# Supplementary material for: The genetic basis for adaptation of model-designed syntrophic co-cultures
Source: PLoS Comput Biol. 2019 Mar 1;15(3):e1006213. doi: 10.1371/journal.pcbi.1006213 (PMC6415869; doi:10.1371/journal.pcbi.1006213)
Supplement: S1 Data — Output of the OptAux algorithm ran for one, two, and three reaction knockouts on glucose minimal media for all carbon containing exchange metabolites. Four different competing metabolite uptake thresholds were used (0, 0.01, 0.1, 2). (XLSX) [file pcbi.1006213.s001.xlsx]

## Sheet: Table of contents
Summary of Mutations Identified in sequencing Data
Supplementary Table 1
OptAux simulations for all carbon containing metabolites in glucose M9 minimal in silico media, with a competing metabolite uptake threshold of 0
Supplementary Table 2
OptAux simulations for all carbon containing metabolites in glucose M9 minimal in silico media, with a competing metabolite uptake threshold of 0.01
Supplementary Table 3
OptAux simulations for all carbon containing metabolites in glucose M9 minimal in silico media, with a competing metabolite uptake threshold of 0.1
Supplementary Table 4
OptAux simulations for all carbon containing metabolites in glucose M9 minimal in silico media, with a competing metabolite uptake threshold of 2
Note: If a simulation returned an error then the simulation was excluded from the Tables

## Sheet: Table 1
Target Metabolite	Reaction Knockouts	Gene Knockouts	Gene Knockout Names	Oxygen Uptake	Number of Knockouts	Competing Metabolite Uptake Threshold	Growth Rate used for set_biomass	Minimum Uptake at set_biomass	Maximum Growth Rate w/ Knockouts	Minimum Uptake at Max Growth Rate w/ Knockouts	Time (s)	Date	Solver	Solve Status	Blocked Biomass (BIGG)	Blocked Biomass (Names)	Number Auxotrophic Metabolites	Auxotrophic Metabolites (BIGG)	Auxotrophic Metabolites (Names)
12ppd__R_e	RPI	b2914 or b4090	rpiA or rpiB	-20	1	0	0.1	0	0.330119	-5.13296e-10	4.15739	2018-09-02	gurobi	optimal			0
12ppd__S_e	LCARS	b2799	fucO	-20	1	0	0.1	0	0.974584	0	2.45598	2018-09-02	gurobi	optimal			0
14glucan_e	GLDBRAN2	b3431	glgX	-20	1	0	0.1	0	3.10604	-10	3.9065	2018-09-02	gurobi	optimal			0
15dap_e	LYSDC	b0186 or b4131	ldcC or cadA	-20	1	0	0.1	0	0.974584	0	2.23485	2018-09-02	gurobi	optimal			0
23camp_e	AIRC2	b0522	purK	-20	1	0	0.1	-0.0458941	1.6659	-10	3.31819	2018-09-02	gurobi	optimal	ribflv_c, atp_c, datp_c, nad_c, coa_c, thf_c, bmocogdp_c, nadp_c, amet_c, btn_c, mlthf_c, dgtp_c, 10fthf_c, gtp_c, fad_c	Riboflavin, ATP, DATP, Nicotinamide adenine dinucleotide, Coenzyme A, 5,6,7,8-Tetrahydrofolate, Bis-molybdopterin guanine dinucleotide, Nicotinamide adenine dinucleotide phosphate, S-Adenosyl-L-methionine, Biotin, 5,10-Methylenetetrahydrofolate, DGTP, 10-Formyltetrahydrofolate, GTP, Flavin adenine dinucleotide oxidized	22	EX_23camp_e, EX_23cgmp_e, EX_3amp_e, EX_3gmp_e, EX_ade_e, EX_adn_e, EX_amp_e, EX_dad_2_e, EX_damp_e, EX_dgmp_e, EX_dgsn_e, EX_dimp_e, EX_din_e, EX_gmp_e, EX_gsn_e, EX_gua_e, EX_hxan_e, EX_imp_e, EX_ins_e, EX_xan_e, EX_xmp_e, EX_xtsn_e	2',3'-Cyclic AMP exchange, 2',3'-Cyclic GMP exchange, 3'-AMP exchange, 3'-GMP exchange, Adenine exchange, Adenosine exchange, AMP exchange, Deoxyadenosine exchange, DAMP exchange, DGMP exchange, Deoxyguanosine exchange, DIMP exchange, Deoxyinosine exchange, GMP exchange, Guanosine exchange, Guanine exchange, Hypoxanthine exchange, IMP exchange, Inosine exchange, Xanthine exchange, Xanthosine 5'-p…
23ccmp_e	ASPCT	(b4244 and b4245) or b4245	(pyrI and pyrB) or pyrB	-20	1	0	0.1	-0.0330795	1.55437	-10	2.6113	2018-09-02	gurobi	optimal	utp_c, dctp_c, ctp_c, dttp_c	UTP, DCTP, CTP, DTTP	20	EX_23ccmp_e, EX_23cump_e, EX_3cmp_e, EX_3ump_e, EX_cmp_e, EX_csn_e, EX_cytd_e, EX_dcmp_e, EX_dcyt_e, EX_dump_e, EX_duri_e, EX_orot_e, EX_uacgam_e, EX_udpacgal_e, EX_udpg_e, EX_udpgal_e, EX_udpglcur_e, EX_ump_e, EX_ura_e, EX_uri_e	2',3'-Cyclic CMP exchange, 2',3'-Cyclic UMP exchange, 3'-cmp exchange, 3'-UMP exchange, CMP exchange, Cytosine exchange, Cytidine exchange, DCMP exchange, Deoxycytidine exchange, DUMP exchange, Deoxyuridine exchange, Orotate exchange, UDP-N-acetyl-D-glucosamine exchange, UDP-N-acetyl-D-galactosamine exchange, UDPglucose exchange, UDPgalactose exchange, UDP-D-glucuronate exchange, UMP exchange, Ur…
23cgmp_e	AIRC2	b0522	purK	-20	1	0	0.1	-0.0458941	1.69273	-10	3.65567	2018-09-02	gurobi	optimal	ribflv_c, atp_c, datp_c, nad_c, coa_c, thf_c, bmocogdp_c, nadp_c, amet_c, btn_c, mlthf_c, dgtp_c, 10fthf_c, gtp_c, fad_c	Riboflavin, ATP, DATP, Nicotinamide adenine dinucleotide, Coenzyme A, 5,6,7,8-Tetrahydrofolate, Bis-molybdopterin guanine dinucleotide, Nicotinamide adenine dinucleotide phosphate, S-Adenosyl-L-methionine, Biotin, 5,10-Methylenetetrahydrofolate, DGTP, 10-Formyltetrahydrofolate, GTP, Flavin adenine dinucleotide oxidized	22	EX_23camp_e, EX_23cgmp_e, EX_3amp_e, EX_3gmp_e, EX_ade_e, EX_adn_e, EX_amp_e, EX_dad_2_e, EX_damp_e, EX_dgmp_e, EX_dgsn_e, EX_dimp_e, EX_din_e, EX_gmp_e, EX_gsn_e, EX_gua_e, EX_hxan_e, EX_imp_e, EX_ins_e, EX_xan_e, EX_xmp_e, EX_xtsn_e	2',3'-Cyclic AMP exchange, 2',3'-Cyclic GMP exchange, 3'-AMP exchange, 3'-GMP exchange, Adenine exchange, Adenosine exchange, AMP exchange, Deoxyadenosine exchange, DAMP exchange, DGMP exchange, Deoxyguanosine exchange, DIMP exchange, Deoxyinosine exchange, GMP exchange, Guanosine exchange, Guanine exchange, Hypoxanthine exchange, IMP exchange, Inosine exchange, Xanthine exchange, Xanthosine 5'-p…
23cump_e	ASPCT	(b4244 and b4245) or b4245	(pyrI and pyrB) or pyrB	-20	1	0	0.1	-0.0330795	1.52219	-10	3.70116	2018-09-02	gurobi	optimal	utp_c, dctp_c, ctp_c, dttp_c	UTP, DCTP, CTP, DTTP	20	EX_23ccmp_e, EX_23cump_e, EX_3cmp_e, EX_3ump_e, EX_cmp_e, EX_csn_e, EX_cytd_e, EX_dcmp_e, EX_dcyt_e, EX_dump_e, EX_duri_e, EX_orot_e, EX_uacgam_e, EX_udpacgal_e, EX_udpg_e, EX_udpgal_e, EX_udpglcur_e, EX_ump_e, EX_ura_e, EX_uri_e	2',3'-Cyclic CMP exchange, 2',3'-Cyclic UMP exchange, 3'-cmp exchange, 3'-UMP exchange, CMP exchange, Cytosine exchange, Cytidine exchange, DCMP exchange, Deoxycytidine exchange, DUMP exchange, Deoxyuridine exchange, Orotate exchange, UDP-N-acetyl-D-glucosamine exchange, UDP-N-acetyl-D-galactosamine exchange, UDPglucose exchange, UDPgalactose exchange, UDP-D-glucuronate exchange, UMP exchange, Ur…
23dappa_e	GLDBRAN2	b3431	glgX	-20	1	0	0.1	0	1.16206	-10	3.19351	2018-09-02	gurobi	optimal			0
26dap__M_e	DAPE	b3809	dapF	-20	1	0	0.1	-0.0370949	1.01972	-0.378265	3.91058	2018-09-02	gurobi	optimal	murein5px4p_p, lys__L_c	Two disacharide linked murein units, pentapeptide crosslinked tetrapeptide (A2pm->D-ala) (middle of chain), L-Lysine	3	EX_26dap__M_e, EX_LalaDgluMdap_e, EX_LalaDgluMdapDala_e	Meso-2,6-Diaminoheptanedioate exchange, L-alanine-D-glutamate-meso-2,6-diaminoheptanedioate exchange, L-alanine-D-glutamate-meso-2,6-diaminoheptanedioate-D-alanine exchange
2ddglcn_e	GLDBRAN2	b3431	glgX	-20	1	0	0.1	0	1.36742	-10	3.77085	2018-09-02	gurobi	optimal			0
3amp_e	AIRC2	b0522	purK	-20	1	0	0.1	-0.0458941	1.6659	-10	3.09276	2018-09-02	gurobi	optimal	ribflv_c, atp_c, datp_c, nad_c, coa_c, thf_c, bmocogdp_c, nadp_c, amet_c, btn_c, mlthf_c, dgtp_c, 10fthf_c, gtp_c, fad_c	Riboflavin, ATP, DATP, Nicotinamide adenine dinucleotide, Coenzyme A, 5,6,7,8-Tetrahydrofolate, Bis-molybdopterin guanine dinucleotide, Nicotinamide adenine dinucleotide phosphate, S-Adenosyl-L-methionine, Biotin, 5,10-Methylenetetrahydrofolate, DGTP, 10-Formyltetrahydrofolate, GTP, Flavin adenine dinucleotide oxidized	22	EX_23camp_e, EX_23cgmp_e, EX_3amp_e, EX_3gmp_e, EX_ade_e, EX_adn_e, EX_amp_e, EX_dad_2_e, EX_damp_e, EX_dgmp_e, EX_dgsn_e, EX_dimp_e, EX_din_e, EX_gmp_e, EX_gsn_e, EX_gua_e, EX_hxan_e, EX_imp_e, EX_ins_e, EX_xan_e, EX_xmp_e, EX_xtsn_e	2',3'-Cyclic AMP exchange, 2',3'-Cyclic GMP exchange, 3'-AMP exchange, 3'-GMP exchange, Adenine exchange, Adenosine exchange, AMP exchange, Deoxyadenosine exchange, DAMP exchange, DGMP exchange, Deoxyguanosine exchange, DIMP exchange, Deoxyinosine exchange, GMP exchange, Guanosine exchange, Guanine exchange, Hypoxanthine exchange, IMP exchange, Inosine exchange, Xanthine exchange, Xanthosine 5'-p…
3cmp_e	ASPCT	(b4244 and b4245) or b4245	(pyrI and pyrB) or pyrB	-20	1	0	0.1	-0.0330795	1.55437	-10	2.61996	2018-09-02	gurobi	optimal	utp_c, dctp_c, ctp_c, dttp_c	UTP, DCTP, CTP, DTTP	20	EX_23ccmp_e, EX_23cump_e, EX_3cmp_e, EX_3ump_e, EX_cmp_e, EX_csn_e, EX_cytd_e, EX_dcmp_e, EX_dcyt_e, EX_dump_e, EX_duri_e, EX_orot_e, EX_uacgam_e, EX_udpacgal_e, EX_udpg_e, EX_udpgal_e, EX_udpglcur_e, EX_ump_e, EX_ura_e, EX_uri_e	2',3'-Cyclic CMP exchange, 2',3'-Cyclic UMP exchange, 3'-cmp exchange, 3'-UMP exchange, CMP exchange, Cytosine exchange, Cytidine exchange, DCMP exchange, Deoxycytidine exchange, DUMP exchange, Deoxyuridine exchange, Orotate exchange, UDP-N-acetyl-D-glucosamine exchange, UDP-N-acetyl-D-galactosamine exchange, UDPglucose exchange, UDPgalactose exchange, UDP-D-glucuronate exchange, UMP exchange, Ur…
3gmp_e	AIRC2	b0522	purK	-20	1	0	0.1	-0.0458941	1.69273	-10	4.25696	2018-09-02	gurobi	optimal	ribflv_c, atp_c, datp_c, nad_c, coa_c, thf_c, bmocogdp_c, nadp_c, amet_c, btn_c, mlthf_c, dgtp_c, 10fthf_c, gtp_c, fad_c	Riboflavin, ATP, DATP, Nicotinamide adenine dinucleotide, Coenzyme A, 5,6,7,8-Tetrahydrofolate, Bis-molybdopterin guanine dinucleotide, Nicotinamide adenine dinucleotide phosphate, S-Adenosyl-L-methionine, Biotin, 5,10-Methylenetetrahydrofolate, DGTP, 10-Formyltetrahydrofolate, GTP, Flavin adenine dinucleotide oxidized	22	EX_23camp_e, EX_23cgmp_e, EX_3amp_e, EX_3gmp_e, EX_ade_e, EX_adn_e, EX_amp_e, EX_dad_2_e, EX_damp_e, EX_dgmp_e, EX_dgsn_e, EX_dimp_e, EX_din_e, EX_gmp_e, EX_gsn_e, EX_gua_e, EX_hxan_e, EX_imp_e, EX_ins_e, EX_xan_e, EX_xmp_e, EX_xtsn_e	2',3'-Cyclic AMP exchange, 2',3'-Cyclic GMP exchange, 3'-AMP exchange, 3'-GMP exchange, Adenine exchange, Adenosine exchange, AMP exchange, Deoxyadenosine exchange, DAMP exchange, DGMP exchange, Deoxyguanosine exchange, DIMP exchange, Deoxyinosine exchange, GMP exchange, Guanosine exchange, Guanine exchange, Hypoxanthine exchange, IMP exchange, Inosine exchange, Xanthine exchange, Xanthosine 5'-p…
3hcinnm_e	GLDBRAN2	b3431	glgX	-20	1	0	0.1	0	1.042	-0.569964	3.15624	2018-09-02	gurobi	optimal			0
3hpp_e	POAACR	b1010	rutC	-20	1	0	0.1	0	0.974584	0	2.32664	2018-09-02	gurobi	optimal			0
3hpppn_e	GLDBRAN2	b3431	glgX	-20	1	0	0.1	0	1.03955	-0.530784	3.11949	2018-09-02	gurobi	optimal			0
3ump_e	ASPCT	(b4244 and b4245) or b4245	(pyrI and pyrB) or pyrB	-20	1	0	0.1	-0.0330795	1.52219	-10	3.4647	2018-09-02	gurobi	optimal	utp_c, dctp_c, ctp_c, dttp_c	UTP, DCTP, CTP, DTTP	20	EX_23ccmp_e, EX_23cump_e, EX_3cmp_e, EX_3ump_e, EX_cmp_e, EX_csn_e, EX_cytd_e, EX_dcmp_e, EX_dcyt_e, EX_dump_e, EX_duri_e, EX_orot_e, EX_uacgam_e, EX_udpacgal_e, EX_udpg_e, EX_udpgal_e, EX_udpglcur_e, EX_ump_e, EX_ura_e, EX_uri_e	2',3'-Cyclic CMP exchange, 2',3'-Cyclic UMP exchange, 3'-cmp exchange, 3'-UMP exchange, CMP exchange, Cytosine exchange, Cytidine exchange, DCMP exchange, Deoxycytidine exchange, DUMP exchange, Deoxyuridine exchange, Orotate exchange, UDP-N-acetyl-D-glucosamine exchange, UDP-N-acetyl-D-galactosamine exchange, UDPglucose exchange, UDPgalactose exchange, UDP-D-glucuronate exchange, UMP exchange, Ur…
4abut_e	RPI	b2914 or b4090	rpiA or rpiB	-20	1	0	0.1	0	0.550567	-10	3.17834	2018-09-02	gurobi	optimal			0
5dglcn_e	5DGLCNR	b4266	idnO	-20	1	0	0.1	-9.32587e-12	0.974584	0	4.47677	2018-09-02	gurobi	optimal			0
5mtr_e	RPI	b2914 or b4090	rpiA or rpiB	-20	1	0	0.1	0	0.330119	-1.13687e-12	4.49359	2018-09-02	gurobi	optimal			0
LalaDglu_e	ICDHyr	b1136	icd	-20	1	0	0.1	-0.108995	1.3989	-10	2.77107	2018-09-02	gurobi	optimal	glu__L_c, murein5px4p_p, pro__L_c, thf_c, gln__L_c, mlthf_c, pheme_c, 10fthf_c, sheme_c, arg__L_c	L-Glutamate, Two disacharide linked murein units, pentapeptide crosslinked tetrapeptide (A2pm->D-ala) (middle of chain), L-Proline, 5,6,7,8-Tetrahydrofolate, L-Glutamine, 5,10-Methylenetetrahydrofolate, Protoheme, 10-Formyltetrahydrofolate, Siroheme, L-Arginine	12	EX_LalaDglu_e, EX_LalaDgluMdap_e, EX_LalaDgluMdapDala_e, EX_LalaLglu_e, EX_akg_e, EX_arg__L_e, EX_gln__L_e, EX_glu__L_e, EX_gthrd_e, EX_orn_e, EX_pro__L_e, EX_progly_e	L-alanine-D-glutamate exchange, L-alanine-D-glutamate-meso-2,6-diaminoheptanedioate exchange, L-alanine-D-glutamate-meso-2,6-diaminoheptanedioate-D-alanine exchange, L-alanine-L-glutamate exchange, 2-Oxoglutarate exchange, L-Arginine exchange, L-Glutamine exchange, L-Glutamate exchange, Reduced glutathione exchange, Ornithine exchange, L-Proline exchange, L-Prolinylglycine exchange
LalaDgluMdap_e	CS	b0720	gltA	-20	1	0	0.1	-0.108995	1.39616	-10	2.51277	2018-09-02	gurobi	optimal	glu__L_c, murein5px4p_p, pro__L_c, thf_c, gln__L_c, mlthf_c, pheme_c, 10fthf_c, sheme_c, arg__L_c	L-Glutamate, Two disacharide linked murein units, pentapeptide crosslinked tetrapeptide (A2pm->D-ala) (middle of chain), L-Proline, 5,6,7,8-Tetrahydrofolate, L-Glutamine, 5,10-Methylenetetrahydrofolate, Protoheme, 10-Formyltetrahydrofolate, Siroheme, L-Arginine	14	EX_LalaDglu_e, EX_LalaDgluMdap_e, EX_LalaDgluMdapDala_e, EX_LalaLglu_e, EX_akg_e, EX_arg__L_e, EX_cit_e, EX_fe3dcit_e, EX_gln__L_e, EX_glu__L_e, EX_gthrd_e, EX_orn_e, EX_pro__L_e, EX_progly_e	L-alanine-D-glutamate exchange, L-alanine-D-glutamate-meso-2,6-diaminoheptanedioate exchange, L-alanine-D-glutamate-meso-2,6-diaminoheptanedioate-D-alanine exchange, L-alanine-L-glutamate exchange, 2-Oxoglutarate exchange, L-Arginine exchange, Citrate exchange, Fe(III)dicitrate exchange, L-Glutamine exchange, L-Glutamate exchange, Reduced glutathione exchange, Ornithine exchange, L-Proline exchan…
LalaDgluMdapDala_e	ACONTb	b0118 or b1276	acnB or acnA	-20	1	0	0.1	-0.108996	1.41875	-10	2.05508	2018-09-02	gurobi	optimal	glu__L_c, murein5px4p_p, pro__L_c, thf_c, gln__L_c, mlthf_c, pheme_c, 10fthf_c, sheme_c, arg__L_c	L-Glutamate, Two disacharide linked murein units, pentapeptide crosslinked tetrapeptide (A2pm->D-ala) (middle of chain), L-Proline, 5,6,7,8-Tetrahydrofolate, L-Glutamine, 5,10-Methylenetetrahydrofolate, Protoheme, 10-Formyltetrahydrofolate, Siroheme, L-Arginine	12	EX_LalaDglu_e, EX_LalaDgluMdap_e, EX_LalaDgluMdapDala_e, EX_LalaLglu_e, EX_akg_e, EX_arg__L_e, EX_gln__L_e, EX_glu__L_e, EX_gthrd_e, EX_orn_e, EX_pro__L_e, EX_progly_e	L-alanine-D-glutamate exchange, L-alanine-D-glutamate-meso-2,6-diaminoheptanedioate exchange, L-alanine-D-glutamate-meso-2,6-diaminoheptanedioate-D-alanine exchange, L-alanine-L-glutamate exchange, 2-Oxoglutarate exchange, L-Arginine exchange, L-Glutamine exchange, L-Glutamate exchange, Reduced glutathione exchange, Ornithine exchange, L-Proline exchange, L-Prolinylglycine exchange
LalaLglu_e	ICDHyr	b1136	icd	-20	1	0	0.1	-0.108995	1.3989	-10	3.16691	2018-09-02	gurobi	optimal	glu__L_c, murein5px4p_p, pro__L_c, thf_c, gln__L_c, mlthf_c, pheme_c, 10fthf_c, sheme_c, arg__L_c	L-Glutamate, Two disacharide linked murein units, pentapeptide crosslinked tetrapeptide (A2pm->D-ala) (middle of chain), L-Proline, 5,6,7,8-Tetrahydrofolate, L-Glutamine, 5,10-Methylenetetrahydrofolate, Protoheme, 10-Formyltetrahydrofolate, Siroheme, L-Arginine	12	EX_LalaDglu_e, EX_LalaDgluMdap_e, EX_LalaDgluMdapDala_e, EX_LalaLglu_e, EX_akg_e, EX_arg__L_e, EX_gln__L_e, EX_glu__L_e, EX_gthrd_e, EX_orn_e, EX_pro__L_e, EX_progly_e	L-alanine-D-glutamate exchange, L-alanine-D-glutamate-meso-2,6-diaminoheptanedioate exchange, L-alanine-D-glutamate-meso-2,6-diaminoheptanedioate-D-alanine exchange, L-alanine-L-glutamate exchange, 2-Oxoglutarate exchange, L-Arginine exchange, L-Glutamine exchange, L-Glutamate exchange, Reduced glutathione exchange, Ornithine exchange, L-Proline exchange, L-Prolinylglycine exchange
ac_e	RPI	b2914 or b4090	rpiA or rpiB	-20	1	0	0.1	0	0.422255	-10	2.2824	2018-09-02	gurobi	optimal			0
acac_e	GLDBRAN2	b3431	glgX	-20	1	0	0.1	0	1.1512	-10	3.24803	2018-09-02	gurobi	optimal			0
acald_e	RPI	b2914 or b4090	rpiA or rpiB	-20	1	0	0.1	0	0.459792	-10	3.00055	2018-09-02	gurobi	optimal			0
acgal1p_e	GLDBRAN2	b3431	glgX	-20	1	0	0.1	0	0.974584	0	2.79919	2018-09-02	gurobi	optimal			0
acgam_e	GLDBRAN2	b3431	glgX	-20	1	0	0.1	0	1.47461	-10	3.24419	2018-09-02	gurobi	optimal			0
acgam1p_e	GLDBRAN2	b3431	glgX	-20	1	0	0.1	0	1.47461	-10	2.51375	2018-09-02	gurobi	optimal			0
acmana_e	GLDBRAN2	b3431	glgX	-20	1	0	0.1	0	1.47461	-10	3.14566	2018-09-02	gurobi	optimal			0
acmum_e	GLDBRAN2	b3431	glgX	-20	1	0	0.1	0	1.55397	-10	4.50764	2018-09-02	gurobi	optimal			0
acnam_e	GLDBRAN2	b3431	glgX	-20	1	0	0.1	0	1.55397	-10	3.40245	2018-09-02	gurobi	optimal			0
acolipa_e	PGMT	b2690 or b0688	yqaB or pgm	-20	1	0	0.1	0	0.974584	0	1.6743	2018-09-02	gurobi	optimal			0
acser_e	RPI	b2914 or b4090	rpiA or rpiB	-20	1	0	0.1	0	0.330119	-9.32232e-12	4.59585	2018-09-02	gurobi	optimal			0
ade_e	AIRC2	b0522	purK	-20	1	0	0.1	-0.0458941	1.27549	-10	2.60082	2018-09-02	gurobi	optimal	ribflv_c, atp_c, datp_c, nad_c, coa_c, thf_c, bmocogdp_c, nadp_c, amet_c, btn_c, mlthf_c, dgtp_c, 10fthf_c, gtp_c, fad_c	Riboflavin, ATP, DATP, Nicotinamide adenine dinucleotide, Coenzyme A, 5,6,7,8-Tetrahydrofolate, Bis-molybdopterin guanine dinucleotide, Nicotinamide adenine dinucleotide phosphate, S-Adenosyl-L-methionine, Biotin, 5,10-Methylenetetrahydrofolate, DGTP, 10-Formyltetrahydrofolate, GTP, Flavin adenine dinucleotide oxidized	22	EX_23camp_e, EX_23cgmp_e, EX_3amp_e, EX_3gmp_e, EX_ade_e, EX_adn_e, EX_amp_e, EX_dad_2_e, EX_damp_e, EX_dgmp_e, EX_dgsn_e, EX_dimp_e, EX_din_e, EX_gmp_e, EX_gsn_e, EX_gua_e, EX_hxan_e, EX_imp_e, EX_ins_e, EX_xan_e, EX_xmp_e, EX_xtsn_e	2',3'-Cyclic AMP exchange, 2',3'-Cyclic GMP exchange, 3'-AMP exchange, 3'-GMP exchange, Adenine exchange, Adenosine exchange, AMP exchange, Deoxyadenosine exchange, DAMP exchange, DGMP exchange, Deoxyguanosine exchange, DIMP exchange, Deoxyinosine exchange, GMP exchange, Guanosine exchange, Guanine exchange, Hypoxanthine exchange, IMP exchange, Inosine exchange, Xanthine exchange, Xanthosine 5'-p…
adn_e	AIRC2	b0522	purK	-20	1	0	0.1	-0.0458941	1.6659	-10	2.02837	2018-09-02	gurobi	optimal	ribflv_c, atp_c, datp_c, nad_c, coa_c, thf_c, bmocogdp_c, nadp_c, amet_c, btn_c, mlthf_c, dgtp_c, 10fthf_c, gtp_c, fad_c	Riboflavin, ATP, DATP, Nicotinamide adenine dinucleotide, Coenzyme A, 5,6,7,8-Tetrahydrofolate, Bis-molybdopterin guanine dinucleotide, Nicotinamide adenine dinucleotide phosphate, S-Adenosyl-L-methionine, Biotin, 5,10-Methylenetetrahydrofolate, DGTP, 10-Formyltetrahydrofolate, GTP, Flavin adenine dinucleotide oxidized	22	EX_23camp_e, EX_23cgmp_e, EX_3amp_e, EX_3gmp_e, EX_ade_e, EX_adn_e, EX_amp_e, EX_dad_2_e, EX_damp_e, EX_dgmp_e, EX_dgsn_e, EX_dimp_e, EX_din_e, EX_gmp_e, EX_gsn_e, EX_gua_e, EX_hxan_e, EX_imp_e, EX_ins_e, EX_xan_e, EX_xmp_e, EX_xtsn_e	2',3'-Cyclic AMP exchange, 2',3'-Cyclic GMP exchange, 3'-AMP exchange, 3'-GMP exchange, Adenine exchange, Adenosine exchange, AMP exchange, Deoxyadenosine exchange, DAMP exchange, DGMP exchange, Deoxyguanosine exchange, DIMP exchange, Deoxyinosine exchange, GMP exchange, Guanosine exchange, Guanine exchange, Hypoxanthine exchange, IMP exchange, Inosine exchange, Xanthine exchange, Xanthosine 5'-p…
agm_e	FUM	b1612 or b4122 or b1611	fumA or fumB or fumC	-20	1	0	0.1	0	1.0341	-10	3.29641	2018-09-02	gurobi	optimal			0
akg_e	ACONTb	b0118 or b1276	acnB or acnA	-20	1	0	0.1	-0.108995	1.27367	-10	2.90365	2018-09-02	gurobi	optimal	glu__L_c, murein5px4p_p, pro__L_c, thf_c, gln__L_c, mlthf_c, pheme_c, 10fthf_c, sheme_c, arg__L_c	L-Glutamate, Two disacharide linked murein units, pentapeptide crosslinked tetrapeptide (A2pm->D-ala) (middle of chain), L-Proline, 5,6,7,8-Tetrahydrofolate, L-Glutamine, 5,10-Methylenetetrahydrofolate, Protoheme, 10-Formyltetrahydrofolate, Siroheme, L-Arginine	12	EX_LalaDglu_e, EX_LalaDgluMdap_e, EX_LalaDgluMdapDala_e, EX_LalaLglu_e, EX_akg_e, EX_arg__L_e, EX_gln__L_e, EX_glu__L_e, EX_gthrd_e, EX_orn_e, EX_pro__L_e, EX_progly_e	L-alanine-D-glutamate exchange, L-alanine-D-glutamate-meso-2,6-diaminoheptanedioate exchange, L-alanine-D-glutamate-meso-2,6-diaminoheptanedioate-D-alanine exchange, L-alanine-L-glutamate exchange, 2-Oxoglutarate exchange, L-Arginine exchange, L-Glutamine exchange, L-Glutamate exchange, Reduced glutathione exchange, Ornithine exchange, L-Proline exchange, L-Prolinylglycine exchange
ala_B_e	GLDBRAN2	b3431	glgX	-20	1	0	0.1	0	0.974633	-0.000974633	1.25306	2018-09-02	gurobi	optimal			0
ala__D_e	ALAR	b1190 or b4053	dadX or alr	-20	1	0	0.1	-0.0041682	1.17305	-10	1.87932	2018-09-02	gurobi	optimal	murein5px4p_p	Two disacharide linked murein units, pentapeptide crosslinked tetrapeptide (A2pm->D-ala) (middle of chain)	3	EX_LalaDgluMdapDala_e, EX_ala__D_e, EX_alaala_e	L-alanine-D-glutamate-meso-2,6-diaminoheptanedioate-D-alanine exchange, D-Alanine exchange, D-Alanyl-D-alanine exchange
ala__L_e	RPI	b2914 or b4090	rpiA or rpiB	-20	1	0	0.1	0	0.487808	-10	2.17267	2018-09-02	gurobi	optimal			0
alaala_e	ALAR	b1190 or b4053	dadX or alr	-20	1	0	0.1	-0.0020841	1.28773	-10	2.01709	2018-09-02	gurobi	optimal	murein5px4p_p	Two disacharide linked murein units, pentapeptide crosslinked tetrapeptide (A2pm->D-ala) (middle of chain)	3	EX_LalaDgluMdapDala_e, EX_ala__D_e, EX_alaala_e	L-alanine-D-glutamate-meso-2,6-diaminoheptanedioate-D-alanine exchange, D-Alanine exchange, D-Alanyl-D-alanine exchange
all__D_e	GLDBRAN2	b3431	glgX	-20	1	0	0.1	0	1.34099	-10	2.55338	2018-09-02	gurobi	optimal			0
alltn_e	XAND	b2866 and b2867 and b2868	xdhA and xdhB and xdhC	-20	1	0	0.1	0	1.17049	-10	1.91664	2018-09-02	gurobi	optimal			0
amp_e	AIRC2	b0522	purK	-20	1	0	0.1	-0.0458941	1.6659	-10	3.18999	2018-09-02	gurobi	optimal	ribflv_c, atp_c, datp_c, nad_c, coa_c, thf_c, bmocogdp_c, nadp_c, amet_c, btn_c, mlthf_c, dgtp_c, 10fthf_c, gtp_c, fad_c	Riboflavin, ATP, DATP, Nicotinamide adenine dinucleotide, Coenzyme A, 5,6,7,8-Tetrahydrofolate, Bis-molybdopterin guanine dinucleotide, Nicotinamide adenine dinucleotide phosphate, S-Adenosyl-L-methionine, Biotin, 5,10-Methylenetetrahydrofolate, DGTP, 10-Formyltetrahydrofolate, GTP, Flavin adenine dinucleotide oxidized	22	EX_23camp_e, EX_23cgmp_e, EX_3amp_e, EX_3gmp_e, EX_ade_e, EX_adn_e, EX_amp_e, EX_dad_2_e, EX_damp_e, EX_dgmp_e, EX_dgsn_e, EX_dimp_e, EX_din_e, EX_gmp_e, EX_gsn_e, EX_gua_e, EX_hxan_e, EX_imp_e, EX_ins_e, EX_xan_e, EX_xmp_e, EX_xtsn_e	2',3'-Cyclic AMP exchange, 2',3'-Cyclic GMP exchange, 3'-AMP exchange, 3'-GMP exchange, Adenine exchange, Adenosine exchange, AMP exchange, Deoxyadenosine exchange, DAMP exchange, DGMP exchange, Deoxyguanosine exchange, DIMP exchange, Deoxyinosine exchange, GMP exchange, Guanosine exchange, Guanine exchange, Hypoxanthine exchange, IMP exchange, Inosine exchange, Xanthine exchange, Xanthosine 5'-p…
anhgm_e	RPI	b2914 or b4090	rpiA or rpiB	-20	1	0	0.1	0	1.12074	-10	2.60451	2018-09-02	gurobi	optimal			0
arab__L_e	GLDBRAN2	b3431	glgX	-20	1	0	0.1	0	1.36742	-10	3.16763	2018-09-02	gurobi	optimal			0
arbtn_e	GLDBRAN2	b3431	glgX	-20	1	0	0.1	0	0.974584	0	3.09504	2018-09-02	gurobi	optimal			0
arbtn_fe3_e	GLDBRAN2	b3431	glgX	-20	1	0	0.1	0	0.974584	0	2.84156	2018-09-02	gurobi	optimal			0
arg__L_e	CS	b0720	gltA	-20	1	0	0.1	-0.108996	1.25214	-10	2.8384	2018-09-02	gurobi	optimal	glu__L_c, murein5px4p_p, pro__L_c, thf_c, gln__L_c, mlthf_c, pheme_c, 10fthf_c, sheme_c, arg__L_c	L-Glutamate, Two disacharide linked murein units, pentapeptide crosslinked tetrapeptide (A2pm->D-ala) (middle of chain), L-Proline, 5,6,7,8-Tetrahydrofolate, L-Glutamine, 5,10-Methylenetetrahydrofolate, Protoheme, 10-Formyltetrahydrofolate, Siroheme, L-Arginine	14	EX_LalaDglu_e, EX_LalaDgluMdap_e, EX_LalaDgluMdapDala_e, EX_LalaLglu_e, EX_akg_e, EX_arg__L_e, EX_cit_e, EX_fe3dcit_e, EX_gln__L_e, EX_glu__L_e, EX_gthrd_e, EX_orn_e, EX_pro__L_e, EX_progly_e	L-alanine-D-glutamate exchange, L-alanine-D-glutamate-meso-2,6-diaminoheptanedioate exchange, L-alanine-D-glutamate-meso-2,6-diaminoheptanedioate-D-alanine exchange, L-alanine-L-glutamate exchange, 2-Oxoglutarate exchange, L-Arginine exchange, Citrate exchange, Fe(III)dicitrate exchange, L-Glutamine exchange, L-Glutamate exchange, Reduced glutathione exchange, Ornithine exchange, L-Proline exchan…
ascb__L_e	GLDBRAN2	b3431	glgX	-20	1	0	0.1	0	1.39385	-10	3.71594	2018-09-02	gurobi	optimal			0
asn__L_e	ASPTA	b0928	aspC	-20	1	0	0.1	-0.294489	1.26665	-10	3.77677	2018-09-02	gurobi	optimal	his__L_c, utp_c, dctp_c, ribflv_c, atp_c, murein5px4p_p, datp_c, nad_c, coa_c, thf_c, ctp_c, thr__L_c, bmocogdp_c, lys__L_c, ile__L_c, nadp_c, met__L_c, amet_c, dttp_c, btn_c, mlthf_c, asp__L_c, asn__L_c, dgtp_c, 10fthf_c, gtp_c, arg__L_c, fad_c	L-Histidine, UTP, DCTP, Riboflavin, ATP, Two disacharide linked murein units, pentapeptide crosslinked tetrapeptide (A2pm->D-ala) (middle of chain), DATP, Nicotinamide adenine dinucleotide, Coenzyme A, 5,6,7,8-Tetrahydrofolate, CTP, L-Threonine, Bis-molybdopterin guanine dinucleotide, L-Lysine, L-Isoleucine, Nicotinamide adenine dinucleotide phosphate, L-Methionine, S-Adenosyl-L-methionine, DTTP,…	2	EX_asn__L_e, EX_asp__L_e	L-Asparagine exchange, L-Aspartate exchange
asp__L_e	ASPTA	b0928	aspC	-20	1	0	0.1	-0.294489	1.26355	-10	3.20465	2018-09-02	gurobi	optimal	his__L_c, utp_c, dctp_c, ribflv_c, atp_c, murein5px4p_p, datp_c, nad_c, coa_c, thf_c, ctp_c, thr__L_c, bmocogdp_c, lys__L_c, ile__L_c, nadp_c, met__L_c, amet_c, dttp_c, btn_c, mlthf_c, asp__L_c, asn__L_c, dgtp_c, 10fthf_c, gtp_c, arg__L_c, fad_c	L-Histidine, UTP, DCTP, Riboflavin, ATP, Two disacharide linked murein units, pentapeptide crosslinked tetrapeptide (A2pm->D-ala) (middle of chain), DATP, Nicotinamide adenine dinucleotide, Coenzyme A, 5,6,7,8-Tetrahydrofolate, CTP, L-Threonine, Bis-molybdopterin guanine dinucleotide, L-Lysine, L-Isoleucine, Nicotinamide adenine dinucleotide phosphate, L-Methionine, S-Adenosyl-L-methionine, DTTP,…	2	EX_asn__L_e, EX_asp__L_e	L-Asparagine exchange, L-Aspartate exchange
btn_e	TRSARr	b0509 or b3125	glxR or garR	-20	1	0	0.1	0	0.975348	-0.000975348	2.36506	2018-09-02	gurobi	optimal			0
but_e	GLDBRAN2	b3431	glgX	-20	1	0	0.1	0	1.08276	-2.37024	3.47304	2018-09-02	gurobi	optimal			0
butso3_e	BPNT	b4214	cysQ	-20	1	0	0.1	-0.0260266	1.02866	-0.955104	3.75418	2018-09-02	gurobi	optimal	cys__L_c, thmpp_c, 2fe2s_c, coa_c, bmocogdp_c, 4fe4s_c, met__L_c, amet_c, btn_c	L-Cysteine, Thiamine diphosphate, [2Fe-2S] iron-sulfur cluster, Coenzyme A, Bis-molybdopterin guanine dinucleotide, [4Fe-4S] iron-sulfur cluster, L-Methionine, S-Adenosyl-L-methionine, Biotin	10	EX_butso3_e, EX_cgly_e, EX_cys__D_e, EX_cys__L_e, EX_ethso3_e, EX_gthrd_e, EX_isetac_e, EX_mso3_e, EX_sulfac_e, EX_taur_e	Butanesulfonate exchange, Cys-Gly exchange, D-Cysteine exchange, L-Cysteine exchange, Ethanesulfonate exchange, Reduced glutathione exchange, Isethionic acid exchange, Methanesulfonate exchange, Sulfoacetate exchange, Taurine exchange
cgly_e	SULRi	b2763 and b2764	cysI and cysJ	-20	1	0	0.1	-0.0260266	1.22004	-10	2.08293	2018-09-02	gurobi	optimal	cys__L_c, thmpp_c, 2fe2s_c, coa_c, bmocogdp_c, 4fe4s_c, met__L_c, amet_c, btn_c	L-Cysteine, Thiamine diphosphate, [2Fe-2S] iron-sulfur cluster, Coenzyme A, Bis-molybdopterin guanine dinucleotide, [4Fe-4S] iron-sulfur cluster, L-Methionine, S-Adenosyl-L-methionine, Biotin	4	EX_cgly_e, EX_cys__D_e, EX_cys__L_e, EX_gthrd_e	Cys-Gly exchange, D-Cysteine exchange, L-Cysteine exchange, Reduced glutathione exchange
chtbs_e	GLDBRAN2	b3431	glgX	-20	1	0	0.1	0	1.81852	-10	3.60388	2018-09-02	gurobi	optimal			0
cit_e	CS	b0720	gltA	-20	1	0	0.1	-0.108995	1.30962	-10	1.86773	2018-09-02	gurobi	optimal	glu__L_c, murein5px4p_p, pro__L_c, thf_c, gln__L_c, mlthf_c, pheme_c, 10fthf_c, sheme_c, arg__L_c	L-Glutamate, Two disacharide linked murein units, pentapeptide crosslinked tetrapeptide (A2pm->D-ala) (middle of chain), L-Proline, 5,6,7,8-Tetrahydrofolate, L-Glutamine, 5,10-Methylenetetrahydrofolate, Protoheme, 10-Formyltetrahydrofolate, Siroheme, L-Arginine	14	EX_LalaDglu_e, EX_LalaDgluMdap_e, EX_LalaDgluMdapDala_e, EX_LalaLglu_e, EX_akg_e, EX_arg__L_e, EX_cit_e, EX_fe3dcit_e, EX_gln__L_e, EX_glu__L_e, EX_gthrd_e, EX_orn_e, EX_pro__L_e, EX_progly_e	L-alanine-D-glutamate exchange, L-alanine-D-glutamate-meso-2,6-diaminoheptanedioate exchange, L-alanine-D-glutamate-meso-2,6-diaminoheptanedioate-D-alanine exchange, L-alanine-L-glutamate exchange, 2-Oxoglutarate exchange, L-Arginine exchange, Citrate exchange, Fe(III)dicitrate exchange, L-Glutamine exchange, L-Glutamate exchange, Reduced glutathione exchange, Ornithine exchange, L-Proline exchan…
cmp_e	OMPDC	b1281	pyrF	-20	1	0	0.1	-0.0330795	1.55437	-10	2.74139	2018-09-02	gurobi	optimal	utp_c, dctp_c, ctp_c, dttp_c	UTP, DCTP, CTP, DTTP	19	EX_23ccmp_e, EX_23cump_e, EX_3cmp_e, EX_3ump_e, EX_cmp_e, EX_csn_e, EX_cytd_e, EX_dcmp_e, EX_dcyt_e, EX_dump_e, EX_duri_e, EX_uacgam_e, EX_udpacgal_e, EX_udpg_e, EX_udpgal_e, EX_udpglcur_e, EX_ump_e, EX_ura_e, EX_uri_e	2',3'-Cyclic CMP exchange, 2',3'-Cyclic UMP exchange, 3'-cmp exchange, 3'-UMP exchange, CMP exchange, Cytosine exchange, Cytidine exchange, DCMP exchange, Deoxycytidine exchange, DUMP exchange, Deoxyuridine exchange, UDP-N-acetyl-D-glucosamine exchange, UDP-N-acetyl-D-galactosamine exchange, UDPglucose exchange, UDPgalactose exchange, UDP-D-glucuronate exchange, UMP exchange, Uracil exchange, Uri…
co2_e	RPI	b2914 or b4090	rpiA or rpiB	-20	1	0	0.1	0	0.330119	0	2.54809	2018-09-02	gurobi	optimal			0
colipa_e	PGMT	b2690 or b0688	yqaB or pgm	-20	1	0	0.1	0	0.974584	0	2.57315	2018-09-02	gurobi	optimal			0
colipap_e	PGMT	b2690 or b0688	yqaB or pgm	-20	1	0	0.1	0	0.974584	0	2.59017	2018-09-02	gurobi	optimal			0
cpgn_e	GLDBRAN2	b3431	glgX	-20	1	0	0.1	0	0.974584	0	4.1038	2018-09-02	gurobi	optimal			0
cpgn_un_e	GLDBRAN2	b3431	glgX	-20	1	0	0.1	0	0.974584	0	3.0763	2018-09-02	gurobi	optimal			0
csn_e	OMPDC	b1281	pyrF	-20	1	0	0.1	-0.0330795	1.00192	-10	4.15803	2018-09-02	gurobi	optimal	utp_c, dctp_c, ctp_c, dttp_c	UTP, DCTP, CTP, DTTP	19	EX_23ccmp_e, EX_23cump_e, EX_3cmp_e, EX_3ump_e, EX_cmp_e, EX_csn_e, EX_cytd_e, EX_dcmp_e, EX_dcyt_e, EX_dump_e, EX_duri_e, EX_uacgam_e, EX_udpacgal_e, EX_udpg_e, EX_udpgal_e, EX_udpglcur_e, EX_ump_e, EX_ura_e, EX_uri_e	2',3'-Cyclic CMP exchange, 2',3'-Cyclic UMP exchange, 3'-cmp exchange, 3'-UMP exchange, CMP exchange, Cytosine exchange, Cytidine exchange, DCMP exchange, Deoxycytidine exchange, DUMP exchange, Deoxyuridine exchange, UDP-N-acetyl-D-glucosamine exchange, UDP-N-acetyl-D-galactosamine exchange, UDPglucose exchange, UDPgalactose exchange, UDP-D-glucuronate exchange, UMP exchange, Uracil exchange, Uri…
cynt_e	GLDBRAN2	b3431	glgX	-20	1	0	0.1	0	0.984871	-10	3.39745	2018-09-02	gurobi	optimal			0
cys__D_e	ADSK	b2750	cysC	-20	1	0	0.1	-0.0260266	1.10189	-10	3.44332	2018-09-02	gurobi	optimal	cys__L_c, thmpp_c, 2fe2s_c, coa_c, bmocogdp_c, 4fe4s_c, met__L_c, amet_c, btn_c	L-Cysteine, Thiamine diphosphate, [2Fe-2S] iron-sulfur cluster, Coenzyme A, Bis-molybdopterin guanine dinucleotide, [4Fe-4S] iron-sulfur cluster, L-Methionine, S-Adenosyl-L-methionine, Biotin	10	EX_butso3_e, EX_cgly_e, EX_cys__D_e, EX_cys__L_e, EX_ethso3_e, EX_gthrd_e, EX_isetac_e, EX_mso3_e, EX_sulfac_e, EX_taur_e	Butanesulfonate exchange, Cys-Gly exchange, D-Cysteine exchange, L-Cysteine exchange, Ethanesulfonate exchange, Reduced glutathione exchange, Isethionic acid exchange, Methanesulfonate exchange, Sulfoacetate exchange, Taurine exchange
cys__L_e	BPNT	b4214	cysQ	-20	1	0	0.1	-0.0260266	1.10906	-10	2.80097	2018-09-02	gurobi	optimal	cys__L_c, thmpp_c, 2fe2s_c, coa_c, bmocogdp_c, 4fe4s_c, met__L_c, amet_c, btn_c	L-Cysteine, Thiamine diphosphate, [2Fe-2S] iron-sulfur cluster, Coenzyme A, Bis-molybdopterin guanine dinucleotide, [4Fe-4S] iron-sulfur cluster, L-Methionine, S-Adenosyl-L-methionine, Biotin	10	EX_butso3_e, EX_cgly_e, EX_cys__D_e, EX_cys__L_e, EX_ethso3_e, EX_gthrd_e, EX_isetac_e, EX_mso3_e, EX_sulfac_e, EX_taur_e	Butanesulfonate exchange, Cys-Gly exchange, D-Cysteine exchange, L-Cysteine exchange, Ethanesulfonate exchange, Reduced glutathione exchange, Isethionic acid exchange, Methanesulfonate exchange, Sulfoacetate exchange, Taurine exchange
cytd_e	DHORTS	b1062	pyrC	-20	1	0	0.1	-0.0330795	1.55437	-10	2.01761	2018-09-02	gurobi	optimal	utp_c, dctp_c, ctp_c, dttp_c	UTP, DCTP, CTP, DTTP	20	EX_23ccmp_e, EX_23cump_e, EX_3cmp_e, EX_3ump_e, EX_cmp_e, EX_csn_e, EX_cytd_e, EX_dcmp_e, EX_dcyt_e, EX_dump_e, EX_duri_e, EX_orot_e, EX_uacgam_e, EX_udpacgal_e, EX_udpg_e, EX_udpgal_e, EX_udpglcur_e, EX_ump_e, EX_ura_e, EX_uri_e	2',3'-Cyclic CMP exchange, 2',3'-Cyclic UMP exchange, 3'-cmp exchange, 3'-UMP exchange, CMP exchange, Cytosine exchange, Cytidine exchange, DCMP exchange, Deoxycytidine exchange, DUMP exchange, Deoxyuridine exchange, Orotate exchange, UDP-N-acetyl-D-glucosamine exchange, UDP-N-acetyl-D-galactosamine exchange, UDPglucose exchange, UDPgalactose exchange, UDP-D-glucuronate exchange, UMP exchange, Ur…
dad_2_e	AIRC2	b0522	purK	-20	1	0	0.1	-0.0458941	1.63801	-10	3.13268	2018-09-02	gurobi	optimal	ribflv_c, atp_c, datp_c, nad_c, coa_c, thf_c, bmocogdp_c, nadp_c, amet_c, btn_c, mlthf_c, dgtp_c, 10fthf_c, gtp_c, fad_c	Riboflavin, ATP, DATP, Nicotinamide adenine dinucleotide, Coenzyme A, 5,6,7,8-Tetrahydrofolate, Bis-molybdopterin guanine dinucleotide, Nicotinamide adenine dinucleotide phosphate, S-Adenosyl-L-methionine, Biotin, 5,10-Methylenetetrahydrofolate, DGTP, 10-Formyltetrahydrofolate, GTP, Flavin adenine dinucleotide oxidized	22	EX_23camp_e, EX_23cgmp_e, EX_3amp_e, EX_3gmp_e, EX_ade_e, EX_adn_e, EX_amp_e, EX_dad_2_e, EX_damp_e, EX_dgmp_e, EX_dgsn_e, EX_dimp_e, EX_din_e, EX_gmp_e, EX_gsn_e, EX_gua_e, EX_hxan_e, EX_imp_e, EX_ins_e, EX_xan_e, EX_xmp_e, EX_xtsn_e	2',3'-Cyclic AMP exchange, 2',3'-Cyclic GMP exchange, 3'-AMP exchange, 3'-GMP exchange, Adenine exchange, Adenosine exchange, AMP exchange, Deoxyadenosine exchange, DAMP exchange, DGMP exchange, Deoxyguanosine exchange, DIMP exchange, Deoxyinosine exchange, GMP exchange, Guanosine exchange, Guanine exchange, Hypoxanthine exchange, IMP exchange, Inosine exchange, Xanthine exchange, Xanthosine 5'-p…
damp_e	AIRC2	b0522	purK	-20	1	0	0.1	-0.0458941	1.63801	-10	4.99384	2018-09-02	gurobi	optimal	ribflv_c, atp_c, datp_c, nad_c, coa_c, thf_c, bmocogdp_c, nadp_c, amet_c, btn_c, mlthf_c, dgtp_c, 10fthf_c, gtp_c, fad_c	Riboflavin, ATP, DATP, Nicotinamide adenine dinucleotide, Coenzyme A, 5,6,7,8-Tetrahydrofolate, Bis-molybdopterin guanine dinucleotide, Nicotinamide adenine dinucleotide phosphate, S-Adenosyl-L-methionine, Biotin, 5,10-Methylenetetrahydrofolate, DGTP, 10-Formyltetrahydrofolate, GTP, Flavin adenine dinucleotide oxidized	22	EX_23camp_e, EX_23cgmp_e, EX_3amp_e, EX_3gmp_e, EX_ade_e, EX_adn_e, EX_amp_e, EX_dad_2_e, EX_damp_e, EX_dgmp_e, EX_dgsn_e, EX_dimp_e, EX_din_e, EX_gmp_e, EX_gsn_e, EX_gua_e, EX_hxan_e, EX_imp_e, EX_ins_e, EX_xan_e, EX_xmp_e, EX_xtsn_e	2',3'-Cyclic AMP exchange, 2',3'-Cyclic GMP exchange, 3'-AMP exchange, 3'-GMP exchange, Adenine exchange, Adenosine exchange, AMP exchange, Deoxyadenosine exchange, DAMP exchange, DGMP exchange, Deoxyguanosine exchange, DIMP exchange, Deoxyinosine exchange, GMP exchange, Guanosine exchange, Guanine exchange, Hypoxanthine exchange, IMP exchange, Inosine exchange, Xanthine exchange, Xanthosine 5'-p…
dca_e	GLDBRAN2	b3431	glgX	-20	1	0	0.1	0	1.08276	-0.592561	2.84877	2018-09-02	gurobi	optimal			0
dcmp_e	OMPDC	b1281	pyrF	-20	1	0	0.1	-0.0330795	1.52261	-10	3.55456	2018-09-02	gurobi	optimal	utp_c, dctp_c, ctp_c, dttp_c	UTP, DCTP, CTP, DTTP	19	EX_23ccmp_e, EX_23cump_e, EX_3cmp_e, EX_3ump_e, EX_cmp_e, EX_csn_e, EX_cytd_e, EX_dcmp_e, EX_dcyt_e, EX_dump_e, EX_duri_e, EX_uacgam_e, EX_udpacgal_e, EX_udpg_e, EX_udpgal_e, EX_udpglcur_e, EX_ump_e, EX_ura_e, EX_uri_e	2',3'-Cyclic CMP exchange, 2',3'-Cyclic UMP exchange, 3'-cmp exchange, 3'-UMP exchange, CMP exchange, Cytosine exchange, Cytidine exchange, DCMP exchange, Deoxycytidine exchange, DUMP exchange, Deoxyuridine exchange, UDP-N-acetyl-D-glucosamine exchange, UDP-N-acetyl-D-galactosamine exchange, UDPglucose exchange, UDPgalactose exchange, UDP-D-glucuronate exchange, UMP exchange, Uracil exchange, Uri…
dcyt_e	OMPDC	b1281	pyrF	-20	1	0	0.1	-0.0330795	1.52261	-10	4.25499	2018-09-02	gurobi	optimal	utp_c, dctp_c, ctp_c, dttp_c	UTP, DCTP, CTP, DTTP	19	EX_23ccmp_e, EX_23cump_e, EX_3cmp_e, EX_3ump_e, EX_cmp_e, EX_csn_e, EX_cytd_e, EX_dcmp_e, EX_dcyt_e, EX_dump_e, EX_duri_e, EX_uacgam_e, EX_udpacgal_e, EX_udpg_e, EX_udpgal_e, EX_udpglcur_e, EX_ump_e, EX_ura_e, EX_uri_e	2',3'-Cyclic CMP exchange, 2',3'-Cyclic UMP exchange, 3'-cmp exchange, 3'-UMP exchange, CMP exchange, Cytosine exchange, Cytidine exchange, DCMP exchange, Deoxycytidine exchange, DUMP exchange, Deoxyuridine exchange, UDP-N-acetyl-D-glucosamine exchange, UDP-N-acetyl-D-galactosamine exchange, UDPglucose exchange, UDPgalactose exchange, UDP-D-glucuronate exchange, UMP exchange, Uracil exchange, Uri…
ddca_e	GLDBRAN2	b3431	glgX	-20	1	0	0.1	0	1.08276	-0.474048	2.35117	2018-09-02	gurobi	optimal			0
dgmp_e	AIRC2	b0522	purK	-20	1	0	0.1	-0.0458941	1.66486	-10	3.26719	2018-09-02	gurobi	optimal	ribflv_c, atp_c, datp_c, nad_c, coa_c, thf_c, bmocogdp_c, nadp_c, amet_c, btn_c, mlthf_c, dgtp_c, 10fthf_c, gtp_c, fad_c	Riboflavin, ATP, DATP, Nicotinamide adenine dinucleotide, Coenzyme A, 5,6,7,8-Tetrahydrofolate, Bis-molybdopterin guanine dinucleotide, Nicotinamide adenine dinucleotide phosphate, S-Adenosyl-L-methionine, Biotin, 5,10-Methylenetetrahydrofolate, DGTP, 10-Formyltetrahydrofolate, GTP, Flavin adenine dinucleotide oxidized	22	EX_23camp_e, EX_23cgmp_e, EX_3amp_e, EX_3gmp_e, EX_ade_e, EX_adn_e, EX_amp_e, EX_dad_2_e, EX_damp_e, EX_dgmp_e, EX_dgsn_e, EX_dimp_e, EX_din_e, EX_gmp_e, EX_gsn_e, EX_gua_e, EX_hxan_e, EX_imp_e, EX_ins_e, EX_xan_e, EX_xmp_e, EX_xtsn_e	2',3'-Cyclic AMP exchange, 2',3'-Cyclic GMP exchange, 3'-AMP exchange, 3'-GMP exchange, Adenine exchange, Adenosine exchange, AMP exchange, Deoxyadenosine exchange, DAMP exchange, DGMP exchange, Deoxyguanosine exchange, DIMP exchange, Deoxyinosine exchange, GMP exchange, Guanosine exchange, Guanine exchange, Hypoxanthine exchange, IMP exchange, Inosine exchange, Xanthine exchange, Xanthosine 5'-p…
dgsn_e	AIRC2	b0522	purK	-20	1	0	0.1	-0.0458941	1.66486	-10	5.38714	2018-09-02	gurobi	optimal	ribflv_c, atp_c, datp_c, nad_c, coa_c, thf_c, bmocogdp_c, nadp_c, amet_c, btn_c, mlthf_c, dgtp_c, 10fthf_c, gtp_c, fad_c	Riboflavin, ATP, DATP, Nicotinamide adenine dinucleotide, Coenzyme A, 5,6,7,8-Tetrahydrofolate, Bis-molybdopterin guanine dinucleotide, Nicotinamide adenine dinucleotide phosphate, S-Adenosyl-L-methionine, Biotin, 5,10-Methylenetetrahydrofolate, DGTP, 10-Formyltetrahydrofolate, GTP, Flavin adenine dinucleotide oxidized	22	EX_23camp_e, EX_23cgmp_e, EX_3amp_e, EX_3gmp_e, EX_ade_e, EX_adn_e, EX_amp_e, EX_dad_2_e, EX_damp_e, EX_dgmp_e, EX_dgsn_e, EX_dimp_e, EX_din_e, EX_gmp_e, EX_gsn_e, EX_gua_e, EX_hxan_e, EX_imp_e, EX_ins_e, EX_xan_e, EX_xmp_e, EX_xtsn_e	2',3'-Cyclic AMP exchange, 2',3'-Cyclic GMP exchange, 3'-AMP exchange, 3'-GMP exchange, Adenine exchange, Adenosine exchange, AMP exchange, Deoxyadenosine exchange, DAMP exchange, DGMP exchange, Deoxyguanosine exchange, DIMP exchange, Deoxyinosine exchange, GMP exchange, Guanosine exchange, Guanine exchange, Hypoxanthine exchange, IMP exchange, Inosine exchange, Xanthine exchange, Xanthosine 5'-p…
dha_e	TPI	b3919	tpiA	-20	1	0	0.1	0	1.10423	-10	3.05383	2018-09-02	gurobi	optimal			0
dimp_e	AIRC2	b0522	purK	-20	1	0	0.1	-0.0458941	1.60201	-10	3.45942	2018-09-02	gurobi	optimal	ribflv_c, atp_c, datp_c, nad_c, coa_c, thf_c, bmocogdp_c, nadp_c, amet_c, btn_c, mlthf_c, dgtp_c, 10fthf_c, gtp_c, fad_c	Riboflavin, ATP, DATP, Nicotinamide adenine dinucleotide, Coenzyme A, 5,6,7,8-Tetrahydrofolate, Bis-molybdopterin guanine dinucleotide, Nicotinamide adenine dinucleotide phosphate, S-Adenosyl-L-methionine, Biotin, 5,10-Methylenetetrahydrofolate, DGTP, 10-Formyltetrahydrofolate, GTP, Flavin adenine dinucleotide oxidized	22	EX_23camp_e, EX_23cgmp_e, EX_3amp_e, EX_3gmp_e, EX_ade_e, EX_adn_e, EX_amp_e, EX_dad_2_e, EX_damp_e, EX_dgmp_e, EX_dgsn_e, EX_dimp_e, EX_din_e, EX_gmp_e, EX_gsn_e, EX_gua_e, EX_hxan_e, EX_imp_e, EX_ins_e, EX_xan_e, EX_xmp_e, EX_xtsn_e	2',3'-Cyclic AMP exchange, 2',3'-Cyclic GMP exchange, 3'-AMP exchange, 3'-GMP exchange, Adenine exchange, Adenosine exchange, AMP exchange, Deoxyadenosine exchange, DAMP exchange, DGMP exchange, Deoxyguanosine exchange, DIMP exchange, Deoxyinosine exchange, GMP exchange, Guanosine exchange, Guanine exchange, Hypoxanthine exchange, IMP exchange, Inosine exchange, Xanthine exchange, Xanthosine 5'-p…
din_e	AIRC2	b0522	purK	-20	1	0	0.1	-0.0458941	1.60201	-10	3.89949	2018-09-02	gurobi	optimal	ribflv_c, atp_c, datp_c, nad_c, coa_c, thf_c, bmocogdp_c, nadp_c, amet_c, btn_c, mlthf_c, dgtp_c, 10fthf_c, gtp_c, fad_c	Riboflavin, ATP, DATP, Nicotinamide adenine dinucleotide, Coenzyme A, 5,6,7,8-Tetrahydrofolate, Bis-molybdopterin guanine dinucleotide, Nicotinamide adenine dinucleotide phosphate, S-Adenosyl-L-methionine, Biotin, 5,10-Methylenetetrahydrofolate, DGTP, 10-Formyltetrahydrofolate, GTP, Flavin adenine dinucleotide oxidized	22	EX_23camp_e, EX_23cgmp_e, EX_3amp_e, EX_3gmp_e, EX_ade_e, EX_adn_e, EX_amp_e, EX_dad_2_e, EX_damp_e, EX_dgmp_e, EX_dgsn_e, EX_dimp_e, EX_din_e, EX_gmp_e, EX_gsn_e, EX_gua_e, EX_hxan_e, EX_imp_e, EX_ins_e, EX_xan_e, EX_xmp_e, EX_xtsn_e	2',3'-Cyclic AMP exchange, 2',3'-Cyclic GMP exchange, 3'-AMP exchange, 3'-GMP exchange, Adenine exchange, Adenosine exchange, AMP exchange, Deoxyadenosine exchange, DAMP exchange, DGMP exchange, Deoxyguanosine exchange, DIMP exchange, Deoxyinosine exchange, GMP exchange, Guanosine exchange, Guanine exchange, Hypoxanthine exchange, IMP exchange, Inosine exchange, Xanthine exchange, Xanthosine 5'-p…
dmso_e	GLDBRAN2	b3431	glgX	-20	1	0	0.1	0	0.974584	0	2.62487	2018-09-02	gurobi	optimal			0
dopa_e	GLDBRAN2	b3431	glgX	-20	1	0	0.1	0	0.974584	0	3.35003	2018-09-02	gurobi	optimal			0
dtmp_e	GLDBRAN2	b3431	glgX	-20	1	0	0.1	0	1.42303	-10	3.63479	2018-09-02	gurobi	optimal			0
dump_e	OMPDC	b1281	pyrF	-20	1	0	0.1	-0.0330795	1.49578	-10	2.85185	2018-09-02	gurobi	optimal	utp_c, dctp_c, ctp_c, dttp_c	UTP, DCTP, CTP, DTTP	19	EX_23ccmp_e, EX_23cump_e, EX_3cmp_e, EX_3ump_e, EX_cmp_e, EX_csn_e, EX_cytd_e, EX_dcmp_e, EX_dcyt_e, EX_dump_e, EX_duri_e, EX_uacgam_e, EX_udpacgal_e, EX_udpg_e, EX_udpgal_e, EX_udpglcur_e, EX_ump_e, EX_ura_e, EX_uri_e	2',3'-Cyclic CMP exchange, 2',3'-Cyclic UMP exchange, 3'-cmp exchange, 3'-UMP exchange, CMP exchange, Cytosine exchange, Cytidine exchange, DCMP exchange, Deoxycytidine exchange, DUMP exchange, Deoxyuridine exchange, UDP-N-acetyl-D-glucosamine exchange, UDP-N-acetyl-D-galactosamine exchange, UDPglucose exchange, UDPgalactose exchange, UDP-D-glucuronate exchange, UMP exchange, Uracil exchange, Uri…
duri_e	OMPDC	b1281	pyrF	-20	1	0	0.1	-0.0330795	1.49578	-10	3.48005	2018-09-02	gurobi	optimal	utp_c, dctp_c, ctp_c, dttp_c	UTP, DCTP, CTP, DTTP	19	EX_23ccmp_e, EX_23cump_e, EX_3cmp_e, EX_3ump_e, EX_cmp_e, EX_csn_e, EX_cytd_e, EX_dcmp_e, EX_dcyt_e, EX_dump_e, EX_duri_e, EX_uacgam_e, EX_udpacgal_e, EX_udpg_e, EX_udpgal_e, EX_udpglcur_e, EX_ump_e, EX_ura_e, EX_uri_e	2',3'-Cyclic CMP exchange, 2',3'-Cyclic UMP exchange, 3'-cmp exchange, 3'-UMP exchange, CMP exchange, Cytosine exchange, Cytidine exchange, DCMP exchange, Deoxycytidine exchange, DUMP exchange, Deoxyuridine exchange, UDP-N-acetyl-D-glucosamine exchange, UDP-N-acetyl-D-galactosamine exchange, UDPglucose exchange, UDPgalactose exchange, UDP-D-glucuronate exchange, UMP exchange, Uracil exchange, Uri…
eca4colipa_e	PGMT	b2690 or b0688	yqaB or pgm	-20	1	0	0.1	0	0.974584	0	2.00637	2018-09-02	gurobi	optimal			0
enlipa_e	PGM	b3612 or b4395 or b0755	gpmM or ytjC or gpmA	-20	1	0	0.1	0	0.869973	0	2.62689	2018-09-02	gurobi	optimal			0
enter_e	ICHORT	b0595	entB	-20	1	0	0.1	0	0.974584	0	2.04388	2018-09-02	gurobi	optimal			0
etha_e	GPDDA2pp	b2239	glpQ	-20	1	0	0.1	0	1.13794	-10	3.51894	2018-09-02	gurobi	optimal			0
ethso3_e				-20	1	0	0.1	0	0.99155	-1.79856	1.86768	2018-09-02	gurobi	optimal			0
etoh_e	ALCD2x	b1478 or b1241 or b0356	adhP or adhE or frmA	-20	1	0	0.1	0	0.974584	0	2.27496	2018-09-02	gurobi	optimal			0
f6p_e	GLDBRAN2	b3431	glgX	-20	1	0	0.1	0	1.52599	-10	3.17651	2018-09-02	gurobi	optimal			0
fald_e	GLDBRAN2	b3431	glgX	-20	1	0	0.1	0	1.04082	-5.36325	3.75122	2018-09-02	gurobi	optimal			0
fe3dcit_e	CS	b0720	gltA	-20	1	0	0.1	-0.0544977	1.3821	-10	2.85936	2018-09-02	gurobi	optimal	glu__L_c, murein5px4p_p, pro__L_c, thf_c, gln__L_c, mlthf_c, pheme_c, 10fthf_c, sheme_c, arg__L_c	L-Glutamate, Two disacharide linked murein units, pentapeptide crosslinked tetrapeptide (A2pm->D-ala) (middle of chain), L-Proline, 5,6,7,8-Tetrahydrofolate, L-Glutamine, 5,10-Methylenetetrahydrofolate, Protoheme, 10-Formyltetrahydrofolate, Siroheme, L-Arginine	14	EX_LalaDglu_e, EX_LalaDgluMdap_e, EX_LalaDgluMdapDala_e, EX_LalaLglu_e, EX_akg_e, EX_arg__L_e, EX_cit_e, EX_fe3dcit_e, EX_gln__L_e, EX_glu__L_e, EX_gthrd_e, EX_orn_e, EX_pro__L_e, EX_progly_e	L-alanine-D-glutamate exchange, L-alanine-D-glutamate-meso-2,6-diaminoheptanedioate exchange, L-alanine-D-glutamate-meso-2,6-diaminoheptanedioate-D-alanine exchange, L-alanine-L-glutamate exchange, 2-Oxoglutarate exchange, L-Arginine exchange, Citrate exchange, Fe(III)dicitrate exchange, L-Glutamine exchange, L-Glutamate exchange, Reduced glutathione exchange, Ornithine exchange, L-Proline exchan…
fe3dhbzs_e	GLDBRAN2	b3431	glgX	-20	1	0	0.1	0	0.974584	0	3.00432	2018-09-02	gurobi	optimal			0
fe3hox_e	GLDBRAN2	b3431	glgX	-20	1	0	0.1	0	0.974584	0	3.05181	2018-09-02	gurobi	optimal			0
fe3hox_un_e	GLDBRAN2	b3431	glgX	-20	1	0	0.1	0	0.974584	0	2.34238	2018-09-02	gurobi	optimal			0
fecrm_e	GLDBRAN2	b3431	glgX	-20	1	0	0.1	0	0.974584	0	3.65086	2018-09-02	gurobi	optimal			0
fecrm_un_e	GLDBRAN2	b3431	glgX	-20	1	0	0.1	0	0.974584	0	3.00629	2018-09-02	gurobi	optimal			0
feenter_e	ICHORT	b0595	entB	-20	1	0	0.1	0	0.974584	0	3.4064	2018-09-02	gurobi	optimal			0
feoxam_e	GLDBRAN2	b3431	glgX	-20	1	0	0.1	0	0.974584	0	2.74466	2018-09-02	gurobi	optimal			0
feoxam_un_e	GLDBRAN2	b3431	glgX	-20	1	0	0.1	0	0.974584	0	2.89112	2018-09-02	gurobi	optimal			0
for_e	PFL	(b0902 and b0903) or (b0902 and b3114) or (b3951 and b3952) or ((b0902 and b0903) and b2579)	(pflA and pflB) or (pflA and tdcE) or (pflD and pflC) or ((pflA and pflB) and grcA)	-20	1	0	0.1	0	1.03628	-10	2.19545	2018-09-02	gurobi	optimal			0
fru_e	GLDBRAN2	b3431	glgX	-20	1	0	0.1	0	1.44671	-10	2.22371	2018-09-02	gurobi	optimal			0
frulys_e	DAPDC	b2838	lysA	-20	1	0	0.1	-0.0343161	1.42486	-10	2.35462	2018-09-02	gurobi	optimal	lys__L_c	L-Lysine	3	EX_frulys_e, EX_lys__L_e, EX_psclys_e	Fructoselysine exchange, L-Lysine exchange, Psicoselysine exchange
fruur_e	GLDBRAN2	b3431	glgX	-20	1	0	0.1	0	1.37452	-10	2.96765	2018-09-02	gurobi	optimal			0
fuc__L_e	GLDBRAN2	b3431	glgX	-20	1	0	0.1	0	1.26246	-10	3.35802	2018-09-02	gurobi	optimal			0
fum_e	GLDBRAN2	b3431	glgX	-20	1	0	0.1	0	1.22895	-10	2.76528	2018-09-02	gurobi	optimal			0
g1p_e	GLDBRAN2	b3431	glgX	-20	1	0	0.1	0	1.44671	-10	3.16939	2018-09-02	gurobi	optimal			0
g3pc_e	GLDBRAN2	b3431	glgX	-20	1	0	0.1	0	1.41151	-10	3.809	2018-09-02	gurobi	optimal			0
g3pe_e	RPI	b2914 or b4090	rpiA or rpiB	-20	1	0	0.1	0	0.667493	-10	2.37052	2018-09-02	gurobi	optimal			0
g3pg_e	RPI	b2914 or b4090	rpiA or rpiB	-20	1	0	0.1	0	0.728929	-10	3.0029	2018-09-02	gurobi	optimal			0
g3pi_e	GLDBRAN2	b3431	glgX	-20	1	0	0.1	0	1.41151	-10	3.17797	2018-09-02	gurobi	optimal			0
g3ps_e	GLDBRAN2	b3431	glgX	-20	1	0	0.1	0	1.54188	-10	3.55212	2018-09-02	gurobi	optimal			0
g6p_e	GLDBRAN2	b3431	glgX	-20	1	0	0.1	0	1.52599	-10	4.66158	2018-09-02	gurobi	optimal			0
gal_e	GLDBRAN2	b3431	glgX	-20	1	0	0.1	0	1.42028	-10	2.05687	2018-09-02	gurobi	optimal			0
gal_bD_e	GLDBRAN2	b3431	glgX	-20	1	0	0.1	0	1.42028	-10	3.25162	2018-09-02	gurobi	optimal			0
gal1p_e	GLDBRAN2	b3431	glgX	-20	1	0	0.1	0	1.42028	-10	2.81351	2018-09-02	gurobi	optimal			0
galct__D_e	GLDBRAN2	b3431	glgX	-20	1	0	0.1	0	1.28821	-10	3.14556	2018-09-02	gurobi	optimal			0
galctn__D_e	GLDBRAN2	b3431	glgX	-20	1	0	0.1	0	1.36742	-10	3.29832	2018-09-02	gurobi	optimal			0
galctn__L_e	GLDBRAN2	b3431	glgX	-20	1	0	0.1	0	1.36742	-10	5.23773	2018-09-02	gurobi	optimal			0
galt_e	GLDBRAN2	b3431	glgX	-20	1	0	0.1	0	1.42028	-10	4.37388	2018-09-02	gurobi	optimal			0
galur_e	GLDBRAN2	b3431	glgX	-20	1	0	0.1	0	1.37452	-10	3.18654	2018-09-02	gurobi	optimal			0
gam_e	GLDBRAN2	b3431	glgX	-20	1	0	0.1	0	1.44815	-10	2.9666	2018-09-02	gurobi	optimal			0
gam6p_e	GLDBRAN2	b3431	glgX	-20	1	0	0.1	0	1.52752	-10	3.62297	2018-09-02	gurobi	optimal			0
glc__D_e	RPI	b2914 or b4090	rpiA or rpiB	-20	1	0	0.1	-3.11883	0.330119	-10	3.29628	2018-09-02	gurobi	optimal			0
glcn_e	GLCDpp	b0124 or b0837	gcd or yliI	-20	1	0	0.1	0	1.42028	-10	2.06854	2018-09-02	gurobi	optimal			0
glcr_e	GLDBRAN2	b3431	glgX	-20	1	0	0.1	0	1.28821	-10	2.77231	2018-09-02	gurobi	optimal			0
glcur_e	GLDBRAN2	b3431	glgX	-20	1	0	0.1	0	1.37452	-10	3.17215	2018-09-02	gurobi	optimal			0
glcur1p_e	GLDBRAN2	b3431	glgX	-20	1	0	0.1	0	1.37452	-10	3.10479	2018-09-02	gurobi	optimal			0
gln__L_e	ICDHyr	b1136	icd	-20	1	0	0.1	-0.108995	1.30749	-10	3.7342	2018-09-02	gurobi	optimal	glu__L_c, murein5px4p_p, pro__L_c, thf_c, gln__L_c, mlthf_c, pheme_c, 10fthf_c, sheme_c, arg__L_c	L-Glutamate, Two disacharide linked murein units, pentapeptide crosslinked tetrapeptide (A2pm->D-ala) (middle of chain), L-Proline, 5,6,7,8-Tetrahydrofolate, L-Glutamine, 5,10-Methylenetetrahydrofolate, Protoheme, 10-Formyltetrahydrofolate, Siroheme, L-Arginine	12	EX_LalaDglu_e, EX_LalaDgluMdap_e, EX_LalaDgluMdapDala_e, EX_LalaLglu_e, EX_akg_e, EX_arg__L_e, EX_gln__L_e, EX_glu__L_e, EX_gthrd_e, EX_orn_e, EX_pro__L_e, EX_progly_e	L-alanine-D-glutamate exchange, L-alanine-D-glutamate-meso-2,6-diaminoheptanedioate exchange, L-alanine-D-glutamate-meso-2,6-diaminoheptanedioate-D-alanine exchange, L-alanine-L-glutamate exchange, 2-Oxoglutarate exchange, L-Arginine exchange, L-Glutamine exchange, L-Glutamate exchange, Reduced glutathione exchange, Ornithine exchange, L-Proline exchange, L-Prolinylglycine exchange
glu__L_e	ICDHyr	b1136	icd	-20	1	0	0.1	-0.108995	1.30092	-10	2.04423	2018-09-02	gurobi	optimal	glu__L_c, murein5px4p_p, pro__L_c, thf_c, gln__L_c, mlthf_c, pheme_c, 10fthf_c, sheme_c, arg__L_c	L-Glutamate, Two disacharide linked murein units, pentapeptide crosslinked tetrapeptide (A2pm->D-ala) (middle of chain), L-Proline, 5,6,7,8-Tetrahydrofolate, L-Glutamine, 5,10-Methylenetetrahydrofolate, Protoheme, 10-Formyltetrahydrofolate, Siroheme, L-Arginine	12	EX_LalaDglu_e, EX_LalaDgluMdap_e, EX_LalaDgluMdapDala_e, EX_LalaLglu_e, EX_akg_e, EX_arg__L_e, EX_gln__L_e, EX_glu__L_e, EX_gthrd_e, EX_orn_e, EX_pro__L_e, EX_progly_e	L-alanine-D-glutamate exchange, L-alanine-D-glutamate-meso-2,6-diaminoheptanedioate exchange, L-alanine-D-glutamate-meso-2,6-diaminoheptanedioate-D-alanine exchange, L-alanine-L-glutamate exchange, 2-Oxoglutarate exchange, L-Arginine exchange, L-Glutamine exchange, L-Glutamate exchange, Reduced glutathione exchange, Ornithine exchange, L-Proline exchange, L-Prolinylglycine exchange
gly_e	RPI	b2914 or b4090	rpiA or rpiB	-20	1	0	0.1	0	0.408364	-10	2.17559	2018-09-02	gurobi	optimal			0
glyald_e	ALCD19	b0356	frmA	-20	1	0	0.1	0	0.974584	0	2.81706	2018-09-02	gurobi	optimal			0
glyc_e	TPI	b3919	tpiA	-20	1	0	0.1	0	1.11475	-10	3.50344	2018-09-02	gurobi	optimal			0
glyc__R_e	GLXCL	b0507	gcl	-20	1	0	0.1	0	1.16491	-10	3.05644	2018-09-02	gurobi	optimal			0
glyc2p_e	GLDBRAN2	b3431	glgX	-20	1	0	0.1	0	1.31287	-10	3.6447	2018-09-02	gurobi	optimal			0
glyc3p_e	PPKr	b2501	ppk	-20	1	0	0.1	0	1.36302	-10	2.37159	2018-09-02	gurobi	optimal			0
glyclt_e	ICL	b4015	aceA	-20	1	0	0.1	0	1.07201	-4.48177	1.78534	2018-09-02	gurobi	optimal			0
gmp_e	AIRC3	b0523	purE	-20	1	0	0.1	-0.0458941	1.69273	-10	4.57346	2018-09-02	gurobi	optimal	ribflv_c, atp_c, datp_c, nad_c, coa_c, thf_c, bmocogdp_c, nadp_c, amet_c, btn_c, mlthf_c, dgtp_c, 10fthf_c, gtp_c, fad_c	Riboflavin, ATP, DATP, Nicotinamide adenine dinucleotide, Coenzyme A, 5,6,7,8-Tetrahydrofolate, Bis-molybdopterin guanine dinucleotide, Nicotinamide adenine dinucleotide phosphate, S-Adenosyl-L-methionine, Biotin, 5,10-Methylenetetrahydrofolate, DGTP, 10-Formyltetrahydrofolate, GTP, Flavin adenine dinucleotide oxidized	22	EX_23camp_e, EX_23cgmp_e, EX_3amp_e, EX_3gmp_e, EX_ade_e, EX_adn_e, EX_amp_e, EX_dad_2_e, EX_damp_e, EX_dgmp_e, EX_dgsn_e, EX_dimp_e, EX_din_e, EX_gmp_e, EX_gsn_e, EX_gua_e, EX_hxan_e, EX_imp_e, EX_ins_e, EX_xan_e, EX_xmp_e, EX_xtsn_e	2',3'-Cyclic AMP exchange, 2',3'-Cyclic GMP exchange, 3'-AMP exchange, 3'-GMP exchange, Adenine exchange, Adenosine exchange, AMP exchange, Deoxyadenosine exchange, DAMP exchange, DGMP exchange, Deoxyguanosine exchange, DIMP exchange, Deoxyinosine exchange, GMP exchange, Guanosine exchange, Guanine exchange, Hypoxanthine exchange, IMP exchange, Inosine exchange, Xanthine exchange, Xanthosine 5'-p…
gsn_e	AIRC3	b0523	purE	-20	1	0	0.1	-0.0458941	1.69273	-10	2.93567	2018-09-02	gurobi	optimal	ribflv_c, atp_c, datp_c, nad_c, coa_c, thf_c, bmocogdp_c, nadp_c, amet_c, btn_c, mlthf_c, dgtp_c, 10fthf_c, gtp_c, fad_c	Riboflavin, ATP, DATP, Nicotinamide adenine dinucleotide, Coenzyme A, 5,6,7,8-Tetrahydrofolate, Bis-molybdopterin guanine dinucleotide, Nicotinamide adenine dinucleotide phosphate, S-Adenosyl-L-methionine, Biotin, 5,10-Methylenetetrahydrofolate, DGTP, 10-Formyltetrahydrofolate, GTP, Flavin adenine dinucleotide oxidized	22	EX_23camp_e, EX_23cgmp_e, EX_3amp_e, EX_3gmp_e, EX_ade_e, EX_adn_e, EX_amp_e, EX_dad_2_e, EX_damp_e, EX_dgmp_e, EX_dgsn_e, EX_dimp_e, EX_din_e, EX_gmp_e, EX_gsn_e, EX_gua_e, EX_hxan_e, EX_imp_e, EX_ins_e, EX_xan_e, EX_xmp_e, EX_xtsn_e	2',3'-Cyclic AMP exchange, 2',3'-Cyclic GMP exchange, 3'-AMP exchange, 3'-GMP exchange, Adenine exchange, Adenosine exchange, AMP exchange, Deoxyadenosine exchange, DAMP exchange, DGMP exchange, Deoxyguanosine exchange, DIMP exchange, Deoxyinosine exchange, GMP exchange, Guanosine exchange, Guanine exchange, Hypoxanthine exchange, IMP exchange, Inosine exchange, Xanthine exchange, Xanthosine 5'-p…
gthrd_e	ICDHyr	b1136	icd	-20	1	0	0.1	-0.108995	1.40953	-10	4.06519	2018-09-02	gurobi	optimal	glu__L_c, murein5px4p_p, pro__L_c, thf_c, gln__L_c, mlthf_c, pheme_c, 10fthf_c, sheme_c, arg__L_c	L-Glutamate, Two disacharide linked murein units, pentapeptide crosslinked tetrapeptide (A2pm->D-ala) (middle of chain), L-Proline, 5,6,7,8-Tetrahydrofolate, L-Glutamine, 5,10-Methylenetetrahydrofolate, Protoheme, 10-Formyltetrahydrofolate, Siroheme, L-Arginine	12	EX_LalaDglu_e, EX_LalaDgluMdap_e, EX_LalaDgluMdapDala_e, EX_LalaLglu_e, EX_akg_e, EX_arg__L_e, EX_gln__L_e, EX_glu__L_e, EX_gthrd_e, EX_orn_e, EX_pro__L_e, EX_progly_e	L-alanine-D-glutamate exchange, L-alanine-D-glutamate-meso-2,6-diaminoheptanedioate exchange, L-alanine-D-glutamate-meso-2,6-diaminoheptanedioate-D-alanine exchange, L-alanine-L-glutamate exchange, 2-Oxoglutarate exchange, L-Arginine exchange, L-Glutamine exchange, L-Glutamate exchange, Reduced glutathione exchange, Ornithine exchange, L-Proline exchange, L-Prolinylglycine exchange
gtp_e	GLDBRAN2	b3431	glgX	-20	1	0	0.1	0	0.974584	0	3.45534	2018-09-02	gurobi	optimal			0
gua_e	AIRC3	b0523	purE	-20	1	0	0.1	-0.0458941	1.33044	-10	1.97851	2018-09-02	gurobi	optimal	ribflv_c, atp_c, datp_c, nad_c, coa_c, thf_c, bmocogdp_c, nadp_c, amet_c, btn_c, mlthf_c, dgtp_c, 10fthf_c, gtp_c, fad_c	Riboflavin, ATP, DATP, Nicotinamide adenine dinucleotide, Coenzyme A, 5,6,7,8-Tetrahydrofolate, Bis-molybdopterin guanine dinucleotide, Nicotinamide adenine dinucleotide phosphate, S-Adenosyl-L-methionine, Biotin, 5,10-Methylenetetrahydrofolate, DGTP, 10-Formyltetrahydrofolate, GTP, Flavin adenine dinucleotide oxidized	22	EX_23camp_e, EX_23cgmp_e, EX_3amp_e, EX_3gmp_e, EX_ade_e, EX_adn_e, EX_amp_e, EX_dad_2_e, EX_damp_e, EX_dgmp_e, EX_dgsn_e, EX_dimp_e, EX_din_e, EX_gmp_e, EX_gsn_e, EX_gua_e, EX_hxan_e, EX_imp_e, EX_ins_e, EX_xan_e, EX_xmp_e, EX_xtsn_e	2',3'-Cyclic AMP exchange, 2',3'-Cyclic GMP exchange, 3'-AMP exchange, 3'-GMP exchange, Adenine exchange, Adenosine exchange, AMP exchange, Deoxyadenosine exchange, DAMP exchange, DGMP exchange, Deoxyguanosine exchange, DIMP exchange, Deoxyinosine exchange, GMP exchange, Guanosine exchange, Guanine exchange, Hypoxanthine exchange, IMP exchange, Inosine exchange, Xanthine exchange, Xanthosine 5'-p…
hdca_e	GLDBRAN2	b3431	glgX	-20	1	0	0.1	0	1.08276	-0.338606	5.02463	2018-09-02	gurobi	optimal			0
hdcea_e	GLDBRAN2	b3431	glgX	-20	1	0	0.1	0	1.08712	-0.396634	3.14343	2018-09-02	gurobi	optimal			0
his__L_e	HSTPT	b2021	hisC	-20	1	0	0.1	-0.0094738	0.984805	-0.0932985	2.4029	2018-09-02	gurobi	optimal	his__L_c	L-Histidine	1	EX_his__L_e	L-Histidine exchange
hom__L_e	RPI	b2914 or b4090	rpiA or rpiB	-20	1	0	0.1	0	0.330119	-7.29983e-10	3.27316	2018-09-02	gurobi	optimal			0
hxa_e	ACACT1r	b2224 or b2342 or b3845	atoB or fadI or fadA	-20	1	0	0.1	0	1.01703	-0.36194	2.297	2018-09-02	gurobi	optimal			0
hxan_e	AIRC2	b0522	purK	-20	1	0	0.1	-0.0458941	1.26907	-10	2.35418	2018-09-02	gurobi	optimal	ribflv_c, atp_c, datp_c, nad_c, coa_c, thf_c, bmocogdp_c, nadp_c, amet_c, btn_c, mlthf_c, dgtp_c, 10fthf_c, gtp_c, fad_c	Riboflavin, ATP, DATP, Nicotinamide adenine dinucleotide, Coenzyme A, 5,6,7,8-Tetrahydrofolate, Bis-molybdopterin guanine dinucleotide, Nicotinamide adenine dinucleotide phosphate, S-Adenosyl-L-methionine, Biotin, 5,10-Methylenetetrahydrofolate, DGTP, 10-Formyltetrahydrofolate, GTP, Flavin adenine dinucleotide oxidized	22	EX_23camp_e, EX_23cgmp_e, EX_3amp_e, EX_3gmp_e, EX_ade_e, EX_adn_e, EX_amp_e, EX_dad_2_e, EX_damp_e, EX_dgmp_e, EX_dgsn_e, EX_dimp_e, EX_din_e, EX_gmp_e, EX_gsn_e, EX_gua_e, EX_hxan_e, EX_imp_e, EX_ins_e, EX_xan_e, EX_xmp_e, EX_xtsn_e	2',3'-Cyclic AMP exchange, 2',3'-Cyclic GMP exchange, 3'-AMP exchange, 3'-GMP exchange, Adenine exchange, Adenosine exchange, AMP exchange, Deoxyadenosine exchange, DAMP exchange, DGMP exchange, Deoxyguanosine exchange, DIMP exchange, Deoxyinosine exchange, GMP exchange, Guanosine exchange, Guanine exchange, Hypoxanthine exchange, IMP exchange, Inosine exchange, Xanthine exchange, Xanthosine 5'-p…
idon__L_e	GLCDpp	b0124 or b0837	gcd or yliI	-20	1	0	0.1	0	1.36742	-10	3.39249	2018-09-02	gurobi	optimal			0
ile__L_e	DHAD2	b3771	ilvD	-20	1	0	0.1	-0.0290529	1.01272	-0.294224	2.14589	2018-09-02	gurobi	optimal	ile__L_c	L-Isoleucine	1	EX_ile__L_e	L-Isoleucine exchange
imp_e	AIRC2	b0522	purK	-20	1	0	0.1	-0.0458941	1.62976	-10	2.8898	2018-09-02	gurobi	optimal	ribflv_c, atp_c, datp_c, nad_c, coa_c, thf_c, bmocogdp_c, nadp_c, amet_c, btn_c, mlthf_c, dgtp_c, 10fthf_c, gtp_c, fad_c	Riboflavin, ATP, DATP, Nicotinamide adenine dinucleotide, Coenzyme A, 5,6,7,8-Tetrahydrofolate, Bis-molybdopterin guanine dinucleotide, Nicotinamide adenine dinucleotide phosphate, S-Adenosyl-L-methionine, Biotin, 5,10-Methylenetetrahydrofolate, DGTP, 10-Formyltetrahydrofolate, GTP, Flavin adenine dinucleotide oxidized	22	EX_23camp_e, EX_23cgmp_e, EX_3amp_e, EX_3gmp_e, EX_ade_e, EX_adn_e, EX_amp_e, EX_dad_2_e, EX_damp_e, EX_dgmp_e, EX_dgsn_e, EX_dimp_e, EX_din_e, EX_gmp_e, EX_gsn_e, EX_gua_e, EX_hxan_e, EX_imp_e, EX_ins_e, EX_xan_e, EX_xmp_e, EX_xtsn_e	2',3'-Cyclic AMP exchange, 2',3'-Cyclic GMP exchange, 3'-AMP exchange, 3'-GMP exchange, Adenine exchange, Adenosine exchange, AMP exchange, Deoxyadenosine exchange, DAMP exchange, DGMP exchange, Deoxyguanosine exchange, DIMP exchange, Deoxyinosine exchange, GMP exchange, Guanosine exchange, Guanine exchange, Hypoxanthine exchange, IMP exchange, Inosine exchange, Xanthine exchange, Xanthosine 5'-p…
indole_e	ANS	b1263 and b1264	trpD and trpE	-20	1	0	0.1	-0.0056843	0.984078	-0.055938	2.02185	2018-09-02	gurobi	optimal	trp__L_c	L-Tryptophan	2	EX_indole_e, EX_trp__L_e	Indole exchange, L-Tryptophan exchange
ins_e	AIRC2	b0522	purK	-20	1	0	0.1	-0.0458941	1.62976	-10	1.55572	2018-09-02	gurobi	optimal	ribflv_c, atp_c, datp_c, nad_c, coa_c, thf_c, bmocogdp_c, nadp_c, amet_c, btn_c, mlthf_c, dgtp_c, 10fthf_c, gtp_c, fad_c	Riboflavin, ATP, DATP, Nicotinamide adenine dinucleotide, Coenzyme A, 5,6,7,8-Tetrahydrofolate, Bis-molybdopterin guanine dinucleotide, Nicotinamide adenine dinucleotide phosphate, S-Adenosyl-L-methionine, Biotin, 5,10-Methylenetetrahydrofolate, DGTP, 10-Formyltetrahydrofolate, GTP, Flavin adenine dinucleotide oxidized	22	EX_23camp_e, EX_23cgmp_e, EX_3amp_e, EX_3gmp_e, EX_ade_e, EX_adn_e, EX_amp_e, EX_dad_2_e, EX_damp_e, EX_dgmp_e, EX_dgsn_e, EX_dimp_e, EX_din_e, EX_gmp_e, EX_gsn_e, EX_gua_e, EX_hxan_e, EX_imp_e, EX_ins_e, EX_xan_e, EX_xmp_e, EX_xtsn_e	2',3'-Cyclic AMP exchange, 2',3'-Cyclic GMP exchange, 3'-AMP exchange, 3'-GMP exchange, Adenine exchange, Adenosine exchange, AMP exchange, Deoxyadenosine exchange, DAMP exchange, DGMP exchange, Deoxyguanosine exchange, DIMP exchange, Deoxyinosine exchange, GMP exchange, Guanosine exchange, Guanine exchange, Hypoxanthine exchange, IMP exchange, Inosine exchange, Xanthine exchange, Xanthosine 5'-p…
isetac_e	ADSK	b2750	cysC	-20	1	0	0.1	-0.0260266	0.984601	-0.256258	3.37778	2018-09-02	gurobi	optimal	cys__L_c, thmpp_c, 2fe2s_c, coa_c, bmocogdp_c, 4fe4s_c, met__L_c, amet_c, btn_c	L-Cysteine, Thiamine diphosphate, [2Fe-2S] iron-sulfur cluster, Coenzyme A, Bis-molybdopterin guanine dinucleotide, [4Fe-4S] iron-sulfur cluster, L-Methionine, S-Adenosyl-L-methionine, Biotin	10	EX_butso3_e, EX_cgly_e, EX_cys__D_e, EX_cys__L_e, EX_ethso3_e, EX_gthrd_e, EX_isetac_e, EX_mso3_e, EX_sulfac_e, EX_taur_e	Butanesulfonate exchange, Cys-Gly exchange, D-Cysteine exchange, L-Cysteine exchange, Ethanesulfonate exchange, Reduced glutathione exchange, Isethionic acid exchange, Methanesulfonate exchange, Sulfoacetate exchange, Taurine exchange
kdo2lipid4_e	A5PISO	b3197 or b2708	kdsD or srlQ	-20	1	0	0.1	-0.0019456	1.00849	-0.0196212	1.78332	2018-09-02	gurobi	optimal	kdo2lipid4_e	KDO(2)-lipid IV(A)	1	EX_kdo2lipid4_e	KDO(2)-lipid IV(A) exchange
lac__D_e	RPI	b2914 or b4090	rpiA or rpiB	-20	1	0	0.1	0	0.483679	-10	2.68376	2018-09-02	gurobi	optimal			0
lac__L_e	LCADi	b1415	aldA	-20	1	0	0.1	0	1.10031	-10	2.21321	2018-09-02	gurobi	optimal			0
lcts_e	GLDBRAN2	b3431	glgX	-20	1	0	0.1	0	1.73742	-10	3.05656	2018-09-02	gurobi	optimal			0
leu__L_e	IPPS	b0074	leuA	-20	1	0	0.1	-0.0450531	1.02844	-0.463346	1.98845	2018-09-02	gurobi	optimal	leu__L_c	L-Leucine	1	EX_leu__L_e	L-Leucine exchange
lipa_e	PGM	b3612 or b4395 or b0755	gpmM or ytjC or gpmA	-20	1	0	0.1	0	0.869973	0	2.13934	2018-09-02	gurobi	optimal			0
lipa_cold_e	PGM	b3612 or b4395 or b0755	gpmM or ytjC or gpmA	-20	1	0	0.1	0	0.869973	0	2.60845	2018-09-02	gurobi	optimal			0
lys__L_e	DAPDC	b2838	lysA	-20	1	0	0.1	-0.0343161	1.01694	-0.348976	2.2182	2018-09-02	gurobi	optimal	lys__L_c	L-Lysine	3	EX_frulys_e, EX_lys__L_e, EX_psclys_e	Fructoselysine exchange, L-Lysine exchange, Psicoselysine exchange
lyx__L_e	GLDBRAN2	b3431	glgX	-20	1	0	0.1	0	1.36742	-10	3.42331	2018-09-02	gurobi	optimal			0
mal__D_e	GLDBRAN2	b3431	glgX	-20	1	0	0.1	0	1.17291	-10	2.41422	2018-09-02	gurobi	optimal			0
mal__L_e	PPC	b3956	ppc	-20	1	0	0.1	0	1.22895	-10	2.2423	2018-09-02	gurobi	optimal			0
malt_e	GLDBRAN2	b3431	glgX	-20	1	0	0.1	0	1.76385	-10	2.73894	2018-09-02	gurobi	optimal			0
malthx_e	GLDBRAN2	b3431	glgX	-20	1	0	0.1	0	3.10604	-10	2.67939	2018-09-02	gurobi	optimal			0
maltpt_e	GLDBRAN2	b3431	glgX	-20	1	0	0.1	0	2.72033	-10	2.09426	2018-09-02	gurobi	optimal			0
malttr_e	I2FE2ST	b2528 and b2529	iscA and iscU	-20	1	0	0.1	0	2.05907	-10	3.42925	2018-09-02	gurobi	optimal			0
maltttr_e	GLDBRAN2	b3431	glgX	-20	1	0	0.1	0	2.33462	-10	2.93037	2018-09-02	gurobi	optimal			0
man_e	GLDBRAN2	b3431	glgX	-20	1	0	0.1	0	1.44671	-10	3.53172	2018-09-02	gurobi	optimal			0
man6p_e	GLDBRAN2	b3431	glgX	-20	1	0	0.1	0	1.52599	-10	2.25362	2018-09-02	gurobi	optimal			0
manglyc_e	GLDBRAN2	b3431	glgX	-20	1	0	0.1	0	1.55242	-10	3.21892	2018-09-02	gurobi	optimal			0
melib_e	GLDBRAN2	b3431	glgX	-20	1	0	0.1	0	1.73742	-10	2.31394	2018-09-02	gurobi	optimal			0
meoh_e	GLDBRAN2	b3431	glgX	-20	1	0	0.1	0	0.974584	0	0.802011	2018-09-02	gurobi	optimal			0
met__L_e	SHSL1	b3939	metB	-20	1	0	0.1	-0.0155686	0.997867	-0.155354	2.98334	2018-09-02	gurobi	optimal	met__L_c, amet_c, btn_c	L-Methionine, S-Adenosyl-L-methionine, Biotin	3	EX_met__L_e, EX_metsox_R__L_e, EX_metsox_S__L_e	L-Methionine exchange, L-methionine-R-sulfoxide exchange, L-Methionine S-oxide exchange
metsox_R__L_e	HSST	b4013	metA	-20	1	0	0.1	-0.0155686	0.996559	-0.15515	4.26442	2018-09-02	gurobi	optimal	met__L_c, amet_c, btn_c	L-Methionine, S-Adenosyl-L-methionine, Biotin	3	EX_met__L_e, EX_metsox_R__L_e, EX_metsox_S__L_e	L-Methionine exchange, L-methionine-R-sulfoxide exchange, L-Methionine S-oxide exchange
metsox_S__L_e	HSST	b4013	metA	-20	1	0	0.1	-0.0155686	0.996559	-0.15515	4.26746	2018-09-02	gurobi	optimal	met__L_c, amet_c, btn_c	L-Methionine, S-Adenosyl-L-methionine, Biotin	3	EX_met__L_e, EX_metsox_R__L_e, EX_metsox_S__L_e	L-Methionine exchange, L-methionine-R-sulfoxide exchange, L-Methionine S-oxide exchange
minohp_e	GLDBRAN2	b3431	glgX	-20	1	0	0.1	0	0.974584	0	3.50483	2018-09-02	gurobi	optimal			0
mmet_e	GLDBRAN2	b3431	glgX	-20	1	0	0.1	0	0.988398	-0.0784225	2.91099	2018-09-02	gurobi	optimal			0
mnl_e	GLDBRAN2	b3431	glgX	-20	1	0	0.1	0	1.42028	-10	2.942	2018-09-02	gurobi	optimal			0
mso3_e	BPNT	b4214	cysQ	-20	1	0	0.1	-0.0260266	0.980154	-0.255101	3.17911	2018-09-02	gurobi	optimal	cys__L_c, thmpp_c, 2fe2s_c, coa_c, bmocogdp_c, 4fe4s_c, met__L_c, amet_c, btn_c	L-Cysteine, Thiamine diphosphate, [2Fe-2S] iron-sulfur cluster, Coenzyme A, Bis-molybdopterin guanine dinucleotide, [4Fe-4S] iron-sulfur cluster, L-Methionine, S-Adenosyl-L-methionine, Biotin	10	EX_butso3_e, EX_cgly_e, EX_cys__D_e, EX_cys__L_e, EX_ethso3_e, EX_gthrd_e, EX_isetac_e, EX_mso3_e, EX_sulfac_e, EX_taur_e	Butanesulfonate exchange, Cys-Gly exchange, D-Cysteine exchange, L-Cysteine exchange, Ethanesulfonate exchange, Reduced glutathione exchange, Isethionic acid exchange, Methanesulfonate exchange, Sulfoacetate exchange, Taurine exchange
nac_e	QULNS	b0750	nadA	-20	1	0	0.1	-0.0002831	0.974845	-0.00275979	2.13278	2018-09-02	gurobi	optimal	nad_c, nadp_c	Nicotinamide adenine dinucleotide, Nicotinamide adenine dinucleotide phosphate	2	EX_nac_e, EX_nmn_e	Nicotinate exchange, NMN exchange
nmn_e	QULNS	b0750	nadA	-20	1	0	0.1	-0.0002831	0.975118	-0.00276056	1.98018	2018-09-02	gurobi	optimal	nad_c, nadp_c	Nicotinamide adenine dinucleotide, Nicotinamide adenine dinucleotide phosphate	2	EX_nac_e, EX_nmn_e	Nicotinate exchange, NMN exchange
ocdca_e	GLDBRAN2	b3431	glgX	-20	1	0	0.1	0	1.08276	-0.29628	2.42287	2018-09-02	gurobi	optimal			0
ocdcea_e	GLDBRAN2	b3431	glgX	-20	1	0	0.1	0	1.0865	-0.339777	4.35541	2018-09-02	gurobi	optimal			0
octa_e	GLDBRAN2	b3431	glgX	-20	1	0	0.1	0	1.08276	-0.790081	2.30687	2018-09-02	gurobi	optimal			0
orn_e	CS	b0720	gltA	-20	1	0	0.1	-0.108995	1.18714	-10	2.61522	2018-09-02	gurobi	optimal	glu__L_c, murein5px4p_p, pro__L_c, thf_c, gln__L_c, mlthf_c, pheme_c, 10fthf_c, sheme_c, arg__L_c	L-Glutamate, Two disacharide linked murein units, pentapeptide crosslinked tetrapeptide (A2pm->D-ala) (middle of chain), L-Proline, 5,6,7,8-Tetrahydrofolate, L-Glutamine, 5,10-Methylenetetrahydrofolate, Protoheme, 10-Formyltetrahydrofolate, Siroheme, L-Arginine	14	EX_LalaDglu_e, EX_LalaDgluMdap_e, EX_LalaDgluMdapDala_e, EX_LalaLglu_e, EX_akg_e, EX_arg__L_e, EX_cit_e, EX_fe3dcit_e, EX_gln__L_e, EX_glu__L_e, EX_gthrd_e, EX_orn_e, EX_pro__L_e, EX_progly_e	L-alanine-D-glutamate exchange, L-alanine-D-glutamate-meso-2,6-diaminoheptanedioate exchange, L-alanine-D-glutamate-meso-2,6-diaminoheptanedioate-D-alanine exchange, L-alanine-L-glutamate exchange, 2-Oxoglutarate exchange, L-Arginine exchange, Citrate exchange, Fe(III)dicitrate exchange, L-Glutamine exchange, L-Glutamate exchange, Reduced glutathione exchange, Ornithine exchange, L-Proline exchan…
orot_e	ASPCT	(b4244 and b4245) or b4245	(pyrI and pyrB) or pyrB	-20	1	0	0.1	-0.0330795	0.991453	-0.327968	2.92645	2018-09-02	gurobi	optimal	utp_c, dctp_c, ctp_c, dttp_c	UTP, DCTP, CTP, DTTP	20	EX_23ccmp_e, EX_23cump_e, EX_3cmp_e, EX_3ump_e, EX_cmp_e, EX_csn_e, EX_cytd_e, EX_dcmp_e, EX_dcyt_e, EX_dump_e, EX_duri_e, EX_orot_e, EX_uacgam_e, EX_udpacgal_e, EX_udpg_e, EX_udpgal_e, EX_udpglcur_e, EX_ump_e, EX_ura_e, EX_uri_e	2',3'-Cyclic CMP exchange, 2',3'-Cyclic UMP exchange, 3'-cmp exchange, 3'-UMP exchange, CMP exchange, Cytosine exchange, Cytidine exchange, DCMP exchange, Deoxycytidine exchange, DUMP exchange, Deoxyuridine exchange, Orotate exchange, UDP-N-acetyl-D-glucosamine exchange, UDP-N-acetyl-D-galactosamine exchange, UDPglucose exchange, UDPgalactose exchange, UDP-D-glucuronate exchange, UMP exchange, Ur…
pacald_e	GLDBRAN2	b3431	glgX	-20	1	0	0.1	0	1.06407	-2.73858	3.14812	2018-09-02	gurobi	optimal			0
peamn_e	GLDBRAN2	b3431	glgX	-20	1	0	0.1	0	1.0396	-0.50574	2.76819	2018-09-02	gurobi	optimal			0
phe__L_e	PPNDH	b2599	pheA	-20	1	0	0.1	-0.0185265	1.00722	-0.186602	2.16069	2018-09-02	gurobi	optimal	phe__L_c	L-Phenylalanine	1	EX_phe__L_e	L-Phenylalanine exchange
pheme_e	RPI	b2914 or b4090	rpiA or rpiB	-20	1	0	0.1	0	0.330119	-9.30687e-11	2.71771	2018-09-02	gurobi	optimal			0
pnto__R_e	GLDBRAN2	b3431	glgX	-20	1	0	0.1	0	0.974746	-0.000974746	1.46079	2018-09-02	gurobi	optimal			0
ppa_e	GLDBRAN2	b3431	glgX	-20	1	0	0.1	0	1.04795	-1.62114	2.98227	2018-09-02	gurobi	optimal			0
ppal_e	GLDBRAN2	b3431	glgX	-20	1	0	0.1	0	1.05394	-1.48384	3.46235	2018-09-02	gurobi	optimal			0
pppn_e	GLDBRAN2	b3431	glgX	-20	1	0	0.1	0	1.04073	-0.510414	2.9384	2018-09-02	gurobi	optimal			0
pro__L_e	CS	b0720	gltA	-20	1	0	0.1	-0.108995	1.17439	-4.91447	2.69441	2018-09-02	gurobi	optimal	glu__L_c, murein5px4p_p, pro__L_c, thf_c, gln__L_c, mlthf_c, pheme_c, 10fthf_c, sheme_c, arg__L_c	L-Glutamate, Two disacharide linked murein units, pentapeptide crosslinked tetrapeptide (A2pm->D-ala) (middle of chain), L-Proline, 5,6,7,8-Tetrahydrofolate, L-Glutamine, 5,10-Methylenetetrahydrofolate, Protoheme, 10-Formyltetrahydrofolate, Siroheme, L-Arginine	14	EX_LalaDglu_e, EX_LalaDgluMdap_e, EX_LalaDgluMdapDala_e, EX_LalaLglu_e, EX_akg_e, EX_arg__L_e, EX_cit_e, EX_fe3dcit_e, EX_gln__L_e, EX_glu__L_e, EX_gthrd_e, EX_orn_e, EX_pro__L_e, EX_progly_e	L-alanine-D-glutamate exchange, L-alanine-D-glutamate-meso-2,6-diaminoheptanedioate exchange, L-alanine-D-glutamate-meso-2,6-diaminoheptanedioate-D-alanine exchange, L-alanine-L-glutamate exchange, 2-Oxoglutarate exchange, L-Arginine exchange, Citrate exchange, Fe(III)dicitrate exchange, L-Glutamine exchange, L-Glutamate exchange, Reduced glutathione exchange, Ornithine exchange, L-Proline exchan…
progly_e	CS	b0720	gltA	-20	1	0	0.1	-0.108995	1.20169	-4.21097	3.17954	2018-09-02	gurobi	optimal	glu__L_c, murein5px4p_p, pro__L_c, thf_c, gln__L_c, mlthf_c, pheme_c, 10fthf_c, sheme_c, arg__L_c	L-Glutamate, Two disacharide linked murein units, pentapeptide crosslinked tetrapeptide (A2pm->D-ala) (middle of chain), L-Proline, 5,6,7,8-Tetrahydrofolate, L-Glutamine, 5,10-Methylenetetrahydrofolate, Protoheme, 10-Formyltetrahydrofolate, Siroheme, L-Arginine	14	EX_LalaDglu_e, EX_LalaDgluMdap_e, EX_LalaDgluMdapDala_e, EX_LalaLglu_e, EX_akg_e, EX_arg__L_e, EX_cit_e, EX_fe3dcit_e, EX_gln__L_e, EX_glu__L_e, EX_gthrd_e, EX_orn_e, EX_pro__L_e, EX_progly_e	L-alanine-D-glutamate exchange, L-alanine-D-glutamate-meso-2,6-diaminoheptanedioate exchange, L-alanine-D-glutamate-meso-2,6-diaminoheptanedioate-D-alanine exchange, L-alanine-L-glutamate exchange, 2-Oxoglutarate exchange, L-Arginine exchange, Citrate exchange, Fe(III)dicitrate exchange, L-Glutamine exchange, L-Glutamate exchange, Reduced glutathione exchange, Ornithine exchange, L-Proline exchan…
psclys_e	DAPDC	b2838	lysA	-20	1	0	0.1	-0.0343161	1.42486	-10	3.40523	2018-09-02	gurobi	optimal	lys__L_c	L-Lysine	3	EX_frulys_e, EX_lys__L_e, EX_psclys_e	Fructoselysine exchange, L-Lysine exchange, Psicoselysine exchange
pser__L_e	GLDBRAN2	b3431	glgX	-20	1	0	0.1	0	1.19063	-10	3.22004	2018-09-02	gurobi	optimal			0
ptrc_e	RPI	b2914 or b4090	rpiA or rpiB	-20	1	0	0.1	0	0.588895	-10	3.04019	2018-09-02	gurobi	optimal			0
pydam_e	CYTBD2pp	b0978 and b0979	cbdA and cbdB	-20	1	0	0.1	0	0.974725	-0.000974725	1.31704	2018-09-02	gurobi	optimal			0
pydx_e	G3PD6	b2241 and b2242 and b2243	glpA and glpB and glpC	-20	1	0	0.1	0	0.974718	-0.000974718	1.91577	2018-09-02	gurobi	optimal			0
pydxn_e	FUM	b1612 or b4122 or b1611	fumA or fumB or fumC	-20	1	0	0.1	0	0.895458	-0.000895458	2.30188	2018-09-02	gurobi	optimal			0
pyr_e	RPI	b2914 or b4090	rpiA or rpiB	-20	1	0	0.1	0	0.459792	-10	2.79966	2018-09-02	gurobi	optimal			0
quin_e	DDPA	b2601 or b0754 or b1704	aroF or aroG or aroH	-20	1	0	0.1	-0.0385004	1.02151	-0.393287	1.37209	2018-09-02	gurobi	optimal	thmpp_c, trp__L_c, thf_c, phe__L_c, tyr__L_c, 2ohph_c, mlthf_c, 10fthf_c	Thiamine diphosphate, L-Tryptophan, 5,6,7,8-Tetrahydrofolate, L-Phenylalanine, L-Tyrosine, 2-Octaprenyl-6-hydroxyphenol, 5,10-Methylenetetrahydrofolate, 10-Formyltetrahydrofolate	2	EX_quin_e, EX_skm_e	Quinate exchange, Shikimate exchange
r5p_e	GLDBRAN2	b3431	glgX	-20	1	0	0.1	0	1.28813	-10	2.52237	2018-09-02	gurobi	optimal			0
rib__D_e	GLDBRAN2	b3431	glgX	-20	1	0	0.1	0	1.28813	-10	2.91353	2018-09-02	gurobi	optimal			0
rmn_e	GLDBRAN2	b3431	glgX	-20	1	0	0.1	0	1.26246	-10	3.17567	2018-09-02	gurobi	optimal			0
sbt__D_e	GLDBRAN2	b3431	glgX	-20	1	0	0.1	0	1.42028	-10	3.14228	2018-09-02	gurobi	optimal			0
ser__D_e	GLDBRAN2	b3431	glgX	-20	1	0	0.1	0	1.19063	-10	2.89304	2018-09-02	gurobi	optimal			0
ser__L_e	PSERT	b0907	serC	-20	1	0	0.1	0	1.19063	-10	1.67126	2018-09-02	gurobi	optimal			0
skm_e	DHQS	b3389	aroB	-20	1	0	0.1	-0.0385004	1.02194	-0.39345	3.47806	2018-09-02	gurobi	optimal	thmpp_c, trp__L_c, thf_c, phe__L_c, tyr__L_c, 2ohph_c, mlthf_c, 10fthf_c	Thiamine diphosphate, L-Tryptophan, 5,6,7,8-Tetrahydrofolate, L-Phenylalanine, L-Tyrosine, 2-Octaprenyl-6-hydroxyphenol, 5,10-Methylenetetrahydrofolate, 10-Formyltetrahydrofolate	2	EX_quin_e, EX_skm_e	Quinate exchange, Shikimate exchange
spmd_e	RPI	b2914 or b4090	rpiA or rpiB	-20	1	0	0.1	0	0.330119	0	2.91124	2018-09-02	gurobi	optimal			0
succ_e	RPI	b2914 or b4090	rpiA or rpiB	-20	1	0	0.1	0	0.50434	-10	2.36737	2018-09-02	gurobi	optimal			0
sucr_e	GLDBRAN2	b3431	glgX	-20	1	0	0.1	0	1.76385	-10	2.56199	2018-09-02	gurobi	optimal			0
sulfac_e				-20	1	0	0.1	0	0.981945	-0.255567	2.95781	2018-09-02	gurobi	optimal			0
tartr__D_e	GLDBRAN2	b3431	glgX	-20	1	0	0.1	0	1.19113	-10	3.42766	2018-09-02	gurobi	optimal			0
tartr__L_e	GLDBRAN2	b3431	glgX	-20	1	0	0.1	0	1.21634	-10	2.32024	2018-09-02	gurobi	optimal			0
taur_e	ADSK	b2750	cysC	-20	1	0	0.1	-0.0260266	0.97589	-0.253991	3.44464	2018-09-02	gurobi	optimal	cys__L_c, thmpp_c, 2fe2s_c, coa_c, bmocogdp_c, 4fe4s_c, met__L_c, amet_c, btn_c	L-Cysteine, Thiamine diphosphate, [2Fe-2S] iron-sulfur cluster, Coenzyme A, Bis-molybdopterin guanine dinucleotide, [4Fe-4S] iron-sulfur cluster, L-Methionine, S-Adenosyl-L-methionine, Biotin	10	EX_butso3_e, EX_cgly_e, EX_cys__D_e, EX_cys__L_e, EX_ethso3_e, EX_gthrd_e, EX_isetac_e, EX_mso3_e, EX_sulfac_e, EX_taur_e	Butanesulfonate exchange, Cys-Gly exchange, D-Cysteine exchange, L-Cysteine exchange, Ethanesulfonate exchange, Reduced glutathione exchange, Isethionic acid exchange, Methanesulfonate exchange, Sulfoacetate exchange, Taurine exchange
thm_e	VALTA	b3770	ilvE	-20	1	0	0.1	0	0.975112	-0.000975112	2.19975	2018-09-02	gurobi	optimal			0
thr__L_e	HSK	b0003	thrB	-20	1	0	0.1	-0.0544216	1.27819	-10	2.49572	2018-09-02	gurobi	optimal	thr__L_c, ile__L_c	L-Threonine, L-Isoleucine	2	EX_thr__L_e, EX_thrp_e	L-Threonine exchange, L-Threonine O-3-phosphate exchange
thrp_e	THRS	b0004	thrC	-20	1	0	0.1	-0.0544216	1.27819	-10	3.2741	2018-09-02	gurobi	optimal	thr__L_c, ile__L_c	L-Threonine, L-Isoleucine	2	EX_thr__L_e, EX_thrp_e	L-Threonine exchange, L-Threonine O-3-phosphate exchange
thym_e	NTD5	b2291 or b2744 or b4374	yfbR or umpG or yjjG	-20	1	0	0.1	0	0.974584	0	2.27299	2018-09-02	gurobi	optimal			0
thymd_e	NTD5	b2291 or b2744 or b4374	yfbR or umpG or yjjG	-20	1	0	0.1	0	1.42303	-10	1.8998	2018-09-02	gurobi	optimal			0
tmao_e	GLDBRAN2	b3431	glgX	-20	1	0	0.1	0	0.974584	0	2.95019	2018-09-02	gurobi	optimal			0
tre_e	GLDBRAN2	b3431	glgX	-20	1	0	0.1	0	1.76385	-10	3.28912	2018-09-02	gurobi	optimal			0
trp__L_e	ANS	b1263 and b1264	trpD and trpE	-20	1	0	0.1	-0.0056843	1.19467	-10	2.11378	2018-09-02	gurobi	optimal	trp__L_c	L-Tryptophan	2	EX_indole_e, EX_trp__L_e	Indole exchange, L-Tryptophan exchange
ttdca_e	GLDBRAN2	b3431	glgX	-20	1	0	0.1	0	1.08276	-0.39504	2.91617	2018-09-02	gurobi	optimal			0
ttdcea_e	GLDBRAN2	b3431	glgX	-20	1	0	0.1	0	1.088	-0.476346	3.42563	2018-09-02	gurobi	optimal			0
tym_e	GLDBRAN2	b3431	glgX	-20	1	0	0.1	0	0.974584	0	3.46528	2018-09-02	gurobi	optimal			0
tyr__L_e	TYRTA	b4054 or b0928	tyrB or aspC	-20	1	0	0.1	-0.0138896	0.997823	-0.138594	3.88588	2018-09-02	gurobi	optimal	thmpp_c, tyr__L_c	Thiamine diphosphate, L-Tyrosine	2	EX_tyr__L_e, EX_tyrp_e	L-Tyrosine exchange, Phosphotyrosine exchange
tyrp_e	PPND	b2600	tyrA	-20	1	0	0.1	-0.0138896	0.997823	-0.138594	3.48123	2018-09-02	gurobi	optimal	thmpp_c, tyr__L_c	Thiamine diphosphate, L-Tyrosine	2	EX_tyr__L_e, EX_tyrp_e	L-Tyrosine exchange, Phosphotyrosine exchange
uacgam_e	OMPDC	b1281	pyrF	-20	1	0	0.1	-0.0330795	1.87284	-10	3.29553	2018-09-02	gurobi	optimal	utp_c, dctp_c, ctp_c, dttp_c	UTP, DCTP, CTP, DTTP	19	EX_23ccmp_e, EX_23cump_e, EX_3cmp_e, EX_3ump_e, EX_cmp_e, EX_csn_e, EX_cytd_e, EX_dcmp_e, EX_dcyt_e, EX_dump_e, EX_duri_e, EX_uacgam_e, EX_udpacgal_e, EX_udpg_e, EX_udpgal_e, EX_udpglcur_e, EX_ump_e, EX_ura_e, EX_uri_e	2',3'-Cyclic CMP exchange, 2',3'-Cyclic UMP exchange, 3'-cmp exchange, 3'-UMP exchange, CMP exchange, Cytosine exchange, Cytidine exchange, DCMP exchange, Deoxycytidine exchange, DUMP exchange, Deoxyuridine exchange, UDP-N-acetyl-D-glucosamine exchange, UDP-N-acetyl-D-galactosamine exchange, UDPglucose exchange, UDPgalactose exchange, UDP-D-glucuronate exchange, UMP exchange, Uracil exchange, Uri…
udpacgal_e	ASPCT	(b4244 and b4245) or b4245	(pyrI and pyrB) or pyrB	-20	1	0	0.1	-0.0330795	1.52219	-10	3.89052	2018-09-02	gurobi	optimal	utp_c, dctp_c, ctp_c, dttp_c	UTP, DCTP, CTP, DTTP	20	EX_23ccmp_e, EX_23cump_e, EX_3cmp_e, EX_3ump_e, EX_cmp_e, EX_csn_e, EX_cytd_e, EX_dcmp_e, EX_dcyt_e, EX_dump_e, EX_duri_e, EX_orot_e, EX_uacgam_e, EX_udpacgal_e, EX_udpg_e, EX_udpgal_e, EX_udpglcur_e, EX_ump_e, EX_ura_e, EX_uri_e	2',3'-Cyclic CMP exchange, 2',3'-Cyclic UMP exchange, 3'-cmp exchange, 3'-UMP exchange, CMP exchange, Cytosine exchange, Cytidine exchange, DCMP exchange, Deoxycytidine exchange, DUMP exchange, Deoxyuridine exchange, Orotate exchange, UDP-N-acetyl-D-glucosamine exchange, UDP-N-acetyl-D-galactosamine exchange, UDPglucose exchange, UDPgalactose exchange, UDP-D-glucuronate exchange, UMP exchange, Ur…
udpg_e	ASPCT	(b4244 and b4245) or b4245	(pyrI and pyrB) or pyrB	-20	1	0	0.1	-0.0330795	1.84412	-10	2.50122	2018-09-02	gurobi	optimal	utp_c, dctp_c, ctp_c, dttp_c	UTP, DCTP, CTP, DTTP	20	EX_23ccmp_e, EX_23cump_e, EX_3cmp_e, EX_3ump_e, EX_cmp_e, EX_csn_e, EX_cytd_e, EX_dcmp_e, EX_dcyt_e, EX_dump_e, EX_duri_e, EX_orot_e, EX_uacgam_e, EX_udpacgal_e, EX_udpg_e, EX_udpgal_e, EX_udpglcur_e, EX_ump_e, EX_ura_e, EX_uri_e	2',3'-Cyclic CMP exchange, 2',3'-Cyclic UMP exchange, 3'-cmp exchange, 3'-UMP exchange, CMP exchange, Cytosine exchange, Cytidine exchange, DCMP exchange, Deoxycytidine exchange, DUMP exchange, Deoxyuridine exchange, Orotate exchange, UDP-N-acetyl-D-glucosamine exchange, UDP-N-acetyl-D-galactosamine exchange, UDPglucose exchange, UDPgalactose exchange, UDP-D-glucuronate exchange, UMP exchange, Ur…
udpgal_e	ASPCT	(b4244 and b4245) or b4245	(pyrI and pyrB) or pyrB	-20	1	0	0.1	-0.0330795	1.81729	-10	4.15139	2018-09-02	gurobi	optimal	utp_c, dctp_c, ctp_c, dttp_c	UTP, DCTP, CTP, DTTP	20	EX_23ccmp_e, EX_23cump_e, EX_3cmp_e, EX_3ump_e, EX_cmp_e, EX_csn_e, EX_cytd_e, EX_dcmp_e, EX_dcyt_e, EX_dump_e, EX_duri_e, EX_orot_e, EX_uacgam_e, EX_udpacgal_e, EX_udpg_e, EX_udpgal_e, EX_udpglcur_e, EX_ump_e, EX_ura_e, EX_uri_e	2',3'-Cyclic CMP exchange, 2',3'-Cyclic UMP exchange, 3'-cmp exchange, 3'-UMP exchange, CMP exchange, Cytosine exchange, Cytidine exchange, DCMP exchange, Deoxycytidine exchange, DUMP exchange, Deoxyuridine exchange, Orotate exchange, UDP-N-acetyl-D-glucosamine exchange, UDP-N-acetyl-D-galactosamine exchange, UDPglucose exchange, UDPgalactose exchange, UDP-D-glucuronate exchange, UMP exchange, Ur…
udpglcur_e	DHORTS	b1062	pyrC	-20	1	0	0.1	-0.0330795	1.79046	-10	3.0172	2018-09-02	gurobi	optimal	utp_c, dctp_c, ctp_c, dttp_c	UTP, DCTP, CTP, DTTP	20	EX_23ccmp_e, EX_23cump_e, EX_3cmp_e, EX_3ump_e, EX_cmp_e, EX_csn_e, EX_cytd_e, EX_dcmp_e, EX_dcyt_e, EX_dump_e, EX_duri_e, EX_orot_e, EX_uacgam_e, EX_udpacgal_e, EX_udpg_e, EX_udpgal_e, EX_udpglcur_e, EX_ump_e, EX_ura_e, EX_uri_e	2',3'-Cyclic CMP exchange, 2',3'-Cyclic UMP exchange, 3'-cmp exchange, 3'-UMP exchange, CMP exchange, Cytosine exchange, Cytidine exchange, DCMP exchange, Deoxycytidine exchange, DUMP exchange, Deoxyuridine exchange, Orotate exchange, UDP-N-acetyl-D-glucosamine exchange, UDP-N-acetyl-D-galactosamine exchange, UDPglucose exchange, UDPgalactose exchange, UDP-D-glucuronate exchange, UMP exchange, Ur…
ump_e	ASPCT	(b4244 and b4245) or b4245	(pyrI and pyrB) or pyrB	-20	1	0	0.1	-0.0330795	1.52219	-10	2.21881	2018-09-02	gurobi	optimal	utp_c, dctp_c, ctp_c, dttp_c	UTP, DCTP, CTP, DTTP	20	EX_23ccmp_e, EX_23cump_e, EX_3cmp_e, EX_3ump_e, EX_cmp_e, EX_csn_e, EX_cytd_e, EX_dcmp_e, EX_dcyt_e, EX_dump_e, EX_duri_e, EX_orot_e, EX_uacgam_e, EX_udpacgal_e, EX_udpg_e, EX_udpgal_e, EX_udpglcur_e, EX_ump_e, EX_ura_e, EX_uri_e	2',3'-Cyclic CMP exchange, 2',3'-Cyclic UMP exchange, 3'-cmp exchange, 3'-UMP exchange, CMP exchange, Cytosine exchange, Cytidine exchange, DCMP exchange, Deoxycytidine exchange, DUMP exchange, Deoxyuridine exchange, Orotate exchange, UDP-N-acetyl-D-glucosamine exchange, UDP-N-acetyl-D-galactosamine exchange, UDPglucose exchange, UDPgalactose exchange, UDP-D-glucuronate exchange, UMP exchange, Ur…
ura_e	OMPDC	b1281	pyrF	-20	1	0	0.1	-0.0330795	0.991453	-0.327968	2.3317	2018-09-02	gurobi	optimal	utp_c, dctp_c, ctp_c, dttp_c	UTP, DCTP, CTP, DTTP	19	EX_23ccmp_e, EX_23cump_e, EX_3cmp_e, EX_3ump_e, EX_cmp_e, EX_csn_e, EX_cytd_e, EX_dcmp_e, EX_dcyt_e, EX_dump_e, EX_duri_e, EX_uacgam_e, EX_udpacgal_e, EX_udpg_e, EX_udpgal_e, EX_udpglcur_e, EX_ump_e, EX_ura_e, EX_uri_e	2',3'-Cyclic CMP exchange, 2',3'-Cyclic UMP exchange, 3'-cmp exchange, 3'-UMP exchange, CMP exchange, Cytosine exchange, Cytidine exchange, DCMP exchange, Deoxycytidine exchange, DUMP exchange, Deoxyuridine exchange, UDP-N-acetyl-D-glucosamine exchange, UDP-N-acetyl-D-galactosamine exchange, UDPglucose exchange, UDPgalactose exchange, UDP-D-glucuronate exchange, UMP exchange, Uracil exchange, Uri…
urea_e	AGMT	b2937	speB	-20	1	0	0.1	0	0.974584	0	2.95056	2018-09-02	gurobi	optimal			0
uri_e	OMPDC	b1281	pyrF	-20	1	0	0.1	-0.0330795	1.52219	-10	2.62639	2018-09-02	gurobi	optimal	utp_c, dctp_c, ctp_c, dttp_c	UTP, DCTP, CTP, DTTP	19	EX_23ccmp_e, EX_23cump_e, EX_3cmp_e, EX_3ump_e, EX_cmp_e, EX_csn_e, EX_cytd_e, EX_dcmp_e, EX_dcyt_e, EX_dump_e, EX_duri_e, EX_uacgam_e, EX_udpacgal_e, EX_udpg_e, EX_udpgal_e, EX_udpglcur_e, EX_ump_e, EX_ura_e, EX_uri_e	2',3'-Cyclic CMP exchange, 2',3'-Cyclic UMP exchange, 3'-cmp exchange, 3'-UMP exchange, CMP exchange, Cytosine exchange, Cytidine exchange, DCMP exchange, Deoxycytidine exchange, DUMP exchange, Deoxyuridine exchange, UDP-N-acetyl-D-glucosamine exchange, UDP-N-acetyl-D-galactosamine exchange, UDPglucose exchange, UDPgalactose exchange, UDP-D-glucuronate exchange, UMP exchange, Uracil exchange, Uri…
val__L_e	ACLS	(b3670 and b3671) or (b0077 and b0078)	(ilvN and ilvB) or (ilvI and ilvH)	-20	1	0	0.1	-0.0874693	1.06046	-0.927578	2.51894	2018-09-02	gurobi	optimal	coa_c, val__L_c, leu__L_c	Coenzyme A, L-Valine, L-Leucine	1	EX_val__L_e	L-Valine exchange
xan_e	AIRC2	b0522	purK	-20	1	0	0.1	-0.0458941	1.28938	-10	2.48821	2018-09-02	gurobi	optimal	ribflv_c, atp_c, datp_c, nad_c, coa_c, thf_c, bmocogdp_c, nadp_c, amet_c, btn_c, mlthf_c, dgtp_c, 10fthf_c, gtp_c, fad_c	Riboflavin, ATP, DATP, Nicotinamide adenine dinucleotide, Coenzyme A, 5,6,7,8-Tetrahydrofolate, Bis-molybdopterin guanine dinucleotide, Nicotinamide adenine dinucleotide phosphate, S-Adenosyl-L-methionine, Biotin, 5,10-Methylenetetrahydrofolate, DGTP, 10-Formyltetrahydrofolate, GTP, Flavin adenine dinucleotide oxidized	22	EX_23camp_e, EX_23cgmp_e, EX_3amp_e, EX_3gmp_e, EX_ade_e, EX_adn_e, EX_amp_e, EX_dad_2_e, EX_damp_e, EX_dgmp_e, EX_dgsn_e, EX_dimp_e, EX_din_e, EX_gmp_e, EX_gsn_e, EX_gua_e, EX_hxan_e, EX_imp_e, EX_ins_e, EX_xan_e, EX_xmp_e, EX_xtsn_e	2',3'-Cyclic AMP exchange, 2',3'-Cyclic GMP exchange, 3'-AMP exchange, 3'-GMP exchange, Adenine exchange, Adenosine exchange, AMP exchange, Deoxyadenosine exchange, DAMP exchange, DGMP exchange, Deoxyguanosine exchange, DIMP exchange, Deoxyinosine exchange, GMP exchange, Guanosine exchange, Guanine exchange, Hypoxanthine exchange, IMP exchange, Inosine exchange, Xanthine exchange, Xanthosine 5'-p…
xmp_e	AIRC2	b0522	purK	-20	1	0	0.1	-0.0458941	1.648	-10	4.35448	2018-09-02	gurobi	optimal	ribflv_c, atp_c, datp_c, nad_c, coa_c, thf_c, bmocogdp_c, nadp_c, amet_c, btn_c, mlthf_c, dgtp_c, 10fthf_c, gtp_c, fad_c	Riboflavin, ATP, DATP, Nicotinamide adenine dinucleotide, Coenzyme A, 5,6,7,8-Tetrahydrofolate, Bis-molybdopterin guanine dinucleotide, Nicotinamide adenine dinucleotide phosphate, S-Adenosyl-L-methionine, Biotin, 5,10-Methylenetetrahydrofolate, DGTP, 10-Formyltetrahydrofolate, GTP, Flavin adenine dinucleotide oxidized	22	EX_23camp_e, EX_23cgmp_e, EX_3amp_e, EX_3gmp_e, EX_ade_e, EX_adn_e, EX_amp_e, EX_dad_2_e, EX_damp_e, EX_dgmp_e, EX_dgsn_e, EX_dimp_e, EX_din_e, EX_gmp_e, EX_gsn_e, EX_gua_e, EX_hxan_e, EX_imp_e, EX_ins_e, EX_xan_e, EX_xmp_e, EX_xtsn_e	2',3'-Cyclic AMP exchange, 2',3'-Cyclic GMP exchange, 3'-AMP exchange, 3'-GMP exchange, Adenine exchange, Adenosine exchange, AMP exchange, Deoxyadenosine exchange, DAMP exchange, DGMP exchange, Deoxyguanosine exchange, DIMP exchange, Deoxyinosine exchange, GMP exchange, Guanosine exchange, Guanine exchange, Hypoxanthine exchange, IMP exchange, Inosine exchange, Xanthine exchange, Xanthosine 5'-p…
xtsn_e	AIRC2	b0522	purK	-20	1	0	0.1	-0.0458941	1.648	-10	1.72963	2018-09-02	gurobi	optimal	ribflv_c, atp_c, datp_c, nad_c, coa_c, thf_c, bmocogdp_c, nadp_c, amet_c, btn_c, mlthf_c, dgtp_c, 10fthf_c, gtp_c, fad_c	Riboflavin, ATP, DATP, Nicotinamide adenine dinucleotide, Coenzyme A, 5,6,7,8-Tetrahydrofolate, Bis-molybdopterin guanine dinucleotide, Nicotinamide adenine dinucleotide phosphate, S-Adenosyl-L-methionine, Biotin, 5,10-Methylenetetrahydrofolate, DGTP, 10-Formyltetrahydrofolate, GTP, Flavin adenine dinucleotide oxidized	22	EX_23camp_e, EX_23cgmp_e, EX_3amp_e, EX_3gmp_e, EX_ade_e, EX_adn_e, EX_amp_e, EX_dad_2_e, EX_damp_e, EX_dgmp_e, EX_dgsn_e, EX_dimp_e, EX_din_e, EX_gmp_e, EX_gsn_e, EX_gua_e, EX_hxan_e, EX_imp_e, EX_ins_e, EX_xan_e, EX_xmp_e, EX_xtsn_e	2',3'-Cyclic AMP exchange, 2',3'-Cyclic GMP exchange, 3'-AMP exchange, 3'-GMP exchange, Adenine exchange, Adenosine exchange, AMP exchange, Deoxyadenosine exchange, DAMP exchange, DGMP exchange, Deoxyguanosine exchange, DIMP exchange, Deoxyinosine exchange, GMP exchange, Guanosine exchange, Guanine exchange, Hypoxanthine exchange, IMP exchange, Inosine exchange, Xanthine exchange, Xanthosine 5'-p…
xyl__D_e	GLDBRAN2	b3431	glgX	-20	1	0	0.1	0	1.36742	-10	4.52435	2018-09-02	gurobi	optimal			0
xylu__L_e	GLDBRAN2	b3431	glgX	-20	1	0	0.1	0	1.36742	-10	2.75083	2018-09-02	gurobi	optimal			0
12ppd__R_e	ALR2 & LALDO2x	b3012 or b0207 or b1781 or b3001 & b3945	dkgA or dkgB or yeaE or gpr & gldA	-20	2	0	0.1	0	0.974584	0	9.77152	2018-09-02	gurobi	optimal			0
12ppd__S_e	GLCDpp & LCARS	b0124 or b0837 & b2799	gcd or yliI & fucO	-20	2	0	0.1	0	0.974584	0	8.62423	2018-09-02	gurobi	optimal			0
14glucan_e	I2FE2SR & I2FE2ST	b2530 and b2529 & b2528 and b2529	iscS and iscU & iscA and iscU	-20	2	0	0.1	0	3.10597	-10	17.3594	2018-09-02	gurobi	optimal			0
15dap_e	LYSDC & CYTBD2pp	b0186 or b4131 & b0978 and b0979	ldcC or cadA & cbdA and cbdB	-20	2	0	0.1	0	0.974584	0	0.796299	2018-09-02	gurobi	optimal			0
23camp_e	PPC & FUM	b3956 & b1612 or b4122 or b1611	ppc & fumA or fumB or fumC	-20	2	0	0.1	-0.372928	1.65731	-10	11.8369	2018-09-02	gurobi	optimal	his__L_c, glu__L_c, utp_c, dctp_c, ribflv_c, atp_c, murein5px4p_p, datp_c, pro__L_c, nad_c, coa_c, thf_c, ctp_c, thr__L_c, bmocogdp_c, lys__L_c, ile__L_c, nadp_c, met__L_c, amet_c, dttp_c, gln__L_c, btn_c, mlthf_c, asp__L_c, asn__L_c, dgtp_c, pheme_c, 10fthf_c, sheme_c, gtp_c, arg__L_c, fad_c	L-Histidine, L-Glutamate, UTP, DCTP, Riboflavin, ATP, Two disacharide linked murein units, pentapeptide crosslinked tetrapeptide (A2pm->D-ala) (middle of chain), DATP, L-Proline, Nicotinamide adenine dinucleotide, Coenzyme A, 5,6,7,8-Tetrahydrofolate, CTP, L-Threonine, Bis-molybdopterin guanine dinucleotide, L-Lysine, L-Isoleucine, Nicotinamide adenine dinucleotide phosphate, L-Methionine, S-Aden…	44	EX_23camp_e, EX_23cgmp_e, EX_3amp_e, EX_3gmp_e, EX_LalaDglu_e, EX_LalaDgluMdap_e, EX_LalaDgluMdapDala_e, EX_LalaLglu_e, EX_ade_e, EX_adn_e, EX_akg_e, EX_alltn_e, EX_amp_e, EX_arg__L_e, EX_asn__L_e, EX_asp__L_e, EX_cit_e, EX_dad_2_e, EX_damp_e, EX_dgmp_e, EX_dgsn_e, EX_dimp_e, EX_din_e, EX_fe3dcit_e, EX_gln__L_e, EX_glu__L_e, EX_glyclt_e, EX_gmp_e, EX_gsn_e, EX_gthrd_e, EX_gua_e, EX_hxan_e, EX_imp…	2',3'-Cyclic AMP exchange, 2',3'-Cyclic GMP exchange, 3'-AMP exchange, 3'-GMP exchange, L-alanine-D-glutamate exchange, L-alanine-D-glutamate-meso-2,6-diaminoheptanedioate exchange, L-alanine-D-glutamate-meso-2,6-diaminoheptanedioate-D-alanine exchange, L-alanine-L-glutamate exchange, Adenine exchange, Adenosine exchange, 2-Oxoglutarate exchange, Allantoin exchange, AMP exchange, L-Arginine excha…
23ccmp_e	TKT2 & GND	b2935 or b2465 & b2029	tktA or tktB & gnd	-20	2	0	0.1	-0.176507	1.42761	-10	9.65299	2018-09-02	gurobi	optimal	pydx5p_c, his__L_c, utp_c, thmpp_c, dctp_c, trp__L_c, ribflv_c, atp_c, datp_c, nad_c, coa_c, thf_c, ctp_c, bmocogdp_c, phe__L_c, nadp_c, tyr__L_c, amet_c, dttp_c, btn_c, 2ohph_c, mlthf_c, dgtp_c, 10fthf_c, sheme_c, gtp_c, kdo2lipid4_e, fad_c	Pyridoxal 5'-phosphate, L-Histidine, UTP, Thiamine diphosphate, DCTP, L-Tryptophan, Riboflavin, ATP, DATP, Nicotinamide adenine dinucleotide, Coenzyme A, 5,6,7,8-Tetrahydrofolate, CTP, Bis-molybdopterin guanine dinucleotide, L-Phenylalanine, Nicotinamide adenine dinucleotide phosphate, L-Tyrosine, S-Adenosyl-L-methionine, DTTP, Biotin, 2-Octaprenyl-6-hydroxyphenol, 5,10-Methylenetetrahydrofolate,…	32	EX_23camp_e, EX_23ccmp_e, EX_23cgmp_e, EX_23cump_e, EX_3amp_e, EX_3cmp_e, EX_3gmp_e, EX_3ump_e, EX_adn_e, EX_amp_e, EX_arab__L_e, EX_ascb__L_e, EX_cmp_e, EX_cytd_e, EX_gmp_e, EX_gsn_e, EX_imp_e, EX_ins_e, EX_lyx__L_e, EX_r5p_e, EX_rib__D_e, EX_uacgam_e, EX_udpacgal_e, EX_udpg_e, EX_udpgal_e, EX_udpglcur_e, EX_ump_e, EX_uri_e, EX_xmp_e, EX_xtsn_e, EX_xyl__D_e, EX_xylu__L_e	2',3'-Cyclic AMP exchange, 2',3'-Cyclic CMP exchange, 2',3'-Cyclic GMP exchange, 2',3'-Cyclic UMP exchange, 3'-AMP exchange, 3'-cmp exchange, 3'-GMP exchange, 3'-UMP exchange, Adenosine exchange, AMP exchange, L-Arabinose exchange, L-Ascorbate exchange, CMP exchange, Cytidine exchange, GMP exchange, Guanosine exchange, IMP exchange, Inosine exchange, L-Lyxose exchange, Alpha-D-Ribose 5-phosphate …
23cgmp_e	PPC & FUM	b3956 & b1612 or b4122 or b1611	ppc & fumA or fumB or fumC	-20	2	0	0.1	-0.403184	1.67874	-10	8.93406	2018-09-02	gurobi	optimal	his__L_c, glu__L_c, utp_c, dctp_c, ribflv_c, atp_c, murein5px4p_p, datp_c, pro__L_c, nad_c, coa_c, thf_c, ctp_c, thr__L_c, bmocogdp_c, lys__L_c, ile__L_c, nadp_c, met__L_c, amet_c, dttp_c, gln__L_c, btn_c, mlthf_c, asp__L_c, asn__L_c, dgtp_c, pheme_c, 10fthf_c, sheme_c, gtp_c, arg__L_c, fad_c	L-Histidine, L-Glutamate, UTP, DCTP, Riboflavin, ATP, Two disacharide linked murein units, pentapeptide crosslinked tetrapeptide (A2pm->D-ala) (middle of chain), DATP, L-Proline, Nicotinamide adenine dinucleotide, Coenzyme A, 5,6,7,8-Tetrahydrofolate, CTP, L-Threonine, Bis-molybdopterin guanine dinucleotide, L-Lysine, L-Isoleucine, Nicotinamide adenine dinucleotide phosphate, L-Methionine, S-Aden…	44	EX_23camp_e, EX_23cgmp_e, EX_3amp_e, EX_3gmp_e, EX_LalaDglu_e, EX_LalaDgluMdap_e, EX_LalaDgluMdapDala_e, EX_LalaLglu_e, EX_ade_e, EX_adn_e, EX_akg_e, EX_alltn_e, EX_amp_e, EX_arg__L_e, EX_asn__L_e, EX_asp__L_e, EX_cit_e, EX_dad_2_e, EX_damp_e, EX_dgmp_e, EX_dgsn_e, EX_dimp_e, EX_din_e, EX_fe3dcit_e, EX_gln__L_e, EX_glu__L_e, EX_glyclt_e, EX_gmp_e, EX_gsn_e, EX_gthrd_e, EX_gua_e, EX_hxan_e, EX_imp…	2',3'-Cyclic AMP exchange, 2',3'-Cyclic GMP exchange, 3'-AMP exchange, 3'-GMP exchange, L-alanine-D-glutamate exchange, L-alanine-D-glutamate-meso-2,6-diaminoheptanedioate exchange, L-alanine-D-glutamate-meso-2,6-diaminoheptanedioate-D-alanine exchange, L-alanine-L-glutamate exchange, Adenine exchange, Adenosine exchange, 2-Oxoglutarate exchange, Allantoin exchange, AMP exchange, L-Arginine excha…
23cump_e	TKT2 & GND	b2935 or b2465 & b2029	tktA or tktB & gnd	-20	2	0	0.1	-0.176507	1.39767	-10	8.44143	2018-09-02	gurobi	optimal	pydx5p_c, his__L_c, utp_c, thmpp_c, dctp_c, trp__L_c, ribflv_c, atp_c, datp_c, nad_c, coa_c, thf_c, ctp_c, bmocogdp_c, phe__L_c, nadp_c, tyr__L_c, amet_c, dttp_c, btn_c, 2ohph_c, mlthf_c, dgtp_c, 10fthf_c, sheme_c, gtp_c, kdo2lipid4_e, fad_c	Pyridoxal 5'-phosphate, L-Histidine, UTP, Thiamine diphosphate, DCTP, L-Tryptophan, Riboflavin, ATP, DATP, Nicotinamide adenine dinucleotide, Coenzyme A, 5,6,7,8-Tetrahydrofolate, CTP, Bis-molybdopterin guanine dinucleotide, L-Phenylalanine, Nicotinamide adenine dinucleotide phosphate, L-Tyrosine, S-Adenosyl-L-methionine, DTTP, Biotin, 2-Octaprenyl-6-hydroxyphenol, 5,10-Methylenetetrahydrofolate,…	32	EX_23camp_e, EX_23ccmp_e, EX_23cgmp_e, EX_23cump_e, EX_3amp_e, EX_3cmp_e, EX_3gmp_e, EX_3ump_e, EX_adn_e, EX_amp_e, EX_arab__L_e, EX_ascb__L_e, EX_cmp_e, EX_cytd_e, EX_gmp_e, EX_gsn_e, EX_imp_e, EX_ins_e, EX_lyx__L_e, EX_r5p_e, EX_rib__D_e, EX_uacgam_e, EX_udpacgal_e, EX_udpg_e, EX_udpgal_e, EX_udpglcur_e, EX_ump_e, EX_uri_e, EX_xmp_e, EX_xtsn_e, EX_xyl__D_e, EX_xylu__L_e	2',3'-Cyclic AMP exchange, 2',3'-Cyclic CMP exchange, 2',3'-Cyclic GMP exchange, 2',3'-Cyclic UMP exchange, 3'-AMP exchange, 3'-cmp exchange, 3'-GMP exchange, 3'-UMP exchange, Adenosine exchange, AMP exchange, L-Arabinose exchange, L-Ascorbate exchange, CMP exchange, Cytidine exchange, GMP exchange, Guanosine exchange, IMP exchange, Inosine exchange, L-Lyxose exchange, Alpha-D-Ribose 5-phosphate …
23dappa_e	PPKr & I2FE2ST	b2501 & b2528 and b2529	ppk & iscA and iscU	-20	2	0	0.1	0	1.12297	-10	14.7713	2018-09-02	gurobi	optimal			0
26dap__M_e	DAPE & NTD5	b3809 & b2291 or b2744 or b4374	dapF & yfbR or umpG or yjjG	-20	2	0	0.1	-0.0370949	1.01972	-0.378265	11.4493	2018-09-02	gurobi	optimal	murein5px4p_p, lys__L_c	Two disacharide linked murein units, pentapeptide crosslinked tetrapeptide (A2pm->D-ala) (middle of chain), L-Lysine	3	EX_26dap__M_e, EX_LalaDgluMdap_e, EX_LalaDgluMdapDala_e	Meso-2,6-Diaminoheptanedioate exchange, L-alanine-D-glutamate-meso-2,6-diaminoheptanedioate exchange, L-alanine-D-glutamate-meso-2,6-diaminoheptanedioate-D-alanine exchange
2ddglcn_e	GLDBRAN2 & GND	b3431 & b2029	glgX & gnd	-20	2	0	0.1	0	1.34924	-10	14.5462	2018-09-02	gurobi	optimal			0
3amp_e	PPC & FUM	b3956 & b1612 or b4122 or b1611	ppc & fumA or fumB or fumC	-20	2	0	0.1	-0.372928	1.65731	-10	12.727	2018-09-02	gurobi	optimal	his__L_c, glu__L_c, utp_c, dctp_c, ribflv_c, atp_c, murein5px4p_p, datp_c, pro__L_c, nad_c, coa_c, thf_c, ctp_c, thr__L_c, bmocogdp_c, lys__L_c, ile__L_c, nadp_c, met__L_c, amet_c, dttp_c, gln__L_c, btn_c, mlthf_c, asp__L_c, asn__L_c, dgtp_c, pheme_c, 10fthf_c, sheme_c, gtp_c, arg__L_c, fad_c	L-Histidine, L-Glutamate, UTP, DCTP, Riboflavin, ATP, Two disacharide linked murein units, pentapeptide crosslinked tetrapeptide (A2pm->D-ala) (middle of chain), DATP, L-Proline, Nicotinamide adenine dinucleotide, Coenzyme A, 5,6,7,8-Tetrahydrofolate, CTP, L-Threonine, Bis-molybdopterin guanine dinucleotide, L-Lysine, L-Isoleucine, Nicotinamide adenine dinucleotide phosphate, L-Methionine, S-Aden…	44	EX_23camp_e, EX_23cgmp_e, EX_3amp_e, EX_3gmp_e, EX_LalaDglu_e, EX_LalaDgluMdap_e, EX_LalaDgluMdapDala_e, EX_LalaLglu_e, EX_ade_e, EX_adn_e, EX_akg_e, EX_alltn_e, EX_amp_e, EX_arg__L_e, EX_asn__L_e, EX_asp__L_e, EX_cit_e, EX_dad_2_e, EX_damp_e, EX_dgmp_e, EX_dgsn_e, EX_dimp_e, EX_din_e, EX_fe3dcit_e, EX_gln__L_e, EX_glu__L_e, EX_glyclt_e, EX_gmp_e, EX_gsn_e, EX_gthrd_e, EX_gua_e, EX_hxan_e, EX_imp…	2',3'-Cyclic AMP exchange, 2',3'-Cyclic GMP exchange, 3'-AMP exchange, 3'-GMP exchange, L-alanine-D-glutamate exchange, L-alanine-D-glutamate-meso-2,6-diaminoheptanedioate exchange, L-alanine-D-glutamate-meso-2,6-diaminoheptanedioate-D-alanine exchange, L-alanine-L-glutamate exchange, Adenine exchange, Adenosine exchange, 2-Oxoglutarate exchange, Allantoin exchange, AMP exchange, L-Arginine excha…
3cmp_e	TKT2 & GND	b2935 or b2465 & b2029	tktA or tktB & gnd	-20	2	0	0.1	-0.176507	1.42761	-10	12.6599	2018-09-02	gurobi	optimal	pydx5p_c, his__L_c, utp_c, thmpp_c, dctp_c, trp__L_c, ribflv_c, atp_c, datp_c, nad_c, coa_c, thf_c, ctp_c, bmocogdp_c, phe__L_c, nadp_c, tyr__L_c, amet_c, dttp_c, btn_c, 2ohph_c, mlthf_c, dgtp_c, 10fthf_c, sheme_c, gtp_c, kdo2lipid4_e, fad_c	Pyridoxal 5'-phosphate, L-Histidine, UTP, Thiamine diphosphate, DCTP, L-Tryptophan, Riboflavin, ATP, DATP, Nicotinamide adenine dinucleotide, Coenzyme A, 5,6,7,8-Tetrahydrofolate, CTP, Bis-molybdopterin guanine dinucleotide, L-Phenylalanine, Nicotinamide adenine dinucleotide phosphate, L-Tyrosine, S-Adenosyl-L-methionine, DTTP, Biotin, 2-Octaprenyl-6-hydroxyphenol, 5,10-Methylenetetrahydrofolate,…	32	EX_23camp_e, EX_23ccmp_e, EX_23cgmp_e, EX_23cump_e, EX_3amp_e, EX_3cmp_e, EX_3gmp_e, EX_3ump_e, EX_adn_e, EX_amp_e, EX_arab__L_e, EX_ascb__L_e, EX_cmp_e, EX_cytd_e, EX_gmp_e, EX_gsn_e, EX_imp_e, EX_ins_e, EX_lyx__L_e, EX_r5p_e, EX_rib__D_e, EX_uacgam_e, EX_udpacgal_e, EX_udpg_e, EX_udpgal_e, EX_udpglcur_e, EX_ump_e, EX_uri_e, EX_xmp_e, EX_xtsn_e, EX_xyl__D_e, EX_xylu__L_e	2',3'-Cyclic AMP exchange, 2',3'-Cyclic CMP exchange, 2',3'-Cyclic GMP exchange, 2',3'-Cyclic UMP exchange, 3'-AMP exchange, 3'-cmp exchange, 3'-GMP exchange, 3'-UMP exchange, Adenosine exchange, AMP exchange, L-Arabinose exchange, L-Ascorbate exchange, CMP exchange, Cytidine exchange, GMP exchange, Guanosine exchange, IMP exchange, Inosine exchange, L-Lyxose exchange, Alpha-D-Ribose 5-phosphate …
3gmp_e	PPC & FUM	b3956 & b1612 or b4122 or b1611	ppc & fumA or fumB or fumC	-20	2	0	0.1	-0.403184	1.67874	-10	15.0077	2018-09-02	gurobi	optimal	his__L_c, glu__L_c, utp_c, dctp_c, ribflv_c, atp_c, murein5px4p_p, datp_c, pro__L_c, nad_c, coa_c, thf_c, ctp_c, thr__L_c, bmocogdp_c, lys__L_c, ile__L_c, nadp_c, met__L_c, amet_c, dttp_c, gln__L_c, btn_c, mlthf_c, asp__L_c, asn__L_c, dgtp_c, pheme_c, 10fthf_c, sheme_c, gtp_c, arg__L_c, fad_c	L-Histidine, L-Glutamate, UTP, DCTP, Riboflavin, ATP, Two disacharide linked murein units, pentapeptide crosslinked tetrapeptide (A2pm->D-ala) (middle of chain), DATP, L-Proline, Nicotinamide adenine dinucleotide, Coenzyme A, 5,6,7,8-Tetrahydrofolate, CTP, L-Threonine, Bis-molybdopterin guanine dinucleotide, L-Lysine, L-Isoleucine, Nicotinamide adenine dinucleotide phosphate, L-Methionine, S-Aden…	44	EX_23camp_e, EX_23cgmp_e, EX_3amp_e, EX_3gmp_e, EX_LalaDglu_e, EX_LalaDgluMdap_e, EX_LalaDgluMdapDala_e, EX_LalaLglu_e, EX_ade_e, EX_adn_e, EX_akg_e, EX_alltn_e, EX_amp_e, EX_arg__L_e, EX_asn__L_e, EX_asp__L_e, EX_cit_e, EX_dad_2_e, EX_damp_e, EX_dgmp_e, EX_dgsn_e, EX_dimp_e, EX_din_e, EX_fe3dcit_e, EX_gln__L_e, EX_glu__L_e, EX_glyclt_e, EX_gmp_e, EX_gsn_e, EX_gthrd_e, EX_gua_e, EX_hxan_e, EX_imp…	2',3'-Cyclic AMP exchange, 2',3'-Cyclic GMP exchange, 3'-AMP exchange, 3'-GMP exchange, L-alanine-D-glutamate exchange, L-alanine-D-glutamate-meso-2,6-diaminoheptanedioate exchange, L-alanine-D-glutamate-meso-2,6-diaminoheptanedioate-D-alanine exchange, L-alanine-L-glutamate exchange, Adenine exchange, Adenosine exchange, 2-Oxoglutarate exchange, Allantoin exchange, AMP exchange, L-Arginine excha…
3hcinnm_e	MALS & PPC	b4014 or b2976 & b3956	aceB or glcB & ppc	-20	2	0	0.1	-0.297754	0.982642	-2.92586	16.3429	2018-09-02	gurobi	optimal	glu__L_c, utp_c, dctp_c, murein5px4p_p, pro__L_c, nad_c, coa_c, thf_c, ctp_c, thr__L_c, lys__L_c, ile__L_c, nadp_c, met__L_c, amet_c, dttp_c, gln__L_c, btn_c, mlthf_c, asp__L_c, asn__L_c, pheme_c, 10fthf_c, sheme_c, arg__L_c	L-Glutamate, UTP, DCTP, Two disacharide linked murein units, pentapeptide crosslinked tetrapeptide (A2pm->D-ala) (middle of chain), L-Proline, Nicotinamide adenine dinucleotide, Coenzyme A, 5,6,7,8-Tetrahydrofolate, CTP, L-Threonine, L-Lysine, L-Isoleucine, Nicotinamide adenine dinucleotide phosphate, L-Methionine, S-Adenosyl-L-methionine, DTTP, L-Glutamine, Biotin, 5,10-Methylenetetrahydrofolate…	29	EX_3hcinnm_e, EX_3hpppn_e, EX_4abut_e, EX_LalaDglu_e, EX_LalaDgluMdap_e, EX_LalaDgluMdapDala_e, EX_LalaLglu_e, EX_agm_e, EX_akg_e, EX_arg__L_e, EX_asn__L_e, EX_asp__L_e, EX_cit_e, EX_fe3dcit_e, EX_fum_e, EX_gln__L_e, EX_glu__L_e, EX_gthrd_e, EX_mal__L_e, EX_orn_e, EX_pacald_e, EX_peamn_e, EX_pppn_e, EX_pro__L_e, EX_progly_e, EX_ptrc_e, EX_succ_e, EX_tartr__D_e, EX_tartr__L_e	3-hydroxycinnamic acid exchange, 3-(3-hydroxy-phenyl)propionate exchange, 4-Aminobutanoate exchange, L-alanine-D-glutamate exchange, L-alanine-D-glutamate-meso-2,6-diaminoheptanedioate exchange, L-alanine-D-glutamate-meso-2,6-diaminoheptanedioate-D-alanine exchange, L-alanine-L-glutamate exchange, Agmatine exchange, 2-Oxoglutarate exchange, L-Arginine exchange, L-Asparagine exchange, L-Aspartate …
3hpp_e	3AMACHYD & GLCDpp	b1009 & b0124 or b0837	rutD & gcd or yliI	-20	2	0	0.1	0	0.974584	0	3.58539	2018-09-02	gurobi	optimal			0
3hpppn_e	MALS & PPC	b4014 or b2976 & b3956	aceB or glcB & ppc	-20	2	0	0.1	-0.297754	0.956451	-2.84787	17.086	2018-09-02	gurobi	optimal	glu__L_c, utp_c, dctp_c, murein5px4p_p, pro__L_c, nad_c, coa_c, thf_c, ctp_c, thr__L_c, lys__L_c, ile__L_c, nadp_c, met__L_c, amet_c, dttp_c, gln__L_c, btn_c, mlthf_c, asp__L_c, asn__L_c, pheme_c, 10fthf_c, sheme_c, arg__L_c	L-Glutamate, UTP, DCTP, Two disacharide linked murein units, pentapeptide crosslinked tetrapeptide (A2pm->D-ala) (middle of chain), L-Proline, Nicotinamide adenine dinucleotide, Coenzyme A, 5,6,7,8-Tetrahydrofolate, CTP, L-Threonine, L-Lysine, L-Isoleucine, Nicotinamide adenine dinucleotide phosphate, L-Methionine, S-Adenosyl-L-methionine, DTTP, L-Glutamine, Biotin, 5,10-Methylenetetrahydrofolate…	29	EX_3hcinnm_e, EX_3hpppn_e, EX_4abut_e, EX_LalaDglu_e, EX_LalaDgluMdap_e, EX_LalaDgluMdapDala_e, EX_LalaLglu_e, EX_agm_e, EX_akg_e, EX_arg__L_e, EX_asn__L_e, EX_asp__L_e, EX_cit_e, EX_fe3dcit_e, EX_fum_e, EX_gln__L_e, EX_glu__L_e, EX_gthrd_e, EX_mal__L_e, EX_orn_e, EX_pacald_e, EX_peamn_e, EX_pppn_e, EX_pro__L_e, EX_progly_e, EX_ptrc_e, EX_succ_e, EX_tartr__D_e, EX_tartr__L_e	3-hydroxycinnamic acid exchange, 3-(3-hydroxy-phenyl)propionate exchange, 4-Aminobutanoate exchange, L-alanine-D-glutamate exchange, L-alanine-D-glutamate-meso-2,6-diaminoheptanedioate exchange, L-alanine-D-glutamate-meso-2,6-diaminoheptanedioate-D-alanine exchange, L-alanine-L-glutamate exchange, Agmatine exchange, 2-Oxoglutarate exchange, L-Arginine exchange, L-Asparagine exchange, L-Aspartate …
3ump_e	TKT2 & GND	b2935 or b2465 & b2029	tktA or tktB & gnd	-20	2	0	0.1	-0.176507	1.39767	-10	19.0395	2018-09-02	gurobi	optimal	pydx5p_c, his__L_c, utp_c, thmpp_c, dctp_c, trp__L_c, ribflv_c, atp_c, datp_c, nad_c, coa_c, thf_c, ctp_c, bmocogdp_c, phe__L_c, nadp_c, tyr__L_c, amet_c, dttp_c, btn_c, 2ohph_c, mlthf_c, dgtp_c, 10fthf_c, sheme_c, gtp_c, kdo2lipid4_e, fad_c	Pyridoxal 5'-phosphate, L-Histidine, UTP, Thiamine diphosphate, DCTP, L-Tryptophan, Riboflavin, ATP, DATP, Nicotinamide adenine dinucleotide, Coenzyme A, 5,6,7,8-Tetrahydrofolate, CTP, Bis-molybdopterin guanine dinucleotide, L-Phenylalanine, Nicotinamide adenine dinucleotide phosphate, L-Tyrosine, S-Adenosyl-L-methionine, DTTP, Biotin, 2-Octaprenyl-6-hydroxyphenol, 5,10-Methylenetetrahydrofolate,…	32	EX_23camp_e, EX_23ccmp_e, EX_23cgmp_e, EX_23cump_e, EX_3amp_e, EX_3cmp_e, EX_3gmp_e, EX_3ump_e, EX_adn_e, EX_amp_e, EX_arab__L_e, EX_ascb__L_e, EX_cmp_e, EX_cytd_e, EX_gmp_e, EX_gsn_e, EX_imp_e, EX_ins_e, EX_lyx__L_e, EX_r5p_e, EX_rib__D_e, EX_uacgam_e, EX_udpacgal_e, EX_udpg_e, EX_udpgal_e, EX_udpglcur_e, EX_ump_e, EX_uri_e, EX_xmp_e, EX_xtsn_e, EX_xyl__D_e, EX_xylu__L_e	2',3'-Cyclic AMP exchange, 2',3'-Cyclic CMP exchange, 2',3'-Cyclic GMP exchange, 2',3'-Cyclic UMP exchange, 3'-AMP exchange, 3'-cmp exchange, 3'-GMP exchange, 3'-UMP exchange, Adenosine exchange, AMP exchange, L-Arabinose exchange, L-Ascorbate exchange, CMP exchange, Cytidine exchange, GMP exchange, Guanosine exchange, IMP exchange, Inosine exchange, L-Lyxose exchange, Alpha-D-Ribose 5-phosphate …
4abut_e	GLUDy & GLUSy	b1761 & b3212 and b3213	gdhA & gltB and gltD	-20	2	0	0.1	-0.854553	1.13691	-9.71549	10.9773	2018-09-02	gurobi	optimal	cys__L_c, pydx5p_c, pe161_p, his__L_c, glu__L_c, utp_c, pe160_p, pe161_c, thmpp_c, dctp_c, pe160_c, ribflv_c, atp_c, murein5px4p_p, datp_c, pro__L_c, ser__L_c, nad_c, coa_c, thf_c, ctp_c, thr__L_c, val__L_c, gly_c, bmocogdp_c, leu__L_c, lys__L_c, phe__L_c, ala__L_c, ile__L_c, nadp_c, met__L_c, tyr__L_c, amet_c, dttp_c, gln__L_c, btn_c, mlthf_c, asp__L_c, asn__L_c, dgtp_c, pheme_c, 10fthf_c, sheme…	L-Cysteine, Pyridoxal 5'-phosphate, Phosphatidylethanolamine (dihexadec-9enoyl, n-C16:1), L-Histidine, L-Glutamate, UTP, Phosphatidylethanolamine (dihexadecanoyl, n-C16:0), Phosphatidylethanolamine (dihexadec-9enoyl, n-C16:1), Thiamine diphosphate, DCTP, Phosphatidylethanolamine (dihexadecanoyl, n-C16:0), Riboflavin, ATP, Two disacharide linked murein units, pentapeptide crosslinked tetrapeptide …	19	EX_4abut_e, EX_LalaDglu_e, EX_LalaDgluMdap_e, EX_LalaDgluMdapDala_e, EX_LalaLglu_e, EX_agm_e, EX_ala__D_e, EX_ala__L_e, EX_alaala_e, EX_arg__L_e, EX_asn__L_e, EX_asp__L_e, EX_gln__L_e, EX_glu__L_e, EX_gthrd_e, EX_orn_e, EX_pro__L_e, EX_progly_e, EX_ptrc_e	4-Aminobutanoate exchange, L-alanine-D-glutamate exchange, L-alanine-D-glutamate-meso-2,6-diaminoheptanedioate exchange, L-alanine-D-glutamate-meso-2,6-diaminoheptanedioate-D-alanine exchange, L-alanine-L-glutamate exchange, Agmatine exchange, D-Alanine exchange, L-Alanine exchange, D-Alanyl-D-alanine exchange, L-Arginine exchange, L-Asparagine exchange, L-Aspartate exchange, L-Glutamine exchange…
5dglcn_e	GLUDy & GLCDpp	b1761 & b0124 or b0837	gdhA & gcd or yliI	-20	2	0	0.1	0	1.27836	-10	7.97203	2018-09-02	gurobi	optimal			0
5mtr_e	ORNDC & AGMT	b2965 or b0693 & b2937	speC or speF & speB	-20	2	0	0.1	0	0.974584	0	12.2047	2018-09-02	gurobi	optimal			0
LalaDglu_e	GLUDy & GLUSy	b1761 & b3212 and b3213	gdhA & gltB and gltD	-20	2	0	0.1	-0.427276	1.41649	-10	9.51995	2018-09-02	gurobi	optimal	cys__L_c, pydx5p_c, pe161_p, his__L_c, glu__L_c, utp_c, pe160_p, pe161_c, thmpp_c, dctp_c, pe160_c, ribflv_c, atp_c, murein5px4p_p, datp_c, pro__L_c, ser__L_c, nad_c, coa_c, thf_c, ctp_c, thr__L_c, val__L_c, gly_c, bmocogdp_c, leu__L_c, lys__L_c, phe__L_c, ala__L_c, ile__L_c, nadp_c, met__L_c, tyr__L_c, amet_c, dttp_c, gln__L_c, btn_c, mlthf_c, asp__L_c, asn__L_c, dgtp_c, pheme_c, 10fthf_c, sheme…	L-Cysteine, Pyridoxal 5'-phosphate, Phosphatidylethanolamine (dihexadec-9enoyl, n-C16:1), L-Histidine, L-Glutamate, UTP, Phosphatidylethanolamine (dihexadecanoyl, n-C16:0), Phosphatidylethanolamine (dihexadec-9enoyl, n-C16:1), Thiamine diphosphate, DCTP, Phosphatidylethanolamine (dihexadecanoyl, n-C16:0), Riboflavin, ATP, Two disacharide linked murein units, pentapeptide crosslinked tetrapeptide …	19	EX_4abut_e, EX_LalaDglu_e, EX_LalaDgluMdap_e, EX_LalaDgluMdapDala_e, EX_LalaLglu_e, EX_agm_e, EX_ala__D_e, EX_ala__L_e, EX_alaala_e, EX_arg__L_e, EX_asn__L_e, EX_asp__L_e, EX_gln__L_e, EX_glu__L_e, EX_gthrd_e, EX_orn_e, EX_pro__L_e, EX_progly_e, EX_ptrc_e	4-Aminobutanoate exchange, L-alanine-D-glutamate exchange, L-alanine-D-glutamate-meso-2,6-diaminoheptanedioate exchange, L-alanine-D-glutamate-meso-2,6-diaminoheptanedioate-D-alanine exchange, L-alanine-L-glutamate exchange, Agmatine exchange, D-Alanine exchange, L-Alanine exchange, D-Alanyl-D-alanine exchange, L-Arginine exchange, L-Asparagine exchange, L-Aspartate exchange, L-Glutamine exchange…
LalaDgluMdap_e	GLUDy & GLUSy	b1761 & b3212 and b3213	gdhA & gltB and gltD	-20	2	0	0.1	-0.390181	1.35844	-10	14.4819	2018-09-02	gurobi	optimal	cys__L_c, pydx5p_c, pe161_p, his__L_c, glu__L_c, utp_c, pe160_p, pe161_c, thmpp_c, dctp_c, pe160_c, ribflv_c, atp_c, murein5px4p_p, datp_c, pro__L_c, ser__L_c, nad_c, coa_c, thf_c, ctp_c, thr__L_c, val__L_c, gly_c, bmocogdp_c, leu__L_c, lys__L_c, phe__L_c, ala__L_c, ile__L_c, nadp_c, met__L_c, tyr__L_c, amet_c, dttp_c, gln__L_c, btn_c, mlthf_c, asp__L_c, asn__L_c, dgtp_c, pheme_c, 10fthf_c, sheme…	L-Cysteine, Pyridoxal 5'-phosphate, Phosphatidylethanolamine (dihexadec-9enoyl, n-C16:1), L-Histidine, L-Glutamate, UTP, Phosphatidylethanolamine (dihexadecanoyl, n-C16:0), Phosphatidylethanolamine (dihexadec-9enoyl, n-C16:1), Thiamine diphosphate, DCTP, Phosphatidylethanolamine (dihexadecanoyl, n-C16:0), Riboflavin, ATP, Two disacharide linked murein units, pentapeptide crosslinked tetrapeptide …	19	EX_4abut_e, EX_LalaDglu_e, EX_LalaDgluMdap_e, EX_LalaDgluMdapDala_e, EX_LalaLglu_e, EX_agm_e, EX_ala__D_e, EX_ala__L_e, EX_alaala_e, EX_arg__L_e, EX_asn__L_e, EX_asp__L_e, EX_gln__L_e, EX_glu__L_e, EX_gthrd_e, EX_orn_e, EX_pro__L_e, EX_progly_e, EX_ptrc_e	4-Aminobutanoate exchange, L-alanine-D-glutamate exchange, L-alanine-D-glutamate-meso-2,6-diaminoheptanedioate exchange, L-alanine-D-glutamate-meso-2,6-diaminoheptanedioate-D-alanine exchange, L-alanine-L-glutamate exchange, Agmatine exchange, D-Alanine exchange, L-Alanine exchange, D-Alanyl-D-alanine exchange, L-Arginine exchange, L-Asparagine exchange, L-Aspartate exchange, L-Glutamine exchange…
LalaDgluMdapDala_e	PPC & FUM	b3956 & b1612 or b4122 or b1611	ppc & fumA or fumB or fumC	-20	2	0	0.1	-0.366089	1.49023	-10	10.3308	2018-09-02	gurobi	optimal	his__L_c, glu__L_c, utp_c, dctp_c, ribflv_c, atp_c, murein5px4p_p, datp_c, pro__L_c, nad_c, coa_c, thf_c, ctp_c, thr__L_c, bmocogdp_c, lys__L_c, ile__L_c, nadp_c, met__L_c, amet_c, dttp_c, gln__L_c, btn_c, mlthf_c, asp__L_c, asn__L_c, dgtp_c, pheme_c, 10fthf_c, sheme_c, gtp_c, arg__L_c, fad_c	L-Histidine, L-Glutamate, UTP, DCTP, Riboflavin, ATP, Two disacharide linked murein units, pentapeptide crosslinked tetrapeptide (A2pm->D-ala) (middle of chain), DATP, L-Proline, Nicotinamide adenine dinucleotide, Coenzyme A, 5,6,7,8-Tetrahydrofolate, CTP, L-Threonine, Bis-molybdopterin guanine dinucleotide, L-Lysine, L-Isoleucine, Nicotinamide adenine dinucleotide phosphate, L-Methionine, S-Aden…	44	EX_23camp_e, EX_23cgmp_e, EX_3amp_e, EX_3gmp_e, EX_LalaDglu_e, EX_LalaDgluMdap_e, EX_LalaDgluMdapDala_e, EX_LalaLglu_e, EX_ade_e, EX_adn_e, EX_akg_e, EX_alltn_e, EX_amp_e, EX_arg__L_e, EX_asn__L_e, EX_asp__L_e, EX_cit_e, EX_dad_2_e, EX_damp_e, EX_dgmp_e, EX_dgsn_e, EX_dimp_e, EX_din_e, EX_fe3dcit_e, EX_gln__L_e, EX_glu__L_e, EX_glyclt_e, EX_gmp_e, EX_gsn_e, EX_gthrd_e, EX_gua_e, EX_hxan_e, EX_imp…	2',3'-Cyclic AMP exchange, 2',3'-Cyclic GMP exchange, 3'-AMP exchange, 3'-GMP exchange, L-alanine-D-glutamate exchange, L-alanine-D-glutamate-meso-2,6-diaminoheptanedioate exchange, L-alanine-D-glutamate-meso-2,6-diaminoheptanedioate-D-alanine exchange, L-alanine-L-glutamate exchange, Adenine exchange, Adenosine exchange, 2-Oxoglutarate exchange, Allantoin exchange, AMP exchange, L-Arginine excha…
LalaLglu_e	GLUDy & GLUSy	b1761 & b3212 and b3213	gdhA & gltB and gltD	-20	2	0	0.1	-0.427276	1.41649	-10	8.11359	2018-09-02	gurobi	optimal	cys__L_c, pydx5p_c, pe161_p, his__L_c, glu__L_c, utp_c, pe160_p, pe161_c, thmpp_c, dctp_c, pe160_c, ribflv_c, atp_c, murein5px4p_p, datp_c, pro__L_c, ser__L_c, nad_c, coa_c, thf_c, ctp_c, thr__L_c, val__L_c, gly_c, bmocogdp_c, leu__L_c, lys__L_c, phe__L_c, ala__L_c, ile__L_c, nadp_c, met__L_c, tyr__L_c, amet_c, dttp_c, gln__L_c, btn_c, mlthf_c, asp__L_c, asn__L_c, dgtp_c, pheme_c, 10fthf_c, sheme…	L-Cysteine, Pyridoxal 5'-phosphate, Phosphatidylethanolamine (dihexadec-9enoyl, n-C16:1), L-Histidine, L-Glutamate, UTP, Phosphatidylethanolamine (dihexadecanoyl, n-C16:0), Phosphatidylethanolamine (dihexadec-9enoyl, n-C16:1), Thiamine diphosphate, DCTP, Phosphatidylethanolamine (dihexadecanoyl, n-C16:0), Riboflavin, ATP, Two disacharide linked murein units, pentapeptide crosslinked tetrapeptide …	19	EX_4abut_e, EX_LalaDglu_e, EX_LalaDgluMdap_e, EX_LalaDgluMdapDala_e, EX_LalaLglu_e, EX_agm_e, EX_ala__D_e, EX_ala__L_e, EX_alaala_e, EX_arg__L_e, EX_asn__L_e, EX_asp__L_e, EX_gln__L_e, EX_glu__L_e, EX_gthrd_e, EX_orn_e, EX_pro__L_e, EX_progly_e, EX_ptrc_e	4-Aminobutanoate exchange, L-alanine-D-glutamate exchange, L-alanine-D-glutamate-meso-2,6-diaminoheptanedioate exchange, L-alanine-D-glutamate-meso-2,6-diaminoheptanedioate-D-alanine exchange, L-alanine-L-glutamate exchange, Agmatine exchange, D-Alanine exchange, L-Alanine exchange, D-Alanyl-D-alanine exchange, L-Arginine exchange, L-Asparagine exchange, L-Aspartate exchange, L-Glutamine exchange…
ac_e	RPI	b2914 or b4090	rpiA or rpiB	-20	2	0	0.1	0	0.422255	-10	9.9448	2018-09-02	gurobi	optimal			0
acac_e	GLDBRAN2 & SUCDi	b3431 & b0721 and b0722 and b0723 and b0724	glgX & sdhC and sdhD and sdhA and sdhB	-20	2	0	0.1	0	1.06774	-10	13.3232	2018-09-02	gurobi	optimal			0
acald_e	RPI & PPC	b2914 or b4090 & b3956	rpiA or rpiB & ppc	-20	2	0	0.1	0	0.458861	-10	11.1796	2018-09-02	gurobi	optimal			0
acgal1p_e	GLDBRAN2 & GLCDpp	b3431 & b0124 or b0837	glgX & gcd or yliI	-20	2	0	0.1	0	0.974584	0	32.5112	2018-09-02	gurobi	optimal			0
acgam_e	ASPO3 & I2FE2ST	b2574 & b2528 and b2529	nadB & iscA and iscU	-20	2	0	0.1	0	1.47458	-10	14.017	2018-09-02	gurobi	optimal			0
acgam1p_e	S4FE4ST & I2FE2ST	b1684 and b1683 and b1682 and b1681 & b2528 and b2529	sufA and sufB and sufC and sufD & iscA and iscU	-20	2	0	0.1	0	1.47458	-10	13.6955	2018-09-02	gurobi	optimal			0
acmana_e	AMPN & PGL	b1982 & b0767	amn & pgl	-20	2	0	0.1	0	1.47461	-10	13.1679	2018-09-02	gurobi	optimal			0
acmum_e	GLDBRAN2 & NADH5	b3431 & b1109	glgX & ndh	-20	2	0	0.1	0	1.55397	-10	14.5191	2018-09-02	gurobi	optimal			0
acnam_e	PTA2 & PPKr	b2297 & b2501	pta & ppk	-20	2	0	0.1	0	1.49685	-10	16.8166	2018-09-02	gurobi	optimal			0
acolipa_e	PGMT & GLCDpp	b2690 or b0688 & b0124 or b0837	yqaB or pgm & gcd or yliI	-20	2	0	0.1	0	0.974584	0	1.13973	2018-09-02	gurobi	optimal			0
acser_e	RPI & PPC	b2914 or b4090 & b3956	rpiA or rpiB & ppc	-20	2	0	0.1	0	0.329451	-3.18323e-12	13.1765	2018-09-02	gurobi	optimal			0
ade_e	PPC & FUM	b3956 & b1612 or b4122 or b1611	ppc & fumA or fumB or fumC	-20	2	0	0.1	-0.372928	1.27026	-10	9.01137	2018-09-02	gurobi	optimal	his__L_c, glu__L_c, utp_c, dctp_c, ribflv_c, atp_c, murein5px4p_p, datp_c, pro__L_c, nad_c, coa_c, thf_c, ctp_c, thr__L_c, bmocogdp_c, lys__L_c, ile__L_c, nadp_c, met__L_c, amet_c, dttp_c, gln__L_c, btn_c, mlthf_c, asp__L_c, asn__L_c, dgtp_c, pheme_c, 10fthf_c, sheme_c, gtp_c, arg__L_c, fad_c	L-Histidine, L-Glutamate, UTP, DCTP, Riboflavin, ATP, Two disacharide linked murein units, pentapeptide crosslinked tetrapeptide (A2pm->D-ala) (middle of chain), DATP, L-Proline, Nicotinamide adenine dinucleotide, Coenzyme A, 5,6,7,8-Tetrahydrofolate, CTP, L-Threonine, Bis-molybdopterin guanine dinucleotide, L-Lysine, L-Isoleucine, Nicotinamide adenine dinucleotide phosphate, L-Methionine, S-Aden…	44	EX_23camp_e, EX_23cgmp_e, EX_3amp_e, EX_3gmp_e, EX_LalaDglu_e, EX_LalaDgluMdap_e, EX_LalaDgluMdapDala_e, EX_LalaLglu_e, EX_ade_e, EX_adn_e, EX_akg_e, EX_alltn_e, EX_amp_e, EX_arg__L_e, EX_asn__L_e, EX_asp__L_e, EX_cit_e, EX_dad_2_e, EX_damp_e, EX_dgmp_e, EX_dgsn_e, EX_dimp_e, EX_din_e, EX_fe3dcit_e, EX_gln__L_e, EX_glu__L_e, EX_glyclt_e, EX_gmp_e, EX_gsn_e, EX_gthrd_e, EX_gua_e, EX_hxan_e, EX_imp…	2',3'-Cyclic AMP exchange, 2',3'-Cyclic GMP exchange, 3'-AMP exchange, 3'-GMP exchange, L-alanine-D-glutamate exchange, L-alanine-D-glutamate-meso-2,6-diaminoheptanedioate exchange, L-alanine-D-glutamate-meso-2,6-diaminoheptanedioate-D-alanine exchange, L-alanine-L-glutamate exchange, Adenine exchange, Adenosine exchange, 2-Oxoglutarate exchange, Allantoin exchange, AMP exchange, L-Arginine excha…
adn_e	PPC & FUM	b3956 & b1612 or b4122 or b1611	ppc & fumA or fumB or fumC	-20	2	0	0.1	-0.372928	1.65731	-10	12.4264	2018-09-02	gurobi	optimal	his__L_c, glu__L_c, utp_c, dctp_c, ribflv_c, atp_c, murein5px4p_p, datp_c, pro__L_c, nad_c, coa_c, thf_c, ctp_c, thr__L_c, bmocogdp_c, lys__L_c, ile__L_c, nadp_c, met__L_c, amet_c, dttp_c, gln__L_c, btn_c, mlthf_c, asp__L_c, asn__L_c, dgtp_c, pheme_c, 10fthf_c, sheme_c, gtp_c, arg__L_c, fad_c	L-Histidine, L-Glutamate, UTP, DCTP, Riboflavin, ATP, Two disacharide linked murein units, pentapeptide crosslinked tetrapeptide (A2pm->D-ala) (middle of chain), DATP, L-Proline, Nicotinamide adenine dinucleotide, Coenzyme A, 5,6,7,8-Tetrahydrofolate, CTP, L-Threonine, Bis-molybdopterin guanine dinucleotide, L-Lysine, L-Isoleucine, Nicotinamide adenine dinucleotide phosphate, L-Methionine, S-Aden…	44	EX_23camp_e, EX_23cgmp_e, EX_3amp_e, EX_3gmp_e, EX_LalaDglu_e, EX_LalaDgluMdap_e, EX_LalaDgluMdapDala_e, EX_LalaLglu_e, EX_ade_e, EX_adn_e, EX_akg_e, EX_alltn_e, EX_amp_e, EX_arg__L_e, EX_asn__L_e, EX_asp__L_e, EX_cit_e, EX_dad_2_e, EX_damp_e, EX_dgmp_e, EX_dgsn_e, EX_dimp_e, EX_din_e, EX_fe3dcit_e, EX_gln__L_e, EX_glu__L_e, EX_glyclt_e, EX_gmp_e, EX_gsn_e, EX_gthrd_e, EX_gua_e, EX_hxan_e, EX_imp…	2',3'-Cyclic AMP exchange, 2',3'-Cyclic GMP exchange, 3'-AMP exchange, 3'-GMP exchange, L-alanine-D-glutamate exchange, L-alanine-D-glutamate-meso-2,6-diaminoheptanedioate exchange, L-alanine-D-glutamate-meso-2,6-diaminoheptanedioate-D-alanine exchange, L-alanine-L-glutamate exchange, Adenine exchange, Adenosine exchange, 2-Oxoglutarate exchange, Allantoin exchange, AMP exchange, L-Arginine excha…
agm_e	GLUDy & GLUSy	b1761 & b3212 and b3213	gdhA & gltB and gltD	-20	2	0	0.1	-0.427276	1.1527	-5.9367	8.60623	2018-09-02	gurobi	optimal	cys__L_c, pydx5p_c, pe161_p, his__L_c, glu__L_c, utp_c, pe160_p, pe161_c, thmpp_c, dctp_c, pe160_c, ribflv_c, atp_c, murein5px4p_p, datp_c, pro__L_c, ser__L_c, nad_c, coa_c, thf_c, ctp_c, thr__L_c, val__L_c, gly_c, bmocogdp_c, leu__L_c, lys__L_c, phe__L_c, ala__L_c, ile__L_c, nadp_c, met__L_c, tyr__L_c, amet_c, dttp_c, gln__L_c, btn_c, mlthf_c, asp__L_c, asn__L_c, dgtp_c, pheme_c, 10fthf_c, sheme…	L-Cysteine, Pyridoxal 5'-phosphate, Phosphatidylethanolamine (dihexadec-9enoyl, n-C16:1), L-Histidine, L-Glutamate, UTP, Phosphatidylethanolamine (dihexadecanoyl, n-C16:0), Phosphatidylethanolamine (dihexadec-9enoyl, n-C16:1), Thiamine diphosphate, DCTP, Phosphatidylethanolamine (dihexadecanoyl, n-C16:0), Riboflavin, ATP, Two disacharide linked murein units, pentapeptide crosslinked tetrapeptide …	19	EX_4abut_e, EX_LalaDglu_e, EX_LalaDgluMdap_e, EX_LalaDgluMdapDala_e, EX_LalaLglu_e, EX_agm_e, EX_ala__D_e, EX_ala__L_e, EX_alaala_e, EX_arg__L_e, EX_asn__L_e, EX_asp__L_e, EX_gln__L_e, EX_glu__L_e, EX_gthrd_e, EX_orn_e, EX_pro__L_e, EX_progly_e, EX_ptrc_e	4-Aminobutanoate exchange, L-alanine-D-glutamate exchange, L-alanine-D-glutamate-meso-2,6-diaminoheptanedioate exchange, L-alanine-D-glutamate-meso-2,6-diaminoheptanedioate-D-alanine exchange, L-alanine-L-glutamate exchange, Agmatine exchange, D-Alanine exchange, L-Alanine exchange, D-Alanyl-D-alanine exchange, L-Arginine exchange, L-Asparagine exchange, L-Aspartate exchange, L-Glutamine exchange…
akg_e	PPC & FUM	b3956 & b1612 or b4122 or b1611	ppc & fumA or fumB or fumC	-20	2	0	0.1	-0.403184	1.11845	-10	10.6651	2018-09-02	gurobi	optimal	his__L_c, glu__L_c, utp_c, dctp_c, ribflv_c, atp_c, murein5px4p_p, datp_c, pro__L_c, nad_c, coa_c, thf_c, ctp_c, thr__L_c, bmocogdp_c, lys__L_c, ile__L_c, nadp_c, met__L_c, amet_c, dttp_c, gln__L_c, btn_c, mlthf_c, asp__L_c, asn__L_c, dgtp_c, pheme_c, 10fthf_c, sheme_c, gtp_c, arg__L_c, fad_c	L-Histidine, L-Glutamate, UTP, DCTP, Riboflavin, ATP, Two disacharide linked murein units, pentapeptide crosslinked tetrapeptide (A2pm->D-ala) (middle of chain), DATP, L-Proline, Nicotinamide adenine dinucleotide, Coenzyme A, 5,6,7,8-Tetrahydrofolate, CTP, L-Threonine, Bis-molybdopterin guanine dinucleotide, L-Lysine, L-Isoleucine, Nicotinamide adenine dinucleotide phosphate, L-Methionine, S-Aden…	44	EX_23camp_e, EX_23cgmp_e, EX_3amp_e, EX_3gmp_e, EX_LalaDglu_e, EX_LalaDgluMdap_e, EX_LalaDgluMdapDala_e, EX_LalaLglu_e, EX_ade_e, EX_adn_e, EX_akg_e, EX_alltn_e, EX_amp_e, EX_arg__L_e, EX_asn__L_e, EX_asp__L_e, EX_cit_e, EX_dad_2_e, EX_damp_e, EX_dgmp_e, EX_dgsn_e, EX_dimp_e, EX_din_e, EX_fe3dcit_e, EX_gln__L_e, EX_glu__L_e, EX_glyclt_e, EX_gmp_e, EX_gsn_e, EX_gthrd_e, EX_gua_e, EX_hxan_e, EX_imp…	2',3'-Cyclic AMP exchange, 2',3'-Cyclic GMP exchange, 3'-AMP exchange, 3'-GMP exchange, L-alanine-D-glutamate exchange, L-alanine-D-glutamate-meso-2,6-diaminoheptanedioate exchange, L-alanine-D-glutamate-meso-2,6-diaminoheptanedioate-D-alanine exchange, L-alanine-L-glutamate exchange, Adenine exchange, Adenosine exchange, 2-Oxoglutarate exchange, Allantoin exchange, AMP exchange, L-Arginine excha…
ala_B_e	NADH16pp	b2276 and b2277 and b2278 and b2279 and b2280 and b2281 and b2282 and b2283 and b2284 and b2285 and b2286 and b2287 and b2288	nuoN and nuoM and nuoL and nuoK and nuoJ and nuoI and nuoH and nuoG and nuoF and nuoE and nuoC and nuoB and nuoA	-20	2	0	0.1	0	0.974633	-0.000974633	3.20407	2018-09-02	gurobi	optimal			0
ala__D_e	GLUDy & GLUSy	b1761 & b3212 and b3213	gdhA & gltB and gltD	-20	2	0	0.1	-0.854553	1.1702	-10	10.1828	2018-09-02	gurobi	optimal	cys__L_c, pydx5p_c, pe161_p, his__L_c, glu__L_c, utp_c, pe160_p, pe161_c, thmpp_c, dctp_c, pe160_c, ribflv_c, atp_c, murein5px4p_p, datp_c, pro__L_c, ser__L_c, nad_c, coa_c, thf_c, ctp_c, thr__L_c, val__L_c, gly_c, bmocogdp_c, leu__L_c, lys__L_c, phe__L_c, ala__L_c, ile__L_c, nadp_c, met__L_c, tyr__L_c, amet_c, dttp_c, gln__L_c, btn_c, mlthf_c, asp__L_c, asn__L_c, dgtp_c, pheme_c, 10fthf_c, sheme…	L-Cysteine, Pyridoxal 5'-phosphate, Phosphatidylethanolamine (dihexadec-9enoyl, n-C16:1), L-Histidine, L-Glutamate, UTP, Phosphatidylethanolamine (dihexadecanoyl, n-C16:0), Phosphatidylethanolamine (dihexadec-9enoyl, n-C16:1), Thiamine diphosphate, DCTP, Phosphatidylethanolamine (dihexadecanoyl, n-C16:0), Riboflavin, ATP, Two disacharide linked murein units, pentapeptide crosslinked tetrapeptide …	19	EX_4abut_e, EX_LalaDglu_e, EX_LalaDgluMdap_e, EX_LalaDgluMdapDala_e, EX_LalaLglu_e, EX_agm_e, EX_ala__D_e, EX_ala__L_e, EX_alaala_e, EX_arg__L_e, EX_asn__L_e, EX_asp__L_e, EX_gln__L_e, EX_glu__L_e, EX_gthrd_e, EX_orn_e, EX_pro__L_e, EX_progly_e, EX_ptrc_e	4-Aminobutanoate exchange, L-alanine-D-glutamate exchange, L-alanine-D-glutamate-meso-2,6-diaminoheptanedioate exchange, L-alanine-D-glutamate-meso-2,6-diaminoheptanedioate-D-alanine exchange, L-alanine-L-glutamate exchange, Agmatine exchange, D-Alanine exchange, L-Alanine exchange, D-Alanyl-D-alanine exchange, L-Arginine exchange, L-Asparagine exchange, L-Aspartate exchange, L-Glutamine exchange…
ala__L_e	GLUDy & GLUSy	b1761 & b3212 and b3213	gdhA & gltB and gltD	-20	2	0	0.1	-0.854553	1.1702	-10	8.27407	2018-09-02	gurobi	optimal	cys__L_c, pydx5p_c, pe161_p, his__L_c, glu__L_c, utp_c, pe160_p, pe161_c, thmpp_c, dctp_c, pe160_c, ribflv_c, atp_c, murein5px4p_p, datp_c, pro__L_c, ser__L_c, nad_c, coa_c, thf_c, ctp_c, thr__L_c, val__L_c, gly_c, bmocogdp_c, leu__L_c, lys__L_c, phe__L_c, ala__L_c, ile__L_c, nadp_c, met__L_c, tyr__L_c, amet_c, dttp_c, gln__L_c, btn_c, mlthf_c, asp__L_c, asn__L_c, dgtp_c, pheme_c, 10fthf_c, sheme…	L-Cysteine, Pyridoxal 5'-phosphate, Phosphatidylethanolamine (dihexadec-9enoyl, n-C16:1), L-Histidine, L-Glutamate, UTP, Phosphatidylethanolamine (dihexadecanoyl, n-C16:0), Phosphatidylethanolamine (dihexadec-9enoyl, n-C16:1), Thiamine diphosphate, DCTP, Phosphatidylethanolamine (dihexadecanoyl, n-C16:0), Riboflavin, ATP, Two disacharide linked murein units, pentapeptide crosslinked tetrapeptide …	19	EX_4abut_e, EX_LalaDglu_e, EX_LalaDgluMdap_e, EX_LalaDgluMdapDala_e, EX_LalaLglu_e, EX_agm_e, EX_ala__D_e, EX_ala__L_e, EX_alaala_e, EX_arg__L_e, EX_asn__L_e, EX_asp__L_e, EX_gln__L_e, EX_glu__L_e, EX_gthrd_e, EX_orn_e, EX_pro__L_e, EX_progly_e, EX_ptrc_e	4-Aminobutanoate exchange, L-alanine-D-glutamate exchange, L-alanine-D-glutamate-meso-2,6-diaminoheptanedioate exchange, L-alanine-D-glutamate-meso-2,6-diaminoheptanedioate-D-alanine exchange, L-alanine-L-glutamate exchange, Agmatine exchange, D-Alanine exchange, L-Alanine exchange, D-Alanyl-D-alanine exchange, L-Arginine exchange, L-Asparagine exchange, L-Aspartate exchange, L-Glutamine exchange…
alaala_e	GLUDy & GLUSy	b1761 & b3212 and b3213	gdhA & gltB and gltD	-20	2	0	0.1	-0.427276	1.34705	-10	7.56781	2018-09-02	gurobi	optimal	cys__L_c, pydx5p_c, pe161_p, his__L_c, glu__L_c, utp_c, pe160_p, pe161_c, thmpp_c, dctp_c, pe160_c, ribflv_c, atp_c, murein5px4p_p, datp_c, pro__L_c, ser__L_c, nad_c, coa_c, thf_c, ctp_c, thr__L_c, val__L_c, gly_c, bmocogdp_c, leu__L_c, lys__L_c, phe__L_c, ala__L_c, ile__L_c, nadp_c, met__L_c, tyr__L_c, amet_c, dttp_c, gln__L_c, btn_c, mlthf_c, asp__L_c, asn__L_c, dgtp_c, pheme_c, 10fthf_c, sheme…	L-Cysteine, Pyridoxal 5'-phosphate, Phosphatidylethanolamine (dihexadec-9enoyl, n-C16:1), L-Histidine, L-Glutamate, UTP, Phosphatidylethanolamine (dihexadecanoyl, n-C16:0), Phosphatidylethanolamine (dihexadec-9enoyl, n-C16:1), Thiamine diphosphate, DCTP, Phosphatidylethanolamine (dihexadecanoyl, n-C16:0), Riboflavin, ATP, Two disacharide linked murein units, pentapeptide crosslinked tetrapeptide …	19	EX_4abut_e, EX_LalaDglu_e, EX_LalaDgluMdap_e, EX_LalaDgluMdapDala_e, EX_LalaLglu_e, EX_agm_e, EX_ala__D_e, EX_ala__L_e, EX_alaala_e, EX_arg__L_e, EX_asn__L_e, EX_asp__L_e, EX_gln__L_e, EX_glu__L_e, EX_gthrd_e, EX_orn_e, EX_pro__L_e, EX_progly_e, EX_ptrc_e	4-Aminobutanoate exchange, L-alanine-D-glutamate exchange, L-alanine-D-glutamate-meso-2,6-diaminoheptanedioate exchange, L-alanine-D-glutamate-meso-2,6-diaminoheptanedioate-D-alanine exchange, L-alanine-L-glutamate exchange, Agmatine exchange, D-Alanine exchange, L-Alanine exchange, D-Alanyl-D-alanine exchange, L-Arginine exchange, L-Asparagine exchange, L-Aspartate exchange, L-Glutamine exchange…
all__D_e	ASPO3 & VALTA	b2574 & b3770	nadB & ilvE	-20	2	0	0.1	0	1.34099	-10	20.581	2018-09-02	gurobi	optimal			0
alltn_e	PPC & FUM	b3956 & b1612 or b4122 or b1611	ppc & fumA or fumB or fumC	-20	2	0	0.1	-0.403184	1.10327	-10	8.34227	2018-09-02	gurobi	optimal	his__L_c, glu__L_c, utp_c, dctp_c, ribflv_c, atp_c, murein5px4p_p, datp_c, pro__L_c, nad_c, coa_c, thf_c, ctp_c, thr__L_c, bmocogdp_c, lys__L_c, ile__L_c, nadp_c, met__L_c, amet_c, dttp_c, gln__L_c, btn_c, mlthf_c, asp__L_c, asn__L_c, dgtp_c, pheme_c, 10fthf_c, sheme_c, gtp_c, arg__L_c, fad_c	L-Histidine, L-Glutamate, UTP, DCTP, Riboflavin, ATP, Two disacharide linked murein units, pentapeptide crosslinked tetrapeptide (A2pm->D-ala) (middle of chain), DATP, L-Proline, Nicotinamide adenine dinucleotide, Coenzyme A, 5,6,7,8-Tetrahydrofolate, CTP, L-Threonine, Bis-molybdopterin guanine dinucleotide, L-Lysine, L-Isoleucine, Nicotinamide adenine dinucleotide phosphate, L-Methionine, S-Aden…	44	EX_23camp_e, EX_23cgmp_e, EX_3amp_e, EX_3gmp_e, EX_LalaDglu_e, EX_LalaDgluMdap_e, EX_LalaDgluMdapDala_e, EX_LalaLglu_e, EX_ade_e, EX_adn_e, EX_akg_e, EX_alltn_e, EX_amp_e, EX_arg__L_e, EX_asn__L_e, EX_asp__L_e, EX_cit_e, EX_dad_2_e, EX_damp_e, EX_dgmp_e, EX_dgsn_e, EX_dimp_e, EX_din_e, EX_fe3dcit_e, EX_gln__L_e, EX_glu__L_e, EX_glyclt_e, EX_gmp_e, EX_gsn_e, EX_gthrd_e, EX_gua_e, EX_hxan_e, EX_imp…	2',3'-Cyclic AMP exchange, 2',3'-Cyclic GMP exchange, 3'-AMP exchange, 3'-GMP exchange, L-alanine-D-glutamate exchange, L-alanine-D-glutamate-meso-2,6-diaminoheptanedioate exchange, L-alanine-D-glutamate-meso-2,6-diaminoheptanedioate-D-alanine exchange, L-alanine-L-glutamate exchange, Adenine exchange, Adenosine exchange, 2-Oxoglutarate exchange, Allantoin exchange, AMP exchange, L-Arginine excha…
amp_e	PPC & FUM	b3956 & b1612 or b4122 or b1611	ppc & fumA or fumB or fumC	-20	2	0	0.1	-0.372928	1.65731	-10	10.3655	2018-09-02	gurobi	optimal	his__L_c, glu__L_c, utp_c, dctp_c, ribflv_c, atp_c, murein5px4p_p, datp_c, pro__L_c, nad_c, coa_c, thf_c, ctp_c, thr__L_c, bmocogdp_c, lys__L_c, ile__L_c, nadp_c, met__L_c, amet_c, dttp_c, gln__L_c, btn_c, mlthf_c, asp__L_c, asn__L_c, dgtp_c, pheme_c, 10fthf_c, sheme_c, gtp_c, arg__L_c, fad_c	L-Histidine, L-Glutamate, UTP, DCTP, Riboflavin, ATP, Two disacharide linked murein units, pentapeptide crosslinked tetrapeptide (A2pm->D-ala) (middle of chain), DATP, L-Proline, Nicotinamide adenine dinucleotide, Coenzyme A, 5,6,7,8-Tetrahydrofolate, CTP, L-Threonine, Bis-molybdopterin guanine dinucleotide, L-Lysine, L-Isoleucine, Nicotinamide adenine dinucleotide phosphate, L-Methionine, S-Aden…	44	EX_23camp_e, EX_23cgmp_e, EX_3amp_e, EX_3gmp_e, EX_LalaDglu_e, EX_LalaDgluMdap_e, EX_LalaDgluMdapDala_e, EX_LalaLglu_e, EX_ade_e, EX_adn_e, EX_akg_e, EX_alltn_e, EX_amp_e, EX_arg__L_e, EX_asn__L_e, EX_asp__L_e, EX_cit_e, EX_dad_2_e, EX_damp_e, EX_dgmp_e, EX_dgsn_e, EX_dimp_e, EX_din_e, EX_fe3dcit_e, EX_gln__L_e, EX_glu__L_e, EX_glyclt_e, EX_gmp_e, EX_gsn_e, EX_gthrd_e, EX_gua_e, EX_hxan_e, EX_imp…	2',3'-Cyclic AMP exchange, 2',3'-Cyclic GMP exchange, 3'-AMP exchange, 3'-GMP exchange, L-alanine-D-glutamate exchange, L-alanine-D-glutamate-meso-2,6-diaminoheptanedioate exchange, L-alanine-D-glutamate-meso-2,6-diaminoheptanedioate-D-alanine exchange, L-alanine-L-glutamate exchange, Adenine exchange, Adenosine exchange, 2-Oxoglutarate exchange, Allantoin exchange, AMP exchange, L-Arginine excha…
anhgm_e	RPI & PGM	b2914 or b4090 & b3612 or b4395 or b0755	rpiA or rpiB & gpmM or ytjC or gpmA	-20	2	0	0.1	0	0.771377	-10	9.30164	2018-09-02	gurobi	optimal			0
arab__L_e	TKT2 & GND	b2935 or b2465 & b2029	tktA or tktB & gnd	-20	2	0	0.1	-0.176507	1.25204	-10	11.4201	2018-09-02	gurobi	optimal	pydx5p_c, his__L_c, utp_c, thmpp_c, dctp_c, trp__L_c, ribflv_c, atp_c, datp_c, nad_c, coa_c, thf_c, ctp_c, bmocogdp_c, phe__L_c, nadp_c, tyr__L_c, amet_c, dttp_c, btn_c, 2ohph_c, mlthf_c, dgtp_c, 10fthf_c, sheme_c, gtp_c, kdo2lipid4_e, fad_c	Pyridoxal 5'-phosphate, L-Histidine, UTP, Thiamine diphosphate, DCTP, L-Tryptophan, Riboflavin, ATP, DATP, Nicotinamide adenine dinucleotide, Coenzyme A, 5,6,7,8-Tetrahydrofolate, CTP, Bis-molybdopterin guanine dinucleotide, L-Phenylalanine, Nicotinamide adenine dinucleotide phosphate, L-Tyrosine, S-Adenosyl-L-methionine, DTTP, Biotin, 2-Octaprenyl-6-hydroxyphenol, 5,10-Methylenetetrahydrofolate,…	32	EX_23camp_e, EX_23ccmp_e, EX_23cgmp_e, EX_23cump_e, EX_3amp_e, EX_3cmp_e, EX_3gmp_e, EX_3ump_e, EX_adn_e, EX_amp_e, EX_arab__L_e, EX_ascb__L_e, EX_cmp_e, EX_cytd_e, EX_gmp_e, EX_gsn_e, EX_imp_e, EX_ins_e, EX_lyx__L_e, EX_r5p_e, EX_rib__D_e, EX_uacgam_e, EX_udpacgal_e, EX_udpg_e, EX_udpgal_e, EX_udpglcur_e, EX_ump_e, EX_uri_e, EX_xmp_e, EX_xtsn_e, EX_xyl__D_e, EX_xylu__L_e	2',3'-Cyclic AMP exchange, 2',3'-Cyclic CMP exchange, 2',3'-Cyclic GMP exchange, 2',3'-Cyclic UMP exchange, 3'-AMP exchange, 3'-cmp exchange, 3'-GMP exchange, 3'-UMP exchange, Adenosine exchange, AMP exchange, L-Arabinose exchange, L-Ascorbate exchange, CMP exchange, Cytidine exchange, GMP exchange, Guanosine exchange, IMP exchange, Inosine exchange, L-Lyxose exchange, Alpha-D-Ribose 5-phosphate …
arbtn_e	GLDBRAN2 & I2FE2ST	b3431 & b2528 and b2529	glgX & iscA and iscU	-20	2	0	0.1	0	0.974576	0	12.4094	2018-09-02	gurobi	optimal			0
arbtn_fe3_e	ASPO3 & I2FE2ST	b2574 & b2528 and b2529	nadB & iscA and iscU	-20	2	0	0.1	0	0.974576	0	13.2847	2018-09-02	gurobi	optimal			0
arg__L_e	GLUDy & GLUSy	b1761 & b3212 and b3213	gdhA & gltB and gltD	-20	2	0	0.1	-0.412487	1.22995	-10	12.4263	2018-09-02	gurobi	optimal	cys__L_c, pydx5p_c, pe161_p, his__L_c, glu__L_c, utp_c, pe160_p, pe161_c, thmpp_c, dctp_c, pe160_c, ribflv_c, atp_c, murein5px4p_p, datp_c, pro__L_c, ser__L_c, nad_c, coa_c, thf_c, ctp_c, thr__L_c, val__L_c, gly_c, bmocogdp_c, leu__L_c, lys__L_c, phe__L_c, ala__L_c, ile__L_c, nadp_c, met__L_c, tyr__L_c, amet_c, dttp_c, gln__L_c, btn_c, mlthf_c, asp__L_c, asn__L_c, dgtp_c, pheme_c, 10fthf_c, sheme…	L-Cysteine, Pyridoxal 5'-phosphate, Phosphatidylethanolamine (dihexadec-9enoyl, n-C16:1), L-Histidine, L-Glutamate, UTP, Phosphatidylethanolamine (dihexadecanoyl, n-C16:0), Phosphatidylethanolamine (dihexadec-9enoyl, n-C16:1), Thiamine diphosphate, DCTP, Phosphatidylethanolamine (dihexadecanoyl, n-C16:0), Riboflavin, ATP, Two disacharide linked murein units, pentapeptide crosslinked tetrapeptide …	19	EX_4abut_e, EX_LalaDglu_e, EX_LalaDgluMdap_e, EX_LalaDgluMdapDala_e, EX_LalaLglu_e, EX_agm_e, EX_ala__D_e, EX_ala__L_e, EX_alaala_e, EX_arg__L_e, EX_asn__L_e, EX_asp__L_e, EX_gln__L_e, EX_glu__L_e, EX_gthrd_e, EX_orn_e, EX_pro__L_e, EX_progly_e, EX_ptrc_e	4-Aminobutanoate exchange, L-alanine-D-glutamate exchange, L-alanine-D-glutamate-meso-2,6-diaminoheptanedioate exchange, L-alanine-D-glutamate-meso-2,6-diaminoheptanedioate-D-alanine exchange, L-alanine-L-glutamate exchange, Agmatine exchange, D-Alanine exchange, L-Alanine exchange, D-Alanyl-D-alanine exchange, L-Arginine exchange, L-Asparagine exchange, L-Aspartate exchange, L-Glutamine exchange…
ascb__L_e	TKT2 & GND	b2935 or b2465 & b2029	tktA or tktB & gnd	-20	2	0	0.1	-0.176507	1.27696	-10	16.5774	2018-09-02	gurobi	optimal	pydx5p_c, his__L_c, utp_c, thmpp_c, dctp_c, trp__L_c, ribflv_c, atp_c, datp_c, nad_c, coa_c, thf_c, ctp_c, bmocogdp_c, phe__L_c, nadp_c, tyr__L_c, amet_c, dttp_c, btn_c, 2ohph_c, mlthf_c, dgtp_c, 10fthf_c, sheme_c, gtp_c, kdo2lipid4_e, fad_c	Pyridoxal 5'-phosphate, L-Histidine, UTP, Thiamine diphosphate, DCTP, L-Tryptophan, Riboflavin, ATP, DATP, Nicotinamide adenine dinucleotide, Coenzyme A, 5,6,7,8-Tetrahydrofolate, CTP, Bis-molybdopterin guanine dinucleotide, L-Phenylalanine, Nicotinamide adenine dinucleotide phosphate, L-Tyrosine, S-Adenosyl-L-methionine, DTTP, Biotin, 2-Octaprenyl-6-hydroxyphenol, 5,10-Methylenetetrahydrofolate,…	32	EX_23camp_e, EX_23ccmp_e, EX_23cgmp_e, EX_23cump_e, EX_3amp_e, EX_3cmp_e, EX_3gmp_e, EX_3ump_e, EX_adn_e, EX_amp_e, EX_arab__L_e, EX_ascb__L_e, EX_cmp_e, EX_cytd_e, EX_gmp_e, EX_gsn_e, EX_imp_e, EX_ins_e, EX_lyx__L_e, EX_r5p_e, EX_rib__D_e, EX_uacgam_e, EX_udpacgal_e, EX_udpg_e, EX_udpgal_e, EX_udpglcur_e, EX_ump_e, EX_uri_e, EX_xmp_e, EX_xtsn_e, EX_xyl__D_e, EX_xylu__L_e	2',3'-Cyclic AMP exchange, 2',3'-Cyclic CMP exchange, 2',3'-Cyclic GMP exchange, 2',3'-Cyclic UMP exchange, 3'-AMP exchange, 3'-cmp exchange, 3'-GMP exchange, 3'-UMP exchange, Adenosine exchange, AMP exchange, L-Arabinose exchange, L-Ascorbate exchange, CMP exchange, Cytidine exchange, GMP exchange, Guanosine exchange, IMP exchange, Inosine exchange, L-Lyxose exchange, Alpha-D-Ribose 5-phosphate …
asn__L_e	GLUDy & GLUSy	b1761 & b3212 and b3213	gdhA & gltB and gltD	-20	2	0	0.1	-0.854553	1.1702	-10	9.17639	2018-09-02	gurobi	optimal	cys__L_c, pydx5p_c, pe161_p, his__L_c, glu__L_c, utp_c, pe160_p, pe161_c, thmpp_c, dctp_c, pe160_c, ribflv_c, atp_c, murein5px4p_p, datp_c, pro__L_c, ser__L_c, nad_c, coa_c, thf_c, ctp_c, thr__L_c, val__L_c, gly_c, bmocogdp_c, leu__L_c, lys__L_c, phe__L_c, ala__L_c, ile__L_c, nadp_c, met__L_c, tyr__L_c, amet_c, dttp_c, gln__L_c, btn_c, mlthf_c, asp__L_c, asn__L_c, dgtp_c, pheme_c, 10fthf_c, sheme…	L-Cysteine, Pyridoxal 5'-phosphate, Phosphatidylethanolamine (dihexadec-9enoyl, n-C16:1), L-Histidine, L-Glutamate, UTP, Phosphatidylethanolamine (dihexadecanoyl, n-C16:0), Phosphatidylethanolamine (dihexadec-9enoyl, n-C16:1), Thiamine diphosphate, DCTP, Phosphatidylethanolamine (dihexadecanoyl, n-C16:0), Riboflavin, ATP, Two disacharide linked murein units, pentapeptide crosslinked tetrapeptide …	19	EX_4abut_e, EX_LalaDglu_e, EX_LalaDgluMdap_e, EX_LalaDgluMdapDala_e, EX_LalaLglu_e, EX_agm_e, EX_ala__D_e, EX_ala__L_e, EX_alaala_e, EX_arg__L_e, EX_asn__L_e, EX_asp__L_e, EX_gln__L_e, EX_glu__L_e, EX_gthrd_e, EX_orn_e, EX_pro__L_e, EX_progly_e, EX_ptrc_e	4-Aminobutanoate exchange, L-alanine-D-glutamate exchange, L-alanine-D-glutamate-meso-2,6-diaminoheptanedioate exchange, L-alanine-D-glutamate-meso-2,6-diaminoheptanedioate-D-alanine exchange, L-alanine-L-glutamate exchange, Agmatine exchange, D-Alanine exchange, L-Alanine exchange, D-Alanyl-D-alanine exchange, L-Arginine exchange, L-Asparagine exchange, L-Aspartate exchange, L-Glutamine exchange…
asp__L_e	GLUDy & GLUSy	b1761 & b3212 and b3213	gdhA & gltB and gltD	-20	2	0	0.1	-0.854553	1.1702	-10	9.81603	2018-09-02	gurobi	optimal	cys__L_c, pydx5p_c, pe161_p, his__L_c, glu__L_c, utp_c, pe160_p, pe161_c, thmpp_c, dctp_c, pe160_c, ribflv_c, atp_c, murein5px4p_p, datp_c, pro__L_c, ser__L_c, nad_c, coa_c, thf_c, ctp_c, thr__L_c, val__L_c, gly_c, bmocogdp_c, leu__L_c, lys__L_c, phe__L_c, ala__L_c, ile__L_c, nadp_c, met__L_c, tyr__L_c, amet_c, dttp_c, gln__L_c, btn_c, mlthf_c, asp__L_c, asn__L_c, dgtp_c, pheme_c, 10fthf_c, sheme…	L-Cysteine, Pyridoxal 5'-phosphate, Phosphatidylethanolamine (dihexadec-9enoyl, n-C16:1), L-Histidine, L-Glutamate, UTP, Phosphatidylethanolamine (dihexadecanoyl, n-C16:0), Phosphatidylethanolamine (dihexadec-9enoyl, n-C16:1), Thiamine diphosphate, DCTP, Phosphatidylethanolamine (dihexadecanoyl, n-C16:0), Riboflavin, ATP, Two disacharide linked murein units, pentapeptide crosslinked tetrapeptide …	19	EX_4abut_e, EX_LalaDglu_e, EX_LalaDgluMdap_e, EX_LalaDgluMdapDala_e, EX_LalaLglu_e, EX_agm_e, EX_ala__D_e, EX_ala__L_e, EX_alaala_e, EX_arg__L_e, EX_asn__L_e, EX_asp__L_e, EX_gln__L_e, EX_glu__L_e, EX_gthrd_e, EX_orn_e, EX_pro__L_e, EX_progly_e, EX_ptrc_e	4-Aminobutanoate exchange, L-alanine-D-glutamate exchange, L-alanine-D-glutamate-meso-2,6-diaminoheptanedioate exchange, L-alanine-D-glutamate-meso-2,6-diaminoheptanedioate-D-alanine exchange, L-alanine-L-glutamate exchange, Agmatine exchange, D-Alanine exchange, L-Alanine exchange, D-Alanyl-D-alanine exchange, L-Arginine exchange, L-Asparagine exchange, L-Aspartate exchange, L-Glutamine exchange…
btn_e	PGM	b3612 or b4395 or b0755	gpmM or ytjC or gpmA	-20	2	0	0.1	0	0.870435	-0.000870435	1.75282	2018-09-02	gurobi	optimal			0
but_e	CYTK1 & TRDR	b0910 & (b3781 and b0888) or (b0888 and b2582)	cmk & (trxA and trxB) or (trxB and trxC)	-20	2	0	0.1	0	1.07643	-2.35639	12.3522	2018-09-02	gurobi	optimal			0
butso3_e	PTA2 & ADSK	b2297 & b2750	pta & cysC	-20	2	0	0.1	-0.0260266	1.02866	-0.955104	18.3642	2018-09-02	gurobi	optimal	cys__L_c, thmpp_c, 2fe2s_c, coa_c, bmocogdp_c, 4fe4s_c, met__L_c, amet_c, btn_c	L-Cysteine, Thiamine diphosphate, [2Fe-2S] iron-sulfur cluster, Coenzyme A, Bis-molybdopterin guanine dinucleotide, [4Fe-4S] iron-sulfur cluster, L-Methionine, S-Adenosyl-L-methionine, Biotin	10	EX_butso3_e, EX_cgly_e, EX_cys__D_e, EX_cys__L_e, EX_ethso3_e, EX_gthrd_e, EX_isetac_e, EX_mso3_e, EX_sulfac_e, EX_taur_e	Butanesulfonate exchange, Cys-Gly exchange, D-Cysteine exchange, L-Cysteine exchange, Ethanesulfonate exchange, Reduced glutathione exchange, Isethionic acid exchange, Methanesulfonate exchange, Sulfoacetate exchange, Taurine exchange
cgly_e	GLCDpp & ADSK	b0124 or b0837 & b2750	gcd or yliI & cysC	-20	2	0	0.1	-0.0260266	1.22004	-10	13.3616	2018-09-02	gurobi	optimal	cys__L_c, thmpp_c, 2fe2s_c, coa_c, bmocogdp_c, 4fe4s_c, met__L_c, amet_c, btn_c	L-Cysteine, Thiamine diphosphate, [2Fe-2S] iron-sulfur cluster, Coenzyme A, Bis-molybdopterin guanine dinucleotide, [4Fe-4S] iron-sulfur cluster, L-Methionine, S-Adenosyl-L-methionine, Biotin	10	EX_butso3_e, EX_cgly_e, EX_cys__D_e, EX_cys__L_e, EX_ethso3_e, EX_gthrd_e, EX_isetac_e, EX_mso3_e, EX_sulfac_e, EX_taur_e	Butanesulfonate exchange, Cys-Gly exchange, D-Cysteine exchange, L-Cysteine exchange, Ethanesulfonate exchange, Reduced glutathione exchange, Isethionic acid exchange, Methanesulfonate exchange, Sulfoacetate exchange, Taurine exchange
chtbs_e	SUCDi	b0721 and b0722 and b0723 and b0724	sdhC and sdhD and sdhA and sdhB	-20	2	0	0.1	0	1.81847	-10	19.0497	2018-09-02	gurobi	optimal			0
cit_e	PPC & FUM	b3956 & b1612 or b4122 or b1611	ppc & fumA or fumB or fumC	-20	2	0	0.1	-0.403184	1.19604	-10	10.3889	2018-09-02	gurobi	optimal	his__L_c, glu__L_c, utp_c, dctp_c, ribflv_c, atp_c, murein5px4p_p, datp_c, pro__L_c, nad_c, coa_c, thf_c, ctp_c, thr__L_c, bmocogdp_c, lys__L_c, ile__L_c, nadp_c, met__L_c, amet_c, dttp_c, gln__L_c, btn_c, mlthf_c, asp__L_c, asn__L_c, dgtp_c, pheme_c, 10fthf_c, sheme_c, gtp_c, arg__L_c, fad_c	L-Histidine, L-Glutamate, UTP, DCTP, Riboflavin, ATP, Two disacharide linked murein units, pentapeptide crosslinked tetrapeptide (A2pm->D-ala) (middle of chain), DATP, L-Proline, Nicotinamide adenine dinucleotide, Coenzyme A, 5,6,7,8-Tetrahydrofolate, CTP, L-Threonine, Bis-molybdopterin guanine dinucleotide, L-Lysine, L-Isoleucine, Nicotinamide adenine dinucleotide phosphate, L-Methionine, S-Aden…	44	EX_23camp_e, EX_23cgmp_e, EX_3amp_e, EX_3gmp_e, EX_LalaDglu_e, EX_LalaDgluMdap_e, EX_LalaDgluMdapDala_e, EX_LalaLglu_e, EX_ade_e, EX_adn_e, EX_akg_e, EX_alltn_e, EX_amp_e, EX_arg__L_e, EX_asn__L_e, EX_asp__L_e, EX_cit_e, EX_dad_2_e, EX_damp_e, EX_dgmp_e, EX_dgsn_e, EX_dimp_e, EX_din_e, EX_fe3dcit_e, EX_gln__L_e, EX_glu__L_e, EX_glyclt_e, EX_gmp_e, EX_gsn_e, EX_gthrd_e, EX_gua_e, EX_hxan_e, EX_imp…	2',3'-Cyclic AMP exchange, 2',3'-Cyclic GMP exchange, 3'-AMP exchange, 3'-GMP exchange, L-alanine-D-glutamate exchange, L-alanine-D-glutamate-meso-2,6-diaminoheptanedioate exchange, L-alanine-D-glutamate-meso-2,6-diaminoheptanedioate-D-alanine exchange, L-alanine-L-glutamate exchange, Adenine exchange, Adenosine exchange, 2-Oxoglutarate exchange, Allantoin exchange, AMP exchange, L-Arginine excha…
cmp_e	TKT2 & GND	b2935 or b2465 & b2029	tktA or tktB & gnd	-20	2	0	0.1	-0.176507	1.42761	-10	12.9799	2018-09-02	gurobi	optimal	pydx5p_c, his__L_c, utp_c, thmpp_c, dctp_c, trp__L_c, ribflv_c, atp_c, datp_c, nad_c, coa_c, thf_c, ctp_c, bmocogdp_c, phe__L_c, nadp_c, tyr__L_c, amet_c, dttp_c, btn_c, 2ohph_c, mlthf_c, dgtp_c, 10fthf_c, sheme_c, gtp_c, kdo2lipid4_e, fad_c	Pyridoxal 5'-phosphate, L-Histidine, UTP, Thiamine diphosphate, DCTP, L-Tryptophan, Riboflavin, ATP, DATP, Nicotinamide adenine dinucleotide, Coenzyme A, 5,6,7,8-Tetrahydrofolate, CTP, Bis-molybdopterin guanine dinucleotide, L-Phenylalanine, Nicotinamide adenine dinucleotide phosphate, L-Tyrosine, S-Adenosyl-L-methionine, DTTP, Biotin, 2-Octaprenyl-6-hydroxyphenol, 5,10-Methylenetetrahydrofolate,…	32	EX_23camp_e, EX_23ccmp_e, EX_23cgmp_e, EX_23cump_e, EX_3amp_e, EX_3cmp_e, EX_3gmp_e, EX_3ump_e, EX_adn_e, EX_amp_e, EX_arab__L_e, EX_ascb__L_e, EX_cmp_e, EX_cytd_e, EX_gmp_e, EX_gsn_e, EX_imp_e, EX_ins_e, EX_lyx__L_e, EX_r5p_e, EX_rib__D_e, EX_uacgam_e, EX_udpacgal_e, EX_udpg_e, EX_udpgal_e, EX_udpglcur_e, EX_ump_e, EX_uri_e, EX_xmp_e, EX_xtsn_e, EX_xyl__D_e, EX_xylu__L_e	2',3'-Cyclic AMP exchange, 2',3'-Cyclic CMP exchange, 2',3'-Cyclic GMP exchange, 2',3'-Cyclic UMP exchange, 3'-AMP exchange, 3'-cmp exchange, 3'-GMP exchange, 3'-UMP exchange, Adenosine exchange, AMP exchange, L-Arabinose exchange, L-Ascorbate exchange, CMP exchange, Cytidine exchange, GMP exchange, Guanosine exchange, IMP exchange, Inosine exchange, L-Lyxose exchange, Alpha-D-Ribose 5-phosphate …
co2_e	RPI & FUM	b2914 or b4090 & b1612 or b4122 or b1611	rpiA or rpiB & fumA or fumB or fumC	-20	2	0	0.1	0	0.319293	0	14.3873	2018-09-02	gurobi	optimal			0
colipa_e	PGMT & FDH4pp	b2690 or b0688 & (b3892 and b3893 and b3894) or (b1474 and b1475 and b1476)	yqaB or pgm & (fdoI and fdoH and fdoG) or (fdnG and fdnH and fdnI)	-20	2	0	0.1	0	0.974584	0	1.38824	2018-09-02	gurobi	optimal			0
colipap_e	PGMT & GLYCTO2	b2690 or b0688 & b2979 and b4467 and b4468	yqaB or pgm & glcD and glcF and glcE	-20	2	0	0.1	0	0.974584	0	3.51001	2018-09-02	gurobi	optimal			0
cpgn_e	GTHS & PAPSR2	b2947 & (b2762 and b0849) or (b2762 and b1064) or (b2762 and b1654) or (b2762 and b3610)	gshB & (cysH and grxA) or (cysH and grxB) or (cysH and grxD) or (cysH and grxC)	-20	2	0	0.1	0	0.974584	0	16.3233	2018-09-02	gurobi	optimal			0
cpgn_un_e	ASNS1 & SUCOAS	b0674 & b0728 and b0729	asnB & sucC and sucD	-20	2	0	0.1	0	0.97173	0	13.2165	2018-09-02	gurobi	optimal			0
csn_e	DHORTS & PPC	b1062 & b3956	pyrC & ppc	-20	2	0	0.1	-0.0330795	0.999153	-10	13.0937	2018-09-02	gurobi	optimal	utp_c, dctp_c, ctp_c, dttp_c	UTP, DCTP, CTP, DTTP	20	EX_23ccmp_e, EX_23cump_e, EX_3cmp_e, EX_3ump_e, EX_cmp_e, EX_csn_e, EX_cytd_e, EX_dcmp_e, EX_dcyt_e, EX_dump_e, EX_duri_e, EX_orot_e, EX_uacgam_e, EX_udpacgal_e, EX_udpg_e, EX_udpgal_e, EX_udpglcur_e, EX_ump_e, EX_ura_e, EX_uri_e	2',3'-Cyclic CMP exchange, 2',3'-Cyclic UMP exchange, 3'-cmp exchange, 3'-UMP exchange, CMP exchange, Cytosine exchange, Cytidine exchange, DCMP exchange, Deoxycytidine exchange, DUMP exchange, Deoxyuridine exchange, Orotate exchange, UDP-N-acetyl-D-glucosamine exchange, UDP-N-acetyl-D-galactosamine exchange, UDPglucose exchange, UDPgalactose exchange, UDP-D-glucuronate exchange, UMP exchange, Ur…
cynt_e	GLDBRAN2 & PTA2	b3431 & b2297	glgX & pta	-20	2	0	0.1	0	0.984871	-10	16.2199	2018-09-02	gurobi	optimal			0
cys__D_e	SULRi & I2FE2ST	b2763 and b2764 & b2528 and b2529	cysI and cysJ & iscA and iscU	-20	2	0	0.1	-0.0260266	1.10186	-10	16.4553	2018-09-02	gurobi	optimal	cys__L_c, thmpp_c, 2fe2s_c, coa_c, bmocogdp_c, 4fe4s_c, met__L_c, amet_c, btn_c	L-Cysteine, Thiamine diphosphate, [2Fe-2S] iron-sulfur cluster, Coenzyme A, Bis-molybdopterin guanine dinucleotide, [4Fe-4S] iron-sulfur cluster, L-Methionine, S-Adenosyl-L-methionine, Biotin	4	EX_cgly_e, EX_cys__D_e, EX_cys__L_e, EX_gthrd_e	Cys-Gly exchange, D-Cysteine exchange, L-Cysteine exchange, Reduced glutathione exchange
cys__L_e	HEX1 & CYSS	b2388 & b2414 or b2421	glk & cysK or cysM	-20	2	0	0.1	-0.0260266	1.10906	-10	11.3697	2018-09-02	gurobi	optimal	cys__L_c, thmpp_c, 2fe2s_c, coa_c, bmocogdp_c, 4fe4s_c, met__L_c, amet_c, btn_c	L-Cysteine, Thiamine diphosphate, [2Fe-2S] iron-sulfur cluster, Coenzyme A, Bis-molybdopterin guanine dinucleotide, [4Fe-4S] iron-sulfur cluster, L-Methionine, S-Adenosyl-L-methionine, Biotin	3	EX_cgly_e, EX_cys__L_e, EX_gthrd_e	Cys-Gly exchange, L-Cysteine exchange, Reduced glutathione exchange
cytd_e	TKT2 & GND	b2935 or b2465 & b2029	tktA or tktB & gnd	-20	2	0	0.1	-0.176507	1.42761	-10	11.3534	2018-09-02	gurobi	optimal	pydx5p_c, his__L_c, utp_c, thmpp_c, dctp_c, trp__L_c, ribflv_c, atp_c, datp_c, nad_c, coa_c, thf_c, ctp_c, bmocogdp_c, phe__L_c, nadp_c, tyr__L_c, amet_c, dttp_c, btn_c, 2ohph_c, mlthf_c, dgtp_c, 10fthf_c, sheme_c, gtp_c, kdo2lipid4_e, fad_c	Pyridoxal 5'-phosphate, L-Histidine, UTP, Thiamine diphosphate, DCTP, L-Tryptophan, Riboflavin, ATP, DATP, Nicotinamide adenine dinucleotide, Coenzyme A, 5,6,7,8-Tetrahydrofolate, CTP, Bis-molybdopterin guanine dinucleotide, L-Phenylalanine, Nicotinamide adenine dinucleotide phosphate, L-Tyrosine, S-Adenosyl-L-methionine, DTTP, Biotin, 2-Octaprenyl-6-hydroxyphenol, 5,10-Methylenetetrahydrofolate,…	32	EX_23camp_e, EX_23ccmp_e, EX_23cgmp_e, EX_23cump_e, EX_3amp_e, EX_3cmp_e, EX_3gmp_e, EX_3ump_e, EX_adn_e, EX_amp_e, EX_arab__L_e, EX_ascb__L_e, EX_cmp_e, EX_cytd_e, EX_gmp_e, EX_gsn_e, EX_imp_e, EX_ins_e, EX_lyx__L_e, EX_r5p_e, EX_rib__D_e, EX_uacgam_e, EX_udpacgal_e, EX_udpg_e, EX_udpgal_e, EX_udpglcur_e, EX_ump_e, EX_uri_e, EX_xmp_e, EX_xtsn_e, EX_xyl__D_e, EX_xylu__L_e	2',3'-Cyclic AMP exchange, 2',3'-Cyclic CMP exchange, 2',3'-Cyclic GMP exchange, 2',3'-Cyclic UMP exchange, 3'-AMP exchange, 3'-cmp exchange, 3'-GMP exchange, 3'-UMP exchange, Adenosine exchange, AMP exchange, L-Arabinose exchange, L-Ascorbate exchange, CMP exchange, Cytidine exchange, GMP exchange, Guanosine exchange, IMP exchange, Inosine exchange, L-Lyxose exchange, Alpha-D-Ribose 5-phosphate …
dad_2_e	PPC & FUM	b3956 & b1612 or b4122 or b1611	ppc & fumA or fumB or fumC	-20	2	0	0.1	-0.372928	1.61897	-10	14.1515	2018-09-02	gurobi	optimal	his__L_c, glu__L_c, utp_c, dctp_c, ribflv_c, atp_c, murein5px4p_p, datp_c, pro__L_c, nad_c, coa_c, thf_c, ctp_c, thr__L_c, bmocogdp_c, lys__L_c, ile__L_c, nadp_c, met__L_c, amet_c, dttp_c, gln__L_c, btn_c, mlthf_c, asp__L_c, asn__L_c, dgtp_c, pheme_c, 10fthf_c, sheme_c, gtp_c, arg__L_c, fad_c	L-Histidine, L-Glutamate, UTP, DCTP, Riboflavin, ATP, Two disacharide linked murein units, pentapeptide crosslinked tetrapeptide (A2pm->D-ala) (middle of chain), DATP, L-Proline, Nicotinamide adenine dinucleotide, Coenzyme A, 5,6,7,8-Tetrahydrofolate, CTP, L-Threonine, Bis-molybdopterin guanine dinucleotide, L-Lysine, L-Isoleucine, Nicotinamide adenine dinucleotide phosphate, L-Methionine, S-Aden…	44	EX_23camp_e, EX_23cgmp_e, EX_3amp_e, EX_3gmp_e, EX_LalaDglu_e, EX_LalaDgluMdap_e, EX_LalaDgluMdapDala_e, EX_LalaLglu_e, EX_ade_e, EX_adn_e, EX_akg_e, EX_alltn_e, EX_amp_e, EX_arg__L_e, EX_asn__L_e, EX_asp__L_e, EX_cit_e, EX_dad_2_e, EX_damp_e, EX_dgmp_e, EX_dgsn_e, EX_dimp_e, EX_din_e, EX_fe3dcit_e, EX_gln__L_e, EX_glu__L_e, EX_glyclt_e, EX_gmp_e, EX_gsn_e, EX_gthrd_e, EX_gua_e, EX_hxan_e, EX_imp…	2',3'-Cyclic AMP exchange, 2',3'-Cyclic GMP exchange, 3'-AMP exchange, 3'-GMP exchange, L-alanine-D-glutamate exchange, L-alanine-D-glutamate-meso-2,6-diaminoheptanedioate exchange, L-alanine-D-glutamate-meso-2,6-diaminoheptanedioate-D-alanine exchange, L-alanine-L-glutamate exchange, Adenine exchange, Adenosine exchange, 2-Oxoglutarate exchange, Allantoin exchange, AMP exchange, L-Arginine excha…
damp_e	PPC & FUM	b3956 & b1612 or b4122 or b1611	ppc & fumA or fumB or fumC	-20	2	0	0.1	-0.372928	1.61897	-10	12.6202	2018-09-02	gurobi	optimal	his__L_c, glu__L_c, utp_c, dctp_c, ribflv_c, atp_c, murein5px4p_p, datp_c, pro__L_c, nad_c, coa_c, thf_c, ctp_c, thr__L_c, bmocogdp_c, lys__L_c, ile__L_c, nadp_c, met__L_c, amet_c, dttp_c, gln__L_c, btn_c, mlthf_c, asp__L_c, asn__L_c, dgtp_c, pheme_c, 10fthf_c, sheme_c, gtp_c, arg__L_c, fad_c	L-Histidine, L-Glutamate, UTP, DCTP, Riboflavin, ATP, Two disacharide linked murein units, pentapeptide crosslinked tetrapeptide (A2pm->D-ala) (middle of chain), DATP, L-Proline, Nicotinamide adenine dinucleotide, Coenzyme A, 5,6,7,8-Tetrahydrofolate, CTP, L-Threonine, Bis-molybdopterin guanine dinucleotide, L-Lysine, L-Isoleucine, Nicotinamide adenine dinucleotide phosphate, L-Methionine, S-Aden…	44	EX_23camp_e, EX_23cgmp_e, EX_3amp_e, EX_3gmp_e, EX_LalaDglu_e, EX_LalaDgluMdap_e, EX_LalaDgluMdapDala_e, EX_LalaLglu_e, EX_ade_e, EX_adn_e, EX_akg_e, EX_alltn_e, EX_amp_e, EX_arg__L_e, EX_asn__L_e, EX_asp__L_e, EX_cit_e, EX_dad_2_e, EX_damp_e, EX_dgmp_e, EX_dgsn_e, EX_dimp_e, EX_din_e, EX_fe3dcit_e, EX_gln__L_e, EX_glu__L_e, EX_glyclt_e, EX_gmp_e, EX_gsn_e, EX_gthrd_e, EX_gua_e, EX_hxan_e, EX_imp…	2',3'-Cyclic AMP exchange, 2',3'-Cyclic GMP exchange, 3'-AMP exchange, 3'-GMP exchange, L-alanine-D-glutamate exchange, L-alanine-D-glutamate-meso-2,6-diaminoheptanedioate exchange, L-alanine-D-glutamate-meso-2,6-diaminoheptanedioate-D-alanine exchange, L-alanine-L-glutamate exchange, Adenine exchange, Adenosine exchange, 2-Oxoglutarate exchange, Allantoin exchange, AMP exchange, L-Arginine excha…
dca_e	PGL	b0767	pgl	-20	2	0	0.1	0	1.06473	-0.582696	11.3896	2018-09-02	gurobi	optimal			0
dcmp_e	TALA & OMPDC	b2464 or b0008 & b1281	talA or talB & pyrF	-20	2	0	0.1	-0.0330795	1.52261	-10	15.9512	2018-09-02	gurobi	optimal	utp_c, dctp_c, ctp_c, dttp_c	UTP, DCTP, CTP, DTTP	19	EX_23ccmp_e, EX_23cump_e, EX_3cmp_e, EX_3ump_e, EX_cmp_e, EX_csn_e, EX_cytd_e, EX_dcmp_e, EX_dcyt_e, EX_dump_e, EX_duri_e, EX_uacgam_e, EX_udpacgal_e, EX_udpg_e, EX_udpgal_e, EX_udpglcur_e, EX_ump_e, EX_ura_e, EX_uri_e	2',3'-Cyclic CMP exchange, 2',3'-Cyclic UMP exchange, 3'-cmp exchange, 3'-UMP exchange, CMP exchange, Cytosine exchange, Cytidine exchange, DCMP exchange, Deoxycytidine exchange, DUMP exchange, Deoxyuridine exchange, UDP-N-acetyl-D-glucosamine exchange, UDP-N-acetyl-D-galactosamine exchange, UDPglucose exchange, UDPgalactose exchange, UDP-D-glucuronate exchange, UMP exchange, Uracil exchange, Uri…
dcyt_e	FRD3 & OMPDC	b4151 and b4152 and b4153 and b4154 & b1281	frdD and frdC and frdB and frdA & pyrF	-20	2	0	0.1	-0.0330795	1.52261	-10	10.5446	2018-09-02	gurobi	optimal	utp_c, dctp_c, ctp_c, dttp_c	UTP, DCTP, CTP, DTTP	19	EX_23ccmp_e, EX_23cump_e, EX_3cmp_e, EX_3ump_e, EX_cmp_e, EX_csn_e, EX_cytd_e, EX_dcmp_e, EX_dcyt_e, EX_dump_e, EX_duri_e, EX_uacgam_e, EX_udpacgal_e, EX_udpg_e, EX_udpgal_e, EX_udpglcur_e, EX_ump_e, EX_ura_e, EX_uri_e	2',3'-Cyclic CMP exchange, 2',3'-Cyclic UMP exchange, 3'-cmp exchange, 3'-UMP exchange, CMP exchange, Cytosine exchange, Cytidine exchange, DCMP exchange, Deoxycytidine exchange, DUMP exchange, Deoxyuridine exchange, UDP-N-acetyl-D-glucosamine exchange, UDP-N-acetyl-D-galactosamine exchange, UDPglucose exchange, UDPgalactose exchange, UDP-D-glucuronate exchange, UMP exchange, Uracil exchange, Uri…
ddca_e	GLDBRAN2 & GLYCTO2	b3431 & b2979 and b4467 and b4468	glgX & glcD and glcF and glcE	-20	2	0	0.1	0	1.08276	-0.474048	12.5388	2018-09-02	gurobi	optimal			0
dgmp_e	PPC & FUM	b3956 & b1612 or b4122 or b1611	ppc & fumA or fumB or fumC	-20	2	0	0.1	-0.403184	1.6511	-10	13.8842	2018-09-02	gurobi	optimal	his__L_c, glu__L_c, utp_c, dctp_c, ribflv_c, atp_c, murein5px4p_p, datp_c, pro__L_c, nad_c, coa_c, thf_c, ctp_c, thr__L_c, bmocogdp_c, lys__L_c, ile__L_c, nadp_c, met__L_c, amet_c, dttp_c, gln__L_c, btn_c, mlthf_c, asp__L_c, asn__L_c, dgtp_c, pheme_c, 10fthf_c, sheme_c, gtp_c, arg__L_c, fad_c	L-Histidine, L-Glutamate, UTP, DCTP, Riboflavin, ATP, Two disacharide linked murein units, pentapeptide crosslinked tetrapeptide (A2pm->D-ala) (middle of chain), DATP, L-Proline, Nicotinamide adenine dinucleotide, Coenzyme A, 5,6,7,8-Tetrahydrofolate, CTP, L-Threonine, Bis-molybdopterin guanine dinucleotide, L-Lysine, L-Isoleucine, Nicotinamide adenine dinucleotide phosphate, L-Methionine, S-Aden…	44	EX_23camp_e, EX_23cgmp_e, EX_3amp_e, EX_3gmp_e, EX_LalaDglu_e, EX_LalaDgluMdap_e, EX_LalaDgluMdapDala_e, EX_LalaLglu_e, EX_ade_e, EX_adn_e, EX_akg_e, EX_alltn_e, EX_amp_e, EX_arg__L_e, EX_asn__L_e, EX_asp__L_e, EX_cit_e, EX_dad_2_e, EX_damp_e, EX_dgmp_e, EX_dgsn_e, EX_dimp_e, EX_din_e, EX_fe3dcit_e, EX_gln__L_e, EX_glu__L_e, EX_glyclt_e, EX_gmp_e, EX_gsn_e, EX_gthrd_e, EX_gua_e, EX_hxan_e, EX_imp…	2',3'-Cyclic AMP exchange, 2',3'-Cyclic GMP exchange, 3'-AMP exchange, 3'-GMP exchange, L-alanine-D-glutamate exchange, L-alanine-D-glutamate-meso-2,6-diaminoheptanedioate exchange, L-alanine-D-glutamate-meso-2,6-diaminoheptanedioate-D-alanine exchange, L-alanine-L-glutamate exchange, Adenine exchange, Adenosine exchange, 2-Oxoglutarate exchange, Allantoin exchange, AMP exchange, L-Arginine excha…
dgsn_e	PPC & FUM	b3956 & b1612 or b4122 or b1611	ppc & fumA or fumB or fumC	-20	2	0	0.1	-0.403184	1.6511	-10	13.8486	2018-09-02	gurobi	optimal	his__L_c, glu__L_c, utp_c, dctp_c, ribflv_c, atp_c, murein5px4p_p, datp_c, pro__L_c, nad_c, coa_c, thf_c, ctp_c, thr__L_c, bmocogdp_c, lys__L_c, ile__L_c, nadp_c, met__L_c, amet_c, dttp_c, gln__L_c, btn_c, mlthf_c, asp__L_c, asn__L_c, dgtp_c, pheme_c, 10fthf_c, sheme_c, gtp_c, arg__L_c, fad_c	L-Histidine, L-Glutamate, UTP, DCTP, Riboflavin, ATP, Two disacharide linked murein units, pentapeptide crosslinked tetrapeptide (A2pm->D-ala) (middle of chain), DATP, L-Proline, Nicotinamide adenine dinucleotide, Coenzyme A, 5,6,7,8-Tetrahydrofolate, CTP, L-Threonine, Bis-molybdopterin guanine dinucleotide, L-Lysine, L-Isoleucine, Nicotinamide adenine dinucleotide phosphate, L-Methionine, S-Aden…	44	EX_23camp_e, EX_23cgmp_e, EX_3amp_e, EX_3gmp_e, EX_LalaDglu_e, EX_LalaDgluMdap_e, EX_LalaDgluMdapDala_e, EX_LalaLglu_e, EX_ade_e, EX_adn_e, EX_akg_e, EX_alltn_e, EX_amp_e, EX_arg__L_e, EX_asn__L_e, EX_asp__L_e, EX_cit_e, EX_dad_2_e, EX_damp_e, EX_dgmp_e, EX_dgsn_e, EX_dimp_e, EX_din_e, EX_fe3dcit_e, EX_gln__L_e, EX_glu__L_e, EX_glyclt_e, EX_gmp_e, EX_gsn_e, EX_gthrd_e, EX_gua_e, EX_hxan_e, EX_imp…	2',3'-Cyclic AMP exchange, 2',3'-Cyclic GMP exchange, 3'-AMP exchange, 3'-GMP exchange, L-alanine-D-glutamate exchange, L-alanine-D-glutamate-meso-2,6-diaminoheptanedioate exchange, L-alanine-D-glutamate-meso-2,6-diaminoheptanedioate-D-alanine exchange, L-alanine-L-glutamate exchange, Adenine exchange, Adenosine exchange, 2-Oxoglutarate exchange, Allantoin exchange, AMP exchange, L-Arginine excha…
dha_e	GLYCDx & F6PA	b3945 & b0825 or b3946	gldA & fsaA or fsaB	-20	2	0	0.1	0	1.26936	-10	10.6721	2018-09-02	gurobi	optimal			0
dimp_e	PPC & FUM	b3956 & b1612 or b4122 or b1611	ppc & fumA or fumB or fumC	-20	2	0	0.1	-0.403184	1.57577	-10	21.8018	2018-09-02	gurobi	optimal	his__L_c, glu__L_c, utp_c, dctp_c, ribflv_c, atp_c, murein5px4p_p, datp_c, pro__L_c, nad_c, coa_c, thf_c, ctp_c, thr__L_c, bmocogdp_c, lys__L_c, ile__L_c, nadp_c, met__L_c, amet_c, dttp_c, gln__L_c, btn_c, mlthf_c, asp__L_c, asn__L_c, dgtp_c, pheme_c, 10fthf_c, sheme_c, gtp_c, arg__L_c, fad_c	L-Histidine, L-Glutamate, UTP, DCTP, Riboflavin, ATP, Two disacharide linked murein units, pentapeptide crosslinked tetrapeptide (A2pm->D-ala) (middle of chain), DATP, L-Proline, Nicotinamide adenine dinucleotide, Coenzyme A, 5,6,7,8-Tetrahydrofolate, CTP, L-Threonine, Bis-molybdopterin guanine dinucleotide, L-Lysine, L-Isoleucine, Nicotinamide adenine dinucleotide phosphate, L-Methionine, S-Aden…	44	EX_23camp_e, EX_23cgmp_e, EX_3amp_e, EX_3gmp_e, EX_LalaDglu_e, EX_LalaDgluMdap_e, EX_LalaDgluMdapDala_e, EX_LalaLglu_e, EX_ade_e, EX_adn_e, EX_akg_e, EX_alltn_e, EX_amp_e, EX_arg__L_e, EX_asn__L_e, EX_asp__L_e, EX_cit_e, EX_dad_2_e, EX_damp_e, EX_dgmp_e, EX_dgsn_e, EX_dimp_e, EX_din_e, EX_fe3dcit_e, EX_gln__L_e, EX_glu__L_e, EX_glyclt_e, EX_gmp_e, EX_gsn_e, EX_gthrd_e, EX_gua_e, EX_hxan_e, EX_imp…	2',3'-Cyclic AMP exchange, 2',3'-Cyclic GMP exchange, 3'-AMP exchange, 3'-GMP exchange, L-alanine-D-glutamate exchange, L-alanine-D-glutamate-meso-2,6-diaminoheptanedioate exchange, L-alanine-D-glutamate-meso-2,6-diaminoheptanedioate-D-alanine exchange, L-alanine-L-glutamate exchange, Adenine exchange, Adenosine exchange, 2-Oxoglutarate exchange, Allantoin exchange, AMP exchange, L-Arginine excha…
din_e	PPC & FUM	b3956 & b1612 or b4122 or b1611	ppc & fumA or fumB or fumC	-20	2	0	0.1	-0.403184	1.57577	-10	10.0748	2018-09-02	gurobi	optimal	his__L_c, glu__L_c, utp_c, dctp_c, ribflv_c, atp_c, murein5px4p_p, datp_c, pro__L_c, nad_c, coa_c, thf_c, ctp_c, thr__L_c, bmocogdp_c, lys__L_c, ile__L_c, nadp_c, met__L_c, amet_c, dttp_c, gln__L_c, btn_c, mlthf_c, asp__L_c, asn__L_c, dgtp_c, pheme_c, 10fthf_c, sheme_c, gtp_c, arg__L_c, fad_c	L-Histidine, L-Glutamate, UTP, DCTP, Riboflavin, ATP, Two disacharide linked murein units, pentapeptide crosslinked tetrapeptide (A2pm->D-ala) (middle of chain), DATP, L-Proline, Nicotinamide adenine dinucleotide, Coenzyme A, 5,6,7,8-Tetrahydrofolate, CTP, L-Threonine, Bis-molybdopterin guanine dinucleotide, L-Lysine, L-Isoleucine, Nicotinamide adenine dinucleotide phosphate, L-Methionine, S-Aden…	44	EX_23camp_e, EX_23cgmp_e, EX_3amp_e, EX_3gmp_e, EX_LalaDglu_e, EX_LalaDgluMdap_e, EX_LalaDgluMdapDala_e, EX_LalaLglu_e, EX_ade_e, EX_adn_e, EX_akg_e, EX_alltn_e, EX_amp_e, EX_arg__L_e, EX_asn__L_e, EX_asp__L_e, EX_cit_e, EX_dad_2_e, EX_damp_e, EX_dgmp_e, EX_dgsn_e, EX_dimp_e, EX_din_e, EX_fe3dcit_e, EX_gln__L_e, EX_glu__L_e, EX_glyclt_e, EX_gmp_e, EX_gsn_e, EX_gthrd_e, EX_gua_e, EX_hxan_e, EX_imp…	2',3'-Cyclic AMP exchange, 2',3'-Cyclic GMP exchange, 3'-AMP exchange, 3'-GMP exchange, L-alanine-D-glutamate exchange, L-alanine-D-glutamate-meso-2,6-diaminoheptanedioate exchange, L-alanine-D-glutamate-meso-2,6-diaminoheptanedioate-D-alanine exchange, L-alanine-L-glutamate exchange, Adenine exchange, Adenosine exchange, 2-Oxoglutarate exchange, Allantoin exchange, AMP exchange, L-Arginine excha…
dmso_e	I4FE4ST & I2FE2ST	b2528 and b2529 & b2528 and b2529	iscA and iscU & iscA and iscU	-20	2	0	0.1	0	0.974568	0	15.5986	2018-09-02	gurobi	optimal			0
dopa_e	NTD5 & I2FE2ST	b2291 or b2744 or b4374 & b2528 and b2529	yfbR or umpG or yjjG & iscA and iscU	-20	2	0	0.1	0	0.974576	0	17.7291	2018-09-02	gurobi	optimal			0
dtmp_e	G3PD5 & GLDBRAN2	(b2241 and b2242 and b2243) or b3426 & b3431	(glpA and glpB and glpC) or glpD & glgX	-20	2	0	0.1	0	1.42303	-10	14.5777	2018-09-02	gurobi	optimal			0
dump_e	DHORTS & NADH5	b1062 & b1109	pyrC & ndh	-20	2	0	0.1	-0.0330795	1.49578	-10	11.6113	2018-09-02	gurobi	optimal	utp_c, dctp_c, ctp_c, dttp_c	UTP, DCTP, CTP, DTTP	20	EX_23ccmp_e, EX_23cump_e, EX_3cmp_e, EX_3ump_e, EX_cmp_e, EX_csn_e, EX_cytd_e, EX_dcmp_e, EX_dcyt_e, EX_dump_e, EX_duri_e, EX_orot_e, EX_uacgam_e, EX_udpacgal_e, EX_udpg_e, EX_udpgal_e, EX_udpglcur_e, EX_ump_e, EX_ura_e, EX_uri_e	2',3'-Cyclic CMP exchange, 2',3'-Cyclic UMP exchange, 3'-cmp exchange, 3'-UMP exchange, CMP exchange, Cytosine exchange, Cytidine exchange, DCMP exchange, Deoxycytidine exchange, DUMP exchange, Deoxyuridine exchange, Orotate exchange, UDP-N-acetyl-D-glucosamine exchange, UDP-N-acetyl-D-galactosamine exchange, UDPglucose exchange, UDPgalactose exchange, UDP-D-glucuronate exchange, UMP exchange, Ur…
duri_e	ASPCT & GLCDpp	(b4244 and b4245) or b4245 & b0124 or b0837	(pyrI and pyrB) or pyrB & gcd or yliI	-20	2	0	0.1	-0.0330795	1.49578	-10	11.9685	2018-09-02	gurobi	optimal	utp_c, dctp_c, ctp_c, dttp_c	UTP, DCTP, CTP, DTTP	20	EX_23ccmp_e, EX_23cump_e, EX_3cmp_e, EX_3ump_e, EX_cmp_e, EX_csn_e, EX_cytd_e, EX_dcmp_e, EX_dcyt_e, EX_dump_e, EX_duri_e, EX_orot_e, EX_uacgam_e, EX_udpacgal_e, EX_udpg_e, EX_udpgal_e, EX_udpglcur_e, EX_ump_e, EX_ura_e, EX_uri_e	2',3'-Cyclic CMP exchange, 2',3'-Cyclic UMP exchange, 3'-cmp exchange, 3'-UMP exchange, CMP exchange, Cytosine exchange, Cytidine exchange, DCMP exchange, Deoxycytidine exchange, DUMP exchange, Deoxyuridine exchange, Orotate exchange, UDP-N-acetyl-D-glucosamine exchange, UDP-N-acetyl-D-galactosamine exchange, UDPglucose exchange, UDPgalactose exchange, UDP-D-glucuronate exchange, UMP exchange, Ur…
eca4colipa_e	PGMT & LDH_D2	b2690 or b0688 & b2133	yqaB or pgm & dld	-20	2	0	0.1	0	0.974584	0	0.773333	2018-09-02	gurobi	optimal			0
enlipa_e	PGM & PSERT	b3612 or b4395 or b0755 & b0907	gpmM or ytjC or gpmA & serC	-20	2	0	0.1	0	0.733074	0	26.9166	2018-09-02	gurobi	optimal			0
enter_e	ALATA_L & ICHORT	b2290 or b2379 & b0595	alaA or alaC & entB	-20	2	0	0.1	0	0.974584	0	7.20981	2018-09-02	gurobi	optimal			0
etha_e	PTAr & GPDDA2pp	b2297 or b2458 & b2239	pta or eutD & glpQ	-20	2	0	0.1	0	1.08301	-3.39875	11.4779	2018-09-02	gurobi	optimal			0
ethso3_e	SADT2 & GND	b2751 and b2752 & b2029	cysN and cysD & gnd	-20	2	0	0.1	-0.0260266	0.981254	-1.50301	11.7116	2018-09-02	gurobi	optimal	cys__L_c, thmpp_c, 2fe2s_c, coa_c, bmocogdp_c, 4fe4s_c, met__L_c, amet_c, btn_c	L-Cysteine, Thiamine diphosphate, [2Fe-2S] iron-sulfur cluster, Coenzyme A, Bis-molybdopterin guanine dinucleotide, [4Fe-4S] iron-sulfur cluster, L-Methionine, S-Adenosyl-L-methionine, Biotin	10	EX_butso3_e, EX_cgly_e, EX_cys__D_e, EX_cys__L_e, EX_ethso3_e, EX_gthrd_e, EX_isetac_e, EX_mso3_e, EX_sulfac_e, EX_taur_e	Butanesulfonate exchange, Cys-Gly exchange, D-Cysteine exchange, L-Cysteine exchange, Ethanesulfonate exchange, Reduced glutathione exchange, Isethionic acid exchange, Methanesulfonate exchange, Sulfoacetate exchange, Taurine exchange
etoh_e	ALCD2x & ASNS2	b1478 or b1241 or b0356 & b3744	adhP or adhE or frmA & asnA	-20	2	0	0.1	0	0.973618	0	9.43663	2018-09-02	gurobi	optimal			0
f6p_e	CSND & I2FE2ST	b0337 & b2528 and b2529	codA & iscA and iscU	-20	2	0	0.1	0	1.52596	-10	14.5264	2018-09-02	gurobi	optimal			0
fald_e	NTD5 & I2FE2ST	b2291 or b2744 or b4374 & b2528 and b2529	yfbR or umpG or yjjG & iscA and iscU	-20	2	0	0.1	0	1.0408	-5.36247	14.8836	2018-09-02	gurobi	optimal			0
fe3dcit_e	PPC & FUM	b3956 & b1612 or b4122 or b1611	ppc & fumA or fumB or fumC	-20	2	0	0.1	-0.201592	1.23579	-10	10.8009	2018-09-02	gurobi	optimal	his__L_c, glu__L_c, utp_c, dctp_c, ribflv_c, atp_c, murein5px4p_p, datp_c, pro__L_c, nad_c, coa_c, thf_c, ctp_c, thr__L_c, bmocogdp_c, lys__L_c, ile__L_c, nadp_c, met__L_c, amet_c, dttp_c, gln__L_c, btn_c, mlthf_c, asp__L_c, asn__L_c, dgtp_c, pheme_c, 10fthf_c, sheme_c, gtp_c, arg__L_c, fad_c	L-Histidine, L-Glutamate, UTP, DCTP, Riboflavin, ATP, Two disacharide linked murein units, pentapeptide crosslinked tetrapeptide (A2pm->D-ala) (middle of chain), DATP, L-Proline, Nicotinamide adenine dinucleotide, Coenzyme A, 5,6,7,8-Tetrahydrofolate, CTP, L-Threonine, Bis-molybdopterin guanine dinucleotide, L-Lysine, L-Isoleucine, Nicotinamide adenine dinucleotide phosphate, L-Methionine, S-Aden…	44	EX_23camp_e, EX_23cgmp_e, EX_3amp_e, EX_3gmp_e, EX_LalaDglu_e, EX_LalaDgluMdap_e, EX_LalaDgluMdapDala_e, EX_LalaLglu_e, EX_ade_e, EX_adn_e, EX_akg_e, EX_alltn_e, EX_amp_e, EX_arg__L_e, EX_asn__L_e, EX_asp__L_e, EX_cit_e, EX_dad_2_e, EX_damp_e, EX_dgmp_e, EX_dgsn_e, EX_dimp_e, EX_din_e, EX_fe3dcit_e, EX_gln__L_e, EX_glu__L_e, EX_glyclt_e, EX_gmp_e, EX_gsn_e, EX_gthrd_e, EX_gua_e, EX_hxan_e, EX_imp…	2',3'-Cyclic AMP exchange, 2',3'-Cyclic GMP exchange, 3'-AMP exchange, 3'-GMP exchange, L-alanine-D-glutamate exchange, L-alanine-D-glutamate-meso-2,6-diaminoheptanedioate exchange, L-alanine-D-glutamate-meso-2,6-diaminoheptanedioate-D-alanine exchange, L-alanine-L-glutamate exchange, Adenine exchange, Adenosine exchange, 2-Oxoglutarate exchange, Allantoin exchange, AMP exchange, L-Arginine excha…
fe3dhbzs_e	ALLTN & G6PDH2r	b0512 & b1852	allB & zwf	-20	2	0	0.1	0	0.967743	0	19.9922	2018-09-02	gurobi	optimal			0
fe3hox_e	I4FE4ST & I2FE2ST	b2528 and b2529 & b2528 and b2529	iscA and iscU & iscA and iscU	-20	2	0	0.1	0	0.974568	0	13.48	2018-09-02	gurobi	optimal			0
fe3hox_un_e	GLDBRAN2 & PFL	b3431 & (b0902 and b0903) or (b0902 and b3114) or (b3951 and b3952) or ((b0902 and b0903) and b2579)	glgX & (pflA and pflB) or (pflA and tdcE) or (pflD and pflC) or ((pflA and pflB) and grcA)	-20	2	0	0.1	0	0.974584	0	16.2624	2018-09-02	gurobi	optimal			0
fecrm_e	I4FE4ST & I2FE2ST	b2528 and b2529 & b2528 and b2529	iscA and iscU & iscA and iscU	-20	2	0	0.1	0	0.974568	0	15.7016	2018-09-02	gurobi	optimal			0
fecrm_un_e	GLDBRAN2 & CYTBO3_4pp	b3431 & b0429 and b0430 and b0431 and b0432	glgX & cyoD and cyoC and cyoB and cyoA	-20	2	0	0.1	0	0.856686	0	14.4844	2018-09-02	gurobi	optimal			0
feenter_e	F6PA & DHBD	b0825 or b3946 & b0596	fsaA or fsaB & entA	-20	2	0	0.1	0	0.974584	0	9.27719	2018-09-02	gurobi	optimal			0
feoxam_e	MDH2 & GLDBRAN2	b2210 & b3431	mqo & glgX	-20	2	0	0.1	0	0.974584	0	18.7091	2018-09-02	gurobi	optimal			0
feoxam_un_e	LDH_D2 & PAPSR2	b2133 & (b2762 and b0849) or (b2762 and b1064) or (b2762 and b1654) or (b2762 and b3610)	dld & (cysH and grxA) or (cysH and grxB) or (cysH and grxD) or (cysH and grxC)	-20	2	0	0.1	0	0.974584	0	13.4138	2018-09-02	gurobi	optimal			0
for_e	PSERT & PFL	b0907 & (b0902 and b0903) or (b0902 and b3114) or (b3951 and b3952) or ((b0902 and b0903) and b2579)	serC & (pflA and pflB) or (pflA and tdcE) or (pflD and pflC) or ((pflA and pflB) and grcA)	-20	2	0	0.1	0	0.995522	-6.77806	8.5236	2018-09-02	gurobi	optimal			0
fru_e	F6PA	b0825 or b3946	fsaA or fsaB	-20	2	0	0.1	0	1.44671	-10	26.674	2018-09-02	gurobi	optimal			0
frulys_e	PGL & DAPDC	b0767 & b2838	pgl & lysA	-20	2	0	0.1	-0.0343161	1.42486	-10	11.5871	2018-09-02	gurobi	optimal	lys__L_c	L-Lysine	3	EX_frulys_e, EX_lys__L_e, EX_psclys_e	Fructoselysine exchange, L-Lysine exchange, Psicoselysine exchange
fruur_e	PTAr & GLDBRAN2	b2297 or b2458 & b3431	pta or eutD & glgX	-20	2	0	0.1	0	1.24087	-10	15.7642	2018-09-02	gurobi	optimal			0
fuc__L_e	XAND & GLDBRAN2	b2866 and b2867 and b2868 & b3431	xdhA and xdhB and xdhC & glgX	-20	2	0	0.1	0	1.26246	-10	19.868	2018-09-02	gurobi	optimal			0
fum_e	MALS & PPC	b4014 or b2976 & b3956	aceB or glcB & ppc	-20	2	0	0.1	-0.297754	1.22895	-10	11.847	2018-09-02	gurobi	optimal	glu__L_c, utp_c, dctp_c, murein5px4p_p, pro__L_c, nad_c, coa_c, thf_c, ctp_c, thr__L_c, lys__L_c, ile__L_c, nadp_c, met__L_c, amet_c, dttp_c, gln__L_c, btn_c, mlthf_c, asp__L_c, asn__L_c, pheme_c, 10fthf_c, sheme_c, arg__L_c	L-Glutamate, UTP, DCTP, Two disacharide linked murein units, pentapeptide crosslinked tetrapeptide (A2pm->D-ala) (middle of chain), L-Proline, Nicotinamide adenine dinucleotide, Coenzyme A, 5,6,7,8-Tetrahydrofolate, CTP, L-Threonine, L-Lysine, L-Isoleucine, Nicotinamide adenine dinucleotide phosphate, L-Methionine, S-Adenosyl-L-methionine, DTTP, L-Glutamine, Biotin, 5,10-Methylenetetrahydrofolate…	29	EX_3hcinnm_e, EX_3hpppn_e, EX_4abut_e, EX_LalaDglu_e, EX_LalaDgluMdap_e, EX_LalaDgluMdapDala_e, EX_LalaLglu_e, EX_agm_e, EX_akg_e, EX_arg__L_e, EX_asn__L_e, EX_asp__L_e, EX_cit_e, EX_fe3dcit_e, EX_fum_e, EX_gln__L_e, EX_glu__L_e, EX_gthrd_e, EX_mal__L_e, EX_orn_e, EX_pacald_e, EX_peamn_e, EX_pppn_e, EX_pro__L_e, EX_progly_e, EX_ptrc_e, EX_succ_e, EX_tartr__D_e, EX_tartr__L_e	3-hydroxycinnamic acid exchange, 3-(3-hydroxy-phenyl)propionate exchange, 4-Aminobutanoate exchange, L-alanine-D-glutamate exchange, L-alanine-D-glutamate-meso-2,6-diaminoheptanedioate exchange, L-alanine-D-glutamate-meso-2,6-diaminoheptanedioate-D-alanine exchange, L-alanine-L-glutamate exchange, Agmatine exchange, 2-Oxoglutarate exchange, L-Arginine exchange, L-Asparagine exchange, L-Aspartate …
g1p_e	I4FE4ST & I2FE2ST	b2528 and b2529 & b2528 and b2529	iscA and iscU & iscA and iscU	-20	2	0	0.1	0	1.44665	-10	15.3299	2018-09-02	gurobi	optimal			0
g3pc_e	TPI & GLDBRAN2	b3919 & b3431	tpiA & glgX	-20	2	0	0.1	0	1.11653	-10	21.2227	2018-09-02	gurobi	optimal			0
g3pe_e	RPI & PPKr	b2914 or b4090 & b2501	rpiA or rpiB & ppk	-20	2	0	0.1	0	0.655637	-10	11.7538	2018-09-02	gurobi	optimal			0
g3pg_e	RPI & PPKr	b2914 or b4090 & b2501	rpiA or rpiB & ppk	-20	2	0	0.1	0	0.718745	-10	8.82041	2018-09-02	gurobi	optimal			0
g3pi_e	FRD3 & I2FE2ST	b4151 and b4152 and b4153 and b4154 & b2528 and b2529	frdD and frdC and frdB and frdA & iscA and iscU	-20	2	0	0.1	0	1.41148	-10	16.2306	2018-09-02	gurobi	optimal			0
g3ps_e	MCITL2	b0331	prpB	-20	2	0	0.1	0	1.54188	-10	19.5627	2018-09-02	gurobi	optimal			0
g6p_e	PPC & PPKr	b3956 & b2501	ppc & ppk	-20	2	0	0.1	0	1.39594	-10	14.3909	2018-09-02	gurobi	optimal			0
gal_e	ICHORS_copy2 & TKT2	b0593 & b2935 or b2465	entC & tktA or tktB	-20	2	0	0.1	0	1.42028	-10	16.0962	2018-09-02	gurobi	optimal			0
gal_bD_e	NADH18pp & ASNS1	b2276 and b2277 and b2278 and b2279 and b2280 and b2281 and b2282 and b2283 and b2284 and b2285 and b2286 and b2287 and b2288 & b0674	nuoN and nuoM and nuoL and nuoK and nuoJ and nuoI and nuoH and nuoG and nuoF and nuoE and nuoC and nuoB and nuoA & asnB	-20	2	0	0.1	0	1.42028	-10	18.8006	2018-09-02	gurobi	optimal			0
gal1p_e	GLCDpp & CYTBD2pp	b0124 or b0837 & b0978 and b0979	gcd or yliI & cbdA and cbdB	-20	2	0	0.1	0	1.42028	-10	16.8131	2018-09-02	gurobi	optimal			0
galct__D_e	PAPSR & NTD5	(b2762 and b2582) or (b2762 and b3781) & b2291 or b2744 or b4374	(cysH and trxC) or (cysH and trxA) & yfbR or umpG or yjjG	-20	2	0	0.1	0	1.28821	-10	15.9171	2018-09-02	gurobi	optimal			0
galctn__D_e	NTD4 & I2FE2ST	b2744 & b2528 and b2529	umpG & iscA and iscU	-20	2	0	0.1	0	1.36739	-10	15.593	2018-09-02	gurobi	optimal			0
galctn__L_e	ASNS1 & SUCOAS	b0674 & b0728 and b0729	asnB & sucC and sucD	-20	2	0	0.1	0	1.36742	-10	16.8612	2018-09-02	gurobi	optimal			0
galt_e	NTD5 & I2FE2ST	b2291 or b2744 or b4374 & b2528 and b2529	yfbR or umpG or yjjG & iscA and iscU	-20	2	0	0.1	0	1.42025	-10	18.9793	2018-09-02	gurobi	optimal			0
galur_e	GLDBRAN2 & FESR	b3431 & b4209	glgX & ytfE	-20	2	0	0.1	0	1.37452	-10	16.4246	2018-09-02	gurobi	optimal			0
gam_e	GLYK & I2FE2ST	b3926 & b2528 and b2529	glpK & iscA and iscU	-20	2	0	0.1	0	1.44812	-10	13.2302	2018-09-02	gurobi	optimal			0
gam6p_e	I4FE4ST & I2FE2ST	b2528 and b2529 & b2528 and b2529	iscA and iscU & iscA and iscU	-20	2	0	0.1	0	1.52745	-10	14.3464	2018-09-02	gurobi	optimal			0
glc__D_e	RPI & PGM	b2914 or b4090 & b3612 or b4395 or b0755	rpiA or rpiB & gpmM or ytjC or gpmA	-20	2	0	0.1	-3.39165	0.303329	-10	8.5908	2018-09-02	gurobi	optimal			0
glcn_e	GLCDpp & GND	b0124 or b0837 & b2029	gcd or yliI & gnd	-20	2	0	0.1	0	1.34924	-10	8.16214	2018-09-02	gurobi	optimal			0
glcr_e	DADA & I2FE2ST	b1623 & b2528 and b2529	add & iscA and iscU	-20	2	0	0.1	0	1.28818	-10	12.3021	2018-09-02	gurobi	optimal			0
glcur_e	I2FE2SR & I2FE2ST	b2530 and b2529 & b2528 and b2529	iscS and iscU & iscA and iscU	-20	2	0	0.1	0	1.37449	-10	13.972	2018-09-02	gurobi	optimal			0
glcur1p_e	I2FE2SR & I2FE2ST	b2530 and b2529 & b2528 and b2529	iscS and iscU & iscA and iscU	-20	2	0	0.1	0	1.37449	-10	12.3658	2018-09-02	gurobi	optimal			0
gln__L_e	GLUDy & GLUSy	b1761 & b3212 and b3213	gdhA & gltB and gltD	-20	2	0	0.1	-0.854553	1.1702	-10	10.4774	2018-09-02	gurobi	optimal	cys__L_c, pydx5p_c, pe161_p, his__L_c, glu__L_c, utp_c, pe160_p, pe161_c, thmpp_c, dctp_c, pe160_c, ribflv_c, atp_c, murein5px4p_p, datp_c, pro__L_c, ser__L_c, nad_c, coa_c, thf_c, ctp_c, thr__L_c, val__L_c, gly_c, bmocogdp_c, leu__L_c, lys__L_c, phe__L_c, ala__L_c, ile__L_c, nadp_c, met__L_c, tyr__L_c, amet_c, dttp_c, gln__L_c, btn_c, mlthf_c, asp__L_c, asn__L_c, dgtp_c, pheme_c, 10fthf_c, sheme…	L-Cysteine, Pyridoxal 5'-phosphate, Phosphatidylethanolamine (dihexadec-9enoyl, n-C16:1), L-Histidine, L-Glutamate, UTP, Phosphatidylethanolamine (dihexadecanoyl, n-C16:0), Phosphatidylethanolamine (dihexadec-9enoyl, n-C16:1), Thiamine diphosphate, DCTP, Phosphatidylethanolamine (dihexadecanoyl, n-C16:0), Riboflavin, ATP, Two disacharide linked murein units, pentapeptide crosslinked tetrapeptide …	19	EX_4abut_e, EX_LalaDglu_e, EX_LalaDgluMdap_e, EX_LalaDgluMdapDala_e, EX_LalaLglu_e, EX_agm_e, EX_ala__D_e, EX_ala__L_e, EX_alaala_e, EX_arg__L_e, EX_asn__L_e, EX_asp__L_e, EX_gln__L_e, EX_glu__L_e, EX_gthrd_e, EX_orn_e, EX_pro__L_e, EX_progly_e, EX_ptrc_e	4-Aminobutanoate exchange, L-alanine-D-glutamate exchange, L-alanine-D-glutamate-meso-2,6-diaminoheptanedioate exchange, L-alanine-D-glutamate-meso-2,6-diaminoheptanedioate-D-alanine exchange, L-alanine-L-glutamate exchange, Agmatine exchange, D-Alanine exchange, L-Alanine exchange, D-Alanyl-D-alanine exchange, L-Arginine exchange, L-Asparagine exchange, L-Aspartate exchange, L-Glutamine exchange…
glu__L_e	GLUDy & GLUSy	b1761 & b3212 and b3213	gdhA & gltB and gltD	-20	2	0	0.1	-0.854553	1.1702	-10	11.236	2018-09-02	gurobi	optimal	cys__L_c, pydx5p_c, pe161_p, his__L_c, glu__L_c, utp_c, pe160_p, pe161_c, thmpp_c, dctp_c, pe160_c, ribflv_c, atp_c, murein5px4p_p, datp_c, pro__L_c, ser__L_c, nad_c, coa_c, thf_c, ctp_c, thr__L_c, val__L_c, gly_c, bmocogdp_c, leu__L_c, lys__L_c, phe__L_c, ala__L_c, ile__L_c, nadp_c, met__L_c, tyr__L_c, amet_c, dttp_c, gln__L_c, btn_c, mlthf_c, asp__L_c, asn__L_c, dgtp_c, pheme_c, 10fthf_c, sheme…	L-Cysteine, Pyridoxal 5'-phosphate, Phosphatidylethanolamine (dihexadec-9enoyl, n-C16:1), L-Histidine, L-Glutamate, UTP, Phosphatidylethanolamine (dihexadecanoyl, n-C16:0), Phosphatidylethanolamine (dihexadec-9enoyl, n-C16:1), Thiamine diphosphate, DCTP, Phosphatidylethanolamine (dihexadecanoyl, n-C16:0), Riboflavin, ATP, Two disacharide linked murein units, pentapeptide crosslinked tetrapeptide …	19	EX_4abut_e, EX_LalaDglu_e, EX_LalaDgluMdap_e, EX_LalaDgluMdapDala_e, EX_LalaLglu_e, EX_agm_e, EX_ala__D_e, EX_ala__L_e, EX_alaala_e, EX_arg__L_e, EX_asn__L_e, EX_asp__L_e, EX_gln__L_e, EX_glu__L_e, EX_gthrd_e, EX_orn_e, EX_pro__L_e, EX_progly_e, EX_ptrc_e	4-Aminobutanoate exchange, L-alanine-D-glutamate exchange, L-alanine-D-glutamate-meso-2,6-diaminoheptanedioate exchange, L-alanine-D-glutamate-meso-2,6-diaminoheptanedioate-D-alanine exchange, L-alanine-L-glutamate exchange, Agmatine exchange, D-Alanine exchange, L-Alanine exchange, D-Alanyl-D-alanine exchange, L-Arginine exchange, L-Asparagine exchange, L-Aspartate exchange, L-Glutamine exchange…
gly_e	RPI & PPC	b2914 or b4090 & b3956	rpiA or rpiB & ppc	-20	2	0	0.1	0	0.407533	-10	9.93936	2018-09-02	gurobi	optimal			0
glyald_e	ALCD19 & PFK	b0356 & b3916 or b1723	frmA & pfkA or pfkB	-20	2	0	0.1	0	0.974584	0	9.16654	2018-09-02	gurobi	optimal			0
glyc_e	G3PT & RPI	b0822 & b2914 or b4090	ybiV & rpiA or rpiB	-20	2	0	0.1	0	0.527029	-10	8.58398	2018-09-02	gurobi	optimal			0
glyc__R_e	GLXCL & PGI	b0507 & b4025	gcl & pgi	-20	2	0	0.1	-6.00942e-12	1.15376	-10	10.4883	2018-09-02	gurobi	optimal			0
glyc2p_e	RPE & FESR	b4301 or b3386 & b4209	sgcE or rpe & ytfE	-20	2	0	0.1	0	1.3069	-10	16.081	2018-09-02	gurobi	optimal			0
glyc3p_e	CYTBO3_4pp & PPKr	b0429 and b0430 and b0431 and b0432 & b2501	cyoD and cyoC and cyoB and cyoA & ppk	-20	2	0	0.1	0	1.16447	-10	10.9137	2018-09-02	gurobi	optimal			0
glyclt_e	PPC & FUM	b3956 & b1612 or b4122 or b1611	ppc & fumA or fumB or fumC	-20	2	0	0.1	-0.403184	1.049	-8.31366	13.9316	2018-09-02	gurobi	optimal	his__L_c, glu__L_c, utp_c, dctp_c, ribflv_c, atp_c, murein5px4p_p, datp_c, pro__L_c, nad_c, coa_c, thf_c, ctp_c, thr__L_c, bmocogdp_c, lys__L_c, ile__L_c, nadp_c, met__L_c, amet_c, dttp_c, gln__L_c, btn_c, mlthf_c, asp__L_c, asn__L_c, dgtp_c, pheme_c, 10fthf_c, sheme_c, gtp_c, arg__L_c, fad_c	L-Histidine, L-Glutamate, UTP, DCTP, Riboflavin, ATP, Two disacharide linked murein units, pentapeptide crosslinked tetrapeptide (A2pm->D-ala) (middle of chain), DATP, L-Proline, Nicotinamide adenine dinucleotide, Coenzyme A, 5,6,7,8-Tetrahydrofolate, CTP, L-Threonine, Bis-molybdopterin guanine dinucleotide, L-Lysine, L-Isoleucine, Nicotinamide adenine dinucleotide phosphate, L-Methionine, S-Aden…	44	EX_23camp_e, EX_23cgmp_e, EX_3amp_e, EX_3gmp_e, EX_LalaDglu_e, EX_LalaDgluMdap_e, EX_LalaDgluMdapDala_e, EX_LalaLglu_e, EX_ade_e, EX_adn_e, EX_akg_e, EX_alltn_e, EX_amp_e, EX_arg__L_e, EX_asn__L_e, EX_asp__L_e, EX_cit_e, EX_dad_2_e, EX_damp_e, EX_dgmp_e, EX_dgsn_e, EX_dimp_e, EX_din_e, EX_fe3dcit_e, EX_gln__L_e, EX_glu__L_e, EX_glyclt_e, EX_gmp_e, EX_gsn_e, EX_gthrd_e, EX_gua_e, EX_hxan_e, EX_imp…	2',3'-Cyclic AMP exchange, 2',3'-Cyclic GMP exchange, 3'-AMP exchange, 3'-GMP exchange, L-alanine-D-glutamate exchange, L-alanine-D-glutamate-meso-2,6-diaminoheptanedioate exchange, L-alanine-D-glutamate-meso-2,6-diaminoheptanedioate-D-alanine exchange, L-alanine-L-glutamate exchange, Adenine exchange, Adenosine exchange, 2-Oxoglutarate exchange, Allantoin exchange, AMP exchange, L-Arginine excha…
gmp_e	PPC & FUM	b3956 & b1612 or b4122 or b1611	ppc & fumA or fumB or fumC	-20	2	0	0.1	-0.403184	1.67874	-10	13.3303	2018-09-02	gurobi	optimal	his__L_c, glu__L_c, utp_c, dctp_c, ribflv_c, atp_c, murein5px4p_p, datp_c, pro__L_c, nad_c, coa_c, thf_c, ctp_c, thr__L_c, bmocogdp_c, lys__L_c, ile__L_c, nadp_c, met__L_c, amet_c, dttp_c, gln__L_c, btn_c, mlthf_c, asp__L_c, asn__L_c, dgtp_c, pheme_c, 10fthf_c, sheme_c, gtp_c, arg__L_c, fad_c	L-Histidine, L-Glutamate, UTP, DCTP, Riboflavin, ATP, Two disacharide linked murein units, pentapeptide crosslinked tetrapeptide (A2pm->D-ala) (middle of chain), DATP, L-Proline, Nicotinamide adenine dinucleotide, Coenzyme A, 5,6,7,8-Tetrahydrofolate, CTP, L-Threonine, Bis-molybdopterin guanine dinucleotide, L-Lysine, L-Isoleucine, Nicotinamide adenine dinucleotide phosphate, L-Methionine, S-Aden…	44	EX_23camp_e, EX_23cgmp_e, EX_3amp_e, EX_3gmp_e, EX_LalaDglu_e, EX_LalaDgluMdap_e, EX_LalaDgluMdapDala_e, EX_LalaLglu_e, EX_ade_e, EX_adn_e, EX_akg_e, EX_alltn_e, EX_amp_e, EX_arg__L_e, EX_asn__L_e, EX_asp__L_e, EX_cit_e, EX_dad_2_e, EX_damp_e, EX_dgmp_e, EX_dgsn_e, EX_dimp_e, EX_din_e, EX_fe3dcit_e, EX_gln__L_e, EX_glu__L_e, EX_glyclt_e, EX_gmp_e, EX_gsn_e, EX_gthrd_e, EX_gua_e, EX_hxan_e, EX_imp…	2',3'-Cyclic AMP exchange, 2',3'-Cyclic GMP exchange, 3'-AMP exchange, 3'-GMP exchange, L-alanine-D-glutamate exchange, L-alanine-D-glutamate-meso-2,6-diaminoheptanedioate exchange, L-alanine-D-glutamate-meso-2,6-diaminoheptanedioate-D-alanine exchange, L-alanine-L-glutamate exchange, Adenine exchange, Adenosine exchange, 2-Oxoglutarate exchange, Allantoin exchange, AMP exchange, L-Arginine excha…
gsn_e	PPC & FUM	b3956 & b1612 or b4122 or b1611	ppc & fumA or fumB or fumC	-20	2	0	0.1	-0.403184	1.67874	-10	10.092	2018-09-02	gurobi	optimal	his__L_c, glu__L_c, utp_c, dctp_c, ribflv_c, atp_c, murein5px4p_p, datp_c, pro__L_c, nad_c, coa_c, thf_c, ctp_c, thr__L_c, bmocogdp_c, lys__L_c, ile__L_c, nadp_c, met__L_c, amet_c, dttp_c, gln__L_c, btn_c, mlthf_c, asp__L_c, asn__L_c, dgtp_c, pheme_c, 10fthf_c, sheme_c, gtp_c, arg__L_c, fad_c	L-Histidine, L-Glutamate, UTP, DCTP, Riboflavin, ATP, Two disacharide linked murein units, pentapeptide crosslinked tetrapeptide (A2pm->D-ala) (middle of chain), DATP, L-Proline, Nicotinamide adenine dinucleotide, Coenzyme A, 5,6,7,8-Tetrahydrofolate, CTP, L-Threonine, Bis-molybdopterin guanine dinucleotide, L-Lysine, L-Isoleucine, Nicotinamide adenine dinucleotide phosphate, L-Methionine, S-Aden…	44	EX_23camp_e, EX_23cgmp_e, EX_3amp_e, EX_3gmp_e, EX_LalaDglu_e, EX_LalaDgluMdap_e, EX_LalaDgluMdapDala_e, EX_LalaLglu_e, EX_ade_e, EX_adn_e, EX_akg_e, EX_alltn_e, EX_amp_e, EX_arg__L_e, EX_asn__L_e, EX_asp__L_e, EX_cit_e, EX_dad_2_e, EX_damp_e, EX_dgmp_e, EX_dgsn_e, EX_dimp_e, EX_din_e, EX_fe3dcit_e, EX_gln__L_e, EX_glu__L_e, EX_glyclt_e, EX_gmp_e, EX_gsn_e, EX_gthrd_e, EX_gua_e, EX_hxan_e, EX_imp…	2',3'-Cyclic AMP exchange, 2',3'-Cyclic GMP exchange, 3'-AMP exchange, 3'-GMP exchange, L-alanine-D-glutamate exchange, L-alanine-D-glutamate-meso-2,6-diaminoheptanedioate exchange, L-alanine-D-glutamate-meso-2,6-diaminoheptanedioate-D-alanine exchange, L-alanine-L-glutamate exchange, Adenine exchange, Adenosine exchange, 2-Oxoglutarate exchange, Allantoin exchange, AMP exchange, L-Arginine excha…
gthrd_e	GLUDy & GLUSy	b1761 & b3212 and b3213	gdhA & gltB and gltD	-20	2	0	0.1	-0.685786	1.43699	-10	9.85352	2018-09-02	gurobi	optimal	cys__L_c, pydx5p_c, pe161_p, his__L_c, glu__L_c, utp_c, pe160_p, pe161_c, thmpp_c, dctp_c, pe160_c, ribflv_c, atp_c, murein5px4p_p, datp_c, pro__L_c, ser__L_c, nad_c, coa_c, thf_c, ctp_c, thr__L_c, val__L_c, gly_c, bmocogdp_c, leu__L_c, lys__L_c, phe__L_c, ala__L_c, ile__L_c, nadp_c, met__L_c, tyr__L_c, amet_c, dttp_c, gln__L_c, btn_c, mlthf_c, asp__L_c, asn__L_c, dgtp_c, pheme_c, 10fthf_c, sheme…	L-Cysteine, Pyridoxal 5'-phosphate, Phosphatidylethanolamine (dihexadec-9enoyl, n-C16:1), L-Histidine, L-Glutamate, UTP, Phosphatidylethanolamine (dihexadecanoyl, n-C16:0), Phosphatidylethanolamine (dihexadec-9enoyl, n-C16:1), Thiamine diphosphate, DCTP, Phosphatidylethanolamine (dihexadecanoyl, n-C16:0), Riboflavin, ATP, Two disacharide linked murein units, pentapeptide crosslinked tetrapeptide …	19	EX_4abut_e, EX_LalaDglu_e, EX_LalaDgluMdap_e, EX_LalaDgluMdapDala_e, EX_LalaLglu_e, EX_agm_e, EX_ala__D_e, EX_ala__L_e, EX_alaala_e, EX_arg__L_e, EX_asn__L_e, EX_asp__L_e, EX_gln__L_e, EX_glu__L_e, EX_gthrd_e, EX_orn_e, EX_pro__L_e, EX_progly_e, EX_ptrc_e	4-Aminobutanoate exchange, L-alanine-D-glutamate exchange, L-alanine-D-glutamate-meso-2,6-diaminoheptanedioate exchange, L-alanine-D-glutamate-meso-2,6-diaminoheptanedioate-D-alanine exchange, L-alanine-L-glutamate exchange, Agmatine exchange, D-Alanine exchange, L-Alanine exchange, D-Alanyl-D-alanine exchange, L-Arginine exchange, L-Asparagine exchange, L-Aspartate exchange, L-Glutamine exchange…
gtp_e	I2FE2SR & I2FE2ST	b2530 and b2529 & b2528 and b2529	iscS and iscU & iscA and iscU	-20	2	0	0.1	0	0.974576	0	21.4076	2018-09-02	gurobi	optimal			0
gua_e	PPC & FUM	b3956 & b1612 or b4122 or b1611	ppc & fumA or fumB or fumC	-20	2	0	0.1	-0.403184	1.31467	-10	8.88324	2018-09-02	gurobi	optimal	his__L_c, glu__L_c, utp_c, dctp_c, ribflv_c, atp_c, murein5px4p_p, datp_c, pro__L_c, nad_c, coa_c, thf_c, ctp_c, thr__L_c, bmocogdp_c, lys__L_c, ile__L_c, nadp_c, met__L_c, amet_c, dttp_c, gln__L_c, btn_c, mlthf_c, asp__L_c, asn__L_c, dgtp_c, pheme_c, 10fthf_c, sheme_c, gtp_c, arg__L_c, fad_c	L-Histidine, L-Glutamate, UTP, DCTP, Riboflavin, ATP, Two disacharide linked murein units, pentapeptide crosslinked tetrapeptide (A2pm->D-ala) (middle of chain), DATP, L-Proline, Nicotinamide adenine dinucleotide, Coenzyme A, 5,6,7,8-Tetrahydrofolate, CTP, L-Threonine, Bis-molybdopterin guanine dinucleotide, L-Lysine, L-Isoleucine, Nicotinamide adenine dinucleotide phosphate, L-Methionine, S-Aden…	44	EX_23camp_e, EX_23cgmp_e, EX_3amp_e, EX_3gmp_e, EX_LalaDglu_e, EX_LalaDgluMdap_e, EX_LalaDgluMdapDala_e, EX_LalaLglu_e, EX_ade_e, EX_adn_e, EX_akg_e, EX_alltn_e, EX_amp_e, EX_arg__L_e, EX_asn__L_e, EX_asp__L_e, EX_cit_e, EX_dad_2_e, EX_damp_e, EX_dgmp_e, EX_dgsn_e, EX_dimp_e, EX_din_e, EX_fe3dcit_e, EX_gln__L_e, EX_glu__L_e, EX_glyclt_e, EX_gmp_e, EX_gsn_e, EX_gthrd_e, EX_gua_e, EX_hxan_e, EX_imp…	2',3'-Cyclic AMP exchange, 2',3'-Cyclic GMP exchange, 3'-AMP exchange, 3'-GMP exchange, L-alanine-D-glutamate exchange, L-alanine-D-glutamate-meso-2,6-diaminoheptanedioate exchange, L-alanine-D-glutamate-meso-2,6-diaminoheptanedioate-D-alanine exchange, L-alanine-L-glutamate exchange, Adenine exchange, Adenosine exchange, 2-Oxoglutarate exchange, Allantoin exchange, AMP exchange, L-Arginine excha…
hdca_e	GLDBRAN2 & ACALD	b3431 & b0351 or b1241	glgX & mhpF or adhE	-20	2	0	0.1	0	1.08276	-0.338606	16.1567	2018-09-02	gurobi	optimal			0
hdcea_e	G6PDH2r & GLYCLTDx	b1852 & b3553 or b1033	zwf & ghrB or ghrA	-20	2	0	0.1	0	1.06886	-0.38997	17.0352	2018-09-02	gurobi	optimal			0
his__L_e	IGPDH & GLCDpp	b2022 & b0124 or b0837	hisB & gcd or yliI	-20	2	0	0.1	-0.0094738	0.984805	-0.0932985	4.76138	2018-09-02	gurobi	optimal	his__L_c	L-Histidine	1	EX_his__L_e	L-Histidine exchange
hom__L_e	PPC & SUCDi	b3956 & b0721 and b0722 and b0723 and b0724	ppc & sdhC and sdhD and sdhA and sdhB	-20	2	0	0.1	0	0.82538	0	17.9843	2018-09-02	gurobi	optimal			0
hxa_e	RPI & ACACT1r	b2914 or b4090 & b2224 or b2342 or b3845	rpiA or rpiB & atoB or fadI or fadA	-20	2	0	0.1	0	0.409245	-1.98183	12.7968	2018-09-02	gurobi	optimal			0
hxan_e	PPC & FUM	b3956 & b1612 or b4122 or b1611	ppc & fumA or fumB or fumC	-20	2	0	0.1	-0.403184	1.25862	-10	11.5051	2018-09-02	gurobi	optimal	his__L_c, glu__L_c, utp_c, dctp_c, ribflv_c, atp_c, murein5px4p_p, datp_c, pro__L_c, nad_c, coa_c, thf_c, ctp_c, thr__L_c, bmocogdp_c, lys__L_c, ile__L_c, nadp_c, met__L_c, amet_c, dttp_c, gln__L_c, btn_c, mlthf_c, asp__L_c, asn__L_c, dgtp_c, pheme_c, 10fthf_c, sheme_c, gtp_c, arg__L_c, fad_c	L-Histidine, L-Glutamate, UTP, DCTP, Riboflavin, ATP, Two disacharide linked murein units, pentapeptide crosslinked tetrapeptide (A2pm->D-ala) (middle of chain), DATP, L-Proline, Nicotinamide adenine dinucleotide, Coenzyme A, 5,6,7,8-Tetrahydrofolate, CTP, L-Threonine, Bis-molybdopterin guanine dinucleotide, L-Lysine, L-Isoleucine, Nicotinamide adenine dinucleotide phosphate, L-Methionine, S-Aden…	44	EX_23camp_e, EX_23cgmp_e, EX_3amp_e, EX_3gmp_e, EX_LalaDglu_e, EX_LalaDgluMdap_e, EX_LalaDgluMdapDala_e, EX_LalaLglu_e, EX_ade_e, EX_adn_e, EX_akg_e, EX_alltn_e, EX_amp_e, EX_arg__L_e, EX_asn__L_e, EX_asp__L_e, EX_cit_e, EX_dad_2_e, EX_damp_e, EX_dgmp_e, EX_dgsn_e, EX_dimp_e, EX_din_e, EX_fe3dcit_e, EX_gln__L_e, EX_glu__L_e, EX_glyclt_e, EX_gmp_e, EX_gsn_e, EX_gthrd_e, EX_gua_e, EX_hxan_e, EX_imp…	2',3'-Cyclic AMP exchange, 2',3'-Cyclic GMP exchange, 3'-AMP exchange, 3'-GMP exchange, L-alanine-D-glutamate exchange, L-alanine-D-glutamate-meso-2,6-diaminoheptanedioate exchange, L-alanine-D-glutamate-meso-2,6-diaminoheptanedioate-D-alanine exchange, L-alanine-L-glutamate exchange, Adenine exchange, Adenosine exchange, 2-Oxoglutarate exchange, Allantoin exchange, AMP exchange, L-Arginine excha…
idon__L_e	GLCDpp & CYTBD2pp	b0124 or b0837 & b0978 and b0979	gcd or yliI & cbdA and cbdB	-20	2	0	0.1	0	1.36742	-10	9.74624	2018-09-02	gurobi	optimal			0
ile__L_e	DHAD2 & ACKr	b3771 & b3115 or b2296 or b1849	ilvD & tdcD or ackA or purT	-20	2	0	0.1	-0.0290529	1.01272	-0.294224	3.22373	2018-09-02	gurobi	optimal	ile__L_c	L-Isoleucine	1	EX_ile__L_e	L-Isoleucine exchange
imp_e	PPC & FUM	b3956 & b1612 or b4122 or b1611	ppc & fumA or fumB or fumC	-20	2	0	0.1	-0.403184	1.61376	-10	9.79401	2018-09-02	gurobi	optimal	his__L_c, glu__L_c, utp_c, dctp_c, ribflv_c, atp_c, murein5px4p_p, datp_c, pro__L_c, nad_c, coa_c, thf_c, ctp_c, thr__L_c, bmocogdp_c, lys__L_c, ile__L_c, nadp_c, met__L_c, amet_c, dttp_c, gln__L_c, btn_c, mlthf_c, asp__L_c, asn__L_c, dgtp_c, pheme_c, 10fthf_c, sheme_c, gtp_c, arg__L_c, fad_c	L-Histidine, L-Glutamate, UTP, DCTP, Riboflavin, ATP, Two disacharide linked murein units, pentapeptide crosslinked tetrapeptide (A2pm->D-ala) (middle of chain), DATP, L-Proline, Nicotinamide adenine dinucleotide, Coenzyme A, 5,6,7,8-Tetrahydrofolate, CTP, L-Threonine, Bis-molybdopterin guanine dinucleotide, L-Lysine, L-Isoleucine, Nicotinamide adenine dinucleotide phosphate, L-Methionine, S-Aden…	44	EX_23camp_e, EX_23cgmp_e, EX_3amp_e, EX_3gmp_e, EX_LalaDglu_e, EX_LalaDgluMdap_e, EX_LalaDgluMdapDala_e, EX_LalaLglu_e, EX_ade_e, EX_adn_e, EX_akg_e, EX_alltn_e, EX_amp_e, EX_arg__L_e, EX_asn__L_e, EX_asp__L_e, EX_cit_e, EX_dad_2_e, EX_damp_e, EX_dgmp_e, EX_dgsn_e, EX_dimp_e, EX_din_e, EX_fe3dcit_e, EX_gln__L_e, EX_glu__L_e, EX_glyclt_e, EX_gmp_e, EX_gsn_e, EX_gthrd_e, EX_gua_e, EX_hxan_e, EX_imp…	2',3'-Cyclic AMP exchange, 2',3'-Cyclic GMP exchange, 3'-AMP exchange, 3'-GMP exchange, L-alanine-D-glutamate exchange, L-alanine-D-glutamate-meso-2,6-diaminoheptanedioate exchange, L-alanine-D-glutamate-meso-2,6-diaminoheptanedioate-D-alanine exchange, L-alanine-L-glutamate exchange, Adenine exchange, Adenosine exchange, 2-Oxoglutarate exchange, Allantoin exchange, AMP exchange, L-Arginine excha…
indole_e	ANS & PDH	b1263 and b1264 & b0114 and b0115 and b0116	trpD and trpE & aceE and aceF and lpd	-20	2	0	0.1	-0.0056843	0.966936	-0.0549635	10.9348	2018-09-02	gurobi	optimal	trp__L_c	L-Tryptophan	2	EX_indole_e, EX_trp__L_e	Indole exchange, L-Tryptophan exchange
ins_e	PPC & FUM	b3956 & b1612 or b4122 or b1611	ppc & fumA or fumB or fumC	-20	2	0	0.1	-0.403184	1.61376	-10	10.6215	2018-09-02	gurobi	optimal	his__L_c, glu__L_c, utp_c, dctp_c, ribflv_c, atp_c, murein5px4p_p, datp_c, pro__L_c, nad_c, coa_c, thf_c, ctp_c, thr__L_c, bmocogdp_c, lys__L_c, ile__L_c, nadp_c, met__L_c, amet_c, dttp_c, gln__L_c, btn_c, mlthf_c, asp__L_c, asn__L_c, dgtp_c, pheme_c, 10fthf_c, sheme_c, gtp_c, arg__L_c, fad_c	L-Histidine, L-Glutamate, UTP, DCTP, Riboflavin, ATP, Two disacharide linked murein units, pentapeptide crosslinked tetrapeptide (A2pm->D-ala) (middle of chain), DATP, L-Proline, Nicotinamide adenine dinucleotide, Coenzyme A, 5,6,7,8-Tetrahydrofolate, CTP, L-Threonine, Bis-molybdopterin guanine dinucleotide, L-Lysine, L-Isoleucine, Nicotinamide adenine dinucleotide phosphate, L-Methionine, S-Aden…	44	EX_23camp_e, EX_23cgmp_e, EX_3amp_e, EX_3gmp_e, EX_LalaDglu_e, EX_LalaDgluMdap_e, EX_LalaDgluMdapDala_e, EX_LalaLglu_e, EX_ade_e, EX_adn_e, EX_akg_e, EX_alltn_e, EX_amp_e, EX_arg__L_e, EX_asn__L_e, EX_asp__L_e, EX_cit_e, EX_dad_2_e, EX_damp_e, EX_dgmp_e, EX_dgsn_e, EX_dimp_e, EX_din_e, EX_fe3dcit_e, EX_gln__L_e, EX_glu__L_e, EX_glyclt_e, EX_gmp_e, EX_gsn_e, EX_gthrd_e, EX_gua_e, EX_hxan_e, EX_imp…	2',3'-Cyclic AMP exchange, 2',3'-Cyclic GMP exchange, 3'-AMP exchange, 3'-GMP exchange, L-alanine-D-glutamate exchange, L-alanine-D-glutamate-meso-2,6-diaminoheptanedioate exchange, L-alanine-D-glutamate-meso-2,6-diaminoheptanedioate-D-alanine exchange, L-alanine-L-glutamate exchange, Adenine exchange, Adenosine exchange, 2-Oxoglutarate exchange, Allantoin exchange, AMP exchange, L-Arginine excha…
isetac_e	PPC & FUM	b3956 & b1612 or b4122 or b1611	ppc & fumA or fumB or fumC	-20	2	0	0.1	-0.403184	0.870885	-3.51127	9.38779	2018-09-02	gurobi	optimal	his__L_c, glu__L_c, utp_c, dctp_c, ribflv_c, atp_c, murein5px4p_p, datp_c, pro__L_c, nad_c, coa_c, thf_c, ctp_c, thr__L_c, bmocogdp_c, lys__L_c, ile__L_c, nadp_c, met__L_c, amet_c, dttp_c, gln__L_c, btn_c, mlthf_c, asp__L_c, asn__L_c, dgtp_c, pheme_c, 10fthf_c, sheme_c, gtp_c, arg__L_c, fad_c	L-Histidine, L-Glutamate, UTP, DCTP, Riboflavin, ATP, Two disacharide linked murein units, pentapeptide crosslinked tetrapeptide (A2pm->D-ala) (middle of chain), DATP, L-Proline, Nicotinamide adenine dinucleotide, Coenzyme A, 5,6,7,8-Tetrahydrofolate, CTP, L-Threonine, Bis-molybdopterin guanine dinucleotide, L-Lysine, L-Isoleucine, Nicotinamide adenine dinucleotide phosphate, L-Methionine, S-Aden…	44	EX_23camp_e, EX_23cgmp_e, EX_3amp_e, EX_3gmp_e, EX_LalaDglu_e, EX_LalaDgluMdap_e, EX_LalaDgluMdapDala_e, EX_LalaLglu_e, EX_ade_e, EX_adn_e, EX_akg_e, EX_alltn_e, EX_amp_e, EX_arg__L_e, EX_asn__L_e, EX_asp__L_e, EX_cit_e, EX_dad_2_e, EX_damp_e, EX_dgmp_e, EX_dgsn_e, EX_dimp_e, EX_din_e, EX_fe3dcit_e, EX_gln__L_e, EX_glu__L_e, EX_glyclt_e, EX_gmp_e, EX_gsn_e, EX_gthrd_e, EX_gua_e, EX_hxan_e, EX_imp…	2',3'-Cyclic AMP exchange, 2',3'-Cyclic GMP exchange, 3'-AMP exchange, 3'-GMP exchange, L-alanine-D-glutamate exchange, L-alanine-D-glutamate-meso-2,6-diaminoheptanedioate exchange, L-alanine-D-glutamate-meso-2,6-diaminoheptanedioate-D-alanine exchange, L-alanine-L-glutamate exchange, Adenine exchange, Adenosine exchange, 2-Oxoglutarate exchange, Allantoin exchange, AMP exchange, L-Arginine excha…
kdo2lipid4_e	MGSA & A5PISO	b0963 & b3197 or b2708	mgsA & kdsD or srlQ	-20	2	0	0.1	-0.0019456	1.00849	-0.0196212	3.77816	2018-09-02	gurobi	optimal	kdo2lipid4_e	KDO(2)-lipid IV(A)	1	EX_kdo2lipid4_e	KDO(2)-lipid IV(A) exchange
lac__D_e	RPI & LDH_D	b2914 or b4090 & b2133 or b1380	rpiA or rpiB & dld or ldhA	-20	2	0	0.1	0	0.473442	-10	11.4503	2018-09-02	gurobi	optimal			0
lac__L_e	LCADi & PGI	b1415 & b4025	aldA & pgi	-20	2	0	0.1	0	1.09465	-9.97296	7.84052	2018-09-02	gurobi	optimal			0
lcts_e	ASPO4 & I2FE2ST	b2574 & b2528 and b2529	nadB & iscA and iscU	-20	2	0	0.1	0	1.73739	-10	18.4479	2018-09-02	gurobi	optimal			0
leu__L_e	MGSA & LEUTAi	b0963 & b3770 or b4054	mgsA & ilvE or tyrB	-20	2	0	0.1	-0.0450531	1.02844	-0.463346	1.19086	2018-09-02	gurobi	optimal	leu__L_c	L-Leucine	1	EX_leu__L_e	L-Leucine exchange
lipa_e	PGM & ACACT1r	b3612 or b4395 or b0755 & b2224 or b2342 or b3845	gpmM or ytjC or gpmA & atoB or fadI or fadA	-20	2	0	0.1	0	0.851309	0	14.8626	2018-09-02	gurobi	optimal			0
lipa_cold_e	PGM & ACACT1r	b3612 or b4395 or b0755 & b2224 or b2342 or b3845	gpmM or ytjC or gpmA & atoB or fadI or fadA	-20	2	0	0.1	0	0.851309	0	11.8892	2018-09-02	gurobi	optimal			0
lys__L_e	RPI & DAPDC	b2914 or b4090 & b2838	rpiA or rpiB & lysA	-20	2	0	0.1	-0.0343161	0.334984	-0.114953	7.6593	2018-09-02	gurobi	optimal	lys__L_c	L-Lysine	3	EX_frulys_e, EX_lys__L_e, EX_psclys_e	Fructoselysine exchange, L-Lysine exchange, Psicoselysine exchange
lyx__L_e	TKT2 & GND	b2935 or b2465 & b2029	tktA or tktB & gnd	-20	2	0	0.1	-0.176507	1.25204	-10	14.3743	2018-09-02	gurobi	optimal	pydx5p_c, his__L_c, utp_c, thmpp_c, dctp_c, trp__L_c, ribflv_c, atp_c, datp_c, nad_c, coa_c, thf_c, ctp_c, bmocogdp_c, phe__L_c, nadp_c, tyr__L_c, amet_c, dttp_c, btn_c, 2ohph_c, mlthf_c, dgtp_c, 10fthf_c, sheme_c, gtp_c, kdo2lipid4_e, fad_c	Pyridoxal 5'-phosphate, L-Histidine, UTP, Thiamine diphosphate, DCTP, L-Tryptophan, Riboflavin, ATP, DATP, Nicotinamide adenine dinucleotide, Coenzyme A, 5,6,7,8-Tetrahydrofolate, CTP, Bis-molybdopterin guanine dinucleotide, L-Phenylalanine, Nicotinamide adenine dinucleotide phosphate, L-Tyrosine, S-Adenosyl-L-methionine, DTTP, Biotin, 2-Octaprenyl-6-hydroxyphenol, 5,10-Methylenetetrahydrofolate,…	32	EX_23camp_e, EX_23ccmp_e, EX_23cgmp_e, EX_23cump_e, EX_3amp_e, EX_3cmp_e, EX_3gmp_e, EX_3ump_e, EX_adn_e, EX_amp_e, EX_arab__L_e, EX_ascb__L_e, EX_cmp_e, EX_cytd_e, EX_gmp_e, EX_gsn_e, EX_imp_e, EX_ins_e, EX_lyx__L_e, EX_r5p_e, EX_rib__D_e, EX_uacgam_e, EX_udpacgal_e, EX_udpg_e, EX_udpgal_e, EX_udpglcur_e, EX_ump_e, EX_uri_e, EX_xmp_e, EX_xtsn_e, EX_xyl__D_e, EX_xylu__L_e	2',3'-Cyclic AMP exchange, 2',3'-Cyclic CMP exchange, 2',3'-Cyclic GMP exchange, 2',3'-Cyclic UMP exchange, 3'-AMP exchange, 3'-cmp exchange, 3'-GMP exchange, 3'-UMP exchange, Adenosine exchange, AMP exchange, L-Arabinose exchange, L-Ascorbate exchange, CMP exchange, Cytidine exchange, GMP exchange, Guanosine exchange, IMP exchange, Inosine exchange, L-Lyxose exchange, Alpha-D-Ribose 5-phosphate …
mal__D_e	NTD5 & I2FE2ST	b2291 or b2744 or b4374 & b2528 and b2529	yfbR or umpG or yjjG & iscA and iscU	-20	2	0	0.1	0	1.17288	-10	16.5745	2018-09-02	gurobi	optimal			0
mal__L_e	PPC & FUM	b3956 & b1612 or b4122 or b1611	ppc & fumA or fumB or fumC	-20	2	0	0.1	-0.403184	1.17671	-10	8.32985	2018-09-02	gurobi	optimal	his__L_c, glu__L_c, utp_c, dctp_c, ribflv_c, atp_c, murein5px4p_p, datp_c, pro__L_c, nad_c, coa_c, thf_c, ctp_c, thr__L_c, bmocogdp_c, lys__L_c, ile__L_c, nadp_c, met__L_c, amet_c, dttp_c, gln__L_c, btn_c, mlthf_c, asp__L_c, asn__L_c, dgtp_c, pheme_c, 10fthf_c, sheme_c, gtp_c, arg__L_c, fad_c	L-Histidine, L-Glutamate, UTP, DCTP, Riboflavin, ATP, Two disacharide linked murein units, pentapeptide crosslinked tetrapeptide (A2pm->D-ala) (middle of chain), DATP, L-Proline, Nicotinamide adenine dinucleotide, Coenzyme A, 5,6,7,8-Tetrahydrofolate, CTP, L-Threonine, Bis-molybdopterin guanine dinucleotide, L-Lysine, L-Isoleucine, Nicotinamide adenine dinucleotide phosphate, L-Methionine, S-Aden…	44	EX_23camp_e, EX_23cgmp_e, EX_3amp_e, EX_3gmp_e, EX_LalaDglu_e, EX_LalaDgluMdap_e, EX_LalaDgluMdapDala_e, EX_LalaLglu_e, EX_ade_e, EX_adn_e, EX_akg_e, EX_alltn_e, EX_amp_e, EX_arg__L_e, EX_asn__L_e, EX_asp__L_e, EX_cit_e, EX_dad_2_e, EX_damp_e, EX_dgmp_e, EX_dgsn_e, EX_dimp_e, EX_din_e, EX_fe3dcit_e, EX_gln__L_e, EX_glu__L_e, EX_glyclt_e, EX_gmp_e, EX_gsn_e, EX_gthrd_e, EX_gua_e, EX_hxan_e, EX_imp…	2',3'-Cyclic AMP exchange, 2',3'-Cyclic GMP exchange, 3'-AMP exchange, 3'-GMP exchange, L-alanine-D-glutamate exchange, L-alanine-D-glutamate-meso-2,6-diaminoheptanedioate exchange, L-alanine-D-glutamate-meso-2,6-diaminoheptanedioate-D-alanine exchange, L-alanine-L-glutamate exchange, Adenine exchange, Adenosine exchange, 2-Oxoglutarate exchange, Allantoin exchange, AMP exchange, L-Arginine excha…
malt_e	I2FE2ST	b2528 and b2529	iscA and iscU	-20	2	0	0.1	0	1.76381	-10	15.3145	2018-09-02	gurobi	optimal			0
malthx_e	ASPO5 & I2FE2ST	b2574 & b2528 and b2529	nadB & iscA and iscU	-20	2	0	0.1	0	3.10597	-10	19.6649	2018-09-02	gurobi	optimal			0
maltpt_e	CYTBD2pp & I2FE2ST	b0978 and b0979 & b2528 and b2529	cbdA and cbdB & iscA and iscU	-20	2	0	0.1	0	2.72027	-10	12.904	2018-09-02	gurobi	optimal			0
malttr_e	GLDBRAN2 & CYTBD2pp	b3431 & b0978 and b0979	glgX & cbdA and cbdB	-20	2	0	0.1	0	2.05912	-10	17.4942	2018-09-02	gurobi	optimal			0
maltttr_e	GLUDy & GLDBRAN2	b1761 & b3431	gdhA & glgX	-20	2	0	0.1	0	2.13369	-10	18.8977	2018-09-02	gurobi	optimal			0
man_e	FBP & LCADi	b3925 or b4232 or b2930 & b1415	glpX or fbp or yggF & aldA	-20	2	0	0.1	0	1.44671	-10	13.8068	2018-09-02	gurobi	optimal			0
man6p_e	G6PDH2r & XYLI2	b1852 & b3565	zwf & xylA	-20	2	0	0.1	0	1.52551	-10	14.6023	2018-09-02	gurobi	optimal			0
manglyc_e	PAPSR2 & SUCOAS	(b2762 and b0849) or (b2762 and b1064) or (b2762 and b1654) or (b2762 and b3610) & b0728 and b0729	(cysH and grxA) or (cysH and grxB) or (cysH and grxD) or (cysH and grxC) & sucC and sucD	-20	2	0	0.1	0	1.55242	-10	19.6201	2018-09-02	gurobi	optimal			0
melib_e	I2FE2ST	b2528 and b2529	iscA and iscU	-20	2	0	0.1	0	1.73739	-10	16.517	2018-09-02	gurobi	optimal			0
meoh_e	PGM & GLYCLTDx	b3612 or b4395 or b0755 & b3553 or b1033	gpmM or ytjC or gpmA & ghrB or ghrA	-20	2	0	0.1	0	0.869973	0	0.763815	2018-09-02	gurobi	optimal			0
met__L_e	SHSL1 & ACACT1r	b3939 & b2224 or b2342 or b3845	metB & atoB or fadI or fadA	-20	2	0	0.1	-0.0155686	0.987205	-0.153694	18.6736	2018-09-02	gurobi	optimal	met__L_c, amet_c, btn_c	L-Methionine, S-Adenosyl-L-methionine, Biotin	3	EX_met__L_e, EX_metsox_R__L_e, EX_metsox_S__L_e	L-Methionine exchange, L-methionine-R-sulfoxide exchange, L-Methionine S-oxide exchange
metsox_R__L_e	HSST & PSERT	b4013 & b0907	metA & serC	-20	2	0	0.1	-0.0155686	0.976295	-0.151995	13.9178	2018-09-02	gurobi	optimal	met__L_c, amet_c, btn_c	L-Methionine, S-Adenosyl-L-methionine, Biotin	3	EX_met__L_e, EX_metsox_R__L_e, EX_metsox_S__L_e	L-Methionine exchange, L-methionine-R-sulfoxide exchange, L-Methionine S-oxide exchange
metsox_S__L_e	SHSL1 & XAND	b3939 & b2866 and b2867 and b2868	metB & xdhA and xdhB and xdhC	-20	2	0	0.1	-0.0155686	0.996559	-0.15515	12.6471	2018-09-02	gurobi	optimal	met__L_c, amet_c, btn_c	L-Methionine, S-Adenosyl-L-methionine, Biotin	3	EX_met__L_e, EX_metsox_R__L_e, EX_metsox_S__L_e	L-Methionine exchange, L-methionine-R-sulfoxide exchange, L-Methionine S-oxide exchange
minohp_e	GTHRDHpp & I2FE2ST	b3447 & b2528 and b2529	ggt & iscA and iscU	-20	2	0	0.1	0	0.974576	0	15.8488	2018-09-02	gurobi	optimal			0
mmet_e	THD2pp & I2FE2ST	b1602 and b1603 & b2528 and b2529	pntB and pntA & iscA and iscU	-20	2	0	0.1	0	0.98839	-0.0784218	25.4607	2018-09-02	gurobi	optimal			0
mnl_e	TKT2 & GLDBRAN2	b2935 or b2465 & b3431	tktA or tktB & glgX	-20	2	0	0.1	0	1.42028	-10	17.9299	2018-09-02	gurobi	optimal			0
mso3_e	BPNT & LALDO2x	b4214 & b3945	cysQ & gldA	-20	2	0	0.1	-0.0260266	0.980154	-0.255101	12.8085	2018-09-02	gurobi	optimal	cys__L_c, thmpp_c, 2fe2s_c, coa_c, bmocogdp_c, 4fe4s_c, met__L_c, amet_c, btn_c	L-Cysteine, Thiamine diphosphate, [2Fe-2S] iron-sulfur cluster, Coenzyme A, Bis-molybdopterin guanine dinucleotide, [4Fe-4S] iron-sulfur cluster, L-Methionine, S-Adenosyl-L-methionine, Biotin	10	EX_butso3_e, EX_cgly_e, EX_cys__D_e, EX_cys__L_e, EX_ethso3_e, EX_gthrd_e, EX_isetac_e, EX_mso3_e, EX_sulfac_e, EX_taur_e	Butanesulfonate exchange, Cys-Gly exchange, D-Cysteine exchange, L-Cysteine exchange, Ethanesulfonate exchange, Reduced glutathione exchange, Isethionic acid exchange, Methanesulfonate exchange, Sulfoacetate exchange, Taurine exchange
nac_e	GLCDpp & QULNS	b0124 or b0837 & b0750	gcd or yliI & nadA	-20	2	0	0.1	-0.0002831	0.974845	-0.00275979	3.15811	2018-09-02	gurobi	optimal	nad_c, nadp_c	Nicotinamide adenine dinucleotide, Nicotinamide adenine dinucleotide phosphate	2	EX_nac_e, EX_nmn_e	Nicotinate exchange, NMN exchange
nmn_e	CYTBO3_4pp & QULNS	b0429 and b0430 and b0431 and b0432 & b0750	cyoD and cyoC and cyoB and cyoA & nadA	-20	2	0	0.1	-0.0002831	0.856994	-0.00242615	1.44549	2018-09-02	gurobi	optimal	nad_c, nadp_c	Nicotinamide adenine dinucleotide, Nicotinamide adenine dinucleotide phosphate	2	EX_nac_e, EX_nmn_e	Nicotinate exchange, NMN exchange
ocdca_e	ASNS2 & PFL	b3744 & (b0902 and b0903) or (b0902 and b3114) or (b3951 and b3952) or ((b0902 and b0903) and b2579)	asnA & (pflA and pflB) or (pflA and tdcE) or (pflD and pflC) or ((pflA and pflB) and grcA)	-20	2	0	0.1	0	1.08018	-0.295575	16.515	2018-09-02	gurobi	optimal			0
ocdcea_e	GLDBRAN2 & FDH4pp	b3431 & (b3892 and b3893 and b3894) or (b1474 and b1475 and b1476)	glgX & (fdoI and fdoH and fdoG) or (fdnG and fdnH and fdnI)	-20	2	0	0.1	0	1.0865	-0.339777	13.7872	2018-09-02	gurobi	optimal			0
octa_e	LDH_D2 & I2FE2ST	b2133 & b2528 and b2529	dld & iscA and iscU	-20	2	0	0.1	0	1.08273	-0.790065	12.7464	2018-09-02	gurobi	optimal			0
orn_e	GLUDy & GLUSy	b1761 & b3212 and b3213	gdhA & gltB and gltD	-20	2	0	0.1	-0.427276	1.19734	-10	13.6766	2018-09-02	gurobi	optimal	cys__L_c, pydx5p_c, pe161_p, his__L_c, glu__L_c, utp_c, pe160_p, pe161_c, thmpp_c, dctp_c, pe160_c, ribflv_c, atp_c, murein5px4p_p, datp_c, pro__L_c, ser__L_c, nad_c, coa_c, thf_c, ctp_c, thr__L_c, val__L_c, gly_c, bmocogdp_c, leu__L_c, lys__L_c, phe__L_c, ala__L_c, ile__L_c, nadp_c, met__L_c, tyr__L_c, amet_c, dttp_c, gln__L_c, btn_c, mlthf_c, asp__L_c, asn__L_c, dgtp_c, pheme_c, 10fthf_c, sheme…	L-Cysteine, Pyridoxal 5'-phosphate, Phosphatidylethanolamine (dihexadec-9enoyl, n-C16:1), L-Histidine, L-Glutamate, UTP, Phosphatidylethanolamine (dihexadecanoyl, n-C16:0), Phosphatidylethanolamine (dihexadec-9enoyl, n-C16:1), Thiamine diphosphate, DCTP, Phosphatidylethanolamine (dihexadecanoyl, n-C16:0), Riboflavin, ATP, Two disacharide linked murein units, pentapeptide crosslinked tetrapeptide …	19	EX_4abut_e, EX_LalaDglu_e, EX_LalaDgluMdap_e, EX_LalaDgluMdapDala_e, EX_LalaLglu_e, EX_agm_e, EX_ala__D_e, EX_ala__L_e, EX_alaala_e, EX_arg__L_e, EX_asn__L_e, EX_asp__L_e, EX_gln__L_e, EX_glu__L_e, EX_gthrd_e, EX_orn_e, EX_pro__L_e, EX_progly_e, EX_ptrc_e	4-Aminobutanoate exchange, L-alanine-D-glutamate exchange, L-alanine-D-glutamate-meso-2,6-diaminoheptanedioate exchange, L-alanine-D-glutamate-meso-2,6-diaminoheptanedioate-D-alanine exchange, L-alanine-L-glutamate exchange, Agmatine exchange, D-Alanine exchange, L-Alanine exchange, D-Alanyl-D-alanine exchange, L-Arginine exchange, L-Asparagine exchange, L-Aspartate exchange, L-Glutamine exchange…
orot_e	ASPCT	(b4244 and b4245) or b4245	(pyrI and pyrB) or pyrB	-20	2	0	0.1	-0.0330795	0.991453	-0.327968	7.57297	2018-09-02	gurobi	optimal	utp_c, dctp_c, ctp_c, dttp_c	UTP, DCTP, CTP, DTTP	20	EX_23ccmp_e, EX_23cump_e, EX_3cmp_e, EX_3ump_e, EX_cmp_e, EX_csn_e, EX_cytd_e, EX_dcmp_e, EX_dcyt_e, EX_dump_e, EX_duri_e, EX_orot_e, EX_uacgam_e, EX_udpacgal_e, EX_udpg_e, EX_udpgal_e, EX_udpglcur_e, EX_ump_e, EX_ura_e, EX_uri_e	2',3'-Cyclic CMP exchange, 2',3'-Cyclic UMP exchange, 3'-cmp exchange, 3'-UMP exchange, CMP exchange, Cytosine exchange, Cytidine exchange, DCMP exchange, Deoxycytidine exchange, DUMP exchange, Deoxyuridine exchange, Orotate exchange, UDP-N-acetyl-D-glucosamine exchange, UDP-N-acetyl-D-galactosamine exchange, UDPglucose exchange, UDPgalactose exchange, UDP-D-glucuronate exchange, UMP exchange, Ur…
pacald_e	MALS & PPC	b4014 or b2976 & b3956	aceB or glcB & ppc	-20	2	0	0.1	-0.297754	1.05485	-3.14087	12.8392	2018-09-02	gurobi	optimal	glu__L_c, utp_c, dctp_c, murein5px4p_p, pro__L_c, nad_c, coa_c, thf_c, ctp_c, thr__L_c, lys__L_c, ile__L_c, nadp_c, met__L_c, amet_c, dttp_c, gln__L_c, btn_c, mlthf_c, asp__L_c, asn__L_c, pheme_c, 10fthf_c, sheme_c, arg__L_c	L-Glutamate, UTP, DCTP, Two disacharide linked murein units, pentapeptide crosslinked tetrapeptide (A2pm->D-ala) (middle of chain), L-Proline, Nicotinamide adenine dinucleotide, Coenzyme A, 5,6,7,8-Tetrahydrofolate, CTP, L-Threonine, L-Lysine, L-Isoleucine, Nicotinamide adenine dinucleotide phosphate, L-Methionine, S-Adenosyl-L-methionine, DTTP, L-Glutamine, Biotin, 5,10-Methylenetetrahydrofolate…	29	EX_3hcinnm_e, EX_3hpppn_e, EX_4abut_e, EX_LalaDglu_e, EX_LalaDgluMdap_e, EX_LalaDgluMdapDala_e, EX_LalaLglu_e, EX_agm_e, EX_akg_e, EX_arg__L_e, EX_asn__L_e, EX_asp__L_e, EX_cit_e, EX_fe3dcit_e, EX_fum_e, EX_gln__L_e, EX_glu__L_e, EX_gthrd_e, EX_mal__L_e, EX_orn_e, EX_pacald_e, EX_peamn_e, EX_pppn_e, EX_pro__L_e, EX_progly_e, EX_ptrc_e, EX_succ_e, EX_tartr__D_e, EX_tartr__L_e	3-hydroxycinnamic acid exchange, 3-(3-hydroxy-phenyl)propionate exchange, 4-Aminobutanoate exchange, L-alanine-D-glutamate exchange, L-alanine-D-glutamate-meso-2,6-diaminoheptanedioate exchange, L-alanine-D-glutamate-meso-2,6-diaminoheptanedioate-D-alanine exchange, L-alanine-L-glutamate exchange, Agmatine exchange, 2-Oxoglutarate exchange, L-Arginine exchange, L-Asparagine exchange, L-Aspartate …
peamn_e	MALS & PPC	b4014 or b2976 & b3956	aceB or glcB & ppc	-20	2	0	0.1	-0.297754	0.943873	-2.81042	11.9333	2018-09-02	gurobi	optimal	glu__L_c, utp_c, dctp_c, murein5px4p_p, pro__L_c, nad_c, coa_c, thf_c, ctp_c, thr__L_c, lys__L_c, ile__L_c, nadp_c, met__L_c, amet_c, dttp_c, gln__L_c, btn_c, mlthf_c, asp__L_c, asn__L_c, pheme_c, 10fthf_c, sheme_c, arg__L_c	L-Glutamate, UTP, DCTP, Two disacharide linked murein units, pentapeptide crosslinked tetrapeptide (A2pm->D-ala) (middle of chain), L-Proline, Nicotinamide adenine dinucleotide, Coenzyme A, 5,6,7,8-Tetrahydrofolate, CTP, L-Threonine, L-Lysine, L-Isoleucine, Nicotinamide adenine dinucleotide phosphate, L-Methionine, S-Adenosyl-L-methionine, DTTP, L-Glutamine, Biotin, 5,10-Methylenetetrahydrofolate…	29	EX_3hcinnm_e, EX_3hpppn_e, EX_4abut_e, EX_LalaDglu_e, EX_LalaDgluMdap_e, EX_LalaDgluMdapDala_e, EX_LalaLglu_e, EX_agm_e, EX_akg_e, EX_arg__L_e, EX_asn__L_e, EX_asp__L_e, EX_cit_e, EX_fe3dcit_e, EX_fum_e, EX_gln__L_e, EX_glu__L_e, EX_gthrd_e, EX_mal__L_e, EX_orn_e, EX_pacald_e, EX_peamn_e, EX_pppn_e, EX_pro__L_e, EX_progly_e, EX_ptrc_e, EX_succ_e, EX_tartr__D_e, EX_tartr__L_e	3-hydroxycinnamic acid exchange, 3-(3-hydroxy-phenyl)propionate exchange, 4-Aminobutanoate exchange, L-alanine-D-glutamate exchange, L-alanine-D-glutamate-meso-2,6-diaminoheptanedioate exchange, L-alanine-D-glutamate-meso-2,6-diaminoheptanedioate-D-alanine exchange, L-alanine-L-glutamate exchange, Agmatine exchange, 2-Oxoglutarate exchange, L-Arginine exchange, L-Asparagine exchange, L-Aspartate …
phe__L_e	PPNDH & FDH4pp	b2599 & (b3892 and b3893 and b3894) or (b1474 and b1475 and b1476)	pheA & (fdoI and fdoH and fdoG) or (fdnG and fdnH and fdnI)	-20	2	0	0.1	-0.0185265	1.00722	-0.186602	2.87549	2018-09-02	gurobi	optimal	phe__L_c	L-Phenylalanine	1	EX_phe__L_e	L-Phenylalanine exchange
pheme_e	RPI & PPC	b2914 or b4090 & b3956	rpiA or rpiB & ppc	-20	2	0	0.1	0	0.329451	-1.0802e-11	11.5837	2018-09-02	gurobi	optimal			0
pnto__R_e	HXAND & PANTS	b2866 and b2867 and b2868 & b0133	xdhA and xdhB and xdhC & panC	-20	2	0	0.1	-0.0001	0.974746	-0.000974746	2.73606	2018-09-02	gurobi	optimal	coa_c	Coenzyme A	1	EX_pnto__R_e	(R)-Pantothenate exchange
ppa_e	HXAND & GLDBRAN2	b2866 and b2867 and b2868 & b3431	xdhA and xdhB and xdhC & glgX	-20	2	0	0.1	0	1.04795	-1.62114	31.7177	2018-09-02	gurobi	optimal			0
ppal_e	TPI & PAPSR	b3919 & (b2762 and b2582) or (b2762 and b3781)	tpiA & (cysH and trxC) or (cysH and trxA)	-20	2	0	0.1	0	0.969248	-0.560981	12.217	2018-09-02	gurobi	optimal			0
pppn_e	MALS & PPC	b4014 or b2976 & b3956	aceB or glcB & ppc	-20	2	0	0.1	-0.297754	0.950121	-2.82902	17.2978	2018-09-02	gurobi	optimal	glu__L_c, utp_c, dctp_c, murein5px4p_p, pro__L_c, nad_c, coa_c, thf_c, ctp_c, thr__L_c, lys__L_c, ile__L_c, nadp_c, met__L_c, amet_c, dttp_c, gln__L_c, btn_c, mlthf_c, asp__L_c, asn__L_c, pheme_c, 10fthf_c, sheme_c, arg__L_c	L-Glutamate, UTP, DCTP, Two disacharide linked murein units, pentapeptide crosslinked tetrapeptide (A2pm->D-ala) (middle of chain), L-Proline, Nicotinamide adenine dinucleotide, Coenzyme A, 5,6,7,8-Tetrahydrofolate, CTP, L-Threonine, L-Lysine, L-Isoleucine, Nicotinamide adenine dinucleotide phosphate, L-Methionine, S-Adenosyl-L-methionine, DTTP, L-Glutamine, Biotin, 5,10-Methylenetetrahydrofolate…	29	EX_3hcinnm_e, EX_3hpppn_e, EX_4abut_e, EX_LalaDglu_e, EX_LalaDgluMdap_e, EX_LalaDgluMdapDala_e, EX_LalaLglu_e, EX_agm_e, EX_akg_e, EX_arg__L_e, EX_asn__L_e, EX_asp__L_e, EX_cit_e, EX_fe3dcit_e, EX_fum_e, EX_gln__L_e, EX_glu__L_e, EX_gthrd_e, EX_mal__L_e, EX_orn_e, EX_pacald_e, EX_peamn_e, EX_pppn_e, EX_pro__L_e, EX_progly_e, EX_ptrc_e, EX_succ_e, EX_tartr__D_e, EX_tartr__L_e	3-hydroxycinnamic acid exchange, 3-(3-hydroxy-phenyl)propionate exchange, 4-Aminobutanoate exchange, L-alanine-D-glutamate exchange, L-alanine-D-glutamate-meso-2,6-diaminoheptanedioate exchange, L-alanine-D-glutamate-meso-2,6-diaminoheptanedioate-D-alanine exchange, L-alanine-L-glutamate exchange, Agmatine exchange, 2-Oxoglutarate exchange, L-Arginine exchange, L-Asparagine exchange, L-Aspartate …
pro__L_e	GLUDy & GLUSy	b1761 & b3212 and b3213	gdhA & gltB and gltD	-20	2	0	0.1	-0.854553	1.16186	-9.92875	11.9274	2018-09-02	gurobi	optimal	cys__L_c, pydx5p_c, pe161_p, his__L_c, glu__L_c, utp_c, pe160_p, pe161_c, thmpp_c, dctp_c, pe160_c, ribflv_c, atp_c, murein5px4p_p, datp_c, pro__L_c, ser__L_c, nad_c, coa_c, thf_c, ctp_c, thr__L_c, val__L_c, gly_c, bmocogdp_c, leu__L_c, lys__L_c, phe__L_c, ala__L_c, ile__L_c, nadp_c, met__L_c, tyr__L_c, amet_c, dttp_c, gln__L_c, btn_c, mlthf_c, asp__L_c, asn__L_c, dgtp_c, pheme_c, 10fthf_c, sheme…	L-Cysteine, Pyridoxal 5'-phosphate, Phosphatidylethanolamine (dihexadec-9enoyl, n-C16:1), L-Histidine, L-Glutamate, UTP, Phosphatidylethanolamine (dihexadecanoyl, n-C16:0), Phosphatidylethanolamine (dihexadec-9enoyl, n-C16:1), Thiamine diphosphate, DCTP, Phosphatidylethanolamine (dihexadecanoyl, n-C16:0), Riboflavin, ATP, Two disacharide linked murein units, pentapeptide crosslinked tetrapeptide …	19	EX_4abut_e, EX_LalaDglu_e, EX_LalaDgluMdap_e, EX_LalaDgluMdapDala_e, EX_LalaLglu_e, EX_agm_e, EX_ala__D_e, EX_ala__L_e, EX_alaala_e, EX_arg__L_e, EX_asn__L_e, EX_asp__L_e, EX_gln__L_e, EX_glu__L_e, EX_gthrd_e, EX_orn_e, EX_pro__L_e, EX_progly_e, EX_ptrc_e	4-Aminobutanoate exchange, L-alanine-D-glutamate exchange, L-alanine-D-glutamate-meso-2,6-diaminoheptanedioate exchange, L-alanine-D-glutamate-meso-2,6-diaminoheptanedioate-D-alanine exchange, L-alanine-L-glutamate exchange, Agmatine exchange, D-Alanine exchange, L-Alanine exchange, D-Alanyl-D-alanine exchange, L-Arginine exchange, L-Asparagine exchange, L-Aspartate exchange, L-Glutamine exchange…
progly_e	GLUDy & GLUSy	b1761 & b3212 and b3213	gdhA & gltB and gltD	-20	2	0	0.1	-0.685786	1.18379	-8.11826	10.6546	2018-09-02	gurobi	optimal	cys__L_c, pydx5p_c, pe161_p, his__L_c, glu__L_c, utp_c, pe160_p, pe161_c, thmpp_c, dctp_c, pe160_c, ribflv_c, atp_c, murein5px4p_p, datp_c, pro__L_c, ser__L_c, nad_c, coa_c, thf_c, ctp_c, thr__L_c, val__L_c, gly_c, bmocogdp_c, leu__L_c, lys__L_c, phe__L_c, ala__L_c, ile__L_c, nadp_c, met__L_c, tyr__L_c, amet_c, dttp_c, gln__L_c, btn_c, mlthf_c, asp__L_c, asn__L_c, dgtp_c, pheme_c, 10fthf_c, sheme…	L-Cysteine, Pyridoxal 5'-phosphate, Phosphatidylethanolamine (dihexadec-9enoyl, n-C16:1), L-Histidine, L-Glutamate, UTP, Phosphatidylethanolamine (dihexadecanoyl, n-C16:0), Phosphatidylethanolamine (dihexadec-9enoyl, n-C16:1), Thiamine diphosphate, DCTP, Phosphatidylethanolamine (dihexadecanoyl, n-C16:0), Riboflavin, ATP, Two disacharide linked murein units, pentapeptide crosslinked tetrapeptide …	19	EX_4abut_e, EX_LalaDglu_e, EX_LalaDgluMdap_e, EX_LalaDgluMdapDala_e, EX_LalaLglu_e, EX_agm_e, EX_ala__D_e, EX_ala__L_e, EX_alaala_e, EX_arg__L_e, EX_asn__L_e, EX_asp__L_e, EX_gln__L_e, EX_glu__L_e, EX_gthrd_e, EX_orn_e, EX_pro__L_e, EX_progly_e, EX_ptrc_e	4-Aminobutanoate exchange, L-alanine-D-glutamate exchange, L-alanine-D-glutamate-meso-2,6-diaminoheptanedioate exchange, L-alanine-D-glutamate-meso-2,6-diaminoheptanedioate-D-alanine exchange, L-alanine-L-glutamate exchange, Agmatine exchange, D-Alanine exchange, L-Alanine exchange, D-Alanyl-D-alanine exchange, L-Arginine exchange, L-Asparagine exchange, L-Aspartate exchange, L-Glutamine exchange…
psclys_e	NADH18pp & DAPDC	b2276 and b2277 and b2278 and b2279 and b2280 and b2281 and b2282 and b2283 and b2284 and b2285 and b2286 and b2287 and b2288 & b2838	nuoN and nuoM and nuoL and nuoK and nuoJ and nuoI and nuoH and nuoG and nuoF and nuoE and nuoC and nuoB and nuoA & lysA	-20	2	0	0.1	-0.0343161	1.42486	-10	10.7616	2018-09-02	gurobi	optimal	lys__L_c	L-Lysine	3	EX_frulys_e, EX_lys__L_e, EX_psclys_e	Fructoselysine exchange, L-Lysine exchange, Psicoselysine exchange
pser__L_e	PPKr	b2501	ppk	-20	2	0	0.1	0	1.14887	-10	20.9093	2018-09-02	gurobi	optimal			0
ptrc_e	GLUDy & GLUSy	b1761 & b3212 and b3213	gdhA & gltB and gltD	-20	2	0	0.1	-0.427276	1.1527	-5.9367	10.3518	2018-09-02	gurobi	optimal	cys__L_c, pydx5p_c, pe161_p, his__L_c, glu__L_c, utp_c, pe160_p, pe161_c, thmpp_c, dctp_c, pe160_c, ribflv_c, atp_c, murein5px4p_p, datp_c, pro__L_c, ser__L_c, nad_c, coa_c, thf_c, ctp_c, thr__L_c, val__L_c, gly_c, bmocogdp_c, leu__L_c, lys__L_c, phe__L_c, ala__L_c, ile__L_c, nadp_c, met__L_c, tyr__L_c, amet_c, dttp_c, gln__L_c, btn_c, mlthf_c, asp__L_c, asn__L_c, dgtp_c, pheme_c, 10fthf_c, sheme…	L-Cysteine, Pyridoxal 5'-phosphate, Phosphatidylethanolamine (dihexadec-9enoyl, n-C16:1), L-Histidine, L-Glutamate, UTP, Phosphatidylethanolamine (dihexadecanoyl, n-C16:0), Phosphatidylethanolamine (dihexadec-9enoyl, n-C16:1), Thiamine diphosphate, DCTP, Phosphatidylethanolamine (dihexadecanoyl, n-C16:0), Riboflavin, ATP, Two disacharide linked murein units, pentapeptide crosslinked tetrapeptide …	19	EX_4abut_e, EX_LalaDglu_e, EX_LalaDgluMdap_e, EX_LalaDgluMdapDala_e, EX_LalaLglu_e, EX_agm_e, EX_ala__D_e, EX_ala__L_e, EX_alaala_e, EX_arg__L_e, EX_asn__L_e, EX_asp__L_e, EX_gln__L_e, EX_glu__L_e, EX_gthrd_e, EX_orn_e, EX_pro__L_e, EX_progly_e, EX_ptrc_e	4-Aminobutanoate exchange, L-alanine-D-glutamate exchange, L-alanine-D-glutamate-meso-2,6-diaminoheptanedioate exchange, L-alanine-D-glutamate-meso-2,6-diaminoheptanedioate-D-alanine exchange, L-alanine-L-glutamate exchange, Agmatine exchange, D-Alanine exchange, L-Alanine exchange, D-Alanyl-D-alanine exchange, L-Arginine exchange, L-Asparagine exchange, L-Aspartate exchange, L-Glutamine exchange…
pydam_e	PGMT	b2690 or b0688	yqaB or pgm	-20	2	0	0.1	0	0.974725	-0.000974725	1.52638	2018-09-02	gurobi	optimal			0
pydx_e	GLCDpp	b0124 or b0837	gcd or yliI	-20	2	0	0.1	0	0.974718	-0.000974718	1.92736	2018-09-02	gurobi	optimal			0
pydxn_e	GLUDy & 5DGLCNR	b1761 & b4266	gdhA & idnO	-20	2	0	0.1	0	0.941449	-0.000941449	1.90488	2018-09-02	gurobi	optimal			0
pyr_e	RPI & PPC	b2914 or b4090 & b3956	rpiA or rpiB & ppc	-20	2	0	0.1	0	0.458861	-10	8.53885	2018-09-02	gurobi	optimal			0
quin_e	DHQS & PSERT	b3389 & b0907	aroB & serC	-20	2	0	0.1	-0.0385004	0.997722	-0.384127	14.2968	2018-09-02	gurobi	optimal	thmpp_c, trp__L_c, thf_c, phe__L_c, tyr__L_c, 2ohph_c, mlthf_c, 10fthf_c	Thiamine diphosphate, L-Tryptophan, 5,6,7,8-Tetrahydrofolate, L-Phenylalanine, L-Tyrosine, 2-Octaprenyl-6-hydroxyphenol, 5,10-Methylenetetrahydrofolate, 10-Formyltetrahydrofolate	2	EX_quin_e, EX_skm_e	Quinate exchange, Shikimate exchange
r5p_e	TKT2 & GND	b2935 or b2465 & b2029	tktA or tktB & gnd	-20	2	0	0.1	-0.176507	1.17728	-10	8.8749	2018-09-02	gurobi	optimal	pydx5p_c, his__L_c, utp_c, thmpp_c, dctp_c, trp__L_c, ribflv_c, atp_c, datp_c, nad_c, coa_c, thf_c, ctp_c, bmocogdp_c, phe__L_c, nadp_c, tyr__L_c, amet_c, dttp_c, btn_c, 2ohph_c, mlthf_c, dgtp_c, 10fthf_c, sheme_c, gtp_c, kdo2lipid4_e, fad_c	Pyridoxal 5'-phosphate, L-Histidine, UTP, Thiamine diphosphate, DCTP, L-Tryptophan, Riboflavin, ATP, DATP, Nicotinamide adenine dinucleotide, Coenzyme A, 5,6,7,8-Tetrahydrofolate, CTP, Bis-molybdopterin guanine dinucleotide, L-Phenylalanine, Nicotinamide adenine dinucleotide phosphate, L-Tyrosine, S-Adenosyl-L-methionine, DTTP, Biotin, 2-Octaprenyl-6-hydroxyphenol, 5,10-Methylenetetrahydrofolate,…	32	EX_23camp_e, EX_23ccmp_e, EX_23cgmp_e, EX_23cump_e, EX_3amp_e, EX_3cmp_e, EX_3gmp_e, EX_3ump_e, EX_adn_e, EX_amp_e, EX_arab__L_e, EX_ascb__L_e, EX_cmp_e, EX_cytd_e, EX_gmp_e, EX_gsn_e, EX_imp_e, EX_ins_e, EX_lyx__L_e, EX_r5p_e, EX_rib__D_e, EX_uacgam_e, EX_udpacgal_e, EX_udpg_e, EX_udpgal_e, EX_udpglcur_e, EX_ump_e, EX_uri_e, EX_xmp_e, EX_xtsn_e, EX_xyl__D_e, EX_xylu__L_e	2',3'-Cyclic AMP exchange, 2',3'-Cyclic CMP exchange, 2',3'-Cyclic GMP exchange, 2',3'-Cyclic UMP exchange, 3'-AMP exchange, 3'-cmp exchange, 3'-GMP exchange, 3'-UMP exchange, Adenosine exchange, AMP exchange, L-Arabinose exchange, L-Ascorbate exchange, CMP exchange, Cytidine exchange, GMP exchange, Guanosine exchange, IMP exchange, Inosine exchange, L-Lyxose exchange, Alpha-D-Ribose 5-phosphate …
rib__D_e	TKT2 & GND	b2935 or b2465 & b2029	tktA or tktB & gnd	-20	2	0	0.1	-0.176507	1.17728	-10	8.69181	2018-09-02	gurobi	optimal	pydx5p_c, his__L_c, utp_c, thmpp_c, dctp_c, trp__L_c, ribflv_c, atp_c, datp_c, nad_c, coa_c, thf_c, ctp_c, bmocogdp_c, phe__L_c, nadp_c, tyr__L_c, amet_c, dttp_c, btn_c, 2ohph_c, mlthf_c, dgtp_c, 10fthf_c, sheme_c, gtp_c, kdo2lipid4_e, fad_c	Pyridoxal 5'-phosphate, L-Histidine, UTP, Thiamine diphosphate, DCTP, L-Tryptophan, Riboflavin, ATP, DATP, Nicotinamide adenine dinucleotide, Coenzyme A, 5,6,7,8-Tetrahydrofolate, CTP, Bis-molybdopterin guanine dinucleotide, L-Phenylalanine, Nicotinamide adenine dinucleotide phosphate, L-Tyrosine, S-Adenosyl-L-methionine, DTTP, Biotin, 2-Octaprenyl-6-hydroxyphenol, 5,10-Methylenetetrahydrofolate,…	32	EX_23camp_e, EX_23ccmp_e, EX_23cgmp_e, EX_23cump_e, EX_3amp_e, EX_3cmp_e, EX_3gmp_e, EX_3ump_e, EX_adn_e, EX_amp_e, EX_arab__L_e, EX_ascb__L_e, EX_cmp_e, EX_cytd_e, EX_gmp_e, EX_gsn_e, EX_imp_e, EX_ins_e, EX_lyx__L_e, EX_r5p_e, EX_rib__D_e, EX_uacgam_e, EX_udpacgal_e, EX_udpg_e, EX_udpgal_e, EX_udpglcur_e, EX_ump_e, EX_uri_e, EX_xmp_e, EX_xtsn_e, EX_xyl__D_e, EX_xylu__L_e	2',3'-Cyclic AMP exchange, 2',3'-Cyclic CMP exchange, 2',3'-Cyclic GMP exchange, 2',3'-Cyclic UMP exchange, 3'-AMP exchange, 3'-cmp exchange, 3'-GMP exchange, 3'-UMP exchange, Adenosine exchange, AMP exchange, L-Arabinose exchange, L-Ascorbate exchange, CMP exchange, Cytidine exchange, GMP exchange, Guanosine exchange, IMP exchange, Inosine exchange, L-Lyxose exchange, Alpha-D-Ribose 5-phosphate …
rmn_e	F6PA	b0825 or b3946	fsaA or fsaB	-20	2	0	0.1	-1.247e-12	1.26246	-10	16.8627	2018-09-02	gurobi	optimal			0
sbt__D_e	I4FE4ST & I2FE2ST	b2528 and b2529 & b2528 and b2529	iscA and iscU & iscA and iscU	-20	2	0	0.1	0	1.42022	-10	11.7142	2018-09-02	gurobi	optimal			0
ser__D_e	PDH & GLDBRAN2	b0114 and b0115 and b0116 & b3431	aceE and aceF and lpd & glgX	-20	2	0	0.1	0	1.1261	-10	22.377	2018-09-02	gurobi	optimal			0
ser__L_e	PSERT & PFL	b0907 & (b0902 and b0903) or (b0902 and b3114) or (b3951 and b3952) or ((b0902 and b0903) and b2579)	serC & (pflA and pflB) or (pflA and tdcE) or (pflD and pflC) or ((pflA and pflB) and grcA)	-20	2	0	0.1	0	1.19063	-10	8.75554	2018-09-02	gurobi	optimal			0
skm_e	FESR & DHQTi	b4209 & b1693	ytfE & aroD	-20	2	0	0.1	-0.0385004	1.02193	-0.393445	16.117	2018-09-02	gurobi	optimal	thmpp_c, trp__L_c, thf_c, phe__L_c, tyr__L_c, 2ohph_c, mlthf_c, 10fthf_c	Thiamine diphosphate, L-Tryptophan, 5,6,7,8-Tetrahydrofolate, L-Phenylalanine, L-Tyrosine, 2-Octaprenyl-6-hydroxyphenol, 5,10-Methylenetetrahydrofolate, 10-Formyltetrahydrofolate	1	EX_skm_e	Shikimate exchange
spmd_e	ORNDC & AGMT	b2965 or b0693 & b2937	speC or speF & speB	-20	2	0	0.1	0	0.974584	0	6.63994	2018-09-02	gurobi	optimal			0
succ_e	MALS & PPC	b4014 or b2976 & b3956	aceB or glcB & ppc	-20	2	0	0.1	-0.297754	1.14762	-7.9856	9.43355	2018-09-02	gurobi	optimal	glu__L_c, utp_c, dctp_c, murein5px4p_p, pro__L_c, nad_c, coa_c, thf_c, ctp_c, thr__L_c, lys__L_c, ile__L_c, nadp_c, met__L_c, amet_c, dttp_c, gln__L_c, btn_c, mlthf_c, asp__L_c, asn__L_c, pheme_c, 10fthf_c, sheme_c, arg__L_c	L-Glutamate, UTP, DCTP, Two disacharide linked murein units, pentapeptide crosslinked tetrapeptide (A2pm->D-ala) (middle of chain), L-Proline, Nicotinamide adenine dinucleotide, Coenzyme A, 5,6,7,8-Tetrahydrofolate, CTP, L-Threonine, L-Lysine, L-Isoleucine, Nicotinamide adenine dinucleotide phosphate, L-Methionine, S-Adenosyl-L-methionine, DTTP, L-Glutamine, Biotin, 5,10-Methylenetetrahydrofolate…	29	EX_3hcinnm_e, EX_3hpppn_e, EX_4abut_e, EX_LalaDglu_e, EX_LalaDgluMdap_e, EX_LalaDgluMdapDala_e, EX_LalaLglu_e, EX_agm_e, EX_akg_e, EX_arg__L_e, EX_asn__L_e, EX_asp__L_e, EX_cit_e, EX_fe3dcit_e, EX_fum_e, EX_gln__L_e, EX_glu__L_e, EX_gthrd_e, EX_mal__L_e, EX_orn_e, EX_pacald_e, EX_peamn_e, EX_pppn_e, EX_pro__L_e, EX_progly_e, EX_ptrc_e, EX_succ_e, EX_tartr__D_e, EX_tartr__L_e	3-hydroxycinnamic acid exchange, 3-(3-hydroxy-phenyl)propionate exchange, 4-Aminobutanoate exchange, L-alanine-D-glutamate exchange, L-alanine-D-glutamate-meso-2,6-diaminoheptanedioate exchange, L-alanine-D-glutamate-meso-2,6-diaminoheptanedioate-D-alanine exchange, L-alanine-L-glutamate exchange, Agmatine exchange, 2-Oxoglutarate exchange, L-Arginine exchange, L-Asparagine exchange, L-Aspartate …
sucr_e	PPS & I2FE2ST	b1702 & b2528 and b2529	ppsA & iscA and iscU	-20	2	0	0.1	0	1.76381	-10	19.647	2018-09-02	gurobi	optimal			0
sulfac_e	PPC & FUM	b3956 & b1612 or b4122 or b1611	ppc & fumA or fumB or fumC	-20	2	0	0.1	-0.403184	0.863012	-3.47953	14.4951	2018-09-02	gurobi	optimal	his__L_c, glu__L_c, utp_c, dctp_c, ribflv_c, atp_c, murein5px4p_p, datp_c, pro__L_c, nad_c, coa_c, thf_c, ctp_c, thr__L_c, bmocogdp_c, lys__L_c, ile__L_c, nadp_c, met__L_c, amet_c, dttp_c, gln__L_c, btn_c, mlthf_c, asp__L_c, asn__L_c, dgtp_c, pheme_c, 10fthf_c, sheme_c, gtp_c, arg__L_c, fad_c	L-Histidine, L-Glutamate, UTP, DCTP, Riboflavin, ATP, Two disacharide linked murein units, pentapeptide crosslinked tetrapeptide (A2pm->D-ala) (middle of chain), DATP, L-Proline, Nicotinamide adenine dinucleotide, Coenzyme A, 5,6,7,8-Tetrahydrofolate, CTP, L-Threonine, Bis-molybdopterin guanine dinucleotide, L-Lysine, L-Isoleucine, Nicotinamide adenine dinucleotide phosphate, L-Methionine, S-Aden…	44	EX_23camp_e, EX_23cgmp_e, EX_3amp_e, EX_3gmp_e, EX_LalaDglu_e, EX_LalaDgluMdap_e, EX_LalaDgluMdapDala_e, EX_LalaLglu_e, EX_ade_e, EX_adn_e, EX_akg_e, EX_alltn_e, EX_amp_e, EX_arg__L_e, EX_asn__L_e, EX_asp__L_e, EX_cit_e, EX_dad_2_e, EX_damp_e, EX_dgmp_e, EX_dgsn_e, EX_dimp_e, EX_din_e, EX_fe3dcit_e, EX_gln__L_e, EX_glu__L_e, EX_glyclt_e, EX_gmp_e, EX_gsn_e, EX_gthrd_e, EX_gua_e, EX_hxan_e, EX_imp…	2',3'-Cyclic AMP exchange, 2',3'-Cyclic GMP exchange, 3'-AMP exchange, 3'-GMP exchange, L-alanine-D-glutamate exchange, L-alanine-D-glutamate-meso-2,6-diaminoheptanedioate exchange, L-alanine-D-glutamate-meso-2,6-diaminoheptanedioate-D-alanine exchange, L-alanine-L-glutamate exchange, Adenine exchange, Adenosine exchange, 2-Oxoglutarate exchange, Allantoin exchange, AMP exchange, L-Arginine excha…
tartr__D_e	PPC & FUM	b3956 & b1612 or b4122 or b1611	ppc & fumA or fumB or fumC	-20	2	0	0.1	-0.403184	1.10714	-10	8.71352	2018-09-02	gurobi	optimal	his__L_c, glu__L_c, utp_c, dctp_c, ribflv_c, atp_c, murein5px4p_p, datp_c, pro__L_c, nad_c, coa_c, thf_c, ctp_c, thr__L_c, bmocogdp_c, lys__L_c, ile__L_c, nadp_c, met__L_c, amet_c, dttp_c, gln__L_c, btn_c, mlthf_c, asp__L_c, asn__L_c, dgtp_c, pheme_c, 10fthf_c, sheme_c, gtp_c, arg__L_c, fad_c	L-Histidine, L-Glutamate, UTP, DCTP, Riboflavin, ATP, Two disacharide linked murein units, pentapeptide crosslinked tetrapeptide (A2pm->D-ala) (middle of chain), DATP, L-Proline, Nicotinamide adenine dinucleotide, Coenzyme A, 5,6,7,8-Tetrahydrofolate, CTP, L-Threonine, Bis-molybdopterin guanine dinucleotide, L-Lysine, L-Isoleucine, Nicotinamide adenine dinucleotide phosphate, L-Methionine, S-Aden…	44	EX_23camp_e, EX_23cgmp_e, EX_3amp_e, EX_3gmp_e, EX_LalaDglu_e, EX_LalaDgluMdap_e, EX_LalaDgluMdapDala_e, EX_LalaLglu_e, EX_ade_e, EX_adn_e, EX_akg_e, EX_alltn_e, EX_amp_e, EX_arg__L_e, EX_asn__L_e, EX_asp__L_e, EX_cit_e, EX_dad_2_e, EX_damp_e, EX_dgmp_e, EX_dgsn_e, EX_dimp_e, EX_din_e, EX_fe3dcit_e, EX_gln__L_e, EX_glu__L_e, EX_glyclt_e, EX_gmp_e, EX_gsn_e, EX_gthrd_e, EX_gua_e, EX_hxan_e, EX_imp…	2',3'-Cyclic AMP exchange, 2',3'-Cyclic GMP exchange, 3'-AMP exchange, 3'-GMP exchange, L-alanine-D-glutamate exchange, L-alanine-D-glutamate-meso-2,6-diaminoheptanedioate exchange, L-alanine-D-glutamate-meso-2,6-diaminoheptanedioate-D-alanine exchange, L-alanine-L-glutamate exchange, Adenine exchange, Adenosine exchange, 2-Oxoglutarate exchange, Allantoin exchange, AMP exchange, L-Arginine excha…
tartr__L_e	PPC & FUM	b3956 & b1612 or b4122 or b1611	ppc & fumA or fumB or fumC	-20	2	0	0.1	-0.403184	1.13871	-10	19.113	2018-09-02	gurobi	optimal	his__L_c, glu__L_c, utp_c, dctp_c, ribflv_c, atp_c, murein5px4p_p, datp_c, pro__L_c, nad_c, coa_c, thf_c, ctp_c, thr__L_c, bmocogdp_c, lys__L_c, ile__L_c, nadp_c, met__L_c, amet_c, dttp_c, gln__L_c, btn_c, mlthf_c, asp__L_c, asn__L_c, dgtp_c, pheme_c, 10fthf_c, sheme_c, gtp_c, arg__L_c, fad_c	L-Histidine, L-Glutamate, UTP, DCTP, Riboflavin, ATP, Two disacharide linked murein units, pentapeptide crosslinked tetrapeptide (A2pm->D-ala) (middle of chain), DATP, L-Proline, Nicotinamide adenine dinucleotide, Coenzyme A, 5,6,7,8-Tetrahydrofolate, CTP, L-Threonine, Bis-molybdopterin guanine dinucleotide, L-Lysine, L-Isoleucine, Nicotinamide adenine dinucleotide phosphate, L-Methionine, S-Aden…	44	EX_23camp_e, EX_23cgmp_e, EX_3amp_e, EX_3gmp_e, EX_LalaDglu_e, EX_LalaDgluMdap_e, EX_LalaDgluMdapDala_e, EX_LalaLglu_e, EX_ade_e, EX_adn_e, EX_akg_e, EX_alltn_e, EX_amp_e, EX_arg__L_e, EX_asn__L_e, EX_asp__L_e, EX_cit_e, EX_dad_2_e, EX_damp_e, EX_dgmp_e, EX_dgsn_e, EX_dimp_e, EX_din_e, EX_fe3dcit_e, EX_gln__L_e, EX_glu__L_e, EX_glyclt_e, EX_gmp_e, EX_gsn_e, EX_gthrd_e, EX_gua_e, EX_hxan_e, EX_imp…	2',3'-Cyclic AMP exchange, 2',3'-Cyclic GMP exchange, 3'-AMP exchange, 3'-GMP exchange, L-alanine-D-glutamate exchange, L-alanine-D-glutamate-meso-2,6-diaminoheptanedioate exchange, L-alanine-D-glutamate-meso-2,6-diaminoheptanedioate-D-alanine exchange, L-alanine-L-glutamate exchange, Adenine exchange, Adenosine exchange, 2-Oxoglutarate exchange, Allantoin exchange, AMP exchange, L-Arginine excha…
taur_e	PGMT & ADSK	b2690 or b0688 & b2750	yqaB or pgm & cysC	-20	2	0	0.1	-0.0260266	0.97589	-0.253991	12.8885	2018-09-02	gurobi	optimal	cys__L_c, thmpp_c, 2fe2s_c, coa_c, bmocogdp_c, 4fe4s_c, met__L_c, amet_c, btn_c	L-Cysteine, Thiamine diphosphate, [2Fe-2S] iron-sulfur cluster, Coenzyme A, Bis-molybdopterin guanine dinucleotide, [4Fe-4S] iron-sulfur cluster, L-Methionine, S-Adenosyl-L-methionine, Biotin	10	EX_butso3_e, EX_cgly_e, EX_cys__D_e, EX_cys__L_e, EX_ethso3_e, EX_gthrd_e, EX_isetac_e, EX_mso3_e, EX_sulfac_e, EX_taur_e	Butanesulfonate exchange, Cys-Gly exchange, D-Cysteine exchange, L-Cysteine exchange, Ethanesulfonate exchange, Reduced glutathione exchange, Isethionic acid exchange, Methanesulfonate exchange, Sulfoacetate exchange, Taurine exchange
thm_e	GLCDpp	b0124 or b0837	gcd or yliI	-20	2	0	0.1	0	0.975112	-0.000975112	1.28577	2018-09-02	gurobi	optimal			0
thr__L_e	THRS & PSERT	b0004 & b0907	thrC & serC	-20	2	0	0.1	-0.223188	1.27819	-10	8.92746	2018-09-02	gurobi	optimal	cys__L_c, pe161_p, pe160_p, pe161_c, thmpp_c, pe160_c, ribflv_c, atp_c, datp_c, 2fe2s_c, ser__L_c, nad_c, coa_c, thf_c, thr__L_c, gly_c, bmocogdp_c, 4fe4s_c, ile__L_c, nadp_c, met__L_c, amet_c, btn_c, mlthf_c, dgtp_c, 10fthf_c, gtp_c, fad_c	L-Cysteine, Phosphatidylethanolamine (dihexadec-9enoyl, n-C16:1), Phosphatidylethanolamine (dihexadecanoyl, n-C16:0), Phosphatidylethanolamine (dihexadec-9enoyl, n-C16:1), Thiamine diphosphate, Phosphatidylethanolamine (dihexadecanoyl, n-C16:0), Riboflavin, ATP, DATP, [2Fe-2S] iron-sulfur cluster, L-Serine, Nicotinamide adenine dinucleotide, Coenzyme A, 5,6,7,8-Tetrahydrofolate, L-Threonine, Glyc…	2	EX_thr__L_e, EX_thrp_e	L-Threonine exchange, L-Threonine O-3-phosphate exchange
thrp_e	THRS & PSERT	b0004 & b0907	thrC & serC	-20	2	0	0.1	-0.223188	1.27819	-10	8.29741	2018-09-02	gurobi	optimal	cys__L_c, pe161_p, pe160_p, pe161_c, thmpp_c, pe160_c, ribflv_c, atp_c, datp_c, 2fe2s_c, ser__L_c, nad_c, coa_c, thf_c, thr__L_c, gly_c, bmocogdp_c, 4fe4s_c, ile__L_c, nadp_c, met__L_c, amet_c, btn_c, mlthf_c, dgtp_c, 10fthf_c, gtp_c, fad_c	L-Cysteine, Phosphatidylethanolamine (dihexadec-9enoyl, n-C16:1), Phosphatidylethanolamine (dihexadecanoyl, n-C16:0), Phosphatidylethanolamine (dihexadec-9enoyl, n-C16:1), Thiamine diphosphate, Phosphatidylethanolamine (dihexadecanoyl, n-C16:0), Riboflavin, ATP, DATP, [2Fe-2S] iron-sulfur cluster, L-Serine, Nicotinamide adenine dinucleotide, Coenzyme A, 5,6,7,8-Tetrahydrofolate, L-Threonine, Glyc…	2	EX_thr__L_e, EX_thrp_e	L-Threonine exchange, L-Threonine O-3-phosphate exchange
thym_e	NADH16pp & NTD5	b2276 and b2277 and b2278 and b2279 and b2280 and b2281 and b2282 and b2283 and b2284 and b2285 and b2286 and b2287 and b2288 & b2291 or b2744 or b4374	nuoN and nuoM and nuoL and nuoK and nuoJ and nuoI and nuoH and nuoG and nuoF and nuoE and nuoC and nuoB and nuoA & yfbR or umpG or yjjG	-20	2	0	0.1	0	0.974584	0	2.00712	2018-09-02	gurobi	optimal			0
thymd_e	FDH4pp & NTD5	(b3892 and b3893 and b3894) or (b1474 and b1475 and b1476) & b2291 or b2744 or b4374	(fdoI and fdoH and fdoG) or (fdnG and fdnH and fdnI) & yfbR or umpG or yjjG	-20	2	0	0.1	0	1.42303	-10	7.95017	2018-09-02	gurobi	optimal			0
tmao_e	I2FE2ST	b2528 and b2529	iscA and iscU	-20	2	0	0.1	0	0.974576	0	19.8595	2018-09-02	gurobi	optimal			0
tre_e	HEX1 & RPI	b2388 & b2914 or b4090	glk & rpiA or rpiB	-20	2	0	0.1	0	0.998958	-10	17.7958	2018-09-02	gurobi	optimal			0
trp__L_e	PTAr & ANS	b2297 or b2458 & b1263 and b1264	pta or eutD & trpD and trpE	-20	2	0	0.1	-0.0056843	1.1442	-10	11.4868	2018-09-02	gurobi	optimal	trp__L_c	L-Tryptophan	2	EX_indole_e, EX_trp__L_e	Indole exchange, L-Tryptophan exchange
ttdca_e	GLDBRAN2 & FUM	b3431 & b1612 or b4122 or b1611	glgX & fumA or fumB or fumC	-20	2	0	0.1	0	0.982596	-0.358497	17.3781	2018-09-02	gurobi	optimal			0
ttdcea_e	I4FE4ST & I2FE2ST	b2528 and b2529 & b2528 and b2529	iscA and iscU & iscA and iscU	-20	2	0	0.1	0	1.08796	-0.476327	17.4421	2018-09-02	gurobi	optimal			0
tym_e	VALTA & MDH	b3770 & b3236	ilvE & mdh	-20	2	0	0.1	0	0.958779	0	16.1486	2018-09-02	gurobi	optimal			0
tyr__L_e	GLCDpp & PPND	b0124 or b0837 & b2600	gcd or yliI & tyrA	-20	2	0	0.1	-0.0138896	0.997823	-0.138594	3.88716	2018-09-02	gurobi	optimal	thmpp_c, tyr__L_c	Thiamine diphosphate, L-Tyrosine	2	EX_tyr__L_e, EX_tyrp_e	L-Tyrosine exchange, Phosphotyrosine exchange
tyrp_e	CYTBD2pp & PPND	b0978 and b0979 & b2600	cbdA and cbdB & tyrA	-20	2	0	0.1	-0.0138896	0.997823	-0.138594	11.2123	2018-09-02	gurobi	optimal	thmpp_c, tyr__L_c	Thiamine diphosphate, L-Tyrosine	2	EX_tyr__L_e, EX_tyrp_e	L-Tyrosine exchange, Phosphotyrosine exchange
uacgam_e	TKT2 & GND	b2935 or b2465 & b2029	tktA or tktB & gnd	-20	2	0	0.1	-0.176507	1.79954	-10	12.5333	2018-09-02	gurobi	optimal	pydx5p_c, his__L_c, utp_c, thmpp_c, dctp_c, trp__L_c, ribflv_c, atp_c, datp_c, nad_c, coa_c, thf_c, ctp_c, bmocogdp_c, phe__L_c, nadp_c, tyr__L_c, amet_c, dttp_c, btn_c, 2ohph_c, mlthf_c, dgtp_c, 10fthf_c, sheme_c, gtp_c, kdo2lipid4_e, fad_c	Pyridoxal 5'-phosphate, L-Histidine, UTP, Thiamine diphosphate, DCTP, L-Tryptophan, Riboflavin, ATP, DATP, Nicotinamide adenine dinucleotide, Coenzyme A, 5,6,7,8-Tetrahydrofolate, CTP, Bis-molybdopterin guanine dinucleotide, L-Phenylalanine, Nicotinamide adenine dinucleotide phosphate, L-Tyrosine, S-Adenosyl-L-methionine, DTTP, Biotin, 2-Octaprenyl-6-hydroxyphenol, 5,10-Methylenetetrahydrofolate,…	32	EX_23camp_e, EX_23ccmp_e, EX_23cgmp_e, EX_23cump_e, EX_3amp_e, EX_3cmp_e, EX_3gmp_e, EX_3ump_e, EX_adn_e, EX_amp_e, EX_arab__L_e, EX_ascb__L_e, EX_cmp_e, EX_cytd_e, EX_gmp_e, EX_gsn_e, EX_imp_e, EX_ins_e, EX_lyx__L_e, EX_r5p_e, EX_rib__D_e, EX_uacgam_e, EX_udpacgal_e, EX_udpg_e, EX_udpgal_e, EX_udpglcur_e, EX_ump_e, EX_uri_e, EX_xmp_e, EX_xtsn_e, EX_xyl__D_e, EX_xylu__L_e	2',3'-Cyclic AMP exchange, 2',3'-Cyclic CMP exchange, 2',3'-Cyclic GMP exchange, 2',3'-Cyclic UMP exchange, 3'-AMP exchange, 3'-cmp exchange, 3'-GMP exchange, 3'-UMP exchange, Adenosine exchange, AMP exchange, L-Arabinose exchange, L-Ascorbate exchange, CMP exchange, Cytidine exchange, GMP exchange, Guanosine exchange, IMP exchange, Inosine exchange, L-Lyxose exchange, Alpha-D-Ribose 5-phosphate …
udpacgal_e	TKT2 & GND	b2935 or b2465 & b2029	tktA or tktB & gnd	-20	2	0	0.1	-0.176507	1.39767	-10	15.4318	2018-09-02	gurobi	optimal	pydx5p_c, his__L_c, utp_c, thmpp_c, dctp_c, trp__L_c, ribflv_c, atp_c, datp_c, nad_c, coa_c, thf_c, ctp_c, bmocogdp_c, phe__L_c, nadp_c, tyr__L_c, amet_c, dttp_c, btn_c, 2ohph_c, mlthf_c, dgtp_c, 10fthf_c, sheme_c, gtp_c, kdo2lipid4_e, fad_c	Pyridoxal 5'-phosphate, L-Histidine, UTP, Thiamine diphosphate, DCTP, L-Tryptophan, Riboflavin, ATP, DATP, Nicotinamide adenine dinucleotide, Coenzyme A, 5,6,7,8-Tetrahydrofolate, CTP, Bis-molybdopterin guanine dinucleotide, L-Phenylalanine, Nicotinamide adenine dinucleotide phosphate, L-Tyrosine, S-Adenosyl-L-methionine, DTTP, Biotin, 2-Octaprenyl-6-hydroxyphenol, 5,10-Methylenetetrahydrofolate,…	32	EX_23camp_e, EX_23ccmp_e, EX_23cgmp_e, EX_23cump_e, EX_3amp_e, EX_3cmp_e, EX_3gmp_e, EX_3ump_e, EX_adn_e, EX_amp_e, EX_arab__L_e, EX_ascb__L_e, EX_cmp_e, EX_cytd_e, EX_gmp_e, EX_gsn_e, EX_imp_e, EX_ins_e, EX_lyx__L_e, EX_r5p_e, EX_rib__D_e, EX_uacgam_e, EX_udpacgal_e, EX_udpg_e, EX_udpgal_e, EX_udpglcur_e, EX_ump_e, EX_uri_e, EX_xmp_e, EX_xtsn_e, EX_xyl__D_e, EX_xylu__L_e	2',3'-Cyclic AMP exchange, 2',3'-Cyclic CMP exchange, 2',3'-Cyclic GMP exchange, 2',3'-Cyclic UMP exchange, 3'-AMP exchange, 3'-cmp exchange, 3'-GMP exchange, 3'-UMP exchange, Adenosine exchange, AMP exchange, L-Arabinose exchange, L-Ascorbate exchange, CMP exchange, Cytidine exchange, GMP exchange, Guanosine exchange, IMP exchange, Inosine exchange, L-Lyxose exchange, Alpha-D-Ribose 5-phosphate …
udpg_e	TKT2 & GND	b2935 or b2465 & b2029	tktA or tktB & gnd	-20	2	0	0.1	-0.176507	1.77034	-10	10.5054	2018-09-02	gurobi	optimal	pydx5p_c, his__L_c, utp_c, thmpp_c, dctp_c, trp__L_c, ribflv_c, atp_c, datp_c, nad_c, coa_c, thf_c, ctp_c, bmocogdp_c, phe__L_c, nadp_c, tyr__L_c, amet_c, dttp_c, btn_c, 2ohph_c, mlthf_c, dgtp_c, 10fthf_c, sheme_c, gtp_c, kdo2lipid4_e, fad_c	Pyridoxal 5'-phosphate, L-Histidine, UTP, Thiamine diphosphate, DCTP, L-Tryptophan, Riboflavin, ATP, DATP, Nicotinamide adenine dinucleotide, Coenzyme A, 5,6,7,8-Tetrahydrofolate, CTP, Bis-molybdopterin guanine dinucleotide, L-Phenylalanine, Nicotinamide adenine dinucleotide phosphate, L-Tyrosine, S-Adenosyl-L-methionine, DTTP, Biotin, 2-Octaprenyl-6-hydroxyphenol, 5,10-Methylenetetrahydrofolate,…	32	EX_23camp_e, EX_23ccmp_e, EX_23cgmp_e, EX_23cump_e, EX_3amp_e, EX_3cmp_e, EX_3gmp_e, EX_3ump_e, EX_adn_e, EX_amp_e, EX_arab__L_e, EX_ascb__L_e, EX_cmp_e, EX_cytd_e, EX_gmp_e, EX_gsn_e, EX_imp_e, EX_ins_e, EX_lyx__L_e, EX_r5p_e, EX_rib__D_e, EX_uacgam_e, EX_udpacgal_e, EX_udpg_e, EX_udpgal_e, EX_udpglcur_e, EX_ump_e, EX_uri_e, EX_xmp_e, EX_xtsn_e, EX_xyl__D_e, EX_xylu__L_e	2',3'-Cyclic AMP exchange, 2',3'-Cyclic CMP exchange, 2',3'-Cyclic GMP exchange, 2',3'-Cyclic UMP exchange, 3'-AMP exchange, 3'-cmp exchange, 3'-GMP exchange, 3'-UMP exchange, Adenosine exchange, AMP exchange, L-Arabinose exchange, L-Ascorbate exchange, CMP exchange, Cytidine exchange, GMP exchange, Guanosine exchange, IMP exchange, Inosine exchange, L-Lyxose exchange, Alpha-D-Ribose 5-phosphate …
udpgal_e	TKT2 & GND	b2935 or b2465 & b2029	tktA or tktB & gnd	-20	2	0	0.1	-0.176507	1.74299	-10	9.90762	2018-09-02	gurobi	optimal	pydx5p_c, his__L_c, utp_c, thmpp_c, dctp_c, trp__L_c, ribflv_c, atp_c, datp_c, nad_c, coa_c, thf_c, ctp_c, bmocogdp_c, phe__L_c, nadp_c, tyr__L_c, amet_c, dttp_c, btn_c, 2ohph_c, mlthf_c, dgtp_c, 10fthf_c, sheme_c, gtp_c, kdo2lipid4_e, fad_c	Pyridoxal 5'-phosphate, L-Histidine, UTP, Thiamine diphosphate, DCTP, L-Tryptophan, Riboflavin, ATP, DATP, Nicotinamide adenine dinucleotide, Coenzyme A, 5,6,7,8-Tetrahydrofolate, CTP, Bis-molybdopterin guanine dinucleotide, L-Phenylalanine, Nicotinamide adenine dinucleotide phosphate, L-Tyrosine, S-Adenosyl-L-methionine, DTTP, Biotin, 2-Octaprenyl-6-hydroxyphenol, 5,10-Methylenetetrahydrofolate,…	32	EX_23camp_e, EX_23ccmp_e, EX_23cgmp_e, EX_23cump_e, EX_3amp_e, EX_3cmp_e, EX_3gmp_e, EX_3ump_e, EX_adn_e, EX_amp_e, EX_arab__L_e, EX_ascb__L_e, EX_cmp_e, EX_cytd_e, EX_gmp_e, EX_gsn_e, EX_imp_e, EX_ins_e, EX_lyx__L_e, EX_r5p_e, EX_rib__D_e, EX_uacgam_e, EX_udpacgal_e, EX_udpg_e, EX_udpgal_e, EX_udpglcur_e, EX_ump_e, EX_uri_e, EX_xmp_e, EX_xtsn_e, EX_xyl__D_e, EX_xylu__L_e	2',3'-Cyclic AMP exchange, 2',3'-Cyclic CMP exchange, 2',3'-Cyclic GMP exchange, 2',3'-Cyclic UMP exchange, 3'-AMP exchange, 3'-cmp exchange, 3'-GMP exchange, 3'-UMP exchange, Adenosine exchange, AMP exchange, L-Arabinose exchange, L-Ascorbate exchange, CMP exchange, Cytidine exchange, GMP exchange, Guanosine exchange, IMP exchange, Inosine exchange, L-Lyxose exchange, Alpha-D-Ribose 5-phosphate …
udpglcur_e	TKT2 & GND	b2935 or b2465 & b2029	tktA or tktB & gnd	-20	2	0	0.1	-0.176507	1.71395	-10	13.0219	2018-09-02	gurobi	optimal	pydx5p_c, his__L_c, utp_c, thmpp_c, dctp_c, trp__L_c, ribflv_c, atp_c, datp_c, nad_c, coa_c, thf_c, ctp_c, bmocogdp_c, phe__L_c, nadp_c, tyr__L_c, amet_c, dttp_c, btn_c, 2ohph_c, mlthf_c, dgtp_c, 10fthf_c, sheme_c, gtp_c, kdo2lipid4_e, fad_c	Pyridoxal 5'-phosphate, L-Histidine, UTP, Thiamine diphosphate, DCTP, L-Tryptophan, Riboflavin, ATP, DATP, Nicotinamide adenine dinucleotide, Coenzyme A, 5,6,7,8-Tetrahydrofolate, CTP, Bis-molybdopterin guanine dinucleotide, L-Phenylalanine, Nicotinamide adenine dinucleotide phosphate, L-Tyrosine, S-Adenosyl-L-methionine, DTTP, Biotin, 2-Octaprenyl-6-hydroxyphenol, 5,10-Methylenetetrahydrofolate,…	32	EX_23camp_e, EX_23ccmp_e, EX_23cgmp_e, EX_23cump_e, EX_3amp_e, EX_3cmp_e, EX_3gmp_e, EX_3ump_e, EX_adn_e, EX_amp_e, EX_arab__L_e, EX_ascb__L_e, EX_cmp_e, EX_cytd_e, EX_gmp_e, EX_gsn_e, EX_imp_e, EX_ins_e, EX_lyx__L_e, EX_r5p_e, EX_rib__D_e, EX_uacgam_e, EX_udpacgal_e, EX_udpg_e, EX_udpgal_e, EX_udpglcur_e, EX_ump_e, EX_uri_e, EX_xmp_e, EX_xtsn_e, EX_xyl__D_e, EX_xylu__L_e	2',3'-Cyclic AMP exchange, 2',3'-Cyclic CMP exchange, 2',3'-Cyclic GMP exchange, 2',3'-Cyclic UMP exchange, 3'-AMP exchange, 3'-cmp exchange, 3'-GMP exchange, 3'-UMP exchange, Adenosine exchange, AMP exchange, L-Arabinose exchange, L-Ascorbate exchange, CMP exchange, Cytidine exchange, GMP exchange, Guanosine exchange, IMP exchange, Inosine exchange, L-Lyxose exchange, Alpha-D-Ribose 5-phosphate …
ump_e	TKT2 & GND	b2935 or b2465 & b2029	tktA or tktB & gnd	-20	2	0	0.1	-0.176507	1.39767	-10	10.0064	2018-09-02	gurobi	optimal	pydx5p_c, his__L_c, utp_c, thmpp_c, dctp_c, trp__L_c, ribflv_c, atp_c, datp_c, nad_c, coa_c, thf_c, ctp_c, bmocogdp_c, phe__L_c, nadp_c, tyr__L_c, amet_c, dttp_c, btn_c, 2ohph_c, mlthf_c, dgtp_c, 10fthf_c, sheme_c, gtp_c, kdo2lipid4_e, fad_c	Pyridoxal 5'-phosphate, L-Histidine, UTP, Thiamine diphosphate, DCTP, L-Tryptophan, Riboflavin, ATP, DATP, Nicotinamide adenine dinucleotide, Coenzyme A, 5,6,7,8-Tetrahydrofolate, CTP, Bis-molybdopterin guanine dinucleotide, L-Phenylalanine, Nicotinamide adenine dinucleotide phosphate, L-Tyrosine, S-Adenosyl-L-methionine, DTTP, Biotin, 2-Octaprenyl-6-hydroxyphenol, 5,10-Methylenetetrahydrofolate,…	32	EX_23camp_e, EX_23ccmp_e, EX_23cgmp_e, EX_23cump_e, EX_3amp_e, EX_3cmp_e, EX_3gmp_e, EX_3ump_e, EX_adn_e, EX_amp_e, EX_arab__L_e, EX_ascb__L_e, EX_cmp_e, EX_cytd_e, EX_gmp_e, EX_gsn_e, EX_imp_e, EX_ins_e, EX_lyx__L_e, EX_r5p_e, EX_rib__D_e, EX_uacgam_e, EX_udpacgal_e, EX_udpg_e, EX_udpgal_e, EX_udpglcur_e, EX_ump_e, EX_uri_e, EX_xmp_e, EX_xtsn_e, EX_xyl__D_e, EX_xylu__L_e	2',3'-Cyclic AMP exchange, 2',3'-Cyclic CMP exchange, 2',3'-Cyclic GMP exchange, 2',3'-Cyclic UMP exchange, 3'-AMP exchange, 3'-cmp exchange, 3'-GMP exchange, 3'-UMP exchange, Adenosine exchange, AMP exchange, L-Arabinose exchange, L-Ascorbate exchange, CMP exchange, Cytidine exchange, GMP exchange, Guanosine exchange, IMP exchange, Inosine exchange, L-Lyxose exchange, Alpha-D-Ribose 5-phosphate …
ura_e	FDH4pp & ORPT	(b3892 and b3893 and b3894) or (b1474 and b1475 and b1476) & b3642	(fdoI and fdoH and fdoG) or (fdnG and fdnH and fdnI) & pyrE	-20	2	0	0.1	-0.0330795	0.991453	-0.327968	11.6562	2018-09-02	gurobi	optimal	utp_c, dctp_c, ctp_c, dttp_c	UTP, DCTP, CTP, DTTP	19	EX_23ccmp_e, EX_23cump_e, EX_3cmp_e, EX_3ump_e, EX_cmp_e, EX_csn_e, EX_cytd_e, EX_dcmp_e, EX_dcyt_e, EX_dump_e, EX_duri_e, EX_uacgam_e, EX_udpacgal_e, EX_udpg_e, EX_udpgal_e, EX_udpglcur_e, EX_ump_e, EX_ura_e, EX_uri_e	2',3'-Cyclic CMP exchange, 2',3'-Cyclic UMP exchange, 3'-cmp exchange, 3'-UMP exchange, CMP exchange, Cytosine exchange, Cytidine exchange, DCMP exchange, Deoxycytidine exchange, DUMP exchange, Deoxyuridine exchange, UDP-N-acetyl-D-glucosamine exchange, UDP-N-acetyl-D-galactosamine exchange, UDPglucose exchange, UDPgalactose exchange, UDP-D-glucuronate exchange, UMP exchange, Uracil exchange, Uri…
urea_e	CYTBO3_4pp & AGMT	b0429 and b0430 and b0431 and b0432 & b2937	cyoD and cyoC and cyoB and cyoA & speB	-20	2	0	0.1	0	0.856686	0	3.17805	2018-09-02	gurobi	optimal			0
uri_e	TKT2 & GND	b2935 or b2465 & b2029	tktA or tktB & gnd	-20	2	0	0.1	-0.176507	1.39767	-10	16.3043	2018-09-02	gurobi	optimal	pydx5p_c, his__L_c, utp_c, thmpp_c, dctp_c, trp__L_c, ribflv_c, atp_c, datp_c, nad_c, coa_c, thf_c, ctp_c, bmocogdp_c, phe__L_c, nadp_c, tyr__L_c, amet_c, dttp_c, btn_c, 2ohph_c, mlthf_c, dgtp_c, 10fthf_c, sheme_c, gtp_c, kdo2lipid4_e, fad_c	Pyridoxal 5'-phosphate, L-Histidine, UTP, Thiamine diphosphate, DCTP, L-Tryptophan, Riboflavin, ATP, DATP, Nicotinamide adenine dinucleotide, Coenzyme A, 5,6,7,8-Tetrahydrofolate, CTP, Bis-molybdopterin guanine dinucleotide, L-Phenylalanine, Nicotinamide adenine dinucleotide phosphate, L-Tyrosine, S-Adenosyl-L-methionine, DTTP, Biotin, 2-Octaprenyl-6-hydroxyphenol, 5,10-Methylenetetrahydrofolate,…	32	EX_23camp_e, EX_23ccmp_e, EX_23cgmp_e, EX_23cump_e, EX_3amp_e, EX_3cmp_e, EX_3gmp_e, EX_3ump_e, EX_adn_e, EX_amp_e, EX_arab__L_e, EX_ascb__L_e, EX_cmp_e, EX_cytd_e, EX_gmp_e, EX_gsn_e, EX_imp_e, EX_ins_e, EX_lyx__L_e, EX_r5p_e, EX_rib__D_e, EX_uacgam_e, EX_udpacgal_e, EX_udpg_e, EX_udpgal_e, EX_udpglcur_e, EX_ump_e, EX_uri_e, EX_xmp_e, EX_xtsn_e, EX_xyl__D_e, EX_xylu__L_e	2',3'-Cyclic AMP exchange, 2',3'-Cyclic CMP exchange, 2',3'-Cyclic GMP exchange, 2',3'-Cyclic UMP exchange, 3'-AMP exchange, 3'-cmp exchange, 3'-GMP exchange, 3'-UMP exchange, Adenosine exchange, AMP exchange, L-Arabinose exchange, L-Ascorbate exchange, CMP exchange, Cytidine exchange, GMP exchange, Guanosine exchange, IMP exchange, Inosine exchange, L-Lyxose exchange, Alpha-D-Ribose 5-phosphate …
val__L_e	VALTA & ALATA_L	b3770 & b2290 or b2379	ilvE & alaA or alaC	-20	2	0	0.1	-0.0995321	1.05718	-1.05223	7.00268	2018-09-02	gurobi	optimal			8	EX_LalaDglu_e, EX_LalaDgluMdap_e, EX_LalaDgluMdapDala_e, EX_LalaLglu_e, EX_ala__D_e, EX_ala__L_e, EX_alaala_e, EX_val__L_e	L-alanine-D-glutamate exchange, L-alanine-D-glutamate-meso-2,6-diaminoheptanedioate exchange, L-alanine-D-glutamate-meso-2,6-diaminoheptanedioate-D-alanine exchange, L-alanine-L-glutamate exchange, D-Alanine exchange, L-Alanine exchange, D-Alanyl-D-alanine exchange, L-Valine exchange
xan_e	PPC & FUM	b3956 & b1612 or b4122 or b1611	ppc & fumA or fumB or fumC	-20	2	0	0.1	-0.403184	1.27883	-10	9.38937	2018-09-02	gurobi	optimal	his__L_c, glu__L_c, utp_c, dctp_c, ribflv_c, atp_c, murein5px4p_p, datp_c, pro__L_c, nad_c, coa_c, thf_c, ctp_c, thr__L_c, bmocogdp_c, lys__L_c, ile__L_c, nadp_c, met__L_c, amet_c, dttp_c, gln__L_c, btn_c, mlthf_c, asp__L_c, asn__L_c, dgtp_c, pheme_c, 10fthf_c, sheme_c, gtp_c, arg__L_c, fad_c	L-Histidine, L-Glutamate, UTP, DCTP, Riboflavin, ATP, Two disacharide linked murein units, pentapeptide crosslinked tetrapeptide (A2pm->D-ala) (middle of chain), DATP, L-Proline, Nicotinamide adenine dinucleotide, Coenzyme A, 5,6,7,8-Tetrahydrofolate, CTP, L-Threonine, Bis-molybdopterin guanine dinucleotide, L-Lysine, L-Isoleucine, Nicotinamide adenine dinucleotide phosphate, L-Methionine, S-Aden…	44	EX_23camp_e, EX_23cgmp_e, EX_3amp_e, EX_3gmp_e, EX_LalaDglu_e, EX_LalaDgluMdap_e, EX_LalaDgluMdapDala_e, EX_LalaLglu_e, EX_ade_e, EX_adn_e, EX_akg_e, EX_alltn_e, EX_amp_e, EX_arg__L_e, EX_asn__L_e, EX_asp__L_e, EX_cit_e, EX_dad_2_e, EX_damp_e, EX_dgmp_e, EX_dgsn_e, EX_dimp_e, EX_din_e, EX_fe3dcit_e, EX_gln__L_e, EX_glu__L_e, EX_glyclt_e, EX_gmp_e, EX_gsn_e, EX_gthrd_e, EX_gua_e, EX_hxan_e, EX_imp…	2',3'-Cyclic AMP exchange, 2',3'-Cyclic GMP exchange, 3'-AMP exchange, 3'-GMP exchange, L-alanine-D-glutamate exchange, L-alanine-D-glutamate-meso-2,6-diaminoheptanedioate exchange, L-alanine-D-glutamate-meso-2,6-diaminoheptanedioate-D-alanine exchange, L-alanine-L-glutamate exchange, Adenine exchange, Adenosine exchange, 2-Oxoglutarate exchange, Allantoin exchange, AMP exchange, L-Arginine excha…
xmp_e	PPC & FUM	b3956 & b1612 or b4122 or b1611	ppc & fumA or fumB or fumC	-20	2	0	0.1	-0.403184	1.63451	-10	12.9338	2018-09-02	gurobi	optimal	his__L_c, glu__L_c, utp_c, dctp_c, ribflv_c, atp_c, murein5px4p_p, datp_c, pro__L_c, nad_c, coa_c, thf_c, ctp_c, thr__L_c, bmocogdp_c, lys__L_c, ile__L_c, nadp_c, met__L_c, amet_c, dttp_c, gln__L_c, btn_c, mlthf_c, asp__L_c, asn__L_c, dgtp_c, pheme_c, 10fthf_c, sheme_c, gtp_c, arg__L_c, fad_c	L-Histidine, L-Glutamate, UTP, DCTP, Riboflavin, ATP, Two disacharide linked murein units, pentapeptide crosslinked tetrapeptide (A2pm->D-ala) (middle of chain), DATP, L-Proline, Nicotinamide adenine dinucleotide, Coenzyme A, 5,6,7,8-Tetrahydrofolate, CTP, L-Threonine, Bis-molybdopterin guanine dinucleotide, L-Lysine, L-Isoleucine, Nicotinamide adenine dinucleotide phosphate, L-Methionine, S-Aden…	44	EX_23camp_e, EX_23cgmp_e, EX_3amp_e, EX_3gmp_e, EX_LalaDglu_e, EX_LalaDgluMdap_e, EX_LalaDgluMdapDala_e, EX_LalaLglu_e, EX_ade_e, EX_adn_e, EX_akg_e, EX_alltn_e, EX_amp_e, EX_arg__L_e, EX_asn__L_e, EX_asp__L_e, EX_cit_e, EX_dad_2_e, EX_damp_e, EX_dgmp_e, EX_dgsn_e, EX_dimp_e, EX_din_e, EX_fe3dcit_e, EX_gln__L_e, EX_glu__L_e, EX_glyclt_e, EX_gmp_e, EX_gsn_e, EX_gthrd_e, EX_gua_e, EX_hxan_e, EX_imp…	2',3'-Cyclic AMP exchange, 2',3'-Cyclic GMP exchange, 3'-AMP exchange, 3'-GMP exchange, L-alanine-D-glutamate exchange, L-alanine-D-glutamate-meso-2,6-diaminoheptanedioate exchange, L-alanine-D-glutamate-meso-2,6-diaminoheptanedioate-D-alanine exchange, L-alanine-L-glutamate exchange, Adenine exchange, Adenosine exchange, 2-Oxoglutarate exchange, Allantoin exchange, AMP exchange, L-Arginine excha…
xtsn_e	PPC & FUM	b3956 & b1612 or b4122 or b1611	ppc & fumA or fumB or fumC	-20	2	0	0.1	-0.403184	1.63451	-10	9.74613	2018-09-02	gurobi	optimal	his__L_c, glu__L_c, utp_c, dctp_c, ribflv_c, atp_c, murein5px4p_p, datp_c, pro__L_c, nad_c, coa_c, thf_c, ctp_c, thr__L_c, bmocogdp_c, lys__L_c, ile__L_c, nadp_c, met__L_c, amet_c, dttp_c, gln__L_c, btn_c, mlthf_c, asp__L_c, asn__L_c, dgtp_c, pheme_c, 10fthf_c, sheme_c, gtp_c, arg__L_c, fad_c	L-Histidine, L-Glutamate, UTP, DCTP, Riboflavin, ATP, Two disacharide linked murein units, pentapeptide crosslinked tetrapeptide (A2pm->D-ala) (middle of chain), DATP, L-Proline, Nicotinamide adenine dinucleotide, Coenzyme A, 5,6,7,8-Tetrahydrofolate, CTP, L-Threonine, Bis-molybdopterin guanine dinucleotide, L-Lysine, L-Isoleucine, Nicotinamide adenine dinucleotide phosphate, L-Methionine, S-Aden…	44	EX_23camp_e, EX_23cgmp_e, EX_3amp_e, EX_3gmp_e, EX_LalaDglu_e, EX_LalaDgluMdap_e, EX_LalaDgluMdapDala_e, EX_LalaLglu_e, EX_ade_e, EX_adn_e, EX_akg_e, EX_alltn_e, EX_amp_e, EX_arg__L_e, EX_asn__L_e, EX_asp__L_e, EX_cit_e, EX_dad_2_e, EX_damp_e, EX_dgmp_e, EX_dgsn_e, EX_dimp_e, EX_din_e, EX_fe3dcit_e, EX_gln__L_e, EX_glu__L_e, EX_glyclt_e, EX_gmp_e, EX_gsn_e, EX_gthrd_e, EX_gua_e, EX_hxan_e, EX_imp…	2',3'-Cyclic AMP exchange, 2',3'-Cyclic GMP exchange, 3'-AMP exchange, 3'-GMP exchange, L-alanine-D-glutamate exchange, L-alanine-D-glutamate-meso-2,6-diaminoheptanedioate exchange, L-alanine-D-glutamate-meso-2,6-diaminoheptanedioate-D-alanine exchange, L-alanine-L-glutamate exchange, Adenine exchange, Adenosine exchange, 2-Oxoglutarate exchange, Allantoin exchange, AMP exchange, L-Arginine excha…
xyl__D_e	TKT2 & GND	b2935 or b2465 & b2029	tktA or tktB & gnd	-20	2	0	0.1	-0.176507	1.25204	-10	16.6201	2018-09-02	gurobi	optimal	pydx5p_c, his__L_c, utp_c, thmpp_c, dctp_c, trp__L_c, ribflv_c, atp_c, datp_c, nad_c, coa_c, thf_c, ctp_c, bmocogdp_c, phe__L_c, nadp_c, tyr__L_c, amet_c, dttp_c, btn_c, 2ohph_c, mlthf_c, dgtp_c, 10fthf_c, sheme_c, gtp_c, kdo2lipid4_e, fad_c	Pyridoxal 5'-phosphate, L-Histidine, UTP, Thiamine diphosphate, DCTP, L-Tryptophan, Riboflavin, ATP, DATP, Nicotinamide adenine dinucleotide, Coenzyme A, 5,6,7,8-Tetrahydrofolate, CTP, Bis-molybdopterin guanine dinucleotide, L-Phenylalanine, Nicotinamide adenine dinucleotide phosphate, L-Tyrosine, S-Adenosyl-L-methionine, DTTP, Biotin, 2-Octaprenyl-6-hydroxyphenol, 5,10-Methylenetetrahydrofolate,…	32	EX_23camp_e, EX_23ccmp_e, EX_23cgmp_e, EX_23cump_e, EX_3amp_e, EX_3cmp_e, EX_3gmp_e, EX_3ump_e, EX_adn_e, EX_amp_e, EX_arab__L_e, EX_ascb__L_e, EX_cmp_e, EX_cytd_e, EX_gmp_e, EX_gsn_e, EX_imp_e, EX_ins_e, EX_lyx__L_e, EX_r5p_e, EX_rib__D_e, EX_uacgam_e, EX_udpacgal_e, EX_udpg_e, EX_udpgal_e, EX_udpglcur_e, EX_ump_e, EX_uri_e, EX_xmp_e, EX_xtsn_e, EX_xyl__D_e, EX_xylu__L_e	2',3'-Cyclic AMP exchange, 2',3'-Cyclic CMP exchange, 2',3'-Cyclic GMP exchange, 2',3'-Cyclic UMP exchange, 3'-AMP exchange, 3'-cmp exchange, 3'-GMP exchange, 3'-UMP exchange, Adenosine exchange, AMP exchange, L-Arabinose exchange, L-Ascorbate exchange, CMP exchange, Cytidine exchange, GMP exchange, Guanosine exchange, IMP exchange, Inosine exchange, L-Lyxose exchange, Alpha-D-Ribose 5-phosphate …
xylu__L_e	TKT2 & GND	b2935 or b2465 & b2029	tktA or tktB & gnd	-20	2	0	0.1	-0.176507	1.25204	-10	12.9902	2018-09-02	gurobi	optimal	pydx5p_c, his__L_c, utp_c, thmpp_c, dctp_c, trp__L_c, ribflv_c, atp_c, datp_c, nad_c, coa_c, thf_c, ctp_c, bmocogdp_c, phe__L_c, nadp_c, tyr__L_c, amet_c, dttp_c, btn_c, 2ohph_c, mlthf_c, dgtp_c, 10fthf_c, sheme_c, gtp_c, kdo2lipid4_e, fad_c	Pyridoxal 5'-phosphate, L-Histidine, UTP, Thiamine diphosphate, DCTP, L-Tryptophan, Riboflavin, ATP, DATP, Nicotinamide adenine dinucleotide, Coenzyme A, 5,6,7,8-Tetrahydrofolate, CTP, Bis-molybdopterin guanine dinucleotide, L-Phenylalanine, Nicotinamide adenine dinucleotide phosphate, L-Tyrosine, S-Adenosyl-L-methionine, DTTP, Biotin, 2-Octaprenyl-6-hydroxyphenol, 5,10-Methylenetetrahydrofolate,…	32	EX_23camp_e, EX_23ccmp_e, EX_23cgmp_e, EX_23cump_e, EX_3amp_e, EX_3cmp_e, EX_3gmp_e, EX_3ump_e, EX_adn_e, EX_amp_e, EX_arab__L_e, EX_ascb__L_e, EX_cmp_e, EX_cytd_e, EX_gmp_e, EX_gsn_e, EX_imp_e, EX_ins_e, EX_lyx__L_e, EX_r5p_e, EX_rib__D_e, EX_uacgam_e, EX_udpacgal_e, EX_udpg_e, EX_udpgal_e, EX_udpglcur_e, EX_ump_e, EX_uri_e, EX_xmp_e, EX_xtsn_e, EX_xyl__D_e, EX_xylu__L_e	2',3'-Cyclic AMP exchange, 2',3'-Cyclic CMP exchange, 2',3'-Cyclic GMP exchange, 2',3'-Cyclic UMP exchange, 3'-AMP exchange, 3'-cmp exchange, 3'-GMP exchange, 3'-UMP exchange, Adenosine exchange, AMP exchange, L-Arabinose exchange, L-Ascorbate exchange, CMP exchange, Cytidine exchange, GMP exchange, Guanosine exchange, IMP exchange, Inosine exchange, L-Lyxose exchange, Alpha-D-Ribose 5-phosphate …
12ppd__R_e	MGSA & ALR2 & LALDO2x	b0963 & b3012 or b0207 or b1781 or b3001 & b3945	mgsA & dkgA or dkgB or yeaE or gpr & gldA	-20	3	0	0.1	0	0.974584	0	14.9688	2018-09-02	gurobi	optimal			0
12ppd__S_e	PGM & TPI & PSERT	b3612 or b4395 or b0755 & b3919 & b0907	gpmM or ytjC or gpmA & tpiA & serC	-20	3	0	0.1	-0.130288	0.649574	-10	90.3649	2018-09-02	gurobi	optimal			165	EX_12ppd__S_e, EX_14glucan_e, EX_23camp_e, EX_23ccmp_e, EX_23cgmp_e, EX_23dappa_e, EX_3amp_e, EX_3cmp_e, EX_3gmp_e, EX_3hcinnm_e, EX_3hpppn_e, EX_4abut_e, EX_LalaDglu_e, EX_LalaDgluMdap_e, EX_LalaDgluMdapDala_e, EX_LalaLglu_e, EX_ac_e, EX_acac_e, EX_acald_e, EX_acgam_e, EX_acgam1p_e, EX_acmana_e, EX_acmum_e, EX_acnam_e, EX_ade_e, EX_adn_e, EX_agm_e, EX_akg_e, EX_ala__D_e, EX_ala__L_e, EX_alaala_e…	(S)-Propane-1,2-diol exchange, 1,4-alpha-D-glucan exchange, 2',3'-Cyclic AMP exchange, 2',3'-Cyclic CMP exchange, 2',3'-Cyclic GMP exchange, 2,3-diaminopropionate exchange, 3'-AMP exchange, 3'-cmp exchange, 3'-GMP exchange, 3-hydroxycinnamic acid exchange, 3-(3-hydroxy-phenyl)propionate exchange, 4-Aminobutanoate exchange, L-alanine-D-glutamate exchange, L-alanine-D-glutamate-meso-2,6-diaminohept…
14glucan_e	PGM & TPI & PSERT	b3612 or b4395 or b0755 & b3919 & b0907	gpmM or ytjC or gpmA & tpiA & serC	-20	3	0	0.1	-0.135639	0.190689	-2.82335	138.71	2018-09-02	gurobi	optimal			165	EX_12ppd__S_e, EX_14glucan_e, EX_23camp_e, EX_23ccmp_e, EX_23cgmp_e, EX_23dappa_e, EX_3amp_e, EX_3cmp_e, EX_3gmp_e, EX_3hcinnm_e, EX_3hpppn_e, EX_4abut_e, EX_LalaDglu_e, EX_LalaDgluMdap_e, EX_LalaDgluMdapDala_e, EX_LalaLglu_e, EX_ac_e, EX_acac_e, EX_acald_e, EX_acgam_e, EX_acgam1p_e, EX_acmana_e, EX_acmum_e, EX_acnam_e, EX_ade_e, EX_adn_e, EX_agm_e, EX_akg_e, EX_ala__D_e, EX_ala__L_e, EX_alaala_e…	(S)-Propane-1,2-diol exchange, 1,4-alpha-D-glucan exchange, 2',3'-Cyclic AMP exchange, 2',3'-Cyclic CMP exchange, 2',3'-Cyclic GMP exchange, 2,3-diaminopropionate exchange, 3'-AMP exchange, 3'-cmp exchange, 3'-GMP exchange, 3-hydroxycinnamic acid exchange, 3-(3-hydroxy-phenyl)propionate exchange, 4-Aminobutanoate exchange, L-alanine-D-glutamate exchange, L-alanine-D-glutamate-meso-2,6-diaminohept…
15dap_e	POAACR & LYSDC & CYTBD2pp	b1010 & b0186 or b4131 & b0978 and b0979	rutC & ldcC or cadA & cbdA and cbdB	-20	3	0	0.1	0	0.974584	0	4.23606	2018-09-02	gurobi	optimal			0
23camp_e	PPC & FUM & PSERT	b3956 & b1612 or b4122 or b1611 & b0907	ppc & fumA or fumB or fumC & serC	-20	3	0	0.1	-0.4958	1.61002	-10	96.347	2018-09-02	gurobi	optimal	cys__L_c, pe161_p, his__L_c, glu__L_c, utp_c, pe160_p, pe161_c, thmpp_c, dctp_c, pe160_c, ribflv_c, atp_c, murein5px4p_p, datp_c, pro__L_c, 2fe2s_c, ser__L_c, nad_c, coa_c, thf_c, ctp_c, thr__L_c, gly_c, bmocogdp_c, lys__L_c, 4fe4s_c, ile__L_c, nadp_c, met__L_c, amet_c, dttp_c, gln__L_c, btn_c, mlthf_c, asp__L_c, asn__L_c, dgtp_c, pheme_c, 10fthf_c, sheme_c, gtp_c, arg__L_c, fad_c	L-Cysteine, Phosphatidylethanolamine (dihexadec-9enoyl, n-C16:1), L-Histidine, L-Glutamate, UTP, Phosphatidylethanolamine (dihexadecanoyl, n-C16:0), Phosphatidylethanolamine (dihexadec-9enoyl, n-C16:1), Thiamine diphosphate, DCTP, Phosphatidylethanolamine (dihexadecanoyl, n-C16:0), Riboflavin, ATP, Two disacharide linked murein units, pentapeptide crosslinked tetrapeptide (A2pm->D-ala) (middle of…	44	EX_23camp_e, EX_23cgmp_e, EX_3amp_e, EX_3gmp_e, EX_LalaDglu_e, EX_LalaDgluMdap_e, EX_LalaDgluMdapDala_e, EX_LalaLglu_e, EX_ade_e, EX_adn_e, EX_akg_e, EX_alltn_e, EX_amp_e, EX_arg__L_e, EX_asn__L_e, EX_asp__L_e, EX_cit_e, EX_dad_2_e, EX_damp_e, EX_dgmp_e, EX_dgsn_e, EX_dimp_e, EX_din_e, EX_fe3dcit_e, EX_gln__L_e, EX_glu__L_e, EX_glyclt_e, EX_gmp_e, EX_gsn_e, EX_gthrd_e, EX_gua_e, EX_hxan_e, EX_imp…	2',3'-Cyclic AMP exchange, 2',3'-Cyclic GMP exchange, 3'-AMP exchange, 3'-GMP exchange, L-alanine-D-glutamate exchange, L-alanine-D-glutamate-meso-2,6-diaminoheptanedioate exchange, L-alanine-D-glutamate-meso-2,6-diaminoheptanedioate-D-alanine exchange, L-alanine-L-glutamate exchange, Adenine exchange, Adenosine exchange, 2-Oxoglutarate exchange, Allantoin exchange, AMP exchange, L-Arginine excha…
23ccmp_e	TKT2 & PPC & GND	b2935 or b2465 & b3956 & b2029	tktA or tktB & ppc & gnd	-20	3	0	0.1	-0.176507	1.40342	-10	86.1036	2018-09-02	gurobi	optimal	pydx5p_c, his__L_c, utp_c, thmpp_c, dctp_c, trp__L_c, ribflv_c, atp_c, datp_c, nad_c, coa_c, thf_c, ctp_c, bmocogdp_c, phe__L_c, nadp_c, tyr__L_c, amet_c, dttp_c, btn_c, 2ohph_c, mlthf_c, dgtp_c, 10fthf_c, sheme_c, gtp_c, kdo2lipid4_e, fad_c	Pyridoxal 5'-phosphate, L-Histidine, UTP, Thiamine diphosphate, DCTP, L-Tryptophan, Riboflavin, ATP, DATP, Nicotinamide adenine dinucleotide, Coenzyme A, 5,6,7,8-Tetrahydrofolate, CTP, Bis-molybdopterin guanine dinucleotide, L-Phenylalanine, Nicotinamide adenine dinucleotide phosphate, L-Tyrosine, S-Adenosyl-L-methionine, DTTP, Biotin, 2-Octaprenyl-6-hydroxyphenol, 5,10-Methylenetetrahydrofolate,…	32	EX_23camp_e, EX_23ccmp_e, EX_23cgmp_e, EX_23cump_e, EX_3amp_e, EX_3cmp_e, EX_3gmp_e, EX_3ump_e, EX_adn_e, EX_amp_e, EX_arab__L_e, EX_ascb__L_e, EX_cmp_e, EX_cytd_e, EX_gmp_e, EX_gsn_e, EX_imp_e, EX_ins_e, EX_lyx__L_e, EX_r5p_e, EX_rib__D_e, EX_uacgam_e, EX_udpacgal_e, EX_udpg_e, EX_udpgal_e, EX_udpglcur_e, EX_ump_e, EX_uri_e, EX_xmp_e, EX_xtsn_e, EX_xyl__D_e, EX_xylu__L_e	2',3'-Cyclic AMP exchange, 2',3'-Cyclic CMP exchange, 2',3'-Cyclic GMP exchange, 2',3'-Cyclic UMP exchange, 3'-AMP exchange, 3'-cmp exchange, 3'-GMP exchange, 3'-UMP exchange, Adenosine exchange, AMP exchange, L-Arabinose exchange, L-Ascorbate exchange, CMP exchange, Cytidine exchange, GMP exchange, Guanosine exchange, IMP exchange, Inosine exchange, L-Lyxose exchange, Alpha-D-Ribose 5-phosphate …
23cgmp_e	PPC & FUM & PSERT	b3956 & b1612 or b4122 or b1611 & b0907	ppc & fumA or fumB or fumC & serC	-20	3	0	0.1	-0.526057	1.62935	-10	84.6852	2018-09-02	gurobi	optimal	cys__L_c, pe161_p, his__L_c, glu__L_c, utp_c, pe160_p, pe161_c, thmpp_c, dctp_c, pe160_c, ribflv_c, atp_c, murein5px4p_p, datp_c, pro__L_c, 2fe2s_c, ser__L_c, nad_c, coa_c, thf_c, ctp_c, thr__L_c, gly_c, bmocogdp_c, lys__L_c, 4fe4s_c, ile__L_c, nadp_c, met__L_c, amet_c, dttp_c, gln__L_c, btn_c, mlthf_c, asp__L_c, asn__L_c, dgtp_c, pheme_c, 10fthf_c, sheme_c, gtp_c, arg__L_c, fad_c	L-Cysteine, Phosphatidylethanolamine (dihexadec-9enoyl, n-C16:1), L-Histidine, L-Glutamate, UTP, Phosphatidylethanolamine (dihexadecanoyl, n-C16:0), Phosphatidylethanolamine (dihexadec-9enoyl, n-C16:1), Thiamine diphosphate, DCTP, Phosphatidylethanolamine (dihexadecanoyl, n-C16:0), Riboflavin, ATP, Two disacharide linked murein units, pentapeptide crosslinked tetrapeptide (A2pm->D-ala) (middle of…	44	EX_23camp_e, EX_23cgmp_e, EX_3amp_e, EX_3gmp_e, EX_LalaDglu_e, EX_LalaDgluMdap_e, EX_LalaDgluMdapDala_e, EX_LalaLglu_e, EX_ade_e, EX_adn_e, EX_akg_e, EX_alltn_e, EX_amp_e, EX_arg__L_e, EX_asn__L_e, EX_asp__L_e, EX_cit_e, EX_dad_2_e, EX_damp_e, EX_dgmp_e, EX_dgsn_e, EX_dimp_e, EX_din_e, EX_fe3dcit_e, EX_gln__L_e, EX_glu__L_e, EX_glyclt_e, EX_gmp_e, EX_gsn_e, EX_gthrd_e, EX_gua_e, EX_hxan_e, EX_imp…	2',3'-Cyclic AMP exchange, 2',3'-Cyclic GMP exchange, 3'-AMP exchange, 3'-GMP exchange, L-alanine-D-glutamate exchange, L-alanine-D-glutamate-meso-2,6-diaminoheptanedioate exchange, L-alanine-D-glutamate-meso-2,6-diaminoheptanedioate-D-alanine exchange, L-alanine-L-glutamate exchange, Adenine exchange, Adenosine exchange, 2-Oxoglutarate exchange, Allantoin exchange, AMP exchange, L-Arginine excha…
23cump_e	TKT2 & CYTK1 & GND	b2935 or b2465 & b0910 & b2029	tktA or tktB & cmk & gnd	-20	3	0	0.1	-0.176507	1.38932	-10	123.433	2018-09-02	gurobi	optimal	pydx5p_c, his__L_c, utp_c, thmpp_c, dctp_c, trp__L_c, ribflv_c, atp_c, datp_c, nad_c, coa_c, thf_c, ctp_c, bmocogdp_c, phe__L_c, nadp_c, tyr__L_c, amet_c, dttp_c, btn_c, 2ohph_c, mlthf_c, dgtp_c, 10fthf_c, sheme_c, gtp_c, kdo2lipid4_e, fad_c	Pyridoxal 5'-phosphate, L-Histidine, UTP, Thiamine diphosphate, DCTP, L-Tryptophan, Riboflavin, ATP, DATP, Nicotinamide adenine dinucleotide, Coenzyme A, 5,6,7,8-Tetrahydrofolate, CTP, Bis-molybdopterin guanine dinucleotide, L-Phenylalanine, Nicotinamide adenine dinucleotide phosphate, L-Tyrosine, S-Adenosyl-L-methionine, DTTP, Biotin, 2-Octaprenyl-6-hydroxyphenol, 5,10-Methylenetetrahydrofolate,…	32	EX_23camp_e, EX_23ccmp_e, EX_23cgmp_e, EX_23cump_e, EX_3amp_e, EX_3cmp_e, EX_3gmp_e, EX_3ump_e, EX_adn_e, EX_amp_e, EX_arab__L_e, EX_ascb__L_e, EX_cmp_e, EX_cytd_e, EX_gmp_e, EX_gsn_e, EX_imp_e, EX_ins_e, EX_lyx__L_e, EX_r5p_e, EX_rib__D_e, EX_uacgam_e, EX_udpacgal_e, EX_udpg_e, EX_udpgal_e, EX_udpglcur_e, EX_ump_e, EX_uri_e, EX_xmp_e, EX_xtsn_e, EX_xyl__D_e, EX_xylu__L_e	2',3'-Cyclic AMP exchange, 2',3'-Cyclic CMP exchange, 2',3'-Cyclic GMP exchange, 2',3'-Cyclic UMP exchange, 3'-AMP exchange, 3'-cmp exchange, 3'-GMP exchange, 3'-UMP exchange, Adenosine exchange, AMP exchange, L-Arabinose exchange, L-Ascorbate exchange, CMP exchange, Cytidine exchange, GMP exchange, Guanosine exchange, IMP exchange, Inosine exchange, L-Lyxose exchange, Alpha-D-Ribose 5-phosphate …
23dappa_e	PGM & TPI & PSERT	b3612 or b4395 or b0755 & b3919 & b0907	gpmM or ytjC or gpmA & tpiA & serC	-20	3	0	0.1	-0.172927	0.53786	-10	135.487	2018-09-02	gurobi	optimal			165	EX_12ppd__S_e, EX_14glucan_e, EX_23camp_e, EX_23ccmp_e, EX_23cgmp_e, EX_23dappa_e, EX_3amp_e, EX_3cmp_e, EX_3gmp_e, EX_3hcinnm_e, EX_3hpppn_e, EX_4abut_e, EX_LalaDglu_e, EX_LalaDgluMdap_e, EX_LalaDgluMdapDala_e, EX_LalaLglu_e, EX_ac_e, EX_acac_e, EX_acald_e, EX_acgam_e, EX_acgam1p_e, EX_acmana_e, EX_acmum_e, EX_acnam_e, EX_ade_e, EX_adn_e, EX_agm_e, EX_akg_e, EX_ala__D_e, EX_ala__L_e, EX_alaala_e…	(S)-Propane-1,2-diol exchange, 1,4-alpha-D-glucan exchange, 2',3'-Cyclic AMP exchange, 2',3'-Cyclic CMP exchange, 2',3'-Cyclic GMP exchange, 2,3-diaminopropionate exchange, 3'-AMP exchange, 3'-cmp exchange, 3'-GMP exchange, 3-hydroxycinnamic acid exchange, 3-(3-hydroxy-phenyl)propionate exchange, 4-Aminobutanoate exchange, L-alanine-D-glutamate exchange, L-alanine-D-glutamate-meso-2,6-diaminohept…
26dap__M_e	PPC & DAPE & PSERT	b3956 & b3809 & b0907	ppc & dapF & serC	-20	3	0	0.1	-0.0370949	0.991538	-0.36781	121.214	2018-09-02	gurobi	optimal	murein5px4p_p, lys__L_c	Two disacharide linked murein units, pentapeptide crosslinked tetrapeptide (A2pm->D-ala) (middle of chain), L-Lysine	3	EX_26dap__M_e, EX_LalaDgluMdap_e, EX_LalaDgluMdapDala_e	Meso-2,6-Diaminoheptanedioate exchange, L-alanine-D-glutamate-meso-2,6-diaminoheptanedioate exchange, L-alanine-D-glutamate-meso-2,6-diaminoheptanedioate-D-alanine exchange
2ddglcn_e	PTAr & CBMKr & FUM	b2297 or b2458 & b0521 or b0323 or b2874 & b1612 or b4122 or b1611	pta or eutD & ybcF or yahI or yqeA & fumA or fumB or fumC	-20	3	0	0.1	0	1.17448	-10	176.048	2018-09-02	gurobi	optimal			0
3amp_e	PPC & FUM & PSERT	b3956 & b1612 or b4122 or b1611 & b0907	ppc & fumA or fumB or fumC & serC	-20	3	0	0.1	-0.4958	1.61002	-10	72.5251	2018-09-02	gurobi	optimal	cys__L_c, pe161_p, his__L_c, glu__L_c, utp_c, pe160_p, pe161_c, thmpp_c, dctp_c, pe160_c, ribflv_c, atp_c, murein5px4p_p, datp_c, pro__L_c, 2fe2s_c, ser__L_c, nad_c, coa_c, thf_c, ctp_c, thr__L_c, gly_c, bmocogdp_c, lys__L_c, 4fe4s_c, ile__L_c, nadp_c, met__L_c, amet_c, dttp_c, gln__L_c, btn_c, mlthf_c, asp__L_c, asn__L_c, dgtp_c, pheme_c, 10fthf_c, sheme_c, gtp_c, arg__L_c, fad_c	L-Cysteine, Phosphatidylethanolamine (dihexadec-9enoyl, n-C16:1), L-Histidine, L-Glutamate, UTP, Phosphatidylethanolamine (dihexadecanoyl, n-C16:0), Phosphatidylethanolamine (dihexadec-9enoyl, n-C16:1), Thiamine diphosphate, DCTP, Phosphatidylethanolamine (dihexadecanoyl, n-C16:0), Riboflavin, ATP, Two disacharide linked murein units, pentapeptide crosslinked tetrapeptide (A2pm->D-ala) (middle of…	44	EX_23camp_e, EX_23cgmp_e, EX_3amp_e, EX_3gmp_e, EX_LalaDglu_e, EX_LalaDgluMdap_e, EX_LalaDgluMdapDala_e, EX_LalaLglu_e, EX_ade_e, EX_adn_e, EX_akg_e, EX_alltn_e, EX_amp_e, EX_arg__L_e, EX_asn__L_e, EX_asp__L_e, EX_cit_e, EX_dad_2_e, EX_damp_e, EX_dgmp_e, EX_dgsn_e, EX_dimp_e, EX_din_e, EX_fe3dcit_e, EX_gln__L_e, EX_glu__L_e, EX_glyclt_e, EX_gmp_e, EX_gsn_e, EX_gthrd_e, EX_gua_e, EX_hxan_e, EX_imp…	2',3'-Cyclic AMP exchange, 2',3'-Cyclic GMP exchange, 3'-AMP exchange, 3'-GMP exchange, L-alanine-D-glutamate exchange, L-alanine-D-glutamate-meso-2,6-diaminoheptanedioate exchange, L-alanine-D-glutamate-meso-2,6-diaminoheptanedioate-D-alanine exchange, L-alanine-L-glutamate exchange, Adenine exchange, Adenosine exchange, 2-Oxoglutarate exchange, Allantoin exchange, AMP exchange, L-Arginine excha…
3cmp_e	TKT2 & FUM & GND	b2935 or b2465 & b1612 or b4122 or b1611 & b2029	tktA or tktB & fumA or fumB or fumC & gnd	-20	3	0	0.1	-0.176507	1.31121	-10	56.4517	2018-09-02	gurobi	optimal	pydx5p_c, his__L_c, utp_c, thmpp_c, dctp_c, trp__L_c, ribflv_c, atp_c, datp_c, nad_c, coa_c, thf_c, ctp_c, bmocogdp_c, phe__L_c, nadp_c, tyr__L_c, amet_c, dttp_c, btn_c, 2ohph_c, mlthf_c, dgtp_c, 10fthf_c, sheme_c, gtp_c, kdo2lipid4_e, fad_c	Pyridoxal 5'-phosphate, L-Histidine, UTP, Thiamine diphosphate, DCTP, L-Tryptophan, Riboflavin, ATP, DATP, Nicotinamide adenine dinucleotide, Coenzyme A, 5,6,7,8-Tetrahydrofolate, CTP, Bis-molybdopterin guanine dinucleotide, L-Phenylalanine, Nicotinamide adenine dinucleotide phosphate, L-Tyrosine, S-Adenosyl-L-methionine, DTTP, Biotin, 2-Octaprenyl-6-hydroxyphenol, 5,10-Methylenetetrahydrofolate,…	32	EX_23camp_e, EX_23ccmp_e, EX_23cgmp_e, EX_23cump_e, EX_3amp_e, EX_3cmp_e, EX_3gmp_e, EX_3ump_e, EX_adn_e, EX_amp_e, EX_arab__L_e, EX_ascb__L_e, EX_cmp_e, EX_cytd_e, EX_gmp_e, EX_gsn_e, EX_imp_e, EX_ins_e, EX_lyx__L_e, EX_r5p_e, EX_rib__D_e, EX_uacgam_e, EX_udpacgal_e, EX_udpg_e, EX_udpgal_e, EX_udpglcur_e, EX_ump_e, EX_uri_e, EX_xmp_e, EX_xtsn_e, EX_xyl__D_e, EX_xylu__L_e	2',3'-Cyclic AMP exchange, 2',3'-Cyclic CMP exchange, 2',3'-Cyclic GMP exchange, 2',3'-Cyclic UMP exchange, 3'-AMP exchange, 3'-cmp exchange, 3'-GMP exchange, 3'-UMP exchange, Adenosine exchange, AMP exchange, L-Arabinose exchange, L-Ascorbate exchange, CMP exchange, Cytidine exchange, GMP exchange, Guanosine exchange, IMP exchange, Inosine exchange, L-Lyxose exchange, Alpha-D-Ribose 5-phosphate …
3gmp_e	PPC & FUM & PSERT	b3956 & b1612 or b4122 or b1611 & b0907	ppc & fumA or fumB or fumC & serC	-20	3	0	0.1	-0.526057	1.62935	-10	52.1479	2018-09-02	gurobi	optimal	cys__L_c, pe161_p, his__L_c, glu__L_c, utp_c, pe160_p, pe161_c, thmpp_c, dctp_c, pe160_c, ribflv_c, atp_c, murein5px4p_p, datp_c, pro__L_c, 2fe2s_c, ser__L_c, nad_c, coa_c, thf_c, ctp_c, thr__L_c, gly_c, bmocogdp_c, lys__L_c, 4fe4s_c, ile__L_c, nadp_c, met__L_c, amet_c, dttp_c, gln__L_c, btn_c, mlthf_c, asp__L_c, asn__L_c, dgtp_c, pheme_c, 10fthf_c, sheme_c, gtp_c, arg__L_c, fad_c	L-Cysteine, Phosphatidylethanolamine (dihexadec-9enoyl, n-C16:1), L-Histidine, L-Glutamate, UTP, Phosphatidylethanolamine (dihexadecanoyl, n-C16:0), Phosphatidylethanolamine (dihexadec-9enoyl, n-C16:1), Thiamine diphosphate, DCTP, Phosphatidylethanolamine (dihexadecanoyl, n-C16:0), Riboflavin, ATP, Two disacharide linked murein units, pentapeptide crosslinked tetrapeptide (A2pm->D-ala) (middle of…	44	EX_23camp_e, EX_23cgmp_e, EX_3amp_e, EX_3gmp_e, EX_LalaDglu_e, EX_LalaDgluMdap_e, EX_LalaDgluMdapDala_e, EX_LalaLglu_e, EX_ade_e, EX_adn_e, EX_akg_e, EX_alltn_e, EX_amp_e, EX_arg__L_e, EX_asn__L_e, EX_asp__L_e, EX_cit_e, EX_dad_2_e, EX_damp_e, EX_dgmp_e, EX_dgsn_e, EX_dimp_e, EX_din_e, EX_fe3dcit_e, EX_gln__L_e, EX_glu__L_e, EX_glyclt_e, EX_gmp_e, EX_gsn_e, EX_gthrd_e, EX_gua_e, EX_hxan_e, EX_imp…	2',3'-Cyclic AMP exchange, 2',3'-Cyclic GMP exchange, 3'-AMP exchange, 3'-GMP exchange, L-alanine-D-glutamate exchange, L-alanine-D-glutamate-meso-2,6-diaminoheptanedioate exchange, L-alanine-D-glutamate-meso-2,6-diaminoheptanedioate-D-alanine exchange, L-alanine-L-glutamate exchange, Adenine exchange, Adenosine exchange, 2-Oxoglutarate exchange, Allantoin exchange, AMP exchange, L-Arginine excha…
3hcinnm_e	MALS & PPC & PSERT	b4014 or b2976 & b3956 & b0907	aceB or glcB & ppc & serC	-20	3	0	0.1	-0.466521	0.883255	-4.12057	100.478	2018-09-02	gurobi	optimal	cys__L_c, pe161_p, glu__L_c, utp_c, pe160_p, pe161_c, thmpp_c, dctp_c, pe160_c, ribflv_c, atp_c, murein5px4p_p, datp_c, pro__L_c, 2fe2s_c, ser__L_c, nad_c, coa_c, thf_c, ctp_c, thr__L_c, gly_c, bmocogdp_c, lys__L_c, 4fe4s_c, ile__L_c, nadp_c, met__L_c, amet_c, dttp_c, gln__L_c, btn_c, mlthf_c, asp__L_c, asn__L_c, dgtp_c, pheme_c, 10fthf_c, sheme_c, gtp_c, arg__L_c, fad_c	L-Cysteine, Phosphatidylethanolamine (dihexadec-9enoyl, n-C16:1), L-Glutamate, UTP, Phosphatidylethanolamine (dihexadecanoyl, n-C16:0), Phosphatidylethanolamine (dihexadec-9enoyl, n-C16:1), Thiamine diphosphate, DCTP, Phosphatidylethanolamine (dihexadecanoyl, n-C16:0), Riboflavin, ATP, Two disacharide linked murein units, pentapeptide crosslinked tetrapeptide (A2pm->D-ala) (middle of chain), DATP…	29	EX_3hcinnm_e, EX_3hpppn_e, EX_4abut_e, EX_LalaDglu_e, EX_LalaDgluMdap_e, EX_LalaDgluMdapDala_e, EX_LalaLglu_e, EX_agm_e, EX_akg_e, EX_arg__L_e, EX_asn__L_e, EX_asp__L_e, EX_cit_e, EX_fe3dcit_e, EX_fum_e, EX_gln__L_e, EX_glu__L_e, EX_gthrd_e, EX_mal__L_e, EX_orn_e, EX_pacald_e, EX_peamn_e, EX_pppn_e, EX_pro__L_e, EX_progly_e, EX_ptrc_e, EX_succ_e, EX_tartr__D_e, EX_tartr__L_e	3-hydroxycinnamic acid exchange, 3-(3-hydroxy-phenyl)propionate exchange, 4-Aminobutanoate exchange, L-alanine-D-glutamate exchange, L-alanine-D-glutamate-meso-2,6-diaminoheptanedioate exchange, L-alanine-D-glutamate-meso-2,6-diaminoheptanedioate-D-alanine exchange, L-alanine-L-glutamate exchange, Agmatine exchange, 2-Oxoglutarate exchange, L-Arginine exchange, L-Asparagine exchange, L-Aspartate …
3hpp_e	3AMACHYD & F6PA & SUCDi	b1009 & b0825 or b3946 & b0721 and b0722 and b0723 and b0724	rutD & fsaA or fsaB & sdhC and sdhD and sdhA and sdhB	-20	3	0	0.1	0	0.949193	0	5.00623	2018-09-02	gurobi	optimal			0
3hpppn_e	MALS & PPC & PSERT	b4014 or b2976 & b3956 & b0907	aceB or glcB & ppc & serC	-20	3	0	0.1	-0.466521	0.850457	-3.96756	44.6351	2018-09-02	gurobi	optimal	cys__L_c, pe161_p, glu__L_c, utp_c, pe160_p, pe161_c, thmpp_c, dctp_c, pe160_c, ribflv_c, atp_c, murein5px4p_p, datp_c, pro__L_c, 2fe2s_c, ser__L_c, nad_c, coa_c, thf_c, ctp_c, thr__L_c, gly_c, bmocogdp_c, lys__L_c, 4fe4s_c, ile__L_c, nadp_c, met__L_c, amet_c, dttp_c, gln__L_c, btn_c, mlthf_c, asp__L_c, asn__L_c, dgtp_c, pheme_c, 10fthf_c, sheme_c, gtp_c, arg__L_c, fad_c	L-Cysteine, Phosphatidylethanolamine (dihexadec-9enoyl, n-C16:1), L-Glutamate, UTP, Phosphatidylethanolamine (dihexadecanoyl, n-C16:0), Phosphatidylethanolamine (dihexadec-9enoyl, n-C16:1), Thiamine diphosphate, DCTP, Phosphatidylethanolamine (dihexadecanoyl, n-C16:0), Riboflavin, ATP, Two disacharide linked murein units, pentapeptide crosslinked tetrapeptide (A2pm->D-ala) (middle of chain), DATP…	29	EX_3hcinnm_e, EX_3hpppn_e, EX_4abut_e, EX_LalaDglu_e, EX_LalaDgluMdap_e, EX_LalaDgluMdapDala_e, EX_LalaLglu_e, EX_agm_e, EX_akg_e, EX_arg__L_e, EX_asn__L_e, EX_asp__L_e, EX_cit_e, EX_fe3dcit_e, EX_fum_e, EX_gln__L_e, EX_glu__L_e, EX_gthrd_e, EX_mal__L_e, EX_orn_e, EX_pacald_e, EX_peamn_e, EX_pppn_e, EX_pro__L_e, EX_progly_e, EX_ptrc_e, EX_succ_e, EX_tartr__D_e, EX_tartr__L_e	3-hydroxycinnamic acid exchange, 3-(3-hydroxy-phenyl)propionate exchange, 4-Aminobutanoate exchange, L-alanine-D-glutamate exchange, L-alanine-D-glutamate-meso-2,6-diaminoheptanedioate exchange, L-alanine-D-glutamate-meso-2,6-diaminoheptanedioate-D-alanine exchange, L-alanine-L-glutamate exchange, Agmatine exchange, 2-Oxoglutarate exchange, L-Arginine exchange, L-Asparagine exchange, L-Aspartate …
3ump_e	TKT2 & FRD3 & GND	b2935 or b2465 & b4151 and b4152 and b4153 and b4154 & b2029	tktA or tktB & frdD and frdC and frdB and frdA & gnd	-20	3	0	0.1	-0.176507	1.39767	-10	68.7581	2018-09-02	gurobi	optimal	pydx5p_c, his__L_c, utp_c, thmpp_c, dctp_c, trp__L_c, ribflv_c, atp_c, datp_c, nad_c, coa_c, thf_c, ctp_c, bmocogdp_c, phe__L_c, nadp_c, tyr__L_c, amet_c, dttp_c, btn_c, 2ohph_c, mlthf_c, dgtp_c, 10fthf_c, sheme_c, gtp_c, kdo2lipid4_e, fad_c	Pyridoxal 5'-phosphate, L-Histidine, UTP, Thiamine diphosphate, DCTP, L-Tryptophan, Riboflavin, ATP, DATP, Nicotinamide adenine dinucleotide, Coenzyme A, 5,6,7,8-Tetrahydrofolate, CTP, Bis-molybdopterin guanine dinucleotide, L-Phenylalanine, Nicotinamide adenine dinucleotide phosphate, L-Tyrosine, S-Adenosyl-L-methionine, DTTP, Biotin, 2-Octaprenyl-6-hydroxyphenol, 5,10-Methylenetetrahydrofolate,…	32	EX_23camp_e, EX_23ccmp_e, EX_23cgmp_e, EX_23cump_e, EX_3amp_e, EX_3cmp_e, EX_3gmp_e, EX_3ump_e, EX_adn_e, EX_amp_e, EX_arab__L_e, EX_ascb__L_e, EX_cmp_e, EX_cytd_e, EX_gmp_e, EX_gsn_e, EX_imp_e, EX_ins_e, EX_lyx__L_e, EX_r5p_e, EX_rib__D_e, EX_uacgam_e, EX_udpacgal_e, EX_udpg_e, EX_udpgal_e, EX_udpglcur_e, EX_ump_e, EX_uri_e, EX_xmp_e, EX_xtsn_e, EX_xyl__D_e, EX_xylu__L_e	2',3'-Cyclic AMP exchange, 2',3'-Cyclic CMP exchange, 2',3'-Cyclic GMP exchange, 2',3'-Cyclic UMP exchange, 3'-AMP exchange, 3'-cmp exchange, 3'-GMP exchange, 3'-UMP exchange, Adenosine exchange, AMP exchange, L-Arabinose exchange, L-Ascorbate exchange, CMP exchange, Cytidine exchange, GMP exchange, Guanosine exchange, IMP exchange, Inosine exchange, L-Lyxose exchange, Alpha-D-Ribose 5-phosphate …
4abut_e	GLUDy & GLUSy & PFL	b1761 & b3212 and b3213 & (b0902 and b0903) or (b0902 and b3114) or (b3951 and b3952) or ((b0902 and b0903) and b2579)	gdhA & gltB and gltD & (pflA and pflB) or (pflA and tdcE) or (pflD and pflC) or ((pflA and pflB) and grcA)	-20	3	0	0.1	-0.860447	1.11884	-9.62704	47.8867	2018-09-02	gurobi	optimal	cys__L_c, pydx5p_c, pe161_p, his__L_c, glu__L_c, utp_c, pe160_p, pe161_c, thmpp_c, dctp_c, pe160_c, ribflv_c, atp_c, murein5px4p_p, datp_c, pro__L_c, ser__L_c, nad_c, coa_c, thf_c, ctp_c, thr__L_c, val__L_c, gly_c, bmocogdp_c, leu__L_c, lys__L_c, phe__L_c, ala__L_c, ile__L_c, nadp_c, met__L_c, tyr__L_c, amet_c, dttp_c, gln__L_c, btn_c, mlthf_c, asp__L_c, asn__L_c, dgtp_c, pheme_c, 10fthf_c, sheme…	L-Cysteine, Pyridoxal 5'-phosphate, Phosphatidylethanolamine (dihexadec-9enoyl, n-C16:1), L-Histidine, L-Glutamate, UTP, Phosphatidylethanolamine (dihexadecanoyl, n-C16:0), Phosphatidylethanolamine (dihexadec-9enoyl, n-C16:1), Thiamine diphosphate, DCTP, Phosphatidylethanolamine (dihexadecanoyl, n-C16:0), Riboflavin, ATP, Two disacharide linked murein units, pentapeptide crosslinked tetrapeptide …	19	EX_4abut_e, EX_LalaDglu_e, EX_LalaDgluMdap_e, EX_LalaDgluMdapDala_e, EX_LalaLglu_e, EX_agm_e, EX_ala__D_e, EX_ala__L_e, EX_alaala_e, EX_arg__L_e, EX_asn__L_e, EX_asp__L_e, EX_gln__L_e, EX_glu__L_e, EX_gthrd_e, EX_orn_e, EX_pro__L_e, EX_progly_e, EX_ptrc_e	4-Aminobutanoate exchange, L-alanine-D-glutamate exchange, L-alanine-D-glutamate-meso-2,6-diaminoheptanedioate exchange, L-alanine-D-glutamate-meso-2,6-diaminoheptanedioate-D-alanine exchange, L-alanine-L-glutamate exchange, Agmatine exchange, D-Alanine exchange, L-Alanine exchange, D-Alanyl-D-alanine exchange, L-Arginine exchange, L-Asparagine exchange, L-Aspartate exchange, L-Glutamine exchange…
5dglcn_e	TKT2 & PGL & GLCDpp	b2935 or b2465 & b0767 & b0124 or b0837	tktA or tktB & pgl & gcd or yliI	-20	3	0	0.1	-0.176507	1.31523	-10	80.6424	2018-09-02	gurobi	optimal	pydx5p_c, his__L_c, utp_c, thmpp_c, dctp_c, trp__L_c, ribflv_c, atp_c, datp_c, nad_c, coa_c, thf_c, ctp_c, bmocogdp_c, phe__L_c, nadp_c, tyr__L_c, amet_c, dttp_c, btn_c, 2ohph_c, mlthf_c, dgtp_c, 10fthf_c, sheme_c, gtp_c, kdo2lipid4_e, fad_c	Pyridoxal 5'-phosphate, L-Histidine, UTP, Thiamine diphosphate, DCTP, L-Tryptophan, Riboflavin, ATP, DATP, Nicotinamide adenine dinucleotide, Coenzyme A, 5,6,7,8-Tetrahydrofolate, CTP, Bis-molybdopterin guanine dinucleotide, L-Phenylalanine, Nicotinamide adenine dinucleotide phosphate, L-Tyrosine, S-Adenosyl-L-methionine, DTTP, Biotin, 2-Octaprenyl-6-hydroxyphenol, 5,10-Methylenetetrahydrofolate,…	35	EX_23camp_e, EX_23ccmp_e, EX_23cgmp_e, EX_23cump_e, EX_3amp_e, EX_3cmp_e, EX_3gmp_e, EX_3ump_e, EX_5dglcn_e, EX_adn_e, EX_amp_e, EX_arab__L_e, EX_ascb__L_e, EX_cmp_e, EX_cytd_e, EX_glcn_e, EX_gmp_e, EX_gsn_e, EX_idon__L_e, EX_imp_e, EX_ins_e, EX_lyx__L_e, EX_r5p_e, EX_rib__D_e, EX_uacgam_e, EX_udpacgal_e, EX_udpg_e, EX_udpgal_e, EX_udpglcur_e, EX_ump_e, EX_uri_e, EX_xmp_e, EX_xtsn_e, EX_xyl__D_e,…	2',3'-Cyclic AMP exchange, 2',3'-Cyclic CMP exchange, 2',3'-Cyclic GMP exchange, 2',3'-Cyclic UMP exchange, 3'-AMP exchange, 3'-cmp exchange, 3'-GMP exchange, 3'-UMP exchange, 5-Dehydro-D-gluconate exchange, Adenosine exchange, AMP exchange, L-Arabinose exchange, L-Ascorbate exchange, CMP exchange, Cytidine exchange, D-Gluconate exchange, GMP exchange, Guanosine exchange, L-Idonate exchange, IMP …
5mtr_e	ORNDC & PPC & AGMT	b2965 or b0693 & b3956 & b2937	speC or speF & ppc & speB	-20	3	0	0.1	0	0.971611	0	13.0669	2018-09-02	gurobi	optimal			0
LalaDglu_e	PPC & FUM & PSERT	b3956 & b1612 or b4122 or b1611 & b0907	ppc & fumA or fumB or fumC & serC	-20	3	0	0.1	-0.571951	1.31237	-10	98.4549	2018-09-02	gurobi	optimal	cys__L_c, pe161_p, his__L_c, glu__L_c, utp_c, pe160_p, pe161_c, thmpp_c, dctp_c, pe160_c, ribflv_c, atp_c, murein5px4p_p, datp_c, pro__L_c, 2fe2s_c, ser__L_c, nad_c, coa_c, thf_c, ctp_c, thr__L_c, gly_c, bmocogdp_c, lys__L_c, 4fe4s_c, ile__L_c, nadp_c, met__L_c, amet_c, dttp_c, gln__L_c, btn_c, mlthf_c, asp__L_c, asn__L_c, dgtp_c, pheme_c, 10fthf_c, sheme_c, gtp_c, arg__L_c, fad_c	L-Cysteine, Phosphatidylethanolamine (dihexadec-9enoyl, n-C16:1), L-Histidine, L-Glutamate, UTP, Phosphatidylethanolamine (dihexadecanoyl, n-C16:0), Phosphatidylethanolamine (dihexadec-9enoyl, n-C16:1), Thiamine diphosphate, DCTP, Phosphatidylethanolamine (dihexadecanoyl, n-C16:0), Riboflavin, ATP, Two disacharide linked murein units, pentapeptide crosslinked tetrapeptide (A2pm->D-ala) (middle of…	44	EX_23camp_e, EX_23cgmp_e, EX_3amp_e, EX_3gmp_e, EX_LalaDglu_e, EX_LalaDgluMdap_e, EX_LalaDgluMdapDala_e, EX_LalaLglu_e, EX_ade_e, EX_adn_e, EX_akg_e, EX_alltn_e, EX_amp_e, EX_arg__L_e, EX_asn__L_e, EX_asp__L_e, EX_cit_e, EX_dad_2_e, EX_damp_e, EX_dgmp_e, EX_dgsn_e, EX_dimp_e, EX_din_e, EX_fe3dcit_e, EX_gln__L_e, EX_glu__L_e, EX_glyclt_e, EX_gmp_e, EX_gsn_e, EX_gthrd_e, EX_gua_e, EX_hxan_e, EX_imp…	2',3'-Cyclic AMP exchange, 2',3'-Cyclic GMP exchange, 3'-AMP exchange, 3'-GMP exchange, L-alanine-D-glutamate exchange, L-alanine-D-glutamate-meso-2,6-diaminoheptanedioate exchange, L-alanine-D-glutamate-meso-2,6-diaminoheptanedioate-D-alanine exchange, L-alanine-L-glutamate exchange, Adenine exchange, Adenosine exchange, 2-Oxoglutarate exchange, Allantoin exchange, AMP exchange, L-Arginine excha…
LalaDgluMdap_e	PPC & FUM & PSERT	b3956 & b1612 or b4122 or b1611 & b0907	ppc & fumA or fumB or fumC & serC	-20	3	0	0.1	-0.534856	1.27775	-10	97.555	2018-09-02	gurobi	optimal	cys__L_c, pe161_p, his__L_c, glu__L_c, utp_c, pe160_p, pe161_c, thmpp_c, dctp_c, pe160_c, ribflv_c, atp_c, murein5px4p_p, datp_c, pro__L_c, 2fe2s_c, ser__L_c, nad_c, coa_c, thf_c, ctp_c, thr__L_c, gly_c, bmocogdp_c, lys__L_c, 4fe4s_c, ile__L_c, nadp_c, met__L_c, amet_c, dttp_c, gln__L_c, btn_c, mlthf_c, asp__L_c, asn__L_c, dgtp_c, pheme_c, 10fthf_c, sheme_c, gtp_c, arg__L_c, fad_c	L-Cysteine, Phosphatidylethanolamine (dihexadec-9enoyl, n-C16:1), L-Histidine, L-Glutamate, UTP, Phosphatidylethanolamine (dihexadecanoyl, n-C16:0), Phosphatidylethanolamine (dihexadec-9enoyl, n-C16:1), Thiamine diphosphate, DCTP, Phosphatidylethanolamine (dihexadecanoyl, n-C16:0), Riboflavin, ATP, Two disacharide linked murein units, pentapeptide crosslinked tetrapeptide (A2pm->D-ala) (middle of…	44	EX_23camp_e, EX_23cgmp_e, EX_3amp_e, EX_3gmp_e, EX_LalaDglu_e, EX_LalaDgluMdap_e, EX_LalaDgluMdapDala_e, EX_LalaLglu_e, EX_ade_e, EX_adn_e, EX_akg_e, EX_alltn_e, EX_amp_e, EX_arg__L_e, EX_asn__L_e, EX_asp__L_e, EX_cit_e, EX_dad_2_e, EX_damp_e, EX_dgmp_e, EX_dgsn_e, EX_dimp_e, EX_din_e, EX_fe3dcit_e, EX_gln__L_e, EX_glu__L_e, EX_glyclt_e, EX_gmp_e, EX_gsn_e, EX_gthrd_e, EX_gua_e, EX_hxan_e, EX_imp…	2',3'-Cyclic AMP exchange, 2',3'-Cyclic GMP exchange, 3'-AMP exchange, 3'-GMP exchange, L-alanine-D-glutamate exchange, L-alanine-D-glutamate-meso-2,6-diaminoheptanedioate exchange, L-alanine-D-glutamate-meso-2,6-diaminoheptanedioate-D-alanine exchange, L-alanine-L-glutamate exchange, Adenine exchange, Adenosine exchange, 2-Oxoglutarate exchange, Allantoin exchange, AMP exchange, L-Arginine excha…
LalaDgluMdapDala_e	PPC & FUM & PSERT	b3956 & b1612 or b4122 or b1611 & b0907	ppc & fumA or fumB or fumC & serC	-20	3	0	0.1	-0.534856	1.48106	-10	158.8	2018-09-02	gurobi	optimal	cys__L_c, pe161_p, his__L_c, glu__L_c, utp_c, pe160_p, pe161_c, thmpp_c, dctp_c, pe160_c, ribflv_c, atp_c, murein5px4p_p, datp_c, pro__L_c, 2fe2s_c, ser__L_c, nad_c, coa_c, thf_c, ctp_c, thr__L_c, gly_c, bmocogdp_c, lys__L_c, 4fe4s_c, ile__L_c, nadp_c, met__L_c, amet_c, dttp_c, gln__L_c, btn_c, mlthf_c, asp__L_c, asn__L_c, dgtp_c, pheme_c, 10fthf_c, sheme_c, gtp_c, arg__L_c, fad_c	L-Cysteine, Phosphatidylethanolamine (dihexadec-9enoyl, n-C16:1), L-Histidine, L-Glutamate, UTP, Phosphatidylethanolamine (dihexadecanoyl, n-C16:0), Phosphatidylethanolamine (dihexadec-9enoyl, n-C16:1), Thiamine diphosphate, DCTP, Phosphatidylethanolamine (dihexadecanoyl, n-C16:0), Riboflavin, ATP, Two disacharide linked murein units, pentapeptide crosslinked tetrapeptide (A2pm->D-ala) (middle of…	44	EX_23camp_e, EX_23cgmp_e, EX_3amp_e, EX_3gmp_e, EX_LalaDglu_e, EX_LalaDgluMdap_e, EX_LalaDgluMdapDala_e, EX_LalaLglu_e, EX_ade_e, EX_adn_e, EX_akg_e, EX_alltn_e, EX_amp_e, EX_arg__L_e, EX_asn__L_e, EX_asp__L_e, EX_cit_e, EX_dad_2_e, EX_damp_e, EX_dgmp_e, EX_dgsn_e, EX_dimp_e, EX_din_e, EX_fe3dcit_e, EX_gln__L_e, EX_glu__L_e, EX_glyclt_e, EX_gmp_e, EX_gsn_e, EX_gthrd_e, EX_gua_e, EX_hxan_e, EX_imp…	2',3'-Cyclic AMP exchange, 2',3'-Cyclic GMP exchange, 3'-AMP exchange, 3'-GMP exchange, L-alanine-D-glutamate exchange, L-alanine-D-glutamate-meso-2,6-diaminoheptanedioate exchange, L-alanine-D-glutamate-meso-2,6-diaminoheptanedioate-D-alanine exchange, L-alanine-L-glutamate exchange, Adenine exchange, Adenosine exchange, 2-Oxoglutarate exchange, Allantoin exchange, AMP exchange, L-Arginine excha…
LalaLglu_e	PPC & FUM & PSERT	b3956 & b1612 or b4122 or b1611 & b0907	ppc & fumA or fumB or fumC & serC	-20	3	0	0.1	-0.571951	1.31237	-10	76.5721	2018-09-02	gurobi	optimal	cys__L_c, pe161_p, his__L_c, glu__L_c, utp_c, pe160_p, pe161_c, thmpp_c, dctp_c, pe160_c, ribflv_c, atp_c, murein5px4p_p, datp_c, pro__L_c, 2fe2s_c, ser__L_c, nad_c, coa_c, thf_c, ctp_c, thr__L_c, gly_c, bmocogdp_c, lys__L_c, 4fe4s_c, ile__L_c, nadp_c, met__L_c, amet_c, dttp_c, gln__L_c, btn_c, mlthf_c, asp__L_c, asn__L_c, dgtp_c, pheme_c, 10fthf_c, sheme_c, gtp_c, arg__L_c, fad_c	L-Cysteine, Phosphatidylethanolamine (dihexadec-9enoyl, n-C16:1), L-Histidine, L-Glutamate, UTP, Phosphatidylethanolamine (dihexadecanoyl, n-C16:0), Phosphatidylethanolamine (dihexadec-9enoyl, n-C16:1), Thiamine diphosphate, DCTP, Phosphatidylethanolamine (dihexadecanoyl, n-C16:0), Riboflavin, ATP, Two disacharide linked murein units, pentapeptide crosslinked tetrapeptide (A2pm->D-ala) (middle of…	44	EX_23camp_e, EX_23cgmp_e, EX_3amp_e, EX_3gmp_e, EX_LalaDglu_e, EX_LalaDgluMdap_e, EX_LalaDgluMdapDala_e, EX_LalaLglu_e, EX_ade_e, EX_adn_e, EX_akg_e, EX_alltn_e, EX_amp_e, EX_arg__L_e, EX_asn__L_e, EX_asp__L_e, EX_cit_e, EX_dad_2_e, EX_damp_e, EX_dgmp_e, EX_dgsn_e, EX_dimp_e, EX_din_e, EX_fe3dcit_e, EX_gln__L_e, EX_glu__L_e, EX_glyclt_e, EX_gmp_e, EX_gsn_e, EX_gthrd_e, EX_gua_e, EX_hxan_e, EX_imp…	2',3'-Cyclic AMP exchange, 2',3'-Cyclic GMP exchange, 3'-AMP exchange, 3'-GMP exchange, L-alanine-D-glutamate exchange, L-alanine-D-glutamate-meso-2,6-diaminoheptanedioate exchange, L-alanine-D-glutamate-meso-2,6-diaminoheptanedioate-D-alanine exchange, L-alanine-L-glutamate exchange, Adenine exchange, Adenosine exchange, 2-Oxoglutarate exchange, Allantoin exchange, AMP exchange, L-Arginine excha…
ac_e	PGM & TPI & PSERT	b3612 or b4395 or b0755 & b3919 & b0907	gpmM or ytjC or gpmA & tpiA & serC	-20	3	0	0.1	-0.216159	0.40851	-10	83.0425	2018-09-02	gurobi	optimal			165	EX_12ppd__S_e, EX_14glucan_e, EX_23camp_e, EX_23ccmp_e, EX_23cgmp_e, EX_23dappa_e, EX_3amp_e, EX_3cmp_e, EX_3gmp_e, EX_3hcinnm_e, EX_3hpppn_e, EX_4abut_e, EX_LalaDglu_e, EX_LalaDgluMdap_e, EX_LalaDgluMdapDala_e, EX_LalaLglu_e, EX_ac_e, EX_acac_e, EX_acald_e, EX_acgam_e, EX_acgam1p_e, EX_acmana_e, EX_acmum_e, EX_acnam_e, EX_ade_e, EX_adn_e, EX_agm_e, EX_akg_e, EX_ala__D_e, EX_ala__L_e, EX_alaala_e…	(S)-Propane-1,2-diol exchange, 1,4-alpha-D-glucan exchange, 2',3'-Cyclic AMP exchange, 2',3'-Cyclic CMP exchange, 2',3'-Cyclic GMP exchange, 2,3-diaminopropionate exchange, 3'-AMP exchange, 3'-cmp exchange, 3'-GMP exchange, 3-hydroxycinnamic acid exchange, 3-(3-hydroxy-phenyl)propionate exchange, 4-Aminobutanoate exchange, L-alanine-D-glutamate exchange, L-alanine-D-glutamate-meso-2,6-diaminohept…
acac_e	PGM & TPI & PSERT	b3612 or b4395 or b0755 & b3919 & b0907	gpmM or ytjC or gpmA & tpiA & serC	-20	3	0	0.1	-0.103381	0.678469	-10	100.013	2018-09-02	gurobi	optimal			165	EX_12ppd__S_e, EX_14glucan_e, EX_23camp_e, EX_23ccmp_e, EX_23cgmp_e, EX_23dappa_e, EX_3amp_e, EX_3cmp_e, EX_3gmp_e, EX_3hcinnm_e, EX_3hpppn_e, EX_4abut_e, EX_LalaDglu_e, EX_LalaDgluMdap_e, EX_LalaDgluMdapDala_e, EX_LalaLglu_e, EX_ac_e, EX_acac_e, EX_acald_e, EX_acgam_e, EX_acgam1p_e, EX_acmana_e, EX_acmum_e, EX_acnam_e, EX_ade_e, EX_adn_e, EX_agm_e, EX_akg_e, EX_ala__D_e, EX_ala__L_e, EX_alaala_e…	(S)-Propane-1,2-diol exchange, 1,4-alpha-D-glucan exchange, 2',3'-Cyclic AMP exchange, 2',3'-Cyclic CMP exchange, 2',3'-Cyclic GMP exchange, 2,3-diaminopropionate exchange, 3'-AMP exchange, 3'-cmp exchange, 3'-GMP exchange, 3-hydroxycinnamic acid exchange, 3-(3-hydroxy-phenyl)propionate exchange, 4-Aminobutanoate exchange, L-alanine-D-glutamate exchange, L-alanine-D-glutamate-meso-2,6-diaminohept…
acald_e	PGM & TPI & PSERT	b3612 or b4395 or b0755 & b3919 & b0907	gpmM or ytjC or gpmA & tpiA & serC	-20	3	0	0.1	-0.172927	0.537026	-10	36.412	2018-09-02	gurobi	optimal			165	EX_12ppd__S_e, EX_14glucan_e, EX_23camp_e, EX_23ccmp_e, EX_23cgmp_e, EX_23dappa_e, EX_3amp_e, EX_3cmp_e, EX_3gmp_e, EX_3hcinnm_e, EX_3hpppn_e, EX_4abut_e, EX_LalaDglu_e, EX_LalaDgluMdap_e, EX_LalaDgluMdapDala_e, EX_LalaLglu_e, EX_ac_e, EX_acac_e, EX_acald_e, EX_acgam_e, EX_acgam1p_e, EX_acmana_e, EX_acmum_e, EX_acnam_e, EX_ade_e, EX_adn_e, EX_agm_e, EX_akg_e, EX_ala__D_e, EX_ala__L_e, EX_alaala_e…	(S)-Propane-1,2-diol exchange, 1,4-alpha-D-glucan exchange, 2',3'-Cyclic AMP exchange, 2',3'-Cyclic CMP exchange, 2',3'-Cyclic GMP exchange, 2,3-diaminopropionate exchange, 3'-AMP exchange, 3'-cmp exchange, 3'-GMP exchange, 3-hydroxycinnamic acid exchange, 3-(3-hydroxy-phenyl)propionate exchange, 4-Aminobutanoate exchange, L-alanine-D-glutamate exchange, L-alanine-D-glutamate-meso-2,6-diaminohept…
acgal1p_e	PGL & CYTK1 & TKT1	b0767 & b0910 & b2935 or b2465	pgl & cmk & tktA or tktB	-20	3	0	0.1	0	0.963504	0	144.059	2018-09-03	gurobi	optimal			0
acgam_e	PGM & TPI & PSERT	b3612 or b4395 or b0755 & b3919 & b0907	gpmM or ytjC or gpmA & tpiA & serC	-20	3	0	0.1	-0.180111	0.33001	-7.33709	160.489	2018-09-03	gurobi	optimal			165	EX_12ppd__S_e, EX_14glucan_e, EX_23camp_e, EX_23ccmp_e, EX_23cgmp_e, EX_23dappa_e, EX_3amp_e, EX_3cmp_e, EX_3gmp_e, EX_3hcinnm_e, EX_3hpppn_e, EX_4abut_e, EX_LalaDglu_e, EX_LalaDgluMdap_e, EX_LalaDgluMdapDala_e, EX_LalaLglu_e, EX_ac_e, EX_acac_e, EX_acald_e, EX_acgam_e, EX_acgam1p_e, EX_acmana_e, EX_acmum_e, EX_acnam_e, EX_ade_e, EX_adn_e, EX_agm_e, EX_akg_e, EX_ala__D_e, EX_ala__L_e, EX_alaala_e…	(S)-Propane-1,2-diol exchange, 1,4-alpha-D-glucan exchange, 2',3'-Cyclic AMP exchange, 2',3'-Cyclic CMP exchange, 2',3'-Cyclic GMP exchange, 2,3-diaminopropionate exchange, 3'-AMP exchange, 3'-cmp exchange, 3'-GMP exchange, 3-hydroxycinnamic acid exchange, 3-(3-hydroxy-phenyl)propionate exchange, 4-Aminobutanoate exchange, L-alanine-D-glutamate exchange, L-alanine-D-glutamate-meso-2,6-diaminohept…
acgam1p_e	PGM & TPI & PSERT	b3612 or b4395 or b0755 & b3919 & b0907	gpmM or ytjC or gpmA & tpiA & serC	-20	3	0	0.1	-0.180111	0.33001	-7.33709	99.3447	2018-09-03	gurobi	optimal			165	EX_12ppd__S_e, EX_14glucan_e, EX_23camp_e, EX_23ccmp_e, EX_23cgmp_e, EX_23dappa_e, EX_3amp_e, EX_3cmp_e, EX_3gmp_e, EX_3hcinnm_e, EX_3hpppn_e, EX_4abut_e, EX_LalaDglu_e, EX_LalaDgluMdap_e, EX_LalaDgluMdapDala_e, EX_LalaLglu_e, EX_ac_e, EX_acac_e, EX_acald_e, EX_acgam_e, EX_acgam1p_e, EX_acmana_e, EX_acmum_e, EX_acnam_e, EX_ade_e, EX_adn_e, EX_agm_e, EX_akg_e, EX_ala__D_e, EX_ala__L_e, EX_alaala_e…	(S)-Propane-1,2-diol exchange, 1,4-alpha-D-glucan exchange, 2',3'-Cyclic AMP exchange, 2',3'-Cyclic CMP exchange, 2',3'-Cyclic GMP exchange, 2,3-diaminopropionate exchange, 3'-AMP exchange, 3'-cmp exchange, 3'-GMP exchange, 3-hydroxycinnamic acid exchange, 3-(3-hydroxy-phenyl)propionate exchange, 4-Aminobutanoate exchange, L-alanine-D-glutamate exchange, L-alanine-D-glutamate-meso-2,6-diaminohept…
acmana_e	PGM & TPI & PSERT	b3612 or b4395 or b0755 & b3919 & b0907	gpmM or ytjC or gpmA & tpiA & serC	-20	3	0	0.1	-0.180111	0.33001	-7.33709	122.159	2018-09-03	gurobi	optimal			165	EX_12ppd__S_e, EX_14glucan_e, EX_23camp_e, EX_23ccmp_e, EX_23cgmp_e, EX_23dappa_e, EX_3amp_e, EX_3cmp_e, EX_3gmp_e, EX_3hcinnm_e, EX_3hpppn_e, EX_4abut_e, EX_LalaDglu_e, EX_LalaDgluMdap_e, EX_LalaDgluMdapDala_e, EX_LalaLglu_e, EX_ac_e, EX_acac_e, EX_acald_e, EX_acgam_e, EX_acgam1p_e, EX_acmana_e, EX_acmum_e, EX_acnam_e, EX_ade_e, EX_adn_e, EX_agm_e, EX_akg_e, EX_ala__D_e, EX_ala__L_e, EX_alaala_e…	(S)-Propane-1,2-diol exchange, 1,4-alpha-D-glucan exchange, 2',3'-Cyclic AMP exchange, 2',3'-Cyclic CMP exchange, 2',3'-Cyclic GMP exchange, 2,3-diaminopropionate exchange, 3'-AMP exchange, 3'-cmp exchange, 3'-GMP exchange, 3-hydroxycinnamic acid exchange, 3-(3-hydroxy-phenyl)propionate exchange, 4-Aminobutanoate exchange, L-alanine-D-glutamate exchange, L-alanine-D-glutamate-meso-2,6-diaminohept…
acmum_e	PGM & TPI & PSERT	b3612 or b4395 or b0755 & b3919 & b0907	gpmM or ytjC or gpmA & tpiA & serC	-20	3	0	0.1	-0.0816657	0.510352	-6.42919	140.674	2018-09-03	gurobi	optimal			165	EX_12ppd__S_e, EX_14glucan_e, EX_23camp_e, EX_23ccmp_e, EX_23cgmp_e, EX_23dappa_e, EX_3amp_e, EX_3cmp_e, EX_3gmp_e, EX_3hcinnm_e, EX_3hpppn_e, EX_4abut_e, EX_LalaDglu_e, EX_LalaDgluMdap_e, EX_LalaDgluMdapDala_e, EX_LalaLglu_e, EX_ac_e, EX_acac_e, EX_acald_e, EX_acgam_e, EX_acgam1p_e, EX_acmana_e, EX_acmum_e, EX_acnam_e, EX_ade_e, EX_adn_e, EX_agm_e, EX_akg_e, EX_ala__D_e, EX_ala__L_e, EX_alaala_e…	(S)-Propane-1,2-diol exchange, 1,4-alpha-D-glucan exchange, 2',3'-Cyclic AMP exchange, 2',3'-Cyclic CMP exchange, 2',3'-Cyclic GMP exchange, 2,3-diaminopropionate exchange, 3'-AMP exchange, 3'-cmp exchange, 3'-GMP exchange, 3-hydroxycinnamic acid exchange, 3-(3-hydroxy-phenyl)propionate exchange, 4-Aminobutanoate exchange, L-alanine-D-glutamate exchange, L-alanine-D-glutamate-meso-2,6-diaminohept…
acnam_e	PGM & TPI & PSERT	b3612 or b4395 or b0755 & b3919 & b0907	gpmM or ytjC or gpmA & tpiA & serC	-20	3	0	0.1	-0.0845823	0.539309	-7.20528	119.26	2018-09-03	gurobi	optimal			165	EX_12ppd__S_e, EX_14glucan_e, EX_23camp_e, EX_23ccmp_e, EX_23cgmp_e, EX_23dappa_e, EX_3amp_e, EX_3cmp_e, EX_3gmp_e, EX_3hcinnm_e, EX_3hpppn_e, EX_4abut_e, EX_LalaDglu_e, EX_LalaDgluMdap_e, EX_LalaDgluMdapDala_e, EX_LalaLglu_e, EX_ac_e, EX_acac_e, EX_acald_e, EX_acgam_e, EX_acgam1p_e, EX_acmana_e, EX_acmum_e, EX_acnam_e, EX_ade_e, EX_adn_e, EX_agm_e, EX_akg_e, EX_ala__D_e, EX_ala__L_e, EX_alaala_e…	(S)-Propane-1,2-diol exchange, 1,4-alpha-D-glucan exchange, 2',3'-Cyclic AMP exchange, 2',3'-Cyclic CMP exchange, 2',3'-Cyclic GMP exchange, 2,3-diaminopropionate exchange, 3'-AMP exchange, 3'-cmp exchange, 3'-GMP exchange, 3-hydroxycinnamic acid exchange, 3-(3-hydroxy-phenyl)propionate exchange, 4-Aminobutanoate exchange, L-alanine-D-glutamate exchange, L-alanine-D-glutamate-meso-2,6-diaminohept…
acolipa_e	CSND & PGMT & ACACT1r	b0337 & b2690 or b0688 & b2224 or b2342 or b3845	codA & yqaB or pgm & atoB or fadI or fadA	-20	3	0	0.1	0	0.964411	0	1.72438	2018-09-03	gurobi	optimal			0
acser_e	RPI & FUM & PSERT	b2914 or b4090 & b1612 or b4122 or b1611 & b0907	rpiA or rpiB & fumA or fumB or fumC & serC	-20	3	0	0.1	0	0.286525	-6.01403e-11	151.771	2018-09-03	gurobi	optimal			0
ade_e	PPC & FUM & PSERT	b3956 & b1612 or b4122 or b1611 & b0907	ppc & fumA or fumB or fumC & serC	-20	3	0	0.1	-0.4958	1.23271	-10	46.3059	2018-09-03	gurobi	optimal	cys__L_c, pe161_p, his__L_c, glu__L_c, utp_c, pe160_p, pe161_c, thmpp_c, dctp_c, pe160_c, ribflv_c, atp_c, murein5px4p_p, datp_c, pro__L_c, 2fe2s_c, ser__L_c, nad_c, coa_c, thf_c, ctp_c, thr__L_c, gly_c, bmocogdp_c, lys__L_c, 4fe4s_c, ile__L_c, nadp_c, met__L_c, amet_c, dttp_c, gln__L_c, btn_c, mlthf_c, asp__L_c, asn__L_c, dgtp_c, pheme_c, 10fthf_c, sheme_c, gtp_c, arg__L_c, fad_c	L-Cysteine, Phosphatidylethanolamine (dihexadec-9enoyl, n-C16:1), L-Histidine, L-Glutamate, UTP, Phosphatidylethanolamine (dihexadecanoyl, n-C16:0), Phosphatidylethanolamine (dihexadec-9enoyl, n-C16:1), Thiamine diphosphate, DCTP, Phosphatidylethanolamine (dihexadecanoyl, n-C16:0), Riboflavin, ATP, Two disacharide linked murein units, pentapeptide crosslinked tetrapeptide (A2pm->D-ala) (middle of…	44	EX_23camp_e, EX_23cgmp_e, EX_3amp_e, EX_3gmp_e, EX_LalaDglu_e, EX_LalaDgluMdap_e, EX_LalaDgluMdapDala_e, EX_LalaLglu_e, EX_ade_e, EX_adn_e, EX_akg_e, EX_alltn_e, EX_amp_e, EX_arg__L_e, EX_asn__L_e, EX_asp__L_e, EX_cit_e, EX_dad_2_e, EX_damp_e, EX_dgmp_e, EX_dgsn_e, EX_dimp_e, EX_din_e, EX_fe3dcit_e, EX_gln__L_e, EX_glu__L_e, EX_glyclt_e, EX_gmp_e, EX_gsn_e, EX_gthrd_e, EX_gua_e, EX_hxan_e, EX_imp…	2',3'-Cyclic AMP exchange, 2',3'-Cyclic GMP exchange, 3'-AMP exchange, 3'-GMP exchange, L-alanine-D-glutamate exchange, L-alanine-D-glutamate-meso-2,6-diaminoheptanedioate exchange, L-alanine-D-glutamate-meso-2,6-diaminoheptanedioate-D-alanine exchange, L-alanine-L-glutamate exchange, Adenine exchange, Adenosine exchange, 2-Oxoglutarate exchange, Allantoin exchange, AMP exchange, L-Arginine excha…
adn_e	PPC & FUM & PSERT	b3956 & b1612 or b4122 or b1611 & b0907	ppc & fumA or fumB or fumC & serC	-20	3	0	0.1	-0.4958	1.61002	-10	86.7652	2018-09-03	gurobi	optimal	cys__L_c, pe161_p, his__L_c, glu__L_c, utp_c, pe160_p, pe161_c, thmpp_c, dctp_c, pe160_c, ribflv_c, atp_c, murein5px4p_p, datp_c, pro__L_c, 2fe2s_c, ser__L_c, nad_c, coa_c, thf_c, ctp_c, thr__L_c, gly_c, bmocogdp_c, lys__L_c, 4fe4s_c, ile__L_c, nadp_c, met__L_c, amet_c, dttp_c, gln__L_c, btn_c, mlthf_c, asp__L_c, asn__L_c, dgtp_c, pheme_c, 10fthf_c, sheme_c, gtp_c, arg__L_c, fad_c	L-Cysteine, Phosphatidylethanolamine (dihexadec-9enoyl, n-C16:1), L-Histidine, L-Glutamate, UTP, Phosphatidylethanolamine (dihexadecanoyl, n-C16:0), Phosphatidylethanolamine (dihexadec-9enoyl, n-C16:1), Thiamine diphosphate, DCTP, Phosphatidylethanolamine (dihexadecanoyl, n-C16:0), Riboflavin, ATP, Two disacharide linked murein units, pentapeptide crosslinked tetrapeptide (A2pm->D-ala) (middle of…	44	EX_23camp_e, EX_23cgmp_e, EX_3amp_e, EX_3gmp_e, EX_LalaDglu_e, EX_LalaDgluMdap_e, EX_LalaDgluMdapDala_e, EX_LalaLglu_e, EX_ade_e, EX_adn_e, EX_akg_e, EX_alltn_e, EX_amp_e, EX_arg__L_e, EX_asn__L_e, EX_asp__L_e, EX_cit_e, EX_dad_2_e, EX_damp_e, EX_dgmp_e, EX_dgsn_e, EX_dimp_e, EX_din_e, EX_fe3dcit_e, EX_gln__L_e, EX_glu__L_e, EX_glyclt_e, EX_gmp_e, EX_gsn_e, EX_gthrd_e, EX_gua_e, EX_hxan_e, EX_imp…	2',3'-Cyclic AMP exchange, 2',3'-Cyclic GMP exchange, 3'-AMP exchange, 3'-GMP exchange, L-alanine-D-glutamate exchange, L-alanine-D-glutamate-meso-2,6-diaminoheptanedioate exchange, L-alanine-D-glutamate-meso-2,6-diaminoheptanedioate-D-alanine exchange, L-alanine-L-glutamate exchange, Adenine exchange, Adenosine exchange, 2-Oxoglutarate exchange, Allantoin exchange, AMP exchange, L-Arginine excha…
agm_e	GLUDy & GLUSy & ABUTD	b1761 & b3212 and b3213 & b1444	gdhA & gltB and gltD & patD	-20	3	0	0.1	-0.854553	0.980837	-8.38177	37.4464	2018-09-03	gurobi	optimal	cys__L_c, pydx5p_c, pe161_p, his__L_c, glu__L_c, utp_c, pe160_p, pe161_c, thmpp_c, dctp_c, pe160_c, ribflv_c, atp_c, murein5px4p_p, datp_c, pro__L_c, ser__L_c, nad_c, coa_c, thf_c, ctp_c, thr__L_c, val__L_c, gly_c, bmocogdp_c, leu__L_c, lys__L_c, phe__L_c, ala__L_c, ile__L_c, nadp_c, met__L_c, tyr__L_c, amet_c, dttp_c, gln__L_c, btn_c, mlthf_c, asp__L_c, asn__L_c, dgtp_c, pheme_c, 10fthf_c, sheme…	L-Cysteine, Pyridoxal 5'-phosphate, Phosphatidylethanolamine (dihexadec-9enoyl, n-C16:1), L-Histidine, L-Glutamate, UTP, Phosphatidylethanolamine (dihexadecanoyl, n-C16:0), Phosphatidylethanolamine (dihexadec-9enoyl, n-C16:1), Thiamine diphosphate, DCTP, Phosphatidylethanolamine (dihexadecanoyl, n-C16:0), Riboflavin, ATP, Two disacharide linked murein units, pentapeptide crosslinked tetrapeptide …	19	EX_4abut_e, EX_LalaDglu_e, EX_LalaDgluMdap_e, EX_LalaDgluMdapDala_e, EX_LalaLglu_e, EX_agm_e, EX_ala__D_e, EX_ala__L_e, EX_alaala_e, EX_arg__L_e, EX_asn__L_e, EX_asp__L_e, EX_gln__L_e, EX_glu__L_e, EX_gthrd_e, EX_orn_e, EX_pro__L_e, EX_progly_e, EX_ptrc_e	4-Aminobutanoate exchange, L-alanine-D-glutamate exchange, L-alanine-D-glutamate-meso-2,6-diaminoheptanedioate exchange, L-alanine-D-glutamate-meso-2,6-diaminoheptanedioate-D-alanine exchange, L-alanine-L-glutamate exchange, Agmatine exchange, D-Alanine exchange, L-Alanine exchange, D-Alanyl-D-alanine exchange, L-Arginine exchange, L-Asparagine exchange, L-Aspartate exchange, L-Glutamine exchange…
akg_e	PPC & FUM & PSERT	b3956 & b1612 or b4122 or b1611 & b0907	ppc & fumA or fumB or fumC & serC	-20	3	0	0.1	-0.571951	1.06133	-10	93.7331	2018-09-03	gurobi	optimal	cys__L_c, pe161_p, his__L_c, glu__L_c, utp_c, pe160_p, pe161_c, thmpp_c, dctp_c, pe160_c, ribflv_c, atp_c, murein5px4p_p, datp_c, pro__L_c, 2fe2s_c, ser__L_c, nad_c, coa_c, thf_c, ctp_c, thr__L_c, gly_c, bmocogdp_c, lys__L_c, 4fe4s_c, ile__L_c, nadp_c, met__L_c, amet_c, dttp_c, gln__L_c, btn_c, mlthf_c, asp__L_c, asn__L_c, dgtp_c, pheme_c, 10fthf_c, sheme_c, gtp_c, arg__L_c, fad_c	L-Cysteine, Phosphatidylethanolamine (dihexadec-9enoyl, n-C16:1), L-Histidine, L-Glutamate, UTP, Phosphatidylethanolamine (dihexadecanoyl, n-C16:0), Phosphatidylethanolamine (dihexadec-9enoyl, n-C16:1), Thiamine diphosphate, DCTP, Phosphatidylethanolamine (dihexadecanoyl, n-C16:0), Riboflavin, ATP, Two disacharide linked murein units, pentapeptide crosslinked tetrapeptide (A2pm->D-ala) (middle of…	44	EX_23camp_e, EX_23cgmp_e, EX_3amp_e, EX_3gmp_e, EX_LalaDglu_e, EX_LalaDgluMdap_e, EX_LalaDgluMdapDala_e, EX_LalaLglu_e, EX_ade_e, EX_adn_e, EX_akg_e, EX_alltn_e, EX_amp_e, EX_arg__L_e, EX_asn__L_e, EX_asp__L_e, EX_cit_e, EX_dad_2_e, EX_damp_e, EX_dgmp_e, EX_dgsn_e, EX_dimp_e, EX_din_e, EX_fe3dcit_e, EX_gln__L_e, EX_glu__L_e, EX_glyclt_e, EX_gmp_e, EX_gsn_e, EX_gthrd_e, EX_gua_e, EX_hxan_e, EX_imp…	2',3'-Cyclic AMP exchange, 2',3'-Cyclic GMP exchange, 3'-AMP exchange, 3'-GMP exchange, L-alanine-D-glutamate exchange, L-alanine-D-glutamate-meso-2,6-diaminoheptanedioate exchange, L-alanine-D-glutamate-meso-2,6-diaminoheptanedioate-D-alanine exchange, L-alanine-L-glutamate exchange, Adenine exchange, Adenosine exchange, 2-Oxoglutarate exchange, Allantoin exchange, AMP exchange, L-Arginine excha…
ala_B_e	SUCDi & PSERT	b0721 and b0722 and b0723 and b0724 & b0907	sdhC and sdhD and sdhA and sdhB & serC	-20	3	0	0.1	0	0.918123	-0.000918123	3.23863	2018-09-03	gurobi	optimal			0
ala__D_e	GLUDy & GLUSy & PFL	b1761 & b3212 and b3213 & (b0902 and b0903) or (b0902 and b3114) or (b3951 and b3952) or ((b0902 and b0903) and b2579)	gdhA & gltB and gltD & (pflA and pflB) or (pflA and tdcE) or (pflD and pflC) or ((pflA and pflB) and grcA)	-20	3	0	0.1	-0.860447	1.16219	-10	116.09	2018-09-03	gurobi	optimal	cys__L_c, pydx5p_c, pe161_p, his__L_c, glu__L_c, utp_c, pe160_p, pe161_c, thmpp_c, dctp_c, pe160_c, ribflv_c, atp_c, murein5px4p_p, datp_c, pro__L_c, ser__L_c, nad_c, coa_c, thf_c, ctp_c, thr__L_c, val__L_c, gly_c, bmocogdp_c, leu__L_c, lys__L_c, phe__L_c, ala__L_c, ile__L_c, nadp_c, met__L_c, tyr__L_c, amet_c, dttp_c, gln__L_c, btn_c, mlthf_c, asp__L_c, asn__L_c, dgtp_c, pheme_c, 10fthf_c, sheme…	L-Cysteine, Pyridoxal 5'-phosphate, Phosphatidylethanolamine (dihexadec-9enoyl, n-C16:1), L-Histidine, L-Glutamate, UTP, Phosphatidylethanolamine (dihexadecanoyl, n-C16:0), Phosphatidylethanolamine (dihexadec-9enoyl, n-C16:1), Thiamine diphosphate, DCTP, Phosphatidylethanolamine (dihexadecanoyl, n-C16:0), Riboflavin, ATP, Two disacharide linked murein units, pentapeptide crosslinked tetrapeptide …	19	EX_4abut_e, EX_LalaDglu_e, EX_LalaDgluMdap_e, EX_LalaDgluMdapDala_e, EX_LalaLglu_e, EX_agm_e, EX_ala__D_e, EX_ala__L_e, EX_alaala_e, EX_arg__L_e, EX_asn__L_e, EX_asp__L_e, EX_gln__L_e, EX_glu__L_e, EX_gthrd_e, EX_orn_e, EX_pro__L_e, EX_progly_e, EX_ptrc_e	4-Aminobutanoate exchange, L-alanine-D-glutamate exchange, L-alanine-D-glutamate-meso-2,6-diaminoheptanedioate exchange, L-alanine-D-glutamate-meso-2,6-diaminoheptanedioate-D-alanine exchange, L-alanine-L-glutamate exchange, Agmatine exchange, D-Alanine exchange, L-Alanine exchange, D-Alanyl-D-alanine exchange, L-Arginine exchange, L-Asparagine exchange, L-Aspartate exchange, L-Glutamine exchange…
ala__L_e	GLUDy & GLUSy & PFL	b1761 & b3212 and b3213 & (b0902 and b0903) or (b0902 and b3114) or (b3951 and b3952) or ((b0902 and b0903) and b2579)	gdhA & gltB and gltD & (pflA and pflB) or (pflA and tdcE) or (pflD and pflC) or ((pflA and pflB) and grcA)	-20	3	0	0.1	-0.860447	1.16219	-10	105.808	2018-09-03	gurobi	optimal	cys__L_c, pydx5p_c, pe161_p, his__L_c, glu__L_c, utp_c, pe160_p, pe161_c, thmpp_c, dctp_c, pe160_c, ribflv_c, atp_c, murein5px4p_p, datp_c, pro__L_c, ser__L_c, nad_c, coa_c, thf_c, ctp_c, thr__L_c, val__L_c, gly_c, bmocogdp_c, leu__L_c, lys__L_c, phe__L_c, ala__L_c, ile__L_c, nadp_c, met__L_c, tyr__L_c, amet_c, dttp_c, gln__L_c, btn_c, mlthf_c, asp__L_c, asn__L_c, dgtp_c, pheme_c, 10fthf_c, sheme…	L-Cysteine, Pyridoxal 5'-phosphate, Phosphatidylethanolamine (dihexadec-9enoyl, n-C16:1), L-Histidine, L-Glutamate, UTP, Phosphatidylethanolamine (dihexadecanoyl, n-C16:0), Phosphatidylethanolamine (dihexadec-9enoyl, n-C16:1), Thiamine diphosphate, DCTP, Phosphatidylethanolamine (dihexadecanoyl, n-C16:0), Riboflavin, ATP, Two disacharide linked murein units, pentapeptide crosslinked tetrapeptide …	19	EX_4abut_e, EX_LalaDglu_e, EX_LalaDgluMdap_e, EX_LalaDgluMdapDala_e, EX_LalaLglu_e, EX_agm_e, EX_ala__D_e, EX_ala__L_e, EX_alaala_e, EX_arg__L_e, EX_asn__L_e, EX_asp__L_e, EX_gln__L_e, EX_glu__L_e, EX_gthrd_e, EX_orn_e, EX_pro__L_e, EX_progly_e, EX_ptrc_e	4-Aminobutanoate exchange, L-alanine-D-glutamate exchange, L-alanine-D-glutamate-meso-2,6-diaminoheptanedioate exchange, L-alanine-D-glutamate-meso-2,6-diaminoheptanedioate-D-alanine exchange, L-alanine-L-glutamate exchange, Agmatine exchange, D-Alanine exchange, L-Alanine exchange, D-Alanyl-D-alanine exchange, L-Arginine exchange, L-Asparagine exchange, L-Aspartate exchange, L-Glutamine exchange…
alaala_e	GLUDy & GLUSy & PFL	b1761 & b3212 and b3213 & (b0902 and b0903) or (b0902 and b3114) or (b3951 and b3952) or ((b0902 and b0903) and b2579)	gdhA & gltB and gltD & (pflA and pflB) or (pflA and tdcE) or (pflD and pflC) or ((pflA and pflB) and grcA)	-20	3	0	0.1	-0.430224	1.33319	-10	90.0991	2018-09-03	gurobi	optimal	cys__L_c, pydx5p_c, pe161_p, his__L_c, glu__L_c, utp_c, pe160_p, pe161_c, thmpp_c, dctp_c, pe160_c, ribflv_c, atp_c, murein5px4p_p, datp_c, pro__L_c, ser__L_c, nad_c, coa_c, thf_c, ctp_c, thr__L_c, val__L_c, gly_c, bmocogdp_c, leu__L_c, lys__L_c, phe__L_c, ala__L_c, ile__L_c, nadp_c, met__L_c, tyr__L_c, amet_c, dttp_c, gln__L_c, btn_c, mlthf_c, asp__L_c, asn__L_c, dgtp_c, pheme_c, 10fthf_c, sheme…	L-Cysteine, Pyridoxal 5'-phosphate, Phosphatidylethanolamine (dihexadec-9enoyl, n-C16:1), L-Histidine, L-Glutamate, UTP, Phosphatidylethanolamine (dihexadecanoyl, n-C16:0), Phosphatidylethanolamine (dihexadec-9enoyl, n-C16:1), Thiamine diphosphate, DCTP, Phosphatidylethanolamine (dihexadecanoyl, n-C16:0), Riboflavin, ATP, Two disacharide linked murein units, pentapeptide crosslinked tetrapeptide …	19	EX_4abut_e, EX_LalaDglu_e, EX_LalaDgluMdap_e, EX_LalaDgluMdapDala_e, EX_LalaLglu_e, EX_agm_e, EX_ala__D_e, EX_ala__L_e, EX_alaala_e, EX_arg__L_e, EX_asn__L_e, EX_asp__L_e, EX_gln__L_e, EX_glu__L_e, EX_gthrd_e, EX_orn_e, EX_pro__L_e, EX_progly_e, EX_ptrc_e	4-Aminobutanoate exchange, L-alanine-D-glutamate exchange, L-alanine-D-glutamate-meso-2,6-diaminoheptanedioate exchange, L-alanine-D-glutamate-meso-2,6-diaminoheptanedioate-D-alanine exchange, L-alanine-L-glutamate exchange, Agmatine exchange, D-Alanine exchange, L-Alanine exchange, D-Alanyl-D-alanine exchange, L-Arginine exchange, L-Asparagine exchange, L-Aspartate exchange, L-Glutamine exchange…
all__D_e	PGM & TPI & PSERT	b3612 or b4395 or b0755 & b3919 & b0907	gpmM or ytjC or gpmA & tpiA & serC	-20	3	0	0.1	-1.53725	0.106958	-3.56025	127.818	2018-09-03	gurobi	optimal			165	EX_12ppd__S_e, EX_14glucan_e, EX_23camp_e, EX_23ccmp_e, EX_23cgmp_e, EX_23dappa_e, EX_3amp_e, EX_3cmp_e, EX_3gmp_e, EX_3hcinnm_e, EX_3hpppn_e, EX_4abut_e, EX_LalaDglu_e, EX_LalaDgluMdap_e, EX_LalaDgluMdapDala_e, EX_LalaLglu_e, EX_ac_e, EX_acac_e, EX_acald_e, EX_acgam_e, EX_acgam1p_e, EX_acmana_e, EX_acmum_e, EX_acnam_e, EX_ade_e, EX_adn_e, EX_agm_e, EX_akg_e, EX_ala__D_e, EX_ala__L_e, EX_alaala_e…	(S)-Propane-1,2-diol exchange, 1,4-alpha-D-glucan exchange, 2',3'-Cyclic AMP exchange, 2',3'-Cyclic CMP exchange, 2',3'-Cyclic GMP exchange, 2,3-diaminopropionate exchange, 3'-AMP exchange, 3'-cmp exchange, 3'-GMP exchange, 3-hydroxycinnamic acid exchange, 3-(3-hydroxy-phenyl)propionate exchange, 4-Aminobutanoate exchange, L-alanine-D-glutamate exchange, L-alanine-D-glutamate-meso-2,6-diaminohept…
alltn_e	PPC & FUM & PSERT	b3956 & b1612 or b4122 or b1611 & b0907	ppc & fumA or fumB or fumC & serC	-20	3	0	0.1	-0.571951	1.07852	-10	105.443	2018-09-03	gurobi	optimal	cys__L_c, pe161_p, his__L_c, glu__L_c, utp_c, pe160_p, pe161_c, thmpp_c, dctp_c, pe160_c, ribflv_c, atp_c, murein5px4p_p, datp_c, pro__L_c, 2fe2s_c, ser__L_c, nad_c, coa_c, thf_c, ctp_c, thr__L_c, gly_c, bmocogdp_c, lys__L_c, 4fe4s_c, ile__L_c, nadp_c, met__L_c, amet_c, dttp_c, gln__L_c, btn_c, mlthf_c, asp__L_c, asn__L_c, dgtp_c, pheme_c, 10fthf_c, sheme_c, gtp_c, arg__L_c, fad_c	L-Cysteine, Phosphatidylethanolamine (dihexadec-9enoyl, n-C16:1), L-Histidine, L-Glutamate, UTP, Phosphatidylethanolamine (dihexadecanoyl, n-C16:0), Phosphatidylethanolamine (dihexadec-9enoyl, n-C16:1), Thiamine diphosphate, DCTP, Phosphatidylethanolamine (dihexadecanoyl, n-C16:0), Riboflavin, ATP, Two disacharide linked murein units, pentapeptide crosslinked tetrapeptide (A2pm->D-ala) (middle of…	44	EX_23camp_e, EX_23cgmp_e, EX_3amp_e, EX_3gmp_e, EX_LalaDglu_e, EX_LalaDgluMdap_e, EX_LalaDgluMdapDala_e, EX_LalaLglu_e, EX_ade_e, EX_adn_e, EX_akg_e, EX_alltn_e, EX_amp_e, EX_arg__L_e, EX_asn__L_e, EX_asp__L_e, EX_cit_e, EX_dad_2_e, EX_damp_e, EX_dgmp_e, EX_dgsn_e, EX_dimp_e, EX_din_e, EX_fe3dcit_e, EX_gln__L_e, EX_glu__L_e, EX_glyclt_e, EX_gmp_e, EX_gsn_e, EX_gthrd_e, EX_gua_e, EX_hxan_e, EX_imp…	2',3'-Cyclic AMP exchange, 2',3'-Cyclic GMP exchange, 3'-AMP exchange, 3'-GMP exchange, L-alanine-D-glutamate exchange, L-alanine-D-glutamate-meso-2,6-diaminoheptanedioate exchange, L-alanine-D-glutamate-meso-2,6-diaminoheptanedioate-D-alanine exchange, L-alanine-L-glutamate exchange, Adenine exchange, Adenosine exchange, 2-Oxoglutarate exchange, Allantoin exchange, AMP exchange, L-Arginine excha…
amp_e	PPC & FUM & PSERT	b3956 & b1612 or b4122 or b1611 & b0907	ppc & fumA or fumB or fumC & serC	-20	3	0	0.1	-0.4958	1.61002	-10	90.8082	2018-09-03	gurobi	optimal	cys__L_c, pe161_p, his__L_c, glu__L_c, utp_c, pe160_p, pe161_c, thmpp_c, dctp_c, pe160_c, ribflv_c, atp_c, murein5px4p_p, datp_c, pro__L_c, 2fe2s_c, ser__L_c, nad_c, coa_c, thf_c, ctp_c, thr__L_c, gly_c, bmocogdp_c, lys__L_c, 4fe4s_c, ile__L_c, nadp_c, met__L_c, amet_c, dttp_c, gln__L_c, btn_c, mlthf_c, asp__L_c, asn__L_c, dgtp_c, pheme_c, 10fthf_c, sheme_c, gtp_c, arg__L_c, fad_c	L-Cysteine, Phosphatidylethanolamine (dihexadec-9enoyl, n-C16:1), L-Histidine, L-Glutamate, UTP, Phosphatidylethanolamine (dihexadecanoyl, n-C16:0), Phosphatidylethanolamine (dihexadec-9enoyl, n-C16:1), Thiamine diphosphate, DCTP, Phosphatidylethanolamine (dihexadecanoyl, n-C16:0), Riboflavin, ATP, Two disacharide linked murein units, pentapeptide crosslinked tetrapeptide (A2pm->D-ala) (middle of…	44	EX_23camp_e, EX_23cgmp_e, EX_3amp_e, EX_3gmp_e, EX_LalaDglu_e, EX_LalaDgluMdap_e, EX_LalaDgluMdapDala_e, EX_LalaLglu_e, EX_ade_e, EX_adn_e, EX_akg_e, EX_alltn_e, EX_amp_e, EX_arg__L_e, EX_asn__L_e, EX_asp__L_e, EX_cit_e, EX_dad_2_e, EX_damp_e, EX_dgmp_e, EX_dgsn_e, EX_dimp_e, EX_din_e, EX_fe3dcit_e, EX_gln__L_e, EX_glu__L_e, EX_glyclt_e, EX_gmp_e, EX_gsn_e, EX_gthrd_e, EX_gua_e, EX_hxan_e, EX_imp…	2',3'-Cyclic AMP exchange, 2',3'-Cyclic GMP exchange, 3'-AMP exchange, 3'-GMP exchange, L-alanine-D-glutamate exchange, L-alanine-D-glutamate-meso-2,6-diaminoheptanedioate exchange, L-alanine-D-glutamate-meso-2,6-diaminoheptanedioate-D-alanine exchange, L-alanine-L-glutamate exchange, Adenine exchange, Adenosine exchange, 2-Oxoglutarate exchange, Allantoin exchange, AMP exchange, L-Arginine excha…
anhgm_e	PGM & TPI & PSERT	b3612 or b4395 or b0755 & b3919 & b0907	gpmM or ytjC or gpmA & tpiA & serC	-20	3	0	0.1	-0.0538251	0.482311	-4.17273	135.499	2018-09-03	gurobi	optimal			165	EX_12ppd__S_e, EX_14glucan_e, EX_23camp_e, EX_23ccmp_e, EX_23cgmp_e, EX_23dappa_e, EX_3amp_e, EX_3cmp_e, EX_3gmp_e, EX_3hcinnm_e, EX_3hpppn_e, EX_4abut_e, EX_LalaDglu_e, EX_LalaDgluMdap_e, EX_LalaDgluMdapDala_e, EX_LalaLglu_e, EX_ac_e, EX_acac_e, EX_acald_e, EX_acgam_e, EX_acgam1p_e, EX_acmana_e, EX_acmum_e, EX_acnam_e, EX_ade_e, EX_adn_e, EX_agm_e, EX_akg_e, EX_ala__D_e, EX_ala__L_e, EX_alaala_e…	(S)-Propane-1,2-diol exchange, 1,4-alpha-D-glucan exchange, 2',3'-Cyclic AMP exchange, 2',3'-Cyclic CMP exchange, 2',3'-Cyclic GMP exchange, 2,3-diaminopropionate exchange, 3'-AMP exchange, 3'-cmp exchange, 3'-GMP exchange, 3-hydroxycinnamic acid exchange, 3-(3-hydroxy-phenyl)propionate exchange, 4-Aminobutanoate exchange, L-alanine-D-glutamate exchange, L-alanine-D-glutamate-meso-2,6-diaminohept…
arab__L_e	TKT2 & G6PDH2r & GLCDpp	b2935 or b2465 & b1852 & b0124 or b0837	tktA or tktB & zwf & gcd or yliI	-20	3	0	0.1	-0.176507	1.25204	-10	80.7444	2018-09-03	gurobi	optimal	pydx5p_c, his__L_c, utp_c, thmpp_c, dctp_c, trp__L_c, ribflv_c, atp_c, datp_c, nad_c, coa_c, thf_c, ctp_c, bmocogdp_c, phe__L_c, nadp_c, tyr__L_c, amet_c, dttp_c, btn_c, 2ohph_c, mlthf_c, dgtp_c, 10fthf_c, sheme_c, gtp_c, kdo2lipid4_e, fad_c	Pyridoxal 5'-phosphate, L-Histidine, UTP, Thiamine diphosphate, DCTP, L-Tryptophan, Riboflavin, ATP, DATP, Nicotinamide adenine dinucleotide, Coenzyme A, 5,6,7,8-Tetrahydrofolate, CTP, Bis-molybdopterin guanine dinucleotide, L-Phenylalanine, Nicotinamide adenine dinucleotide phosphate, L-Tyrosine, S-Adenosyl-L-methionine, DTTP, Biotin, 2-Octaprenyl-6-hydroxyphenol, 5,10-Methylenetetrahydrofolate,…	35	EX_23camp_e, EX_23ccmp_e, EX_23cgmp_e, EX_23cump_e, EX_3amp_e, EX_3cmp_e, EX_3gmp_e, EX_3ump_e, EX_5dglcn_e, EX_adn_e, EX_amp_e, EX_arab__L_e, EX_ascb__L_e, EX_cmp_e, EX_cytd_e, EX_glcn_e, EX_gmp_e, EX_gsn_e, EX_idon__L_e, EX_imp_e, EX_ins_e, EX_lyx__L_e, EX_r5p_e, EX_rib__D_e, EX_uacgam_e, EX_udpacgal_e, EX_udpg_e, EX_udpgal_e, EX_udpglcur_e, EX_ump_e, EX_uri_e, EX_xmp_e, EX_xtsn_e, EX_xyl__D_e,…	2',3'-Cyclic AMP exchange, 2',3'-Cyclic CMP exchange, 2',3'-Cyclic GMP exchange, 2',3'-Cyclic UMP exchange, 3'-AMP exchange, 3'-cmp exchange, 3'-GMP exchange, 3'-UMP exchange, 5-Dehydro-D-gluconate exchange, Adenosine exchange, AMP exchange, L-Arabinose exchange, L-Ascorbate exchange, CMP exchange, Cytidine exchange, D-Gluconate exchange, GMP exchange, Guanosine exchange, L-Idonate exchange, IMP …
arbtn_e	GLUDy & MDH2 & PUNP1	b1761 & b2210 & b4384	gdhA & mqo & deoD	-20	3	0	0.1	0	0.941313	0	129.701	2018-09-03	gurobi	optimal			0
arbtn_fe3_e	ASPO3 & FDH4pp & ACKr	b2574 & (b3892 and b3893 and b3894) or (b1474 and b1475 and b1476) & b3115 or b2296 or b1849	nadB & (fdoI and fdoH and fdoG) or (fdnG and fdnH and fdnI) & tdcD or ackA or purT	-20	3	0	0.1	0	0.974584	0	181.18	2018-09-03	gurobi	optimal			0
arg__L_e	PPC & FUM & PSERT	b3956 & b1612 or b4122 or b1611 & b0907	ppc & fumA or fumB or fumC & serC	-20	3	0	0.1	-0.542371	1.15657	-10	137.048	2018-09-03	gurobi	optimal	cys__L_c, pe161_p, his__L_c, glu__L_c, utp_c, pe160_p, pe161_c, thmpp_c, dctp_c, pe160_c, ribflv_c, atp_c, murein5px4p_p, datp_c, pro__L_c, 2fe2s_c, ser__L_c, nad_c, coa_c, thf_c, ctp_c, thr__L_c, gly_c, bmocogdp_c, lys__L_c, 4fe4s_c, ile__L_c, nadp_c, met__L_c, amet_c, dttp_c, gln__L_c, btn_c, mlthf_c, asp__L_c, asn__L_c, dgtp_c, pheme_c, 10fthf_c, sheme_c, gtp_c, arg__L_c, fad_c	L-Cysteine, Phosphatidylethanolamine (dihexadec-9enoyl, n-C16:1), L-Histidine, L-Glutamate, UTP, Phosphatidylethanolamine (dihexadecanoyl, n-C16:0), Phosphatidylethanolamine (dihexadec-9enoyl, n-C16:1), Thiamine diphosphate, DCTP, Phosphatidylethanolamine (dihexadecanoyl, n-C16:0), Riboflavin, ATP, Two disacharide linked murein units, pentapeptide crosslinked tetrapeptide (A2pm->D-ala) (middle of…	44	EX_23camp_e, EX_23cgmp_e, EX_3amp_e, EX_3gmp_e, EX_LalaDglu_e, EX_LalaDgluMdap_e, EX_LalaDgluMdapDala_e, EX_LalaLglu_e, EX_ade_e, EX_adn_e, EX_akg_e, EX_alltn_e, EX_amp_e, EX_arg__L_e, EX_asn__L_e, EX_asp__L_e, EX_cit_e, EX_dad_2_e, EX_damp_e, EX_dgmp_e, EX_dgsn_e, EX_dimp_e, EX_din_e, EX_fe3dcit_e, EX_gln__L_e, EX_glu__L_e, EX_glyclt_e, EX_gmp_e, EX_gsn_e, EX_gthrd_e, EX_gua_e, EX_hxan_e, EX_imp…	2',3'-Cyclic AMP exchange, 2',3'-Cyclic GMP exchange, 3'-AMP exchange, 3'-GMP exchange, L-alanine-D-glutamate exchange, L-alanine-D-glutamate-meso-2,6-diaminoheptanedioate exchange, L-alanine-D-glutamate-meso-2,6-diaminoheptanedioate-D-alanine exchange, L-alanine-L-glutamate exchange, Adenine exchange, Adenosine exchange, 2-Oxoglutarate exchange, Allantoin exchange, AMP exchange, L-Arginine excha…
ascb__L_e	TKT2 & FUM & GND	b2935 or b2465 & b1612 or b4122 or b1611 & b2029	tktA or tktB & fumA or fumB or fumC & gnd	-20	3	0	0.1	-0.176507	1.17787	-10	82.8328	2018-09-03	gurobi	optimal	pydx5p_c, his__L_c, utp_c, thmpp_c, dctp_c, trp__L_c, ribflv_c, atp_c, datp_c, nad_c, coa_c, thf_c, ctp_c, bmocogdp_c, phe__L_c, nadp_c, tyr__L_c, amet_c, dttp_c, btn_c, 2ohph_c, mlthf_c, dgtp_c, 10fthf_c, sheme_c, gtp_c, kdo2lipid4_e, fad_c	Pyridoxal 5'-phosphate, L-Histidine, UTP, Thiamine diphosphate, DCTP, L-Tryptophan, Riboflavin, ATP, DATP, Nicotinamide adenine dinucleotide, Coenzyme A, 5,6,7,8-Tetrahydrofolate, CTP, Bis-molybdopterin guanine dinucleotide, L-Phenylalanine, Nicotinamide adenine dinucleotide phosphate, L-Tyrosine, S-Adenosyl-L-methionine, DTTP, Biotin, 2-Octaprenyl-6-hydroxyphenol, 5,10-Methylenetetrahydrofolate,…	32	EX_23camp_e, EX_23ccmp_e, EX_23cgmp_e, EX_23cump_e, EX_3amp_e, EX_3cmp_e, EX_3gmp_e, EX_3ump_e, EX_adn_e, EX_amp_e, EX_arab__L_e, EX_ascb__L_e, EX_cmp_e, EX_cytd_e, EX_gmp_e, EX_gsn_e, EX_imp_e, EX_ins_e, EX_lyx__L_e, EX_r5p_e, EX_rib__D_e, EX_uacgam_e, EX_udpacgal_e, EX_udpg_e, EX_udpgal_e, EX_udpglcur_e, EX_ump_e, EX_uri_e, EX_xmp_e, EX_xtsn_e, EX_xyl__D_e, EX_xylu__L_e	2',3'-Cyclic AMP exchange, 2',3'-Cyclic CMP exchange, 2',3'-Cyclic GMP exchange, 2',3'-Cyclic UMP exchange, 3'-AMP exchange, 3'-cmp exchange, 3'-GMP exchange, 3'-UMP exchange, Adenosine exchange, AMP exchange, L-Arabinose exchange, L-Ascorbate exchange, CMP exchange, Cytidine exchange, GMP exchange, Guanosine exchange, IMP exchange, Inosine exchange, L-Lyxose exchange, Alpha-D-Ribose 5-phosphate …
asn__L_e	GLUDy & GLUSy & PFL	b1761 & b3212 and b3213 & (b0902 and b0903) or (b0902 and b3114) or (b3951 and b3952) or ((b0902 and b0903) and b2579)	gdhA & gltB and gltD & (pflA and pflB) or (pflA and tdcE) or (pflD and pflC) or ((pflA and pflB) and grcA)	-20	3	0	0.1	-0.860447	1.16219	-10	97.6067	2018-09-03	gurobi	optimal	cys__L_c, pydx5p_c, pe161_p, his__L_c, glu__L_c, utp_c, pe160_p, pe161_c, thmpp_c, dctp_c, pe160_c, ribflv_c, atp_c, murein5px4p_p, datp_c, pro__L_c, ser__L_c, nad_c, coa_c, thf_c, ctp_c, thr__L_c, val__L_c, gly_c, bmocogdp_c, leu__L_c, lys__L_c, phe__L_c, ala__L_c, ile__L_c, nadp_c, met__L_c, tyr__L_c, amet_c, dttp_c, gln__L_c, btn_c, mlthf_c, asp__L_c, asn__L_c, dgtp_c, pheme_c, 10fthf_c, sheme…	L-Cysteine, Pyridoxal 5'-phosphate, Phosphatidylethanolamine (dihexadec-9enoyl, n-C16:1), L-Histidine, L-Glutamate, UTP, Phosphatidylethanolamine (dihexadecanoyl, n-C16:0), Phosphatidylethanolamine (dihexadec-9enoyl, n-C16:1), Thiamine diphosphate, DCTP, Phosphatidylethanolamine (dihexadecanoyl, n-C16:0), Riboflavin, ATP, Two disacharide linked murein units, pentapeptide crosslinked tetrapeptide …	19	EX_4abut_e, EX_LalaDglu_e, EX_LalaDgluMdap_e, EX_LalaDgluMdapDala_e, EX_LalaLglu_e, EX_agm_e, EX_ala__D_e, EX_ala__L_e, EX_alaala_e, EX_arg__L_e, EX_asn__L_e, EX_asp__L_e, EX_gln__L_e, EX_glu__L_e, EX_gthrd_e, EX_orn_e, EX_pro__L_e, EX_progly_e, EX_ptrc_e	4-Aminobutanoate exchange, L-alanine-D-glutamate exchange, L-alanine-D-glutamate-meso-2,6-diaminoheptanedioate exchange, L-alanine-D-glutamate-meso-2,6-diaminoheptanedioate-D-alanine exchange, L-alanine-L-glutamate exchange, Agmatine exchange, D-Alanine exchange, L-Alanine exchange, D-Alanyl-D-alanine exchange, L-Arginine exchange, L-Asparagine exchange, L-Aspartate exchange, L-Glutamine exchange…
asp__L_e	GLUDy & GLUSy & PFL	b1761 & b3212 and b3213 & (b0902 and b0903) or (b0902 and b3114) or (b3951 and b3952) or ((b0902 and b0903) and b2579)	gdhA & gltB and gltD & (pflA and pflB) or (pflA and tdcE) or (pflD and pflC) or ((pflA and pflB) and grcA)	-20	3	0	0.1	-0.860447	1.16219	-10	36.9386	2018-09-03	gurobi	optimal	cys__L_c, pydx5p_c, pe161_p, his__L_c, glu__L_c, utp_c, pe160_p, pe161_c, thmpp_c, dctp_c, pe160_c, ribflv_c, atp_c, murein5px4p_p, datp_c, pro__L_c, ser__L_c, nad_c, coa_c, thf_c, ctp_c, thr__L_c, val__L_c, gly_c, bmocogdp_c, leu__L_c, lys__L_c, phe__L_c, ala__L_c, ile__L_c, nadp_c, met__L_c, tyr__L_c, amet_c, dttp_c, gln__L_c, btn_c, mlthf_c, asp__L_c, asn__L_c, dgtp_c, pheme_c, 10fthf_c, sheme…	L-Cysteine, Pyridoxal 5'-phosphate, Phosphatidylethanolamine (dihexadec-9enoyl, n-C16:1), L-Histidine, L-Glutamate, UTP, Phosphatidylethanolamine (dihexadecanoyl, n-C16:0), Phosphatidylethanolamine (dihexadec-9enoyl, n-C16:1), Thiamine diphosphate, DCTP, Phosphatidylethanolamine (dihexadecanoyl, n-C16:0), Riboflavin, ATP, Two disacharide linked murein units, pentapeptide crosslinked tetrapeptide …	19	EX_4abut_e, EX_LalaDglu_e, EX_LalaDgluMdap_e, EX_LalaDgluMdapDala_e, EX_LalaLglu_e, EX_agm_e, EX_ala__D_e, EX_ala__L_e, EX_alaala_e, EX_arg__L_e, EX_asn__L_e, EX_asp__L_e, EX_gln__L_e, EX_glu__L_e, EX_gthrd_e, EX_orn_e, EX_pro__L_e, EX_progly_e, EX_ptrc_e	4-Aminobutanoate exchange, L-alanine-D-glutamate exchange, L-alanine-D-glutamate-meso-2,6-diaminoheptanedioate exchange, L-alanine-D-glutamate-meso-2,6-diaminoheptanedioate-D-alanine exchange, L-alanine-L-glutamate exchange, Agmatine exchange, D-Alanine exchange, L-Alanine exchange, D-Alanyl-D-alanine exchange, L-Arginine exchange, L-Asparagine exchange, L-Aspartate exchange, L-Glutamine exchange…
btn_e	MGSA & GLCDpp	b0963 & b0124 or b0837	mgsA & gcd or yliI	-20	3	0	0.1	0	0.975348	-0.000975348	1.35047	2018-09-03	gurobi	optimal			0
but_e	PGM & TPI & PSERT	b3612 or b4395 or b0755 & b3919 & b0907	gpmM or ytjC or gpmA & tpiA & serC	-20	3	0	0.1	-0.0897265	0.486046	-6.03511	99.3874	2018-09-03	gurobi	optimal			165	EX_12ppd__S_e, EX_14glucan_e, EX_23camp_e, EX_23ccmp_e, EX_23cgmp_e, EX_23dappa_e, EX_3amp_e, EX_3cmp_e, EX_3gmp_e, EX_3hcinnm_e, EX_3hpppn_e, EX_4abut_e, EX_LalaDglu_e, EX_LalaDgluMdap_e, EX_LalaDgluMdapDala_e, EX_LalaLglu_e, EX_ac_e, EX_acac_e, EX_acald_e, EX_acgam_e, EX_acgam1p_e, EX_acmana_e, EX_acmum_e, EX_acnam_e, EX_ade_e, EX_adn_e, EX_agm_e, EX_akg_e, EX_ala__D_e, EX_ala__L_e, EX_alaala_e…	(S)-Propane-1,2-diol exchange, 1,4-alpha-D-glucan exchange, 2',3'-Cyclic AMP exchange, 2',3'-Cyclic CMP exchange, 2',3'-Cyclic GMP exchange, 2,3-diaminopropionate exchange, 3'-AMP exchange, 3'-cmp exchange, 3'-GMP exchange, 3-hydroxycinnamic acid exchange, 3-(3-hydroxy-phenyl)propionate exchange, 4-Aminobutanoate exchange, L-alanine-D-glutamate exchange, L-alanine-D-glutamate-meso-2,6-diaminohept…
butso3_e	PGM & TPI & PSERT	b3612 or b4395 or b0755 & b3919 & b0907	gpmM or ytjC or gpmA & tpiA & serC	-20	3	0	0.1	-0.103609	0.272106	-4.39174	94.9329	2018-09-03	gurobi	optimal			165	EX_12ppd__S_e, EX_14glucan_e, EX_23camp_e, EX_23ccmp_e, EX_23cgmp_e, EX_23dappa_e, EX_3amp_e, EX_3cmp_e, EX_3gmp_e, EX_3hcinnm_e, EX_3hpppn_e, EX_4abut_e, EX_LalaDglu_e, EX_LalaDgluMdap_e, EX_LalaDgluMdapDala_e, EX_LalaLglu_e, EX_ac_e, EX_acac_e, EX_acald_e, EX_acgam_e, EX_acgam1p_e, EX_acmana_e, EX_acmum_e, EX_acnam_e, EX_ade_e, EX_adn_e, EX_agm_e, EX_akg_e, EX_ala__D_e, EX_ala__L_e, EX_alaala_e…	(S)-Propane-1,2-diol exchange, 1,4-alpha-D-glucan exchange, 2',3'-Cyclic AMP exchange, 2',3'-Cyclic CMP exchange, 2',3'-Cyclic GMP exchange, 2,3-diaminopropionate exchange, 3'-AMP exchange, 3'-cmp exchange, 3'-GMP exchange, 3-hydroxycinnamic acid exchange, 3-(3-hydroxy-phenyl)propionate exchange, 4-Aminobutanoate exchange, L-alanine-D-glutamate exchange, L-alanine-D-glutamate-meso-2,6-diaminohept…
cgly_e	PPC & SUCDi & PSERT	b3956 & b0721 and b0722 and b0723 and b0724 & b0907	ppc & sdhC and sdhD and sdhA and sdhB & serC	-20	3	0	0.1	-0.440194	0.934963	-10	93.7609	2018-09-03	gurobi	optimal	cys__L_c, pe161_p, glu__L_c, utp_c, pe160_p, pe161_c, thmpp_c, dctp_c, pe160_c, ribflv_c, atp_c, murein5px4p_p, datp_c, pro__L_c, 2fe2s_c, ser__L_c, nad_c, coa_c, thf_c, ctp_c, thr__L_c, gly_c, bmocogdp_c, lys__L_c, 4fe4s_c, ile__L_c, nadp_c, met__L_c, amet_c, dttp_c, gln__L_c, btn_c, mlthf_c, asp__L_c, asn__L_c, dgtp_c, pheme_c, 10fthf_c, sheme_c, gtp_c, arg__L_c, fad_c	L-Cysteine, Phosphatidylethanolamine (dihexadec-9enoyl, n-C16:1), L-Glutamate, UTP, Phosphatidylethanolamine (dihexadecanoyl, n-C16:0), Phosphatidylethanolamine (dihexadec-9enoyl, n-C16:1), Thiamine diphosphate, DCTP, Phosphatidylethanolamine (dihexadecanoyl, n-C16:0), Riboflavin, ATP, Two disacharide linked murein units, pentapeptide crosslinked tetrapeptide (A2pm->D-ala) (middle of chain), DATP…	55	EX_23camp_e, EX_23cgmp_e, EX_3amp_e, EX_3gmp_e, EX_3hcinnm_e, EX_LalaDglu_e, EX_LalaDgluMdap_e, EX_LalaDgluMdapDala_e, EX_LalaLglu_e, EX_ade_e, EX_adn_e, EX_akg_e, EX_alltn_e, EX_amp_e, EX_arg__L_e, EX_asn__L_e, EX_asp__L_e, EX_cgly_e, EX_cit_e, EX_dad_2_e, EX_damp_e, EX_dgmp_e, EX_dgsn_e, EX_dimp_e, EX_din_e, EX_fe3dcit_e, EX_fum_e, EX_g3ps_e, EX_gln__L_e, EX_glu__L_e, EX_gly_e, EX_glyclt_e, EX_…	2',3'-Cyclic AMP exchange, 2',3'-Cyclic GMP exchange, 3'-AMP exchange, 3'-GMP exchange, 3-hydroxycinnamic acid exchange, L-alanine-D-glutamate exchange, L-alanine-D-glutamate-meso-2,6-diaminoheptanedioate exchange, L-alanine-D-glutamate-meso-2,6-diaminoheptanedioate-D-alanine exchange, L-alanine-L-glutamate exchange, Adenine exchange, Adenosine exchange, 2-Oxoglutarate exchange, Allantoin exchang…
chtbs_e	PGM & TPI & PSERT	b3612 or b4395 or b0755 & b3919 & b0907	gpmM or ytjC or gpmA & tpiA & serC	-20	3	0	0.1	-0.0866573	0.358412	-3.84083	203.692	2018-09-03	gurobi	optimal			165	EX_12ppd__S_e, EX_14glucan_e, EX_23camp_e, EX_23ccmp_e, EX_23cgmp_e, EX_23dappa_e, EX_3amp_e, EX_3cmp_e, EX_3gmp_e, EX_3hcinnm_e, EX_3hpppn_e, EX_4abut_e, EX_LalaDglu_e, EX_LalaDgluMdap_e, EX_LalaDgluMdapDala_e, EX_LalaLglu_e, EX_ac_e, EX_acac_e, EX_acald_e, EX_acgam_e, EX_acgam1p_e, EX_acmana_e, EX_acmum_e, EX_acnam_e, EX_ade_e, EX_adn_e, EX_agm_e, EX_akg_e, EX_ala__D_e, EX_ala__L_e, EX_alaala_e…	(S)-Propane-1,2-diol exchange, 1,4-alpha-D-glucan exchange, 2',3'-Cyclic AMP exchange, 2',3'-Cyclic CMP exchange, 2',3'-Cyclic GMP exchange, 2,3-diaminopropionate exchange, 3'-AMP exchange, 3'-cmp exchange, 3'-GMP exchange, 3-hydroxycinnamic acid exchange, 3-(3-hydroxy-phenyl)propionate exchange, 4-Aminobutanoate exchange, L-alanine-D-glutamate exchange, L-alanine-D-glutamate-meso-2,6-diaminohept…
cit_e	PPC & FUM & PSERT	b3956 & b1612 or b4122 or b1611 & b0907	ppc & fumA or fumB or fumC & serC	-20	3	0	0.1	-0.571951	1.13354	-10	126.729	2018-09-03	gurobi	optimal	cys__L_c, pe161_p, his__L_c, glu__L_c, utp_c, pe160_p, pe161_c, thmpp_c, dctp_c, pe160_c, ribflv_c, atp_c, murein5px4p_p, datp_c, pro__L_c, 2fe2s_c, ser__L_c, nad_c, coa_c, thf_c, ctp_c, thr__L_c, gly_c, bmocogdp_c, lys__L_c, 4fe4s_c, ile__L_c, nadp_c, met__L_c, amet_c, dttp_c, gln__L_c, btn_c, mlthf_c, asp__L_c, asn__L_c, dgtp_c, pheme_c, 10fthf_c, sheme_c, gtp_c, arg__L_c, fad_c	L-Cysteine, Phosphatidylethanolamine (dihexadec-9enoyl, n-C16:1), L-Histidine, L-Glutamate, UTP, Phosphatidylethanolamine (dihexadecanoyl, n-C16:0), Phosphatidylethanolamine (dihexadec-9enoyl, n-C16:1), Thiamine diphosphate, DCTP, Phosphatidylethanolamine (dihexadecanoyl, n-C16:0), Riboflavin, ATP, Two disacharide linked murein units, pentapeptide crosslinked tetrapeptide (A2pm->D-ala) (middle of…	44	EX_23camp_e, EX_23cgmp_e, EX_3amp_e, EX_3gmp_e, EX_LalaDglu_e, EX_LalaDgluMdap_e, EX_LalaDgluMdapDala_e, EX_LalaLglu_e, EX_ade_e, EX_adn_e, EX_akg_e, EX_alltn_e, EX_amp_e, EX_arg__L_e, EX_asn__L_e, EX_asp__L_e, EX_cit_e, EX_dad_2_e, EX_damp_e, EX_dgmp_e, EX_dgsn_e, EX_dimp_e, EX_din_e, EX_fe3dcit_e, EX_gln__L_e, EX_glu__L_e, EX_glyclt_e, EX_gmp_e, EX_gsn_e, EX_gthrd_e, EX_gua_e, EX_hxan_e, EX_imp…	2',3'-Cyclic AMP exchange, 2',3'-Cyclic GMP exchange, 3'-AMP exchange, 3'-GMP exchange, L-alanine-D-glutamate exchange, L-alanine-D-glutamate-meso-2,6-diaminoheptanedioate exchange, L-alanine-D-glutamate-meso-2,6-diaminoheptanedioate-D-alanine exchange, L-alanine-L-glutamate exchange, Adenine exchange, Adenosine exchange, 2-Oxoglutarate exchange, Allantoin exchange, AMP exchange, L-Arginine excha…
cmp_e	TKT2 & PGL & GLCDpp	b2935 or b2465 & b0767 & b0124 or b0837	tktA or tktB & pgl & gcd or yliI	-20	3	0	0.1	-0.176507	1.42761	-10	66.5749	2018-09-03	gurobi	optimal	pydx5p_c, his__L_c, utp_c, thmpp_c, dctp_c, trp__L_c, ribflv_c, atp_c, datp_c, nad_c, coa_c, thf_c, ctp_c, bmocogdp_c, phe__L_c, nadp_c, tyr__L_c, amet_c, dttp_c, btn_c, 2ohph_c, mlthf_c, dgtp_c, 10fthf_c, sheme_c, gtp_c, kdo2lipid4_e, fad_c	Pyridoxal 5'-phosphate, L-Histidine, UTP, Thiamine diphosphate, DCTP, L-Tryptophan, Riboflavin, ATP, DATP, Nicotinamide adenine dinucleotide, Coenzyme A, 5,6,7,8-Tetrahydrofolate, CTP, Bis-molybdopterin guanine dinucleotide, L-Phenylalanine, Nicotinamide adenine dinucleotide phosphate, L-Tyrosine, S-Adenosyl-L-methionine, DTTP, Biotin, 2-Octaprenyl-6-hydroxyphenol, 5,10-Methylenetetrahydrofolate,…	35	EX_23camp_e, EX_23ccmp_e, EX_23cgmp_e, EX_23cump_e, EX_3amp_e, EX_3cmp_e, EX_3gmp_e, EX_3ump_e, EX_5dglcn_e, EX_adn_e, EX_amp_e, EX_arab__L_e, EX_ascb__L_e, EX_cmp_e, EX_cytd_e, EX_glcn_e, EX_gmp_e, EX_gsn_e, EX_idon__L_e, EX_imp_e, EX_ins_e, EX_lyx__L_e, EX_r5p_e, EX_rib__D_e, EX_uacgam_e, EX_udpacgal_e, EX_udpg_e, EX_udpgal_e, EX_udpglcur_e, EX_ump_e, EX_uri_e, EX_xmp_e, EX_xtsn_e, EX_xyl__D_e,…	2',3'-Cyclic AMP exchange, 2',3'-Cyclic CMP exchange, 2',3'-Cyclic GMP exchange, 2',3'-Cyclic UMP exchange, 3'-AMP exchange, 3'-cmp exchange, 3'-GMP exchange, 3'-UMP exchange, 5-Dehydro-D-gluconate exchange, Adenosine exchange, AMP exchange, L-Arabinose exchange, L-Ascorbate exchange, CMP exchange, Cytidine exchange, D-Gluconate exchange, GMP exchange, Guanosine exchange, L-Idonate exchange, IMP …
co2_e	RPI & FUM & PSERT	b2914 or b4090 & b1612 or b4122 or b1611 & b0907	rpiA or rpiB & fumA or fumB or fumC & serC	-20	3	0	0.1	0	0.286525	0	38.7943	2018-09-03	gurobi	optimal			0
colipa_e	PGMT & GLCDpp & CYTBD2pp	b2690 or b0688 & b0124 or b0837 & b0978 and b0979	yqaB or pgm & gcd or yliI & cbdA and cbdB	-20	3	0	0.1	0	0.974584	0	3.1546	2018-09-03	gurobi	optimal			0
colipap_e	PGMT & G6PDH2r & CYTBD2pp	b2690 or b0688 & b1852 & b0978 and b0979	yqaB or pgm & zwf & cbdA and cbdB	-20	3	0	0.1	0	0.967743	0	1.44385	2018-09-03	gurobi	optimal			0
cpgn_e	HEX1 & PUNP3 & ACACT1r	b2388 & b2407 or b4384 & b2224 or b2342 or b3845	glk & xapA or deoD & atoB or fadI or fadA	-20	3	0	0.1	0	0.964411	0	218.714	2018-09-03	gurobi	optimal			0
cpgn_un_e	PGM & ALATA_L & GLCDpp	b3612 or b4395 or b0755 & b2290 or b2379 & b0124 or b0837	gpmM or ytjC or gpmA & alaA or alaC & gcd or yliI	-20	3	0	0.1	0	0.869973	0	161.794	2018-09-03	gurobi	optimal			0
csn_e	PGM & TPI & PSERT	b3612 or b4395 or b0755 & b3919 & b0907	gpmM or ytjC or gpmA & tpiA & serC	-20	3	0	0.1	-1.05155	0.1189	-10	99.0263	2018-09-03	gurobi	optimal			165	EX_12ppd__S_e, EX_14glucan_e, EX_23camp_e, EX_23ccmp_e, EX_23cgmp_e, EX_23dappa_e, EX_3amp_e, EX_3cmp_e, EX_3gmp_e, EX_3hcinnm_e, EX_3hpppn_e, EX_4abut_e, EX_LalaDglu_e, EX_LalaDgluMdap_e, EX_LalaDgluMdapDala_e, EX_LalaLglu_e, EX_ac_e, EX_acac_e, EX_acald_e, EX_acgam_e, EX_acgam1p_e, EX_acmana_e, EX_acmum_e, EX_acnam_e, EX_ade_e, EX_adn_e, EX_agm_e, EX_akg_e, EX_ala__D_e, EX_ala__L_e, EX_alaala_e…	(S)-Propane-1,2-diol exchange, 1,4-alpha-D-glucan exchange, 2',3'-Cyclic AMP exchange, 2',3'-Cyclic CMP exchange, 2',3'-Cyclic GMP exchange, 2,3-diaminopropionate exchange, 3'-AMP exchange, 3'-cmp exchange, 3'-GMP exchange, 3-hydroxycinnamic acid exchange, 3-(3-hydroxy-phenyl)propionate exchange, 4-Aminobutanoate exchange, L-alanine-D-glutamate exchange, L-alanine-D-glutamate-meso-2,6-diaminohept…
cynt_e	VALTA & I4FE4ST & ASNS1	b3770 & b2528 and b2529 & b0674	ilvE & iscA and iscU & asnB	-20	3	0	0.1	0	0.984863	-10	128.492	2018-09-03	gurobi	optimal			0
cys__D_e	PGM & TPI & PSERT	b3612 or b4395 or b0755 & b3919 & b0907	gpmM or ytjC or gpmA & tpiA & serC	-20	3	0	0.1	-0.163384	0.508654	-10	121.735	2018-09-03	gurobi	optimal			165	EX_12ppd__S_e, EX_14glucan_e, EX_23camp_e, EX_23ccmp_e, EX_23cgmp_e, EX_23dappa_e, EX_3amp_e, EX_3cmp_e, EX_3gmp_e, EX_3hcinnm_e, EX_3hpppn_e, EX_4abut_e, EX_LalaDglu_e, EX_LalaDgluMdap_e, EX_LalaDgluMdapDala_e, EX_LalaLglu_e, EX_ac_e, EX_acac_e, EX_acald_e, EX_acgam_e, EX_acgam1p_e, EX_acmana_e, EX_acmum_e, EX_acnam_e, EX_ade_e, EX_adn_e, EX_agm_e, EX_akg_e, EX_ala__D_e, EX_ala__L_e, EX_alaala_e…	(S)-Propane-1,2-diol exchange, 1,4-alpha-D-glucan exchange, 2',3'-Cyclic AMP exchange, 2',3'-Cyclic CMP exchange, 2',3'-Cyclic GMP exchange, 2,3-diaminopropionate exchange, 3'-AMP exchange, 3'-cmp exchange, 3'-GMP exchange, 3-hydroxycinnamic acid exchange, 3-(3-hydroxy-phenyl)propionate exchange, 4-Aminobutanoate exchange, L-alanine-D-glutamate exchange, L-alanine-D-glutamate-meso-2,6-diaminohept…
cys__L_e	PGM & TPI & PSERT	b3612 or b4395 or b0755 & b3919 & b0907	gpmM or ytjC or gpmA & tpiA & serC	-20	3	0	0.1	-0.161382	0.511665	-10	123.599	2018-09-03	gurobi	optimal			165	EX_12ppd__S_e, EX_14glucan_e, EX_23camp_e, EX_23ccmp_e, EX_23cgmp_e, EX_23dappa_e, EX_3amp_e, EX_3cmp_e, EX_3gmp_e, EX_3hcinnm_e, EX_3hpppn_e, EX_4abut_e, EX_LalaDglu_e, EX_LalaDgluMdap_e, EX_LalaDgluMdapDala_e, EX_LalaLglu_e, EX_ac_e, EX_acac_e, EX_acald_e, EX_acgam_e, EX_acgam1p_e, EX_acmana_e, EX_acmum_e, EX_acnam_e, EX_ade_e, EX_adn_e, EX_agm_e, EX_akg_e, EX_ala__D_e, EX_ala__L_e, EX_alaala_e…	(S)-Propane-1,2-diol exchange, 1,4-alpha-D-glucan exchange, 2',3'-Cyclic AMP exchange, 2',3'-Cyclic CMP exchange, 2',3'-Cyclic GMP exchange, 2,3-diaminopropionate exchange, 3'-AMP exchange, 3'-cmp exchange, 3'-GMP exchange, 3-hydroxycinnamic acid exchange, 3-(3-hydroxy-phenyl)propionate exchange, 4-Aminobutanoate exchange, L-alanine-D-glutamate exchange, L-alanine-D-glutamate-meso-2,6-diaminohept…
cytd_e	TKT2 & PGL & GLCDpp	b2935 or b2465 & b0767 & b0124 or b0837	tktA or tktB & pgl & gcd or yliI	-20	3	0	0.1	-0.176507	1.42761	-10	96.464	2018-09-03	gurobi	optimal	pydx5p_c, his__L_c, utp_c, thmpp_c, dctp_c, trp__L_c, ribflv_c, atp_c, datp_c, nad_c, coa_c, thf_c, ctp_c, bmocogdp_c, phe__L_c, nadp_c, tyr__L_c, amet_c, dttp_c, btn_c, 2ohph_c, mlthf_c, dgtp_c, 10fthf_c, sheme_c, gtp_c, kdo2lipid4_e, fad_c	Pyridoxal 5'-phosphate, L-Histidine, UTP, Thiamine diphosphate, DCTP, L-Tryptophan, Riboflavin, ATP, DATP, Nicotinamide adenine dinucleotide, Coenzyme A, 5,6,7,8-Tetrahydrofolate, CTP, Bis-molybdopterin guanine dinucleotide, L-Phenylalanine, Nicotinamide adenine dinucleotide phosphate, L-Tyrosine, S-Adenosyl-L-methionine, DTTP, Biotin, 2-Octaprenyl-6-hydroxyphenol, 5,10-Methylenetetrahydrofolate,…	35	EX_23camp_e, EX_23ccmp_e, EX_23cgmp_e, EX_23cump_e, EX_3amp_e, EX_3cmp_e, EX_3gmp_e, EX_3ump_e, EX_5dglcn_e, EX_adn_e, EX_amp_e, EX_arab__L_e, EX_ascb__L_e, EX_cmp_e, EX_cytd_e, EX_glcn_e, EX_gmp_e, EX_gsn_e, EX_idon__L_e, EX_imp_e, EX_ins_e, EX_lyx__L_e, EX_r5p_e, EX_rib__D_e, EX_uacgam_e, EX_udpacgal_e, EX_udpg_e, EX_udpgal_e, EX_udpglcur_e, EX_ump_e, EX_uri_e, EX_xmp_e, EX_xtsn_e, EX_xyl__D_e,…	2',3'-Cyclic AMP exchange, 2',3'-Cyclic CMP exchange, 2',3'-Cyclic GMP exchange, 2',3'-Cyclic UMP exchange, 3'-AMP exchange, 3'-cmp exchange, 3'-GMP exchange, 3'-UMP exchange, 5-Dehydro-D-gluconate exchange, Adenosine exchange, AMP exchange, L-Arabinose exchange, L-Ascorbate exchange, CMP exchange, Cytidine exchange, D-Gluconate exchange, GMP exchange, Guanosine exchange, L-Idonate exchange, IMP …
dad_2_e	PPC & FUM & PSERT	b3956 & b1612 or b4122 or b1611 & b0907	ppc & fumA or fumB or fumC & serC	-20	3	0	0.1	-0.4958	1.57753	-10	80.4755	2018-09-03	gurobi	optimal	cys__L_c, pe161_p, his__L_c, glu__L_c, utp_c, pe160_p, pe161_c, thmpp_c, dctp_c, pe160_c, ribflv_c, atp_c, murein5px4p_p, datp_c, pro__L_c, 2fe2s_c, ser__L_c, nad_c, coa_c, thf_c, ctp_c, thr__L_c, gly_c, bmocogdp_c, lys__L_c, 4fe4s_c, ile__L_c, nadp_c, met__L_c, amet_c, dttp_c, gln__L_c, btn_c, mlthf_c, asp__L_c, asn__L_c, dgtp_c, pheme_c, 10fthf_c, sheme_c, gtp_c, arg__L_c, fad_c	L-Cysteine, Phosphatidylethanolamine (dihexadec-9enoyl, n-C16:1), L-Histidine, L-Glutamate, UTP, Phosphatidylethanolamine (dihexadecanoyl, n-C16:0), Phosphatidylethanolamine (dihexadec-9enoyl, n-C16:1), Thiamine diphosphate, DCTP, Phosphatidylethanolamine (dihexadecanoyl, n-C16:0), Riboflavin, ATP, Two disacharide linked murein units, pentapeptide crosslinked tetrapeptide (A2pm->D-ala) (middle of…	44	EX_23camp_e, EX_23cgmp_e, EX_3amp_e, EX_3gmp_e, EX_LalaDglu_e, EX_LalaDgluMdap_e, EX_LalaDgluMdapDala_e, EX_LalaLglu_e, EX_ade_e, EX_adn_e, EX_akg_e, EX_alltn_e, EX_amp_e, EX_arg__L_e, EX_asn__L_e, EX_asp__L_e, EX_cit_e, EX_dad_2_e, EX_damp_e, EX_dgmp_e, EX_dgsn_e, EX_dimp_e, EX_din_e, EX_fe3dcit_e, EX_gln__L_e, EX_glu__L_e, EX_glyclt_e, EX_gmp_e, EX_gsn_e, EX_gthrd_e, EX_gua_e, EX_hxan_e, EX_imp…	2',3'-Cyclic AMP exchange, 2',3'-Cyclic GMP exchange, 3'-AMP exchange, 3'-GMP exchange, L-alanine-D-glutamate exchange, L-alanine-D-glutamate-meso-2,6-diaminoheptanedioate exchange, L-alanine-D-glutamate-meso-2,6-diaminoheptanedioate-D-alanine exchange, L-alanine-L-glutamate exchange, Adenine exchange, Adenosine exchange, 2-Oxoglutarate exchange, Allantoin exchange, AMP exchange, L-Arginine excha…
damp_e	PPC & FUM & PSERT	b3956 & b1612 or b4122 or b1611 & b0907	ppc & fumA or fumB or fumC & serC	-20	3	0	0.1	-0.4958	1.57753	-10	203.114	2018-09-03	gurobi	optimal	cys__L_c, pe161_p, his__L_c, glu__L_c, utp_c, pe160_p, pe161_c, thmpp_c, dctp_c, pe160_c, ribflv_c, atp_c, murein5px4p_p, datp_c, pro__L_c, 2fe2s_c, ser__L_c, nad_c, coa_c, thf_c, ctp_c, thr__L_c, gly_c, bmocogdp_c, lys__L_c, 4fe4s_c, ile__L_c, nadp_c, met__L_c, amet_c, dttp_c, gln__L_c, btn_c, mlthf_c, asp__L_c, asn__L_c, dgtp_c, pheme_c, 10fthf_c, sheme_c, gtp_c, arg__L_c, fad_c	L-Cysteine, Phosphatidylethanolamine (dihexadec-9enoyl, n-C16:1), L-Histidine, L-Glutamate, UTP, Phosphatidylethanolamine (dihexadecanoyl, n-C16:0), Phosphatidylethanolamine (dihexadec-9enoyl, n-C16:1), Thiamine diphosphate, DCTP, Phosphatidylethanolamine (dihexadecanoyl, n-C16:0), Riboflavin, ATP, Two disacharide linked murein units, pentapeptide crosslinked tetrapeptide (A2pm->D-ala) (middle of…	44	EX_23camp_e, EX_23cgmp_e, EX_3amp_e, EX_3gmp_e, EX_LalaDglu_e, EX_LalaDgluMdap_e, EX_LalaDgluMdapDala_e, EX_LalaLglu_e, EX_ade_e, EX_adn_e, EX_akg_e, EX_alltn_e, EX_amp_e, EX_arg__L_e, EX_asn__L_e, EX_asp__L_e, EX_cit_e, EX_dad_2_e, EX_damp_e, EX_dgmp_e, EX_dgsn_e, EX_dimp_e, EX_din_e, EX_fe3dcit_e, EX_gln__L_e, EX_glu__L_e, EX_glyclt_e, EX_gmp_e, EX_gsn_e, EX_gthrd_e, EX_gua_e, EX_hxan_e, EX_imp…	2',3'-Cyclic AMP exchange, 2',3'-Cyclic GMP exchange, 3'-AMP exchange, 3'-GMP exchange, L-alanine-D-glutamate exchange, L-alanine-D-glutamate-meso-2,6-diaminoheptanedioate exchange, L-alanine-D-glutamate-meso-2,6-diaminoheptanedioate-D-alanine exchange, L-alanine-L-glutamate exchange, Adenine exchange, Adenosine exchange, 2-Oxoglutarate exchange, Allantoin exchange, AMP exchange, L-Arginine excha…
dca_e	PGM & TPI & PSERT	b3612 or b4395 or b0755 & b3919 & b0907	gpmM or ytjC or gpmA & tpiA & serC	-20	3	0	0.1	-0.032572	0.437737	-2.12105	115.351	2018-09-03	gurobi	optimal			165	EX_12ppd__S_e, EX_14glucan_e, EX_23camp_e, EX_23ccmp_e, EX_23cgmp_e, EX_23dappa_e, EX_3amp_e, EX_3cmp_e, EX_3gmp_e, EX_3hcinnm_e, EX_3hpppn_e, EX_4abut_e, EX_LalaDglu_e, EX_LalaDgluMdap_e, EX_LalaDgluMdapDala_e, EX_LalaLglu_e, EX_ac_e, EX_acac_e, EX_acald_e, EX_acgam_e, EX_acgam1p_e, EX_acmana_e, EX_acmum_e, EX_acnam_e, EX_ade_e, EX_adn_e, EX_agm_e, EX_akg_e, EX_ala__D_e, EX_ala__L_e, EX_alaala_e…	(S)-Propane-1,2-diol exchange, 1,4-alpha-D-glucan exchange, 2',3'-Cyclic AMP exchange, 2',3'-Cyclic CMP exchange, 2',3'-Cyclic GMP exchange, 2,3-diaminopropionate exchange, 3'-AMP exchange, 3'-cmp exchange, 3'-GMP exchange, 3-hydroxycinnamic acid exchange, 3-(3-hydroxy-phenyl)propionate exchange, 4-Aminobutanoate exchange, L-alanine-D-glutamate exchange, L-alanine-D-glutamate-meso-2,6-diaminohept…
dcmp_e	PGM & TPI & PSERT	b3612 or b4395 or b0755 & b3919 & b0907	gpmM or ytjC or gpmA & tpiA & serC	-20	3	0	0.1	-0.896268	0.101465	-1.08778	95.5314	2018-09-03	gurobi	optimal			165	EX_12ppd__S_e, EX_14glucan_e, EX_23camp_e, EX_23ccmp_e, EX_23cgmp_e, EX_23dappa_e, EX_3amp_e, EX_3cmp_e, EX_3gmp_e, EX_3hcinnm_e, EX_3hpppn_e, EX_4abut_e, EX_LalaDglu_e, EX_LalaDgluMdap_e, EX_LalaDgluMdapDala_e, EX_LalaLglu_e, EX_ac_e, EX_acac_e, EX_acald_e, EX_acgam_e, EX_acgam1p_e, EX_acmana_e, EX_acmum_e, EX_acnam_e, EX_ade_e, EX_adn_e, EX_agm_e, EX_akg_e, EX_ala__D_e, EX_ala__L_e, EX_alaala_e…	(S)-Propane-1,2-diol exchange, 1,4-alpha-D-glucan exchange, 2',3'-Cyclic AMP exchange, 2',3'-Cyclic CMP exchange, 2',3'-Cyclic GMP exchange, 2,3-diaminopropionate exchange, 3'-AMP exchange, 3'-cmp exchange, 3'-GMP exchange, 3-hydroxycinnamic acid exchange, 3-(3-hydroxy-phenyl)propionate exchange, 4-Aminobutanoate exchange, L-alanine-D-glutamate exchange, L-alanine-D-glutamate-meso-2,6-diaminohept…
dcyt_e	PGM & TPI & PSERT	b3612 or b4395 or b0755 & b3919 & b0907	gpmM or ytjC or gpmA & tpiA & serC	-20	3	0	0.1	-0.896268	0.101465	-1.08778	122.877	2018-09-03	gurobi	optimal			165	EX_12ppd__S_e, EX_14glucan_e, EX_23camp_e, EX_23ccmp_e, EX_23cgmp_e, EX_23dappa_e, EX_3amp_e, EX_3cmp_e, EX_3gmp_e, EX_3hcinnm_e, EX_3hpppn_e, EX_4abut_e, EX_LalaDglu_e, EX_LalaDgluMdap_e, EX_LalaDgluMdapDala_e, EX_LalaLglu_e, EX_ac_e, EX_acac_e, EX_acald_e, EX_acgam_e, EX_acgam1p_e, EX_acmana_e, EX_acmum_e, EX_acnam_e, EX_ade_e, EX_adn_e, EX_agm_e, EX_akg_e, EX_ala__D_e, EX_ala__L_e, EX_alaala_e…	(S)-Propane-1,2-diol exchange, 1,4-alpha-D-glucan exchange, 2',3'-Cyclic AMP exchange, 2',3'-Cyclic CMP exchange, 2',3'-Cyclic GMP exchange, 2,3-diaminopropionate exchange, 3'-AMP exchange, 3'-cmp exchange, 3'-GMP exchange, 3-hydroxycinnamic acid exchange, 3-(3-hydroxy-phenyl)propionate exchange, 4-Aminobutanoate exchange, L-alanine-D-glutamate exchange, L-alanine-D-glutamate-meso-2,6-diaminohept…
ddca_e	PGM & TPI & PSERT	b3612 or b4395 or b0755 & b3919 & b0907	gpmM or ytjC or gpmA & tpiA & serC	-20	3	0	0.1	-0.0268673	0.433084	-1.51553	123.561	2018-09-03	gurobi	optimal			165	EX_12ppd__S_e, EX_14glucan_e, EX_23camp_e, EX_23ccmp_e, EX_23cgmp_e, EX_23dappa_e, EX_3amp_e, EX_3cmp_e, EX_3gmp_e, EX_3hcinnm_e, EX_3hpppn_e, EX_4abut_e, EX_LalaDglu_e, EX_LalaDgluMdap_e, EX_LalaDgluMdapDala_e, EX_LalaLglu_e, EX_ac_e, EX_acac_e, EX_acald_e, EX_acgam_e, EX_acgam1p_e, EX_acmana_e, EX_acmum_e, EX_acnam_e, EX_ade_e, EX_adn_e, EX_agm_e, EX_akg_e, EX_ala__D_e, EX_ala__L_e, EX_alaala_e…	(S)-Propane-1,2-diol exchange, 1,4-alpha-D-glucan exchange, 2',3'-Cyclic AMP exchange, 2',3'-Cyclic CMP exchange, 2',3'-Cyclic GMP exchange, 2,3-diaminopropionate exchange, 3'-AMP exchange, 3'-cmp exchange, 3'-GMP exchange, 3-hydroxycinnamic acid exchange, 3-(3-hydroxy-phenyl)propionate exchange, 4-Aminobutanoate exchange, L-alanine-D-glutamate exchange, L-alanine-D-glutamate-meso-2,6-diaminohept…
dgmp_e	PPC & FUM & PSERT	b3956 & b1612 or b4122 or b1611 & b0907	ppc & fumA or fumB or fumC & serC	-20	3	0	0.1	-0.526057	1.60252	-10	166.374	2018-09-03	gurobi	optimal	cys__L_c, pe161_p, his__L_c, glu__L_c, utp_c, pe160_p, pe161_c, thmpp_c, dctp_c, pe160_c, ribflv_c, atp_c, murein5px4p_p, datp_c, pro__L_c, 2fe2s_c, ser__L_c, nad_c, coa_c, thf_c, ctp_c, thr__L_c, gly_c, bmocogdp_c, lys__L_c, 4fe4s_c, ile__L_c, nadp_c, met__L_c, amet_c, dttp_c, gln__L_c, btn_c, mlthf_c, asp__L_c, asn__L_c, dgtp_c, pheme_c, 10fthf_c, sheme_c, gtp_c, arg__L_c, fad_c	L-Cysteine, Phosphatidylethanolamine (dihexadec-9enoyl, n-C16:1), L-Histidine, L-Glutamate, UTP, Phosphatidylethanolamine (dihexadecanoyl, n-C16:0), Phosphatidylethanolamine (dihexadec-9enoyl, n-C16:1), Thiamine diphosphate, DCTP, Phosphatidylethanolamine (dihexadecanoyl, n-C16:0), Riboflavin, ATP, Two disacharide linked murein units, pentapeptide crosslinked tetrapeptide (A2pm->D-ala) (middle of…	44	EX_23camp_e, EX_23cgmp_e, EX_3amp_e, EX_3gmp_e, EX_LalaDglu_e, EX_LalaDgluMdap_e, EX_LalaDgluMdapDala_e, EX_LalaLglu_e, EX_ade_e, EX_adn_e, EX_akg_e, EX_alltn_e, EX_amp_e, EX_arg__L_e, EX_asn__L_e, EX_asp__L_e, EX_cit_e, EX_dad_2_e, EX_damp_e, EX_dgmp_e, EX_dgsn_e, EX_dimp_e, EX_din_e, EX_fe3dcit_e, EX_gln__L_e, EX_glu__L_e, EX_glyclt_e, EX_gmp_e, EX_gsn_e, EX_gthrd_e, EX_gua_e, EX_hxan_e, EX_imp…	2',3'-Cyclic AMP exchange, 2',3'-Cyclic GMP exchange, 3'-AMP exchange, 3'-GMP exchange, L-alanine-D-glutamate exchange, L-alanine-D-glutamate-meso-2,6-diaminoheptanedioate exchange, L-alanine-D-glutamate-meso-2,6-diaminoheptanedioate-D-alanine exchange, L-alanine-L-glutamate exchange, Adenine exchange, Adenosine exchange, 2-Oxoglutarate exchange, Allantoin exchange, AMP exchange, L-Arginine excha…
dgsn_e	PPC & FUM & PSERT	b3956 & b1612 or b4122 or b1611 & b0907	ppc & fumA or fumB or fumC & serC	-20	3	0	0.1	-0.526057	1.60252	-10	105.739	2018-09-03	gurobi	optimal	cys__L_c, pe161_p, his__L_c, glu__L_c, utp_c, pe160_p, pe161_c, thmpp_c, dctp_c, pe160_c, ribflv_c, atp_c, murein5px4p_p, datp_c, pro__L_c, 2fe2s_c, ser__L_c, nad_c, coa_c, thf_c, ctp_c, thr__L_c, gly_c, bmocogdp_c, lys__L_c, 4fe4s_c, ile__L_c, nadp_c, met__L_c, amet_c, dttp_c, gln__L_c, btn_c, mlthf_c, asp__L_c, asn__L_c, dgtp_c, pheme_c, 10fthf_c, sheme_c, gtp_c, arg__L_c, fad_c	L-Cysteine, Phosphatidylethanolamine (dihexadec-9enoyl, n-C16:1), L-Histidine, L-Glutamate, UTP, Phosphatidylethanolamine (dihexadecanoyl, n-C16:0), Phosphatidylethanolamine (dihexadec-9enoyl, n-C16:1), Thiamine diphosphate, DCTP, Phosphatidylethanolamine (dihexadecanoyl, n-C16:0), Riboflavin, ATP, Two disacharide linked murein units, pentapeptide crosslinked tetrapeptide (A2pm->D-ala) (middle of…	44	EX_23camp_e, EX_23cgmp_e, EX_3amp_e, EX_3gmp_e, EX_LalaDglu_e, EX_LalaDgluMdap_e, EX_LalaDgluMdapDala_e, EX_LalaLglu_e, EX_ade_e, EX_adn_e, EX_akg_e, EX_alltn_e, EX_amp_e, EX_arg__L_e, EX_asn__L_e, EX_asp__L_e, EX_cit_e, EX_dad_2_e, EX_damp_e, EX_dgmp_e, EX_dgsn_e, EX_dimp_e, EX_din_e, EX_fe3dcit_e, EX_gln__L_e, EX_glu__L_e, EX_glyclt_e, EX_gmp_e, EX_gsn_e, EX_gthrd_e, EX_gua_e, EX_hxan_e, EX_imp…	2',3'-Cyclic AMP exchange, 2',3'-Cyclic GMP exchange, 3'-AMP exchange, 3'-GMP exchange, L-alanine-D-glutamate exchange, L-alanine-D-glutamate-meso-2,6-diaminoheptanedioate exchange, L-alanine-D-glutamate-meso-2,6-diaminoheptanedioate-D-alanine exchange, L-alanine-L-glutamate exchange, Adenine exchange, Adenosine exchange, 2-Oxoglutarate exchange, Allantoin exchange, AMP exchange, L-Arginine excha…
dha_e	PGM & TPI & PSERT	b3612 or b4395 or b0755 & b3919 & b0907	gpmM or ytjC or gpmA & tpiA & serC	-20	3	0	0.1	-0.144106	0.620173	-10	106.927	2018-09-03	gurobi	optimal			165	EX_12ppd__S_e, EX_14glucan_e, EX_23camp_e, EX_23ccmp_e, EX_23cgmp_e, EX_23dappa_e, EX_3amp_e, EX_3cmp_e, EX_3gmp_e, EX_3hcinnm_e, EX_3hpppn_e, EX_4abut_e, EX_LalaDglu_e, EX_LalaDgluMdap_e, EX_LalaDgluMdapDala_e, EX_LalaLglu_e, EX_ac_e, EX_acac_e, EX_acald_e, EX_acgam_e, EX_acgam1p_e, EX_acmana_e, EX_acmum_e, EX_acnam_e, EX_ade_e, EX_adn_e, EX_agm_e, EX_akg_e, EX_ala__D_e, EX_ala__L_e, EX_alaala_e…	(S)-Propane-1,2-diol exchange, 1,4-alpha-D-glucan exchange, 2',3'-Cyclic AMP exchange, 2',3'-Cyclic CMP exchange, 2',3'-Cyclic GMP exchange, 2,3-diaminopropionate exchange, 3'-AMP exchange, 3'-cmp exchange, 3'-GMP exchange, 3-hydroxycinnamic acid exchange, 3-(3-hydroxy-phenyl)propionate exchange, 4-Aminobutanoate exchange, L-alanine-D-glutamate exchange, L-alanine-D-glutamate-meso-2,6-diaminohept…
dimp_e	PPC & FUM & PSERT	b3956 & b1612 or b4122 or b1611 & b0907	ppc & fumA or fumB or fumC & serC	-20	3	0	0.1	-0.526057	1.5358	-10	107.57	2018-09-03	gurobi	optimal	cys__L_c, pe161_p, his__L_c, glu__L_c, utp_c, pe160_p, pe161_c, thmpp_c, dctp_c, pe160_c, ribflv_c, atp_c, murein5px4p_p, datp_c, pro__L_c, 2fe2s_c, ser__L_c, nad_c, coa_c, thf_c, ctp_c, thr__L_c, gly_c, bmocogdp_c, lys__L_c, 4fe4s_c, ile__L_c, nadp_c, met__L_c, amet_c, dttp_c, gln__L_c, btn_c, mlthf_c, asp__L_c, asn__L_c, dgtp_c, pheme_c, 10fthf_c, sheme_c, gtp_c, arg__L_c, fad_c	L-Cysteine, Phosphatidylethanolamine (dihexadec-9enoyl, n-C16:1), L-Histidine, L-Glutamate, UTP, Phosphatidylethanolamine (dihexadecanoyl, n-C16:0), Phosphatidylethanolamine (dihexadec-9enoyl, n-C16:1), Thiamine diphosphate, DCTP, Phosphatidylethanolamine (dihexadecanoyl, n-C16:0), Riboflavin, ATP, Two disacharide linked murein units, pentapeptide crosslinked tetrapeptide (A2pm->D-ala) (middle of…	44	EX_23camp_e, EX_23cgmp_e, EX_3amp_e, EX_3gmp_e, EX_LalaDglu_e, EX_LalaDgluMdap_e, EX_LalaDgluMdapDala_e, EX_LalaLglu_e, EX_ade_e, EX_adn_e, EX_akg_e, EX_alltn_e, EX_amp_e, EX_arg__L_e, EX_asn__L_e, EX_asp__L_e, EX_cit_e, EX_dad_2_e, EX_damp_e, EX_dgmp_e, EX_dgsn_e, EX_dimp_e, EX_din_e, EX_fe3dcit_e, EX_gln__L_e, EX_glu__L_e, EX_glyclt_e, EX_gmp_e, EX_gsn_e, EX_gthrd_e, EX_gua_e, EX_hxan_e, EX_imp…	2',3'-Cyclic AMP exchange, 2',3'-Cyclic GMP exchange, 3'-AMP exchange, 3'-GMP exchange, L-alanine-D-glutamate exchange, L-alanine-D-glutamate-meso-2,6-diaminoheptanedioate exchange, L-alanine-D-glutamate-meso-2,6-diaminoheptanedioate-D-alanine exchange, L-alanine-L-glutamate exchange, Adenine exchange, Adenosine exchange, 2-Oxoglutarate exchange, Allantoin exchange, AMP exchange, L-Arginine excha…
din_e	PPC & FUM & PSERT	b3956 & b1612 or b4122 or b1611 & b0907	ppc & fumA or fumB or fumC & serC	-20	3	0	0.1	-0.526057	1.5358	-10	100.82	2018-09-03	gurobi	optimal	cys__L_c, pe161_p, his__L_c, glu__L_c, utp_c, pe160_p, pe161_c, thmpp_c, dctp_c, pe160_c, ribflv_c, atp_c, murein5px4p_p, datp_c, pro__L_c, 2fe2s_c, ser__L_c, nad_c, coa_c, thf_c, ctp_c, thr__L_c, gly_c, bmocogdp_c, lys__L_c, 4fe4s_c, ile__L_c, nadp_c, met__L_c, amet_c, dttp_c, gln__L_c, btn_c, mlthf_c, asp__L_c, asn__L_c, dgtp_c, pheme_c, 10fthf_c, sheme_c, gtp_c, arg__L_c, fad_c	L-Cysteine, Phosphatidylethanolamine (dihexadec-9enoyl, n-C16:1), L-Histidine, L-Glutamate, UTP, Phosphatidylethanolamine (dihexadecanoyl, n-C16:0), Phosphatidylethanolamine (dihexadec-9enoyl, n-C16:1), Thiamine diphosphate, DCTP, Phosphatidylethanolamine (dihexadecanoyl, n-C16:0), Riboflavin, ATP, Two disacharide linked murein units, pentapeptide crosslinked tetrapeptide (A2pm->D-ala) (middle of…	44	EX_23camp_e, EX_23cgmp_e, EX_3amp_e, EX_3gmp_e, EX_LalaDglu_e, EX_LalaDgluMdap_e, EX_LalaDgluMdapDala_e, EX_LalaLglu_e, EX_ade_e, EX_adn_e, EX_akg_e, EX_alltn_e, EX_amp_e, EX_arg__L_e, EX_asn__L_e, EX_asp__L_e, EX_cit_e, EX_dad_2_e, EX_damp_e, EX_dgmp_e, EX_dgsn_e, EX_dimp_e, EX_din_e, EX_fe3dcit_e, EX_gln__L_e, EX_glu__L_e, EX_glyclt_e, EX_gmp_e, EX_gsn_e, EX_gthrd_e, EX_gua_e, EX_hxan_e, EX_imp…	2',3'-Cyclic AMP exchange, 2',3'-Cyclic GMP exchange, 3'-AMP exchange, 3'-GMP exchange, L-alanine-D-glutamate exchange, L-alanine-D-glutamate-meso-2,6-diaminoheptanedioate exchange, L-alanine-D-glutamate-meso-2,6-diaminoheptanedioate-D-alanine exchange, L-alanine-L-glutamate exchange, Adenine exchange, Adenosine exchange, 2-Oxoglutarate exchange, Allantoin exchange, AMP exchange, L-Arginine excha…
dmso_e	CYTK1 & ASNS1 & TKT1	b0910 & b0674 & b2935 or b2465	cmk & asnB & tktA or tktB	-20	3	0	0.1	0	0.966425	0	153.631	2018-09-03	gurobi	optimal			0
dopa_e	RPE & ASPO5 & GLYCTO2	b4301 or b3386 & b2574 & b2979 and b4467 and b4468	sgcE or rpe & nadB & glcD and glcF and glcE	-20	3	0	0.1	0	0.969661	0	133.225	2018-09-03	gurobi	optimal			0
dtmp_e	RPE & PAPSR2 & ACKr	b4301 or b3386 & (b2762 and b0849) or (b2762 and b1064) or (b2762 and b1654) or (b2762 and b3610) & b3115 or b2296 or b1849	sgcE or rpe & (cysH and grxA) or (cysH and grxB) or (cysH and grxD) or (cysH and grxC) & tdcD or ackA or purT	-20	3	0	0.1	0	1.29345	-10	188.848	2018-09-03	gurobi	optimal			0
dump_e	PGM & TPI & PSERT	b3612 or b4395 or b0755 & b3919 & b0907	gpmM or ytjC or gpmA & tpiA & serC	-20	3	0	0.1	-1.02431	0.100344	-1.07577	122.49	2018-09-03	gurobi	optimal			165	EX_12ppd__S_e, EX_14glucan_e, EX_23camp_e, EX_23ccmp_e, EX_23cgmp_e, EX_23dappa_e, EX_3amp_e, EX_3cmp_e, EX_3gmp_e, EX_3hcinnm_e, EX_3hpppn_e, EX_4abut_e, EX_LalaDglu_e, EX_LalaDgluMdap_e, EX_LalaDgluMdapDala_e, EX_LalaLglu_e, EX_ac_e, EX_acac_e, EX_acald_e, EX_acgam_e, EX_acgam1p_e, EX_acmana_e, EX_acmum_e, EX_acnam_e, EX_ade_e, EX_adn_e, EX_agm_e, EX_akg_e, EX_ala__D_e, EX_ala__L_e, EX_alaala_e…	(S)-Propane-1,2-diol exchange, 1,4-alpha-D-glucan exchange, 2',3'-Cyclic AMP exchange, 2',3'-Cyclic CMP exchange, 2',3'-Cyclic GMP exchange, 2,3-diaminopropionate exchange, 3'-AMP exchange, 3'-cmp exchange, 3'-GMP exchange, 3-hydroxycinnamic acid exchange, 3-(3-hydroxy-phenyl)propionate exchange, 4-Aminobutanoate exchange, L-alanine-D-glutamate exchange, L-alanine-D-glutamate-meso-2,6-diaminohept…
duri_e	PGM & TPI & PSERT	b3612 or b4395 or b0755 & b3919 & b0907	gpmM or ytjC or gpmA & tpiA & serC	-20	3	0	0.1	-1.02431	0.100344	-1.07577	128.553	2018-09-03	gurobi	optimal			165	EX_12ppd__S_e, EX_14glucan_e, EX_23camp_e, EX_23ccmp_e, EX_23cgmp_e, EX_23dappa_e, EX_3amp_e, EX_3cmp_e, EX_3gmp_e, EX_3hcinnm_e, EX_3hpppn_e, EX_4abut_e, EX_LalaDglu_e, EX_LalaDgluMdap_e, EX_LalaDgluMdapDala_e, EX_LalaLglu_e, EX_ac_e, EX_acac_e, EX_acald_e, EX_acgam_e, EX_acgam1p_e, EX_acmana_e, EX_acmum_e, EX_acnam_e, EX_ade_e, EX_adn_e, EX_agm_e, EX_akg_e, EX_ala__D_e, EX_ala__L_e, EX_alaala_e…	(S)-Propane-1,2-diol exchange, 1,4-alpha-D-glucan exchange, 2',3'-Cyclic AMP exchange, 2',3'-Cyclic CMP exchange, 2',3'-Cyclic GMP exchange, 2,3-diaminopropionate exchange, 3'-AMP exchange, 3'-cmp exchange, 3'-GMP exchange, 3-hydroxycinnamic acid exchange, 3-(3-hydroxy-phenyl)propionate exchange, 4-Aminobutanoate exchange, L-alanine-D-glutamate exchange, L-alanine-D-glutamate-meso-2,6-diaminohept…
eca4colipa_e	PGMT & GLUDy & ACKr	b2690 or b0688 & b1761 & b3115 or b2296 or b1849	yqaB or pgm & gdhA & tdcD or ackA or purT	-20	3	0	0.1	0	0.941313	0	2.27657	2018-09-03	gurobi	optimal			0
enlipa_e	PGM & CYTBO3_4pp & PSERT	b3612 or b4395 or b0755 & b0429 and b0430 and b0431 and b0432 & b0907	gpmM or ytjC or gpmA & cyoD and cyoC and cyoB and cyoA & serC	-20	3	0	0.1	0	0.53589	0	467.628	2018-09-03	gurobi	optimal			0
enter_e	G6PDH2r & FUM & ICHORT	b1852 & b1612 or b4122 or b1611 & b0595	zwf & fumA or fumB or fumC & entB	-20	3	0	0.1	0	0.861853	0	47.1248	2018-09-03	gurobi	optimal			0
etha_e	PGM & TPI & PSERT	b3612 or b4395 or b0755 & b3919 & b0907	gpmM or ytjC or gpmA & tpiA & serC	-20	3	0	0.1	-0.17613	0.525915	-10	42.3083	2018-09-03	gurobi	optimal			165	EX_12ppd__S_e, EX_14glucan_e, EX_23camp_e, EX_23ccmp_e, EX_23cgmp_e, EX_23dappa_e, EX_3amp_e, EX_3cmp_e, EX_3gmp_e, EX_3hcinnm_e, EX_3hpppn_e, EX_4abut_e, EX_LalaDglu_e, EX_LalaDgluMdap_e, EX_LalaDgluMdapDala_e, EX_LalaLglu_e, EX_ac_e, EX_acac_e, EX_acald_e, EX_acgam_e, EX_acgam1p_e, EX_acmana_e, EX_acmum_e, EX_acnam_e, EX_ade_e, EX_adn_e, EX_agm_e, EX_akg_e, EX_ala__D_e, EX_ala__L_e, EX_alaala_e…	(S)-Propane-1,2-diol exchange, 1,4-alpha-D-glucan exchange, 2',3'-Cyclic AMP exchange, 2',3'-Cyclic CMP exchange, 2',3'-Cyclic GMP exchange, 2,3-diaminopropionate exchange, 3'-AMP exchange, 3'-cmp exchange, 3'-GMP exchange, 3-hydroxycinnamic acid exchange, 3-(3-hydroxy-phenyl)propionate exchange, 4-Aminobutanoate exchange, L-alanine-D-glutamate exchange, L-alanine-D-glutamate-meso-2,6-diaminohept…
ethso3_e	PGM & TPI & PSERT	b3612 or b4395 or b0755 & b3919 & b0907	gpmM or ytjC or gpmA & tpiA & serC	-20	3	0	0.1	-0.353999	0.139391	-10	56.7063	2018-09-03	gurobi	optimal			165	EX_12ppd__S_e, EX_14glucan_e, EX_23camp_e, EX_23ccmp_e, EX_23cgmp_e, EX_23dappa_e, EX_3amp_e, EX_3cmp_e, EX_3gmp_e, EX_3hcinnm_e, EX_3hpppn_e, EX_4abut_e, EX_LalaDglu_e, EX_LalaDgluMdap_e, EX_LalaDgluMdapDala_e, EX_LalaLglu_e, EX_ac_e, EX_acac_e, EX_acald_e, EX_acgam_e, EX_acgam1p_e, EX_acmana_e, EX_acmum_e, EX_acnam_e, EX_ade_e, EX_adn_e, EX_agm_e, EX_akg_e, EX_ala__D_e, EX_ala__L_e, EX_alaala_e…	(S)-Propane-1,2-diol exchange, 1,4-alpha-D-glucan exchange, 2',3'-Cyclic AMP exchange, 2',3'-Cyclic CMP exchange, 2',3'-Cyclic GMP exchange, 2,3-diaminopropionate exchange, 3'-AMP exchange, 3'-cmp exchange, 3'-GMP exchange, 3-hydroxycinnamic acid exchange, 3-(3-hydroxy-phenyl)propionate exchange, 4-Aminobutanoate exchange, L-alanine-D-glutamate exchange, L-alanine-D-glutamate-meso-2,6-diaminohept…
etoh_e	PGM & TPI & PSERT	b3612 or b4395 or b0755 & b3919 & b0907	gpmM or ytjC or gpmA & tpiA & serC	-20	3	0	0.1	-0.153403	0.612603	-10	112.589	2018-09-03	gurobi	optimal			165	EX_12ppd__S_e, EX_14glucan_e, EX_23camp_e, EX_23ccmp_e, EX_23cgmp_e, EX_23dappa_e, EX_3amp_e, EX_3cmp_e, EX_3gmp_e, EX_3hcinnm_e, EX_3hpppn_e, EX_4abut_e, EX_LalaDglu_e, EX_LalaDgluMdap_e, EX_LalaDgluMdapDala_e, EX_LalaLglu_e, EX_ac_e, EX_acac_e, EX_acald_e, EX_acgam_e, EX_acgam1p_e, EX_acmana_e, EX_acmum_e, EX_acnam_e, EX_ade_e, EX_adn_e, EX_agm_e, EX_akg_e, EX_ala__D_e, EX_ala__L_e, EX_alaala_e…	(S)-Propane-1,2-diol exchange, 1,4-alpha-D-glucan exchange, 2',3'-Cyclic AMP exchange, 2',3'-Cyclic CMP exchange, 2',3'-Cyclic GMP exchange, 2,3-diaminopropionate exchange, 3'-AMP exchange, 3'-cmp exchange, 3'-GMP exchange, 3-hydroxycinnamic acid exchange, 3-(3-hydroxy-phenyl)propionate exchange, 4-Aminobutanoate exchange, L-alanine-D-glutamate exchange, L-alanine-D-glutamate-meso-2,6-diaminohept…
f6p_e	PGM & TPI & PSERT	b3612 or b4395 or b0755 & b3919 & b0907	gpmM or ytjC or gpmA & tpiA & serC	-20	3	0	0.1	-0.709498	0.180193	-10	156.352	2018-09-03	gurobi	optimal			165	EX_12ppd__S_e, EX_14glucan_e, EX_23camp_e, EX_23ccmp_e, EX_23cgmp_e, EX_23dappa_e, EX_3amp_e, EX_3cmp_e, EX_3gmp_e, EX_3hcinnm_e, EX_3hpppn_e, EX_4abut_e, EX_LalaDglu_e, EX_LalaDgluMdap_e, EX_LalaDgluMdapDala_e, EX_LalaLglu_e, EX_ac_e, EX_acac_e, EX_acald_e, EX_acgam_e, EX_acgam1p_e, EX_acmana_e, EX_acmum_e, EX_acnam_e, EX_ade_e, EX_adn_e, EX_agm_e, EX_akg_e, EX_ala__D_e, EX_ala__L_e, EX_alaala_e…	(S)-Propane-1,2-diol exchange, 1,4-alpha-D-glucan exchange, 2',3'-Cyclic AMP exchange, 2',3'-Cyclic CMP exchange, 2',3'-Cyclic GMP exchange, 2,3-diaminopropionate exchange, 3'-AMP exchange, 3'-cmp exchange, 3'-GMP exchange, 3-hydroxycinnamic acid exchange, 3-(3-hydroxy-phenyl)propionate exchange, 4-Aminobutanoate exchange, L-alanine-D-glutamate exchange, L-alanine-D-glutamate-meso-2,6-diaminohept…
fald_e	PGM & TPI & PSERT	b3612 or b4395 or b0755 & b3919 & b0907	gpmM or ytjC or gpmA & tpiA & serC	-20	3	0	0.1	-0.679358	0.200533	-10	137.047	2018-09-03	gurobi	optimal			165	EX_12ppd__S_e, EX_14glucan_e, EX_23camp_e, EX_23ccmp_e, EX_23cgmp_e, EX_23dappa_e, EX_3amp_e, EX_3cmp_e, EX_3gmp_e, EX_3hcinnm_e, EX_3hpppn_e, EX_4abut_e, EX_LalaDglu_e, EX_LalaDgluMdap_e, EX_LalaDgluMdapDala_e, EX_LalaLglu_e, EX_ac_e, EX_acac_e, EX_acald_e, EX_acgam_e, EX_acgam1p_e, EX_acmana_e, EX_acmum_e, EX_acnam_e, EX_ade_e, EX_adn_e, EX_agm_e, EX_akg_e, EX_ala__D_e, EX_ala__L_e, EX_alaala_e…	(S)-Propane-1,2-diol exchange, 1,4-alpha-D-glucan exchange, 2',3'-Cyclic AMP exchange, 2',3'-Cyclic CMP exchange, 2',3'-Cyclic GMP exchange, 2,3-diaminopropionate exchange, 3'-AMP exchange, 3'-cmp exchange, 3'-GMP exchange, 3-hydroxycinnamic acid exchange, 3-(3-hydroxy-phenyl)propionate exchange, 4-Aminobutanoate exchange, L-alanine-D-glutamate exchange, L-alanine-D-glutamate-meso-2,6-diaminohept…
fe3dcit_e	PPC & FUM & PSERT	b3956 & b1612 or b4122 or b1611 & b0907	ppc & fumA or fumB or fumC & serC	-20	3	0	0.1	-0.285975	1.1785	-10	78.0521	2018-09-03	gurobi	optimal	cys__L_c, pe161_p, his__L_c, glu__L_c, utp_c, pe160_p, pe161_c, thmpp_c, dctp_c, pe160_c, ribflv_c, atp_c, murein5px4p_p, datp_c, pro__L_c, 2fe2s_c, ser__L_c, nad_c, coa_c, thf_c, ctp_c, thr__L_c, gly_c, bmocogdp_c, lys__L_c, 4fe4s_c, ile__L_c, nadp_c, met__L_c, amet_c, dttp_c, gln__L_c, btn_c, mlthf_c, asp__L_c, asn__L_c, dgtp_c, pheme_c, 10fthf_c, sheme_c, gtp_c, arg__L_c, fad_c	L-Cysteine, Phosphatidylethanolamine (dihexadec-9enoyl, n-C16:1), L-Histidine, L-Glutamate, UTP, Phosphatidylethanolamine (dihexadecanoyl, n-C16:0), Phosphatidylethanolamine (dihexadec-9enoyl, n-C16:1), Thiamine diphosphate, DCTP, Phosphatidylethanolamine (dihexadecanoyl, n-C16:0), Riboflavin, ATP, Two disacharide linked murein units, pentapeptide crosslinked tetrapeptide (A2pm->D-ala) (middle of…	44	EX_23camp_e, EX_23cgmp_e, EX_3amp_e, EX_3gmp_e, EX_LalaDglu_e, EX_LalaDgluMdap_e, EX_LalaDgluMdapDala_e, EX_LalaLglu_e, EX_ade_e, EX_adn_e, EX_akg_e, EX_alltn_e, EX_amp_e, EX_arg__L_e, EX_asn__L_e, EX_asp__L_e, EX_cit_e, EX_dad_2_e, EX_damp_e, EX_dgmp_e, EX_dgsn_e, EX_dimp_e, EX_din_e, EX_fe3dcit_e, EX_gln__L_e, EX_glu__L_e, EX_glyclt_e, EX_gmp_e, EX_gsn_e, EX_gthrd_e, EX_gua_e, EX_hxan_e, EX_imp…	2',3'-Cyclic AMP exchange, 2',3'-Cyclic GMP exchange, 3'-AMP exchange, 3'-GMP exchange, L-alanine-D-glutamate exchange, L-alanine-D-glutamate-meso-2,6-diaminoheptanedioate exchange, L-alanine-D-glutamate-meso-2,6-diaminoheptanedioate-D-alanine exchange, L-alanine-L-glutamate exchange, Adenine exchange, Adenosine exchange, 2-Oxoglutarate exchange, Allantoin exchange, AMP exchange, L-Arginine excha…
fe3dhbzs_e	TKT2 & TRDR & TALA	b2935 or b2465 & (b3781 and b0888) or (b0888 and b2582) & b2464 or b0008	tktA or tktB & (trxA and trxB) or (trxB and trxC) & talA or talB	-20	3	0	0.1	0	0.9706	0	183.496	2018-09-03	gurobi	optimal			0
fe3hox_e	TRDR & FUM & TKT1	(b3781 and b0888) or (b0888 and b2582) & b1612 or b4122 or b1611 & b2935 or b2465	(trxA and trxB) or (trxB and trxC) & fumA or fumB or fumC & tktA or tktB	-20	3	0	0.1	0	0.861766	0	164.705	2018-09-03	gurobi	optimal			0
fe3hox_un_e	RPI & TPI & PFL	b2914 or b4090 & b3919 & (b0902 and b0903) or (b0902 and b3114) or (b3951 and b3952) or ((b0902 and b0903) and b2579)	rpiA or rpiB & tpiA & (pflA and pflB) or (pflA and tdcE) or (pflD and pflC) or ((pflA and pflB) and grcA)	-20	3	0	0.1	0	0.31986	0	128.134	2018-09-03	gurobi	optimal			0
fecrm_e	RPI & GLCDpp & ASNS1	b2914 or b4090 & b0124 or b0837 & b0674	rpiA or rpiB & gcd or yliI & asnB	-20	3	0	0.1	0	0.330119	0	148.873	2018-09-03	gurobi	optimal			0
fecrm_un_e	AGDC & PGM & CYTK1	b0677 & b3612 or b4395 or b0755 & b0910	nagA & gpmM or ytjC or gpmA & cmk	-20	3	0	0.1	0	0.864677	0	205.799	2018-09-03	gurobi	optimal			0
feenter_e	VPAMTr & ICHORT & PSERT	b3572 & b0595 & b0907	avtA & entB & serC	-20	3	0	0.1	0	0.952904	0	104.088	2018-09-03	gurobi	optimal			0
feoxam_e	FBP & ASPO5 & TALA	b3925 or b4232 or b2930 & b2574 & b2464 or b0008	glpX or fbp or yggF & nadB & talA or talB	-20	3	0	0.1	0	0.974584	0	133.326	2018-09-03	gurobi	optimal			0
feoxam_un_e	VALTA & TPI & PFL	b3770 & b3919 & (b0902 and b0903) or (b0902 and b3114) or (b3951 and b3952) or ((b0902 and b0903) and b2579)	ilvE & tpiA & (pflA and pflB) or (pflA and tdcE) or (pflD and pflC) or ((pflA and pflB) and grcA)	-20	3	0	0.1	0	0.939562	0	164.845	2018-09-03	gurobi	optimal			0
for_e	PGM & TPI & PSERT	b3612 or b4395 or b0755 & b3919 & b0907	gpmM or ytjC or gpmA & tpiA & serC	-20	3	0	0.1	-1.38159	0.14832	-10	44.4283	2018-09-03	gurobi	optimal			165	EX_12ppd__S_e, EX_14glucan_e, EX_23camp_e, EX_23ccmp_e, EX_23cgmp_e, EX_23dappa_e, EX_3amp_e, EX_3cmp_e, EX_3gmp_e, EX_3hcinnm_e, EX_3hpppn_e, EX_4abut_e, EX_LalaDglu_e, EX_LalaDgluMdap_e, EX_LalaDgluMdapDala_e, EX_LalaLglu_e, EX_ac_e, EX_acac_e, EX_acald_e, EX_acgam_e, EX_acgam1p_e, EX_acmana_e, EX_acmum_e, EX_acnam_e, EX_ade_e, EX_adn_e, EX_agm_e, EX_akg_e, EX_ala__D_e, EX_ala__L_e, EX_alaala_e…	(S)-Propane-1,2-diol exchange, 1,4-alpha-D-glucan exchange, 2',3'-Cyclic AMP exchange, 2',3'-Cyclic CMP exchange, 2',3'-Cyclic GMP exchange, 2,3-diaminopropionate exchange, 3'-AMP exchange, 3'-cmp exchange, 3'-GMP exchange, 3-hydroxycinnamic acid exchange, 3-(3-hydroxy-phenyl)propionate exchange, 4-Aminobutanoate exchange, L-alanine-D-glutamate exchange, L-alanine-D-glutamate-meso-2,6-diaminohept…
fru_e	PGM & TPI & PSERT	b3612 or b4395 or b0755 & b3919 & b0907	gpmM or ytjC or gpmA & tpiA & serC	-20	3	0	0.1	-1.53725	0.106958	-3.56025	88.2321	2018-09-03	gurobi	optimal			165	EX_12ppd__S_e, EX_14glucan_e, EX_23camp_e, EX_23ccmp_e, EX_23cgmp_e, EX_23dappa_e, EX_3amp_e, EX_3cmp_e, EX_3gmp_e, EX_3hcinnm_e, EX_3hpppn_e, EX_4abut_e, EX_LalaDglu_e, EX_LalaDgluMdap_e, EX_LalaDgluMdapDala_e, EX_LalaLglu_e, EX_ac_e, EX_acac_e, EX_acald_e, EX_acgam_e, EX_acgam1p_e, EX_acmana_e, EX_acmum_e, EX_acnam_e, EX_ade_e, EX_adn_e, EX_agm_e, EX_akg_e, EX_ala__D_e, EX_ala__L_e, EX_alaala_e…	(S)-Propane-1,2-diol exchange, 1,4-alpha-D-glucan exchange, 2',3'-Cyclic AMP exchange, 2',3'-Cyclic CMP exchange, 2',3'-Cyclic GMP exchange, 2,3-diaminopropionate exchange, 3'-AMP exchange, 3'-cmp exchange, 3'-GMP exchange, 3-hydroxycinnamic acid exchange, 3-(3-hydroxy-phenyl)propionate exchange, 4-Aminobutanoate exchange, L-alanine-D-glutamate exchange, L-alanine-D-glutamate-meso-2,6-diaminohept…
frulys_e	PGM & TPI & PSERT	b3612 or b4395 or b0755 & b3919 & b0907	gpmM or ytjC or gpmA & tpiA & serC	-20	3	0	0.1	-0.48377	0.126329	-10	80.945	2018-09-03	gurobi	optimal			165	EX_12ppd__S_e, EX_14glucan_e, EX_23camp_e, EX_23ccmp_e, EX_23cgmp_e, EX_23dappa_e, EX_3amp_e, EX_3cmp_e, EX_3gmp_e, EX_3hcinnm_e, EX_3hpppn_e, EX_4abut_e, EX_LalaDglu_e, EX_LalaDgluMdap_e, EX_LalaDgluMdapDala_e, EX_LalaLglu_e, EX_ac_e, EX_acac_e, EX_acald_e, EX_acgam_e, EX_acgam1p_e, EX_acmana_e, EX_acmum_e, EX_acnam_e, EX_ade_e, EX_adn_e, EX_agm_e, EX_akg_e, EX_ala__D_e, EX_ala__L_e, EX_alaala_e…	(S)-Propane-1,2-diol exchange, 1,4-alpha-D-glucan exchange, 2',3'-Cyclic AMP exchange, 2',3'-Cyclic CMP exchange, 2',3'-Cyclic GMP exchange, 2,3-diaminopropionate exchange, 3'-AMP exchange, 3'-cmp exchange, 3'-GMP exchange, 3-hydroxycinnamic acid exchange, 3-(3-hydroxy-phenyl)propionate exchange, 4-Aminobutanoate exchange, L-alanine-D-glutamate exchange, L-alanine-D-glutamate-meso-2,6-diaminohept…
fruur_e	PPC & TALA & PFL	b3956 & b2464 or b0008 & (b0902 and b0903) or (b0902 and b3114) or (b3951 and b3952) or ((b0902 and b0903) and b2579)	ppc & talA or talB & (pflA and pflB) or (pflA and tdcE) or (pflD and pflC) or ((pflA and pflB) and grcA)	-20	3	0	0.1	0	1.31514	-10	197.183	2018-09-03	gurobi	optimal			0
fuc__L_e	PGM & TPI & PSERT	b3612 or b4395 or b0755 & b3919 & b0907	gpmM or ytjC or gpmA & tpiA & serC	-20	3	0	0.1	-0.0744431	0.679084	-8.74667	124.198	2018-09-03	gurobi	optimal			165	EX_12ppd__S_e, EX_14glucan_e, EX_23camp_e, EX_23ccmp_e, EX_23cgmp_e, EX_23dappa_e, EX_3amp_e, EX_3cmp_e, EX_3gmp_e, EX_3hcinnm_e, EX_3hpppn_e, EX_4abut_e, EX_LalaDglu_e, EX_LalaDgluMdap_e, EX_LalaDgluMdapDala_e, EX_LalaLglu_e, EX_ac_e, EX_acac_e, EX_acald_e, EX_acgam_e, EX_acgam1p_e, EX_acmana_e, EX_acmum_e, EX_acnam_e, EX_ade_e, EX_adn_e, EX_agm_e, EX_akg_e, EX_ala__D_e, EX_ala__L_e, EX_alaala_e…	(S)-Propane-1,2-diol exchange, 1,4-alpha-D-glucan exchange, 2',3'-Cyclic AMP exchange, 2',3'-Cyclic CMP exchange, 2',3'-Cyclic GMP exchange, 2,3-diaminopropionate exchange, 3'-AMP exchange, 3'-cmp exchange, 3'-GMP exchange, 3-hydroxycinnamic acid exchange, 3-(3-hydroxy-phenyl)propionate exchange, 4-Aminobutanoate exchange, L-alanine-D-glutamate exchange, L-alanine-D-glutamate-meso-2,6-diaminohept…
fum_e	MALS & PPC & PSERT	b4014 or b2976 & b3956 & b0907	aceB or glcB & ppc & serC	-20	3	0	0.1	-0.466521	1.17828	-10	74.7807	2018-09-03	gurobi	optimal	cys__L_c, pe161_p, glu__L_c, utp_c, pe160_p, pe161_c, thmpp_c, dctp_c, pe160_c, ribflv_c, atp_c, murein5px4p_p, datp_c, pro__L_c, 2fe2s_c, ser__L_c, nad_c, coa_c, thf_c, ctp_c, thr__L_c, gly_c, bmocogdp_c, lys__L_c, 4fe4s_c, ile__L_c, nadp_c, met__L_c, amet_c, dttp_c, gln__L_c, btn_c, mlthf_c, asp__L_c, asn__L_c, dgtp_c, pheme_c, 10fthf_c, sheme_c, gtp_c, arg__L_c, fad_c	L-Cysteine, Phosphatidylethanolamine (dihexadec-9enoyl, n-C16:1), L-Glutamate, UTP, Phosphatidylethanolamine (dihexadecanoyl, n-C16:0), Phosphatidylethanolamine (dihexadec-9enoyl, n-C16:1), Thiamine diphosphate, DCTP, Phosphatidylethanolamine (dihexadecanoyl, n-C16:0), Riboflavin, ATP, Two disacharide linked murein units, pentapeptide crosslinked tetrapeptide (A2pm->D-ala) (middle of chain), DATP…	29	EX_3hcinnm_e, EX_3hpppn_e, EX_4abut_e, EX_LalaDglu_e, EX_LalaDgluMdap_e, EX_LalaDgluMdapDala_e, EX_LalaLglu_e, EX_agm_e, EX_akg_e, EX_arg__L_e, EX_asn__L_e, EX_asp__L_e, EX_cit_e, EX_fe3dcit_e, EX_fum_e, EX_gln__L_e, EX_glu__L_e, EX_gthrd_e, EX_mal__L_e, EX_orn_e, EX_pacald_e, EX_peamn_e, EX_pppn_e, EX_pro__L_e, EX_progly_e, EX_ptrc_e, EX_succ_e, EX_tartr__D_e, EX_tartr__L_e	3-hydroxycinnamic acid exchange, 3-(3-hydroxy-phenyl)propionate exchange, 4-Aminobutanoate exchange, L-alanine-D-glutamate exchange, L-alanine-D-glutamate-meso-2,6-diaminoheptanedioate exchange, L-alanine-D-glutamate-meso-2,6-diaminoheptanedioate-D-alanine exchange, L-alanine-L-glutamate exchange, Agmatine exchange, 2-Oxoglutarate exchange, L-Arginine exchange, L-Asparagine exchange, L-Aspartate …
g1p_e	PGM & TPI & PSERT	b3612 or b4395 or b0755 & b3919 & b0907	gpmM or ytjC or gpmA & tpiA & serC	-20	3	0	0.1	-0.864637	0.193993	-10	58.2805	2018-09-03	gurobi	optimal			165	EX_12ppd__S_e, EX_14glucan_e, EX_23camp_e, EX_23ccmp_e, EX_23cgmp_e, EX_23dappa_e, EX_3amp_e, EX_3cmp_e, EX_3gmp_e, EX_3hcinnm_e, EX_3hpppn_e, EX_4abut_e, EX_LalaDglu_e, EX_LalaDgluMdap_e, EX_LalaDgluMdapDala_e, EX_LalaLglu_e, EX_ac_e, EX_acac_e, EX_acald_e, EX_acgam_e, EX_acgam1p_e, EX_acmana_e, EX_acmum_e, EX_acnam_e, EX_ade_e, EX_adn_e, EX_agm_e, EX_akg_e, EX_ala__D_e, EX_ala__L_e, EX_alaala_e…	(S)-Propane-1,2-diol exchange, 1,4-alpha-D-glucan exchange, 2',3'-Cyclic AMP exchange, 2',3'-Cyclic CMP exchange, 2',3'-Cyclic GMP exchange, 2,3-diaminopropionate exchange, 3'-AMP exchange, 3'-cmp exchange, 3'-GMP exchange, 3-hydroxycinnamic acid exchange, 3-(3-hydroxy-phenyl)propionate exchange, 4-Aminobutanoate exchange, L-alanine-D-glutamate exchange, L-alanine-D-glutamate-meso-2,6-diaminohept…
g3pc_e	PGM & TPI & PSERT	b3612 or b4395 or b0755 & b3919 & b0907	gpmM or ytjC or gpmA & tpiA & serC	-20	3	0	0.1	-0.129511	0.699706	-10	137.73	2018-09-03	gurobi	optimal			165	EX_12ppd__S_e, EX_14glucan_e, EX_23camp_e, EX_23ccmp_e, EX_23cgmp_e, EX_23dappa_e, EX_3amp_e, EX_3cmp_e, EX_3gmp_e, EX_3hcinnm_e, EX_3hpppn_e, EX_4abut_e, EX_LalaDglu_e, EX_LalaDgluMdap_e, EX_LalaDgluMdapDala_e, EX_LalaLglu_e, EX_ac_e, EX_acac_e, EX_acald_e, EX_acgam_e, EX_acgam1p_e, EX_acmana_e, EX_acmum_e, EX_acnam_e, EX_ade_e, EX_adn_e, EX_agm_e, EX_akg_e, EX_ala__D_e, EX_ala__L_e, EX_alaala_e…	(S)-Propane-1,2-diol exchange, 1,4-alpha-D-glucan exchange, 2',3'-Cyclic AMP exchange, 2',3'-Cyclic CMP exchange, 2',3'-Cyclic GMP exchange, 2,3-diaminopropionate exchange, 3'-AMP exchange, 3'-cmp exchange, 3'-GMP exchange, 3-hydroxycinnamic acid exchange, 3-(3-hydroxy-phenyl)propionate exchange, 4-Aminobutanoate exchange, L-alanine-D-glutamate exchange, L-alanine-D-glutamate-meso-2,6-diaminohept…
g3pe_e	PGM & TPI & PSERT	b3612 or b4395 or b0755 & b3919 & b0907	gpmM or ytjC or gpmA & tpiA & serC	-20	3	0	0.1	-0.0744431	0.84974	-10	98.5615	2018-09-03	gurobi	optimal			165	EX_12ppd__S_e, EX_14glucan_e, EX_23camp_e, EX_23ccmp_e, EX_23cgmp_e, EX_23dappa_e, EX_3amp_e, EX_3cmp_e, EX_3gmp_e, EX_3hcinnm_e, EX_3hpppn_e, EX_4abut_e, EX_LalaDglu_e, EX_LalaDgluMdap_e, EX_LalaDgluMdapDala_e, EX_LalaLglu_e, EX_ac_e, EX_acac_e, EX_acald_e, EX_acgam_e, EX_acgam1p_e, EX_acmana_e, EX_acmum_e, EX_acnam_e, EX_ade_e, EX_adn_e, EX_agm_e, EX_akg_e, EX_ala__D_e, EX_ala__L_e, EX_alaala_e…	(S)-Propane-1,2-diol exchange, 1,4-alpha-D-glucan exchange, 2',3'-Cyclic AMP exchange, 2',3'-Cyclic CMP exchange, 2',3'-Cyclic GMP exchange, 2,3-diaminopropionate exchange, 3'-AMP exchange, 3'-cmp exchange, 3'-GMP exchange, 3-hydroxycinnamic acid exchange, 3-(3-hydroxy-phenyl)propionate exchange, 4-Aminobutanoate exchange, L-alanine-D-glutamate exchange, L-alanine-D-glutamate-meso-2,6-diaminohept…
g3pg_e	PGM & TPI & PSERT	b3612 or b4395 or b0755 & b3919 & b0907	gpmM or ytjC or gpmA & tpiA & serC	-20	3	0	0.1	-0.0647553	0.881882	-10	83.8741	2018-09-03	gurobi	optimal			165	EX_12ppd__S_e, EX_14glucan_e, EX_23camp_e, EX_23ccmp_e, EX_23cgmp_e, EX_23dappa_e, EX_3amp_e, EX_3cmp_e, EX_3gmp_e, EX_3hcinnm_e, EX_3hpppn_e, EX_4abut_e, EX_LalaDglu_e, EX_LalaDgluMdap_e, EX_LalaDgluMdapDala_e, EX_LalaLglu_e, EX_ac_e, EX_acac_e, EX_acald_e, EX_acgam_e, EX_acgam1p_e, EX_acmana_e, EX_acmum_e, EX_acnam_e, EX_ade_e, EX_adn_e, EX_agm_e, EX_akg_e, EX_ala__D_e, EX_ala__L_e, EX_alaala_e…	(S)-Propane-1,2-diol exchange, 1,4-alpha-D-glucan exchange, 2',3'-Cyclic AMP exchange, 2',3'-Cyclic CMP exchange, 2',3'-Cyclic GMP exchange, 2,3-diaminopropionate exchange, 3'-AMP exchange, 3'-cmp exchange, 3'-GMP exchange, 3-hydroxycinnamic acid exchange, 3-(3-hydroxy-phenyl)propionate exchange, 4-Aminobutanoate exchange, L-alanine-D-glutamate exchange, L-alanine-D-glutamate-meso-2,6-diaminohept…
g3pi_e	PGM & TPI & PSERT	b3612 or b4395 or b0755 & b3919 & b0907	gpmM or ytjC or gpmA & tpiA & serC	-20	3	0	0.1	-0.129511	0.699706	-10	119.553	2018-09-03	gurobi	optimal			165	EX_12ppd__S_e, EX_14glucan_e, EX_23camp_e, EX_23ccmp_e, EX_23cgmp_e, EX_23dappa_e, EX_3amp_e, EX_3cmp_e, EX_3gmp_e, EX_3hcinnm_e, EX_3hpppn_e, EX_4abut_e, EX_LalaDglu_e, EX_LalaDgluMdap_e, EX_LalaDgluMdapDala_e, EX_LalaLglu_e, EX_ac_e, EX_acac_e, EX_acald_e, EX_acgam_e, EX_acgam1p_e, EX_acmana_e, EX_acmum_e, EX_acnam_e, EX_ade_e, EX_adn_e, EX_agm_e, EX_akg_e, EX_ala__D_e, EX_ala__L_e, EX_alaala_e…	(S)-Propane-1,2-diol exchange, 1,4-alpha-D-glucan exchange, 2',3'-Cyclic AMP exchange, 2',3'-Cyclic CMP exchange, 2',3'-Cyclic GMP exchange, 2,3-diaminopropionate exchange, 3'-AMP exchange, 3'-cmp exchange, 3'-GMP exchange, 3-hydroxycinnamic acid exchange, 3-(3-hydroxy-phenyl)propionate exchange, 4-Aminobutanoate exchange, L-alanine-D-glutamate exchange, L-alanine-D-glutamate-meso-2,6-diaminohept…
g3ps_e	PPC & SUCDi & PSERT	b3956 & b0721 and b0722 and b0723 and b0724 & b0907	ppc & sdhC and sdhD and sdhA and sdhB & serC	-20	3	0	0.1	-0.466221	1.16829	-10	80.9921	2018-09-03	gurobi	optimal	cys__L_c, pe161_p, glu__L_c, utp_c, pe160_p, pe161_c, thmpp_c, dctp_c, pe160_c, ribflv_c, atp_c, murein5px4p_p, datp_c, pro__L_c, 2fe2s_c, ser__L_c, nad_c, coa_c, thf_c, ctp_c, thr__L_c, gly_c, bmocogdp_c, lys__L_c, 4fe4s_c, ile__L_c, nadp_c, met__L_c, amet_c, dttp_c, gln__L_c, btn_c, mlthf_c, asp__L_c, asn__L_c, dgtp_c, pheme_c, 10fthf_c, sheme_c, gtp_c, arg__L_c, fad_c	L-Cysteine, Phosphatidylethanolamine (dihexadec-9enoyl, n-C16:1), L-Glutamate, UTP, Phosphatidylethanolamine (dihexadecanoyl, n-C16:0), Phosphatidylethanolamine (dihexadec-9enoyl, n-C16:1), Thiamine diphosphate, DCTP, Phosphatidylethanolamine (dihexadecanoyl, n-C16:0), Riboflavin, ATP, Two disacharide linked murein units, pentapeptide crosslinked tetrapeptide (A2pm->D-ala) (middle of chain), DATP…	55	EX_23camp_e, EX_23cgmp_e, EX_3amp_e, EX_3gmp_e, EX_3hcinnm_e, EX_LalaDglu_e, EX_LalaDgluMdap_e, EX_LalaDgluMdapDala_e, EX_LalaLglu_e, EX_ade_e, EX_adn_e, EX_akg_e, EX_alltn_e, EX_amp_e, EX_arg__L_e, EX_asn__L_e, EX_asp__L_e, EX_cgly_e, EX_cit_e, EX_dad_2_e, EX_damp_e, EX_dgmp_e, EX_dgsn_e, EX_dimp_e, EX_din_e, EX_fe3dcit_e, EX_fum_e, EX_g3ps_e, EX_gln__L_e, EX_glu__L_e, EX_gly_e, EX_glyclt_e, EX_…	2',3'-Cyclic AMP exchange, 2',3'-Cyclic GMP exchange, 3'-AMP exchange, 3'-GMP exchange, 3-hydroxycinnamic acid exchange, L-alanine-D-glutamate exchange, L-alanine-D-glutamate-meso-2,6-diaminoheptanedioate exchange, L-alanine-D-glutamate-meso-2,6-diaminoheptanedioate-D-alanine exchange, L-alanine-L-glutamate exchange, Adenine exchange, Adenosine exchange, 2-Oxoglutarate exchange, Allantoin exchang…
g6p_e	PGM & TPI & PSERT	b3612 or b4395 or b0755 & b3919 & b0907	gpmM or ytjC or gpmA & tpiA & serC	-20	3	0	0.1	-0.709498	0.180193	-10	42.4325	2018-09-03	gurobi	optimal			165	EX_12ppd__S_e, EX_14glucan_e, EX_23camp_e, EX_23ccmp_e, EX_23cgmp_e, EX_23dappa_e, EX_3amp_e, EX_3cmp_e, EX_3gmp_e, EX_3hcinnm_e, EX_3hpppn_e, EX_4abut_e, EX_LalaDglu_e, EX_LalaDgluMdap_e, EX_LalaDgluMdapDala_e, EX_LalaLglu_e, EX_ac_e, EX_acac_e, EX_acald_e, EX_acgam_e, EX_acgam1p_e, EX_acmana_e, EX_acmum_e, EX_acnam_e, EX_ade_e, EX_adn_e, EX_agm_e, EX_akg_e, EX_ala__D_e, EX_ala__L_e, EX_alaala_e…	(S)-Propane-1,2-diol exchange, 1,4-alpha-D-glucan exchange, 2',3'-Cyclic AMP exchange, 2',3'-Cyclic CMP exchange, 2',3'-Cyclic GMP exchange, 2,3-diaminopropionate exchange, 3'-AMP exchange, 3'-cmp exchange, 3'-GMP exchange, 3-hydroxycinnamic acid exchange, 3-(3-hydroxy-phenyl)propionate exchange, 4-Aminobutanoate exchange, L-alanine-D-glutamate exchange, L-alanine-D-glutamate-meso-2,6-diaminohept…
gal_e	PGM & TPI & PSERT	b3612 or b4395 or b0755 & b3919 & b0907	gpmM or ytjC or gpmA & tpiA & serC	-20	3	0	0.1	-1.02483	0.132375	-10	167.755	2018-09-03	gurobi	optimal			165	EX_12ppd__S_e, EX_14glucan_e, EX_23camp_e, EX_23ccmp_e, EX_23cgmp_e, EX_23dappa_e, EX_3amp_e, EX_3cmp_e, EX_3gmp_e, EX_3hcinnm_e, EX_3hpppn_e, EX_4abut_e, EX_LalaDglu_e, EX_LalaDgluMdap_e, EX_LalaDgluMdapDala_e, EX_LalaLglu_e, EX_ac_e, EX_acac_e, EX_acald_e, EX_acgam_e, EX_acgam1p_e, EX_acmana_e, EX_acmum_e, EX_acnam_e, EX_ade_e, EX_adn_e, EX_agm_e, EX_akg_e, EX_ala__D_e, EX_ala__L_e, EX_alaala_e…	(S)-Propane-1,2-diol exchange, 1,4-alpha-D-glucan exchange, 2',3'-Cyclic AMP exchange, 2',3'-Cyclic CMP exchange, 2',3'-Cyclic GMP exchange, 2,3-diaminopropionate exchange, 3'-AMP exchange, 3'-cmp exchange, 3'-GMP exchange, 3-hydroxycinnamic acid exchange, 3-(3-hydroxy-phenyl)propionate exchange, 4-Aminobutanoate exchange, L-alanine-D-glutamate exchange, L-alanine-D-glutamate-meso-2,6-diaminohept…
gal_bD_e	PGM & TPI & PSERT	b3612 or b4395 or b0755 & b3919 & b0907	gpmM or ytjC or gpmA & tpiA & serC	-20	3	0	0.1	-1.02483	0.132375	-10	106.514	2018-09-03	gurobi	optimal			165	EX_12ppd__S_e, EX_14glucan_e, EX_23camp_e, EX_23ccmp_e, EX_23cgmp_e, EX_23dappa_e, EX_3amp_e, EX_3cmp_e, EX_3gmp_e, EX_3hcinnm_e, EX_3hpppn_e, EX_4abut_e, EX_LalaDglu_e, EX_LalaDgluMdap_e, EX_LalaDgluMdapDala_e, EX_LalaLglu_e, EX_ac_e, EX_acac_e, EX_acald_e, EX_acgam_e, EX_acgam1p_e, EX_acmana_e, EX_acmum_e, EX_acnam_e, EX_ade_e, EX_adn_e, EX_agm_e, EX_akg_e, EX_ala__D_e, EX_ala__L_e, EX_alaala_e…	(S)-Propane-1,2-diol exchange, 1,4-alpha-D-glucan exchange, 2',3'-Cyclic AMP exchange, 2',3'-Cyclic CMP exchange, 2',3'-Cyclic GMP exchange, 2,3-diaminopropionate exchange, 3'-AMP exchange, 3'-cmp exchange, 3'-GMP exchange, 3-hydroxycinnamic acid exchange, 3-(3-hydroxy-phenyl)propionate exchange, 4-Aminobutanoate exchange, L-alanine-D-glutamate exchange, L-alanine-D-glutamate-meso-2,6-diaminohept…
gal1p_e	PGM & TPI & PSERT	b3612 or b4395 or b0755 & b3919 & b0907	gpmM or ytjC or gpmA & tpiA & serC	-20	3	0	0.1	-1.02483	0.132375	-10	109.171	2018-09-03	gurobi	optimal			165	EX_12ppd__S_e, EX_14glucan_e, EX_23camp_e, EX_23ccmp_e, EX_23cgmp_e, EX_23dappa_e, EX_3amp_e, EX_3cmp_e, EX_3gmp_e, EX_3hcinnm_e, EX_3hpppn_e, EX_4abut_e, EX_LalaDglu_e, EX_LalaDgluMdap_e, EX_LalaDgluMdapDala_e, EX_LalaLglu_e, EX_ac_e, EX_acac_e, EX_acald_e, EX_acgam_e, EX_acgam1p_e, EX_acmana_e, EX_acmum_e, EX_acnam_e, EX_ade_e, EX_adn_e, EX_agm_e, EX_akg_e, EX_ala__D_e, EX_ala__L_e, EX_alaala_e…	(S)-Propane-1,2-diol exchange, 1,4-alpha-D-glucan exchange, 2',3'-Cyclic AMP exchange, 2',3'-Cyclic CMP exchange, 2',3'-Cyclic GMP exchange, 2,3-diaminopropionate exchange, 3'-AMP exchange, 3'-cmp exchange, 3'-GMP exchange, 3-hydroxycinnamic acid exchange, 3-(3-hydroxy-phenyl)propionate exchange, 4-Aminobutanoate exchange, L-alanine-D-glutamate exchange, L-alanine-D-glutamate-meso-2,6-diaminohept…
galct__D_e	PGM & PPS & FUM	b3612 or b4395 or b0755 & b1702 & b1612 or b4122 or b1611	gpmM or ytjC or gpmA & ppsA & fumA or fumB or fumC	-20	3	0	0.1	-0.486855	1.10207	-10	127.189	2018-09-03	gurobi	optimal	his__L_c, glu__L_c, utp_c, thmpp_c, dctp_c, trp__L_c, ribflv_c, atp_c, murein5px4p_p, datp_c, pro__L_c, nad_c, coa_c, thf_c, ctp_c, thr__L_c, bmocogdp_c, lys__L_c, phe__L_c, ile__L_c, nadp_c, met__L_c, tyr__L_c, amet_c, dttp_c, gln__L_c, btn_c, 2ohph_c, mlthf_c, asp__L_c, asn__L_c, dgtp_c, pheme_c, 10fthf_c, sheme_c, gtp_c, kdo2lipid4_e, arg__L_c, fad_c	L-Histidine, L-Glutamate, UTP, Thiamine diphosphate, DCTP, L-Tryptophan, Riboflavin, ATP, Two disacharide linked murein units, pentapeptide crosslinked tetrapeptide (A2pm->D-ala) (middle of chain), DATP, L-Proline, Nicotinamide adenine dinucleotide, Coenzyme A, 5,6,7,8-Tetrahydrofolate, CTP, L-Threonine, Bis-molybdopterin guanine dinucleotide, L-Lysine, L-Phenylalanine, L-Isoleucine, Nicotinamide…	47	EX_23camp_e, EX_23cgmp_e, EX_3amp_e, EX_3gmp_e, EX_LalaDglu_e, EX_LalaDgluMdap_e, EX_LalaDgluMdapDala_e, EX_LalaLglu_e, EX_ade_e, EX_adn_e, EX_akg_e, EX_alltn_e, EX_amp_e, EX_arg__L_e, EX_asn__L_e, EX_asp__L_e, EX_cit_e, EX_dad_2_e, EX_damp_e, EX_dgmp_e, EX_dgsn_e, EX_dimp_e, EX_din_e, EX_fe3dcit_e, EX_galct__D_e, EX_glcr_e, EX_gln__L_e, EX_glu__L_e, EX_glyc__R_e, EX_glyclt_e, EX_gmp_e, EX_gsn_e,…	2',3'-Cyclic AMP exchange, 2',3'-Cyclic GMP exchange, 3'-AMP exchange, 3'-GMP exchange, L-alanine-D-glutamate exchange, L-alanine-D-glutamate-meso-2,6-diaminoheptanedioate exchange, L-alanine-D-glutamate-meso-2,6-diaminoheptanedioate-D-alanine exchange, L-alanine-L-glutamate exchange, Adenine exchange, Adenosine exchange, 2-Oxoglutarate exchange, Allantoin exchange, AMP exchange, L-Arginine excha…
galctn__D_e	MDH & PGI & TALA	b3236 & b4025 & b2464 or b0008	mdh & pgi & talA or talB	-20	3	0	0.1	0	1.35362	-10	151.603	2018-09-03	gurobi	optimal			0
galctn__L_e	PGM & TPI & PSERT	b3612 or b4395 or b0755 & b3919 & b0907	gpmM or ytjC or gpmA & tpiA & serC	-20	3	0	0.1	-1.35872	0.152023	-10	174.805	2018-09-03	gurobi	optimal			165	EX_12ppd__S_e, EX_14glucan_e, EX_23camp_e, EX_23ccmp_e, EX_23cgmp_e, EX_23dappa_e, EX_3amp_e, EX_3cmp_e, EX_3gmp_e, EX_3hcinnm_e, EX_3hpppn_e, EX_4abut_e, EX_LalaDglu_e, EX_LalaDgluMdap_e, EX_LalaDgluMdapDala_e, EX_LalaLglu_e, EX_ac_e, EX_acac_e, EX_acald_e, EX_acgam_e, EX_acgam1p_e, EX_acmana_e, EX_acmum_e, EX_acnam_e, EX_ade_e, EX_adn_e, EX_agm_e, EX_akg_e, EX_ala__D_e, EX_ala__L_e, EX_alaala_e…	(S)-Propane-1,2-diol exchange, 1,4-alpha-D-glucan exchange, 2',3'-Cyclic AMP exchange, 2',3'-Cyclic CMP exchange, 2',3'-Cyclic GMP exchange, 2,3-diaminopropionate exchange, 3'-AMP exchange, 3'-cmp exchange, 3'-GMP exchange, 3-hydroxycinnamic acid exchange, 3-(3-hydroxy-phenyl)propionate exchange, 4-Aminobutanoate exchange, L-alanine-D-glutamate exchange, L-alanine-D-glutamate-meso-2,6-diaminohept…
galt_e	PGM & TPI & PSERT	b3612 or b4395 or b0755 & b3919 & b0907	gpmM or ytjC or gpmA & tpiA & serC	-20	3	0	0.1	-1.01853	0.132267	-9.87589	73.742	2018-09-03	gurobi	optimal			165	EX_12ppd__S_e, EX_14glucan_e, EX_23camp_e, EX_23ccmp_e, EX_23cgmp_e, EX_23dappa_e, EX_3amp_e, EX_3cmp_e, EX_3gmp_e, EX_3hcinnm_e, EX_3hpppn_e, EX_4abut_e, EX_LalaDglu_e, EX_LalaDgluMdap_e, EX_LalaDgluMdapDala_e, EX_LalaLglu_e, EX_ac_e, EX_acac_e, EX_acald_e, EX_acgam_e, EX_acgam1p_e, EX_acmana_e, EX_acmum_e, EX_acnam_e, EX_ade_e, EX_adn_e, EX_agm_e, EX_akg_e, EX_ala__D_e, EX_ala__L_e, EX_alaala_e…	(S)-Propane-1,2-diol exchange, 1,4-alpha-D-glucan exchange, 2',3'-Cyclic AMP exchange, 2',3'-Cyclic CMP exchange, 2',3'-Cyclic GMP exchange, 2,3-diaminopropionate exchange, 3'-AMP exchange, 3'-cmp exchange, 3'-GMP exchange, 3-hydroxycinnamic acid exchange, 3-(3-hydroxy-phenyl)propionate exchange, 4-Aminobutanoate exchange, L-alanine-D-glutamate exchange, L-alanine-D-glutamate-meso-2,6-diaminohept…
galur_e	CSND & FRD3 & NADH17pp	b0337 & b4151 and b4152 and b4153 and b4154 & b2276 and b2277 and b2278 and b2279 and b2280 and b2281 and b2282 and b2283 and b2284 and b2285 and b2286 and b2287 and b2288	codA & frdD and frdC and frdB and frdA & nuoN and nuoM and nuoL and nuoK and nuoJ and nuoI and nuoH and nuoG and nuoF and nuoE and nuoC and nuoB and nuoA	-20	3	0	0.1	0	1.37452	-10	181.637	2018-09-03	gurobi	optimal			0
gam_e	PGM & TPI & PSERT	b3612 or b4395 or b0755 & b3919 & b0907	gpmM or ytjC or gpmA & tpiA & serC	-20	3	0	0.1	-1.53095	0.107003	-3.56173	84.354	2018-09-03	gurobi	optimal			165	EX_12ppd__S_e, EX_14glucan_e, EX_23camp_e, EX_23ccmp_e, EX_23cgmp_e, EX_23dappa_e, EX_3amp_e, EX_3cmp_e, EX_3gmp_e, EX_3hcinnm_e, EX_3hpppn_e, EX_4abut_e, EX_LalaDglu_e, EX_LalaDgluMdap_e, EX_LalaDgluMdapDala_e, EX_LalaLglu_e, EX_ac_e, EX_acac_e, EX_acald_e, EX_acgam_e, EX_acgam1p_e, EX_acmana_e, EX_acmum_e, EX_acnam_e, EX_ade_e, EX_adn_e, EX_agm_e, EX_akg_e, EX_ala__D_e, EX_ala__L_e, EX_alaala_e…	(S)-Propane-1,2-diol exchange, 1,4-alpha-D-glucan exchange, 2',3'-Cyclic AMP exchange, 2',3'-Cyclic CMP exchange, 2',3'-Cyclic GMP exchange, 2,3-diaminopropionate exchange, 3'-AMP exchange, 3'-cmp exchange, 3'-GMP exchange, 3-hydroxycinnamic acid exchange, 3-(3-hydroxy-phenyl)propionate exchange, 4-Aminobutanoate exchange, L-alanine-D-glutamate exchange, L-alanine-D-glutamate-meso-2,6-diaminohept…
gam6p_e	PGM & TPI & PSERT	b3612 or b4395 or b0755 & b3919 & b0907	gpmM or ytjC or gpmA & tpiA & serC	-20	3	0	0.1	-0.70659	0.180275	-10	79.7527	2018-09-03	gurobi	optimal			165	EX_12ppd__S_e, EX_14glucan_e, EX_23camp_e, EX_23ccmp_e, EX_23cgmp_e, EX_23dappa_e, EX_3amp_e, EX_3cmp_e, EX_3gmp_e, EX_3hcinnm_e, EX_3hpppn_e, EX_4abut_e, EX_LalaDglu_e, EX_LalaDgluMdap_e, EX_LalaDgluMdapDala_e, EX_LalaLglu_e, EX_ac_e, EX_acac_e, EX_acald_e, EX_acgam_e, EX_acgam1p_e, EX_acmana_e, EX_acmum_e, EX_acnam_e, EX_ade_e, EX_adn_e, EX_agm_e, EX_akg_e, EX_ala__D_e, EX_ala__L_e, EX_alaala_e…	(S)-Propane-1,2-diol exchange, 1,4-alpha-D-glucan exchange, 2',3'-Cyclic AMP exchange, 2',3'-Cyclic CMP exchange, 2',3'-Cyclic GMP exchange, 2,3-diaminopropionate exchange, 3'-AMP exchange, 3'-cmp exchange, 3'-GMP exchange, 3-hydroxycinnamic acid exchange, 3-(3-hydroxy-phenyl)propionate exchange, 4-Aminobutanoate exchange, L-alanine-D-glutamate exchange, L-alanine-D-glutamate-meso-2,6-diaminohept…
glcn_e	PGM & TPI & PSERT	b3612 or b4395 or b0755 & b3919 & b0907	gpmM or ytjC or gpmA & tpiA & serC	-20	3	0	0.1	-1.35872	0.156579	-10	33.6681	2018-09-03	gurobi	optimal			165	EX_12ppd__S_e, EX_14glucan_e, EX_23camp_e, EX_23ccmp_e, EX_23cgmp_e, EX_23dappa_e, EX_3amp_e, EX_3cmp_e, EX_3gmp_e, EX_3hcinnm_e, EX_3hpppn_e, EX_4abut_e, EX_LalaDglu_e, EX_LalaDgluMdap_e, EX_LalaDgluMdapDala_e, EX_LalaLglu_e, EX_ac_e, EX_acac_e, EX_acald_e, EX_acgam_e, EX_acgam1p_e, EX_acmana_e, EX_acmum_e, EX_acnam_e, EX_ade_e, EX_adn_e, EX_agm_e, EX_akg_e, EX_ala__D_e, EX_ala__L_e, EX_alaala_e…	(S)-Propane-1,2-diol exchange, 1,4-alpha-D-glucan exchange, 2',3'-Cyclic AMP exchange, 2',3'-Cyclic CMP exchange, 2',3'-Cyclic GMP exchange, 2,3-diaminopropionate exchange, 3'-AMP exchange, 3'-cmp exchange, 3'-GMP exchange, 3-hydroxycinnamic acid exchange, 3-(3-hydroxy-phenyl)propionate exchange, 4-Aminobutanoate exchange, L-alanine-D-glutamate exchange, L-alanine-D-glutamate-meso-2,6-diaminohept…
glcr_e	PGM & PPS & FUM	b3612 or b4395 or b0755 & b1702 & b1612 or b4122 or b1611	gpmM or ytjC or gpmA & ppsA & fumA or fumB or fumC	-20	3	0	0.1	-0.486855	1.10207	-10	91.3403	2018-09-03	gurobi	optimal	his__L_c, glu__L_c, utp_c, thmpp_c, dctp_c, trp__L_c, ribflv_c, atp_c, murein5px4p_p, datp_c, pro__L_c, nad_c, coa_c, thf_c, ctp_c, thr__L_c, bmocogdp_c, lys__L_c, phe__L_c, ile__L_c, nadp_c, met__L_c, tyr__L_c, amet_c, dttp_c, gln__L_c, btn_c, 2ohph_c, mlthf_c, asp__L_c, asn__L_c, dgtp_c, pheme_c, 10fthf_c, sheme_c, gtp_c, kdo2lipid4_e, arg__L_c, fad_c	L-Histidine, L-Glutamate, UTP, Thiamine diphosphate, DCTP, L-Tryptophan, Riboflavin, ATP, Two disacharide linked murein units, pentapeptide crosslinked tetrapeptide (A2pm->D-ala) (middle of chain), DATP, L-Proline, Nicotinamide adenine dinucleotide, Coenzyme A, 5,6,7,8-Tetrahydrofolate, CTP, L-Threonine, Bis-molybdopterin guanine dinucleotide, L-Lysine, L-Phenylalanine, L-Isoleucine, Nicotinamide…	47	EX_23camp_e, EX_23cgmp_e, EX_3amp_e, EX_3gmp_e, EX_LalaDglu_e, EX_LalaDgluMdap_e, EX_LalaDgluMdapDala_e, EX_LalaLglu_e, EX_ade_e, EX_adn_e, EX_akg_e, EX_alltn_e, EX_amp_e, EX_arg__L_e, EX_asn__L_e, EX_asp__L_e, EX_cit_e, EX_dad_2_e, EX_damp_e, EX_dgmp_e, EX_dgsn_e, EX_dimp_e, EX_din_e, EX_fe3dcit_e, EX_galct__D_e, EX_glcr_e, EX_gln__L_e, EX_glu__L_e, EX_glyc__R_e, EX_glyclt_e, EX_gmp_e, EX_gsn_e,…	2',3'-Cyclic AMP exchange, 2',3'-Cyclic GMP exchange, 3'-AMP exchange, 3'-GMP exchange, L-alanine-D-glutamate exchange, L-alanine-D-glutamate-meso-2,6-diaminoheptanedioate exchange, L-alanine-D-glutamate-meso-2,6-diaminoheptanedioate-D-alanine exchange, L-alanine-L-glutamate exchange, Adenine exchange, Adenosine exchange, 2-Oxoglutarate exchange, Allantoin exchange, AMP exchange, L-Arginine excha…
glcur_e	TPI & CYTK1 & FUM	b3919 & b0910 & b1612 or b4122 or b1611	tpiA & cmk & fumA or fumB or fumC	-20	3	0	0.1	0	1.26661	-10	158.012	2018-09-03	gurobi	optimal			0
glcur1p_e	VPAMTr & RPE & GLYAT	b3572 & b4301 or b3386 & b3617	avtA & sgcE or rpe & kbl	-20	3	0	0.1	0	1.34965	-10	156.078	2018-09-03	gurobi	optimal			0
gln__L_e	GLUDy & GLUSy & PFL	b1761 & b3212 and b3213 & (b0902 and b0903) or (b0902 and b3114) or (b3951 and b3952) or ((b0902 and b0903) and b2579)	gdhA & gltB and gltD & (pflA and pflB) or (pflA and tdcE) or (pflD and pflC) or ((pflA and pflB) and grcA)	-20	3	0	0.1	-0.860447	1.16219	-10	85.0014	2018-09-03	gurobi	optimal	cys__L_c, pydx5p_c, pe161_p, his__L_c, glu__L_c, utp_c, pe160_p, pe161_c, thmpp_c, dctp_c, pe160_c, ribflv_c, atp_c, murein5px4p_p, datp_c, pro__L_c, ser__L_c, nad_c, coa_c, thf_c, ctp_c, thr__L_c, val__L_c, gly_c, bmocogdp_c, leu__L_c, lys__L_c, phe__L_c, ala__L_c, ile__L_c, nadp_c, met__L_c, tyr__L_c, amet_c, dttp_c, gln__L_c, btn_c, mlthf_c, asp__L_c, asn__L_c, dgtp_c, pheme_c, 10fthf_c, sheme…	L-Cysteine, Pyridoxal 5'-phosphate, Phosphatidylethanolamine (dihexadec-9enoyl, n-C16:1), L-Histidine, L-Glutamate, UTP, Phosphatidylethanolamine (dihexadecanoyl, n-C16:0), Phosphatidylethanolamine (dihexadec-9enoyl, n-C16:1), Thiamine diphosphate, DCTP, Phosphatidylethanolamine (dihexadecanoyl, n-C16:0), Riboflavin, ATP, Two disacharide linked murein units, pentapeptide crosslinked tetrapeptide …	19	EX_4abut_e, EX_LalaDglu_e, EX_LalaDgluMdap_e, EX_LalaDgluMdapDala_e, EX_LalaLglu_e, EX_agm_e, EX_ala__D_e, EX_ala__L_e, EX_alaala_e, EX_arg__L_e, EX_asn__L_e, EX_asp__L_e, EX_gln__L_e, EX_glu__L_e, EX_gthrd_e, EX_orn_e, EX_pro__L_e, EX_progly_e, EX_ptrc_e	4-Aminobutanoate exchange, L-alanine-D-glutamate exchange, L-alanine-D-glutamate-meso-2,6-diaminoheptanedioate exchange, L-alanine-D-glutamate-meso-2,6-diaminoheptanedioate-D-alanine exchange, L-alanine-L-glutamate exchange, Agmatine exchange, D-Alanine exchange, L-Alanine exchange, D-Alanyl-D-alanine exchange, L-Arginine exchange, L-Asparagine exchange, L-Aspartate exchange, L-Glutamine exchange…
glu__L_e	GLUDy & GLUSy & PFL	b1761 & b3212 and b3213 & (b0902 and b0903) or (b0902 and b3114) or (b3951 and b3952) or ((b0902 and b0903) and b2579)	gdhA & gltB and gltD & (pflA and pflB) or (pflA and tdcE) or (pflD and pflC) or ((pflA and pflB) and grcA)	-20	3	0	0.1	-0.860447	1.16219	-10	109.129	2018-09-03	gurobi	optimal	cys__L_c, pydx5p_c, pe161_p, his__L_c, glu__L_c, utp_c, pe160_p, pe161_c, thmpp_c, dctp_c, pe160_c, ribflv_c, atp_c, murein5px4p_p, datp_c, pro__L_c, ser__L_c, nad_c, coa_c, thf_c, ctp_c, thr__L_c, val__L_c, gly_c, bmocogdp_c, leu__L_c, lys__L_c, phe__L_c, ala__L_c, ile__L_c, nadp_c, met__L_c, tyr__L_c, amet_c, dttp_c, gln__L_c, btn_c, mlthf_c, asp__L_c, asn__L_c, dgtp_c, pheme_c, 10fthf_c, sheme…	L-Cysteine, Pyridoxal 5'-phosphate, Phosphatidylethanolamine (dihexadec-9enoyl, n-C16:1), L-Histidine, L-Glutamate, UTP, Phosphatidylethanolamine (dihexadecanoyl, n-C16:0), Phosphatidylethanolamine (dihexadec-9enoyl, n-C16:1), Thiamine diphosphate, DCTP, Phosphatidylethanolamine (dihexadecanoyl, n-C16:0), Riboflavin, ATP, Two disacharide linked murein units, pentapeptide crosslinked tetrapeptide …	19	EX_4abut_e, EX_LalaDglu_e, EX_LalaDgluMdap_e, EX_LalaDgluMdapDala_e, EX_LalaLglu_e, EX_agm_e, EX_ala__D_e, EX_ala__L_e, EX_alaala_e, EX_arg__L_e, EX_asn__L_e, EX_asp__L_e, EX_gln__L_e, EX_glu__L_e, EX_gthrd_e, EX_orn_e, EX_pro__L_e, EX_progly_e, EX_ptrc_e	4-Aminobutanoate exchange, L-alanine-D-glutamate exchange, L-alanine-D-glutamate-meso-2,6-diaminoheptanedioate exchange, L-alanine-D-glutamate-meso-2,6-diaminoheptanedioate-D-alanine exchange, L-alanine-L-glutamate exchange, Agmatine exchange, D-Alanine exchange, L-Alanine exchange, D-Alanyl-D-alanine exchange, L-Arginine exchange, L-Asparagine exchange, L-Aspartate exchange, L-Glutamine exchange…
gly_e	PPC & ICL & PSERT	b3956 & b4015 & b0907	ppc & aceA & serC	-20	3	0	0.1	-0.466221	0.904154	-10	37.2835	2018-09-03	gurobi	optimal	cys__L_c, pe161_p, glu__L_c, utp_c, pe160_p, pe161_c, thmpp_c, dctp_c, pe160_c, ribflv_c, atp_c, murein5px4p_p, datp_c, pro__L_c, 2fe2s_c, ser__L_c, nad_c, coa_c, thf_c, ctp_c, thr__L_c, gly_c, bmocogdp_c, lys__L_c, 4fe4s_c, ile__L_c, nadp_c, met__L_c, amet_c, dttp_c, gln__L_c, btn_c, mlthf_c, asp__L_c, asn__L_c, dgtp_c, pheme_c, 10fthf_c, sheme_c, gtp_c, arg__L_c, fad_c	L-Cysteine, Phosphatidylethanolamine (dihexadec-9enoyl, n-C16:1), L-Glutamate, UTP, Phosphatidylethanolamine (dihexadecanoyl, n-C16:0), Phosphatidylethanolamine (dihexadec-9enoyl, n-C16:1), Thiamine diphosphate, DCTP, Phosphatidylethanolamine (dihexadecanoyl, n-C16:0), Riboflavin, ATP, Two disacharide linked murein units, pentapeptide crosslinked tetrapeptide (A2pm->D-ala) (middle of chain), DATP…	63	EX_23camp_e, EX_23cgmp_e, EX_3amp_e, EX_3gmp_e, EX_3hcinnm_e, EX_3hpppn_e, EX_4abut_e, EX_LalaDglu_e, EX_LalaDgluMdap_e, EX_LalaDgluMdapDala_e, EX_LalaLglu_e, EX_ade_e, EX_adn_e, EX_agm_e, EX_akg_e, EX_alltn_e, EX_amp_e, EX_arg__L_e, EX_asn__L_e, EX_asp__L_e, EX_cgly_e, EX_cit_e, EX_dad_2_e, EX_damp_e, EX_dgmp_e, EX_dgsn_e, EX_dimp_e, EX_din_e, EX_fe3dcit_e, EX_fum_e, EX_g3ps_e, EX_gln__L_e, EX_g…	2',3'-Cyclic AMP exchange, 2',3'-Cyclic GMP exchange, 3'-AMP exchange, 3'-GMP exchange, 3-hydroxycinnamic acid exchange, 3-(3-hydroxy-phenyl)propionate exchange, 4-Aminobutanoate exchange, L-alanine-D-glutamate exchange, L-alanine-D-glutamate-meso-2,6-diaminoheptanedioate exchange, L-alanine-D-glutamate-meso-2,6-diaminoheptanedioate-D-alanine exchange, L-alanine-L-glutamate exchange, Adenine exch…
glyald_e	PGM & TPI & PSERT	b3612 or b4395 or b0755 & b3919 & b0907	gpmM or ytjC or gpmA & tpiA & serC	-20	3	0	0.1	-0.144106	0.620173	-10	79.7621	2018-09-03	gurobi	optimal			165	EX_12ppd__S_e, EX_14glucan_e, EX_23camp_e, EX_23ccmp_e, EX_23cgmp_e, EX_23dappa_e, EX_3amp_e, EX_3cmp_e, EX_3gmp_e, EX_3hcinnm_e, EX_3hpppn_e, EX_4abut_e, EX_LalaDglu_e, EX_LalaDgluMdap_e, EX_LalaDgluMdapDala_e, EX_LalaLglu_e, EX_ac_e, EX_acac_e, EX_acald_e, EX_acgam_e, EX_acgam1p_e, EX_acmana_e, EX_acmum_e, EX_acnam_e, EX_ade_e, EX_adn_e, EX_agm_e, EX_akg_e, EX_ala__D_e, EX_ala__L_e, EX_alaala_e…	(S)-Propane-1,2-diol exchange, 1,4-alpha-D-glucan exchange, 2',3'-Cyclic AMP exchange, 2',3'-Cyclic CMP exchange, 2',3'-Cyclic GMP exchange, 2,3-diaminopropionate exchange, 3'-AMP exchange, 3'-cmp exchange, 3'-GMP exchange, 3-hydroxycinnamic acid exchange, 3-(3-hydroxy-phenyl)propionate exchange, 4-Aminobutanoate exchange, L-alanine-D-glutamate exchange, L-alanine-D-glutamate-meso-2,6-diaminohept…
glyc_e	PGM & TPI & PSERT	b3612 or b4395 or b0755 & b3919 & b0907	gpmM or ytjC or gpmA & tpiA & serC	-20	3	0	0.1	-0.130288	0.69927	-10	68.3972	2018-09-03	gurobi	optimal			165	EX_12ppd__S_e, EX_14glucan_e, EX_23camp_e, EX_23ccmp_e, EX_23cgmp_e, EX_23dappa_e, EX_3amp_e, EX_3cmp_e, EX_3gmp_e, EX_3hcinnm_e, EX_3hpppn_e, EX_4abut_e, EX_LalaDglu_e, EX_LalaDgluMdap_e, EX_LalaDgluMdapDala_e, EX_LalaLglu_e, EX_ac_e, EX_acac_e, EX_acald_e, EX_acgam_e, EX_acgam1p_e, EX_acmana_e, EX_acmum_e, EX_acnam_e, EX_ade_e, EX_adn_e, EX_agm_e, EX_akg_e, EX_ala__D_e, EX_ala__L_e, EX_alaala_e…	(S)-Propane-1,2-diol exchange, 1,4-alpha-D-glucan exchange, 2',3'-Cyclic AMP exchange, 2',3'-Cyclic CMP exchange, 2',3'-Cyclic GMP exchange, 2,3-diaminopropionate exchange, 3'-AMP exchange, 3'-cmp exchange, 3'-GMP exchange, 3-hydroxycinnamic acid exchange, 3-(3-hydroxy-phenyl)propionate exchange, 4-Aminobutanoate exchange, L-alanine-D-glutamate exchange, L-alanine-D-glutamate-meso-2,6-diaminohept…
glyc__R_e	PGM & PPS & FUM	b3612 or b4395 or b0755 & b1702 & b1612 or b4122 or b1611	gpmM or ytjC or gpmA & ppsA & fumA or fumB or fumC	-20	3	0	0.1	-0.486855	0.978905	-10	50.4133	2018-09-03	gurobi	optimal	his__L_c, glu__L_c, utp_c, thmpp_c, dctp_c, trp__L_c, ribflv_c, atp_c, murein5px4p_p, datp_c, pro__L_c, nad_c, coa_c, thf_c, ctp_c, thr__L_c, bmocogdp_c, lys__L_c, phe__L_c, ile__L_c, nadp_c, met__L_c, tyr__L_c, amet_c, dttp_c, gln__L_c, btn_c, 2ohph_c, mlthf_c, asp__L_c, asn__L_c, dgtp_c, pheme_c, 10fthf_c, sheme_c, gtp_c, kdo2lipid4_e, arg__L_c, fad_c	L-Histidine, L-Glutamate, UTP, Thiamine diphosphate, DCTP, L-Tryptophan, Riboflavin, ATP, Two disacharide linked murein units, pentapeptide crosslinked tetrapeptide (A2pm->D-ala) (middle of chain), DATP, L-Proline, Nicotinamide adenine dinucleotide, Coenzyme A, 5,6,7,8-Tetrahydrofolate, CTP, L-Threonine, Bis-molybdopterin guanine dinucleotide, L-Lysine, L-Phenylalanine, L-Isoleucine, Nicotinamide…	47	EX_23camp_e, EX_23cgmp_e, EX_3amp_e, EX_3gmp_e, EX_LalaDglu_e, EX_LalaDgluMdap_e, EX_LalaDgluMdapDala_e, EX_LalaLglu_e, EX_ade_e, EX_adn_e, EX_akg_e, EX_alltn_e, EX_amp_e, EX_arg__L_e, EX_asn__L_e, EX_asp__L_e, EX_cit_e, EX_dad_2_e, EX_damp_e, EX_dgmp_e, EX_dgsn_e, EX_dimp_e, EX_din_e, EX_fe3dcit_e, EX_galct__D_e, EX_glcr_e, EX_gln__L_e, EX_glu__L_e, EX_glyc__R_e, EX_glyclt_e, EX_gmp_e, EX_gsn_e,…	2',3'-Cyclic AMP exchange, 2',3'-Cyclic GMP exchange, 3'-AMP exchange, 3'-GMP exchange, L-alanine-D-glutamate exchange, L-alanine-D-glutamate-meso-2,6-diaminoheptanedioate exchange, L-alanine-D-glutamate-meso-2,6-diaminoheptanedioate-D-alanine exchange, L-alanine-L-glutamate exchange, Adenine exchange, Adenosine exchange, 2-Oxoglutarate exchange, Allantoin exchange, AMP exchange, L-Arginine excha…
glyc2p_e	PGM & TPI & PSERT	b3612 or b4395 or b0755 & b3919 & b0907	gpmM or ytjC or gpmA & tpiA & serC	-20	3	0	0.1	-0.130288	0.69927	-10	100.676	2018-09-03	gurobi	optimal			165	EX_12ppd__S_e, EX_14glucan_e, EX_23camp_e, EX_23ccmp_e, EX_23cgmp_e, EX_23dappa_e, EX_3amp_e, EX_3cmp_e, EX_3gmp_e, EX_3hcinnm_e, EX_3hpppn_e, EX_4abut_e, EX_LalaDglu_e, EX_LalaDgluMdap_e, EX_LalaDgluMdapDala_e, EX_LalaLglu_e, EX_ac_e, EX_acac_e, EX_acald_e, EX_acgam_e, EX_acgam1p_e, EX_acmana_e, EX_acmum_e, EX_acnam_e, EX_ade_e, EX_adn_e, EX_agm_e, EX_akg_e, EX_ala__D_e, EX_ala__L_e, EX_alaala_e…	(S)-Propane-1,2-diol exchange, 1,4-alpha-D-glucan exchange, 2',3'-Cyclic AMP exchange, 2',3'-Cyclic CMP exchange, 2',3'-Cyclic GMP exchange, 2,3-diaminopropionate exchange, 3'-AMP exchange, 3'-cmp exchange, 3'-GMP exchange, 3-hydroxycinnamic acid exchange, 3-(3-hydroxy-phenyl)propionate exchange, 4-Aminobutanoate exchange, L-alanine-D-glutamate exchange, L-alanine-D-glutamate-meso-2,6-diaminohept…
[truncated: 114 more rows]

## Sheet: Table 2
Target Metabolite	Reaction Knockouts	Gene Knockouts	Gene Knockout Names	Oxygen Uptake	Number of Knockouts	Competing Metabolite Uptake Threshold	Growth Rate used for set_biomass	Minimum Uptake at set_biomass	Maximum Growth Rate w/ Knockouts	Minimum Uptake at Max Growth Rate w/ Knockouts	Time (s)	Date	Solver	Solve Status	Blocked Biomass (BIGG)	Blocked Biomass (Names)	Number Auxotrophic Metabolites	Auxotrophic Metabolites (BIGG)	Auxotrophic Metabolites (Names)
[truncated: 797 more rows]

[truncated: 2 more sheets: Table 3, Table 4]
