# Supplementary material for: The genetic basis for adaptation of model-designed syntrophic co-cultures
Source: PLoS Comput Biol. 2019 Mar 1;15(3):e1006213. doi: 10.1371/journal.pcbi.1006213 (PMC6415869; doi:10.1371/journal.pcbi.1006213)
Supplement: S2 Data — All MSE designs along with further information regarding the subsystems of the reaction knockouts and the metabolites that can restore growth in each design. (XLSX) [file pcbi.1006213.s002.xlsx]

## Sheet: Sheet1
Subsystem 1	Subsystem 2	Subsystem 3	KOs	Number Auxotrophic Metabolites	Average Uptake Required Flux at .1 Growth Rate
Alanine and Aspartate Metabolism	Citric Acid Cycle	Valine, Leucine, and Isoleucine Metabolism	VALTA & ALATA_L & MDH	8	-0.0878953
Alanine and Aspartate Metabolism	Valine, Leucine, and Isoleucine Metabolism		VALTA & ALATA_L	8	-0.0878953
Alternate Carbon Metabolism	Cysteine Metabolism	Pentose Phosphate Pathway	AGDC & BPNT & TALA	10	-0.0247872
Alternate Carbon Metabolism	Cysteine Metabolism		PGMT & ADSK	10	-0.0247872
Alternate Carbon Metabolism	Cysteine Metabolism		PTA2 & ADSK	10	-0.0247872
Alternate Carbon Metabolism	Pentose Phosphate Pathway		PGMT & TKT2 & GND	32	-0.173605
Anaplerotic Reactions	Citric Acid Cycle	Glycine and Serine Metabolism	PPC & FUM & PSERT	44	-0.52306
Anaplerotic Reactions	Citric Acid Cycle		PPC & FUM	44	-0.388556
Anaplerotic Reactions	Citric Acid Cycle		MALS & PPC & FUM	18	-0.383403
Anaplerotic Reactions	Glycine and Serine Metabolism	Oxidative Phosphorylation	PPC & SUCDi & PSERT	55	-0.44766
Anaplerotic Reactions	Glycine and Serine Metabolism		PPC & ICL & PSERT	63	-0.449518
Anaplerotic Reactions	Glycine and Serine Metabolism		MALS & PPC & PSERT	29	-0.440357
Anaplerotic Reactions	Pentose Phosphate Pathway		TKT2 & PPC & GND	32	-0.173605
Anaplerotic Reactions	Purine and Pyrimidine Biosynthesis		DHORTS & PPC	20	-0.0330795
Anaplerotic Reactions			MALS & PPC	29	-0.288341
Arginine and Proline Metabolism	Citric Acid Cycle	Cofactor and Prosthetic Group Biosynthesis	GTHRDHpp & AMPTASEPG & ACONTa	10	-0.107519
Arginine and Proline Metabolism	Glutamate Metabolism		GLUDy & GLUSy & ABUTD	19	-0.684992
Arginine and Proline Metabolism	Glutamate Metabolism		GLUDy & PTRCTA & GLUSy	19	-0.684992
Arginine and Proline Metabolism	Glutamate Metabolism		GLUDy & ABTA & GLUSy	18	-0.67584
Arginine and Proline Metabolism	Glutamate Metabolism		GLUDy & GLUSy & ABTA	18	-0.67584
Citric Acid Cycle	Cofactor and Prosthetic Group Biosynthesis		GTHRDHpp & ACONTb	11	-0.107519
Citric Acid Cycle	Glycolysis/Gluconeogenesis		PGM & PPS & FUM	47	-0.471313
Citric Acid Cycle	Pentose Phosphate Pathway		TKT2 & FUM & GND	32	-0.173605
Citric Acid Cycle	Pentose Phosphate Pathway		TKT2 & FRD3 & GND	32	-0.173605
Citric Acid Cycle	Purine and Pyrimidine Biosynthesis		FRD3 & OMPDC	19	-0.0330795
Citric Acid Cycle			CS	14	-0.103679
Citric Acid Cycle			ICDHyr	12	-0.107519
Citric Acid Cycle			ACONTb	12	-0.107519
Cysteine Metabolism	Glutamate Metabolism		GLUDy & GLUSy & AMPTASECG	19	-0.628222
Cysteine Metabolism	Methylglyoxal Metabolism		BPNT & LALDO2x	10	-0.0247872
Cysteine Metabolism	Oxidative Phosphorylation		GLCDpp & ADSK	10	-0.0247872
Cysteine Metabolism	Pentose Phosphate Pathway		SADT2 & GND	10	-0.0247872
Cysteine Metabolism	Pentose Phosphate Pathway		SADT2 & G6PDH2r & TKT1	10	-0.0247872
Cysteine Metabolism			ADSK	10	-0.0247872
Cysteine Metabolism			BPNT	10	-0.0247872
Glutamate Metabolism	Pentose Phosphate Pathway		GLUDy & GLUSy & TALA	19	-0.619466
Glutamate Metabolism	Pyruvate Metabolism		GLUDy & GLUSy & PFL	19	-0.62301
Glutamate Metabolism			GLUDy & GLUSy	19	-0.619466
Glycine and Serine Metabolism	Glycolysis/Gluconeogenesis		PGM & TPI & PSERT	165	-0.519553
Glycolysis/Gluconeogenesis	Pentose Phosphate Pathway		TKT2 & PGI & GND	32	-0.173605
Glycolysis/Gluconeogenesis	Pentose Phosphate Pathway		TKT2 & PGM & GND	32	-0.173605
Glycolysis/Gluconeogenesis	Pentose Phosphate Pathway		TKT2 & TPI & GND	32	-0.173605
Glycolysis/Gluconeogenesis	Pentose Phosphate Pathway		TKT2 & F6PA & GND	32	-0.173605
Nucleotide Salvage Pathway	Pentose Phosphate Pathway		TKT2 & CYTK1 & GND	32	-0.173605
Oxidative Phosphorylation	Pentose Phosphate Pathway		TKT2 & G6PDH2r & GLCDpp	35	-0.173605
Oxidative Phosphorylation	Pentose Phosphate Pathway		TKT2 & PGL & GLCDpp	35	-0.173605
Oxidative Phosphorylation	Pentose Phosphate Pathway		TKT2 & PPKr & GND	32	-0.173605
Oxidative Phosphorylation	Purine and Pyrimidine Biosynthesis		DHORTS & NADH5	20	-0.0330795
Oxidative Phosphorylation	Purine and Pyrimidine Biosynthesis		ASPCT & GLCDpp	20	-0.0330795
Oxidative Phosphorylation	Purine and Pyrimidine Biosynthesis		FDH4pp & ORPT	19	-0.0330795
Pentose Phosphate Pathway	Purine and Pyrimidine Biosynthesis		DHORTS & TKT1	20	-0.0330795
Pentose Phosphate Pathway	Purine and Pyrimidine Biosynthesis		TALA & OMPDC	19	-0.0330795
Pentose Phosphate Pathway	Valine, Leucine, and Isoleucine Metabolism		VALTA & TKT2 & GND	32	-0.173605
Pentose Phosphate Pathway			TKT2 & GND	32	-0.173605
Purine and Pyrimidine Biosynthesis			AIRC3	22	-0.0448015
Purine and Pyrimidine Biosynthesis			AIRC2	22	-0.0448015
Purine and Pyrimidine Biosynthesis			ASPCT	20	-0.0330795
Purine and Pyrimidine Biosynthesis			DHORTS	20	-0.0330795
Purine and Pyrimidine Biosynthesis			OMPDC	19	-0.0330795
