# Supplementary material for: The genetic basis for adaptation of model-designed syntrophic co-cultures
Source: PLoS Comput Biol. 2019 Mar 1;15(3):e1006213. doi: 10.1371/journal.pcbi.1006213 (PMC6415869; doi:10.1371/journal.pcbi.1006213)
Supplement: S3 Data — The breseq identified mutations for all samples collected in this work. Both the full output and a table with only mutations observed in the endpoint clones are provided. (XLSX) [file pcbi.1006213.s003.xlsx]

## Sheet: Table of Contents
Summary of Mutations Identified in sequencing Data
Supplementary Table 1
Filtered Breseq output for ΔhisD & ΔpyrC ALE with only mutations found in an endpoint clone
Supplementary Table 2
Filtered Breseq output for ΔhisD & ΔgdhAΔgltB ALE with only mutations found in an endpoint clone
Supplementary Table 3
Filtered Breseq output for ΔhisD & ΔgltAΔprpC ALE with only mutations found in an endpoint clone
Supplementary Table 4
Full Breseq output for ΔhisD & ΔpyrC ALE
Supplementary Table 5
Full Breseq output for ΔhisD & ΔgdhAΔgltB ALE
Supplementary Table 6
Full Breseq output for ΔhisD & ΔgltAΔprpC ALE

## Sheet: Table 1
Position	Mutation Type	Sequence Change	Gene	Details	AUX hisD pyrC A0 F0 I0 R1	AUX hisD pyrC A0 F0 I1 R1	AUX hisD pyrC A2 F10 I0 R1	AUX hisD pyrC A2 F10 I0 R2	AUX hisD pyrC A2 F21 I0 R1	AUX hisD pyrC A2 F21 I0 R2	AUX hisD pyrC A2 F21 I30 R1	AUX hisD pyrC A2 F21 I40 R1	AUX hisD pyrC A2 F4 I0 R1	AUX hisD pyrC A2 F4 I0 R2	AUX hisD pyrC A3 F11 I0 R1	AUX hisD pyrC A3 F11 I1 R2	AUX hisD pyrC A3 F17 I0 R1	AUX hisD pyrC A3 F26 I0 R1	AUX hisD pyrC A3 F26 I0 R2	AUX hisD pyrC A3 F26 I30 R1	AUX hisD pyrC A3 F26 I40 R1	AUX hisD pyrC A3 F7 I0 R1	AUX hisD pyrC A3 F7 I0 R2	AUX hisD pyrC A4 F11 I0 R1	AUX hisD pyrC A4 F11 I0 R2	AUX hisD pyrC A4 F17 I0 R1	AUX hisD pyrC A4 F24 I0 R1	AUX hisD pyrC A4 F24 I0 R2	AUX hisD pyrC A4 F24 I30 R1	AUX hisD pyrC A4 F24 I40 R1	AUX hisD pyrC A4 F4 I0 R1
444,779	SNP	C→T	cyoB	W440* (TGG→TAG)		1	0.89	0.86	0.8	0.7		1	0.77	0.84	0.76	0.64	0.905	0.87	0.961		1	0.68	0.58	0.836	0.857	0.892	0.9	0.85		1	0.67
630,174	SNP	C→T	ybdL	A378V (GCA→GTA)							1
982,560	SNP	T→A	ompF, asnS	intergenic (‑122/+481)					0.15		1									1							0.11	0.17	1
2,400,257	MOB	IS5 (+) +4 bp	lrhA, alaA	intergenic (‑137/‑780)	1		0.19	0.23	0.57	0.59	1		0.31	0.35	0.36	0.37	0.22	0.144	0.23	1		0.28	0.32	0.23	0.19	0.12	0.27	0.17	1		0.42
2,420,353	SNP	A→G	hisJ, argT	intergenic (‑86/+135)			0.22	0.2	0.64	0.76	1		0.31	0.27				0.17		1									1
3,178,254	MOB	IS5 (+) +4 bp	yqiC	coding (56‑59/291 nt)	1		0.292	0.32	0.19	0.24	1		0.32	0.36	0.31	0.27	0.07	0.132	0	1		0.35	0.28	0	0.167	0.111	0	0.088	1		0.49
3,371,135	SNP	G→T	sspA, rpsI	intergenic (‑356/+39)				0.05	0.15	0.29	1									1									1
3,528,506	SNP	A→C	envZ	V241G (GTA→GGA)											0.28	0.23	0.82	0.85	0.73		1
3,528,829	INS	(GTTTTCAGCCAG)1→2	envZ	coding (399/1353 nt)			0.82	0.87	0.8	0.74		1		0.37
3,529,197	SNP	A→G	envZ	S11P (TCA→CCA)																				0.59	0.719	0.915	0.88	0.913		1	0.14
3,676,833	DEL	Δ3 bp	dctA, yhjK	intergenic (‑26/+155)			0.82	0.86	0.91	0.87		1	0.15	0.13
3,676,860	INS	(GGTACCTGCGG)1→2	dctA, yhjK	intergenic (‑53/+130)													0.82	0.9	0.93		1
3,676,871	INS	+TAA	dctA, yhjK	intergenic (‑64/+119)																				0.58	0.61	0.92	0.93	0.93		1
4,390,286	SNP	C→A	hfq	T61N (ACT→AAT)																						0.65	0.55	0.66		1

## Sheet: Table 2
Position	Mutation Type	Sequence Change	Gene	Details	AUX hisD gltB A0 F0 I0 R1	AUX hisD gltB A0 F0 I1 R1	AUX hisD gltB A5 F10 I0 R1	AUX hisD gltB A5 F10 I0 R2	AUX hisD gltB A5 F18 I0 R1	AUX hisD gltB A5 F28 I0 R1	AUX hisD gltB A5 F28 I0 R2	AUX hisD gltB A5 F28 I30 R1	AUX hisD gltB A5 F28 I40 R1	AUX hisD gltB A5 F5 I0 R1	AUX hisD gltB A5 F5 I0 R2	AUX hisD gltB A6 F10 I0 R1	AUX hisD gltB A6 F10 I1 R2	AUX hisD gltB A6 F13 I1 R1	AUX hisD gltB A6 F17 I0 R1	AUX hisD gltB A6 F17 I0 R2	AUX hisD gltB A6 F17 I30 R1	AUX hisD gltB A6 F17 I40 R1	AUX hisD gltB A6 F6 I0 R1	AUX hisD gltB A6 F6 I0 R2	AUX hisD gltB A8 F11 I0 R1	AUX hisD gltB A8 F17 I0 R1	AUX hisD gltB A8 F17 I0 R2	AUX hisD gltB A8 F17 I30 R1	AUX hisD gltB A8 F17 I40 R1	AUX hisD gltB A8 F5 I0 R1	AUX hisD gltB A8 F5 I0 R2	AUX hisD gltB A8 F7 I0 R1	AUX hisD gltB A8 F7 I0 R2
3,178,254	MOB	IS5 (+) +4 bp	yqiC	coding (56‑59/291 nt)	1		0.54	0.61	0.65	0.42	0.64	1		0.4	0.55	0.55	0.55	0.56	0.61	0.65	1		0.53	0.7	0.67	0.59	0.67	1		0.46	0.57	0.49	0.59
2,400,257	MOB	IS5 (+) +4 bp	lrhA, alaA	intergenic (‑137/‑780)	1		0.59	0.52	0.69	0.58	0.82	1		0.4	0.53	0.39	0.53	0.51	0.59	0.64	1		0.48	0.65	0.68	0.57	0.67	1		0.44	0.58	0.47	0.61
3,178,277	SNP	G→T	yqiC	E27* (GAA→TAA)		1	0.54	0.41	0.36	0.54	0.42		1	0.62	0.45	0.41	0.48	0.46	0.37	0.39		1	0.42	0.38	0.35	0.42	0.35		1	0.54	0.44	0.52	0.35
4,546,084	SNP	G→T	yjiC	H18Q (CAC→CAA)		1	0.46	0.36	0.34	0.44	0.29		1	0.48	0.29	0.52	0.53	0.65	0.63	0.52		1	0.42	0.29	0.36	0.53	0.41		1	0.48	0.24	0.69	0.33
2,420,353	SNP	A→C	hisJ, argT	intergenic (‑86/+135)												0.35	0.56	0.51	0.58	0.65	1		0.39	0.46
4,048,586	SNP	A→T	glnG	V18E (GTG→GAG)			0.36	0.27	0.17	0.04						0.16		0.09	0.07	0.14			0.14	0.06		0.06			1
764,350	SNP	T→C	mngB	L306P (CTG→CCG)																		1
1,138,811	SNP	T→C	rne	D338G (GAC→GGC)																						0.05	0.1		1
1,836,631	SUB	1320 bp→81 bp	gdhA	coding (4‑1323/1344 nt)		1
2,051,591	SNP	G→T	asnW, yeeO	intergenic (‑8/+93)																		1
2,419,720	SNP	T→C	hisJ	D183G (GAT→GGT)				0.11	0.26	0.26	0.36	1				0.1	0.15	0.35	0.31	0.35					0.24	0.28	0.29	1				0.17	0.23
2,420,328	SUB	2 bp→AA	hisJ, argT	intergenic (‑61/+159)								1
2,420,338	INS	+AATT	hisJ, argT	intergenic (‑71/+150)			0.51	0.6	0.69	0.58	0.63	1
2,420,353	SNP	A→G	hisJ, argT	intergenic (‑86/+135)																					0.7	0.58	0.66	1		0.46	0.57	0.41	0.6
3,219,839	SNP	C→G	ygjI	R83G (CGT→GGT)																						0.15	0.12	1
3,378,108	INS	+C	argR	coding (47/471 nt)																					0.65	0.47	0.53	1				0.23	0.38
3,412,459	INS	+A	yhdW	pseudogene (59/66 nt)									1
3,953,437	DEL	Δ1 bp	yifN	pseudogene (178/243 nt)								1
3,969,337	SNP	G→T	wecE	E278* (GAG→TAG)								1
4,048,383	SNP	C→T	glnG	D86N (GAT→AAT)																		1
4,049,665	SNP	A→C	glnL	I12S (ATC→AGC)			0.09	0.12					1	0.29	0.28
4,050,838	SNP	A→T	glnA	V186E (GTA→GAA)																	1

## Sheet: Table 3
Position	Mutation Type	Sequence Change	Gene	Details	AUX hisD gltA A0 F0 I0 R1	AUX hisD gltA A0 F0 I1 R1	AUX hisD gltA A10 F11 I0 R1	AUX hisD gltA A10 F11 I0 R2	AUX hisD gltA A10 F16 I0 R1	AUX hisD gltA A10 F16 I0 R2	AUX hisD gltA A10 F23 I1 R1	AUX hisD gltA A10 F30 I0 R1	AUX hisD gltA A10 F30 I0 R2	AUX hisD gltA A10 F30 I30 R1	AUX hisD gltA A10 F30 I40 R1	AUX hisD gltA A10 F4 I1 R1	AUX hisD gltA A11 F14 I0 R1	AUX hisD gltA A11 F14 I1 R2	AUX hisD gltA A11 F20 I0 R1	AUX hisD gltA A11 F29 I0 R1	AUX hisD gltA A11 F29 I1 R2	AUX hisD gltA A11 F29 I40 R1	AUX hisD gltA A11 F8 I0 R1	AUX hisD gltA A11 F8 I0 R2	AUX hisD gltA A12 F12 I0 R1	AUX hisD gltA A12 F12 I1 R2	AUX hisD gltA A12 F18 I0 R1	AUX hisD gltA A12 F18 I0 R2	AUX hisD gltA A12 F26 I0 R1	AUX hisD gltA A12 F37 I0 R1	AUX hisD gltA A12 F37 I0 R2	AUX hisD gltA A12 F37 I30 R1	AUX hisD gltA A12 F37 I40 R1	AUX hisD gltA A12 F4 I1 R1	AUX hisD gltA A9 F12 I0 R1	AUX hisD gltA A9 F12 I1 R2	AUX hisD gltA A9 F20 I0 R1	AUX hisD gltA A9 F20 I1 R2	AUX hisD gltA A9 F32 I0 R1	AUX hisD gltA A9 F4 I0 R1	AUX hisD gltA A9 F44 I0 R1	AUX hisD gltA A9 F44 I0 R2	AUX hisD gltA A9 F44 I30 R1	AUX hisD gltA A9 F44 I40 R1
345,727	SUB	1156 bp→86 bp	prpC	coding (5‑1160/1170 nt)		1
468,093	DEL	Δ1 bp	glnK	coding (40/339 nt)																																		0.24	0.19		0.27	0.17		1
468,126	DEL	Δ1 bp	glnK	coding (73/339 nt)															0.05	0.1	0.09								0.11	0.22	0.15		1
468,144	DEL	Δ1 bp	glnK	coding (91/339 nt)															0.03			1
468,288	SNP	A→T	glnK	K79* (AAG→TAG)										1
753,013	SNP	G→T	sdhA	E551* (GAA→TAA)								0.11	0.17		1
982,560	SNP	T→A	ompF, asnS	intergenic (‑122/+481)																							0.06		0.82	0.56	0.39	1					0.09
982,565	SNP	T→A	ompF, asnS	intergenic (‑127/+476)																																	0.37		0.58		0.54	0.58	1
2,400,257	MOB	IS5 (+) +4 bp	lrhA, alaA	intergenic (‑137/‑780)	1		0.49	0.5	0.51	0.33	0.57	0.5	0.49	1		0.55	0.52	0.49	0.62	0.8	0.84		0.56	0.53	0.62	0.66	0.47	0.51	0.6	0.57	0.66	1		0.6	0.54	0.62	0.59	0.63	0.71	0.65	0.61	0.57	1
2,420,328	SNP	G→A	hisJ, argT	intergenic (‑61/+160)			0.27	0.29								0.04									0.57	0.62	0.41	0.31	0.42	0.56	0.45	1		0.11
2,420,336	INS	+AAAA	hisJ, argT	intergenic (‑69/+152)																						0.08	0.4	0.31	0.43	0.57	0.47	1
2,420,353	SNP	A→G	hisJ, argT	intergenic (‑86/+135)																															0.42	0.6	0.68	0.68	0.63	0.21	0.54	0.63	1
2,420,353	SNP	A→T	hisJ, argT	intergenic (‑86/+135)			0.25	0.18	0.38	0.4	0.61	0.43	0.44	1
2,420,394	SNP	G→T	hisJ, argT	intergenic (‑127/+94)																					0.08		0.04												0.54		0.54	0.55	1
2,718,678	SNP	C→G	kgtP	G143A (GGC→GCC)								0.21	0.26		1
2,718,735	SNP	G→T	kgtP	P124Q (CCG→CAG)																																								1
2,719,426	SNP	T→C	kgtP, rrfG	intergenic (‑321/+2)		1	0.4	0.39	0.6	0.46		0.55	0.59		1	0.4	0.49	0.5	0.39	0.28	0.36	1	0.47	0.65	0.47	0.41	0.51	0.43	0.48	0.42	0.58		1	0.33	0.51	0.43	0.3	0.29	0.22	0.35	0.4	0.65		1
2,860,429	DEL	Δ1 bp	rpoS	coding (482/993 nt)																		1
2,861,917	SNP	G→A	nlpD	Q66* (CAG→TAG)											1
2,870,339	SNP	G→A	iap	G134S (GGC→AGC)											1
2,985,002	SNP	G→T	ygeG	D126Y (GAT→TAT)																		1
3,019,631	SNP	G→T	guaD	M169I (ATG→ATT)								0.13	0.2		1
3,029,079	SNP	C→T	prfB	A188T (GCT→ACT)								0.1	0.11		1
3,178,254	MOB	IS5 (+) +4 bp	yqiC	coding (56‑59/291 nt)	1		0.45	0.45	0.46	0.46	0.63	0.47	0.43	1		0.55	0.51	0.42	0.63	0.49	0.58		0.5	0.61	0.5	0.53	0.54	0.49	0.7	0.54	0.48	1		0.57	0.4	0.46	0.63	0.72	0.55	0.68	0.43	0.58	1
3,360,110	DEL	Δ10,684 bp	yhcE, yhcF, yhcG, yhcH, nanK, nanE, nanT, nanA, nanR, dcuD, sspB, sspA	IS5‑mediated																																							1
3,370,282	SNP	C→T	sspA	W166* (TGG→TGA)																									0.13	0.4	0.35	1
3,935,251	SUB	2 bp→AA	rrsC	noncoding (84‑85/1542 nt)								1
4,390,205	SNP	G→T	hfq	G34V (GGG→GTG)								0.17	0.26		1
4,390,235	SNP	T→C	hfq	I44T (ATC→ACC)																																	0.23		0.4		0.39	0.3		1
4,390,235	SNP	T→A	hfq	I44N (ATC→AAC)			0.08																						0.12	0.23	0.36		1

## Sheet: Table 4
Position	Mutation Type	Sequence Change	Gene	Details	AUX hisD pyrC A0 F0 I0 R1	AUX hisD pyrC A0 F0 I1 R1	AUX hisD pyrC A2 F4 I0 R1	AUX hisD pyrC A2 F4 I0 R2	AUX hisD pyrC A2 F10 I0 R1	AUX hisD pyrC A2 F10 I0 R2	AUX hisD pyrC A2 F21 I0 R1	AUX hisD pyrC A2 F21 I0 R2	AUX hisD pyrC A2 F21 I30 R1	AUX hisD pyrC A2 F21 I40 R1	AUX hisD pyrC A3 F7 I0 R1	AUX hisD pyrC A3 F7 I0 R2	AUX hisD pyrC A3 F11 I0 R1	AUX hisD pyrC A3 F11 I1 R2	AUX hisD pyrC A3 F17 I0 R1	AUX hisD pyrC A3 F26 I0 R1	AUX hisD pyrC A3 F26 I0 R2	AUX hisD pyrC A3 F26 I30 R1	AUX hisD pyrC A3 F26 I40 R1	AUX hisD pyrC A4 F4 I0 R1	AUX hisD pyrC A4 F11 I0 R1	AUX hisD pyrC A4 F11 I0 R2	AUX hisD pyrC A4 F17 I0 R1	AUX hisD pyrC A4 F24 I0 R1	AUX hisD pyrC A4 F24 I0 R2	AUX hisD pyrC A4 F24 I30 R1	AUX hisD pyrC A4 F24 I40 R1
288	DEL	Δ1 bp	thrL, thrA	intergenic (+33/‑49)			0.1		0.05											0.05
291	SNP	A→T	thrL, thrA	intergenic (+36/‑46)			0.1		0.06											0.05
294	INS	+G	thrL, thrA	intergenic (+39/‑43)			0.1		0.05											0.05
393	SNP	T→G	thrA	R19R (CGT→CGG)																0.04								0.04
855	SNP	T→G	thrA	R173R (CGT→CGG)																								0.03
857	SNP	T→A	thrA	I174N (ATT→AAT)																								0.03
864	SNP	A→T	thrA	A176A (GCA→GCT)																0.06								0.05
865	SNP	A→T	thrA	S177C (AGC→TGC)																0.06								0.05
872	SNP	T→A	thrA	I179N (ATT→AAT)																0.03
874	SNP	C→A	thrA	P180T (CCG→ACG)																0.03
1460	SNP	A→G	thrA	Q375R (CAG→CGG)											0.03
2038	SNP	C→T	thrA	L568L (CTG→TTG)																0.03
2063	SNP	C→T	thrA	T576M (ACG→ATG)																				0.03
2211	SNP	A→T	thrA	A625A (GCA→GCT)																								0.03
2247	SNP	T→A	thrA	S637S (TCT→TCA)																								0.04
2343	SNP	C→T	thrA	D669D (GAC→GAT)							0.04
2373	SNP	G→A	thrA	V679V (GTG→GTA)							0.05
3424	SNP	A→T	thrB	A208A (GCA→GCT)											0.03
4363	SNP	G→A	thrC	S210S (TCG→TCA)																0.03
4420	SNP	T→A	thrC	A229A (GCT→GCA)																0.04
4441	SNP	G→A	thrC	E236E (GAG→GAA)																0.03
4442	SNP	A→G	thrC	T237A (ACG→GCG)											0.03
5234	SNP	G→A	yaaX	M1M (GTG→ATG) †																0.04
6134	SNP	C→T	yaaA	R109Q (CGA→CAA)																0.03
6137	SNP	A→G	yaaA	L108S (TTG→TCG)																0.03
8963	SNP	G→T	talB	L242L (CTG→CTT)																0.04								0.03
8975	SNP	G→T	talB	P246P (CCG→CCT)																0.04								0.03
8976	SNP	G→A	talB	A247T (GCA→ACA)																0.04								0.03
9907	SNP	A→C	mog, satP	intergenic (+14/+21)			0.14		0.16	0.06							0.08			0.12								0.03
9908	SNP	G→T	mog, satP	intergenic (+15/+20)			0.13		0.13	0.06							0.08			0.13								0.03
11113	SNP	G→T	yaaW	L82M (CTG→ATG)																0.05
11118	SNP	T→G	yaaW	N80T (AAC→ACC)			0.06													0.09				0.03	0.14			0.05
11127	SNP	C→G	yaaW	S77T (AGT→ACT)			0.09												0.05	0.13				0.03	0.16			0.12
11136	SNP	C→A	yaaW	G74V (GGT→GTT)			0.09													0.11					0.12			0.07
11141	SNP	A→C	yaaW	H72Q (CAT→CAG)																0.05
11757	SNP	G→C	yaaI	S10R (AGC→AGG)																0.03
12237	SNP	C→T	dnaK	R25R (CGC→CGT)							0.05									0.05				0.03
12309	SNP	A→G	dnaK	L49L (CTA→CTG)											0.04									0.03				0.06
12357	SNP	T→C	dnaK	T65T (ACT→ACC)																0.03								0.06
12384	SNP	T→C	dnaK	G74G (GGT→GGC)																0.03								0.06
12507	SNP	T→C	dnaK	I115I (ATT→ATC)							0.04									0.05								0.04
12714	SNP	C→T	dnaK	G184G (GGC→GGT)							0.04									0.04								0.06
12879	SNP	T→C	dnaK	Y239Y (TAT→TAC)																								0.03
13014	SNP	A→G	dnaK	P284P (CCA→CCG)							0.04				0.04					0.03				0.03
13029	SNP	C→T	dnaK	D289D (GAC→GAT)							0.05				0.04					0.03				0.04
13320	SNP	A→G	dnaK	V386V (GTA→GTG)																0.03
13563	SNP	C→T	dnaK	R467R (CGC→CGT)								0.05
13583	SNP	T→G	dnaK	V474G (GTT→GGT)					0.08		0.03									0.07								0.06
13586	SNP	C→A	dnaK	T475N (ACC→AAC)					0.08											0.06								0.05
13866	SNP	G→A	dnaK	A568A (GCG→GCA)							0.07																	0.06
14116	SNP	A→G	dnaK, dnaJ	intergenic (+37/‑52)			0.08		0.06						0.03		0.08			0.07								0.11
14119	SNP	G→A	dnaK, dnaJ	intergenic (+40/‑49)			0.09		0.07						0.03		0.09			0.08								0.11
14124	SNP	T→A	dnaK, dnaJ	intergenic (+45/‑44)			0.08		0.08						0.03		0.09			0.08				0.04				0.11
14129	SNP	T→C	dnaK, dnaJ	intergenic (+50/‑39)			0.08								0.04		0.07			0.07				0.04				0.11
14132	SNP	C→T	dnaK, dnaJ	intergenic (+53/‑36)			0.09								0.04		0.07			0.07				0.04				0.11
15318	SNP	G→A	dnaJ, insL1	intergenic (+20/‑127)											0.03					0.07								0.11
15319	SNP	T→C	dnaJ, insL1	intergenic (+21/‑126)											0.03		0.07			0.07								0.11
16923	SNP	T→G	mokC	K13T (AAG→ACG)																0.06								0.06
16926	SNP	C→A	mokC	R12L (CGT→CTT)																0.05								0.05
17527	SNP	G→C	nhaA	S13S (TCG→TCC)																0.05								0.08
17528	SNP	G→C	nhaA	G14R (GGA→CGA)																0.05								0.08
18904	SNP	G→T	nhaR	E64* (GAG→TAG)																0.03
19771	SNP	G→T	nhaR, insB1	intergenic (+151/+40)				0.09
19806	SNP	C→T	nhaR, insB1	intergenic (+186/+5)																						0.13
20981	SNP	T→A	rpsT	K33M (AAG→ATG)																								0.03
20983	SNP	G→C	rpsT	I32M (ATC→ATG) ‡																								0.03
20985	SNP	T→A	rpsT	I32F (ATC→TTC) ‡																								0.04
21617	SNP	A→C	ribF	R71R (AGA→CGA)																								0.03
22773	SNP	A→T	ileS	E128V (GAA→GTA)			0.07		0.04						0.03		0.1			0.07								0.03
22776	SNP	A→T	ileS	Y129F (TAC→TTC)			0.07		0.04						0.03		0.09			0.07								0.03
22942	SNP	A→G	ileS	P184P (CCA→CCG)																0.03
22945	SNP	T→A	ileS	V185V (GTT→GTA)																0.03
23137	SNP	C→G	ileS	A249A (GCC→GCG)							0.04
24977	SNP	C→T	ileS	L863L (CTG→TTG)							0.03
27026	SNP	C→T	ispH	D250D (GAC→GAT)											0.03
27104	SNP	G→A	ispH	Q276Q (CAG→CAA)											0.03
27175	SNP	T→A	ispH	I300N (ATT→AAT)																0.03
27333	SNP	A→T	rihC	D14V (GAC→GTC)																								0.03
28396	SNP	T→A	dapB	V8D (GTT→GAT)																								0.03
28460	SNP	G→A	dapB	E29E (GAG→GAA)							0.04				0.03					0.05								0.08
28470	SNP	T→C	dapB	L33L (TTG→CTG)																0.04								0.08
28478	SNP	T→G	dapB	A35A (GCT→GCG)											0.03					0.04								0.08
28490	SNP	T→C	dapB	R39R (CGT→CGC)							0.04				0.03													0.07
28538	SNP	C→A	dapB	A55A (GCC→GCA)																								0.05
28571	SNP	C→T	dapB	L66L (CTC→CTT)							0.04
28578	SNP	G→A	dapB	V69I (GTA→ATA)							0.03
28709	SNP	A→G	dapB	Q112Q (CAA→CAG)							0.03
28712	SNP	A→G	dapB	A113A (GCA→GCG)							0.03
29027	SNP	T→C	dapB	G218G (GGT→GGC)							0.05
29093	SNP	T→C	dapB	R240R (CGT→CGC)																								0.05
29150	SNP	C→T	dapB	S259S (AGC→AGT)																0.03								0.04
29845	SNP	C→T	carA	T65T (ACC→ACT)																0.05
29902	SNP	C→T	carA	D84D (GAC→GAT)																								0.04
29959	SNP	A→G	carA	K103K (AAA→AAG)																0.05
30052	SNP	G→C	carA	A134A (GCG→GCC)																				0.03				0.06
30053	SNP	G→C	carA	G135R (GGC→CGC)																				0.03				0.06
30550	SNP	G→T	carA	V300V (GTG→GTT)																								0.04
30565	SNP	A→G	carA	V305V (GTA→GTG)																								0.03
30691	SNP	A→G	carA	A347A (GCA→GCG)							0.04
30712	SNP	T→G	carA	P354P (CCT→CCG)																				0.03
30915	SNP	G→A	carB	A33A (GCG→GCA)																0.03
30930	SNP	T→C	carB	R38R (CGT→CGC)																0.04
31170	SNP	C→G	carB	A118A (GCC→GCG)																				0.03
31371	SNP	T→C	carB	R185R (CGT→CGC)											0.03
31994	SNP	A→G	carB	E393G (GAA→GGA)			0.06													0.03
31997	SNP	C→T	carB	S394F (TCC→TTC)			0.06													0.04
32319	SNP	C→T	carB	R501R (CGC→CGT)																								0.04
32320	SNP	T→C	carB	L502L (TTG→CTG)																								0.04
32340	SNP	A→G	carB	V508V (GTA→GTG)																								0.04
32358	SNP	T→C	carB	R514R (CGT→CGC)																								0.05
32367	SNP	T→C	carB	R517R (CGT→CGC)																								0.04
32559	SNP	T→C	carB	C581C (TGT→TGC)																				0.06
32562	SNP	C→T	carB	C582C (TGC→TGT)																				0.06
32712	SNP	C→T	carB	I632I (ATC→ATT)																								0.04
32912	SNP	A→C	carB	E699A (GAA→GCA)																								0.05
32916	SNP	G→A	carB	M700I (ATG→ATA)																0.05
33159	SNP	T→C	carB	H781H (CAT→CAC)																								0.04
33201	SNP	T→G	carB	S795S (TCT→TCG)																								0.05
33777	SNP	C→T	carB	N987N (AAC→AAT)																								0.03
33789	SNP	A→G	carB	V991V (GTA→GTG)																								0.03
34813	SNP	G→A	caiE	Q187* (CAG→TAG)												0.04
36188	SNP	A→T	caiD, caiC	intergenic (‑26/+83)																								0.06
36189	SNP	G→T	caiD, caiC	intergenic (‑27/+82)																								0.08
36252	SNP	T→A	caiD, caiC	intergenic (‑90/+19)																0.06
36254	SNP	G→C	caiD, caiC	intergenic (‑92/+17)																0.07
36256	SNP	T→A	caiD, caiC	intergenic (‑94/+15)																0.07
37301	INS	+C	caiC	coding (524/1554 nt)											0.03
37307	SNP	T→A	caiC	D173V (GAC→GTC)											0.03					0.03
37309	SNP	A→T	caiC	T172T (ACT→ACA) ‡											0.03
37311	SNP	T→A	caiC	T172S (ACT→TCT) ‡											0.03
37311	SNP	T→A	caiC	T172S (ACT→TCT)																0.03
37317	DEL	Δ1 bp	caiC	coding (508/1554 nt)											0.03
40472	SNP	T→G	caiT	N487T (AAC→ACC)			0.05
42255	SNP	A→T	caiT, fixA	intergenic (‑324/‑148)																0.03
42261	SNP	A→C	caiT, fixA	intergenic (‑330/‑142)																0.03
50269	SNP	C→A	folA	H149Q (CAC→CAA)													0.09			0.04								0.04
50273	SNP	T→A	folA	Y151N (TAT→AAT)													0.09			0.04								0.03
50276	SNP	T→A	folA	C152S (TGC→AGC)													0.09			0.04								0.03
50280	SNP	T→G	folA	F153C (TTT→TGT)													0.09			0.03								0.04
51034	SNP	C→G	apaH	L63L (CTG→CTC)															0.07
53268	SNP	A→G	pdxA	L50P (CTC→CCC)													0.09			0.08
53272	SNP	T→G	pdxA	M49L (ATG→CTG)													0.07			0.08
53275	SNP	C→A	pdxA	A48S (GCG→TCG)																0.08
53279	SNP	C→T	pdxA	R46R (CGG→CGA)																0.08
53376	SNP	G→A	pdxA	P14L (CCC→CTC)					0.07		0.04						0.08		0.05	0.13				0.03				0.06
53379	SNP	T→C	pdxA	E13G (GAG→GGG)					0.07								0.08		0.05	0.13				0.03				0.06
53388	SNP	G→T	pdxA	T10N (ACT→AAT)																0.03
54292	SNP	A→G	surA	I137I (ATT→ATC)																0.04								0.04
54295	SNP	C→T	surA	M136I (ATG→ATA)																0.04								0.04
59145	SNP	G→A	yabP	pseudogene (94/228 nt)			0.08
60254	SNP	A→G	rluA	G31G (GGT→GGC)																0.04
60259	SNP	T→G	rluA	S30R (AGC→CGC)													0.04
60418	SNP	G→A	rapA	S949S (AGC→AGT)								0.05
60591	SNP	C→T	rapA	E892K (GAA→AAA)													0.05
63072	SNP	C→G	rapA	D65H (GAC→CAC)																								0.04
65310	SNP	A→T	polB	I157I (ATT→ATA)			0.05
65314	SNP	T→G	polB	D156A (GAT→GCT) ‡			0.05
65315	SNP	C→A	polB	D156Y (GAT→TAT) ‡			0.05
65319	SNP	A→T	polB	S154S (TCT→TCA)			0.05
65808	SNP	T→A	polB, araD	intergenic (‑28/+47)																								0.03
65811	SNP	G→C	polB, araD	intergenic (‑31/+44)																								0.03
65813	SNP	A→C	polB, araD	intergenic (‑33/+42)																								0.03
67527	SNP	G→A	araC	Q218Q (CAG→CAA)												0.04
68347	SNP	C→A	yabI	A170A (GCC→GCA)																								0.03
68685	SNP	A→G	yabI, thiQ	intergenic (+83/+31)																0.04
68686	SNP	A→C	yabI, thiQ	intergenic (+84/+30)																0.04
68692	SNP	T→G	yabI, thiQ	intergenic (+90/+24)																0.04
68693	SNP	C→A	yabI, thiQ	intergenic (+91/+23)																0.04
68699	SNP	G→T	yabI, thiQ	intergenic (+97/+17)																0.03
68700	SNP	C→T	yabI, thiQ	intergenic (+98/+16)																0.04
70567	SNP	A→G	thiP	F148L (TTT→CTT)								0.05
72240	SNP	A→C	sgrR	L516W (TTG→TGG)			0.06										0.07			0.04								0.05
72243	SNP	A→T	sgrR	L515* (TTA→TAA)			0.06										0.07			0.03								0.06
72246	SNP	G→T	sgrR	P514Q (CCA→CAA)			0.06										0.06			0.03								0.05
74200	SNP	A→G	setA	L31L (CTA→CTG)													0.04
74241	DEL	Δ1 bp	setA	coding (134/1179 nt)			0.1													0.07								0.04
74246	INS	+C	setA	coding (139/1179 nt)			0.1													0.07								0.04
75317	SNP	T→A	setA, leuD	intergenic (+31/+18)							0.04									0.07					0.25			0.09
75318	SNP	T→A	setA, leuD	intergenic (+32/+17)							0.05									0.07					0.26			0.09
78362	SNP	A→C	leuB	D28E (GAT→GAG)																0.04
79381	SNP	T→G	leuA	G212G (GGA→GGC)																								0.05
79396	SNP	C→T	leuA	L207L (TTG→TTA)																								0.05
79420	SNP	G→A	leuA	I199I (ATC→ATT)																								0.06
79444	SNP	C→T	leuA	V191V (GTG→GTA)																0.03								0.05
79783	SNP	T→C	leuA	E78E (GAA→GAG)							0.03
80074	SNP	A→C	leuA, leuL	intergenic (‑58/+35)			0.07		0.09		0.07				0.04		0.09		0.4	0.13				0.04				0.13
80077	SNP	G→T	leuA, leuL	intergenic (‑61/+32)			0.07		0.09		0.07				0.03		0.09		0.4	0.12				0.04				0.12
81824	SNP	G→T	leuO, ilvI	intergenic (+25/‑293)			0.05		0.04								0.06			0.06
81825	SNP	A→C	leuO, ilvI	intergenic (+26/‑292)			0.05		0.04								0.05			0.06
81833	SNP	G→A	leuO, ilvI	intergenic (+34/‑284)																0.04
81834	SNP	T→C	leuO, ilvI	intergenic (+35/‑283)																0.04
81835	SNP	T→C	leuO, ilvI	intergenic (+36/‑282)																0.04
84368	SNP	A→G	ilvH, cra	intergenic (+33/‑147)			0.09		0.07								0.09			0.08								0.13
84371	SNP	T→A	ilvH, cra	intergenic (+36/‑144)			0.09		0.08								0.1			0.07								0.13
84374	SNP	C→T	ilvH, cra	intergenic (+39/‑141)			0.08		0.09								0.09			0.07				0.03				0.12
85437	SNP	T→A	cra	L308Q (CTG→CAG)															0.05
87060	SNP	T→G	rsmH	F160L (TTT→TTG)			0.07
87063	SNP	C→A	rsmH	A161A (GCC→GCA)			0.06
87836	SNP	A→T	ftsL	Q106H (CAA→CAT)																								0.04
87837	SNP	A→T	ftsL	M107L (ATG→TTG)																								0.04
89453	SNP	T→A	ftsI	V518V (GTT→GTA)																0.03
89454	SNP	G→A	ftsI	A519T (GCG→ACG)																0.03
90287	SNP	T→A	murE	L212H (CTT→CAT)																0.04								0.05
90292	SNP	T→A	murE	Y214N (TAT→AAT)																0.05								0.05
90297	SNP	T→A	murE	H215Q (CAT→CAA)																0.05								0.05
90659	SNP	T→C	murE	L336P (CTG→CCG)																0.05
91106	SNP	T→C	murE	V485A (GTC→GCC)																0.03
91549	SNP	A→T	murF	D138V (GAC→GTC)			0.07													0.1					0.15			0.08
91557	SNP	G→A	murF	V141I (GTA→ATA) ‡			0.1													0.13					0.17			0.1
91558	SNP	T→C	murF	V141A (GTA→GCA) ‡			0.12													0.13					0.17			0.09
91566	SNP	A→T	murF	T144S (ACG→TCG)			0.08				0.03									0.12					0.16			0.08
93660	SNP	T→C	murD	G29G (GGT→GGC)																0.05
93663	SNP	G→C	murD	V30V (GTG→GTC)																0.04
93666	SNP	G→A	murD	T31T (ACG→ACA)																0.05								0.05
94936	SNP	T→A	ftsW	F16Y (TTC→TAC)													0.04
94938	SNP	A→T	ftsW	S17C (AGT→TGT) ‡													0.04											0.04
94940	SNP	T→A	ftsW	S17R (AGT→AGA) ‡													0.04											0.04
95739	SNP	T→C	ftsW	S284P (TCG→CCG)												0.04
96382	SNP	G→A	murG	W84* (TGG→TGA)			0.06		0.08											0.11								0.06
96385	SNP	T→C	murG	R85R (CGT→CGC)					0.07											0.11								0.06
96645	SNP	C→T	murG	P172L (CCG→CTG)					0.07								0.1			0.07								0.1
96648	SNP	A→G	murG	Q173R (CAG→CGG)					0.07								0.12			0.07								0.1
101530	SNP	G→A	ftsA	T354T (ACG→ACA)																									0.07
101533	SNP	A→C	ftsA	Q355H (CAA→CAC)																0.03								0.04
101534	SNP	G→T	ftsA	V356L (GTG→TTG)																0.03								0.04
103318	SNP	T→A	lpxC	I92N (ATT→AAT)													0.06			0.05
106969	SNP	T→C	secA	L735P (CTG→CCG)															0.04
107363	SNP	C→T	secA	A866A (GCC→GCT)					0.05											0.04								0.04
107366	SNP	A→G	secA	A867A (GCA→GCG)					0.06											0.04								0.04
107500	SNP	G→A	secA, mutT	intergenic (+29/‑31)			0.12		0.06		0.03				0.03		0.05			0.13				0.03				0.08
107503	SNP	T→C	secA, mutT	intergenic (+32/‑28)			0.11		0.06		0.03				0.03		0.05			0.13				0.03				0.08
108045	SNP	A→C	mutT, yacG	intergenic (+125/+91)																0.05
109435	SNP	A→C	coaE	L91R (CTG→CGG)					0.07											0.03					0.09			0.03
109438	SNP	G→T	coaE	P90Q (CCG→CAG)					0.08																0.09
110993	SNP	G→T	guaC, hofC	intergenic (+19/+16)											0.03					0.04				0.04
110994	SNP	A→T	guaC, hofC	intergenic (+20/+15)																0.05				0.04
110997	SNP	A→T	guaC, hofC	intergenic (+23/+12)											0.03					0.04				0.04
110998	SNP	A→C	guaC, hofC	intergenic (+24/+11)																0.05				0.04
116641	DEL	Δ1 bp	ampE, aroP	intergenic (+19/+24)			0.12		0.08						0.05		0.12			0.1				0.04				0.1
116645	INS	+A	ampE, aroP	intergenic (+23/+20)			0.12		0.08						0.05		0.13			0.1				0.04				0.1
119574	SNP	T→A	aceE	V24D (GTC→GAC)																	0.08
120097	SNP	T→G	aceE	G198G (GGT→GGG)							0.03
120172	SNP	A→G	aceE	Q223Q (CAA→CAG)																				0.03
120418	SNP	G→A	aceE	K305K (AAG→AAA)																0.09
120754	SNP	T→C	aceE	G417G (GGT→GGC)							0.06
120763	SNP	T→C	aceE	H420H (CAT→CAC)							0.06
120797	SNP	G→A	aceE	A432T (GCA→ACA)							0.09
120831	SNP	C→G	aceE	P443R (CCG→CGG)																0.03								0.05
121607	SNP	A→T	aceE	M702L (ATG→TTG)			0.06
121719	SNP	T→G	aceE	V739G (GTC→GGC)							0.03
126776	SNP	A→G	yacH	G324G (GGT→GGC) ‡					0.05																			0.05
126778	SNP	C→G	yacH	G324R (GGT→CGT) ‡					0.05																			0.05
126780	SNP	C→T	yacH	G323D (GGC→GAC)																								0.05
128647	SNP	T→C	acnB	L182L (CTT→CTC)							0.04
128743	SNP	T→A	acnB	P214P (CCT→CCA)																								0.04
128833	SNP	T→A	acnB	S244S (TCT→TCA)																0.03								0.04
128851	SNP	T→G	acnB	T250T (ACT→ACG)																0.03								0.05
128860	SNP	T→A	acnB	V253V (GTT→GTA)																0.03								0.04
129019	SNP	G→A	acnB	V306V (GTG→GTA)																								0.04
129313	SNP	T→C	acnB	C404C (TGT→TGC)											0.03					0.04
130381	SNP	T→C	acnB	S760S (AGT→AGC)																0.04
130438	SNP	G→A	acnB	V779V (GTG→GTA)																0.06
130441	SNP	G→A	acnB	A780A (GCG→GCA)																0.04
130450	SNP	A→G	acnB	A783A (GCA→GCG)																0.03
130597	SNP	G→A	acnB	Q832Q (CAG→CAA)																0.03
130609	SNP	A→T	acnB	T836T (ACA→ACT)																0.03				0.03
130624	SNP	C→T	acnB	Y841Y (TAC→TAT)																0.03
130653	SNP	A→G	acnB	Q851R (CAG→CGG)																0.09								0.07
130656	SNP	A→G	acnB	Y852C (TAC→TGC) ‡																0.09								0.07
130657	SNP	C→T	acnB	Y852Y (TAC→TAT) ‡																0.1								0.07
130660	SNP	C→T	acnB	T853T (ACC→ACT)																0.09								0.07
133017	SNP	C→T	speE, yacC	intergenic (‑66/+40)			0.05													0.13								0.05
133019	SNP	G→C	speE, yacC	intergenic (‑68/+38)			0.05													0.11
133022	SNP	G→C	speE, yacC	intergenic (‑71/+35)			0.05													0.12
133024	SNP	A→G	speE, yacC	intergenic (‑73/+33)			0.05													0.11
133452	SNP	C→T	yacC, cueO	intergenic (‑48/‑118)															0.04
133505	SNP	G→C	yacC, cueO	intergenic (‑101/‑65)			0.06
135271	SNP	C→T	cueO, gcd	intergenic (+151/+51)			0.05
135276	SNP	C→G	cueO, gcd	intergenic (+156/+46)			0.05
135279	SNP	C→G	cueO, gcd	intergenic (+159/+43)			0.05
135284	SNP	A→G	cueO, gcd	intergenic (+164/+38)			0.05
135294	SNP	C→T	cueO, gcd	intergenic (+174/+28)																0.04								0.03
135297	SNP	A→G	cueO, gcd	intergenic (+177/+25)																0.04								0.03
136446	SNP	T→C	gcd	T423A (ACC→GCC)																0.05
136986	SNP	T→C	gcd	S243G (AGC→GGC)																0.03
136987	SNP	G→A	gcd	A242A (GCC→GCT)																0.03
137680	SNP	T→A	gcd	L11F (TTA→TTT)																	0.13
138473	SNP	T→C	hpt, can	intergenic (+19/+22)											0.04
138474	SNP	G→A	hpt, can	intergenic (+20/+21)											0.04
138475	SNP	T→A	hpt, can	intergenic (+21/+20)											0.04
138476	SNP	T→C	hpt, can	intergenic (+22/+19)											0.04
138477	SNP	G→A	hpt, can	intergenic (+23/+18)											0.03
138573	SNP	G→C	can	A195A (GCC→GCG)																0.05
138576	SNP	G→T	can	T194T (ACC→ACA)																0.05
138579	SNP	A→G	can	V193V (GTT→GTC)																0.05
138693	SNP	C→A	can	V155V (GTG→GTT)											0.03					0.03								0.05
139833	SNP	A→G	yadG	I190V (ATT→GTT)																									0.06
140020	SNP	T→C	yadG	L252P (CTG→CCG) ‡			0.09								0.03		0.07			0.08								0.09
140021	SNP	G→A	yadG	L252L (CTG→CTA) ‡			0.08								0.03		0.07			0.08								0.09
141293	SNP	C→A	yadI	S77* (TCA→TAA)			0.09		0.06								0.04			0.04								0.07
141296	SNP	T→A	yadI	L78* (TTA→TAA)			0.09		0.07								0.05			0.05								0.08
141299	SNP	T→G	yadI	L79* (TTA→TGA)			0.09		0.07											0.06								0.07
142776	SNP	G→T	yadE	V403V (GTG→GTT)																0.08								0.05
142778	SNP	G→C	yadE	S404T (AGT→ACT)																0.09								0.05
142780	SNP	A→C	yadE	N405H (AAC→CAC)																0.09								0.05
143220	SNP	G→A	panD, yadD	intergenic (‑39/‑235)			0.07
143221	SNP	A→T	panD, yadD	intergenic (‑40/‑234)			0.07
143222	SNP	T→C	panD, yadD	intergenic (‑41/‑233)			0.08
147206	SNP	T→G	yadC	T79P (ACA→CCA)			0.09								0.04					0.06								0.03
147209	SNP	C→A	yadC	D78Y (GAT→TAT)											0.04					0.07								0.03
148006	SNP	A→C	yadK	I27M (ATT→ATG)			0.15		0.07		0.07									0.13				0.03				0.1
148009	SNP	G→T	yadK	A26A (GCC→GCA)			0.15		0.09		0.07									0.13				0.03				0.1
148511	SNP	C→G	yadL	E70Q (GAA→CAA)															0.07
150417	SNP	G→T	htrE	Y499* (TAC→TAA)																0.04
150420	SNP	A→C	htrE	N498K (AAT→AAG)																0.04
152055	SNP	C→T	yadV	E212K (GAG→AAG)																	0.1
153134	SNP	A→G	yadN	P79P (CCT→CCC)												0.03
153562	SNP	C→T	yadN, folK	intergenic (‑192/+178)													0.05			0.06								0.07
153563	SNP	A→T	yadN, folK	intergenic (‑193/+177)			0.08										0.05			0.05								0.07
153564	SNP	A→G	yadN, folK	intergenic (‑194/+176)													0.05			0.05								0.07
153725	DEL	Δ1 bp	yadN, folK	intergenic (‑355/+15)																								0.03
153727	INS	+G	yadN, folK	intergenic (‑357/+13)																								0.03
154366	SNP	C→A	pcnB	L416L (CTG→CTT)																0.06								0.05
154371	SNP	C→G	pcnB	E415Q (GAA→CAA)																0.07
154377	SNP	T→A	pcnB	N413Y (AAC→TAC)																0.07
154383	SNP	C→G	pcnB	E411Q (GAG→CAG)																0.07
154388	SNP	T→G	pcnB	E409A (GAA→GCA)			0.1													0.06
156495	SNP	G→A	gluQ	A35A (GCC→GCT)							0.04
156858	SNP	C→T	dksA	Q78Q (CAG→CAA)							0.03
158752	SNP	T→C	hrpB	L54P (CTG→CCG)																				0.03
159089	SNP	A→T	hrpB	Q166H (CAA→CAT)			0.05													0.03
159090	SNP	A→T	hrpB	M167L (ATG→TTG)			0.05													0.03
159346	SNP	A→T	hrpB	N252I (AAC→ATC)																0.03								0.06
159349	SNP	A→T	hrpB	D253V (GAT→GTT)																0.04								0.06
159388	SNP	G→A	hrpB	R266H (CGC→CAC)																	0.12
159881	SNP	C→T	hrpB	D430D (GAC→GAT)															0.07
160585	SNP	T→A	hrpB	L665Q (CTG→CAG)					0.05											0.03
160588	SNP	T→A	hrpB	L666Q (CTG→CAG)					0.05								0.07
161044	SNP	G→C	hrpB, mrcB	intergenic (+23/‑173)																0.03								0.04
161045	SNP	T→A	hrpB, mrcB	intergenic (+24/‑172)																0.03				0.04				0.04
161107	SNP	C→T	hrpB, mrcB	intergenic (+86/‑110)											0.03
161108	SNP	A→G	hrpB, mrcB	intergenic (+87/‑109)					0.07
161143	SNP	A→G	hrpB, mrcB	intergenic (+122/‑74)											0.03
161747	SNP	C→T	mrcB	G177G (GGC→GGT)																				0.04
162844	SNP	C→G	mrcB	P543R (CCG→CGG)																	0.11
163778	SNP	G→A	mrcB, fhuA	intergenic (+27/‑193)			0.06		0.06						0.03					0.08				0.04				0.07
163780	SNP	G→C	mrcB, fhuA	intergenic (+29/‑191)			0.06		0.06						0.03					0.08				0.04				0.07
163782	SNP	T→C	mrcB, fhuA	intergenic (+31/‑189)			0.06		0.07						0.03					0.07				0.04				0.07
164404	SNP	A→C	fhuA	Q145P (CAG→CCG) ‡																0.04								0.03
164405	SNP	G→C	fhuA	Q145H (CAG→CAC) ‡																0.03								0.03
164406	SNP	G→T	fhuA	G146C (GGC→TGC)																0.03
166235	SNP	T→A	fhuA, fhuC	intergenic (+21/‑30)							0.04						0.07			0.09								0.08
166236	SNP	T→A	fhuA, fhuC	intergenic (+22/‑29)							0.03						0.07			0.08								0.08
168983	SNP	A→G	fhuB	Q345Q (CAA→CAG)																0.04
168986	SNP	T→C	fhuB	H346H (CAT→CAC)																0.04
168987	SNP	G→A	fhuB	V347M (GTG→ATG)																0.04
168990	SNP	C→T	fhuB	L348L (CTG→TTG)																0.04
170053	SNP	A→G	fhuB, hemL	intergenic (+122/+36)				0.1
170054	SNP	A→C	fhuB, hemL	intergenic (+123/+35)				0.1
170060	SNP	T→G	fhuB, hemL	intergenic (+129/+29)				0.1
170061	SNP	C→A	fhuB, hemL	intergenic (+130/+28)				0.1
170233	SNP	A→T	hemL	F379L (TTT→TTA)			0.04
171632	DEL	Δ1 bp	clcA	coding (39/1422 nt)			0.12		0.08								0.13			0.13					0.1			0.1
171637	INS	+G	clcA	coding (44/1422 nt)			0.12		0.08								0.13			0.14					0.1			0.1
172070	SNP	C→T	clcA	G159G (GGC→GGT)															0.07
173450	SNP	T→C	erpA, yadS	intergenic (+9/+38)															0.08
173464	SNP	A→G	erpA, yadS	intergenic (+23/+24)			0.1		0.06		0.05						0.13			0.1				0.04				0.1
173465	SNP	A→T	erpA, yadS	intergenic (+24/+23)			0.1		0.06		0.05						0.13			0.1				0.04				0.1
173466	SNP	C→T	erpA, yadS	intergenic (+25/+22)			0.1		0.06		0.05						0.13			0.1				0.04				0.1
178567	SNP	C→T	degP	G399G (GGC→GGT)																0.03
179146	SNP	C→T	cdaR	A66V (GCG→GTG)																0.05
179148	SNP	G→C	cdaR	V67L (GTA→CTA)																0.05
179151	SNP	G→C	cdaR	A68P (GCA→CCA) ‡																0.05
179153	SNP	A→G	cdaR	A68A (GCA→GCG) ‡																0.05
180290	SNP	C→A	yaeH	R98L (CGT→CTT)																								0.04
180293	SNP	T→G	yaeH	K97T (AAG→ACG)																								0.04
180481	SNP	G→A	yaeH	F34F (TTC→TTT)																0.03
181811	SNP	A→G	dapD	I208I (ATT→ATC)							0.04				0.04					0.04
181832	SNP	G→A	dapD	V201V (GTC→GTT)							0.05									0.06								0.04
181856	SNP	C→G	dapD	G193G (GGG→GGC)																0.05								0.04
181859	SNP	T→C	dapD	E192E (GAA→GAG)																0.06								0.04
181865	SNP	C→A	dapD	V190V (GTG→GTT)																0.05								0.05
181871	SNP	A→T	dapD	S188S (TCT→TCA)							0.03									0.04
181874	SNP	G→A	dapD	R187R (CGC→CGT)																0.05
181892	SNP	A→G	dapD	N181N (AAT→AAC)																0.05								0.03
181904	SNP	G→A	dapD	I177I (ATC→ATT)																0.04
181910	SNP	T→C	dapD	P175P (CCA→CCG)																0.04
181928	SNP	T→C	dapD	E169E (GAA→GAG)							0.04									0.04
181982	SNP	C→T	dapD	Q151Q (CAG→CAA)							0.05									0.05								0.04
181985	SNP	C→T	dapD	A150A (GCG→GCA)							0.05																	0.05
181991	SNP	A→G	dapD	S148S (TCT→TCC)							0.04																	0.05
182000	SNP	G→A	dapD	T145T (ACC→ACT)							0.05																	0.05
182003	SNP	C→G	dapD	A144A (GCG→GCC)							0.04																	0.06
182021	SNP	G→C	dapD	T138T (ACC→ACG)							0.04																	0.06
182117	SNP	C→T	dapD	V106V (GTG→GTA)							0.05				0.03					0.03								0.05
182300	SNP	T→C	dapD	V45V (GTA→GTG)							0.06				0.04					0.03				0.04				0.06
182408	SNP	T→C	dapD	E9E (GAA→GAG)																				0.03
187193	SNP	T→C	rpsB, tsf	intergenic (+107/‑151)							0.13									0.1				0.03				0.12
187288	SNP	A→T	rpsB, tsf	intergenic (+202/‑56)																								0.07
187727	SNP	A→G	tsf	E128E (GAA→GAG)																				0.03
187892	SNP	G→A	tsf	P183P (CCG→CCA)											0.03					0.04
188207	SNP	G→A	tsf, pyrH	intergenic (+12/‑135)													0.06			0.08								0.03
188214	INS	+C	tsf, pyrH	intergenic (+19/‑128)																								0.03
188226	SNP	T→C	tsf, pyrH	intergenic (+31/‑116)							0.03						0.06			0.08				0.04				0.04
189062	INS	+G	pyrH	coding (721/726 nt)			0.06													0.06					0.11			0.06
189066	SNP	A→T	pyrH	*242L (TAA→TTA)			0.09				0.03									0.07					0.11			0.07
189510	SNP	T→G	frr	L51R (CTG→CGG)																0.03
191062	SNP	G→A	dxr	R352H (CGC→CAC)													0.05
193332	SNP	T→A	rseP	I100I (ATT→ATA)			0.09
194496	SNP	G→T	bamA	D28Y (GAT→TAT)													0.05
196857	SNP	A→G	bamA, skp	intergenic (+10/‑112)							0.03
197519	SNP	G→A	lpxD	G21D (GGC→GAC)			0.09		0.07											0.08								0.07
197528	SNP	T→C	lpxD	V24A (GTC→GCC)			0.11		0.09											0.08								0.08
198032	SNP	G→T	lpxD	W192L (TGG→TTG)																							0.06
198338	SNP	C→G	lpxD	P294R (CCC→CGC)																0.03
203166	SNP	G→A	dnaE	A518A (GCG→GCA)															0.06
203970	SNP	A→C	dnaE	V786V (GTA→GTC)			0.09		0.1								0.14			0.13								0.1
203973	SNP	G→T	dnaE	M787I (ATG→ATT)			0.09		0.1								0.15			0.13								0.1
205039	SNP	T→A	dnaE	L1143I (TTA→ATA)			0.08				0.04				0.03					0.05								0.09
205451	SNP	T→C	accA	I115T (ATC→ACC)																0.04
205454	SNP	T→A	accA	I116N (ATT→AAT)													0.08			0.03
205457	SNP	G→A	accA	G117D (GGT→GAT)																0.04								0.03
205775	SNP	G→C	accA	S223T (AGC→ACC)												0.05
207403	SNP	C→T	ldcC	A413V (GCG→GTG)																				0.03
208554	SNP	C→G	yaeR	P64R (CCG→CGG)																								0.03
209267	SNP	G→A	tilS	R150R (CGG→CGA)								0.04
212553	SNP	A→G	nlpE, yaeF	intergenic (+87/+113)																0.07
212554	SNP	A→C	nlpE, yaeF	intergenic (+88/+112)																0.07
212560	SNP	T→A	nlpE, yaeF	intergenic (+94/+106)																0.07
212561	SNP	T→A	nlpE, yaeF	intergenic (+95/+105)																0.07
212567	SNP	G→T	nlpE, yaeF	intergenic (+101/+99)																0.06
212568	SNP	C→T	nlpE, yaeF	intergenic (+102/+98)																0.06
213517	SNP	C→T	yaeF, proS	intergenic (‑27/+27)			0.05										0.09			0.14					0.1			0.14
213524	SNP	A→T	yaeF, proS	intergenic (‑34/+20)			0.05										0.1			0.14				0.03	0.11			0.14
213531	SNP	A→G	yaeF, proS	intergenic (‑41/+13)													0.1			0.15				0.03	0.11			0.14
214058	DEL	Δ1 bp	proS	coding (1205/1719 nt)																	0.11
214059	SNP	T→A	proS	R402W (AGG→TGG)																	0.11
214108	SNP	T→C	proS	A385A (GCA→GCG)																								0.03
214211	SNP	C→T	proS	R351H (CGT→CAT)												0.04
214384	SNP	C→T	proS	Q293Q (CAG→CAA) ‡																								0.05
214385	SNP	T→A	proS	Q293L (CAG→CTG) ‡																								0.05
214386	SNP	G→A	proS	Q293* (CAG→TAG) ‡																								0.05
214396	SNP	G→A	proS	S289S (AGC→AGT)																								0.05
214445	SNP	G→T	proS	P273Q (CCG→CAG)																0.03
214448	SNP	A→C	proS	L272R (CTG→CGG)																0.04
214698	SNP	C→G	proS	G189R (GGG→CGG)																0.03
214703	SNP	C→G	proS	R187P (CGC→CCC)																0.03
215498	SNP	G→A	tsaA	P195L (CCG→CTG)																0.04
215501	SNP	T→A	tsaA	D194V (GAC→GTC)																0.04
215504	SNP	T→C	tsaA	Q193R (CAG→CGG)																0.03
215537	SNP	T→C	tsaA	Q182R (CAG→CGG)																0.04
216849	SNP	A→T	metQ	R189R (CGT→CGA)																								0.04
216852	SNP	C→A	metQ	P188P (CCG→CCT)																								0.04
216858	SNP	T→C	metQ	Q186Q (CAA→CAG)																								0.03
216873	SNP	T→C	metQ	E181E (GAA→GAG)																								0.05
216894	SNP	G→T	metQ	P174P (CCC→CCA)																								0.04
216993	SNP	G→A	metQ	N141N (AAC→AAT)																0.03
217002	SNP	G→A	metQ	D138D (GAC→GAT)																0.04
217281	SNP	A→T	metQ	V45V (GTT→GTA)																0.06								0.03
217371	SNP	G→A	metQ	I15I (ATC→ATT)							0.04				0.03					0.04								0.06
219378	SNP	A→G	gmhB	H20R (CAC→CGC)															0.06
221249	SNP	T→C	rrsH	noncoding (992/1542 nt)								0.06
227494	SNP	C→A	yafC, yafD	intergenic (‑126/‑115)			0.13										0.03			0.07								0.04
227495	SNP	T→G	yafC, yafD	intergenic (‑127/‑114)			0.14										0.04			0.07								0.04
228446	SNP	G→T	yafE	G12C (GGC→TGC)																0.06								0.07
228451	SNP	T→A	yafE	A13A (GCT→GCA)																0.05
228456	SNP	A→C	yafE	Q15P (CAA→CCA)																								0.07
229129	SNP	A→G	mltD	D438D (GAT→GAC)																0.03
231066	SNP	C→A	gloB	K68N (AAG→AAT) ‡																0.05								0.05
231067	SNP	T→G	gloB	K68T (AAG→ACG) ‡																0.05								0.04
231389	SNP	G→C	yafS	L29L (CTG→CTC)																								0.04
231390	SNP	G→C	yafS	E30Q (GAG→CAG)																								0.04
234628	SNP	G→A	yafT, ykfM	intergenic (+21/+116)			0.12		0.08								0.04			0.07								0.06
234633	SNP	T→C	yafT, ykfM	intergenic (+26/+111)			0.1		0.08								0.04			0.07								0.05
238323	SNP	C→G	fadE	A490P (GCA→CCA)																									0.13
238529	SNP	G→A	fadE	A421V (GCC→GTC)								0.04
238831	SNP	C→G	fadE	P320P (CCG→CCC)			0.08										0.05			0.08								0.06
238989	SNP	C→G	fadE	V268L (GTG→CTG)																0.07
238990	SNP	C→G	fadE	Q267H (CAG→CAC)																0.07
240742	SNP	G→A	gmhA, yafJ	intergenic (+134/‑72)															0.07
240818	SNP	G→A	yafJ	C2Y (TGC→TAC)													0.05
243045	SNP	A→T	dinJ, yafL	intergenic (‑56/‑154)																				0.03
245355	SNP	C→G	lfhA	pseudogene (1203/1713 nt)																0.06
246666	SNP	A→G	lafU	pseudogene (108/756 nt)													0.05
249076	SNP	G→C	yafO	A97P (GCA→CCA)					0.11								0.11			0.11				0.03				0.13
249081	SNP	G→C	yafO	W98C (TGG→TGC)					0.11								0.1			0.11								0.13
249787	SNP	G→T	yafP, ykfJ	intergenic (+139/‑179)																				0.04
250397	SNP	C→T	prfH	pseudogene (209/501 nt)															0.04
250710	SNP	A→T	prfH, pepD	intergenic (+21/+36)			0.15				0.04						0.06		0.07	0.11					0.17			0.1
250715	SNP	A→T	prfH, pepD	intergenic (+26/+31)			0.13				0.04						0.06		0.1	0.11					0.14			0.1
250720	SNP	A→T	prfH, pepD	intergenic (+31/+26)			0.13		0.05		0.03						0.06		0.08	0.12					0.14			0.11
250725	SNP	A→T	prfH, pepD	intergenic (+36/+21)			0.13				0.04						0.05			0.11					0.12			0.1
252936	SNP	T→C	gpt, frsA	intergenic (+14/‑78)			0.12		0.1						0.04		0.1			0.12								0.15
252941	SNP	C→G	gpt, frsA	intergenic (+19/‑73)			0.1		0.09						0.05		0.1			0.12								0.15
252946	SNP	G→A	gpt, frsA	intergenic (+24/‑68)			0.1		0.11						0.05		0.1			0.11								0.15
253415	SNP	T→A	frsA	I134I (ATT→ATA)																0.05
253813	SNP	T→C	frsA	V267A (GTC→GCC)															0.06
254838	SNP	T→A	phoE	K325I (AAA→ATA)																0.07								0.06
254841	SNP	T→A	phoE	Y324F (TAT→TTT)																0.08								0.06
256248	SNP	G→C	proB	S50S (TCG→TCC)																								0.06
256252	INS	+G	proB	coding (154/1104 nt)																								0.06
256260	DEL	Δ1 bp	proB	coding (162/1104 nt)			0.12													0.06								0.06
256264	SNP	G→C	proB	G56R (GGA→CGA)																0.06								0.06
257948	SNP	G→C	proA	A245A (GCG→GCC)																0.03
262176	SNP	G→A	yafY	A30V (GCC→GTC)															0.04
262180	SNP	T→G	yafY	K29Q (AAG→CAG)															0.04
262181	SNP	C→A	yafY	L28L (CTG→CTT)															0.04
262545	SNP	C→T	ykfK	pseudogene (134/192 nt)													0.05
263881	SNP	A→C	ykfA	V264G (GTG→GGG)			0.05
263886	SNP	G→T	ykfA	A262A (GCC→GCA)			0.04
264632	SNP	G→T	ykfA	L14I (CTT→ATT)																0.08
264635	SNP	A→C	ykfA	S13A (TCG→GCG)			0.06										0.04			0.08
265402	SNP	T→C	perR	E164E (GAA→GAG)					0.05
265820	SNP	G→A	perR	A25V (GCG→GTG)																				0.03
268043	INS	+G	insN, ykfC	intergenic (+143/‑515)											0.03					0.06								0.08
268416	DEL	Δ1 bp	insN, ykfC	intergenic (+516/‑142)						0.05
272646	SNP	C→A	mmuM	T74K (ACG→AAG)			0.06
272653	SNP	G→C	mmuM	A76A (GCG→GCC)			0.07
272657	SNP	T→G	mmuM	F78V (TTC→GTC)			0.08
278224	SNP	T→C	yagE	L79P (CTG→CCG)			0.14		0.13											0.08				0.03				0.03
278229	SNP	G→A	yagE	G81S (GGC→AGC)			0.12		0.12											0.08				0.03				0.03
278374	SNP	A→G	yagE	D129G (GAC→GGC)																0.03
278381	SNP	C→G	yagE	V131V (GTC→GTG)																0.03								0.05
278388	SNP	C→T	yagE	P134S (CCG→TCG)																0.03								0.05
280908	SNP	A→G	yagF, yagG	intergenic (+29/‑198)					0.07											0.13								0.06
280910	SNP	T→A	yagF, yagG	intergenic (+31/‑196)					0.07											0.13								0.06
280913	SNP	T→A	yagF, yagG	intergenic (+34/‑193)					0.07											0.13								0.06
280915	SNP	C→T	yagF, yagG	intergenic (+36/‑191)					0.07											0.13								0.06
280926	SNP	C→T	yagF, yagG	intergenic (+47/‑180)																0.04
281593	SNP	T→G	yagG	I163S (ATC→AGC)					0.05						0.03		0.08			0.07
281598	SNP	C→A	yagG	L165M (CTG→ATG)					0.05						0.03		0.09			0.07
284967	SNP	G→C	yagI, argF	intergenic (‑94/+45)																0.04								0.07
284968	SNP	T→A	yagI, argF	intergenic (‑95/+44)																0.04								0.07
288013	SNP	C→G	yagJ, yagK	intergenic (+71/+20)					0.1		0.06						0.09			0.12					0.12			0.1
289954	SNP	C→T	yagM	S186N (AGT→AAT)																								0.04
290626	SNP	T→A	yagM, yagN	intergenic (‑116/+224)																								0.04
290627	SNP	T→A	yagM, yagN	intergenic (‑117/+223)							0.03																	0.04
294397	SNP	T→A	paoD	K14M (AAG→ATG)																0.04								0.04
294400	SNP	T→A	paoD	H13L (CAT→CTT)																0.03								0.04
295088	SNP	A→T	paoC	Y520N (TAC→AAC)																								0.05
295089	SNP	A→T	paoC	V519V (GTT→GTA)																0.03								0.04
295880	SNP	C→T	paoC	A256T (GCC→ACC)														0.07
296400	SNP	G→T	paoC	T82T (ACC→ACA)			0.12		0.09											0.07				0.03				0.04
296403	SNP	A→C	paoC	I81M (ATT→ATG)			0.11		0.09		0.03									0.08				0.03				0.04
296406	SNP	G→T	paoC	V80V (GTC→GTA)			0.11		0.09		0.03									0.08				0.03				0.04
296409	SNP	A→C	paoC	A79A (GCT→GCG)			0.11		0.09		0.03									0.08				0.03				0.05
297250	SNP	T→C	paoB	T117A (ACG→GCG)																								0.03
297863	SNP	T→C	paoA	D141G (GAT→GGT)															0.06
297936	SNP	T→A	paoA	N117Y (AAT→TAT)																									0.07
297938	SNP	A→T	paoA	L116H (CTT→CAT)																									0.07
299181	SNP	C→T	yagU	L160L (CTC→CTT)							0.04
299794	SNP	G→T	ykgJ	P34T (CCC→ACC)																0.04								0.04
299796	SNP	A→C	ykgJ	I33S (ATT→AGT)																0.04								0.04
299799	SNP	G→T	ykgJ	T32N (ACT→AAT)																0.03								0.04
299801	SNP	A→C	ykgJ	G31G (GGT→GGG)																0.03								0.04
300501	SNP	T→G	ecpE	E139A (GAG→GCG) ‡						0.04
300502	SNP	C→G	ecpE	E139Q (GAG→CAG) ‡						0.04
300507	SNP	C→G	ecpE	S137T (AGC→ACC)						0.04
300509	SNP	G→C	ecpE	V136V (GTC→GTG) ‡						0.04
300511	SNP	C→G	ecpE	V136L (GTC→CTC) ‡						0.04
300516	SNP	C→G	ecpE	G134A (GGC→GCC) ‡						0.05
300517	SNP	C→A	ecpE	G134C (GGC→TGC) ‡						0.04
302359	DEL	Δ1 bp	ecpD	coding (170/1644 nt)																								0.03
305481	SNP	G→T	ecpB	P86H (CCC→CAC)															0.05
305967	SNP	A→C	ecpA	L139R (CTG→CGG)			0.06													0.05								0.03
305970	SNP	G→T	ecpA	P138Q (CCG→CAG)			0.06													0.05								0.03
307066	SNP	T→A	ecpR, ykgL	intergenic (‑19/‑757)																0.03
307067	SNP	T→A	ecpR, ykgL	intergenic (‑20/‑756)																0.03
307068	SNP	T→A	ecpR, ykgL	intergenic (‑21/‑755)																0.03
307274	SNP	G→T	ecpR, ykgL	intergenic (‑227/‑549)																0.05
308013	INS	+G	ykgL	coding (191/228 nt)							0.03									0.03
308015	SNP	A→T	ykgL	I65L (ATA→TTA)			0.05													0.05					0.1			0.05
308018	SNP	A→T	ykgL	N66Y (AAC→TAC)																0.03
308020	DEL	Δ1 bp	ykgL	coding (198/228 nt)																0.03
308047	SNP	T→A	ykgL	Y75* (TAT→TAA)																								0.03
309966	SNP	T→C	ykgP, eaeH	intergenic (‑450/‑102)			0.19		0.08						0.03		0.08			0.11	0.15			0.03				0.1
309969	SNP	G→A	ykgP, eaeH	intergenic (‑453/‑99)			0.16		0.07						0.03		0.07			0.1	0.15			0.03				0.1
310284	SNP	G→C	eaeH	pseudogene (217/872 nt)			0.07													0.05
310287	SNP	T→G	eaeH	pseudogene (220/872 nt)			0.07													0.05								0.05
310289	SNP	G→A	eaeH	pseudogene (222/872 nt)			0.07													0.04
310295	SNP	C→G	eaeH	pseudogene (228/872 nt)			0.07													0.05
310301	SNP	T→C	eaeH	pseudogene (234/872 nt)			0.07													0.05
310303	SNP	C→A	eaeH	pseudogene (236/872 nt)			0.08													0.04
310306	SNP	G→C	eaeH	pseudogene (239/872 nt)			0.08													0.05
310577	SNP	G→T	eaeH	pseudogene (510/872 nt)												0.04
313277	SNP	G→A	ykgQ	pseudogene (128/129 nt)			0.1		0.05		0.03						0.11			0.12					0.11			0.08
313282	SNP	T→C	ykgQ, rclC	intergenic (+4/+155)			0.09				0.03						0.1			0.1					0.1			0.08
314360	SNP	T→C	rclB, rclA	intergenic (‑82/+27)			0.11		0.06								0.04			0.1								0.04
314362	SNP	T→A	rclB, rclA	intergenic (‑84/+25)			0.11		0.06								0.04			0.1								0.05
314363	SNP	T→A	rclB, rclA	intergenic (‑85/+24)			0.11		0.06								0.04			0.1								0.05
314365	SNP	G→A	rclB, rclA	intergenic (‑87/+22)			0.1		0.06								0.05			0.09								0.04
316375	INS	+G	rclR	coding (438/855 nt)															0.05	0.03								0.04
316384	DEL	Δ1 bp	rclR	coding (447/855 nt)															0.05	0.03								0.04
319120	SNP	T→C	ykgF	L358L (TTA→CTA)																				0.03
320286	SNP	T→C	ykgG, ykgH	intergenic (+122/+121)					0.05						0.04		0.08			0.04				0.04				0.1
320290	SNP	A→G	ykgG, ykgH	intergenic (+126/+117)					0.05						0.05		0.08			0.04				0.04				0.1
320291	SNP	C→G	ykgG, ykgH	intergenic (+127/+116)					0.04						0.04		0.07			0.05				0.04				0.09
320292	SNP	C→T	ykgG, ykgH	intergenic (+128/+115)					0.04						0.04		0.07			0.05				0.04				0.09
320296	SNP	G→A	ykgG, ykgH	intergenic (+132/+111)					0.04						0.04		0.07			0.04				0.04				0.1
322569	SNP	A→C	betA	T130T (ACT→ACG)							0.03
322605	SNP	G→A	betA	Y118Y (TAC→TAT)							0.04
322634	SNP	G→T	betA	Q109K (CAA→AAA)							0.04
322924	SNP	G→C	betA	S12* (TCA→TGA)			0.1		0.07		0.04						0.08			0.12								0.08
324086	SNP	A→C	betB	I120S (ATC→AGC)			0.1													0.09								0.04
324088	SNP	C→G	betB	L119L (CTG→CTC) ‡			0.1													0.09								0.04
324090	SNP	G→T	betB	L119M (CTG→ATG) ‡			0.09													0.09								0.04
324203	SNP	T→G	betB	E81A (GAA→GCA) ‡															0.08
324204	SNP	C→A	betB	E81* (GAA→TAA) ‡															0.07
325203	SNP	G→C	betT	K10N (AAG→AAC)			0.09													0.05
325204	SNP	G→A	betT	D11N (GAC→AAC)			0.07													0.04
325214	SNP	A→G	betT	N14S (AAT→AGT)			0.09													0.05
325220	SNP	T→C	betT	V16A (GTG→GCG)			0.08													0.05
325223	SNP	T→A	betT	V17E (GTG→GAG)			0.09													0.04
325225	SNP	T→G	betT	F18V (TTT→GTT) ‡			0.1													0.05
325227	SNP	T→G	betT	F18L (TTT→TTG) ‡			0.09													0.05
325230	SNP	C→A	betT	Y19* (TAC→TAA)			0.08													0.05
325232	SNP	C→A	betT	T20N (ACC→AAC)			0.09													0.05
325234	SNP	T→A	betT	S21T (TCC→ACC)			0.08													0.05
325237	SNP	G→A	betT	A22T (GCC→ACC)			0.09													0.05
325243	SNP	C→T	betT	L24L (CTG→TTG)			0.08													0.05
325253	SNP	T→C	betT	L27S (TTG→TCG) ‡			0.08													0.04
325254	SNP	G→C	betT	L27F (TTG→TTC) ‡			0.08													0.05
327971	SNP	G→A	betT, yahA	intergenic (+764/‑111)								0.05
328987	SNP	G→C	yahA	V302V (GTG→GTC)											0.04					0.03
328988	SNP	G→C	yahA	D303H (GAC→CAC)											0.04					0.03
330877	SNP	T→A	yahC, yahD	intergenic (‑144/‑114)			0.12		0.05		0.04				0.04		0.06			0.15					0.22			0.08
331865	SNP	C→T	yahE	T77M (ACG→ATG)													0.04
332577	SNP	G→C	yahF	G30A (GGC→GCC)			0.08													0.06								0.05
333541	SNP	G→T	yahF	T351T (ACG→ACT)								0.07
335755	SNP	C→A	yahG, yahI	intergenic (+301/‑121)																0.03
335762	SNP	A→C	yahG, yahI	intergenic (+308/‑114)																0.03
337428	SNP	A→T	yahJ	N198I (AAT→ATT)																0.04
337852	SNP	G→A	yahJ	P339P (CCG→CCA)																0.04								0.06
337855	SNP	T→C	yahJ	I340I (ATT→ATC)																0.04								0.06
339114	SNP	C→T	yahK	P174S (CCG→TCG)												0.05
340415	SNP	A→T	yahL	K177* (AAA→TAA) ‡			0.07								0.03					0.09								0.04
340416	SNP	A→T	yahL	K177I (AAA→ATA) ‡			0.07								0.03					0.1								0.04
347163	SNP	C→G	prpD	Q80E (CAG→GAG)																0.03
352867	SNP	T→A	codA	L329Q (CTG→CAG)																								0.07
352871	SNP	A→C	codA	Q330H (CAA→CAC)																								0.07
352872	SNP	G→T	codA	V331L (GTG→TTG)																								0.06
352876	SNP	T→A	codA	L332Q (CTG→CAG)																								0.07
353402	SNP	G→A	codA, cynR	intergenic (+237/+100)													0.11
353403	SNP	C→A	codA, cynR	intergenic (+238/+99)													0.1
353409	SNP	G→T	codA, cynR	intergenic (+244/+93)													0.1
353410	SNP	A→C	codA, cynR	intergenic (+245/+92)													0.11
353416	SNP	T→G	codA, cynR	intergenic (+251/+86)													0.09
353417	SNP	T→C	codA, cynR	intergenic (+252/+85)													0.09
355977	SNP	T→G	cynX	L92R (CTT→CGT)																0.03
357605	SNP	A→G	lacA, lacY	intergenic (‑34/+32)																								0.03
357606	SNP	A→C	lacA, lacY	intergenic (‑35/+31)																								0.03
357612	SNP	T→G	lacA, lacY	intergenic (‑41/+25)																								0.03
357679	SNP	G→C	lacY	G404G (GGC→GGG)			0.07		0.05																			0.09
357682	SNP	G→C	lacY	P403P (CCC→CCG)			0.07		0.05																			0.08
357685	SNP	G→C	lacY	G402G (GGC→GGG)			0.07		0.05																			0.09
357940	SNP	A→G	lacY	I317I (ATT→ATC)					0.04
360240	SNP	C→T	lacZ, lacI	intergenic (‑174/+421)					0.04											0.04
360246	SNP	T→G	lacZ, lacI	intergenic (‑180/+415)					0.04											0.04
360247	SNP	T→A	lacZ, lacI	intergenic (‑181/+414)					0.04											0.03
360248	SNP	T→A	lacZ, lacI	intergenic (‑182/+413)					0.04											0.04
360249	SNP	C→A	lacZ, lacI	intergenic (‑183/+412)					0.03											0.04
360255	SNP	A→G	lacZ, lacI	intergenic (‑189/+406)																0.04
360789	INS	+T	lacI	coding (955/1083 nt)			0.05				0.03									0.07								0.09
360796	DEL	Δ1 bp	lacI	coding (948/1083 nt)			0.05				0.03									0.07								0.09
360803	SNP	T→G	lacI	K314T (AAG→ACG)																0.03
362607	SNP	G→C	mhpR	T16S (ACC→AGC)			0.11													0.04
362612	SNP	G→C	mhpR	G14G (GGC→GGG)			0.11													0.04
362694	SNP	T→A	mhpR, mhpA	intergenic (‑41/‑150)					0.05								0.05											0.06
362815	SNP	A→T	mhpR, mhpA	intergenic (‑162/‑29)							0.03
365297	SNP	C→G	mhpB	A263G (GCC→GGC)			0.14		0.09						0.05		0.1			0.06								0.1
365300	SNP	T→A	mhpB	I264N (ATT→AAT)			0.12		0.09						0.05		0.1			0.06								0.1
365303	SNP	C→G	mhpB	A265G (GCC→GGC)			0.12		0.08						0.05		0.11			0.06								0.1
365388	SNP	T→G	mhpB	R293R (CGT→CGG)																0.03								0.05
365391	SNP	T→A	mhpB	Y294* (TAT→TAA)																0.03								0.05
365394	SNP	C→A	mhpB	Y295* (TAC→TAA)																								0.04
367975	SNP	G→A	mhpD	P135P (CCG→CCA)																0.07								0.04
367980	SNP	T→C	mhpD	L137P (CTG→CCG)																0.07								0.03
368788	SNP	C→G	mhpF	P138A (CCA→GCA) ‡					0.07											0.07								0.08
368789	SNP	C→G	mhpF	P138R (CCA→CGA) ‡					0.07											0.07								0.08
369290	SNP	C→T	mhpF	A305V (GCC→GTC)												0.04
371502	SNP	T→C	mhpT	A196A (GCT→GCC)																0.03								0.06
371503	SNP	G→A	mhpT	G197S (GGC→AGC)																0.04								0.06
372134	SNP	T→A	mhpT, yaiL	intergenic (+8/‑94)																0.05								0.03
372137	SNP	T→A	mhpT, yaiL	intergenic (+11/‑91)																0.05								0.03
372481	SNP	C→G	yaiL	A85G (GCC→GGC)																								0.05
372908	SNP	G→A	yaiL, frmB	intergenic (+141/+83)											0.03
372955	SNP	A→G	yaiL, frmB	intergenic (+188/+36)																0.04
372956	SNP	A→C	yaiL, frmB	intergenic (+189/+35)																0.04
372962	SNP	T→G	yaiL, frmB	intergenic (+195/+29)																0.04
372963	SNP	C→A	yaiL, frmB	intergenic (+196/+28)																0.04
372969	SNP	G→T	yaiL, frmB	intergenic (+202/+22)																0.04
372970	SNP	C→T	yaiL, frmB	intergenic (+203/+21)																0.04
373604	SNP	A→T	frmB	I74N (ATT→AAT)			0.05													0.04
373883	SNP	C→A	frmB, frmA	intergenic (‑59/+35)					0.06
375381	SNP	T→G	frmR, yaiO	intergenic (‑44/+144)							0.03
375383	DEL	Δ1 bp	frmR, yaiO	intergenic (‑46/+142)							0.03
375386	DEL	Δ1 bp	frmR, yaiO	intergenic (‑49/+139)							0.03
375389	SNP	T→A	frmR, yaiO	intergenic (‑52/+136)							0.03
375391	INS	+T	frmR, yaiO	intergenic (‑54/+134)							0.03
375393	INS	+A	frmR, yaiO	intergenic (‑56/+132)							0.03
375547	SNP	G→T	yaiO	A251D (GCC→GAC)					0.07											0.06
375554	SNP	G→C	yaiO	L249V (CTT→GTT)																0.06
375561	SNP	A→C	yaiO	G246G (GGT→GGG)											0.03					0.06
379353	SNP	C→T	yaiP	M13I (ATG→ATA) ‡			0.06										0.08			0.1								0.1
379354	SNP	A→G	yaiP	M13T (ATG→ACG) ‡			0.07										0.08			0.11								0.1
379719	INS	+A	yaiS	coding (354/558 nt)																0.03
379720	SNP	C→T	yaiS	R118Q (CGG→CAG)																0.03
379794	SNP	T→C	yaiS	L93L (TTA→TTG)			0.05
381180	SNP	T→A	tauA	W165R (TGG→AGG)													0.09			0.04								0.04
382300	SNP	T→A	tauB	L213Q (CTG→CAG)																0.04
382582	SNP	G→A	tauC	L52L (TTG→TTA)							0.04
383932	SNP	C→T	tauD	H228Y (CAT→TAT)								0.05
384881	SNP	A→T	hemB	R101R (CGT→CGA)																0.03
386997	SNP	G→A	yaiT	pseudogene (1291/1458 nt)																									0.06
389928	SNP	G→A	yaiT, yaiV	intergenic (+54/‑34)													0.05			0.05								0.05
389929	SNP	G→T	yaiT, yaiV	intergenic (+55/‑33)													0.04			0.05								0.05
389930	SNP	A→C	yaiT, yaiV	intergenic (+56/‑32)													0.04			0.05								0.05
389931	SNP	T→C	yaiT, yaiV	intergenic (+57/‑31)													0.04			0.05								0.05
390088	SNP	G→A	yaiV	D43N (GAT→AAT) ‡																0.03								0.04
390089	SNP	A→G	yaiV	D43G (GAT→GGT) ‡																0.03								0.04
390092	SNP	C→T	yaiV	T44I (ACT→ATT) ‡																0.03
390093	SNP	T→C	yaiV	T44T (ACT→ACC)													0.04											0.04
390093	SNP	T→C	yaiV	T44T (ACT→ACC) ‡																0.03
391879	SNP	C→A	ampH, sbmA	intergenic (‑136/‑216)																0.05
391885	SNP	C→A	ampH, sbmA	intergenic (‑142/‑210)																0.05
391886	SNP	T→G	ampH, sbmA	intergenic (‑143/‑209)																0.05
391892	SNP	T→G	ampH, sbmA	intergenic (‑149/‑203)																0.05
392729	SNP	C→T	sbmA	A212V (GCC→GTC)			0.11													0.05					0.15
392733	SNP	C→G	sbmA	I213M (ATC→ATG)			0.11													0.05					0.15			0.04
392737	SNP	A→G	sbmA	T215A (ACG→GCG)			0.1													0.05					0.14
393561	SNP	G→A	yaiW	S78S (TCG→TCA)						0.06
395257	SNP	A→G	yaiZ	Q70R (CAA→CGA)			0.09										0.07			0.1								0.06
395262	SNP	G→T	yaiZ, ddlA	intergenic (+1/+23)			0.07										0.07			0.1								0.07
395264	SNP	A→T	yaiZ, ddlA	intergenic (+3/+21)			0.1										0.07			0.1								0.07
395266	SNP	A→C	yaiZ, ddlA	intergenic (+5/+19)			0.09										0.07			0.1								0.07
395271	SNP	C→T	yaiZ, ddlA	intergenic (+10/+14)			0.08										0.07			0.1								0.06
398634	SNP	T→C	phoA, psiF	intergenic (+16/‑103)			0.08		0.08											0.04								0.05
398638	SNP	T→A	phoA, psiF	intergenic (+20/‑99)			0.06		0.08											0.04								0.05
398639	SNP	T→A	phoA, psiF	intergenic (+21/‑98)			0.07		0.08											0.05								0.05
398643	SNP	G→A	phoA, psiF	intergenic (+25/‑94)			0.06		0.08											0.04								0.06
398968	SNP	C→T	psiF	R78C (CGC→TGC)						0.04
399195	SNP	A→G	yaiC	K13E (AAA→GAA)															0.07
399569	SNP	A→C	yaiC	A137A (GCA→GCC)																								0.04
399571	SNP	G→C	yaiC	G138A (GGC→GCC)																								0.04
399573	SNP	G→T	yaiC	G139C (GGC→TGC)																								0.04
399592	DEL	Δ1 bp	yaiC	coding (434/1116 nt)																				0.03
399593	SNP	G→T	yaiC	A145A (GCG→GCT)																				0.03
403082	SNP	C→T	aroM	L67L (CTG→TTG)													0.04
404210	SNP	A→G	ykiA	pseudogene (146/342 nt)							0.03
406378	INS	+G	mak	coding (779/909 nt)							0.03						0.07			0.06								0.05
406383	DEL	Δ1 bp	mak	coding (784/909 nt)							0.03						0.07			0.06								0.05
406533	SNP	T→G	mak, araJ	intergenic (+25/+220)																0.03							0.06
406536	SNP	C→A	mak, araJ	intergenic (+28/+217)																0.04
406598	SNP	A→G	mak, araJ	intergenic (+90/+155)																0.03
406599	SNP	A→C	mak, araJ	intergenic (+91/+154)																0.03
406605	SNP	T→G	mak, araJ	intergenic (+97/+148)																0.03
406606	SNP	C→A	mak, araJ	intergenic (+98/+147)																0.03
406612	SNP	G→T	mak, araJ	intergenic (+104/+141)																0.03
406613	SNP	C→T	mak, araJ	intergenic (+105/+140)																0.03
406922	SNP	A→T	araJ	V339D (GTC→GAC)			0.05
410283	SNP	A→C	sbcC	I309M (ATT→ATG)			0.11		0.05											0.1								0.07
410288	SNP	G→T	sbcC	H308N (CAT→AAT)			0.11		0.05											0.09								0.06
410920	SNP	C→A	sbcC	S97I (AGC→ATC) ‡																0.03
410921	SNP	T→G	sbcC	S97R (AGC→CGC) ‡																0.03
413429	SNP	G→T	phoR	G29C (GGT→TGT)																								0.05
415598	SNP	T→A	brnQ	A184A (GCT→GCA)																								0.03
415683	SNP	G→C	brnQ	A213P (GCG→CCG)																								0.03
416397	SNP	T→A	brnQ, proY	intergenic (+31/‑45)			0.12								0.05					0.09
416398	SNP	G→T	brnQ, proY	intergenic (+32/‑44)			0.11								0.05					0.09
416401	SNP	A→C	brnQ, proY	intergenic (+35/‑41)			0.13								0.05					0.1								0.04
416402	SNP	T→A	brnQ, proY	intergenic (+36/‑40)			0.12								0.05					0.09
417993	SNP	T→G	malZ	L7R (CTG→CGG)			0.05		0.04								0.05			0.06					0.13			0.05
417996	SNP	C→A	malZ	P8Q (CCG→CAG)			0.05		0.04								0.05			0.07					0.13			0.05
419445	SNP	A→C	malZ	N491T (AAC→ACC) ‡													0.04
419446	SNP	C→G	malZ	N491K (AAC→AAG) ‡													0.04
419451	SNP	C→G	malZ	P493R (CCG→CGG)													0.04
420328	SNP	G→T	acpH	S16* (TCG→TAG) ‡							0.03						0.06			0.06								0.05
420329	SNP	A→C	acpH	S16A (TCG→GCG) ‡							0.04						0.07			0.06								0.05
422087	SNP	G→A	tgt	W165* (TGG→TGA)															0.07
425009	SNP	T→A	secF	Y17N (TAT→AAT) ‡																0.04
425011	SNP	T→A	secF	Y17* (TAT→TAA) ‡																0.04
425965	SNP	A→T	secF, yajD	intergenic (+33/‑96)					0.05
425966	SNP	G→T	secF, yajD	intergenic (+34/‑95)																0.04
425967	SNP	A→C	secF, yajD	intergenic (+35/‑94)					0.05
426563	SNP	A→T	yajD, tsx	intergenic (+155/+22)					0.08						0.04		0.05			0.1
426565	SNP	A→T	yajD, tsx	intergenic (+157/+20)					0.08						0.04		0.05			0.1
426567	SNP	A→T	yajD, tsx	intergenic (+159/+18)					0.08						0.04		0.05			0.1
427206	SNP	A→T	tsx	A88A (GCT→GCA)							0.03
430846	SNP	T→A	nusB	L85Q (CTG→CAG)			0.1		0.04								0.06											0.08
430852	SNP	T→A	nusB	I87N (ATT→AAT)			0.1		0.05								0.06			0.06
430858	SNP	T→A	nusB	L89Q (CTG→CAG)			0.1		0.04								0.06			0.07
431184	SNP	C→A	thiL	A32E (GCA→GAA)												0.04
432152	SNP	T→C	pgpA	V36V (GTT→GTC)			0.09										0.05
432155	SNP	T→A	pgpA	P37P (CCT→CCA)			0.09										0.05
432158	SNP	G→A	pgpA	G38G (GGG→GGA)			0.1										0.05
432163	INS	+C	pgpA	coding (119/519 nt)			0.08
432293	SNP	T→C	pgpA	G83G (GGT→GGC)																0.03
433278	SNP	A→T	yajO	I105N (ATT→AAT)																0.05
433516	SNP	G→T	yajO	P26T (CCA→ACA)				0.08
433652	SNP	C→A	yajO, dxs	intergenic (‑61/+119)																							0.07
434196	SNP	T→G	dxs	N480H (AAC→CAC)																								0.03
435887	SNP	T→A	ispA	D224V (GAC→GTC)																0.07								0.03
436118	SNP	C→A	ispA	S147I (AGC→ATC) ‡																0.11								0.08
436119	SNP	T→G	ispA	S147R (AGC→CGC) ‡																0.1								0.09
436523	SNP	T→G	ispA	K12T (AAG→ACG)																								0.03
438478	SNP	G→A	thiI, yajL	intergenic (+25/+29)													0.11			0.11				0.05	0.13			0.12
438479	SNP	T→C	thiI, yajL	intergenic (+26/+28)			0.12				0.04						0.09			0.1				0.04	0.13			0.12
440340	SNP	A→G	yajQ	K68E (AAG→GAG)																0.03
440345	SNP	G→T	yajQ	L69L (CTG→CTT)																0.03
440349	SNP	A→C	yajQ	K71Q (AAG→CAG)																0.03
440480	SNP	C→T	yajQ	I114I (ATC→ATT)																0.05								0.04
440638	SNP	T→A	yajQ, yajR	intergenic (+8/+120)																								0.04
440692	SNP	A→C	yajQ, yajR	intergenic (+62/+66)																								0.03
442242	SNP	C→T	yajR, cyoE	intergenic (‑120/+29)																0.04
442243	SNP	G→A	yajR, cyoE	intergenic (‑121/+28)																0.05
442244	SNP	T→C	yajR, cyoE	intergenic (‑122/+27)																0.06
442245	SNP	A→G	yajR, cyoE	intergenic (‑123/+26)																0.04
442766	SNP	A→T	cyoE	S132S (TCT→TCA)											0.03
442793	SNP	A→G	cyoE	V123V (GTT→GTC)											0.05					0.03
442889	SNP	C→G	cyoE	T91T (ACG→ACC)											0.04					0.03
442931	SNP	C→A	cyoE	V77V (GTG→GTT)											0.04					0.05
443386	SNP	T→C	cyoD	G39G (GGA→GGG)							0.07
443920	SNP	A→C	cyoC	L66R (CTG→CGG)																								0.03
443946	SNP	G→A	cyoC	G57G (GGC→GGT)					0.04
443994	SNP	A→T	cyoC	S41S (TCT→TCA)																0.03
444421	SNP	G→A	cyoB	H559H (CAC→CAT) ‡					0.05											0.05
444422	SNP	T→C	cyoB	H559R (CAC→CGC) ‡					0.04											0.05
444765	SNP	C→T	cyoB	G445S (GGT→AGT)																								0.06
444779	SNP	C→T	cyoB	W440* (TGG→TAG)		1	0.77	0.84	0.89	0.86	0.8	0.7		1	0.68	0.58	0.76	0.64	1	0.87	1		1	0.67	1	1	1	0.9	0.85		1
444912	SNP	T→C	cyoB	M396V (ATG→GTG)																								0.1
444928	SNP	G→A	cyoB	T390T (ACC→ACT)																				0.07
445537	SNP	G→A	cyoB	V187V (GTC→GTT)																				0.05
446173	SNP	G→A	cyoA	S298S (AGC→AGT)							0.05									0.06
446236	SNP	T→C	cyoA	V277V (GTA→GTG)																0.04
446273	SNP	T→C	cyoA	Y265C (TAT→TGT)							0.03
446320	SNP	A→T	cyoA	A249A (GCT→GCA)							0.04																	0.06
446337	SNP	T→A	cyoA	T244S (ACC→TCC)							0.05																	0.05
446350	SNP	C→T	cyoA	K239K (AAG→AAA)							0.05																	0.05
446368	SNP	C→T	cyoA	Q233Q (CAG→CAA)																								0.04
446378	SNP	G→T	cyoA	A230E (GCA→GAA)																								0.03
446431	SNP	G→C	cyoA	G212G (GGC→GGG)																								0.03
446464	SNP	G→A	cyoA	G201G (GGC→GGT)							0.05
446755	SNP	T→C	cyoA	A104A (GCA→GCG)							0.08									0.06				0.06				0.04
446860	SNP	G→A	cyoA	Y69Y (TAC→TAT)																								0.04
447484	SNP	A→T	cyoA, ampG	intergenic (‑418/+42)																0.07								0.1
447730	SNP	A→T	ampG	G424G (GGT→GGA)																								0.04
447733	SNP	T→G	ampG	A423A (GCA→GCC)																								0.04
447739	SNP	A→T	ampG	Y421* (TAT→TAA)																								0.04
448220	SNP	C→T	ampG	G261D (GGC→GAC)																							0.1
450309	SNP	T→C	bolA, tig	intergenic (+64/‑280)					0.13											0.07								0.09
450312	SNP	G→A	bolA, tig	intergenic (+67/‑277)					0.11		0.03									0.07								0.1
451787	DEL	Δ1 bp	tig	coding (1199/1299 nt)																								0.03
453105	SNP	A→C	clpX	D75A (GAC→GCC)																0.05								0.08
453110	SNP	T→A	clpX	Y77N (TAC→AAC)																0.05								0.08
453115	SNP	T→A	clpX	V78V (GTT→GTA)																0.06								0.09
453120	SNP	G→T	clpX	G80V (GGC→GTC)																0.05								0.08
454194	SNP	G→A	clpX, lon	intergenic (+38/‑150)																0.09
458135	SNP	C→T	ppiD	Y255Y (TAC→TAT)								0.06
458951	SNP	C→A	ppiD	G527G (GGC→GGA)																0.03
459810	SNP	C→A	ybaV, fadM	intergenic (+46/‑48)			0.11				0.06									0.12
459812	SNP	A→T	ybaV, fadM	intergenic (+48/‑46)			0.11				0.05									0.09
459814	SNP	T→G	ybaV, fadM	intergenic (+50/‑44)			0.12				0.06									0.11								0.06
471427	SNP	C→G	ybaY, ybaZ	intergenic (+20/+11)			0.14		0.1	0.1	0.04								0.15	0.11								0.07
471428	SNP	C→G	ybaY, ybaZ	intergenic (+21/+10)			0.14		0.1	0.1	0.04								0.15	0.11								0.07
471453	SNP	A→T	ybaZ	Y125* (TAT→TAA)											0.03
471456	SNP	A→T	ybaZ	R124R (CGT→CGA)											0.03
473123	SNP	T→C	ylaB	S317S (TCA→TCG)																									0.07
474206	SNP	C→T	ylaB, ylaC	intergenic (‑133/+31)			0.07		0.07		0.04						0.11			0.11								0.09
474208	SNP	G→A	ylaB, ylaC	intergenic (‑135/+29)			0.06		0.06		0.04						0.11			0.11								0.09
474213	SNP	T→C	ylaB, ylaC	intergenic (‑140/+24)			0.07		0.07		0.04						0.1			0.11								0.11
474215	SNP	A→G	ylaB, ylaC	intergenic (‑142/+22)			0.06		0.07		0.04						0.1			0.11								0.1
475692	SNP	C→G	hha	E25Q (GAG→CAG)			0.14				0.03						0.04			0.1								0.05
475693	SNP	C→G	hha	L24L (CTG→CTC)			0.14				0.03						0.04			0.1								0.05
476681	SNP	T→G	tomB, acrB	intergenic (‑517/+29)					0.12		0.06						0.07			0.11				0.03	0.1			0.12
476684	SNP	C→A	tomB, acrB	intergenic (‑520/+26)					0.13		0.06						0.06			0.11				0.03	0.09			0.11
479744	SNP	G→A	acrB	A39V (GCA→GTA)												0.04
480333	SNP	G→A	acrA	T248I (ACC→ATC)													0.08			0.07								0.05
480335	SNP	G→C	acrA	I247M (ATC→ATG) ‡													0.1			0.08								0.06
480337	SNP	T→C	acrA	I247V (ATC→GTC) ‡													0.09			0.07								0.06
485747	SNP	G→C	priC	T174T (ACC→ACG)																0.05								0.03
485751	SNP	A→T	priC	L173* (TTA→TAA)																0.05								0.03
485755	SNP	G→C	priC	R172G (CGT→GGT)																0.05								0.03
486526	SNP	G→C	ybaN	W63C (TGG→TGC)					0.06		0.03
488574	SNP	C→A	dnaX	P343T (CCG→ACG)			0.06													0.08								0.05
488578	SNP	A→T	dnaX	D344V (GAC→GTC)			0.06													0.08								0.05
488582	SNP	T→G	dnaX	R345R (CGT→CGG)			0.06													0.09								0.05
488790	DEL	Δ1 bp	dnaX	coding (1243/1932 nt)																0.04
488793	INS	+C	dnaX	coding (1246/1932 nt)																0.03
490483	SNP	T→G	recR, htpG	intergenic (+17/‑93)																0.05
491407	SNP	C→G	htpG	L278V (CTG→GTG)							0.04
492380	SNP	T→C	htpG	L602P (CTG→CCG)					0.06
492437	SNP	T→A	htpG	L621Q (CTG→CAG)																0.04
493104	SNP	T→C	adk	D158D (GAT→GAC)																0.03
493155	SNP	A→T	adk	T175T (ACA→ACT)																0.03
496911	SNP	A→G	gsk, ybaL	intergenic (+26/+107)																0.03
496912	SNP	A→C	gsk, ybaL	intergenic (+27/+106)																0.03
496918	SNP	T→G	gsk, ybaL	intergenic (+33/+100)																0.04
496919	SNP	C→A	gsk, ybaL	intergenic (+34/+99)																0.03
496925	SNP	G→T	gsk, ybaL	intergenic (+40/+93)																0.03
496926	SNP	C→T	gsk, ybaL	intergenic (+41/+92)																0.03
498829	SNP	C→A	ybaL, fsr	intergenic (‑135/+103)							0.04
499560	SNP	C→T	fsr	S198N (AGC→AAC)													0.05
500342	SNP	A→G	fsr, ushA	intergenic (‑190/‑28)																0.04								0.05
500343	SNP	C→T	fsr, ushA	intergenic (‑191/‑27)																0.04								0.05
502724	SNP	G→T	ybaK, ybaP	intergenic (‑186/+18)													0.09			0.05					0.17			0.08
502727	SNP	A→C	ybaK, ybaP	intergenic (‑189/+15)													0.11			0.05					0.17			0.09
504190	SNP	T→G	ybaQ, copA	intergenic (+175/+141)							0.04				0.03
504194	SNP	G→A	ybaQ, copA	intergenic (+179/+137)			0.06										0.07			0.05								0.04
504195	SNP	C→A	ybaQ, copA	intergenic (+180/+136)			0.07										0.08			0.06								0.04
504201	SNP	T→G	ybaQ, copA	intergenic (+186/+130)			0.07										0.08			0.06								0.04
504204	SNP	C→A	ybaQ, copA	intergenic (+189/+127)			0.07										0.08			0.05								0.04
504210	SNP	T→G	ybaQ, copA	intergenic (+195/+121)			0.06										0.08			0.04								0.04
504211	SNP	T→C	ybaQ, copA	intergenic (+196/+120)			0.06										0.08			0.04								0.04
504216	SNP	G→T	ybaQ, copA	intergenic (+201/+115)							0.03
504396	SNP	C→G	copA	A814P (GCG→CCG)																0.05								0.06
504399	SNP	T→A	copA	M813L (ATG→TTG)																0.05								0.06
504402	SNP	C→G	copA	A812P (GCA→CCA)																0.05								0.06
505068	SNP	C→T	copA	G590S (GGC→AGC)				0.09
505295	SNP	G→A	copA	A514V (GCC→GTC)																0.05
505300	SNP	T→C	copA	Q512Q (CAA→CAG)																0.05								0.04
505305	SNP	G→A	copA	L511L (CTG→TTG)																0.05								0.05
505310	SNP	T→C	copA	D509G (GAC→GGC)																0.04								0.05
506165	DEL	Δ1 bp	copA	coding (671/2505 nt)																0.04
506165	SNP	A→G	copA	L224P (CTG→CCG)			0.08																					0.03
506167	SNP	G→C	copA	G223G (GGC→GGG)			0.06													0.03
506169	INS	+T	copA	coding (667/2505 nt)																0.04
506169	SNP	C→T	copA	G223S (GGC→AGC)																								0.04
507668	SNP	T→G	glsA	V191G (GTG→GGG)							0.06									0.07								0.03
507675	SNP	C→A	glsA	T193T (ACC→ACA)							0.05									0.06								0.04
508920	SNP	C→A	ybaT	L297M (CTG→ATG)																0.05
512527	SNP	T→C	fetB	G163G (GGT→GGC)								0.05
512835	SNP	C→A	fetB, ybbN	intergenic (+17/+46)																								0.05
512840	SNP	T→G	fetB, ybbN	intergenic (+22/+41)					0.04
513940	SNP	C→T	ybbO	P222P (CCG→CCA)				0.07
514200	SNP	G→A	ybbO	H136Y (CAC→TAC)																									0.07
514316	SNP	A→G	ybbO	F97S (TTC→TCC)			0.07										0.06		0.06	0.12								0.1
514319	SNP	C→T	ybbO	G96E (GGA→GAA)			0.07										0.05			0.11								0.1
515996	SNP	G→A	ybbP	G42D (GGC→GAC)													0.05
516357	SNP	T→A	ybbP	D162E (GAT→GAA)					0.04																			0.04
519847	SNP	G→T	rhsD	P377P (CCG→CCT)											0.03													0.06
519850	SNP	A→C	rhsD	A378A (GCA→GCC)											0.03													0.06
520719	SNP	T→C	rhsD	L668P (CTG→CCG)																0.05
522494	SNP	C→T	rhsD	Q1260* (CAG→TAG)																							0.06
527037	SNP	A→G	allS	L214S (TTG→TCG)																0.06								0.07
527040	SNP	C→T	allS	R213Q (CGA→CAA)													0.07			0.06								0.07
529196	SNP	G→A	allR	E244K (GAA→AAA)																0.04
529198	INS	+C	allR	coding (732/816 nt)																0.04
529203	DEL	Δ1 bp	allR	coding (737/816 nt)																0.04
529206	SNP	T→C	allR	F247S (TTT→TCT)																0.04
529302	SNP	T→C	allR, gcl	intergenic (+20/‑70)			0.13		0.07											0.07								0.07
529305	SNP	G→A	allR, gcl	intergenic (+23/‑67)			0.13		0.07											0.07								0.07
534138	SNP	C→T	ybbW	G350G (GGC→GGT)												0.04
538185	SNP	C→A	glxK	A281E (GCA→GAA)															0.06
538515	SNP	T→A	glxK, allE	intergenic (+26/+202)															0.11	0.05								0.05
538518	SNP	T→A	glxK, allE	intergenic (+29/+199)															0.12	0.06								0.05
538547	SNP	G→C	glxK, allE	intergenic (+58/+170)							0.04				0.03					0.07	0.25			0.03				0.08
538550	SNP	G→C	glxK, allE	intergenic (+61/+167)							0.04				0.03		0.05			0.08	0.25			0.03				0.08
538663	SNP	A→T	glxK, allE	intergenic (+174/+54)					0.14			0.06					0.06			0.06				0.03				0.05
538666	SNP	A→T	glxK, allE	intergenic (+177/+51)					0.15			0.06					0.06			0.06				0.03				0.05
539203	SNP	T→A	allE	T100T (ACA→ACT) ‡															0.05	0.03
539204	SNP	G→C	allE	T100R (ACA→AGA) ‡															0.05	0.03
539205	SNP	T→A	allE	T100S (ACA→TCA) ‡															0.05	0.03
541372	SNP	C→T	allD	A150T (GCG→ACG)				0.08
542447	SNP	G→C	fdrA	Q104H (CAG→CAC)																0.04
542448	SNP	G→C	fdrA	V105L (GTG→CTG)																0.04
543089	SNP	C→T	fdrA	V318V (GTC→GTT)																0.04
543093	SNP	G→T	fdrA	A320S (GCG→TCG)																0.04
543098	SNP	A→C	fdrA	R321R (CGA→CGC)																0.04
543102	SNP	A→G	fdrA	N323D (AAC→GAC)																0.04
545137	SNP	T→G	ylbF	S19A (TCC→GCC) ‡																0.03
545138	SNP	C→A	ylbF	S19Y (TCC→TAC) ‡																0.03
546230	SNP	T→G	ybcF	P112P (CCT→CCG)																0.03
546818	SNP	C→A	ybcF, purK	intergenic (+30/+165)																								0.03
546824	SNP	T→G	ybcF, purK	intergenic (+36/+159)																								0.03
547021	SNP	C→A	purK	A344S (GCC→TCC)																0.1								0.04
547026	SNP	T→G	purK	E342A (GAA→GCA)																0.1								0.05
548574	DEL	Δ1 bp	purE, lpxH	intergenic (‑18/+100)																	0.13
548575	SNP	G→A	purE, lpxH	intergenic (‑19/+99)																	0.13
548929	SNP	C→A	lpxH	M156I (ATG→ATT)																0.04
548932	SNP	T→G	lpxH	R155R (CGA→CGC)													0.05
549341	SNP	G→A	lpxH	T19I (ACC→ATC)																0.06								0.07
549343	SNP	G→C	lpxH	I18M (ATC→ATG) ‡																0.06								0.07
549345	SNP	T→C	lpxH	I18V (ATC→GTC) ‡																0.06								0.08
549345	SNP	T→C	lpxH	I18V (ATC→GTC)							0.04
553212	SNP	C→T	folD, sfmA	intergenic (‑15/‑456)																	0.1
559380	SNP	G→T	sfmZ	S186Y (TCT→TAT)			0.05
560239	DEL	Δ1 bp	argU	noncoding (61/77 nt)													0.05
561810	SNP	A→G	exoD	pseudogene (23/279 nt)																								0.04
561823	SNP	C→T	exoD	pseudogene (10/279 nt)																0.06								0.05
564141	SNP	T→A	emrE, ybcK	intergenic (+38/‑217)			0.1		0.07								0.07			0.12					0.1			0.06
564146	SNP	T→A	emrE, ybcK	intergenic (+43/‑212)			0.09		0.07								0.05			0.11					0.1			0.06
564147	SNP	T→A	emrE, ybcK	intergenic (+44/‑211)			0.09		0.07								0.06			0.11					0.1			0.06
564152	SNP	T→A	emrE, ybcK	intergenic (+49/‑206)			0.09		0.07								0.05			0.11					0.1			0.06
564616	SNP	G→T	ybcK	D87Y (GAC→TAC) ‡			0.08		0.11						0.03		0.09		0.1	0.09								0.06
564616	SNP	G→T	ybcK	D87Y (GAC→TAC)														0.07
564617	SNP	A→C	ybcK	D87A (GAC→GCC) ‡			0.08		0.11						0.03		0.1		0.1	0.08								0.07
564617	SNP	A→C	ybcK	D87A (GAC→GCC)														0.05
566158	SNP	G→T	ybcK, ybcL	intergenic (+274/‑191)													0.03
569950	SNP	A→G	quuD, nmpC	intergenic (+155/+35)			0.07
569951	SNP	A→T	quuD, nmpC	intergenic (+156/+34)			0.07
569952	SNP	C→T	quuD, nmpC	intergenic (+157/+33)			0.06
571339	SNP	T→C	nmpC	pseudogene (943/1040 nt)																	0.06
574061	SNP	T→G	borD	K97Q (AAA→CAA)																0.04
574185	SNP	A→G	borD	A55A (GCT→GCC)																				0.03				0.03
574194	SNP	G→A	borD	V52V (GTC→GTT)																				0.03				0.03
574205	SNP	T→C	borD	K49E (AAG→GAG)																				0.03				0.03
574209	SNP	C→T	borD	G47G (GGG→GGA)											0.03					0.05				0.03				0.04
574218	SNP	A→C	borD	S44S (TCT→TCG)											0.03									0.03				0.05
574230	SNP	A→G	borD	H40H (CAT→CAC)											0.05					0.07				0.04				0.07
574256	SNP	C→T	borD	A32T (GCA→ACA)											0.04					0.04				0.03				0.06
574265	SNP	T→C	borD	T29A (ACA→GCA)																0.03				0.03
574267	SNP	T→G	borD	Q28P (CAG→CCG)							0.04				0.05					0.08				0.05				0.08
574276	SNP	T→C	borD	Q25R (CAA→CGA) ‡											0.04					0.05								0.05
574277	SNP	G→C	borD	Q25E (CAA→GAA) ‡											0.04					0.04								0.05
574277	SNP	G→C	borD	Q25E (CAA→GAA)							0.03
574287	SNP	T→C	borD	T21T (ACA→ACG)							0.04				0.06					0.09								0.07
576275	SNP	T→G	ylcI, nohD	intergenic (‑374/‑15)																0.05
579211	SNP	C→A	appY	F25L (TTC→TTA)							0.05				0.04
579344	SNP	C→T	appY	P70S (CCT→TCT)																				0.03
580098	SNP	G→A	appY, ompT	intergenic (+212/+38)																0.03
580101	SNP	C→T	appY, ompT	intergenic (+215/+35)																0.03
580104	SNP	T→A	appY, ompT	intergenic (+218/+32)																0.03
580105	SNP	T→A	appY, ompT	intergenic (+219/+31)																0.03
580106	SNP	T→A	appY, ompT	intergenic (+220/+30)																0.03
580109	SNP	A→G	appY, ompT	intergenic (+223/+27)																0.03
580112	SNP	T→C	appY, ompT	intergenic (+226/+24)																0.03
581109	SNP	G→A	ompT, pauD	intergenic (‑20/‑404)																0.04
581112	SNP	T→A	ompT, pauD	intergenic (‑23/‑401)																0.05								0.04
581113	SNP	T→A	ompT, pauD	intergenic (‑24/‑400)																0.04
581116	SNP	T→C	ompT, pauD	intergenic (‑27/‑397)																0.04
581319	SNP	T→C	ompT, pauD	intergenic (‑230/‑194)					0.05		0.04						0.11			0.06								0.06
581322	SNP	G→A	ompT, pauD	intergenic (‑233/‑191)			0.07		0.05		0.04						0.11			0.06								0.06
581541	DEL	Δ1 bp	pauD	pseudogene (29/45 nt)																								0.04
584598	SNP	A→G	nfrA	S605P (TCA→CCA)														0.07
585912	SNP	G→T	nfrA	P167T (CCT→ACT)															0.07
585915	SNP	A→C	nfrA	L166V (TTA→GTA)															0.06
585919	INS	+C	nfrA	coding (492/2973 nt)															0.06
588016	SNP	T→C	nfrB	T207A (ACC→GCC)														0.04
590363	SNP	T→C	cusR	V179V (GTA→GTG)																								0.03
590402	SNP	C→A	cusR	Q166H (CAG→CAT) ‡			0.05		0.1	0.06										0.05								0.06
590404	SNP	G→C	cusR	Q166E (CAG→GAG) ‡			0.05		0.11	0.06										0.06								0.06
590406	SNP	T→G	cusR	H165P (CAT→CCT)			0.05		0.11	0.06										0.06								0.06
590411	SNP	A→G	cusR	L163L (CTT→CTC)																								0.04
590414	SNP	G→A	cusR	F162F (TTC→TTT)																								0.04
590975	SNP	T→A	cusR, cusC	intergenic (‑76/‑81)			0.19		0.05								0.06			0.08								0.13
590976	SNP	T→A	cusR, cusC	intergenic (‑77/‑80)			0.19		0.05								0.06			0.09								0.14
591179	SNP	C→T	cusC	L42L (CTG→TTG)							0.06									0.07
591202	SNP	T→C	cusC	Y49Y (TAT→TAC)																0.07
591210	SNP	C→T	cusC	A52V (GCG→GTG)							0.05									0.06
591244	SNP	G→A	cusC	V63V (GTG→GTA)																0.06								0.05
591277	SNP	T→C	cusC	N74N (AAT→AAC)							0.04									0.06								0.07
591313	SNP	G→A	cusC	E86E (GAG→GAA)							0.05									0.06								0.09
591316	SNP	A→G	cusC	A87A (GCA→GCG)							0.05									0.05								0.09
591454	SNP	C→T	cusC	D133D (GAC→GAT)																0.04								0.04
591499	SNP	A→C	cusC	R148R (CGA→CGC)																0.05								0.06
591526	SNP	T→C	cusC	A157A (GCT→GCC)																0.05								0.05
591545	SNP	C→T	cusC	L164L (CTG→TTG)																0.05								0.03
591586	SNP	A→G	cusC	Q177Q (CAA→CAG)																0.03
591589	SNP	G→A	cusC	L178L (CTG→CTA)																0.03
591718	SNP	A→T	cusC	I221I (ATA→ATT)							0.04				0.04					0.05								0.06
591790	SNP	G→A	cusC	L245L (TTG→TTA)							0.04									0.04								0.04
591791	SNP	C→T	cusC	L246L (CTG→TTG)																0.03								0.03
591862	SNP	G→A	cusC	P269P (CCG→CCA)											0.03					0.05
591955	SNP	A→G	cusC	A300A (GCA→GCG)							0.04									0.07								0.04
591958	SNP	C→T	cusC	R301R (CGC→CGT)							0.04									0.07								0.04
591970	SNP	T→C	cusC	F305F (TTT→TTC)							0.04									0.07								0.03
591979	SNP	A→C	cusC	I308I (ATA→ATC)							0.04									0.07				0.03
592000	SNP	G→A	cusC	S315S (TCG→TCA)																0.06
592009	SNP	T→C	cusC	S318S (AGT→AGC)											0.03					0.05
592018	SNP	A→G	cusC	L321L (CTA→CTG)							0.03									0.05
592021	SNP	G→T	cusC	S322S (TCG→TCT)							0.03									0.05
592036	SNP	C→T	cusC	A327A (GCC→GCT)											0.03
592060	SNP	A→T	cusC	I335I (ATA→ATT)											0.04					0.04								0.06
592063	SNP	C→T	cusC	P336P (CCC→CCT)											0.04					0.04								0.06
592102	SNP	G→A	cusC	Q349Q (CAG→CAA)							0.05				0.04					0.07				0.03				0.06
592144	SNP	G→A	cusC	V363V (GTG→GTA)							0.05									0.08								0.04
592228	SNP	T→C	cusC	I391I (ATT→ATC)							0.03									0.04
592254	SNP	C→T	cusC	S400L (TCG→TTG)													0.06
592263	SNP	T→G	cusC	I403S (ATT→AGT)																								0.05
592266	SNP	C→A	cusC	T404N (ACT→AAT)																								0.05
592703	SNP	C→T	cusF	S39S (AGC→AGT)							0.16				0.05					0.12								0.11
592714	SNP	T→A	cusF	V43E (GTG→GAG)							0.12				0.06					0.11				0.03				0.08
592727	SNP	C→T	cusF	I47I (ATC→ATT)							0.14				0.09					0.1								0.08
592775	SNP	C→T	cusF	A63A (GCC→GCT)							0.15				0.08					0.12				0.05				0.12
593442	SNP	G→T	cusB	E170* (GAA→TAA)												0.04
596788	SNP	A→G	cusA	K873K (AAA→AAG)																								0.05
596869	SNP	T→A	cusA	I900I (ATT→ATA)																0.05
598847	SNP	C→G	pheP, ybdG	intergenic (+56/+25)			0.12								0.04		0.06		0.09	0.09				0.03				0.12
598849	SNP	T→A	pheP, ybdG	intergenic (+58/+23)			0.12				0.04				0.04		0.06		0.09	0.09				0.03				0.12
598851	SNP	C→G	pheP, ybdG	intergenic (+60/+21)			0.12				0.04				0.04		0.06		0.09	0.1				0.03				0.11
600208	SNP	G→T	ybdG, nfsB	intergenic (‑89/+19)			0.11										0.12			0.07								0.08
600209	SNP	A→C	ybdG, nfsB	intergenic (‑90/+18)			0.1										0.1			0.07								0.08
600478	SNP	C→G	nfsB	D135H (GAT→CAT)			0.07										0.07			0.09								0.1
600481	SNP	C→G	nfsB	D134H (GAT→CAT)			0.07										0.07			0.09								0.09
605172	SNP	C→A	entD	D122Y (GAC→TAC)						0.04
610278	SNP	A→G	entF	A222A (GCA→GCG)					0.05
613055	SNP	C→T	entF	A1148V (GCG→GTG)																						0.09
614085	SNP	T→A	fepE	Y126N (TAT→AAT) ‡																0.03
614087	SNP	T→G	fepE	Y126* (TAT→TAG) ‡																0.03
614866	SNP	T→C	fepC	T264A (ACG→GCG)					0.05								0.06		0.07	0.08				0.03				0.11
614870	SNP	T→G	fepC	G262G (GGA→GGC) ‡					0.05								0.06			0.09				0.03				0.12
614871	SNP	C→A	fepC	G262V (GGA→GTA) ‡					0.05								0.05			0.08				0.03				0.11
614875	SNP	G→A	fepC	L261F (CTC→TTC)					0.05								0.06			0.08				0.03				0.11
617273	SNP	A→T	fepD	F125I (TTC→ATC)																0.03
617278	SNP	A→T	fepD	M123K (ATG→AAG)																0.03
617911	SNP	G→C	entS	W52C (TGG→TGC)			0.06													0.07
618510	SNP	A→T	entS	N252I (AAC→ATC)			0.05													0.1
618514	SNP	G→C	entS	W253C (TGG→TGC)			0.05													0.1
618518	SNP	A→T	entS	M255L (ATG→TTG)			0.05													0.09
620040	SNP	G→T	fepB, entC	intergenic (‑74/‑301)																				0.04
620045	SNP	T→A	fepB, entC	intergenic (‑79/‑296)																				0.04
620046	SNP	T→A	fepB, entC	intergenic (‑80/‑295)																				0.04
620047	SNP	T→A	fepB, entC	intergenic (‑81/‑294)																				0.04
620052	SNP	A→C	fepB, entC	intergenic (‑86/‑289)																				0.04
621103	SNP	G→T	entC	E255* (GAA→TAA)													0.06
622101	SNP	C→T	entE	G192G (GGC→GGT)			0.06													0.05								0.05
622102	SNP	A→G	entE	T193A (ACC→GCC)																0.06								0.04
627583	SNP	A→C	cstA, ybdD	intergenic (+128/‑55)																0.04
630174	SNP	C→T	ybdL	A378V (GCA→GTA)									1
631598	SNP	A→G	ybdN	F143S (TTC→TCC)																									0.07
635110	SNP	T→C	ahpC, ahpF	intergenic (+146/‑99)			0.08		0.1						0.03					0.07				0.03				0.09
635113	SNP	G→A	ahpC, ahpF	intergenic (+149/‑96)			0.09		0.1											0.07				0.03				0.08
638967	SNP	G→A	ybdR, rnk	intergenic (+185/+46)																	0.1
638968	SNP	A→C	ybdR, rnk	intergenic (+186/+45)																	0.1
638969	SNP	G→T	ybdR, rnk	intergenic (+187/+44)																	0.1
638970	SNP	T→C	ybdR, rnk	intergenic (+188/+43)																	0.1
639486	SNP	A→G	rnk, rna	intergenic (‑63/+167)			0.13								0.03
639490	SNP	T→C	rnk, rna	intergenic (‑67/+163)			0.12																					0.03
639492	SNP	A→T	rnk, rna	intergenic (‑69/+161)			0.12
639494	SNP	G→A	rnk, rna	intergenic (‑71/+159)			0.13
639498	SNP	C→T	rnk, rna	intergenic (‑75/+155)			0.13
640525	SNP	G→A	rna, citT	intergenic (‑66/+48)			0.09		0.08											0.06								0.04
640526	SNP	G→A	rna, citT	intergenic (‑67/+47)			0.1		0.08											0.06								0.03
640529	SNP	T→C	rna, citT	intergenic (‑70/+44)			0.1		0.08						0.03					0.06								0.03
640530	SNP	T→C	rna, citT	intergenic (‑71/+43)			0.1		0.08											0.06								0.03
643805	SNP	A→G	citF	I408T (ATC→ACC)													0.05
644095	SNP	C→A	citF	M311I (ATG→ATT)																									0.08
645985	SNP	G→A	citD	R85R (CGC→CGT)			0.08										0.05			0.08				0.03				0.07
645988	SNP	T→C	citD	A84A (GCA→GCG)			0.08										0.05			0.08								0.07
647706	SNP	G→A	citA	E6K (GAG→AAG)																					0.1
649172	SNP	T→C	citA	S494S (AGT→AGC)																0.07								0.04
649179	SNP	G→A	citA	A497T (GCT→ACT)																								0.04
650016	SNP	A→C	citB, dcuC	intergenic (+18/+23)			0.08								0.04		0.11			0.09					0.26			0.07
650019	SNP	C→G	citB, dcuC	intergenic (+21/+20)			0.08								0.04		0.1			0.08					0.25			0.06
650022	SNP	G→T	citB, dcuC	intergenic (+24/+17)			0.07								0.04		0.11			0.09					0.24			0.07
652879	SNP	T→C	cspE	L44L (CTT→CTC)												0.03
652987	SNP	T→G	cspE, flc	intergenic (+30/+24)			0.2										0.13		0.07	0.15					0.13			0.15
652989	SNP	A→T	cspE, flc	intergenic (+32/+22)			0.19										0.11		0.07	0.15					0.12			0.15
652991	SNP	C→A	cspE, flc	intergenic (+34/+20)			0.19										0.12		0.07	0.15					0.13			0.14
653977	SNP	T→C	ybeM	pseudogene (297/594 nt)													0.04
654660	SNP	C→T	tatE, lipA	intergenic (+54/+47)			0.06		0.04								0.08			0.08								0.11
654661	SNP	A→T	tatE, lipA	intergenic (+55/+46)			0.06		0.05		0.04						0.08			0.08								0.12
654662	SNP	A→T	tatE, lipA	intergenic (+56/+45)			0.06		0.05								0.08			0.08								0.12
654663	SNP	A→G	tatE, lipA	intergenic (+57/+44)			0.06										0.08			0.08								0.12
654770	DEL	Δ1 bp	lipA	coding (903/966 nt)				0.05
654776	SNP	A→T	lipA	A299A (GCT→GCA)				0.06
655636	SNP	A→G	lipA	Y13H (TAC→CAC)			0.06													0.06								0.03
655639	SNP	T→A	lipA	K12* (AAA→TAA)			0.06													0.06								0.03
655642	SNP	C→T	lipA	V11I (GTT→ATT)			0.06													0.06
660550	SNP	G→C	rlpA	P33A (CCT→GCT)			0.16		0.08		0.05									0.08								0.13
665150	SNP	G→A	cobC	P72S (CCC→TCC)																							0.05
665583	SNP	C→A	nadD	W149L (TGG→TTG)																0.05
665586	SNP	T→G	nadD	Q148P (CAA→CCA)																0.05
667566	SNP	G→A	lptE	T26I (ACC→ATC)					0.09		0.03				0.03					0.05
667569	SNP	T→C	lptE	D25G (GAT→GGT)					0.09		0.04									0.05
667599	DEL	Δ1 bp	lptE	coding (44/582 nt)																0.04
667599	SNP	A→T	lptE	I15N (ATC→AAC)																								0.04
667603	INS	+T	lptE	coding (40/582 nt)																0.04
672142	SNP	T→A	ybeQ, ybeR	intergenic (‑139/‑25)			0.11		0.08											0.11								0.07
677094	SNP	G→A	djlC	G476D (GGC→GAC)											0.03
677150	SNP	A→G	djlC, hscC	intergenic (+31/+29)					0.15		0.06				0.05					0.15								0.12
677155	SNP	T→A	djlC, hscC	intergenic (+36/+24)					0.15		0.06				0.03					0.15								0.11
677156	SNP	T→A	djlC, hscC	intergenic (+37/+23)					0.15		0.06				0.04					0.15								0.11
677161	SNP	C→T	djlC, hscC	intergenic (+42/+18)					0.18		0.08				0.04					0.16				0.04				0.12
682307	SNP	C→T	gltI	K299K (AAG→AAA)																0.03
682385	SNP	T→G	gltI	P273P (CCA→CCC)																0.03
682795	SNP	G→T	gltI	L137M (CTG→ATG)														0.05
682859	SNP	G→A	gltI	T115T (ACC→ACT)																0.04
683108	SNP	A→C	gltI	T32T (ACT→ACG)																				0.03
683171	SNP	G→C	gltI	L11L (CTC→CTG)																								0.03
685957	SNP	G→A	lnt	A127A (GCC→GCT)													0.05
686846	SNP	G→C	ybeX	A132G (GCC→GGC)			0.1				0.04						0.06			0.12								0.06
687958	SNP	C→T	ybeZ	D293N (GAT→AAT)						0.05
688479	SNP	T→G	ybeZ	K119T (AAG→ACG)			0.08													0.06								0.08
688486	SNP	C→A	ybeZ	V117L (GTA→TTA)			0.09													0.06								0.09
689935	SNP	T→A	miaB	K159N (AAA→AAT) ‡																				0.03
689936	SNP	T→A	miaB	K159I (AAA→ATA) ‡																				0.03
691774	SNP	A→G	ubiF, glnX	intergenic (+42/+112)			0.12										0.07			0.1								0.08
691775	SNP	A→C	ubiF, glnX	intergenic (+43/+111)			0.12										0.08			0.11								0.08
691781	SNP	G→T	ubiF, glnX	intergenic (+49/+105)			0.14		0.08						0.04		0.09			0.11								0.08
691784	SNP	A→C	ubiF, glnX	intergenic (+52/+102)			0.13		0.06						0.03		0.09			0.11				0.03				0.08
691790	SNP	G→T	ubiF, glnX	intergenic (+58/+96)													0.05			0.09								0.04
691791	SNP	C→T	ubiF, glnX	intergenic (+59/+95)													0.05			0.09								0.04
692249	SNP	T→A	glnW	noncoding (38/75 nt)			0.08
692254	SNP	A→G	glnW	noncoding (33/75 nt)			0.09
692257	SNP	A→T	glnW	noncoding (30/75 nt)			0.1
693004	SNP	G→A	asnB	R544C (CGC→TGC)															0.11
694586	SNP	C→T	asnB	E16E (GAG→GAA) ‡			0.08
694588	SNP	C→G	asnB	E16Q (GAG→CAG) ‡			0.07
694590	SNP	A→G	asnB	V15A (GTT→GCT)			0.08
694888	SNP	G→A	asnB, umpH	intergenic (‑255/+142)			0.1													0.06
694889	SNP	C→A	asnB, umpH	intergenic (‑256/+141)			0.09													0.06
694895	SNP	G→T	asnB, umpH	intergenic (‑262/+135)			0.09													0.06
694896	SNP	A→C	asnB, umpH	intergenic (‑263/+134)			0.09													0.06
694902	SNP	T→G	asnB, umpH	intergenic (‑269/+128)			0.09													0.06
694903	SNP	T→C	asnB, umpH	intergenic (‑270/+127)			0.09													0.06
695012	SNP	C→T	asnB, umpH	intergenic (‑379/+18)											0.04		0.06			0.09								0.05
695015	SNP	A→G	asnB, umpH	intergenic (‑382/+15)											0.04					0.09								0.05
695844	SNP	A→T	nagC	L403M (TTG→ATG)																0.03								0.06
695845	SNP	A→T	nagC	H402Q (CAT→CAA)																0.03								0.06
696957	SNP	G→A	nagC	P32S (CCA→TCA)													0.07			0.05								0.05
696960	SNP	C→A	nagC	G31W (GGG→TGG)													0.07			0.06								0.06
696965	SNP	T→G	nagC	Q29P (CAG→CCG)													0.07			0.05								0.05
696968	SNP	T→C	nagC	D28G (GAC→GGC)													0.07			0.05								0.05
701372	SNP	T→C	nagE, glnS	intergenic (+26/‑177)																0.1				0.04				0.08
701373	SNP	G→A	nagE, glnS	intergenic (+27/‑176)																0.1				0.04				0.07
701432	SNP	C→T	nagE, glnS	intergenic (+86/‑117)																				0.06
703670	SNP	T→A	glnS, chiP	intergenic (+457/‑120)																								0.05
705626	SNP	C→T	chiQ, fur	intergenic (+54/+30)					0.13		0.04				0.06					0.11								0.1
705629	SNP	A→G	chiQ, fur	intergenic (+57/+27)			0.05		0.13		0.04				0.06					0.1								0.1
705674	SNP	A→G	fur	H143H (CAT→CAC)																0.04
708651	SNP	G→A	seqA	R70H (CGC→CAC)																0.03								0.04
708656	SNP	A→T	seqA	M72L (ATG→TTG)																0.04								0.04
708661	SNP	T→C	seqA	R73R (CGT→CGC)																0.04								0.03
708852	SNP	C→T	seqA	P137L (CCG→CTG)						0.05
710795	SNP	A→G	pgm, ybfP	intergenic (+141/‑73)					0.08
715289	SNP	G→A	speF	L210L (CTG→TTG)												0.06
715524	SNP	A→G	speF	H131H (CAT→CAC) ‡			0.05
715526	SNP	G→C	speF	H131D (CAT→GAT) ‡			0.05
716460	SNP	T→A	ybfK, kdpE	intergenic (+164/+52)			0.12		0.05		0.03						0.1			0.12								0.1
716462	SNP	T→A	ybfK, kdpE	intergenic (+166/+50)			0.12		0.06								0.1			0.12								0.11
716465	SNP	T→A	ybfK, kdpE	intergenic (+169/+47)			0.13		0.05								0.1			0.13								0.11
716467	SNP	T→A	ybfK, kdpE	intergenic (+171/+45)			0.12		0.05								0.11			0.12								0.11
719064	SNP	T→G	kdpD	A269A (GCA→GCC)																0.06					0.13			0.06
720732	SNP	G→A	kdpB	Y587Y (TAC→TAT)					0.09		0.06								0.08	0.09								0.05
720735	SNP	T→C	kdpB	K586K (AAA→AAG)					0.09										0.07	0.09								0.05
721959	SNP	G→T	kdpB	G178G (GGC→GGA)							0.05
724832	SNP	G→T	ybfA, rhsC	intergenic (+36/‑207)					0.06		0.04						0.06			0.03								0.06
724833	SNP	A→T	ybfA, rhsC	intergenic (+37/‑206)							0.04						0.06											0.07
724834	SNP	A→T	ybfA, rhsC	intergenic (+38/‑205)							0.04						0.05			0.03								0.06
724835	SNP	A→C	ybfA, rhsC	intergenic (+39/‑204)							0.04						0.06											0.07
727959	SNP	G→A	rhsC	R974Q (CGG→CAG)													0.07		0.06									0.04
727962	SNP	T→C	rhsC	L975P (CTG→CCG)																								0.04
728492	SNP	G→T	rhsC	G1152C (GGC→TGC)												0.05
729830	SNP	G→A	rhsO	pseudogene (242/1521 nt)					0.09											0.04								0.06
729833	SNP	T→C	rhsO	pseudogene (245/1521 nt)					0.09											0.04								0.05
729913	SNP	G→A	rhsO	pseudogene (325/1521 nt)															0.06
730800	SNP	C→G	rhsO	pseudogene (1212/1521 nt)																0.04
732887	SNP	A→T	ybfL	pseudogene (607/1137 nt)			0.04
732890	SNP	A→T	ybfL	pseudogene (610/1137 nt)			0.04
735593	SNP	C→A	phr	Q211K (CAA→AAA)												0.04
736490	SNP	A→G	phr, dtpD	intergenic (+109/+41)																0.03
736491	SNP	A→C	phr, dtpD	intergenic (+110/+40)											0.03					0.03
736497	SNP	G→T	phr, dtpD	intergenic (+116/+34)																0.03
736499	SNP	C→G	phr, dtpD	intergenic (+118/+32)																0.04
736501	SNP	A→C	phr, dtpD	intergenic (+120/+30)																0.03
736507	SNP	G→T	phr, dtpD	intergenic (+126/+24)																0.03
736508	SNP	C→T	phr, dtpD	intergenic (+127/+23)																0.03
738259	SNP	T→A	dtpD, ybgI	intergenic (‑247/‑24)												0.03
742987	SNP	T→C	abrB	N80S (AAC→AGC)																									0.07
743115	INS	+G	abrB	coding (111/1047 nt)																0.06
743350	INS	+G	abrB, ybgO	intergenic (‑125/+27)													0.06											0.06
743351	SNP	C→G	abrB, ybgO	intergenic (‑126/+26)																0.05
743353	SNP	G→C	abrB, ybgO	intergenic (‑128/+24)																0.05
743354	SNP	G→C	abrB, ybgO	intergenic (‑129/+23)													0.07											0.06
743356	SNP	G→C	abrB, ybgO	intergenic (‑131/+21)																0.05
743358	DEL	Δ1 bp	abrB, ybgO	intergenic (‑133/+19)													0.07											0.06
743358	SNP	C→G	abrB, ybgO	intergenic (‑133/+19)																0.06
744337	SNP	T→C	ybgO	A34A (GCA→GCG)															0.08
747504	SNP	A→C	ybgQ	L41* (TTA→TGA)												0.04
748727	SNP	G→T	gltA	H400N (CAC→AAC)						0.07
748731	SNP	T→C	gltA	E398E (GAA→GAG)																								0.06
749043	SNP	G→A	gltA	D294D (GAC→GAT)																0.04
749112	SNP	C→T	gltA	A271A (GCG→GCA)																0.04
749127	SNP	G→A	gltA	G266G (GGC→GGT)																0.05
749255	SNP	G→A	gltA	L224L (CTG→TTG)																				0.03
749313	SNP	G→A	gltA	S204S (TCC→TCT)																				0.04
750007	SNP	T→G	gltA, sdhC	intergenic (‑83/‑626)																0.03								0.05
752021	SNP	G→T	sdhA	G220V (GGC→GTC)																0.03
752024	SNP	A→C	sdhA	D221A (GAC→GCC)																0.03
752096	SNP	G→A	sdhA	G245D (GGC→GAC)																				0.03
752099	SNP	T→A	sdhA	I246N (ATT→AAT)			0.09													0.08								0.06
753228	SNP	T→A	sdhB	D28E (GAT→GAA)																								0.03
754431	SNP	T→A	sucA	V90V (GTT→GTA)							0.04
755607	SNP	A→G	sucA	T482T (ACA→ACG)																0.05
755622	SNP	C→T	sucA	Y487Y (TAC→TAT)																								0.04
757820	SNP	G→A	sucB	T281T (ACG→ACA)							0.04
758318	SNP	A→G	sucB, sucC	intergenic (+123/‑152)																0.03
758325	SNP	A→T	sucB, sucC	intergenic (+130/‑145)																0.05
758332	SNP	G→T	sucB, sucC	intergenic (+137/‑138)																0.03
758333	SNP	C→T	sucB, sucC	intergenic (+138/‑137)																0.03
758756	SNP	T→A	sucC	I96N (ATT→AAT)			0.09																					0.05
759534	SNP	A→G	sucC	E355E (GAA→GAG)																								0.03
759535	SNP	C→T	sucC	L356F (CTC→TTC)																								0.03
759746	SNP	C→T	sucD	G37G (GGC→GGT)							0.04
759773	SNP	C→T	sucD	T46T (ACC→ACT)																0.04								0.03
759797	SNP	C→G	sucD	F54L (TTC→TTG)																0.05								0.03
759815	SNP	C→T	sucD	A60A (GCC→GCT)											0.03					0.04								0.04
759824	SNP	C→T	sucD	A63A (GCC→GCT)											0.03					0.05								0.05
759956	SNP	C→T	sucD	T107T (ACC→ACT)							0.04																	0.04
759968	SNP	G→A	sucD	K111K (AAG→AAA)							0.03																	0.04
759974	SNP	T→C	sucD	D113D (GAT→GAC)							0.04
760588	SNP	G→A	sucD, mngR	intergenic (+83/+21)			0.12													0.05								0.07
760591	SNP	T→C	sucD, mngR	intergenic (+86/+18)			0.11																					0.07
765412	SNP	C→T	mngB	P660L (CCG→CTG)				0.05
766135	SNP	G→T	mngB, cydA	intergenic (+68/‑779)			0.19		0.13								0.1			0.09								0.09
766138	SNP	A→C	mngB, cydA	intergenic (+71/‑776)			0.19		0.13								0.11			0.09								0.09
766261	SNP	G→A	mngB, cydA	intergenic (+194/‑653)			0.06		0.06								0.08			0.07					0.15
766266	SNP	T→C	mngB, cydA	intergenic (+199/‑648)					0.07								0.08			0.07					0.17			0.09
768594	SNP	G→A	cydB	G33S (GGC→AGC)			0.13				0.04									0.07								0.04
768601	SNP	T→C	cydB	L35P (CTC→CCC)			0.12													0.07								0.05
769009	SNP	T→C	cydB	L171P (CTG→CCG) ‡																0.05
769010	SNP	G→A	cydB	L171L (CTG→CTA) ‡																0.05
769812	SNP	C→G	ybgE	P16P (CCC→CCG)			0.06		0.1		0.04						0.08			0.09				0.03				0.07
769814	SNP	T→A	ybgE	L17Q (CTG→CAG)			0.06		0.09		0.04						0.08			0.08				0.03				0.07
771730	SNP	C→T	tolR	I142I (ATC→ATT)																0.03
771877	SNP	C→T	tolA	A27V (GCG→GTG)													0.06
772830	SNP	A→T	tolA	K345* (AAA→TAA)																0.04
773077	SNP	T→C	tolA, tolB	intergenic (+14/‑119)			0.11		0.09											0.09								0.05
773080	SNP	T→C	tolA, tolB	intergenic (+17/‑116)			0.1		0.09											0.09								0.04
773083	SNP	G→A	tolA, tolB	intergenic (+20/‑113)			0.11		0.1											0.09								0.04
773086	SNP	G→A	tolA, tolB	intergenic (+23/‑110)			0.1		0.09											0.09								0.04
774894	SNP	T→G	pal	R124R (CGT→CGG)																0.04								0.03
774898	SNP	G→T	pal	A126S (GCG→TCG)																0.04
774901	SNP	A→C	pal	N127H (AAC→CAC)																0.03
774905	SNP	C→A	pal	A128D (GCC→GAC)																0.04
775025	SNP	G→T	pal	R168L (CGT→CTT)								0.05
775115	SNP	C→A	ybgF	P21H (CCC→CAC) ‡																0.03
775116	SNP	C→G	ybgF	P21P (CCC→CCG) ‡																0.03
775117	SNP	T→G	ybgF	W22G (TGG→GGG)																0.03
776133	SNP	G→C	lysT, valT	intergenic (+48/‑88)							0.11				0.03					0.09								0.08
776220	SNP	C→T	lysT, valT	intergenic (+135/‑1)											0.04					0.07								0.07
776478	SNP	G→T	lysW, valZ	intergenic (+104/‑46)							0.05									0.04
776722	SNP	G→A	lysY, lysZ	intergenic (+44/‑103)																0.05
776770	SNP	C→G	lysY, lysZ	intergenic (+92/‑55)																0.04								0.03
776782	SNP	A→T	lysY, lysZ	intergenic (+104/‑43)			0.07													0.06								0.04
776791	SNP	C→T	lysY, lysZ	intergenic (+113/‑34)																0.03
776792	SNP	C→T	lysY, lysZ	intergenic (+114/‑33)																0.03
778455	SNP	T→G	nadA	L305L (CTT→CTG)											0.03					0.04								0.06
778456	SNP	C→A	nadA	Q306K (CAG→AAG)											0.04					0.04								0.06
779468	SNP	T→A	zitB	Q271L (CAG→CTG)																0.1								0.08
782024	DEL	Δ1 bp	aroG	coding (936/1053 nt)						0.04
782070	SNP	T→G	aroG	C328G (TGC→GGC)																								0.04
783236	SNP	A→G	gpmA, galM	intergenic (‑185/+17)																								0.04
783416	SNP	G→A	galM	P293L (CCG→CTG)												0.04
783841	SNP	G→T	galM	T151T (ACC→ACA) ‡																0.09
783843	SNP	T→A	galM	T151S (ACC→TCC) ‡																0.08
783845	SNP	A→C	galM	L150R (CTG→CGG)																0.07
785427	SNP	C→A	galK	L3L (CTG→CTT)																								0.04
785631	SNP	A→T	galT	F285L (TTT→TTA)													0.04			0.07								0.09
786387	SNP	C→G	galT	W33C (TGG→TGC)					0.1								0.08			0.07								0.03
786570	SNP	T→A	galE	V314V (GTA→GTT)																0.04
786763	SNP	A→G	galE	L250P (CTG→CCG)					0.05
787294	SNP	G→C	galE	A73G (GCT→GGT)																								0.08
788900	SNP	A→C	modF	R115R (CGT→CGG)																0.03
793050	SNP	T→C	modC	S347S (AGT→AGC)																				0.03
794538	SNP	A→G	pgl	D166G (GAC→GGC) ‡																0.04
794539	SNP	C→T	pgl	D166D (GAC→GAT) ‡																0.03
796084	SNP	T→C	ybhD, ybhH	intergenic (‑53/‑131)						0.05
797317	SNP	G→C	ybhH, ybhI	intergenic (+50/‑26)			0.06		0.06								0.07			0.09								0.07
799124	SNP	A→T	ybhJ	I56F (ATT→TTT)																0.06
800768	SNP	G→T	ybhJ	E604* (GAG→TAG) ‡			0.11	0.08	0.08								0.1			0.12								0.04
800769	SNP	A→C	ybhJ	E604A (GAG→GCG) ‡			0.11	0.08	0.08								0.1			0.13								0.04
801415	SNP	A→G	ybhJ, ybhC	intergenic (+195/+39)																								0.04
801416	SNP	A→C	ybhJ, ybhC	intergenic (+196/+38)																								0.04
801422	SNP	T→A	ybhJ, ybhC	intergenic (+202/+32)																								0.04
801423	SNP	T→A	ybhJ, ybhC	intergenic (+203/+31)																								0.04
801429	SNP	G→T	ybhJ, ybhC	intergenic (+209/+25)																								0.03
801430	SNP	C→T	ybhJ, ybhC	intergenic (+210/+24)																								0.03
803469	DEL	Δ1 bp	bioA	coding (1245/1290 nt)													0.04			0.06								0.07
806898	SNP	C→A	bioF	P354P (CCC→CCA)																0.03
806901	SNP	T→G	bioF	A355A (GCT→GCG)																0.04
813009	SNP	T→A	moaA	N170K (AAT→AAA)			0.07
816713	SNP	A→G	ybhM	L155L (TTA→TTG)																						0.1
820028	SNP	T→A	ybhP, ybhQ	intergenic (‑75/‑58)																0.09								0.07
820029	SNP	T→A	ybhP, ybhQ	intergenic (‑76/‑57)																0.09								0.06
824202	SNP	T→C	ybhF	H79R (CAC→CGC)																0.09
824205	SNP	A→T	ybhF	L78Q (CTG→CAG)																0.09
824208	SNP	G→A	ybhF	A77V (GCG→GTG)																0.09
825825	SNP	C→T	ybiH	R92Q (CGG→CAG)																0.06								0.05
825830	SNP	A→G	ybiH	P90P (CCT→CCC)																0.07								0.05
827381	SNP	G→C	rhlE	D352H (GAT→CAT)																								0.03
827708	DEL	Δ1 bp	rhlE, ybiA	intergenic (+16/+216)																0.03								0.03
827710	INS	+A	rhlE, ybiA	intergenic (+18/+214)																0.03								0.03
827820	SNP	A→G	rhlE, ybiA	intergenic (+128/+104)																0.06
827821	SNP	A→C	rhlE, ybiA	intergenic (+129/+103)																0.06
827827	SNP	T→A	rhlE, ybiA	intergenic (+135/+97)																0.05
827828	SNP	T→A	rhlE, ybiA	intergenic (+136/+96)																0.05
827834	SNP	G→T	rhlE, ybiA	intergenic (+142/+90)																0.06
827835	SNP	C→T	rhlE, ybiA	intergenic (+143/+89)																0.06
829577	SNP	G→C	dinG	R351P (CGG→CCG)													0.06											0.05
830664	SNP	T→C	dinG	R713R (CGT→CGC)																0.04								0.03
830667	SNP	G→A	dinG	R714R (CGG→CGA)																0.04								0.03
837266	SNP	T→A	mcbA	T83S (ACC→TCC)																				0.03
838362	SNP	C→T	rlmF	A192V (GCC→GTC)																						0.12
838839	SNP	G→T	ybiO	L700I (CTC→ATC)					0.06
839285	SNP	A→G	ybiO	I551T (ATC→ACC)																0.03
842425	SNP	C→A	glnP	A51S (GCC→TCC)																0.06								0.07
842428	SNP	T→G	glnP	I50L (ATA→CTA)													0.05			0.06								0.07
842659	SNP	T→C	glnP, glnH	intergenic (‑84/+55)															0.06
842669	DEL	Δ1 bp	glnP, glnH	intergenic (‑94/+45)											0.03
842670	SNP	T→A	glnP, glnH	intergenic (‑95/+44)																0.06
842671	INS	+T	glnP, glnH	intergenic (‑96/+43)											0.03
843806	SNP	C→T	glnH, dps	intergenic (‑346/+58)			0.05		0.1											0.05					0.13			0.03
843812	SNP	T→A	glnH, dps	intergenic (‑352/+52)			0.06		0.09											0.04					0.12			0.03
843818	SNP	A→G	glnH, dps	intergenic (‑358/+46)			0.07		0.09											0.05					0.12			0.04
846449	SNP	T→C	ompX, ybiP	intergenic (+28/+21)			0.06		0.07						0.03		0.07			0.11								0.09
846451	SNP	T→G	ompX, ybiP	intergenic (+30/+19)			0.05		0.07		0.03				0.03		0.07			0.11								0.09
846452	SNP	C→A	ompX, ybiP	intergenic (+31/+18)			0.05		0.07		0.03				0.03		0.07			0.11								0.09
846454	SNP	G→A	ompX, ybiP	intergenic (+33/+16)			0.06		0.07						0.03		0.07			0.11								0.09
849680	SNP	T→C	ybiR	V193A (GTG→GCG)													0.04
850118	SNP	A→T	ybiR	N339I (AAC→ATC)																0.03
850121	SNP	A→T	ybiR	D340V (GAT→GTT)																0.04
852482	SNP	G→C	ybiT	G355A (GGC→GCC)											0.03
853032	SNP	T→C	ybiT, ybiU	intergenic (+21/+220)			0.11			0.07	0.04									0.06								0.09
853034	SNP	C→G	ybiT, ybiU	intergenic (+23/+218)			0.11			0.07	0.04									0.06								0.1
853036	SNP	G→A	ybiT, ybiU	intergenic (+25/+216)			0.12				0.04									0.06								0.1
853071	SNP	A→T	ybiT, ybiU	intergenic (+60/+181)																0.04
853101	SNP	G→A	ybiT, ybiU	intergenic (+90/+151)																0.04
853124	SNP	C→T	ybiT, ybiU	intergenic (+113/+128)																0.04
853131	SNP	A→T	ybiT, ybiU	intergenic (+120/+121)																0.03
853132	SNP	C→T	ybiT, ybiU	intergenic (+121/+120)																0.04
853147	SNP	A→G	ybiT, ybiU	intergenic (+136/+105)																0.04
853148	SNP	A→C	ybiT, ybiU	intergenic (+137/+104)																0.04
853154	SNP	T→G	ybiT, ybiU	intergenic (+143/+98)																0.04
854380	SNP	T→G	ybiU	R46R (CGA→CGC)																0.04								0.05
854383	SNP	C→A	ybiU	T45T (ACG→ACT)																								0.04
855607	SNP	A→G	ybiV, ybiW	intergenic (‑123/+23)							0.04						0.05			0.12								0.08
855610	SNP	A→T	ybiV, ybiW	intergenic (‑126/+20)							0.04						0.07			0.12								0.08
855613	SNP	C→T	ybiV, ybiW	intergenic (‑129/+17)													0.06			0.12								0.08
858515	SNP	T→A	ybiY	A151A (GCA→GCT)																0.03
861518	SNP	A→G	moeA	G101G (GGT→GGC)																0.03
861844	SNP	A→T	moeA, iaaA	intergenic (‑24/‑180)			0.07													0.04								0.09
861849	SNP	A→T	moeA, iaaA	intergenic (‑29/‑175)			0.07													0.04								0.09
863173	SNP	G→C	gsiA	L66F (TTG→TTC)			0.09		0.07						0.03					0.1								0.1
863174	SNP	G→C	gsiA	E67Q (GAA→CAA)					0.07						0.03					0.1								0.1
864640	SNP	G→A	gsiA	P555P (CCG→CCA)						0.06
864834	SNP	T→G	gsiA	F620C (TTC→TGC) ‡			0.09													0.05								0.06
864834	SNP	T→G	gsiA	F620C (TTC→TGC)																							0.06
864835	SNP	C→A	gsiA	F620L (TTC→TTA) ‡			0.1													0.05								0.06
865180	SNP	A→C	gsiB	N105T (AAC→ACC)			0.13													0.1								0.11
865191	SNP	G→T	gsiB	V109L (GTG→TTG)			0.11				0.05									0.09				0.03				0.11
865197	SNP	G→T	gsiB	A111S (GCG→TCG)							0.04
866348	SNP	C→A	gsiB	T494T (ACC→ACA)																0.04
867181	SNP	C→T	gsiC	F253F (TTC→TTT)												0.05
868661	SNP	A→T	yliE	K76I (AAA→ATA)																0.06								0.07
870080	DEL	Δ1 bp	yliE	coding (1646/2349 nt)							0.03
870085	INS	+G	yliE	coding (1651/2349 nt)							0.03
872024	SNP	A→T	yliF	N412Y (AAT→TAT) ‡																0.07								0.1
872025	SNP	A→T	yliF	N412I (AAT→ATT) ‡																0.07								0.1
872033	SNP	C→G	yliF	P415A (CCT→GCT)			0.07													0.08								0.1
875520	SNP	G→T	gstB	A139A (GCC→GCA)											0.03					0.03
880324	SNP	T→A	mdfA	L399* (TTA→TAA)			0.05																		0.11			0.05
882848	SNP	T→A	ybjJ, rcdA	intergenic (‑53/‑31)			0.11		0.09		0.05						0.09			0.11								0.11
882849	SNP	T→A	ybjJ, rcdA	intergenic (‑54/‑30)			0.1		0.1		0.05						0.09			0.11								0.11
884134	SNP	G→C	ybjL	T381S (ACT→AGT)																0.08
885498	SNP	A→G	ybjL, ybjM	intergenic (‑223/‑47)								0.05
887911	SNP	G→C	rimK	V163V (GTG→GTC)					0.08											0.08								0.06
887913	SNP	T→A	rimK	I164N (ATT→AAT)					0.08											0.08				0.03				0.06
887915	SNP	G→C	rimK	D165H (GAC→CAC)					0.08											0.07				0.03				0.06
889114	SNP	A→G	ybjN, potF	intergenic (+225/‑126)													0.06
890252	SNP	C→A	potF	P338H (CCT→CAT) ‡													0.07			0.05
890252	SNP	C→A	potF	P338H (CCT→CAT)																								0.04
890253	SNP	T→G	potF	P338P (CCT→CCG) ‡													0.05			0.05
890408	SNP	T→A	potF, potG	intergenic (+56/‑39)					0.08											0.05
893424	INS	+A	potI, ybjO	intergenic (+39/‑21)			0.15								0.03		0.07			0.11					0.15			0.1
893429	DEL	Δ1 bp	potI, ybjO	intergenic (+44/‑16)			0.15								0.03		0.07			0.11					0.14			0.09
895112	SNP	T→C	rlmC, artJ	intergenic (+11/+188)			0.07													0.05								0.06
895113	SNP	G→A	rlmC, artJ	intergenic (+12/+187)			0.07													0.05								0.06
895151	SNP	T→C	rlmC, artJ	intergenic (+50/+149)																0.05
895468	SNP	A→C	artJ	L188L (CTT→CTG)							0.03
895576	SNP	A→G	artJ	S152S (TCT→TCC)																0.03
895594	SNP	C→G	artJ	P146P (CCG→CCC)																0.03
895627	SNP	A→G	artJ	T135T (ACT→ACC)																0.05
895630	SNP	A→G	artJ	G134G (GGT→GGC)																0.06
895744	SNP	T→C	artJ	K96K (AAA→AAG)																								0.03
895756	SNP	C→G	artJ	P92P (CCG→CCC)											0.03													0.03
895759	SNP	G→C	artJ	T91T (ACC→ACG)																								0.03
895807	SNP	G→T	artJ	S75S (TCC→TCA)																								0.04
896166	SNP	G→C	artJ, artM	intergenic (‑135/+156)					0.04
902522	SNP	G→T	ybjT	T406K (ACG→AAG)																0.09								0.06
902525	SNP	A→C	ybjT	L405R (CTT→CGT)																0.09
907932	SNP	C→G	hcp	E447Q (GAA→CAA)															0.05
908039	SNP	T→A	hcp	E411V (GAG→GTG)																0.07
908043	SNP	C→G	hcp	G410R (GGC→CGC)																0.08
908047	SNP	T→A	hcp	A408A (GCA→GCT)																0.07
910536	SNP	G→C	ybjE, aqpZ	intergenic (‑223/+272)													0.09			0.08								0.08
910537	SNP	G→C	ybjE, aqpZ	intergenic (‑224/+271)													0.09			0.08								0.08
910782	SNP	A→G	ybjE, aqpZ	intergenic (‑469/+26)																0.07
910784	SNP	A→G	ybjE, aqpZ	intergenic (‑471/+24)																0.07
910786	SNP	T→A	ybjE, aqpZ	intergenic (‑473/+22)																0.07
910788	SNP	C→T	ybjE, aqpZ	intergenic (‑475/+20)																0.07
910790	SNP	C→T	ybjE, aqpZ	intergenic (‑477/+18)																0.07
917165	SNP	C→A	macB	P455T (CCT→ACT)												0.04
917772	INS	+C	macB, cspD	intergenic (+23/+50)			0.12		0.09		0.1				0.06		0.08			0.14								0.12
918274	SNP	T→A	cspD, clpS	intergenic (‑228/‑95)																								0.03
918277	SNP	T→A	cspD, clpS	intergenic (‑231/‑92)																								0.03
920014	SNP	G→A	clpA	R432H (CGT→CAT)											0.04
921624	SNP	C→T	serW, infA	intergenic (‑197/+57)			0.11										0.06			0.09								0.08
921630	SNP	A→T	serW, infA	intergenic (‑203/+51)			0.11				0.03						0.08			0.09								0.08
921636	SNP	A→G	serW, infA	intergenic (‑209/+45)			0.11										0.07			0.09								0.09
923078	SNP	G→A	cydC	T525M (ACG→ATG)																				0.03
923758	SNP	C→A	cydC	T298T (ACG→ACT)																0.04								0.05
923761	SNP	T→A	cydC	V297V (GTA→GTT)																0.04								0.04
923764	SNP	T→G	cydC	P296P (CCA→CCC)																0.03								0.04
923840	SNP	C→T	cydC	G271D (GGC→GAC)																							0.08
923903	SNP	A→G	cydC	I250T (ATA→ACA)																0.04								0.05
923908	SNP	T→A	cydC	Q248H (CAA→CAT) ‡																0.05								0.05
923909	SNP	T→A	cydC	Q248L (CAA→CTA) ‡																0.04								0.04
923914	SNP	C→T	cydC	L246L (TTG→TTA)																0.04								0.04
924392	SNP	G→A	cydC	A87V (GCG→GTG)																0.05
926129	SNP	G→A	cydD	A97V (GCC→GTC)						0.08
926385	SNP	A→C	cydD	W12G (TGG→GGG)																0.03
926388	SNP	G→T	cydD	R11S (CGC→AGC)																0.03
926799	SNP	G→A	trxB	D236D (GAC→GAT)																0.04
926806	SNP	G→C	trxB	S234* (TCA→TGA)																0.04
926813	SNP	T→C	trxB	I232V (ATC→GTC)																0.05
929651	SNP	T→A	ftsK	A324A (GCT→GCA)													0.1			0.06								0.1
931827	SNP	G→A	ftsK	A1050T (GCC→ACC)																				0.04
931831	SNP	A→G	ftsK	N1051S (AAC→AGC)																				0.04
931834	INS	+A	ftsK	coding (3155/3990 nt)																				0.04
931837	DEL	Δ1 bp	ftsK	coding (3158/3990 nt)																				0.04
931841	SNP	C→T	ftsK	R1054R (CGC→CGT)																				0.05
931845	SNP	T→C	ftsK	C1056R (TGT→CGT)																				0.04
932685	SNP	C→T	ftsK, lolA	intergenic (+16/‑143)								0.07
933548	SNP	T→G	rarA	H33Q (CAT→CAG)																								0.03
934983	SNP	G→C	serS	E34Q (GAA→CAA)						0.05																		0.05
936207	SNP	T→C	serS, dmsA	intergenic (+31/‑208)			0.1		0.08								0.09											0.06
936210	SNP	G→A	serS, dmsA	intergenic (+34/‑205)			0.11		0.07								0.09			0.06								0.06
937758	SNP	G→T	dmsA	W448C (TGG→TGT)					0.06
940372	SNP	G→A	dmsC, ycaC	intergenic (+20/+15)					0.04
941454	SNP	T→A	ycaD	V43E (GTA→GAA)																0.03
945197	DEL	Δ1 bp	ycaK	coding (74/591 nt)			0.1										0.06			0.08								0.09
945201	INS	+G	ycaK	coding (78/591 nt)			0.1										0.06			0.08								0.09
945769	SNP	C→T	ycaK, pflA	intergenic (+55/+27)			0.1		0.05																			0.09
945770	SNP	A→T	ycaK, pflA	intergenic (+56/+26)			0.1		0.04																			0.1
945773	SNP	A→T	ycaK, pflA	intergenic (+59/+23)			0.1		0.05																			0.1
945774	SNP	A→G	ycaK, pflA	intergenic (+60/+22)			0.1		0.05																			0.1
946066	SNP	C→T	pflA	L157L (CTG→CTA)																0.04
946951	SNP	G→A	pflB	A687V (GCT→GTT)			0.11													0.09								0.09
946954	SNP	A→T	pflB	L686Q (CTG→CAG)			0.11													0.09								0.09
946957	SNP	T→C	pflB	N685S (AAC→AGC)			0.11													0.09								0.08
947333	SNP	T→A	pflB	I560F (ATC→TTC)																0.03
947334	SNP	T→A	pflB	E559D (GAA→GAT)																0.03
947662	SNP	C→G	pflB	G450A (GGC→GCC)																0.04
947665	SNP	C→G	pflB	G449A (GGC→GCC)																0.04
948086	SNP	G→C	pflB	L309V (CTG→GTG)																0.03								0.04
948087	SNP	G→C	pflB	H308Q (CAC→CAG)																								0.04
949060	SNP	A→C	pflB, focA	intergenic (‑50/+5)			0.07													0.05								0.1
949073	SNP	G→T	focA	H284N (CAC→AAC)			0.08													0.06								0.09
949176	SNP	A→T	focA	N249K (AAT→AAA)			0.06													0.05								0.06
952686	SNP	G→A	ycaP	G157R (GGG→AGG)								0.05
953537	SNP	T→G	serC	A143A (GCT→GCG)							0.08				0.03					0.05				0.03
953552	SNP	T→C	serC	Y148Y (TAT→TAC)							0.08				0.04					0.08								0.04
953573	SNP	T→C	serC	D155D (GAT→GAC)							0.07				0.05					0.09				0.04				0.03
953591	SNP	A→G	serC	E161E (GAA→GAG)							0.05				0.07					0.08				0.04				0.04
953607	SNP	G→A	serC	A167T (GCA→ACA) ‡							0.05									0.07				0.03
953608	SNP	C→A	serC	A167E (GCA→GAA) ‡							0.05									0.06				0.03
953627	SNP	T→C	serC	A173A (GCT→GCC)							0.04				0.04					0.06				0.03
954116	SNP	T→G	serC	A336A (GCT→GCG)							0.04				0.04									0.03
954152	SNP	A→G	serC	K348K (AAA→AAG)						0.04
954225	SNP	C→G	serC, aroA	intergenic (+28/‑43)							0.04									0.08	0.13			0.03				0.03
954227	SNP	A→T	serC, aroA	intergenic (+30/‑41)							0.05									0.08	0.13							0.04
954229	SNP	C→G	serC, aroA	intergenic (+32/‑39)							0.04									0.08	0.13			0.03				0.03
954443	SNP	C→G	aroA	A59G (GCG→GGG)							0.04
955118	SNP	G→T	aroA	G284V (GGC→GTC)																0.07								0.08
955123	SNP	A→C	aroA	T286P (ACC→CCC)																0.07								0.07
955290	SNP	G→A	aroA	E341E (GAG→GAA)																0.04								0.04
955335	SNP	C→T	aroA	G356G (GGC→GGT)							0.03																	0.04
955344	SNP	G→A	aroA	V359V (GTG→GTA)																								0.04
955377	SNP	T→A	aroA	P370P (CCT→CCA)							0.04																	0.04
956610	SNP	A→T	ycaL, cmk	intergenic (+126/‑47)													0.04			0.06
956635	SNP	C→T	ycaL, cmk	intergenic (+151/‑22)						0.05
957508	SNP	C→G	rpsA	P20A (CCG→GCG)																0.03
958380	SNP	C→T	rpsA	D310D (GAC→GAT)							0.08									0.1				0.09				0.09
958597	SNP	T→C	rpsA	L383L (TTG→CTG)							0.07													0.05				0.05
959604	SNP	T→C	ihfB, ycaI	intergenic (+36/‑172)					0.08								0.08			0.06					0.1			0.11
959606	SNP	T→A	ihfB, ycaI	intergenic (+38/‑170)					0.08								0.08			0.06					0.1			0.11
959608	SNP	G→A	ihfB, ycaI	intergenic (+40/‑168)					0.08								0.09			0.07					0.09			0.11
960504	SNP	T→A	ycaI	I243I (ATT→ATA)												0.04
961199	INS	+C	ycaI	coding (1424/2265 nt)																								0.03
962563	SNP	T→C	msbA	Y163H (TAC→CAC)																									0.06
963447	SNP	C→G	msbA	A457A (GCC→GCG)																0.03								0.03
963450	SNP	C→G	msbA	Y458* (TAC→TAG)																								0.03
963862	SNP	G→A	lpxK	R14Q (CGG→CAG)																0.04
963868	SNP	T→A	lpxK	L16* (TTG→TAG)																0.03
963871	SNP	T→C	lpxK	L17P (CTG→CCG)																0.03
964213	SNP	T→A	lpxK	V131E (GTA→GAA)													0.07
966345	SNP	C→G	kdsB	S13C (TCC→TGC) ‡																0.04
966346	SNP	C→G	kdsB	S13S (TCC→TCG) ‡																0.05
969053	SNP	A→T	smtA	T21S (ACC→TCC)																									0.06
971156	SNP	G→T	mukE	D27Y (GAC→TAC) ‡																0.06					0.11			0.07
971157	SNP	A→C	mukE	D27A (GAC→GCC) ‡																0.06					0.14			0.08
981309	SNP	C→T	aspC, ompF	intergenic (‑144/+41)																0.07								0.07
981310	SNP	A→T	aspC, ompF	intergenic (‑145/+40)			0.05													0.06								0.07
981311	SNP	A→T	aspC, ompF	intergenic (‑146/+39)			0.05													0.07								0.06
981312	SNP	A→G	aspC, ompF	intergenic (‑147/+38)			0.05													0.07								0.06
981479	SNP	G→A	ompF	G320G (GGC→GGT)							0.45				0.39					0.48				0.25				0.39
981866	SNP	A→C	ompF	S191S (TCT→TCG) ‡			0.08		0.06	0.04							0.06
981866	SNP	A→C	ompF	S191S (TCT→TCG)																								0.03
981867	SNP	G→T	ompF	S191Y (TCT→TAT) ‡			0.08		0.06	0.04							0.06
981869	SNP	A→G	ompF	R190R (CGT→CGC)							0.3				0.22					0.35				0.22				0.26
982007	SNP	A→C	ompF	T144T (ACT→ACG)							0.31				0.25					0.39				0.25				0.35
982010	SNP	A→G	ompF	D143D (GAT→GAC)							0.29				0.25					0.39				0.25				0.34
982016	SNP	A→G	ompF	G141G (GGT→GGC)							0.36				0.31					0.43				0.28				0.35
982022	SNP	T→C	ompF	E139E (GAA→GAG)							0.37				0.3					0.42				0.28				0.4
982025	SNP	T→A	ompF	P138P (CCA→CCT)							0.36				0.29					0.41				0.28				0.39
982304	SNP	A→G	ompF	F45F (TTT→TTC)							0.47				0.39					0.57				0.33				0.49
982319	SNP	A→G	ompF	V40V (GTT→GTC)							0.48				0.38					0.56				0.34				0.48
982560	SNP	T→A	ompF, asnS	intergenic (‑122/+481)							0.15		1									1						0.11	0.17	1
982618	SNP	C→A	ompF, asnS	intergenic (‑180/+423)																								0.05
982874	SNP	A→T	ompF, asnS	intergenic (‑436/+167)			0.06		0.11								0.05			0.05								0.07
982876	SNP	A→C	ompF, asnS	intergenic (‑438/+165)			0.07		0.12								0.05			0.05								0.07
982877	SNP	A→T	ompF, asnS	intergenic (‑439/+164)			0.06		0.12								0.06			0.05								0.07
982878	SNP	G→T	ompF, asnS	intergenic (‑440/+163)			0.06		0.11								0.05			0.04								0.07
982880	SNP	A→T	ompF, asnS	intergenic (‑442/+161)			0.07		0.12								0.05			0.05								0.08
983016	SNP	G→C	ompF, asnS	intergenic (‑578/+25)			0.12		0.1		0.04						0.14			0.13				0.05				0.1
983017	SNP	G→C	ompF, asnS	intergenic (‑579/+24)			0.12		0.12		0.03				0.03		0.14			0.13				0.05				0.1
984007	SNP	C→T	asnS	A145A (GCG→GCA)												0.04
984376	SNP	C→T	asnS	V22V (GTG→GTA)																0.04								0.04
984403	SNP	A→G	asnS	R13R (CGT→CGC)							0.05									0.04				0.05				0.05
984590	SNP	C→T	asnS, pncB	intergenic (‑149/+20)																0.06
984595	SNP	A→G	asnS, pncB	intergenic (‑154/+15)																0.07
986199	SNP	A→T	pepN	Q41L (CAG→CTG)																								0.03
987469	SNP	C→G	pepN	T464T (ACC→ACG)												0.05
988710	SNP	A→G	pepN, ssuB	intergenic (+20/+23)			0.11				0.04						0.05			0.04
988711	SNP	A→C	pepN, ssuB	intergenic (+21/+22)			0.11				0.04						0.05			0.04
988714	SNP	G→T	pepN, ssuB	intergenic (+24/+19)			0.11				0.04						0.05			0.05
988715	SNP	C→T	pepN, ssuB	intergenic (+25/+18)			0.12				0.04						0.05			0.05
989185	SNP	T→A	ssuB	K106* (AAA→TAA)																0.05								0.04
990393	SNP	A→C	ssuD	V351G (GTC→GGC)			0.05
992118	SNP	C→A	ssuA	G95W (GGG→TGG)																0.03
992122	SNP	A→T	ssuA	A93A (GCT→GCA)																0.03
992126	SNP	T→G	ssuA	Q92P (CAG→CCG)																0.03
994454	SNP	T→A	elfD	V170D (GTC→GAC)																								0.04
1000197	SNP	T→G	ycbF, pyrD	intergenic (+84/‑27)			0.12										0.1			0.08								0.08
1000202	SNP	C→A	ycbF, pyrD	intergenic (+89/‑22)			0.12										0.1			0.08								0.08
1002598	SNP	G→A	ycbX	A153A (GCC→GCT)																0.06
1002601	SNP	T→C	ycbX	E152E (GAA→GAG)																0.07
1003269	SNP	T→C	ycbX, rlmL	intergenic (‑213/‑31)			0.15										0.13			0.06								0.04
1003272	SNP	G→A	ycbX, rlmL	intergenic (‑216/‑28)			0.14										0.13			0.06								0.04
1004362	SNP	T→A	rlmL	L355M (TTG→ATG) ‡																0.07
1004363	SNP	T→A	rlmL	L355* (TTG→TAG) ‡																0.07
1005644	SNP	G→A	uup	P75P (CCG→CCA)												0.04
1006279	SNP	C→G	uup	A287G (GCC→GGC)																0.03								0.03
1006315	SNP	G→A	uup	R299H (CGC→CAC)													0.07
1011230	SNP	C→T	rmf	G20G (GGC→GGT)							0.03									0.03
1011368	SNP	T→A	rmf, fabA	intergenic (+30/+40)			0.11		0.11						0.05		0.06			0.12				0.03	0.16			0.11
1013705	SNP	G→C	ycbZ	S17R (AGC→AGG) ‡			0.08													0.08								0.08
1013707	SNP	T→G	ycbZ	S17R (AGC→CGC) ‡			0.08													0.09								0.08
1013710	SNP	C→A	ycbZ	D16Y (GAT→TAT)			0.08													0.09								0.07
1013712	SNP	G→C	ycbZ	T15S (ACC→AGC)			0.08													0.08								0.07
1014439	SNP	A→T	matP, ompA	intergenic (+46/+30)			0.12										0.09		0.24	0.1	0.14			0.04				0.07
1014442	SNP	A→T	matP, ompA	intergenic (+49/+27)			0.12										0.09		0.24	0.1	0.14			0.04				0.07
1014935	SNP	C→T	ompA	G192D (GGT→GAT)																							0.06
1015150	SNP	G→A	ompA	G120G (GGC→GGT)							0.04				0.05					0.06								0.04
1016414	SNP	A→T	sulA, sxy	intergenic (‑39/‑180)			0.12				0.04									0.11								0.08
1017144	SNP	C→T	sxy	P184L (CCG→CTG)																0.05
1017147	SNP	T→C	sxy	V185A (GTG→GCG)																0.05
1017151	SNP	A→G	sxy	A186A (GCA→GCG)																0.05
1017152	SNP	C→T	sxy	R187C (CGC→TGC)																0.06
1017156	SNP	G→A	sxy	R188H (CGC→CAC)																0.05
1017159	SNP	A→G	sxy	Q189R (CAG→CGG)																0.05
1017367	INS	+A	yccS	coding (1973/2154 nt)																0.05
1017369	SNP	T→A	yccS	E657D (GAA→GAT)																0.04
1017378	SNP	A→C	yccS	P654P (CCT→CCG) ‡																0.05
1017379	SNP	G→T	yccS	P654H (CCT→CAT) ‡																0.05
1017381	SNP	T→C	yccS	Q653Q (CAA→CAG)																0.05
1017388	SNP	T→A	yccS	H651L (CAT→CTT)																0.05
1017390	DEL	Δ1 bp	yccS	coding (1950/2154 nt)																0.04
1018059	SNP	G→C	yccS	C427W (TGC→TGG)																								0.08
1020945	SNP	G→T	helD	G340V (GGT→GTT)					0.07								0.09			0.06								0.03
1020948	SNP	A→C	helD	N341T (AAC→ACC)					0.07								0.1			0.06								0.03
1022177	SNP	C→A	mgsA	D99Y (GAT→TAT)						0.06
1023938	SNP	T→A	hspQ	E80D (GAA→GAT) ‡																0.03
1023939	SNP	T→A	hspQ	E80V (GAA→GTA) ‡																0.03
1024357	SNP	C→T	rlmI	A357T (GCA→ACA)						0.05
1026176	SNP	C→T	tusE, yccA	intergenic (‑52/+39)															0.08
1028101	SNP	G→A	hyaA	A169A (GCG→GCA)																						0.12
1031021	SNP	T→C	hyaC	V167A (GTG→GCG)					0.05
1031546	SNP	G→A	hyaD	A107A (GCG→GCA)			0.14													0.12								0.08
1031550	SNP	A→G	hyaD	I109V (ATC→GTC)			0.16													0.12								0.08
1031559	SNP	C→T	hyaD	H112Y (CAT→TAT)			0.16													0.13								0.08
1031563	SNP	T→C	hyaD	L113P (CTG→CCG)			0.15													0.13								0.08
1032122	SNP	G→T	hyaE	G105C (GGC→TGC)																							0.08
1032291	SNP	T→A	hyaF	C29* (TGT→TGA)																0.04								0.04
1033573	SNP	C→G	cbdA	H126Q (CAC→CAG)							0.03									0.08								0.07
1033574	SNP	C→G	cbdA	L127V (CTG→GTG)							0.03									0.09								0.07
1034935	SNP	G→A	cbdB	V62I (GTC→ATC) ‡			0.07				0.05									0.07								0.04
1034936	SNP	T→C	cbdB	V62A (GTC→GCC) ‡			0.06				0.05									0.07								0.04
1035254	DEL	Δ1 bp	cbdB	coding (503/1137 nt)																						0.12
1037393	SNP	T→G	appA, etk	intergenic (+22/+93)					0.06								0.09			0.05				0.03				0.06
1037396	SNP	C→A	appA, etk	intergenic (+25/+90)					0.05								0.09			0.05				0.03				0.06
1038401	SNP	C→T	etk	P422P (CCG→CCA)														0.07
1039828	SNP	C→A	etp	R102L (CGC→CTC)																								0.04
1039831	SNP	A→T	etp	V101D (GTC→GAC)																								0.04
1039834	SNP	T→G	etp	E100A (GAG→GCG)																0.03								0.04
1043867	SNP	T→A	gfcC	D94V (GAC→GTC)						0.05
1043885	SNP	C→T	gfcC	W88* (TGG→TAG) ‡			0.12													0.08								0.08
1043886	SNP	A→G	gfcC	W88R (TGG→CGG) ‡			0.11													0.07								0.08
1044553	SNP	T→C	gfcB	Q79R (CAG→CGG) ‡			0.08													0.03								0.06
1044554	SNP	G→A	gfcB	Q79* (CAG→TAG) ‡			0.08													0.03								0.06
1044554	SNP	G→A	gfcB	Q79* (CAG→TAG)																				0.03
1044661	SNP	T→A	gfcB	Q43L (CAG→CTG)																0.03					0.11			0.03
1044664	SNP	T→A	gfcB	Q42L (CAG→CTG)																0.03					0.11			0.03
1047713	SNP	C→T	gnsA, yccM	intergenic (+17/+32)																0.1				0.04				0.05
1047716	SNP	T→C	gnsA, yccM	intergenic (+20/+29)																0.09				0.05				0.04
1047717	SNP	G→A	gnsA, yccM	intergenic (+21/+28)																0.09				0.04				0.04
1047720	SNP	A→G	gnsA, yccM	intergenic (+24/+25)																0.08				0.05				0.04
1053775	SNP	A→C	torC	D79A (GAC→GCC)																0.03
1053779	SNP	T→G	torC	C80W (TGT→TGG)																0.03
1053787	SNP	C→G	torC	P83R (CCG→CGG)											0.03					0.05					0.13			0.03
1053790	SNP	C→G	torC	P84R (CCG→CGG)											0.03					0.04					0.13			0.03
1053797	SNP	T→G	torC	I86M (ATT→ATG)																0.03
1053798	SNP	C→A	torC	P87T (CCA→ACA)																0.03
1055761	SNP	T→C	torA	I350I (ATT→ATC)																0.04
1055762	SNP	G→A	torA	D351N (GAT→AAT)																0.04
1059517	SNP	G→T	yccE	S9I (AGT→ATT)																								0.03
1059616	SNP	T→C	yccE	L42P (CTG→CCG) ‡			0.06				0.03						0.07			0.07					0.09			0.07
1059616	SNP	T→C	yccE	L42P (CTG→CCG)					0.04
1059617	SNP	G→A	yccE	L42L (CTG→CTA) ‡			0.06				0.03						0.08			0.08					0.09			0.08
1059617	SNP	G→A	yccE	L42L (CTG→CTA)																				0.03
1059735	SNP	C→A	yccE	L82I (CTA→ATA) ‡																0.05
1059736	SNP	T→G	yccE	L82R (CTA→CGA) ‡																0.05
1063203	SNP	T→A	wrbA, ymdF	intergenic (‑39/‑334)			0.06													0.07
1063475	SNP	A→G	wrbA, ymdF	intergenic (‑311/‑62)													0.03			0.04								0.06
1063478	SNP	C→T	wrbA, ymdF	intergenic (‑314/‑59)													0.04			0.05								0.06
1065002	SNP	C→T	rutG	T98T (ACG→ACA)												0.04
1065833	SNP	G→A	rutE	C193C (TGC→TGT)													0.05
1065974	SNP	C→T	rutE	M146I (ATG→ATA) ‡																0.03
1065975	SNP	A→G	rutE	M146T (ATG→ACG) ‡																0.03
1066329	SNP	A→G	rutE	V28A (GTC→GCC)																								0.04
1066334	SNP	T→A	rutE	T26T (ACA→ACT)																								0.03
1066454	SNP	G→T	rutD	A256A (GCC→GCA)																0.03
1066457	SNP	A→C	rutD	L255L (CTT→CTG)																0.03
1067816	SNP	T→A	rutB	E168D (GAA→GAT)																								0.06
1068012	SNP	T→C	rutB	Q103R (CAG→CGG)																0.05
1068015	SNP	G→A	rutB	P102L (CCG→CTG)																0.05
1070350	SNP	G→T	rutR, putA	intergenic (+14/+26)			0.08		0.09						0.03		0.09			0.08				0.03				0.07
1070354	SNP	G→A	rutR, putA	intergenic (+18/+22)			0.07		0.07								0.09			0.07				0.03				0.06
1070355	SNP	T→C	rutR, putA	intergenic (+19/+21)			0.07		0.07								0.08			0.07				0.03				0.05
1070359	SNP	A→C	rutR, putA	intergenic (+23/+17)					0.07								0.08			0.07				0.03				0.06
1070401	SNP	T→G	putA	N1313T (AAC→ACC)													0.06			0.11								0.04
1070404	SNP	C→A	putA	G1312V (GGT→GTT)													0.06			0.1								0.04
1070971	SNP	G→T	putA	A1123E (GCG→GAG)				0.05									0.06			0.1								0.07
1070974	SNP	A→C	putA	L1122R (CTC→CGC)				0.06									0.07			0.09								0.07
1071268	SNP	A→G	putA	L1024P (CTG→CCG)												0.05
1071350	SNP	G→A	putA	Q997* (CAA→TAA)						0.06
1076071	SNP	T→G	putP	G437G (GGT→GGG)																								0.03
1077955	SNP	T→A	efeO	F86Y (TTT→TAT) ‡																0.05
1077956	SNP	T→A	efeO	F86L (TTT→TTA) ‡																0.05
1078219	SNP	C→T	efeO	A174V (GCA→GTA)																				0.03
1080115	SNP	G→T	efeB, phoH	intergenic (+12/‑333)			0.06
1080652	SNP	T→A	phoH	S69T (TCT→ACT)																				0.03
1084089	SNP	C→T	pgaB	D409N (GAT→AAT)							0.05									0.07								0.07
1084092	SNP	A→G	pgaB	L408L (TTA→CTA)							0.04									0.07								0.07
1085263	SNP	C→T	pgaB	M17I (ATG→ATA)																0.08								0.05
1085272	SNP	A→G	pgaB	S14S (AGT→AGC)																0.09								0.05
1088024	SNP	C→T	pgaA, ycdT	intergenic (‑279/‑308)																							0.05
1092976	SNP	T→C	ycdU, serX	intergenic (+691/+45)														0.11
1095152	SNP	A→G	ycdY	P19P (CCA→CCG)							0.04
1095999	SNP	T→A	ycdZ	V83D (GTC→GAC)																0.06								0.08
1096245	SNP	G→T	ycdZ, csgG	intergenic (+2/+62)							0.04				0.03		0.07			0.12								0.13
1096247	SNP	G→C	ycdZ, csgG	intergenic (+4/+60)							0.04				0.03		0.08			0.1								0.12
1096249	SNP	A→C	ycdZ, csgG	intergenic (+6/+58)							0.04						0.07			0.1								0.11
1096999	SNP	T→G	csgG	K48Q (AAA→CAA)																0.04
1097004	SNP	G→A	csgG	T46M (ACG→ATG)																0.05
1097007	SNP	G→T	csgG	P45Q (CCG→CAG)																0.04
1097011	SNP	C→A	csgG	A44S (GCG→TCG)																0.05
1097012	SNP	T→G	csgG	P43P (CCA→CCC) ‡																0.05
1097013	SNP	G→C	csgG	P43R (CCA→CGA) ‡																0.05
1097016	SNP	A→C	csgG	L42R (CTG→CGG)																0.04
1097019	SNP	T→C	csgG	H41R (CAT→CGT)																0.05
1097024	SNP	C→A	csgG	L39F (TTG→TTT)																0.05
1098406	SNP	T→A	csgD	K83* (AAA→TAA)											0.04
1102806	SNP	C→A	clsC	R332R (CGC→CGA)											0.04
1102925	SNP	C→G	clsC	T372S (ACC→AGC)														0.06
1103173	SNP	T→A	clsC	F455I (TTC→ATC)			0.08
1108753	SNP	A→G	opgH	H812R (CAT→CGT)					0.05
1109000	SNP	G→A	opgH, yceK	intergenic (+138/‑35)			0.17		0.06		0.03						0.1			0.07								0.07
1109002	SNP	T→A	opgH, yceK	intergenic (+140/‑33)			0.18		0.07		0.03						0.1			0.07								0.07
1109004	SNP	T→C	opgH, yceK	intergenic (+142/‑31)			0.18		0.06		0.03				0.03		0.09			0.08								0.07
1109898	SNP	C→A	mdtG	S350I (AGC→ATC)												0.03
1112310	SNP	A→C	yceA	K16N (AAA→AAC)													0.05			0.04								0.05
1112313	SNP	G→T	yceA	M17I (ATG→ATT)							0.05						0.04			0.05								0.05
1113616	SNP	G→A	yceI	T106I (ACA→ATA)																							0.06
1115374	SNP	A→G	solA	Y223Y (TAT→TAC)																								0.05
1115377	SNP	C→T	solA	W222* (TGG→TGA)																0.03								0.05
1116670	SNP	G→T	bssS, dinI	intergenic (‑259/+28)																0.06								0.08
1116673	SNP	A→C	bssS, dinI	intergenic (‑262/+25)																0.07								0.07
1116679	SNP	C→A	bssS, dinI	intergenic (‑268/+19)																								0.06
1117971	SNP	T→C	pyrC	P31P (CCA→CCG)																								0.23
1124850	SNP	G→C	murJ, flgN	intergenic (+20/+20)			0.08				0.06						0.07			0.09				0.04				0.11
1125341	SNP	T→A	flgM	I82F (ATT→TTT)			0.05
1126012	SNP	G→C	flgA	P103R (CCC→CGC)					0.07
1126080	SNP	G→A	flgA	C80C (TGC→TGT)												0.04
1126766	SNP	A→T	flgB	N98I (AAT→ATT)															0.06	0.07
1128114	SNP	A→G	flgE	T29A (ACC→GCC)													0.04
1128613	SNP	A→T	flgE	D195V (GAC→GTC)													0.1			0.06								0.03
1129320	SNP	A→T	flgF	V21V (GTA→GTT)																0.04
1130117	SNP	A→G	flgF, flgG	intergenic (+104/‑68)																0.05
1130118	SNP	A→C	flgF, flgG	intergenic (+105/‑67)																0.05
1130124	SNP	T→A	flgF, flgG	intergenic (+111/‑61)																0.05
1130125	SNP	T→A	flgF, flgG	intergenic (+112/‑60)																0.05
1130131	SNP	G→T	flgF, flgG	intergenic (+118/‑54)																0.05
1130132	SNP	C→T	flgF, flgG	intergenic (+119/‑53)																0.06
1131481	DEL	Δ1 bp	flgH	coding (462/699 nt)																0.04
1131482	SNP	G→T	flgH	V155L (GTA→TTA) ‡																0.05
1131482	DEL	Δ1 bp	flgH	coding (463/699 nt)																								0.05
1131483	SNP	T→A	flgH	V155E (GTA→GAA) ‡																0.04
1131484	SNP	A→C	flgH	V155V (GTA→GTC) ‡																0.04
1131485	INS	+C	flgH	coding (466/699 nt)																0.04								0.05
1131574	SNP	T→A	flgH	N185K (AAT→AAA)																0.03
1135675	SNP	A→G	flgL	T63A (ACG→GCG)																0.03
1138045	DEL	Δ123 bp	rne	coding (1657‑1779/3186 nt)																	0.47
1139202	SNP	G→T	rne	H208N (CAT→AAT)																0.07								0.06
1139203	SNP	A→C	rne	I207M (ATT→ATG)																0.08								0.06
1140682	INS	+C	rluC	coding (287/960 nt)			0.07
1140687	DEL	Δ1 bp	rluC	coding (292/960 nt)			0.06
1141395	SNP	A→G	rluC, yceF	intergenic (+40/+72)																0.04								0.03
1141396	SNP	A→C	rluC, yceF	intergenic (+41/+71)																0.04								0.04
1141402	SNP	T→A	rluC, yceF	intergenic (+47/+65)																0.05								0.04
1141403	SNP	T→A	rluC, yceF	intergenic (+48/+64)																0.05								0.03
1141409	SNP	G→T	rluC, yceF	intergenic (+54/+58)																0.04								0.04
1141410	SNP	C→T	rluC, yceF	intergenic (+55/+57)																0.04								0.04
1143003	SNP	A→G	rpmF, plsX	intergenic (+7/‑74)																0.06								0.03
1143004	SNP	T→G	rpmF, plsX	intergenic (+8/‑73)							0.03						0.06			0.04
1143005	SNP	C→A	rpmF, plsX	intergenic (+9/‑72)													0.06			0.04
1143436	SNP	G→T	plsX	K120N (AAG→AAT)			0.18		0.08		0.05						0.08			0.08					0.16			0.09
1143442	SNP	G→C	plsX	L122L (CTG→CTC)			0.17		0.08		0.06						0.08			0.07					0.14			0.1
1143443	SNP	G→C	plsX	E123Q (GAG→CAG)			0.17		0.07		0.05						0.08			0.07					0.14			0.1
1143449	SNP	A→C	plsX	I125L (ATT→CTT)			0.18		0.07		0.06						0.08			0.08					0.1			0.09
1144997	SNP	T→G	fabH	S261S (TCT→TCG)																								0.05
1145441	SNP	A→C	fabD	A86A (GCA→GCC)																0.08								0.06
1145444	SNP	G→C	fabD	M87I (ATG→ATC)																0.07								0.05
1145447	SNP	G→T	fabD	M88I (ATG→ATT)																0.08								0.06
1146151	SNP	T→C	fabG	L9P (CTG→CCG)																0.03
1146624	SNP	C→T	fabG	R167C (CGC→TGC)							0.06				0.03					0.09				0.04				0.07
1147329	SNP	T→A	acpP, fabF	intergenic (+22/‑66)			0.17		0.09						0.03		0.08		0.09	0.09								0.07
1147330	SNP	T→A	acpP, fabF	intergenic (+23/‑65)			0.17		0.09						0.03		0.08		0.09	0.09								0.07
1147862	SNP	G→A	fabF	P156P (CCG→CCA)											0.03					0.05								0.06
1147880	SNP	T→C	fabF	T162T (ACT→ACC)							0.04																	0.04
1147991	SNP	C→T	fabF	G199G (GGC→GGT)							0.04																	0.05
1148543	SNP	C→T	fabF	H383H (CAC→CAT)																				0.04
1148549	SNP	G→A	fabF	A385A (GCG→GCA)																				0.04
1148558	SNP	T→C	fabF	V388V (GTT→GTC)																				0.03
1148664	SNP	T→C	fabF, pabC	intergenic (+28/‑92)																0.11								0.08
1148669	SNP	T→A	fabF, pabC	intergenic (+33/‑87)																0.11								0.08
1148670	SNP	T→A	fabF, pabC	intergenic (+34/‑86)													0.05			0.1								0.08
1148675	SNP	G→A	fabF, pabC	intergenic (+39/‑81)																0.12								0.09
1149941	SNP	A→C	yceG	K125T (AAG→ACG)																0.06								0.06
1149950	SNP	G→T	yceG	R128L (CGT→CTT)																								0.05
1153085	SNP	G→C	ycfH, ptsG	intergenic (+55/‑240)			0.09										0.09			0.11					0.15			0.09
1153088	SNP	A→T	ycfH, ptsG	intergenic (+58/‑237)			0.08										0.08			0.1					0.16			0.08
1153089	SNP	A→T	ycfH, ptsG	intergenic (+59/‑236)			0.09										0.08			0.1					0.15			0.08
1153092	SNP	G→C	ycfH, ptsG	intergenic (+62/‑233)			0.09										0.08			0.1					0.15			0.09
1153595	SNP	A→T	ptsG	K91* (AAA→TAA) ‡			0.1		0.05											0.07								0.05
1153596	SNP	A→T	ptsG	K91I (AAA→ATA) ‡			0.1		0.05											0.06								0.05
1154716	SNP	T→C	ptsG	D464D (GAT→GAC)																0.04				0.03				0.03
1154791	SNP	G→T	ptsG, fhuE	intergenic (+33/+27)			0.11		0.08						0.05		0.09			0.12				0.04				0.1
1154792	SNP	A→C	ptsG, fhuE	intergenic (+34/+26)			0.11		0.08						0.05		0.09			0.12				0.04				0.12
1155514	SNP	C→A	fhuE	L498L (CTG→CTT)				0.08
1157484	SNP	T→A	hinT	I48I (ATT→ATA)																								0.03
1158011	SNP	G→A	ycfL	S103S (TCG→TCA)							0.04
1160450	SNP	T→A	nagZ	V300V (GTT→GTA)																0.03
1160829	SNP	T→A	ycfP	I77I (ATT→ATA)													0.04
1164452	SNP	C→T	ycfQ, bhsA	intergenic (‑164/‑77)																0.09					0.1			0.04
1164453	SNP	A→G	ycfQ, bhsA	intergenic (‑165/‑76)																0.08								0.05
1164836	SNP	T→C	bhsA, ldtC	intergenic (+50/+32)			0.06		0.12								0.07			0.09								0.12
1164838	SNP	C→G	bhsA, ldtC	intergenic (+52/+30)			0.06		0.14											0.1								0.11
1164840	SNP	G→A	bhsA, ldtC	intergenic (+54/+28)			0.06		0.13											0.1								0.11
1165728	SNP	G→C	ldtC	P35A (CCA→GCA)			0.1
1169533	SNP	G→A	mfd, ycfT	intergenic (‑113/+15)			0.1		0.09						0.03		0.11			0.09				0.03				0.07
1169536	SNP	T→C	mfd, ycfT	intergenic (‑116/+12)			0.09		0.08		0.03				0.03		0.1			0.09				0.03				0.07
1169957	SNP	A→T	ycfT	L222Q (CTG→CAG)			0.13		0.07											0.1								0.09
1169960	SNP	A→T	ycfT	L221Q (CTG→CAG)			0.13		0.07											0.1								0.09
1171920	SNP	A→T	lolC	I346I (ATA→ATT)																0.03
1173102	SNP	T→G	lolE	N109K (AAT→AAG)			0.12				0.04									0.12								0.12
1173103	SNP	C→A	lolE	L110I (CTT→ATT)			0.12				0.04									0.12								0.12
1173292	SNP	T→C	lolE	S173P (TCG→CCG)					0.05
1174304	SNP	A→T	nagK	K86* (AAA→TAA) ‡																0.06
1174305	SNP	A→T	nagK	K86I (AAA→ATA) ‡																0.06
1174667	SNP	C→T	nagK	Q207* (CAG→TAG)															0.04
1174895	SNP	G→C	nagK	E283Q (GAA→CAA)																0.03
1175179	SNP	A→G	cobB	E31E (GAA→GAG)					0.04
1178220	SNP	G→A	potD	H22H (CAC→CAT)							0.03									0.05
1178227	SNP	G→C	potD	A20G (GCC→GGC)							0.04									0.05								0.06
1178234	SNP	T→C	potD	M18V (ATG→GTG)							0.03									0.04								0.06
1178511	INS	+T	potC	coding (566/795 nt)												0.04
1181485	INS	+G	pepT	coding (186/1227 nt)			0.05													0.03
1181490	DEL	Δ1 bp	pepT	coding (191/1227 nt)			0.05													0.03
1182546	SNP	G→C	pepT, roxA	intergenic (+20/+29)					0.07								0.07			0.13								0.04
1182547	SNP	T→A	pepT, roxA	intergenic (+21/+28)					0.07								0.07			0.13								0.04
1182548	SNP	G→C	pepT, roxA	intergenic (+22/+27)					0.07								0.07			0.13								0.04
1186645	SNP	A→G	purB	T266T (ACT→ACC)																								0.04
1190102	INS	+A	rluE	coding (306/654 nt)																0.04
1190106	SNP	G→A	rluE	P101L (CCG→CTG)																0.05
1190109	SNP	T→C	rluE	Q100R (CAG→CGG)																0.05
1190114	DEL	Δ1 bp	rluE	coding (294/654 nt)																0.05
1190896	SNP	G→T	icd	P106P (CCG→CCT)							0.05									0.04								0.04
1191295	SNP	A→C	icd	G239G (GGA→GGC)							0.04									0.08				0.03				0.09
1191358	SNP	T→C	icd	G260G (GGT→GGC)							0.03									0.06								0.05
1191391	SNP	T→C	icd	T271T (ACT→ACC)							0.03									0.05
1191514	SNP	C→T	icd	A312A (GCC→GCT)																0.06
1191553	SNP	T→A	icd	G325G (GGT→GGA)																0.07								0.05
1191613	SNP	T→C	icd	Y345Y (TAT→TAC)							0.05									0.05
1191634	SNP	T→C	icd	N352N (AAT→AAC)							0.05									0.06
1191668	SNP	C→T	icd	L364L (CTG→TTG) ‡							0.05									0.05								0.05
1191670	SNP	G→A	icd	L364L (CTG→CTA) ‡							0.04									0.05								0.05
1191676	SNP	C→T	icd	H366H (CAC→CAT)							0.05									0.07								0.1
1191682	SNP	T→C	icd	G368G (GGT→GGC)																0.04								0.05
1191688	SNP	C→T	icd	T370T (ACC→ACT)																0.06								0.09
1191694	SNP	G→C	icd	A372A (GCG→GCC)																								0.03
1191697	SNP	T→A	icd	A373A (GCT→GCA)																0.03
1191701	SNP	T→C	icd	L375L (TTA→CTA) ‡																0.05								0.05
1191703	SNP	A→G	icd	L375L (TTA→TTG) ‡																0.04								0.05
1191733	SNP	C→T	icd	N385N (AAC→AAT)																								0.05
1191739	SNP	A→G	icd	K387K (AAA→AAG)																								0.05
1191772	SNP	T→A	icd	D398E (GAT→GAA)																								0.04
1191799	SNP	G→A	icd	E407E (GAG→GAA)																								0.03
1191808	SNP	C→T	icd	D410D (GAC→GAT)																								0.03
1191864	SNP	A→T	icd, ymfD	intergenic (+35/+459)			0.13		0.08		0.05						0.1			0.09				0.04				0.08
1192259	SNP	A→C	icd, ymfD	intergenic (+430/+64)			0.12										0.05			0.09								0.08
1192260	SNP	G→T	icd, ymfD	intergenic (+431/+63)			0.11										0.06			0.1								0.08
1196539	SNP	C→G	xisE, ymfI	intergenic (‑51/‑414)															0.06	0.06
1196614	SNP	T→A	xisE, ymfI	intergenic (‑126/‑339)																0.03								0.06
1197616	DEL	Δ1 bp	ymfJ, cohE	intergenic (‑76/+99)																									0.07
1198192	SNP	C→T	cohE	W66* (TGG→TGA)													0.05
1198413	DEL	Δ1 bp	cohE, croE	intergenic (‑24/‑67)					0.04								0.07
1198417	INS	+C	cohE, croE	intergenic (‑28/‑63)					0.04								0.07
1199864	SNP	G→A	aaaE	pseudogene (5/1134 nt)																0.04
1199865	SNP	T→A	aaaE	pseudogene (6/1134 nt)																0.03
1199866	SNP	T→C	aaaE	pseudogene (7/1134 nt)																0.04
1202051	SNP	A→G	jayE	pseudogene (453/780 nt)													0.04
1202085	SNP	C→G	jayE	pseudogene (487/780 nt)																0.05
1206964	SNP	A→G	icdC	pseudogene (96/165 nt)																0.03
1207066	SNP	A→G	icdC, iraM	intergenic (+33/+70)					0.07		0.04				0.03					0.13								0.09
1207068	SNP	A→T	icdC, iraM	intergenic (+35/+68)					0.07		0.04									0.13								0.09
1207070	SNP	C→T	icdC, iraM	intergenic (+37/+66)			0.08		0.07		0.03									0.13								0.09
1207926	SNP	A→C	iraM, ycgX	intergenic (‑467/+233)																					0.09
1207938	SNP	G→T	iraM, ycgX	intergenic (‑479/+221)																					0.08
1209579	SNP	A→T	bluR, bluF	intergenic (‑64/+141)																0.05								0.03
1209581	SNP	A→T	bluR, bluF	intergenic (‑66/+139)																0.06								0.03
1209582	SNP	C→A	bluR, bluF	intergenic (‑67/+138)																0.05								0.03
1209585	SNP	T→G	bluR, bluF	intergenic (‑70/+135)																0.05								0.03
1209586	SNP	A→T	bluR, bluF	intergenic (‑71/+134)																0.05								0.03
1209588	SNP	A→T	bluR, bluF	intergenic (‑73/+132)			0.04													0.05								0.03
1209967	SNP	G→C	bluF	P322R (CCT→CGT)																				0.04
1209971	SNP	G→T	bluF	Q321K (CAG→AAG)																				0.04
1209972	SNP	G→C	bluF	F320L (TTC→TTG) ‡																				0.04
1209973	SNP	A→C	bluF	F320C (TTC→TGC) ‡																				0.04
1209977	SNP	G→C	bluF	R319G (CGC→GGC)																				0.04
1210055	SNP	T→A	bluF	K293* (AAA→TAA)																								0.05
1211149	SNP	C→A	bluF, ycgZ	intergenic (‑218/‑96)																								0.06
1212571	SNP	T→C	ymgC, ycgG	intergenic (+119/‑213)											0.04
1212572	SNP	T→G	ymgC, ycgG	intergenic (+120/‑212)											0.04
1218384	SNP	T→G	ymgG	M21L (ATG→CTG)																								0.03
1219695	SNP	A→T	ycgI, minE	intergenic (+332/+40)			0.14				0.05					0.04				0.16				0.03				0.14
1219698	SNP	A→T	ycgI, minE	intergenic (+335/+37)			0.14									0.04				0.16				0.04				0.13
1221570	SNP	C→G	minC, ycgJ	intergenic (‑34/‑486)																							0.1
1221571	SNP	A→C	minC, ycgJ	intergenic (‑35/‑485)																							0.09
1221574	SNP	G→T	minC, ycgJ	intergenic (‑38/‑482)																							0.11
1221575	SNP	C→G	minC, ycgJ	intergenic (‑39/‑481)																							0.11
1222288	SNP	T→G	ycgJ	F78C (TTT→TGT)							0.03						0.07			0.1								0.13
1222291	SNP	C→A	ycgJ	T79K (ACA→AAA)							0.03						0.08			0.1								0.13
1222507	SNP	G→C	ycgJ, pliG	intergenic (+83/+20)																0.04
1222508	SNP	A→T	ycgJ, pliG	intergenic (+84/+19)																0.04
1222509	SNP	G→C	ycgJ, pliG	intergenic (+85/+18)																0.03
1225579	DEL	Δ1 bp	hlyE	coding (272/912 nt)			0.06													0.03
1227059	DEL	Δ1 bp	umuC	coding (418/1269 nt)											0.03
1227412	INS	+G	umuC	coding (771/1269 nt)																0.09								0.05
1227419	SNP	T→A	umuC	Y260N (TAT→AAT)			0.08													0.11								0.06
1227426	DEL	Δ1 bp	umuC	coding (785/1269 nt)			0.07													0.09								0.05
1227937	SNP	C→T	umuC, dsbB	intergenic (+27/+19)			0.11										0.14			0.12								0.1
1227940	SNP	A→G	umuC, dsbB	intergenic (+30/+16)			0.11										0.14			0.12								0.1
1228610	SNP	T→A	dsbB, nhaB	intergenic (‑124/+22)			0.11		0.06											0.07					0.19			0.12
1228613	SNP	T→A	dsbB, nhaB	intergenic (‑127/+19)			0.11		0.07											0.07					0.19			0.12
1229147	INS	+G	nhaB	coding (1027/1542 nt)																0.05								0.05
1229156	DEL	Δ1 bp	nhaB	coding (1018/1542 nt)																0.05								0.05
1231842	SNP	C→T	ycgB	A286T (GCG→ACG)															0.06
1233064	SNP	T→C	dadA	V13A (GTT→GCT)																0.04
1233067	SNP	C→G	dadA	A14G (GCC→GGC)																0.03
1233070	SNP	G→A	dadA	S15N (AGC→AAC)																0.03
1235351	SNP	G→A	dadX	V339V (GTG→GTA)															0.07
1239689	SNP	C→T	ycgR	A99T (GCA→ACA)												0.06
1240544	SNP	G→T	ymgE, ycgY	intergenic (+106/‑72)															0.06
1241534	SNP	G→A	treA	P433P (CCC→CCT)															0.06
1242915	SNP	A→T	treA, dhaM	intergenic (‑83/+237)											0.03
1243520	SNP	T→A	dhaM	K351* (AAA→TAA)			0.13		0.06		0.04									0.09								0.11
1244017	SNP	G→A	dhaM	A185V (GCC→GTC)																0.08								0.07
1244022	SNP	A→T	dhaM	F183L (TTT→TTA)																0.08								0.06
1244027	SNP	T→C	dhaM	T182A (ACA→GCA)																0.08								0.06
1244134	SNP	T→A	dhaM	D146V (GAC→GTC)																				0.03
1246417	INS	+C	dhaK, dhaR	intergenic (‑123/‑105)					0.05											0.07								0.08
1246418	SNP	T→C	dhaK, dhaR	intergenic (‑124/‑104)																0.08
1246419	SNP	A→T	dhaK, dhaR	intergenic (‑125/‑103)			0.04													0.07
1246420	SNP	G→A	dhaK, dhaR	intergenic (‑126/‑102)																0.08
1246420	DEL	Δ1 bp	dhaK, dhaR	intergenic (‑126/‑102)																								0.08
1246916	SNP	C→T	dhaR	A132V (GCC→GTC)																						0.15
[truncated: 5,226 more rows]

## Sheet: Table 5
Position	Mutation Type	Sequence Change	Gene	Details	AUX hisD gltB A0 F0 I0 R1	AUX hisD gltB A0 F0 I1 R1	AUX hisD gltB A5 F5 I0 R1	AUX hisD gltB A5 F5 I0 R2	AUX hisD gltB A5 F10 I0 R1	AUX hisD gltB A5 F10 I0 R2	AUX hisD gltB A5 F18 I0 R1	AUX hisD gltB A5 F28 I0 R1	AUX hisD gltB A5 F28 I0 R2	AUX hisD gltB A5 F28 I30 R1	AUX hisD gltB A5 F28 I40 R1	AUX hisD gltB A6 F6 I0 R1	AUX hisD gltB A6 F6 I0 R2	AUX hisD gltB A6 F10 I0 R1	AUX hisD gltB A6 F10 I1 R2	AUX hisD gltB A6 F13 I1 R1	AUX hisD gltB A6 F17 I0 R1	AUX hisD gltB A6 F17 I0 R2	AUX hisD gltB A6 F17 I30 R1	AUX hisD gltB A6 F17 I40 R1	AUX hisD gltB A8 F5 I0 R1	AUX hisD gltB A8 F5 I0 R2	AUX hisD gltB A8 F7 I0 R1	AUX hisD gltB A8 F7 I0 R2	AUX hisD gltB A8 F11 I0 R1	AUX hisD gltB A8 F17 I0 R1	AUX hisD gltB A8 F17 I0 R2	AUX hisD gltB A8 F17 I30 R1	AUX hisD gltB A8 F17 I40 R1
3178254	MOB	IS5 (+) +4 bp	yqiC	coding (56‑59/291 nt)	1		0.4	0.55	0.54	0.61	0.65	0.42	0.64	1		0.53	0.7	0.55	0.55	0.56	0.61	0.65	1		0.46	0.57	0.49	0.59	0.67	0.59	0.67	1
2400257	MOB	IS5 (+) +4 bp	lrhA, alaA	intergenic (‑137/‑780)	1		0.4	0.53	0.59	0.52	0.69	0.58	0.82	1		0.48	0.65	0.39	0.53	0.51	0.59	0.64	1		0.44	0.58	0.47	0.61	0.68	0.57	0.67	1
3178277	SNP	G→T	yqiC	E27* (GAA→TAA)		1	0.62	0.45	0.54	0.41	0.36	0.54	0.42		1	0.42	0.38	0.41	0.48	0.46	0.37	0.39		1	0.54	0.44	0.52	0.35	0.35	0.42	0.35		1
4546084	SNP	G→T	yjiC	H18Q (CAC→CAA)		1	0.48	0.29	0.46	0.36	0.34	0.44	0.29		1	0.42	0.29	0.52	0.53	0.65	0.63	0.52		1	0.48	0.24	0.69	0.33	0.36	0.53	0.41		1
2420353	SNP	A→C	hisJ, argT	intergenic (‑86/+135)												0.39	0.46	0.35	0.56	0.51	0.58	0.65	1
3699344	SNP	T→G	dppB, dppA	intergenic (‑194/+114)			0.33		0.21			0.28				0.34					0.36				0.36		0.34			0.19
3699345	SNP	T→C	dppB, dppA	intergenic (‑195/+113)			0.33		0.21			0.28				0.34		0.26			0.35				0.36		0.34			0.18
3699330	SNP	G→A	dppB, dppA	intergenic (‑180/+128)			0.19		0.2			0.22				0.3		0.21			0.26				0.27					0.14
3699331	SNP	C→A	dppB, dppA	intergenic (‑181/+127)			0.19		0.2			0.22				0.3		0.21			0.26				0.27					0.14
3699408	SNP	G→T	dppB, dppA	intergenic (‑258/+50)					0.24			0.2				0.28									0.32
893424	INS	+A	potI, ybjO	intergenic (+39/‑21)			0.16					0.08				0.23		0.09			0.07				0.1		0.1			0.05	0.1
893429	DEL	Δ1 bp	potI, ybjO	intergenic (+44/‑16)			0.17					0.07				0.22		0.08			0.07				0.1		0.09			0.05	0.1
4301900	SNP	G→C	alsB, alsR	intergenic (‑41/+18)			0.09					0.08				0.21					0.07				0.11					0.05
3053062	SNP	A→T	yqfE, argP	intergenic (‑2/‑50)			0.09			0.08		0.1				0.2		0.06			0.12				0.1		0.13			0.06
3053063	SNP	A→T	yqfE, argP	intergenic (‑3/‑49)			0.09			0.08		0.09				0.2		0.06			0.12				0.1		0.13			0.05
4301897	SNP	G→C	alsB, alsR	intergenic (‑38/+21)			0.09					0.07				0.2					0.07				0.11					0.06
4301906	SNP	A→G	alsB, alsR	intergenic (‑47/+12)			0.08					0.08				0.2					0.07	0.08			0.11					0.06
1524747	SNP	T→C	ydcD, yncI	intergenic (+86/‑96)			0.14					0.1				0.19		0.1		0.05	0.07				0.1					0.03
1524753	SNP	G→T	ydcD, yncI	intergenic (+92/‑90)			0.14					0.1				0.19		0.09		0.04	0.07				0.11					0.03
1524756	SNP	A→C	ydcD, yncI	intergenic (+95/‑87)			0.13					0.1				0.19		0.1		0.05	0.07				0.11					0.04
1945212	DEL	Δ1 bp	yecD	coding (124/567 nt)			0.13					0.06				0.19					0.06				0.11					0.07
2027204	SNP	G→C	yedR, yedS	intergenic (‑239/‑328)			0.14		0.05			0.06				0.19		0.09			0.09				0.1		0.07
4301891	SNP	C→T	alsB, alsR	intergenic (‑32/+27)			0.09					0.07				0.19					0.07				0.11					0.06
4460775	SNP	G→T	ridA, pyrI	intergenic (‑45/+28)			0.14			0.09		0.12				0.19		0.1			0.12				0.15					0.04
564141	SNP	T→A	emrE, ybcK	intergenic (+38/‑217)			0.13					0.06				0.18					0.1				0.1
564146	SNP	T→A	emrE, ybcK	intergenic (+43/‑212)			0.12					0.06				0.18					0.09				0.09
564147	SNP	T→A	emrE, ybcK	intergenic (+44/‑211)			0.11					0.06				0.18					0.09				0.09
564152	SNP	T→A	emrE, ybcK	intergenic (+49/‑206)			0.11					0.06				0.18					0.09				0.1					0.05
716462	SNP	T→A	ybfK, kdpE	intergenic (+166/+50)			0.1					0.06				0.18		0.06		0.04	0.06				0.13					0.04
716465	SNP	T→A	ybfK, kdpE	intergenic (+169/+47)			0.1					0.06				0.18		0.06		0.04	0.06				0.13					0.04
716467	SNP	T→A	ybfK, kdpE	intergenic (+171/+45)			0.1					0.06				0.18		0.06		0.04	0.06				0.13					0.04
954225	SNP	C→G	serC, aroA	intergenic (+28/‑43)			0.13		0.06			0.05	0.08			0.18					0.08	0.05			0.07					0.06
954227	SNP	A→T	serC, aroA	intergenic (+30/‑41)			0.13		0.06			0.05	0.08			0.18					0.08	0.05			0.07					0.06
954229	SNP	C→G	serC, aroA	intergenic (+32/‑39)			0.12		0.06			0.05	0.08			0.18					0.08	0.05			0.07					0.06
1945223	INS	+C	yecD	coding (135/567 nt)			0.12					0.06				0.18					0.07				0.11					0.06
2075169	SNP	A→T	dacD	I287N (ATT→AAT)			0.16		0.07			0.07				0.18					0.11				0.15		0.09			0.06
2831581	SNP	A→T	hydN, ascG	intergenic (‑117/+32)			0.13		0.07	0.08		0.05				0.18		0.12			0.09	0.06			0.1					0.06
2831590	SNP	A→T	hydN, ascG	intergenic (‑126/+23)			0.13		0.08	0.07		0.05				0.18		0.11			0.08	0.06			0.1		0.05			0.05
4460774	SNP	G→A	ridA, pyrI	intergenic (‑44/+29)			0.14			0.09		0.12				0.18		0.1			0.13				0.15					0.04
1227937	SNP	C→T	umuC, dsbB	intergenic (+27/+19)			0.13					0.07				0.17		0.06			0.09				0.13		0.2			0.05
1524762	SNP	G→A	ydcD, yncI	intergenic (+101/‑81)			0.13					0.1				0.17		0.09		0.04	0.06				0.11					0.03
1644404	SNP	G→A	ydfE	pseudogene (70/765 nt)			0.14		0.06			0.06				0.17		0.1			0.07				0.15		0.11			0.05
1793627	DEL	Δ1 bp	pheM, rplT	intergenic (‑100/+23)			0.12		0.08			0.05				0.17					0.1				0.1					0.05
1863116	DEL	Δ1 bp	yeaG, yeaH	intergenic (+17/‑96)			0.2					0.1				0.17		0.18			0.07				0.11		0.15			0.05
1944549	SNP	C→G	aspS	A77A (GCG→GCC)			0.17					0.13				0.17					0.08				0.11		0.12			0.06
2553680	SNP	C→T	yffL	A22V (GCT→GTT)			0.09					0.1				0.17		0.09			0.1				0.14		0.06			0.06
3174649	SNP	A→T	ygiC	E290D (GAA→GAT)			0.12		0.05			0.11				0.17					0.08				0.11					0.07
3174653	SNP	G→C	ygiC	D292H (GAT→CAT)			0.13		0.05			0.13				0.17					0.08				0.12					0.07
3174657	SNP	A→T	ygiC	H293L (CAT→CTT)			0.13		0.05			0.11				0.17					0.08				0.11					0.07
4044619	SNP	G→T	yihA, yihI	intergenic (‑494/‑88)			0.14		0.07			0.06				0.17					0.08				0.15					0.06
4044622	SNP	A→C	yihA, yihI	intergenic (‑497/‑85)			0.13		0.07			0.06				0.17		0.05			0.08				0.15					0.06
4460768	SNP	A→C	ridA, pyrI	intergenic (‑38/+35)			0.14			0.08		0.13				0.17		0.1			0.13				0.14					0.04
4460769	SNP	T→C	ridA, pyrI	intergenic (‑39/+34)			0.14			0.08		0.12				0.17		0.09			0.12				0.15					0.04
4468829	SNP	A→T	rraB, yjgM	intergenic (+123/+22)			0.12					0.09				0.17	0.04				0.07				0.1		0.11			0.09
471427	SNP	C→G	ybaY, ybaZ	intergenic (+20/+11)			0.09					0.05				0.16				0.04	0.07	0.13			0.1	0.08				0.06
471428	SNP	C→G	ybaY, ybaZ	intergenic (+21/+10)			0.09		0.04			0.05				0.16				0.04	0.07	0.13			0.1	0.08				0.06
474215	SNP	A→G	ylaB, ylaC	intergenic (‑142/+22)			0.1		0.05			0.13				0.16					0.09				0.12		0.1			0.05
716460	SNP	T→A	ybfK, kdpE	intergenic (+164/+52)			0.1					0.06				0.16		0.06		0.03	0.06				0.13					0.04
887913	SNP	T→A	rimK	I164N (ATT→AAT)			0.09		0.13			0.04				0.16		0.11			0.06				0.09		0.14			0.04
1014442	SNP	A→T	matP, ompA	intergenic (+49/+27)								0.06				0.16		0.1			0.05				0.1		0.1
1227940	SNP	A→G	umuC, dsbB	intergenic (+30/+16)			0.13					0.07				0.16		0.06			0.09				0.12		0.19			0.06
1361767	SNP	T→G	pspF	S135R (AGC→CGC)								0.04				0.16					0.05				0.07
1361770	SNP	C→A	pspF	G134C (GGC→TGC)								0.04				0.16					0.05				0.07
1793631	INS	+T	pheM, rplT	intergenic (‑104/+19)			0.12		0.08			0.05				0.16					0.09				0.1					0.04
1944553	INS	+C	aspS	coding (227/1773 nt)			0.17					0.11				0.16					0.08				0.11		0.1			0.06
1944559	DEL	Δ1 bp	aspS	coding (221/1773 nt)			0.18					0.13				0.16					0.08				0.12		0.1			0.06
1944563	SNP	C→G	aspS	G73R (GGC→CGC)			0.18					0.13				0.16					0.09				0.12		0.1			0.06
1958682	SNP	G→C	flhA	A209G (GCC→GGC)			0.13					0.07				0.16					0.08	0.06			0.07
2021639	SNP	G→C	yedQ, yodC	intergenic (‑141/+30)			0.07					0.08				0.16		0.08			0.07				0.13					0.04
2021640	SNP	T→A	yedQ, yodC	intergenic (‑142/+29)			0.07		0.08			0.08				0.16		0.08			0.07				0.13					0.05
2021641	SNP	G→C	yedQ, yodC	intergenic (‑143/+28)			0.07		0.08			0.08				0.16		0.08			0.07				0.13					0.04
2316765	SNP	C→T	atoC, atoD	intergenic (+35/‑161)			0.13					0.08				0.16					0.08				0.14		0.05			0.05
2420329	SNP	C→A	hisJ, argT	intergenic (‑62/+159)			0.34	0.39	0.51	0.61	0.67	0.59	0.63			0.16	0.29
2468357	SNP	T→C	yfdQ, yfdR	intergenic (+22/‑106)			0.09		0.06			0.06				0.16		0.11			0.09	0.04			0.12		0.07			0.06
2468360	SNP	G→A	yfdQ, yfdR	intergenic (+25/‑103)			0.09		0.06			0.06				0.16		0.11			0.09				0.12		0.08			0.06
2553676	SNP	A→C	yffL	N21H (AAT→CAT)			0.09					0.09				0.16		0.09			0.09				0.13		0.06			0.05
2553685	SNP	A→G	yffL	T24A (ACA→GCA)			0.08					0.1				0.16		0.09			0.09				0.13		0.05			0.07
2700679	SNP	A→T	lepA, rseC	intergenic (‑196/+2)			0.11					0.06				0.16					0.1				0.12					0.03
2700680	SNP	A→T	lepA, rseC	intergenic (‑197/+1)			0.11					0.07				0.16					0.1				0.12					0.03
3000825	SNP	T→C	ygeW, ygeX	intergenic (+14/‑44)			0.19					0.09				0.16		0.06			0.07				0.09		0.09			0.03
3000832	SNP	G→A	ygeW, ygeX	intergenic (+21/‑37)			0.17					0.08				0.16		0.06		0.03	0.07				0.09		0.1			0.04
3176704	INS	+T	zupT, ribB	intergenic (+22/+468)			0.17		0.08	0.13		0.14				0.16		0.09	0.04		0.12				0.16		0.08	0.05		0.06
3176709	DEL	Δ1 bp	zupT, ribB	intergenic (+27/+463)			0.16		0.08	0.13		0.13				0.16		0.09	0.04		0.12				0.15		0.07	0.04		0.06
4167099	SNP	T→A	tufB, secE	intergenic (+43/‑187)			0.21		0.13			0.04				0.16		0.11			0.09				0.18					0.04
4167100	SNP	T→A	tufB, secE	intergenic (+44/‑186)			0.2		0.12			0.04				0.16		0.11			0.09				0.17					0.04
4297115	SNP	G→A	alsK	P168S (CCC→TCC)			0.12		0.11			0.1				0.16				0.05	0.06				0.1		0.14			0.05
91557	SNP	G→A	murF	V141I (GTA→ATA) ‡								0.06				0.15		0.12			0.1				0.1		0.16			0.05
116641	DEL	Δ1 bp	ampE, aroP	intergenic (+19/+24)			0.17		0.1			0.12				0.15		0.09			0.12				0.12					0.04
116645	INS	+A	ampE, aroP	intergenic (+23/+20)			0.18		0.11			0.13				0.15		0.09			0.12				0.12					0.04
197528	SNP	T→C	lpxD	V24A (GTC→GCC)								0.05				0.15		0.06			0.1				0.11		0.07			0.06
278224	SNP	T→C	yagE	L79P (CTG→CCG)								0.05				0.15		0.08			0.04				0.08		0.09			0.04
598847	SNP	C→G	pheP, ybdG	intergenic (+56/+25)			0.13			0.07		0.04				0.15					0.07				0.12
766135	SNP	G→T	mngB, cydA	intergenic (+68/‑779)			0.11					0.07				0.15					0.09	0.19			0.1					0.07
887911	SNP	G→C	rimK	V163V (GTG→GTC)			0.08		0.14			0.04				0.15		0.1			0.05				0.08		0.14			0.03
887915	SNP	G→C	rimK	D165H (GAC→CAC)			0.09		0.14			0.03				0.15		0.11			0.06				0.08		0.14			0.04
1014439	SNP	A→T	matP, ompA	intergenic (+46/+30)								0.06				0.15		0.1			0.05				0.1		0.1
1109004	SNP	T→C	opgH, yceK	intergenic (+142/‑31)			0.12				0.08	0.1				0.15		0.1			0.08				0.1					0.05
1219698	SNP	A→T	ycgI, minE	intergenic (+335/+37)			0.14		0.05			0.11				0.15	0.06	0.11			0.11				0.14
1452243	SNP	A→T	paaF	T164S (ACC→TCC)								0.06				0.15					0.05				0.06
1591529	SNP	T→A	yneO	pseudogene (716/5323 nt)			0.15					0.06				0.15		0.05			0.11				0.12					0.04
1644405	SNP	T→C	ydfE	pseudogene (71/765 nt)			0.14		0.08			0.07				0.15		0.1			0.07				0.15		0.11			0.05
1863122	INS	+G	yeaG, yeaH	intergenic (+23/‑90)			0.2					0.1				0.15		0.14			0.07				0.11		0.13			0.03
2159107	SNP	T→C	yegP, yegQ	intergenic (+105/‑42)								0.07				0.15					0.11	0.11			0.08		0.05			0.05
2159109	SNP	A→T	yegP, yegQ	intergenic (+107/‑40)			0.16					0.06				0.15					0.11	0.11			0.08		0.05			0.05
2159111	SNP	G→A	yegP, yegQ	intergenic (+109/‑38)			0.15					0.06				0.15					0.11	0.1			0.08		0.05			0.04
2316759	SNP	A→G	atoC, atoD	intergenic (+29/‑167)			0.12					0.08				0.15					0.08				0.15		0.05			0.05
2420328	SNP	G→A	hisJ, argT	intergenic (‑61/+160)			0.4	0.52	0.51	0.61	0.66	0.58	0.63			0.15	0.29
2553689	SNP	G→T	yffL	C25F (TGC→TTC)			0.08					0.1				0.15		0.09			0.09				0.13		0.05			0.07
2572513	SNP	A→C	talA	A163A (GCA→GCC)			0.09					0.08				0.15		0.05			0.05				0.11		0.04			0.04
2572516	SNP	G→T	talA	R164R (CGG→CGT)			0.11					0.07				0.15		0.05			0.05				0.11		0.04			0.04
2590233	DEL	Δ1 bp	ypfJ, purC	intergenic (‑137/+31)			0.18		0.06		0.05	0.08				0.15		0.1			0.11				0.15		0.07			0.04
2590238	INS	+G	ypfJ, purC	intergenic (‑142/+26)			0.16		0.08		0.05	0.09				0.15		0.1			0.11	0.04			0.14		0.06			0.04
2761979	SNP	G→A	yfjP, yfjQ	intergenic (+47/‑45)			0.05					0.07				0.15		0.08			0.08	0.05			0.11		0.09			0.06
2763678	SNP	C→G	yfjR	P206R (CCG→CGG)					0.06			0.09				0.15					0.1				0.08					0.06
2860303	SNP	T→G	rpoS	D203A (GAT→GCT)			0.13					0.08				0.15					0.04				0.06					0.03
3083588	SNP	G→A	yggI	G159S (GGT→AGT)			0.06									0.15					0.06				0.1		0.04			0.06
3128715	SNP	T→C	pitB	Q339R (CAG→CGG) ‡			0.18					0.09				0.15		0.06			0.07				0.1		0.08			0.06
3128716	SNP	G→A	pitB	Q339* (CAG→TAG) ‡			0.19					0.09				0.15		0.06			0.06				0.09		0.08			0.06
3767567	SNP	C→T	mtlA, mtlD	intergenic (+13/‑217)						0.1		0.08				0.15					0.08				0.07					0.04
3767574	SNP	C→T	mtlA, mtlD	intergenic (+20/‑210)						0.1		0.1				0.15					0.07				0.08					0.06
4270152	SNP	G→T	yjcE	G82V (GGT→GTT)								0.08				0.15					0.05				0.07					0.03
4468833	SNP	G→C	rraB, yjgM	intergenic (+127/+18)			0.13					0.1				0.15	0.04				0.07				0.11		0.1			0.09
4468837	SNP	A→T	rraB, yjgM	intergenic (+131/+14)			0.14					0.1				0.15	0.04				0.07				0.11		0.11			0.09
4510321	INS	+T	yjhU, yjhF	intergenic (‑180/+167)			0.15		0.07		0.05	0.09				0.15		0.1			0.13				0.14					0.09
91549	SNP	A→T	murF	D138V (GAC→GTC)			0.07					0.06				0.14					0.08				0.09		0.11			0.05
91558	SNP	T→C	murF	V141A (GTA→GCA) ‡								0.06				0.14		0.12			0.1				0.11		0.15			0.05
91566	SNP	A→T	murF	T144S (ACG→TCG)								0.07				0.14		0.1			0.09				0.09		0.13			0.05
453110	SNP	T→A	clpX	Y77N (TAC→AAC)			0.1					0.04				0.14					0.05				0.09
474208	SNP	G→A	ylaB, ylaC	intergenic (‑135/+29)			0.11		0.05			0.12				0.14					0.09				0.12		0.1			0.06
474213	SNP	T→C	ylaB, ylaC	intergenic (‑140/+24)			0.11		0.05			0.12				0.14					0.1				0.12		0.1			0.05
598849	SNP	T→A	pheP, ybdG	intergenic (+58/+23)			0.13			0.07		0.04				0.14					0.07				0.13
598851	SNP	C→G	pheP, ybdG	intergenic (+60/+21)			0.13			0.07		0.04				0.14					0.07				0.12					0.05
652987	SNP	T→G	cspE, flc	intergenic (+30/+24)			0.14		0.07			0.12				0.14		0.13			0.09				0.11		0.12			0.06
652989	SNP	A→T	cspE, flc	intergenic (+32/+22)			0.13		0.07			0.12				0.14		0.12			0.09				0.11		0.12			0.06
686846	SNP	G→C	ybeX	A132G (GCC→GGC)			0.14					0.06				0.14					0.07				0.09					0.07
705626	SNP	C→T	chiQ, fur	intergenic (+54/+30)			0.15		0.11			0.1				0.14		0.12			0.1	0.1			0.13					0.05
705629	SNP	A→G	chiQ, fur	intergenic (+57/+27)			0.15		0.1			0.09				0.14		0.12			0.1	0.1			0.12					0.05
766138	SNP	A→C	mngB, cydA	intergenic (+71/‑776)			0.12					0.07				0.14					0.1				0.1					0.07
783845	SNP	A→C	galM	L150R (CTG→CGG)								0.03				0.14									0.07					0.03
800768	SNP	G→T	ybhJ	E604* (GAG→TAG) ‡			0.16					0.08				0.14		0.06			0.04				0.12
800769	SNP	A→C	ybhJ	E604A (GAG→GCG) ‡			0.16					0.08				0.14		0.06			0.04				0.12
855607	SNP	A→G	ybiV, ybiW	intergenic (‑123/+23)			0.1					0.09				0.14					0.09				0.13		0.09			0.07
855610	SNP	A→T	ybiV, ybiW	intergenic (‑126/+20)			0.1					0.09				0.14					0.1				0.13					0.07
1034936	SNP	T→C	cbdB	V62A (GTC→GCC) ‡								0.08				0.14		0.09			0.09				0.12					0.04
1067816	SNP	T→A	rutB	E168D (GAA→GAT)								0.04				0.14									0.07
1219695	SNP	A→T	ycgI, minE	intergenic (+332/+40)			0.13		0.05			0.11				0.14	0.06	0.12			0.11				0.14
1306087	SNP	A→G	tonB, yciA	intergenic (+22/+18)			0.25		0.07			0.08				0.14		0.09			0.1				0.15		0.13			0.07
1310057	SNP	A→G	yciF, yciG	intergenic (‑30/+56)			0.1					0.06				0.14					0.04				0.1					0.03
1452233	SNP	A→T	paaF	G160G (GGA→GGT)								0.06				0.14					0.04				0.06
1452236	SNP	A→T	paaF	E161D (GAA→GAT)								0.07				0.14					0.05				0.06
1452238	SNP	G→C	paaF	S162T (AGT→ACT)								0.06				0.14					0.05				0.06
1452240	SNP	A→T	paaF	I163F (ATC→TTC)								0.06				0.14					0.05				0.06
1592783	INS	+G	yneO, lsrK	intergenic (‑539/+91)								0.04				0.14					0.07				0.06					0.03
1592788	DEL	Δ1 bp	yneO, lsrK	intergenic (‑544/+86)								0.04				0.14					0.07				0.06					0.03
1757707	SNP	A→G	sufB	V187A (GTG→GCG) ‡					0.08			0.04				0.14		0.14			0.07				0.09					0.03
1757708	SNP	C→T	sufB	V187M (GTG→ATG) ‡					0.08			0.04				0.14		0.13			0.06				0.09					0.03
1772632	SNP	A→G	ydiO, ydiP	intergenic (+28/+15)			0.16		0.06			0.07				0.14					0.09	0.07			0.1					0.06
1850590	SNP	T→G	ydjH	E199A (GAG→GCG) ‡			0.14		0.12			0.09				0.14		0.07			0.1				0.13					0.05
2298128	SNP	C→T	eco, mqo	intergenic (+256/+459)												0.14				0.04					0.08
2308279	SNP	A→C	rcsD	Q438P (CAG→CCG) ‡			0.19					0.08				0.14		0.12			0.08	0.07			0.12		0.1			0.07
2308280	SNP	G→T	rcsD	Q438H (CAG→CAT) ‡			0.19					0.08				0.14		0.12			0.08	0.07			0.12		0.1			0.07
2316754	SNP	T→A	atoC, atoD	intergenic (+24/‑172)			0.11					0.08				0.14					0.07				0.14		0.05			0.04
2316770	SNP	T→A	atoC, atoD	intergenic (+40/‑156)			0.14					0.08				0.14					0.07	0.04			0.14		0.05			0.05
2358477	SNP	C→A	nudI, ais	intergenic (+19/+20)			0.2		0.07			0.08				0.14		0.08			0.07				0.13		0.11			0.06
2477379	SNP	T→A	evgA	V49D (GTC→GAC)			0.14					0.07				0.14		0.07			0.11				0.13					0.05
2477385	SNP	T→A	evgA	I51N (ATT→AAT)			0.14					0.07				0.14		0.07			0.11				0.13					0.06
2477391	SNP	T→A	evgA	V53D (GTC→GAC)			0.13					0.07				0.14		0.07			0.1				0.13					0.05
2724432	SNP	A→T	rrsG	noncoding (85/1542 nt)			0.17		0.11			0.06				0.14		0.12			0.08	0.09			0.13		0.11			0.03
2730270	SNP	C→T	bamD, raiA	intergenic (+28/‑243)								0.05				0.14	0.03	0.08			0.07				0.09		0.07			0.03
2730272	SNP	T→A	bamD, raiA	intergenic (+30/‑241)								0.05				0.14	0.03	0.08			0.07				0.08		0.07			0.03
2730273	SNP	T→A	bamD, raiA	intergenic (+31/‑240)								0.05				0.14	0.03	0.08			0.07				0.08		0.07			0.03
2743437	SNP	T→G	yfjD, grpE	intergenic (+18/+37)			0.09					0.07				0.14		0.06			0.07	0.06			0.11		0.11			0.03
2754982	SNP	C→A	yfjK	V640L (GTA→TTA)			0.16		0.06			0.09				0.14		0.1		0.03	0.07				0.14		0.08			0.05	0.04
2761973	SNP	A→C	yfjP, yfjQ	intergenic (+41/‑51)			0.05					0.07				0.14		0.09			0.08	0.05			0.11		0.08			0.05
2901357	SNP	A→T	eno, pyrG	intergenic (‑57/+31)			0.12		0.09			0.05				0.14		0.06			0.06				0.11		0.09			0.04
2955920	SNP	G→A	ppdC	N68N (AAC→AAT) ‡			0.08					0.06				0.14					0.04				0.09		0.06			0.03
2955921	SNP	T→C	ppdC	N68S (AAC→AGC) ‡			0.08					0.06				0.14					0.04				0.09		0.06			0.03
2969679	SNP	T→G	aas, galR	intergenic (‑306/‑279)								0.09				0.14		0.03			0.12				0.12		0.05			0.05
2969680	SNP	C→A	aas, galR	intergenic (‑307/‑278)								0.09				0.14		0.03			0.12				0.12		0.05			0.05
3083585	SNP	T→C	yggI	C158R (TGC→CGC)			0.05									0.14					0.05				0.1		0.04			0.05
3209348	SNP	G→C	yqjH	P168R (CCG→CGG)			0.07					0.07				0.14				0.03	0.08				0.08					0.04
3209352	SNP	T→A	yqjH	K167* (AAA→TAA)			0.07					0.08				0.14					0.08				0.07					0.04
3209356	SNP	G→C	yqjH	A165A (GCC→GCG)			0.08					0.08				0.14					0.08				0.07					0.04
3316062	SNP	C→T	secG, glmM	intergenic (‑198/+30)			0.09					0.07				0.14					0.05				0.09		0.04			0.05
3316064	SNP	C→T	secG, glmM	intergenic (‑200/+28)			0.09					0.07				0.14		0.04			0.05				0.09		0.04			0.05
3811308	SNP	G→T	dinD	E63D (GAG→GAT)			0.14		0.08			0.07				0.14		0.07		0.04	0.08				0.11					0.05
3811309	SNP	A→C	dinD	I64L (ATC→CTC)			0.14					0.08				0.14		0.07		0.03	0.08				0.11					0.05
4048586	SNP	A→T	glnG	V18E (GTG→GAG)					0.36	0.27	0.17	0.04				0.14	0.06	0.16		0.09	0.07	0.14								0.06			1
4137232	SNP	G→C	frwD	R56P (CGG→CCG)			0.1		0.07			0.05				0.14					0.03				0.09
4270147	SNP	A→C	yjcE	E80D (GAA→GAC)								0.08				0.14					0.05				0.08					0.03
4297111	SNP	A→T	alsK	L169Q (CTG→CAG)			0.12		0.1			0.1				0.14				0.05	0.06				0.09		0.15			0.05
4356671	SNP	T→G	dcuA, aspA	intergenic (‑81/+37)			0.15		0.07			0.06				0.14		0.05		0.1	0.09				0.1
4356672	SNP	C→A	dcuA, aspA	intergenic (‑82/+36)			0.15		0.07			0.06				0.14		0.05		0.1	0.08				0.1					0.03
4399224	SNP	T→A	rlmB	S45T (TCT→ACT)			0.11		0.08			0.06				0.14		0.08		0.05	0.08				0.09		0.1			0.06
4399228	INS	+A	rlmB	coding (137/732 nt)			0.11		0.08			0.06				0.14		0.08		0.04	0.08				0.09		0.1			0.06
4412720	SNP	T→C	ulaE	C20R (TGC→CGC)								0.07				0.14					0.07				0.09					0.03
4510317	DEL	Δ1 bp	yjhU, yjhF	intergenic (‑176/+171)			0.16		0.07		0.05	0.1				0.14		0.1			0.13				0.14					0.09
4522351	SNP	G→C	yjhP	A217G (GCC→GGC)					0.07			0.08				0.14		0.11			0.06				0.12					0.06
4522354	SNP	G→C	yjhP	A216G (GCC→GGC)					0.07			0.07				0.14		0.11			0.07				0.12					0.06
4539749	SNP	T→A	fimH, gntP	intergenic (+222/+21)				0.15				0.09				0.14		0.06			0.08	0.07			0.09		0.12
4541999	SNP	G→C	uxuA	G183R (GGC→CGC)			0.12					0.06				0.14					0.06				0.08
4542002	SNP	G→C	uxuA	A184P (GCG→CCG)			0.11					0.07				0.14					0.06				0.08
11127	SNP	C→G	yaaW	S77T (AGT→ACT)								0.07				0.13		0.09			0.1				0.14					0.03
197519	SNP	G→A	lpxD	G21D (GGC→GAC)								0.05				0.13		0.06			0.1				0.1		0.06			0.05
212567	SNP	G→T	nlpE, yaeF	intergenic (+101/+99)												0.13					0.05				0.08
212568	SNP	C→T	nlpE, yaeF	intergenic (+102/+98)												0.13					0.04
227495	SNP	T→G	yafC, yafD	intergenic (‑127/‑114)			0.1					0.03				0.13					0.05				0.06					0.03
278229	SNP	G→A	yagE	G81S (GGC→AGC)								0.04				0.13		0.06			0.04				0.08		0.11			0.03
360789	INS	+T	lacI	coding (955/1083 nt)								0.08				0.13					0.04				0.09
360796	DEL	Δ1 bp	lacI	coding (948/1083 nt)								0.08				0.13					0.04				0.09
379353	SNP	C→T	yaiP	M13I (ATG→ATA) ‡			0.18		0.07			0.07				0.13					0.08				0.12					0.04
474206	SNP	C→T	ylaB, ylaC	intergenic (‑133/+31)			0.11		0.05			0.12				0.13					0.09				0.12		0.11			0.06
652991	SNP	C→A	cspE, flc	intergenic (+34/+20)			0.13		0.07			0.11				0.13		0.12			0.1				0.11		0.13			0.06
677150	SNP	A→G	djlC, hscC	intergenic (+31/+29)			0.1		0.08		0.03	0.08				0.13		0.08			0.09				0.11					0.1
677161	SNP	C→T	djlC, hscC	intergenic (+42/+18)			0.11		0.08		0.03	0.08				0.13		0.09			0.09				0.12					0.09
783841	SNP	G→T	galM	T151T (ACC→ACA) ‡								0.04				0.13					0.03				0.07
855613	SNP	C→T	ybiV, ybiW	intergenic (‑129/+17)			0.1					0.08				0.13					0.09				0.13					0.06
864835	SNP	C→A	gsiA	F620L (TTC→TTA) ‡			0.18					0.08				0.13					0.04				0.06					0.06
921636	SNP	A→G	serW, infA	intergenic (‑209/+45)			0.14					0.04				0.13		0.05			0.08				0.11					0.09
1031550	SNP	A→G	hyaD	I109V (ATC→GTC)					0.05			0.07				0.13					0.09				0.08					0.05
1031559	SNP	C→T	hyaD	H112Y (CAT→TAT)								0.07				0.13					0.09				0.08					0.05
1034935	SNP	G→A	cbdB	V62I (GTC→ATC) ‡								0.09				0.13		0.09			0.09				0.12					0.04
1047713	SNP	C→T	gnsA, yccM	intergenic (+17/+32)			0.11					0.07				0.13					0.07				0.1
1047717	SNP	G→A	gnsA, yccM	intergenic (+21/+28)			0.1		0.05			0.07				0.13					0.06				0.09
1109000	SNP	G→A	opgH, yceK	intergenic (+138/‑35)			0.12				0.08	0.1				0.13		0.1			0.08				0.1					0.05
1109002	SNP	T→A	opgH, yceK	intergenic (+140/‑33)			0.12				0.08	0.11				0.13		0.1			0.08				0.1					0.05
1164838	SNP	C→G	bhsA, ldtC	intergenic (+52/+30)								0.06				0.13					0.04				0.1					0.05
1169960	SNP	A→T	ycfT	L221Q (CTG→CAG)								0.05				0.13					0.08				0.09
1222288	SNP	T→G	ycgJ	F78C (TTT→TGT)			0.12					0.07				0.13					0.07				0.12					0.06
1222291	SNP	C→A	ycgJ	T79K (ACA→AAA)								0.07				0.13					0.07				0.12					0.06
1306088	SNP	C→T	tonB, yciA	intergenic (+23/+17)			0.25		0.07			0.08				0.13		0.09			0.1				0.15		0.13			0.07
1321473	SNP	A→G	rluB	D122G (GAT→GGT)					0.08			0.06				0.13					0.06				0.11					0.05
1346030	INS	+A	ycjD, sapF	intergenic (‑13/+55)			0.1									0.13					0.06				0.09
1346035	SNP	T→A	ycjD, sapF	intergenic (‑18/+50)			0.12									0.13					0.06				0.09
1514337	SNP	G→T	curA, mcbR	intergenic (+16/‑182)			0.09					0.11				0.13		0.07			0.1				0.12		0.12			0.04
1567185	SNP	C→G	pqqL	A759P (GCA→CCA)			0.19					0.06				0.13					0.07				0.09
1675871	SNP	G→A	folM	V213V (GTG→GTA)			0.12					0.07				0.13		0.06			0.06				0.1
1675879	SNP	T→A	folM	L216Q (CTG→CAG)			0.12					0.07				0.13		0.06			0.07				0.1
1772621	SNP	C→T	ydiO, ydiP	intergenic (+17/+26)			0.17		0.06			0.07				0.13					0.09	0.08			0.11					0.07
1772624	SNP	C→G	ydiO, ydiP	intergenic (+20/+23)			0.18		0.06			0.07				0.13					0.09	0.08			0.11					0.07
1789485	SNP	G→C	btuC, ihfA	intergenic (‑76/+25)			0.11		0.09			0.1	0.08			0.13		0.06			0.07				0.11					0.04
1844972	DEL	Δ1 bp	sppA, ansA	intergenic (+22/‑145)			0.09		0.07			0.07				0.13					0.08				0.13		0.11			0.04
1844976	INS	+T	sppA, ansA	intergenic (+26/‑141)			0.08		0.07			0.08				0.13					0.08				0.13		0.11			0.04
1877284	SNP	C→G	dmlA, yeaV	intergenic (+30/‑161)			0.11					0.1				0.13					0.1				0.11					0.04
1886615	SNP	C→T	yoaA	G293D (GGT→GAT)			0.09		0.04			0.08				0.13					0.06				0.07					0.06
1978593	SNP	C→G	araG, araF	intergenic (‑43/+27)			0.25		0.08			0.1				0.13		0.06			0.09				0.11					0.06
2278269	SNP	T→A	yejM	F139I (TTC→ATC) ‡								0.03				0.13		0.07			0.05				0.07					0.05
2316762	SNP	G→C	atoC, atoD	intergenic (+32/‑164)			0.13					0.08				0.13					0.07				0.14		0.05			0.05
2358474	SNP	T→G	nudI, ais	intergenic (+16/+23)			0.2		0.07			0.08				0.13		0.09			0.07				0.13		0.11			0.07
2384893	SNP	C→G	nuoN	R31P (CGA→CCA)			0.16		0.09			0.05				0.13	0.04	0.1			0.09				0.12		0.09			0.07
2401378	SNP	G→T	alaA	Q113H (CAG→CAT) ‡								0.05				0.13		0.06			0.09	0.06			0.1		0.07			0.05
2406393	SNP	A→C	yfbV	V73V (GTT→GTG)			0.1					0.04				0.13					0.06				0.11					0.03
2450607	SNP	T→A	fadJ	M678L (ATG→TTG)			0.09					0.04				0.13					0.09				0.09
2629650	SNP	A→C	der	L356V (TTG→GTG)								0.07				0.13					0.07				0.07					0.05
2730275	SNP	A→G	bamD, raiA	intergenic (+33/‑238)								0.05				0.13	0.03	0.08			0.07				0.09		0.07			0.03
2743440	SNP	C→A	yfjD, grpE	intergenic (+21/+34)			0.09					0.07				0.13		0.06			0.07	0.06			0.1		0.1			0.03
2743445	SNP	A→C	yfjD, grpE	intergenic (+26/+29)			0.1					0.07				0.13		0.07			0.06	0.05			0.11		0.11			0.03
2754979	SNP	T→G	yfjK	K641Q (AAG→CAG)			0.16		0.07			0.09				0.13		0.1		0.03	0.07				0.14		0.08			0.05	0.04
2761968	SNP	T→C	yfjP, yfjQ	intergenic (+36/‑56)			0.05					0.07				0.13		0.08			0.09	0.06			0.11		0.09			0.05
2761974	SNP	G→T	yfjP, yfjQ	intergenic (+42/‑50)			0.06					0.06				0.13		0.07			0.08	0.05			0.11		0.08			0.05
2800450	SNP	T→C	proW, proX	intergenic (+17/‑41)			0.09				0.05					0.13						0.06			0.09		0.05			0.04
2860301	SNP	T→A	rpoS	K204* (AAG→TAG) ‡			0.12					0.08				0.13					0.05				0.06					0.03
2919401	SNP	G→T	queF	C232F (TGC→TTC)			0.11					0.05				0.13		0.06			0.06				0.09					0.04
3149949	SNP	C→A	yqhD, dkgA	intergenic (+72/‑33)			0.11				0.08	0.09				0.13		0.11	0.04		0.11	0.04			0.14	0.06	0.13			0.05
3281391	SNP	C→A	yraH, yraI	intergenic (+22/‑58)			0.12		0.06	0.08		0.07				0.13		0.06		0.03	0.07	0.09			0.14		0.09	0.05		0.05
3308475	SNP	T→C	infB	Q300R (CAG→CGG) ‡			0.12					0.07				0.13					0.05				0.07
3308476	SNP	G→A	infB	Q300* (CAG→TAG) ‡			0.12					0.07				0.13					0.05				0.07
3326182	SNP	T→C	yhbE, rpmA	intergenic (‑88/+39)								0.06				0.13		0.09		0.03	0.07	0.1			0.13		0.06	0.07		0.06
3714162	SNP	A→C	insJ	T41T (ACA→ACC)							0.04	0.03				0.13					0.05				0.06
3767575	SNP	A→G	mtlA, mtlD	intergenic (+21/‑209)						0.1		0.1				0.13					0.07				0.08					0.04
3767582	SNP	A→G	mtlA, mtlD	intergenic (+28/‑202)								0.09				0.13					0.08				0.08					0.04
3807524	SNP	G→A	dut	G78D (GGT→GAT)			0.16		0.07							0.13					0.07				0.09		0.08			0.03
3807527	SNP	T→C	dut	I79T (ATC→ACC)			0.16		0.07							0.13									0.09		0.09			0.03
3811317	SNP	T→A	dinD	D66E (GAT→GAA)			0.13					0.07				0.13		0.06		0.03	0.07				0.1					0.04
3825117	SNP	C→T	yicH	A434V (GCC→GTC)			0.09					0.08				0.13					0.1				0.11					0.03
3825121	SNP	C→G	yicH	A435A (GCC→GCG)			0.1					0.08				0.13					0.1				0.11					0.03
3825124	SNP	C→G	yicH	A436A (GCC→GCG)			0.08					0.08				0.13					0.1				0.11
3884864	SNP	T→A	tnaB, mdtL	intergenic (+21/‑111)			0.09					0.13				0.13		0.07		0.03	0.1	0.09			0.11		0.12			0.06
3991507	SNP	C→A	uvrD	Y55* (TAC→TAA)								0.04				0.13					0.07				0.06
4232475	SNP	T→C	xylE, malG	intergenic (‑293/+79)			0.12		0.08			0.07				0.13		0.07		0.04	0.09				0.12		0.09			0.05
4361749	SNP	A→C	groL	E303A (GAA→GCA) ‡							0.04	0.06				0.13					0.07				0.07
4399843	SNP	G→A	rlmB, yjfI	intergenic (+20/‑107)			0.15					0.06				0.13					0.07				0.1
4399851	SNP	G→A	rlmB, yjfI	intergenic (+28/‑99)			0.16					0.08				0.13					0.08				0.13					0.03
4399854	SNP	T→C	rlmB, yjfI	intergenic (+31/‑96)			0.18					0.07				0.13					0.08				0.13					0.03
4416409	SNP	T→A	rplI, yjfZ	intergenic (+35/+36)			0.18		0.04			0.06				0.13		0.08			0.1	0.09			0.11		0.14			0.08
4504152	SNP	A→T	fecB, fecA	intergenic (‑27/+18)			0.1		0.05			0.05				0.13					0.09				0.1					0.04
4504153	SNP	A→T	fecB, fecA	intergenic (‑28/+17)			0.1		0.05			0.05				0.13					0.08				0.1					0.04
4541239	SNP	T→A	gntP, uxuA	intergenic (‑126/‑214)			0.25					0.05	0.05			0.13		0.08			0.09				0.11					0.07
4602148	INS	+T	ytjA, yjjU	intergenic (+42/‑80)			0.11		0.08			0.07				0.13					0.07				0.08					0.07
11136	SNP	C→A	yaaW	G74V (GGT→GTT)								0.04				0.12					0.08				0.1
53376	SNP	G→A	pdxA	P14L (CCC→CTC)			0.15				0.06	0.09				0.12		0.07			0.08				0.08					0.05
53379	SNP	T→C	pdxA	E13G (GAG→GGG)			0.13				0.06	0.1				0.12		0.07			0.08				0.09					0.04
133509	SNP	G→C	yacC, cueO	intergenic (‑105/‑61)								0.06				0.12									0.07
212554	SNP	A→C	nlpE, yaeF	intergenic (+88/+112)												0.12					0.04				0.08
227494	SNP	C→A	yafC, yafD	intergenic (‑126/‑115)			0.1					0.03				0.12					0.04				0.06					0.03
250710	SNP	A→T	prfH, pepD	intergenic (+21/+36)					0.07			0.08				0.12		0.11			0.09	0.07			0.11					0.04
250720	SNP	A→T	prfH, pepD	intergenic (+31/+26)					0.07			0.08				0.12		0.11			0.1	0.07			0.1					0.04
250725	SNP	A→T	prfH, pepD	intergenic (+36/+21)					0.06			0.08				0.12		0.11			0.09	0.07			0.1					0.03
280915	SNP	C→T	yagF, yagG	intergenic (+36/‑191)			0.2					0.05				0.12									0.09
324086	SNP	A→C	betB	I120S (ATC→AGC)												0.12					0.05				0.07
340416	SNP	A→T	yahL	K177I (AAA→ATA) ‡								0.04				0.12					0.03				0.07		0.12
379354	SNP	A→G	yaiP	M13T (ATG→ACG) ‡			0.18		0.06			0.07				0.12					0.08				0.12					0.04
430846	SNP	T→A	nusB	L85Q (CTG→CAG)					0.09			0.06				0.12					0.06				0.08		0.06
430852	SNP	T→A	nusB	I87N (ATT→AAT)					0.09			0.06				0.12					0.06				0.08
430858	SNP	T→A	nusB	L89Q (CTG→CAG)					0.09			0.06				0.12					0.06				0.08
450309	SNP	T→C	bolA, tig	intergenic (+64/‑280)			0.19					0.11				0.12					0.08				0.13		0.11			0.05
450312	SNP	G→A	bolA, tig	intergenic (+67/‑277)			0.18					0.12				0.12					0.09				0.13		0.11			0.05
547021	SNP	C→A	purK	A344S (GCC→TCC)												0.12					0.05				0.05
635110	SNP	T→C	ahpC, ahpF	intergenic (+146/‑99)			0.15									0.12		0.09			0.06				0.07		0.1			0.03	0.08
635113	SNP	G→A	ahpC, ahpF	intergenic (+149/‑96)			0.16									0.12		0.09			0.06				0.07		0.09			0.03	0.08
654660	SNP	C→T	tatE, lipA	intergenic (+54/+47)			0.12		0.08			0.07				0.12		0.04			0.07				0.1					0.03
654661	SNP	A→T	tatE, lipA	intergenic (+55/+46)			0.12		0.08			0.08				0.12		0.04			0.07				0.1					0.03
654662	SNP	A→T	tatE, lipA	intergenic (+56/+45)			0.12		0.08			0.08				0.12		0.04			0.08				0.1					0.03
654663	SNP	A→G	tatE, lipA	intergenic (+57/+44)			0.12		0.08			0.07				0.12		0.04			0.07				0.1					0.03
677155	SNP	T→A	djlC, hscC	intergenic (+36/+24)			0.1		0.07		0.03	0.08				0.12		0.09			0.09				0.11					0.09
677156	SNP	T→A	djlC, hscC	intergenic (+37/+23)			0.1		0.07		0.03	0.07				0.12		0.09			0.09				0.11					0.09
688479	SNP	T→G	ybeZ	K119T (AAG→ACG)			0.11					0.08				0.12		0.09			0.1				0.08					0.03
776693	SNP	C→G	lysY, lysZ	intergenic (+15/‑132)												0.12
783843	SNP	T→A	galM	T151S (ACC→TCC) ‡								0.03				0.12					0.03				0.06
864834	SNP	T→G	gsiA	F620C (TTC→TGC) ‡			0.18					0.08				0.12					0.04				0.07					0.05
882848	SNP	T→A	ybjJ, rcdA	intergenic (‑53/‑31)								0.13				0.12					0.05				0.13
921624	SNP	C→T	serW, infA	intergenic (‑197/+57)			0.13		0.05		0.04	0.04				0.12		0.05			0.08				0.11					0.07
921630	SNP	A→T	serW, infA	intergenic (‑203/+51)			0.13		0.06			0.05				0.12		0.05			0.09				0.11					0.08
988714	SNP	G→T	pepN, ssuB	intergenic (+24/+19)			0.16		0.08			0.07				0.12					0.04				0.1
988715	SNP	C→T	pepN, ssuB	intergenic (+25/+18)			0.17		0.09			0.07				0.12					0.04				0.1
1000197	SNP	T→G	ycbF, pyrD	intergenic (+84/‑27)			0.13					0.07				0.12					0.06				0.1					0.06
1000202	SNP	C→A	ycbF, pyrD	intergenic (+89/‑22)			0.13					0.07				0.12					0.06				0.1					0.06
1011368	SNP	T→A	rmf, fabA	intergenic (+30/+40)			0.13		0.1			0.09				0.12		0.05			0.11				0.12					0.06
1013707	SNP	T→G	ycbZ	S17R (AGC→CGC) ‡			0.15					0.08				0.12		0.05			0.05				0.09
1031546	SNP	G→A	hyaD	A107A (GCG→GCA)					0.05			0.07				0.12					0.09				0.08					0.05
1031563	SNP	T→C	hyaD	L113P (CTG→CCG)								0.07				0.12					0.09				0.08					0.05
1047716	SNP	T→C	gnsA, yccM	intergenic (+20/+29)			0.1		0.05			0.07				0.12					0.06				0.09
1047720	SNP	A→G	gnsA, yccM	intergenic (+24/+25)			0.1		0.05			0.08				0.12					0.07				0.09
1169957	SNP	A→T	ycfT	L222Q (CTG→CAG)								0.05				0.12					0.08				0.09
1310053	SNP	A→G	yciF, yciG	intergenic (‑26/+60)			0.1					0.07				0.12					0.04				0.1					0.03
1310060	SNP	C→T	yciF, yciG	intergenic (‑33/+53)			0.1					0.07				0.12					0.03				0.09					0.03
1310064	SNP	C→T	yciF, yciG	intergenic (‑37/+49)			0.1					0.06				0.12					0.04				0.1					0.04
1370464	SNP	C→A	ycjR	A58A (GCC→GCA)			0.07					0.08				0.12					0.06				0.07					0.03
1370465	SNP	T→G	ycjR	C59G (TGC→GGC)			0.07					0.08				0.12					0.07				0.07					0.03
1381420	DEL	Δ1 bp	tyrR	coding (444/1542 nt)			0.05					0.05				0.12					0.08				0.06
1381424	INS	+C	tyrR	coding (448/1542 nt)			0.05					0.05				0.12					0.09				0.06
1440619	DEL	Δ1 bp	ydbL, feaR	intergenic (+156/+16)			0.14		0.18			0.1				0.12		0.08			0.1				0.16		0.11			0.09
1443307	SNP	T→A	feaB, tynA	intergenic (+32/+26)			0.19		0.07			0.07				0.12		0.1			0.09	0.12			0.13		0.07	0.1		0.03
1503500	SNP	C→T	yncJ, hicA	intergenic (‑179/‑43)								0.07				0.12					0.05				0.08					0.04
1503503	SNP	A→G	yncJ, hicA	intergenic (‑182/‑40)								0.07				0.12					0.05				0.08					0.04
1514340	SNP	A→C	curA, mcbR	intergenic (+19/‑179)			0.09		0.03			0.1				0.12		0.06			0.1				0.12		0.11			0.05
1551600	SNP	C→T	ddpF	T232T (ACG→ACA) ‡			0.14					0.1				0.12					0.07				0.11					0.07
1551602	SNP	T→A	ddpF	T232S (ACG→TCG) ‡			0.11					0.1				0.12					0.06				0.11					0.07
1551604	SNP	A→G	ddpF	L231P (CTG→CCG)			0.12					0.09				0.12					0.06				0.11					0.07
1636627	SNP	C→G	cspF, quuQ	intergenic (+303/+119)			0.15					0.11				0.12					0.1				0.12					0.07
1642130	SNP	C→T	dicC, dicA	intergenic (‑23/‑61)			0.1					0.06				0.12					0.05				0.08					0.04
1642133	SNP	A→G	dicC, dicA	intergenic (‑26/‑58)			0.1					0.07				0.12					0.05				0.08					0.04
1673655	SNP	T→A	ydgH, ydgI	intergenic (+27/‑159)								0.06				0.12				0.04	0.04				0.08
1673657	SNP	G→C	ydgH, ydgI	intergenic (+29/‑157)								0.08				0.12				0.04	0.04				0.08
1673659	SNP	T→A	ydgH, ydgI	intergenic (+31/‑155)								0.06				0.12					0.04				0.08
1751945	SNP	T→A	lpp, ldtE	intergenic (+31/+33)			0.12		0.1			0.06				0.12		0.07			0.07				0.11		0.13			0.06
1758958	SNP	G→A	sufA, ydiH	intergenic (‑315/+233)			0.14		0.04		0.08	0.06				0.12					0.06	0.07			0.11		0.13			0.03
1772629	SNP	C→G	ydiO, ydiP	intergenic (+25/+18)			0.17		0.06			0.07				0.12					0.08	0.07			0.1					0.06
1789486	SNP	A→T	btuC, ihfA	intergenic (‑77/+24)			0.11		0.09			0.1				0.12		0.06			0.07				0.11					0.05
1804322	SNP	T→G	yniC, ydjM	intergenic (+17/‑146)			0.13					0.07				0.12		0.07			0.1	0.1			0.1		0.09			0.05
1804323	SNP	C→A	yniC, ydjM	intergenic (+18/‑145)			0.13					0.08				0.12		0.07			0.1	0.1			0.1					0.05
1850591	SNP	C→A	ydjH	E199* (GAG→TAG) ‡			0.14		0.12			0.08				0.12		0.07			0.09				0.13					0.05
1859939	SNP	G→C	yeaE, mipA	intergenic (‑46/+44)			0.16					0.12				0.12		0.14		0.06	0.11				0.14		0.12			0.07
1985564	SNP	G→C	glyW	noncoding (35/76 nt)				0.14				0.05				0.12					0.06				0.11
2278270	SNP	T→A	yejM	F139Y (TTC→TAC) ‡								0.04				0.12		0.08			0.05				0.07					0.05
2305649	SNP	G→C	ompC	L194V (CTG→GTG)								0.07				0.12					0.05				0.1					0.05
2366659	SNP	T→C	arnF	W97R (TGG→CGG)			0.08					0.1				0.12		0.04			0.08	0.03			0.08					0.03
2384896	SNP	C→G	nuoN	W30S (TGG→TCG)			0.16		0.1			0.05				0.12	0.04	0.1			0.09				0.13		0.1			0.07
2401377	SNP	A→C	alaA	Q113P (CAG→CCG) ‡								0.05				0.12		0.06			0.08	0.06			0.1		0.06			0.05
2406390	SNP	G→T	yfbV	A74A (GCC→GCA)			0.1					0.04				0.12					0.06				0.11					0.03
2629645	SNP	G→T	der	H357Q (CAC→CAA)								0.07				0.12					0.07				0.07		0.04			0.05
2631943	SNP	A→T	bamB	F23L (TTT→TTA)			0.08				0.05	0.06				0.12		0.05		0.03	0.08				0.11		0.05
2641817	SNP	T→G	yfhM	N1277T (AAC→ACC)			0.12					0.06				0.12		0.03			0.06				0.1					0.04
2724433	SNP	A→T	rrsG	noncoding (84/1542 nt)			0.16		0.1			0.06				0.12		0.12			0.07	0.09			0.12		0.1			0.03
2737506	SNP	C→T	yfiB, rplS	intergenic (+40/+36)			0.05									0.12									0.05
2782035	SNP	A→T	ygaQ, csiD	intergenic (+27/‑309)			0.07					0.07				0.12		0.05			0.04				0.07		0.04			0.05
2800452	SNP	A→T	proW, proX	intergenic (+19/‑39)			0.09				0.05					0.12				0.03		0.06			0.09		0.05			0.04
2807533	SNP	T→A	emrB, luxS	intergenic (+20/+44)			0.13		0.07		0.06	0.08				0.12		0.05			0.11				0.13		0.12			0.03
2807534	SNP	T→A	emrB, luxS	intergenic (+21/+43)			0.13		0.07		0.06	0.08				0.12		0.05			0.11				0.13		0.12			0.03
2817197	SNP	C→A	recA, pncC	intergenic (‑69/+11)			0.07				0.05	0.06				0.12					0.08	0.05			0.1					0.04
2860299	SNP	C→A	rpoS	K204N (AAG→AAT) ‡			0.13					0.08				0.12					0.05				0.06					0.03
2867274	SNP	A→G	cysC	H26H (CAT→CAC) ‡					0.06			0.07				0.12					0.07	0.1			0.11		0.05			0.04
2867276	SNP	G→C	cysC	H26D (CAT→GAT) ‡					0.06			0.06				0.12					0.07	0.1			0.11		0.05			0.04
2867278	SNP	C→T	cysC	G25D (GGT→GAT)					0.07			0.06				0.12			0.04		0.07	0.1			0.11		0.05			0.04
2919395	SNP	A→C	queF	E230A (GAA→GCA)			0.11					0.04				0.12		0.06			0.06				0.09					0.03
2919398	SNP	A→T	queF	Q231L (CAG→CTG)			0.11					0.05				0.12		0.06			0.06				0.09					0.03
2985157	DEL	Δ1 bp	ygeG, ygeH	intergenic (+39/‑296)			0.09					0.07				0.12		0.06			0.07				0.09					0.06
2985158	DEL	Δ1 bp	ygeG, ygeH	intergenic (+40/‑295)			0.08					0.07				0.12		0.06			0.07				0.09					0.06
2985164	INS	+T	ygeG, ygeH	intergenic (+46/‑289)			0.09					0.07				0.12		0.06			0.08				0.09					0.07
2985164	INS	+G	ygeG, ygeH	intergenic (+46/‑289)			0.09					0.07				0.12		0.06			0.08				0.09					0.07
3088523	SNP	G→A	yggS	G23S (GGC→AGC)								0.06				0.12					0.05				0.07		0.06			0.03
3149950	SNP	T→G	yqhD, dkgA	intergenic (+73/‑32)			0.11				0.09	0.09				0.12		0.1	0.05		0.1	0.04			0.14	0.06	0.14			0.05
3185488	SNP	T→A	glgS, yqiJ	intergenic (‑190/‑79)			0.1					0.04				0.12				0.03	0.07				0.08					0.05
3185491	SNP	T→A	glgS, yqiJ	intergenic (‑193/‑76)			0.1					0.04				0.12				0.03	0.07				0.08					0.05
3281392	SNP	T→G	yraH, yraI	intergenic (+23/‑57)			0.11		0.06	0.08		0.08				0.12		0.07		0.03	0.07	0.1			0.13		0.09	0.05		0.05
3316057	SNP	A→G	secG, glmM	intergenic (‑193/+35)			0.09					0.07				0.12					0.04				0.09					0.04
3316059	SNP	A→G	secG, glmM	intergenic (‑195/+33)			0.1					0.06				0.12					0.04				0.09		0.04			0.05
3480757	SNP	G→A	yhfK	R203H (CGC→CAC)												0.12					0.07				0.08
3571017	SNP	A→G	gntK, gntR	intergenic (‑65/+74)			0.12					0.05				0.12					0.08	0.06			0.11		0.09
3571020	SNP	C→T	gntK, gntR	intergenic (‑68/+71)			0.13					0.05				0.12					0.08	0.06			0.11		0.08
3635721	SNP	T→A	dtpB, rsmJ	intergenic (+30/+19)			0.12		0.06			0.08				0.12		0.08		0.05	0.09				0.11		0.1			0.06	0.06
3745467	INS	+G	yiaU	coding (116/975 nt)			0.1					0.05				0.12					0.06				0.09					0.04
3745472	DEL	Δ1 bp	yiaU	coding (121/975 nt)			0.09					0.05				0.12					0.06				0.08					0.04
3811065	SNP	A→T	yicC, dinD	intergenic (+166/‑55)						0.05		0.07				0.12		0.06			0.08				0.08					0.05
3811068	SNP	A→T	yicC, dinD	intergenic (+169/‑52)						0.05		0.06				0.12		0.05			0.08				0.08					0.05
3811300	SNP	T→A	dinD	F61I (TTC→ATC)			0.15					0.06				0.12				0.04	0.07				0.1					0.04
3813608	DEL	Δ1 bp	ligB	coding (923/1683 nt)			0.09					0.07				0.12					0.05				0.08					0.04
3825128	SNP	A→G	yicH	T438A (ACA→GCA)			0.08					0.07				0.12					0.09				0.1
3875874	SNP	G→T	dnaA	P406T (CCG→ACG)								0.04				0.12									0.05
3875875	SNP	A→C	dnaA	R405R (CGT→CGG)								0.05				0.12									0.05					0.03
3884866	SNP	C→G	tnaB, mdtL	intergenic (+23/‑109)			0.09					0.12				0.12		0.07			0.1				0.11		0.12			0.06
3900185	INS	+C	bglG, phoU	intergenic (‑258/+28)			0.14		0.06			0.06				0.12		0.08		0.03	0.09				0.09		0.11			0.04
3900190	DEL	Δ1 bp	bglG, phoU	intergenic (‑263/+23)			0.14		0.06			0.05				0.12		0.08		0.03	0.08				0.09		0.11			0.04
3991512	SNP	T→G	uvrD	I57S (ATT→AGT)								0.04				0.12					0.07				0.07
3995758	SNP	T→C	corA, yigF	intergenic (+22/+21)			0.13		0.09			0.07				0.12		0.08			0.07				0.1		0.13			0.04
3995760	SNP	T→A	corA, yigF	intergenic (+24/+19)			0.13		0.08			0.07				0.12		0.08			0.07				0.1		0.13			0.04
3995762	SNP	G→A	corA, yigF	intergenic (+26/+17)			0.13		0.09			0.07				0.12		0.08			0.07				0.1		0.13			0.04
4100645	SNP	A→T	cdh, tpiA	intergenic (+32/+23)			0.14					0.07				0.12					0.12				0.11					0.05
4100647	SNP	G→C	cdh, tpiA	intergenic (+34/+21)			0.14					0.07				0.12					0.11				0.11					0.05
4100649	SNP	A→T	cdh, tpiA	intergenic (+36/+19)			0.14					0.07				0.12					0.12				0.11					0.05
4134660	SNP	G→C	pflD	Q246H (CAG→CAC)			0.08									0.12					0.05				0.06					0.03
4134663	SNP	G→C	pflD	A247A (GCG→GCC)			0.09									0.12					0.04				0.06					0.03
4197504	SNP	A→G	purH, rrsE	intergenic (‑44/‑571)			0.09					0.09				0.12					0.06				0.11
4219361	INS	+G	yjbB, pepE	intergenic (+71/+20)					0.09			0.06				0.12		0.08			0.06				0.08					0.03
4232474	SNP	G→A	xylE, malG	intergenic (‑292/+80)			0.12		0.08			0.07				0.12		0.07		0.04	0.09				0.12		0.09			0.05
4252178	SNP	G→C	dusA	G194G (GGG→GGC)								0.13				0.12					0.08				0.11					0.04
4252183	SNP	G→C	dusA	S196T (AGC→ACC)								0.13				0.12					0.08				0.11					0.03
4361748	SNP	G→T	groL	E303* (GAA→TAA) ‡							0.04	0.05				0.12					0.06				0.07
4399220	DEL	Δ1 bp	rlmB	coding (129/732 nt)			0.1		0.08			0.06				0.12		0.08		0.04	0.07				0.09		0.1			0.06
4412712	SNP	C→G	ulaE	A17G (GCC→GGC)			0.09					0.09				0.12		0.09			0.07				0.1					0.03
4566659	SNP	T→C	yjiV	pseudogene (2924/2937 nt)												0.12					0.04				0.04
4566664	SNP	G→A	yjiV	pseudogene (2929/2937 nt)												0.12					0.04				0.04
4602146	DEL	Δ1 bp	ytjA, yjjU	intergenic (+40/‑82)			0.1		0.08			0.07				0.12					0.07				0.07					0.07
288	DEL	Δ1 bp	thrL, thrA	intergenic (+33/‑49)								0.06				0.11		0.14			0.05				0.06					0.06
291	SNP	A→T	thrL, thrA	intergenic (+36/‑46)								0.06				0.11		0.14			0.05				0.06					0.05
14116	SNP	A→G	dnaK, dnaJ	intergenic (+37/‑52)			0.17					0.06				0.11					0.08				0.1					0.07
14124	SNP	T→A	dnaK, dnaJ	intergenic (+45/‑44)			0.15					0.05				0.11					0.08				0.11					0.07
14129	SNP	T→C	dnaK, dnaJ	intergenic (+50/‑39)			0.16					0.06				0.11					0.08				0.11					0.08
14132	SNP	C→T	dnaK, dnaJ	intergenic (+53/‑36)			0.16					0.06				0.11					0.08				0.11					0.08
107503	SNP	T→C	secA, mutT	intergenic (+32/‑28)			0.21					0.08				0.11		0.09			0.1				0.13		0.09
133505	SNP	G→C	yacC, cueO	intergenic (‑101/‑65)								0.06				0.11									0.07
141296	SNP	T→A	yadI	L78* (TTA→TAA)								0.05				0.11					0.06				0.07
203973	SNP	G→T	dnaE	M787I (ATG→ATT)			0.18					0.07				0.11					0.08				0.11		0.12
212553	SNP	A→G	nlpE, yaeF	intergenic (+87/+113)												0.11					0.04				0.07
212560	SNP	T→A	nlpE, yaeF	intergenic (+94/+106)												0.11					0.04				0.08
212561	SNP	T→A	nlpE, yaeF	intergenic (+95/+105)												0.11					0.04
238831	SNP	C→G	fadE	P320P (CCG→CCC)								0.07				0.11					0.05				0.09					0.03
250715	SNP	A→T	prfH, pepD	intergenic (+26/+31)					0.07			0.08				0.11		0.1			0.09	0.07			0.1					0.04
268043	INS	+G	insN, ykfC	intergenic (+143/‑515)							0.03	0.06				0.11									0.06
280908	SNP	A→G	yagF, yagG	intergenic (+29/‑198)			0.16					0.05				0.11									0.08
280910	SNP	T→A	yagF, yagG	intergenic (+31/‑196)			0.17					0.04				0.11									0.08
280913	SNP	T→A	yagF, yagG	intergenic (+34/‑193)			0.17					0.04				0.11									0.09
320292	SNP	C→T	ykgG, ykgH	intergenic (+128/+115)			0.11					0.08				0.11					0.05				0.08					0.05
340415	SNP	A→T	yahL	K177* (AAA→TAA) ‡								0.05				0.11					0.03				0.07		0.12
395266	SNP	A→C	yaiZ, ddlA	intergenic (+5/+19)			0.14					0.07				0.11					0.07				0.08
453105	SNP	A→C	clpX	D75A (GAC→GCC)			0.1					0.04				0.11					0.05				0.09
476681	SNP	T→G	tomB, acrB	intergenic (‑517/+29)			0.14		0.07			0.08				0.11		0.1			0.08	0.1			0.13					0.06
476684	SNP	C→A	tomB, acrB	intergenic (‑520/+26)			0.13					0.08				0.11		0.09			0.08	0.1			0.13					0.06
514316	SNP	A→G	ybbO	F97S (TTC→TCC)								0.07				0.11		0.07			0.07				0.09
514319	SNP	C→T	ybbO	G96E (GGA→GAA)								0.07				0.11		0.07			0.07				0.09
564617	SNP	A→C	ybcK	D87A (GAC→GCC) ‡			0.17		0.08			0.15	0.06			0.11		0.1			0.07	0.09			0.15		0.09			0.08
590402	SNP	C→A	cusR	Q166H (CAG→CAT) ‡			0.13					0.03				0.11					0.06				0.09					0.05
650016	SNP	A→C	citB, dcuC	intergenic (+18/+23)			0.12					0.09				0.11					0.07				0.12		0.08
650019	SNP	C→G	citB, dcuC	intergenic (+21/+20)			0.1					0.09				0.11					0.07				0.12		0.07
660550	SNP	G→C	rlpA	P33A (CCT→GCT)			0.14					0.1				0.11					0.09				0.1					0.05
672142	SNP	T→A	ybeQ, ybeR	intergenic (‑139/‑25)								0.06				0.11		0.07		0.04	0.12				0.1					0.03
688486	SNP	C→A	ybeZ	V117L (GTA→TTA)			0.11					0.06				0.11		0.08			0.12				0.08					0.04
691774	SNP	A→G	ubiF, glnX	intergenic (+42/+112)			0.08					0.07				0.11					0.09				0.09					0.05
691775	SNP	A→C	ubiF, glnX	intergenic (+43/+111)			0.08					0.07				0.11					0.09				0.09					0.05
691781	SNP	G→T	ubiF, glnX	intergenic (+49/+105)			0.1					0.08				0.11					0.1				0.09					0.06
773083	SNP	G→A	tolA, tolB	intergenic (+20/‑113)			0.13					0.06				0.11					0.07				0.08		0.09			0.05
882849	SNP	T→A	ybjJ, rcdA	intergenic (‑54/‑30)								0.12				0.11					0.05				0.13					0.03
917772	INS	+C	macB, cspD	intergenic (+23/+50)			0.15		0.12			0.13				0.11		0.09		0.04	0.11				0.15					0.06
936207	SNP	T→C	serS, dmsA	intergenic (+31/‑208)			0.11		0.1			0.08				0.11					0.1	0.17			0.08					0.06
936210	SNP	G→A	serS, dmsA	intergenic (+34/‑205)			0.1		0.1			0.08				0.11				0.03	0.1	0.17			0.08					0.06
971156	SNP	G→T	mukE	D27Y (GAC→TAC) ‡								0.07				0.11					0.04				0.07
988710	SNP	A→G	pepN, ssuB	intergenic (+20/+23)			0.13		0.09			0.07				0.11					0.05				0.09
988711	SNP	A→C	pepN, ssuB	intergenic (+21/+22)			0.14		0.08			0.08				0.11					0.05				0.09
1013705	SNP	G→C	ycbZ	S17R (AGC→AGG) ‡			0.14					0.08				0.11		0.06			0.05				0.09
1070401	SNP	T→G	putA	N1313T (AAC→ACC)												0.11		0.07			0.05				0.07					0.04
1148664	SNP	T→C	fabF, pabC	intergenic (+28/‑92)			0.08					0.08				0.11		0.07			0.08	0.05			0.08					0.03
1148669	SNP	T→A	fabF, pabC	intergenic (+33/‑87)			0.09					0.08				0.11		0.07			0.08				0.08					0.03
1148670	SNP	T→A	fabF, pabC	intergenic (+34/‑86)			0.09					0.07				0.11		0.07			0.08	0.05			0.08
1148675	SNP	G→A	fabF, pabC	intergenic (+39/‑81)			0.1					0.08				0.11		0.07			0.08	0.07			0.08					0.04
1153595	SNP	A→T	ptsG	K91* (AAA→TAA) ‡			0.12					0.06				0.11									0.05
1153596	SNP	A→T	ptsG	K91I (AAA→ATA) ‡			0.12					0.05				0.11									0.05
1192259	SNP	A→C	icd, ymfD	intergenic (+430/+64)			0.1					0.04				0.11					0.09				0.1					0.05
1207070	SNP	C→T	icdC, iraM	intergenic (+37/+66)			0.13					0.06				0.11					0.06				0.1					0.08
1321470	SNP	C→T	rluB	T121I (ACC→ATC)					0.08			0.06				0.11					0.07				0.12					0.06
1329938	SNP	T→C	yciX, acnA	intergenic (+223/‑150)			0.12		0.07	0.07		0.04				0.11					0.07				0.11		0.11
1400355	SNP	C→T	smrA	D40D (GAC→GAT)			0.17		0.04			0.11				0.11		0.07			0.11				0.11		0.1			0.05
1440614	INS	+T	ydbL, feaR	intergenic (+151/+21)			0.14		0.17			0.1				0.11		0.08			0.09				0.16		0.11			0.09
1573820	SNP	G→T	yddA, ydeM	intergenic (‑221/+70)					0.07			0.09				0.11		0.14			0.09				0.11					0.06
1573821	SNP	G→A	yddA, ydeM	intergenic (‑222/+69)					0.07			0.09				0.11		0.13			0.09				0.11					0.06
1573827	SNP	A→C	yddA, ydeM	intergenic (‑228/+63)					0.07			0.09				0.11		0.13			0.09				0.11					0.06
1602961	SNP	A→G	yneE	S107P (TCG→CCG)					0.09			0.08				0.11					0.04				0.12					0.08
1602964	SNP	C→T	yneE	D106N (GAT→AAT)								0.08				0.11					0.04				0.12					0.08
1603812	DEL	Δ1 bp	uxaB	coding (1126/1452 nt)								0.08				0.11					0.08				0.11
1636630	SNP	C→G	cspF, quuQ	intergenic (+306/+116)			0.15					0.11				0.11					0.1				0.12					0.07
1654695	SNP	A→G	ynfE	S790S (TCA→TCG)								0.05				0.11		0.1		0.04	0.07				0.09					0.1
1660723	SNP	T→G	clcB	Y384* (TAT→TAG)			0.09		0.1			0.09				0.11				0.04	0.11				0.12					0.05
1660725	SNP	A→T	clcB	Q385L (CAG→CTG)			0.1		0.1			0.08				0.11				0.04	0.12				0.12					0.05
1660727	SNP	C→A	clcB	L386I (CTA→ATA)			0.09		0.1			0.08				0.11				0.04	0.12				0.12					0.05
1669212	SNP	A→T	tqsA, pntB	intergenic (+8/+17)			0.15					0.09				0.11		0.09			0.12	0.1			0.16		0.11			0.05
1669215	SNP	A→T	tqsA, pntB	intergenic (+11/+14)			0.15					0.09				0.11		0.09			0.12	0.1			0.16		0.11			0.05
1758944	SNP	T→C	sufA, ydiH	intergenic (‑301/+247)			0.13		0.04		0.09	0.06				0.11					0.06				0.11		0.12			0.04
1786497	DEL	Δ1 bp	ydiV, nlpC	intergenic (‑220/+27)					0.07			0.08				0.11		0.08			0.08				0.11		0.06			0.03
1786499	INS	+A	ydiV, nlpC	intergenic (‑222/+25)					0.07			0.09				0.11		0.08			0.08				0.11		0.07			0.04
1789484	SNP	A→T	btuC, ihfA	intergenic (‑75/+26)			0.11		0.09			0.1				0.11					0.07				0.11					0.04
1804319	SNP	T→C	yniC, ydjM	intergenic (+14/‑149)			0.12					0.07				0.11		0.06			0.1	0.09			0.1					0.05
1804326	SNP	G→A	yniC, ydjM	intergenic (+21/‑142)			0.12					0.07				0.11		0.06			0.09	0.09			0.1					0.05
1898849	SNP	C→A	manZ	T233N (ACT→AAT)			0.15		0.08			0.05				0.11					0.07				0.1					0.03
1898852	SNP	T→G	manZ	I234S (ATT→AGT)			0.13		0.08			0.05				0.11					0.07				0.1					0.03
1992712	SNP	T→A	dcyD	T84S (ACT→TCT)								0.07				0.11					0.08				0.1					0.05
2074539	SNP	C→T	sbmC	V69M (GTG→ATG) ‡			0.13					0.07				0.11		0.12			0.05				0.12					0.06
2145450	SNP	T→A	yegK	R168S (AGA→AGT)			0.19					0.05				0.11					0.08				0.1					0.04
2165831	SNP	A→T	gatD	L175Q (CTG→CAG)			0.08									0.11					0.06				0.08					0.03
2165834	SNP	A→T	gatD	L174Q (CTG→CAG)			0.08									0.11					0.06				0.08					0.03
2170811	SNP	C→T	gatY, fbaB	intergenic (‑128/+180)					0.06			0.08				0.11		0.06			0.06	0.07			0.08		0.08			0.05
2276311	SNP	C→G	rplY, yejK	intergenic (+31/+108)			0.1		0.07			0.06				0.11					0.1				0.09					0.06
2366656	SNP	G→A	arnF	G96S (GGC→AGC)			0.09					0.1				0.11					0.08	0.03			0.09					0.03
2401370	DEL	Δ1 bp	alaA	coding (331/1218 nt)												0.11		0.05			0.06				0.08					0.03
2450610	SNP	T→A	fadJ	I677L (ATA→TTA)			0.09									0.11					0.09				0.09
2456156	DEL	Δ1 bp	fadL, yfdF	intergenic (+31/‑335)			0.08		0.06			0.06				0.11		0.09			0.05				0.06					0.06
2456158	INS	+T	fadL, yfdF	intergenic (+33/‑333)			0.08		0.06			0.06				0.11		0.09			0.05				0.06					0.06
2526777	SNP	T→A	cysK, ptsH	intergenic (+38/‑346)					0.05							0.11		0.04			0.05				0.1
2543935	SNP	A→T	yfeX, yfeY	intergenic (‑31/+65)								0.06				0.11		0.04		0.03	0.06				0.09
2559625	SNP	C→A	eutA	G207C (GGC→TGC)			0.09					0.04	0.09			0.11					0.07				0.08		0.06			0.04
2559626	SNP	T→G	eutA	A206A (GCA→GCC)			0.09					0.04	0.09			0.11					0.06				0.08		0.06			0.04
2591242	SNP	T→A	bamC	Q328L (CAG→CTG)			0.08					0.05				0.11					0.04				0.05		0.04
2630792	SNP	C→T	der, bamB	intergenic (‑77/+41)			0.08					0.08				0.11		0.07			0.07	0.05			0.06					0.04
2630797	SNP	T→G	der, bamB	intergenic (‑82/+36)			0.08					0.08				0.11		0.06			0.07	0.04			0.05					0.04
2630798	SNP	C→A	der, bamB	intergenic (‑83/+35)			0.09					0.08				0.11		0.06			0.07	0.04			0.06					0.04
2630803	SNP	A→G	der, bamB	intergenic (‑88/+30)			0.08					0.09				0.11		0.06			0.07	0.05			0.06		0.05			0.03
2641811	SNP	C→A	yfhM	G1279V (GGT→GTT)			0.12					0.06				0.11					0.06				0.1					0.04
2641814	SNP	C→G	yfhM	R1278P (CGG→CCG)			0.12					0.06				0.11					0.06				0.1					0.04
2656825	SNP	G→T	suhB	V9L (GTG→TTG)					0.06			0.1				0.11		0.05			0.06				0.09					0.05
2737507	SNP	A→G	yfiB, rplS	intergenic (+41/+35)			0.05									0.11									0.05
2743432	SNP	G→T	yfjD, grpE	intergenic (+13/+42)			0.09					0.07				0.11		0.07			0.06	0.05			0.1		0.12
2782030	SNP	A→T	ygaQ, csiD	intergenic (+22/‑314)			0.06					0.07				0.11		0.04			0.04				0.07					0.05
2782032	SNP	A→T	ygaQ, csiD	intergenic (+24/‑312)			0.07					0.06				0.11		0.05			0.04				0.07		0.04			0.05
2782033	SNP	A→T	ygaQ, csiD	intergenic (+25/‑311)			0.07					0.07				0.11		0.05			0.04				0.07		0.04			0.05
2800454	SNP	G→A	proW, proX	intergenic (+21/‑37)			0.09				0.05					0.11						0.06			0.09		0.05			0.04
2817198	SNP	T→G	recA, pncC	intergenic (‑70/+10)			0.07				0.05	0.06				0.11					0.08	0.05			0.1		0.03			0.04
2911255	SNP	C→A	barA, gudD	intergenic (+83/+149)			0.13		0.04			0.07				0.11		0.05			0.1				0.09		0.04			0.04
2929718	SNP	T→A	fucI	V259D (GTT→GAT) ‡			0.09					0.08				0.11					0.06				0.09				0.05
2929719	SNP	T→A	fucI	V259V (GTT→GTA) ‡			0.09					0.08				0.11					0.06				0.09				0.05
3031315	SNP	A→C	recJ	W51G (TGG→GGG)			0.12					0.06				0.11		0.03			0.05	0.09			0.09					0.03
3031316	SNP	G→T	recJ	P50P (CCC→CCA)			0.13					0.06				0.11		0.03			0.05	0.09			0.1					0.03
3050509	SNP	C→T	ibsC, serA	intergenic (‑201/+28)			0.11		0.08			0.09				0.11		0.09			0.13				0.12		0.11			0.04
3088510	SNP	T→C	yggS	A18A (GCT→GCC)								0.06				0.11					0.06				0.07		0.06			0.03
3235140	SNP	C→T	ygjV, uxaA	intergenic (‑37/+46)			0.05		0.05			0.06				0.11					0.06				0.09		0.05			0.04
3235154	SNP	A→G	ygjV, uxaA	intergenic (‑51/+32)			0.05		0.06			0.07				0.11					0.06				0.1		0.06			0.04
3323774	DEL	Δ1 bp	dacB, obgE	intergenic (+19/+167)			0.1					0.05				0.11		0.05			0.07				0.08		0.1
3323778	INS	+T	dacB, obgE	intergenic (+23/+163)			0.1					0.05				0.11		0.05			0.07				0.08		0.1
3326181	SNP	G→A	yhbE, rpmA	intergenic (‑87/+40)								0.07				0.11		0.09		0.04	0.07	0.1			0.13		0.06	0.07		0.06
3344037	DEL	Δ1 bp	elbB, arcB	intergenic (‑219/+11)			0.12			0.12		0.04				0.11					0.05				0.1		0.05			0.05
3344041	INS	+A	elbB, arcB	intergenic (‑223/+7)			0.12			0.13		0.04				0.11					0.05				0.1		0.05			0.05
3432947	SNP	G→C	yhdN, rplQ	intergenic (‑79/+28)			0.11				0.18	0.11				0.11		0.08			0.11	0.11			0.13		0.1			0.08
3432948	SNP	G→C	yhdN, rplQ	intergenic (‑80/+27)			0.12				0.17	0.11				0.11		0.08			0.11	0.09			0.13		0.1			0.08
3629368	SNP	G→T	yhiM, yhiN	intergenic (+115/+200)			0.13					0.06				0.11					0.05				0.06					0.04
3635718	SNP	T→A	dtpB, rsmJ	intergenic (+27/+22)			0.12		0.06			0.09				0.11		0.09		0.06	0.09				0.11		0.09			0.06	0.06
3656916	SNP	A→C	mdtF, gadW	intergenic (+29/+334)			0.1					0.1				0.11					0.06				0.06					0.05
3714153	SNP	G→T	insJ	Q38H (CAG→CAT)							0.04					0.11					0.05				0.07
3714157	SNP	A→C	insJ	R40R (AGG→CGG) ‡							0.04					0.11					0.05				0.06
3714158	SNP	G→T	insJ	R40M (AGG→ATG) ‡							0.04					0.11					0.05				0.06
3722765	SNP	C→G	xylB, xylA	intergenic (‑34/+38)			0.18					0.11				0.11					0.07				0.07		0.11			0.03
3791594	SNP	A→T	waaL, waaU	intergenic (+27/+5)			0.11			0.07		0.11				0.11		0.08			0.09				0.14					0.04
3791595	SNP	A→T	waaL, waaU	intergenic (+28/+4)			0.11			0.06		0.11				0.11		0.08			0.1				0.14					0.04
3813603	INS	+T	ligB	coding (928/1683 nt)			0.09					0.07				0.11					0.05				0.08					0.04
3881573	DEL	Δ1 bp	mnmE, tnaC	intergenic (+21/‑222)			0.15		0.08			0.1				0.11					0.07				0.11		0.11			0.05
3881579	SNP	T→A	mnmE, tnaC	intergenic (+27/‑216)			0.15		0.07			0.11				0.11					0.07				0.12		0.14			0.06
3881585	INS	+A	mnmE, tnaC	intergenic (+33/‑210)			0.15		0.07			0.11				0.11					0.07				0.11		0.14			0.06
3884862	SNP	C→G	tnaB, mdtL	intergenic (+19/‑113)			0.11					0.14				0.11		0.08		0.03	0.11	0.08			0.12		0.12			0.07
3893770	SNP	A→T	yieL	P56P (CCT→CCA)			0.12					0.09				0.11					0.1				0.11					0.04
3956654	INS	+C	gpp	coding (936/1485 nt)			0.09		0.07			0.04				0.11					0.08				0.09					0.04
3956660	DEL	Δ1 bp	gpp	coding (930/1485 nt)			0.09		0.07			0.04				0.11					0.08				0.09					0.04
3964173	DEL	Δ1 bp	wecB	coding (681/1131 nt)								0.06				0.11					0.06	0.07			0.08
3964177	INS	+G	wecB	coding (685/1131 nt)								0.06				0.11					0.06	0.06			0.08
3969759	DEL	Δ1 bp	wzxE	coding (122/1251 nt)								0.04				0.11					0.06						0.1
3969765	INS	+G	wzxE	coding (128/1251 nt)								0.04				0.11					0.05				0.06		0.09
4010577	INS	+A	udp, rmuC	intergenic (+25/‑116)			0.11		0.1			0.08				0.11					0.07				0.11		0.08
4010583	DEL	Δ1 bp	udp, rmuC	intergenic (+31/‑110)			0.11		0.11			0.08				0.11	0.04				0.06				0.11		0.08
4053621	SNP	G→T	typA, yihL	intergenic (+31/‑186)			0.21		0.07			0.09				0.11				0.07	0.08				0.17					0.07
4053624	SNP	A→C	typA, yihL	intergenic (+34/‑183)			0.21		0.07			0.1				0.11				0.06	0.08				0.17					0.08
4081451	SNP	G→C	yiiG, frvR	intergenic (+34/+16)			0.07					0.07				0.11		0.1			0.15				0.11	0.11				0.04
4103401	SNP	T→C	uspD	L61L (TTG→CTG) ‡			0.13									0.11					0.11				0.13					0.06
4103402	SNP	T→A	uspD	L61* (TTG→TAG) ‡			0.13									0.11					0.11				0.13					0.05
4103403	SNP	G→A	uspD	L61L (TTG→TTA) ‡			0.13									0.11					0.11				0.13					0.05
4137977	SNP	C→G	yijO	G90A (GGC→GCC)			0.14					0.07				0.11					0.04				0.13					0.08
4193982	SNP	C→A	zraR	I245I (ATC→ATA)												0.11									0.05
4219366	DEL	Δ1 bp	yjbB, pepE	intergenic (+76/+15)					0.09			0.06				0.11		0.09			0.05				0.08					0.03
4279022	SNP	T→A	nrfA	I444N (ATT→AAT)			0.1					0.05				0.11		0.08			0.05	0.05			0.07		0.09
4366097	SNP	G→A	efp, ecnA	intergenic (+15/‑37)			0.16		0.06			0.08				0.11		0.09			0.06	0.08			0.15					0.04
4487770	SNP	A→T	intB, insC1	intergenic (+13/‑319)			0.09					0.03				0.11		0.04			0.06	0.05			0.11					0.05
4487771	SNP	A→T	intB, insC1	intergenic (+14/‑318)			0.08					0.03				0.11		0.05			0.06	0.05			0.11					0.05
4628507	SNP	C→T	creD	G171G (GGC→GGT)			0.11									0.11				0.03	0.07				0.06		0.12			0.03
294	INS	+G	thrL, thrA	intergenic (+39/‑43)								0.06				0.1		0.14			0.05				0.06					0.06
14119	SNP	G→A	dnaK, dnaJ	intergenic (+40/‑49)			0.16					0.07				0.1					0.08				0.1					0.08
96382	SNP	G→A	murG	W84* (TGG→TGA)								0.1				0.1									0.08					0.04
107500	SNP	G→A	secA, mutT	intergenic (+29/‑31)			0.22		0.07			0.08				0.1		0.09			0.1				0.13		0.12
133507	SNP	A→T	yacC, cueO	intergenic (‑103/‑63)								0.06				0.1									0.06
141293	SNP	C→A	yadI	S77* (TCA→TAA)								0.05				0.1					0.05				0.07					0.04
141299	SNP	T→G	yadI	L79* (TTA→TGA)								0.05				0.1					0.05				0.07
173464	SNP	A→G	erpA, yadS	intergenic (+23/+24)					0.07			0.06				0.1		0.15			0.09				0.12
173465	SNP	A→T	erpA, yadS	intergenic (+24/+23)					0.07			0.06				0.1		0.15			0.1				0.11
203970	SNP	A→C	dnaE	V786V (GTA→GTC)			0.17					0.07				0.1					0.07				0.11		0.13
205039	SNP	T→A	dnaE	L1143I (TTA→ATA)			0.11				0.05	0.07				0.1					0.06				0.11					0.08
288013	SNP	C→G	yagJ, yagK	intergenic (+71/+20)			0.09		0.09			0.12				0.1		0.07			0.1				0.12		0.11			0.07
320290	SNP	A→G	ykgG, ykgH	intergenic (+126/+117)			0.1					0.08				0.1					0.05				0.09					0.05
320291	SNP	C→G	ykgG, ykgH	intergenic (+127/+116)			0.11					0.07				0.1					0.06				0.08					0.05
320296	SNP	G→A	ykgG, ykgH	intergenic (+132/+111)			0.1					0.07				0.1					0.05				0.08					0.05
381180	SNP	T→A	tauA	W165R (TGG→AGG)					0.07			0.04				0.1					0.03				0.09					0.04
395264	SNP	A→T	yaiZ, ddlA	intergenic (+3/+21)			0.13					0.06				0.1					0.06				0.08
395271	SNP	C→T	yaiZ, ddlA	intergenic (+10/+14)			0.13					0.07				0.1					0.06				0.07
416401	SNP	A→C	brnQ, proY	intergenic (+35/‑41)					0.08			0.09				0.1					0.06	0.07			0.1					0.04
416402	SNP	T→A	brnQ, proY	intergenic (+36/‑40)					0.07			0.09				0.1					0.06	0.08			0.11					0.04
475692	SNP	C→G	hha	E25Q (GAG→CAG)			0.11		0.06			0.08				0.1				0.04	0.04				0.09		0.08			0.04
475693	SNP	C→G	hha	L24L (CTG→CTC)			0.12		0.06			0.07				0.1				0.04	0.04				0.09		0.08			0.03
519850	SNP	A→C	rhsD	A378A (GCA→GCC)								0.07				0.1					0.04				0.04
529302	SNP	T→C	allR, gcl	intergenic (+20/‑70)								0.07				0.1					0.05				0.08		0.11			0.05
547026	SNP	T→G	purK	E342A (GAA→GCA)												0.1					0.05				0.06
549341	SNP	G→A	lpxH	T19I (ACC→ATC)			0.09					0.06				0.1					0.05	0.14			0.06
564616	SNP	G→T	ybcK	D87Y (GAC→TAC) ‡			0.18		0.08			0.16	0.06			0.1		0.1			0.08	0.09			0.15		0.08			0.08
590404	SNP	G→C	cusR	Q166E (CAG→GAG) ‡			0.12					0.03				0.1					0.06				0.09					0.05
590406	SNP	T→G	cusR	H165P (CAT→CCT)			0.12					0.03				0.1					0.06				0.09					0.05
691784	SNP	A→C	ubiF, glnX	intergenic (+52/+102)			0.09					0.08				0.1					0.1				0.09					0.05
729830	SNP	G→A	rhsO	pseudogene (242/1521 nt)												0.1									0.08
729833	SNP	T→C	rhsO	pseudogene (245/1521 nt)												0.1									0.08
766266	SNP	T→C	mngB, cydA	intergenic (+199/‑648)			0.1					0.07				0.1					0.07				0.09					0.04
773080	SNP	T→C	tolA, tolB	intergenic (+17/‑116)			0.14					0.06				0.1					0.07				0.08		0.09			0.06
773086	SNP	G→A	tolA, tolB	intergenic (+23/‑110)			0.13					0.06				0.1					0.06				0.08		0.09			0.05
778455	SNP	T→G	nadA	L305L (CTT→CTG)								0.05				0.1									0.03		0.12
778456	SNP	C→A	nadA	Q306K (CAG→AAG)								0.04				0.1					0.04				0.03		0.12
870841	SNP	C→T	yliF	I17I (ATC→ATT)												0.1									0.05
971157	SNP	A→C	mukE	D27A (GAC→GCC) ‡								0.07				0.1					0.05				0.07
1013710	SNP	C→A	ycbZ	D16Y (GAT→TAT)			0.13					0.08				0.1		0.05			0.05				0.09
1013712	SNP	G→C	ycbZ	T15S (ACC→AGC)			0.13					0.08				0.1		0.05			0.05				0.09
1037393	SNP	T→G	appA, etk	intergenic (+22/+93)			0.08		0.07			0.08				0.1		0.04			0.08				0.08		0.09			0.03
1037396	SNP	C→A	appA, etk	intergenic (+25/+90)			0.08		0.07			0.08				0.1		0.05			0.07				0.08		0.1			0.03
1044553	SNP	T→C	gfcB	Q79R (CAG→CGG) ‡								0.06				0.1									0.06					0.03
1044554	SNP	G→A	gfcB	Q79* (CAG→TAG) ‡								0.06				0.1									0.06					0.03
1059616	SNP	T→C	yccE	L42P (CTG→CCG) ‡			0.14		0.08			0.06				0.1		0.07			0.07				0.11					0.06
1059617	SNP	G→A	yccE	L42L (CTG→CTA) ‡			0.15		0.08			0.06				0.1		0.08			0.08				0.11					0.07
1070404	SNP	C→A	putA	G1312V (GGT→GTT)												0.1		0.07			0.05				0.07					0.04
1169533	SNP	G→A	mfd, ycfT	intergenic (‑113/+15)			0.09	0.08	0.08			0.07				0.1		0.06			0.07				0.1		0.08			0.04
1169536	SNP	T→C	mfd, ycfT	intergenic (‑116/+12)			0.09	0.08	0.09			0.06				0.1		0.06			0.07				0.09		0.07			0.04
1192260	SNP	G→T	icd, ymfD	intergenic (+431/+63)			0.12					0.04				0.1					0.1				0.1					0.05
1207068	SNP	A→T	icdC, iraM	intergenic (+35/+68)			0.13					0.07				0.1					0.07				0.1					0.08
1420435	SNP	A→T	ydaY, tmpR	intergenic (+96/‑276)			0.15		0.07			0.15				0.1		0.12			0.09	0.07			0.14					0.05
1573826	SNP	T→C	yddA, ydeM	intergenic (‑227/+64)			0.12		0.08			0.09				0.1		0.13			0.09				0.11					0.05
1603818	INS	+C	uxaB	coding (1120/1452 nt)								0.08				0.1					0.08				0.11
1654699	SNP	C→G	ynfE	L792V (CTG→GTG)								0.05				0.1		0.1			0.07				0.09					0.09
1808999	SNP	C→G	katE	H292Q (CAC→CAG)								0.03				0.1					0.05				0.04
1926351	SNP	C→G	purT, eda	intergenic (+35/+21)			0.13		0.08			0.08				0.1		0.13			0.08				0.11					0.06
1926352	SNP	T→A	purT, eda	intergenic (+36/+20)			0.13		0.08			0.06				0.1		0.12			0.08				0.11					0.06
1926353	SNP	C→G	purT, eda	intergenic (+37/+19)			0.12		0.08			0.06				0.1		0.12			0.08				0.11					0.06
1942436	SNP	T→A	yebC, nudB	intergenic (‑28/+1)					0.05			0.05				0.1					0.07				0.09					0.06
1942437	SNP	T→A	nudB	*151C (TGA→TGT)					0.05			0.05				0.1		0.06			0.07				0.09					0.06
1975239	DEL	Δ1 bp	otsB	coding (630/801 nt)												0.1					0.05				0.05					0.04
1975244	INS	+C	otsB	coding (625/801 nt)												0.1					0.05				0.06					0.04
2074538	SNP	A→G	sbmC	V69A (GTG→GCG) ‡			0.14					0.07				0.1		0.13			0.05				0.12					0.07
2170816	SNP	G→T	gatY, fbaB	intergenic (‑133/+175)					0.06		0.06	0.08				0.1		0.06			0.06	0.06			0.08		0.09			0.05
2170819	SNP	A→C	gatY, fbaB	intergenic (‑136/+172)					0.06			0.08				0.1		0.06			0.06	0.07			0.08		0.1			0.05
2170824	SNP	A→G	gatY, fbaB	intergenic (‑141/+167)					0.06			0.09				0.1		0.06			0.06	0.07			0.08		0.09			0.06
2313061	SNP	C→G	rcsC	V99L (GTG→CTG) ‡			0.11									0.1					0.06				0.07
2318516	INS	+T	atoE	coding (282/1323 nt)			0.09					0.05				0.1					0.06				0.11
2318521	DEL	Δ1 bp	atoE	coding (287/1323 nt)			0.09					0.05				0.1					0.06				0.1
2383491	DEL	Δ1 bp	yfbP, nuoN	intergenic (+48/+36)			0.13					0.07				0.1		0.08			0.07				0.12					0.03
2383495	INS	+C	yfbP, nuoN	intergenic (+52/+32)			0.13					0.07				0.1		0.08			0.06				0.12					0.03
2384733	SNP	G→C	nuoN	S84R (AGC→AGG)			0.09		0.05			0.06				0.1					0.06				0.08					0.03
2401385	INS	+C	alaA	coding (346/1218 nt)								0.04				0.1		0.06			0.07				0.09		0.06			0.05
2410420	SNP	A→G	pta, yfcC	intergenic (+50/‑140)			0.06					0.08				0.1					0.06				0.07					0.05
2419450	SNP	C→A	hisQ, hisJ	intergenic (‑55/+35)			0.11					0.09				0.1		0.05			0.07	0.06			0.09		0.06			0.04
2526774	SNP	T→A	cysK, ptsH	intergenic (+35/‑349)					0.05							0.1		0.04			0.05				0.1
2526775	SNP	T→A	cysK, ptsH	intergenic (+36/‑348)					0.05							0.1		0.04			0.04				0.1					0.03
2526776	SNP	T→A	cysK, ptsH	intergenic (+37/‑347)					0.05							0.1		0.04			0.05				0.1
2543933	SNP	C→G	yfeX, yfeY	intergenic (‑29/+67)								0.06				0.1		0.04		0.03	0.06				0.09
2584126	SNP	T→C	acrD, ypfM	intergenic (+59/+40)			0.05		0.04			0.07				0.1					0.07				0.09		0.05			0.03
2584130	SNP	C→G	acrD, ypfM	intergenic (+63/+36)			0.05		0.04			0.07				0.1					0.07				0.09		0.05			0.03
2584134	SNP	G→A	acrD, ypfM	intergenic (+67/+32)			0.05		0.04			0.06				0.1					0.07				0.09		0.05			0.03
2641805	DEL	Δ1 bp	yfhM	coding (3842/4962 nt)			0.11					0.06				0.1					0.06				0.09					0.05
2641822	INS	+A	yfhM	coding (3825/4962 nt)			0.11					0.06				0.1					0.06				0.09					0.04
2646726	SNP	G→A	sseA, sseB	intergenic (+28/+790)			0.1					0.09				0.1		0.13			0.12	0.08			0.12		0.09			0.05
2646731	SNP	T→C	sseA, sseB	intergenic (+33/+785)			0.1					0.08				0.1		0.12			0.11	0.09			0.12		0.09	0.05		0.06
2656833	SNP	A→T	suhB	A11A (GCA→GCT)					0.08			0.1				0.1		0.05			0.06				0.1					0.05
2672789	DEL	Δ1 bp	yphF, yphG	intergenic (‑63/+34)			0.14		0.07			0.06				0.1		0.05			0.1				0.13		0.09			0.06
2672793	INS	+C	yphF, yphG	intergenic (‑67/+30)			0.14		0.07			0.06				0.1		0.05			0.1				0.13		0.09			0.06
2677551	SNP	A→G	yphH, glyA	intergenic (+136/+62)												0.1									0.04
2677552	SNP	A→C	yphH, glyA	intergenic (+137/+61)												0.1									0.03
2677559	SNP	C→A	yphH, glyA	intergenic (+144/+54)			0.05									0.1									0.04
2677565	SNP	G→T	yphH, glyA	intergenic (+150/+48)												0.1									0.04
2677566	SNP	C→T	yphH, glyA	intergenic (+151/+47)												0.1									0.04
2753943	SNP	T→G	yfjJ	L13R (CTA→CGA)			0.07					0.08				0.1					0.05				0.07		0.06			0.03
2753948	SNP	C→A	yfjJ	R15R (CGG→AGG)			0.07					0.08				0.1					0.05				0.07		0.06			0.03
2761026	SNP	T→G	rnlB, yfjP	intergenic (+312/‑43)			0.16		0.04							0.1					0.09				0.11		0.09			0.05
2761029	SNP	C→A	rnlB, yfjP	intergenic (+315/‑40)			0.15									0.1					0.09				0.11		0.08			0.05
2763669	SNP	T→A	yfjR	V203D (GTT→GAT) ‡												0.1					0.05				0.04
2771483	SNP	A→C	ypjF, ypjA	intergenic (+342/+22)			0.05					0.06				0.1		0.04			0.04	0.08			0.07		0.1			0.03
2789734	SNP	T→A	ygaU	I138F (ATT→TTT)			0.14				0.05					0.1		0.06			0.08				0.1		0.08			0.04
2811336	SNP	A→T	argQ, argZ	intergenic (‑117/+82)			0.07					0.06				0.1		0.09			0.06				0.09		0.07			0.03
2839021	SNP	C→G	hycE	M270I (ATG→ATC)												0.1									0.03
2911268	SNP	T→G	barA, gudD	intergenic (+96/+136)			0.12		0.05			0.08				0.1		0.05			0.09				0.1					0.03
2911269	SNP	T→C	barA, gudD	intergenic (+97/+135)			0.12		0.05			0.09				0.1		0.05			0.09				0.1		0.06			0.03
3050504	SNP	G→C	ibsC, serA	intergenic (‑196/+33)			0.11		0.07			0.08				0.1		0.09			0.14				0.13		0.1			0.04
3060679	SNP	A→T	ygfI, yggE	intergenic (‑147/+20)			0.14					0.11				0.1		0.08			0.09				0.14		0.07			0.07
3086138	DEL	Δ1 bp	gshB	coding (902/951 nt)			0.13					0.07				0.1					0.06				0.09					0.03
3196044	SNP	A→G	cca	E265E (GAA→GAG)			0.15					0.08				0.1		0.13			0.09				0.13					0.05
3227281	SNP	G→A	higA	Q75* (CAA→TAA) ‡			0.1					0.09				0.1					0.06				0.07					0.04
3227865	SNP	G→A	higB, rlmG	intergenic (‑51/+233)												0.1					0.05						0.05			0.03
3227866	SNP	A→T	higB, rlmG	intergenic (‑52/+232)								0.03				0.1					0.05				0.04		0.04			0.03
3227867	SNP	T→C	higB, rlmG	intergenic (‑53/+231)												0.1					0.04				0.04		0.04			0.03
3235145	SNP	C→T	ygjV, uxaA	intergenic (‑42/+41)			0.06		0.06			0.07				0.1					0.06				0.1		0.05			0.04
3235147	SNP	T→A	ygjV, uxaA	intergenic (‑44/+39)			0.05		0.06			0.06				0.1					0.06				0.1		0.05			0.04
3235149	SNP	A→G	ygjV, uxaA	intergenic (‑46/+37)			0.05		0.06			0.07				0.1					0.06				0.09		0.05			0.04
3352530	SNP	G→C	gltB	V1483L (GTG→CTG)												0.1					0.05				0.07					0.04
3352535	SNP	G→C	gltB	Q1484H (CAG→CAC)												0.1					0.04				0.07					0.03
3355056	SNP	C→G	gltF	H174Q (CAC→CAG)			0.05		0.06			0.03				0.1		0.03			0.06				0.06					0.03
3361577	INS	+A	yhcG	coding (392/1128 nt)								0.03				0.1					0.04				0.04
3464725	SNP	A→G	tufA, fusA	intergenic (‑37/+34)			0.15					0.07				0.1		0.09			0.05				0.16		0.11
3571970	SNP	C→A	gntR	K39N (AAG→AAT)			0.08		0.09			0.06				0.1		0.06			0.07				0.09					0.03
3629364	SNP	C→T	yhiM, yhiN	intergenic (+111/+204)			0.14					0.06				0.1					0.05				0.06					0.04
3629367	SNP	A→C	yhiM, yhiN	intergenic (+114/+201)			0.13					0.07				0.1					0.06				0.06					0.04
3656907	SNP	T→C	mdtF, gadW	intergenic (+20/+343)			0.11					0.1				0.1					0.06	0.08			0.06		0.07			0.04
3656913	SNP	A→C	mdtF, gadW	intergenic (+26/+337)			0.1					0.1				0.1					0.07				0.06					0.04
3656915	SNP	G→T	mdtF, gadW	intergenic (+28/+335)			0.1					0.1				0.1					0.06				0.06					0.04
3656918	SNP	G→T	mdtF, gadW	intergenic (+31/+332)			0.1					0.1				0.1					0.06				0.06		0.06			0.05
3656924	SNP	G→A	mdtF, gadW	intergenic (+37/+326)			0.1					0.09				0.1					0.07				0.06					0.04
3701955	SNP	G→A	dppA, proK	intergenic (‑890/+21)								0.06				0.1		0.08			0.07				0.05
3701956	SNP	T→A	dppA, proK	intergenic (‑891/+20)								0.06				0.1		0.08			0.08				0.05
3701957	SNP	T→C	dppA, proK	intergenic (‑892/+19)								0.06				0.1		0.08			0.07				0.05
3707523	INS	+T	bisC	coding (2232/2334 nt)								0.09				0.1		0.14			0.1				0.11					0.04
3740528	INS	+C	lyxK	coding (85/1497 nt)			0.06					0.07				0.1					0.04				0.08					0.03
3740533	DEL	Δ1 bp	lyxK	coding (90/1497 nt)			0.07					0.07				0.1					0.04				0.09					0.04
3931615	SNP	T→A	rbsR	L10Q (CTG→CAG)			0.18					0.07				0.1					0.08	0.05			0.08					0.03
3966033	SNP	A→C	rffG	E51A (GAG→GCG) ‡			0.1					0.06				0.1		0.12			0.08				0.12					0.05
3966034	SNP	G→T	rffG	E51D (GAG→GAT) ‡			0.1					0.06				0.1		0.11			0.08				0.12					0.05
4008693	SNP	A→T	metE, ysgA	intergenic (+19/+21)					0.13			0.05				0.1		0.11			0.09				0.09		0.07
4043346	SNP	G→T	polA, yihA	intergenic (+234/+147)			0.18		0.09			0.06				0.1		0.13			0.1				0.14		0.09
4076056	SNP	G→C	fdoH	Q22E (CAG→GAG)			0.12		0.06			0.08				0.1		0.06			0.06	0.08			0.08					0.08
4101317	SNP	A→G	tpiA	I40T (ATC→ACC)			0.11									0.1		0.07							0.07
4119933	SNP	G→A	metL	L57L (TTG→TTA)			0.09					0.05				0.1		0.09			0.08				0.13					0.04
4119936	SNP	T→C	metL	I58I (ATT→ATC)			0.1					0.05				0.1		0.09			0.09				0.13					0.04
4342988	SNP	C→G	yjdO, lysU	intergenic (+90/+29)			0.13					0.07				0.1					0.05				0.1		0.07			0.04
4346262	SNP	A→T	dtpC, cadA	intergenic (‑34/+25)			0.08					0.11				0.1		0.05			0.09				0.12		0.08			0.04
4346263	SNP	A→T	dtpC, cadA	intergenic (‑35/+24)			0.1					0.11				0.1		0.05			0.09				0.11		0.08			0.04
4366108	SNP	T→C	efp, ecnA	intergenic (+26/‑26)			0.16					0.07				0.1					0.07	0.08			0.15					0.04
4383156	SNP	A→T	queG	I243I (ATT→ATA) ‡			0.14					0.06				0.1					0.04				0.06					0.05
4383157	SNP	A→T	queG	I243N (ATT→AAT) ‡			0.13					0.06				0.1					0.04				0.06					0.05
4429662	SNP	T→A	ytfK, ytfL	intergenic (+52/+27)			0.16				0.06	0.11				0.1				0.03	0.09				0.13		0.1			0.09
4520939	SNP	T→G	sgcX	K177T (AAA→ACA)			0.15					0.08				0.1					0.04				0.08					0.04
4628508	SNP	A→G	creD	T172A (ACC→GCC)			0.1									0.1				0.03	0.08				0.06		0.11			0.03
30052	SNP	G→C	carA	A134A (GCG→GCC)				0.07				0.04				0.09									0.05
80077	SNP	G→T	leuA, leuL	intergenic (‑61/+32)					0.07			0.1	0.08			0.09		0.1			0.04				0.14		0.2			0.05
96385	SNP	T→C	murG	R85R (CGT→CGC)								0.11				0.09									0.08					0.04
96645	SNP	C→T	murG	P172L (CCG→CTG)							0.04	0.09				0.09					0.03				0.06
96648	SNP	A→G	murG	Q173R (CAG→CGG)							0.04	0.08				0.09					0.04				0.07
130656	SNP	A→G	acnB	Y852C (TAC→TGC) ‡												0.09					0.03				0.05
130657	SNP	C→T	acnB	Y852Y (TAC→TAT) ‡												0.09					0.03				0.05
130660	SNP	C→T	acnB	T853T (ACC→ACT)												0.09					0.03				0.05
173466	SNP	C→T	erpA, yadS	intergenic (+25/+22)					0.07			0.06				0.09		0.14			0.1				0.12
189066	SNP	A→T	pyrH	*242L (TAA→TTA)			0.08					0.04				0.09					0.07				0.08					0.04
252946	SNP	G→A	gpt, frsA	intergenic (+24/‑68)			0.15					0.05				0.09		0.08			0.08				0.12		0.11			0.05
320286	SNP	T→C	ykgG, ykgH	intergenic (+122/+121)			0.1					0.07				0.09					0.06				0.08					0.05
330877	SNP	T→A	yahC, yahD	intergenic (‑144/‑114)			0.06		0.05			0.08				0.09		0.06			0.08				0.14
337852	SNP	G→A	yahJ	P339P (CCG→CCA)								0.03				0.09									0.07
345428	SNP	T→C	prpB, prpC	intergenic (+145/‑295)												0.09				0.11					0.03
372134	SNP	T→A	mhpT, yaiL	intergenic (+8/‑94)								0.04				0.09					0.03				0.03					0.03
372137	SNP	T→A	mhpT, yaiL	intergenic (+11/‑91)								0.04				0.09					0.03				0.04					0.03
395257	SNP	A→G	yaiZ	Q70R (CAA→CGA)			0.13					0.06				0.09					0.06				0.07		0.07
395262	SNP	G→T	yaiZ, ddlA	intergenic (+1/+23)			0.13					0.06				0.09					0.06				0.07
416397	SNP	T→A	brnQ, proY	intergenic (+31/‑45)					0.08			0.09				0.09					0.07	0.08			0.11					0.04
416398	SNP	G→T	brnQ, proY	intergenic (+32/‑44)					0.08			0.08				0.09					0.06	0.08			0.1					0.04
420329	SNP	A→C	acpH	S16A (TCG→GCG)												0.09
519847	SNP	G→T	rhsD	P377P (CCG→CCT)								0.07				0.09					0.04				0.05
529305	SNP	G→A	allR, gcl	intergenic (+23/‑67)								0.06				0.09					0.05	0.05			0.08		0.12			0.06
547018	SNP	T→C	purK	S345G (AGC→GGC)												0.09
614866	SNP	T→C	fepC	T264A (ACG→GCG)					0.07	0.11						0.09					0.1				0.08
614871	SNP	C→A	fepC	G262V (GGA→GTA) ‡					0.06	0.11						0.09					0.09				0.08
650022	SNP	G→T	citB, dcuC	intergenic (+24/+17)			0.1					0.09				0.09					0.07				0.11		0.06
691790	SNP	G→T	ubiF, glnX	intergenic (+58/+96)								0.08				0.09					0.07				0.06					0.04
766261	SNP	G→A	mngB, cydA	intergenic (+194/‑653)			0.09					0.07				0.09					0.07				0.09					0.04
773077	SNP	T→C	tolA, tolB	intergenic (+14/‑119)			0.14					0.06				0.09					0.07				0.08		0.09			0.05
786387	SNP	C→G	galT	W33C (TGG→TGC)								0.05				0.09					0.08				0.1					0.03
853036	SNP	G→A	ybiT, ybiU	intergenic (+25/+216)							0.06	0.08				0.09					0.05				0.11		0.14
863173	SNP	G→C	gsiA	L66F (TTG→TTC)			0.08		0.07			0.07				0.09					0.04				0.09
863174	SNP	G→C	gsiA	E67Q (GAA→CAA)			0.08		0.07			0.07				0.09					0.04				0.09
865191	SNP	G→T	gsiB	V109L (GTG→TTG)			0.09					0.07				0.09					0.05				0.09					0.03
910537	SNP	G→C	ybjE, aqpZ	intergenic (‑224/+271)					0.07			0.03				0.09					0.04				0.07		0.12			0.03
999226	SNP	G→C	ycbV	G111A (GGG→GCG) ‡												0.09									0.04
1096245	SNP	G→T	ycdZ, csgG	intergenic (+2/+62)			0.1		0.07			0.07				0.09		0.08			0.07				0.11					0.07
1164452	SNP	C→T	ycfQ, bhsA	intergenic (‑164/‑77)			0.1					0.04				0.09					0.06				0.06					0.05
1178234	SNP	T→C	potD	M18V (ATG→GTG)								0.05				0.09					0.05				0.05					0.03
1207066	SNP	A→G	icdC, iraM	intergenic (+33/+70)			0.13					0.07				0.09					0.06				0.1					0.08
1246417	INS	+C	dhaK, dhaR	intergenic (‑123/‑105)			0.08		0.05			0.07				0.09					0.06				0.08					0.03
1246420	DEL	Δ1 bp	dhaK, dhaR	intergenic (‑126/‑102)			0.08		0.05			0.06				0.09					0.06				0.08					0.03
1308939	DEL	Δ1 bp	ompW, yciE	intergenic (+24/+36)			0.11					0.07				0.09		0.05			0.05
1308942	INS	+T	ompW, yciE	intergenic (+27/+33)			0.11					0.07				0.09		0.05			0.05				0.06
1316651	SNP	C→G	trpE	D185H (GAC→CAC)			0.13					0.1				0.09					0.08				0.1					0.05
1316653	SNP	A→T	trpE	I184N (ATT→AAT)			0.13					0.1				0.09					0.08				0.11					0.05
1316655	SNP	C→G	trpE	V183V (GTG→GTC)			0.13					0.1				0.09					0.07				0.11					0.05
1329941	SNP	G→A	yciX, acnA	intergenic (+226/‑147)			0.11			0.07		0.04				0.09					0.07				0.11		0.11
1351487	SNP	T→A	sapA, ymjA	intergenic (‑120/+193)			0.11					0.05				0.09					0.05				0.09					0.03
1366190	SNP	T→A	ycjN	L9I (TTA→ATA)								0.07				0.09				0.04	0.07	0.05			0.09
1366193	SNP	T→A	ycjN	S10T (TCA→ACA)								0.06				0.09				0.04	0.06	0.05			0.09
1382542	SNP	A→G	tyrR, tpx	intergenic (+24/+20)			0.07		0.07			0.04				0.09					0.11				0.15
1451076	SNP	T→A	paaE	I130I (ATT→ATA)								0.07				0.09		0.05			0.04				0.08
1459928	SNP	C→G	ydbA	pseudogene (280/2513 nt)					0.07							0.09					0.07				0.13		0.14
1493618	SNP	A→G	rimL	N142D (AAC→GAC)					0.08			0.05				0.09		0.06			0.04				0.1		0.05			0.05
1600741	SNP	G→A	lsrF	D129N (GAC→AAC)								0.04				0.09				0.03	0.06				0.07
1619562	DEL	Δ1 bp	ydeJ, dcp	intergenic (+14/+30)					0.06			0.03				0.09		0.08			0.06				0.09		0.11
1654455	SNP	T→A	ynfE	A710A (GCT→GCA)			0.13									0.09					0.06				0.09					0.04
1654457	SNP	C→G	ynfE	A711G (GCC→GGC)			0.13									0.09					0.06				0.09					0.05
1654459	SNP	T→A	ynfE	C712S (TGC→AGC)			0.13									0.09					0.06				0.09					0.04
1654463	SNP	G→T	ynfE	R713L (CGT→CTT)			0.12									0.09					0.06				0.08					0.04
1654703	SNP	C→T	ynfE	A793V (GCG→GTG)								0.05				0.09		0.09			0.05				0.08					0.08
1697508	SNP	A→T	add, ydgJ	intergenic (+17/+17)					0.1							0.09					0.07				0.12					0.03
1697509	SNP	A→T	add, ydgJ	intergenic (+18/+16)					0.1							0.09					0.07				0.12					0.03
1698265	SNP	G→C	ydgJ	L101V (CTG→GTG)								0.03				0.09
1703101	SNP	C→G	rsxC	A642A (GCC→GCG)												0.09									0.03
1737192	SNP	A→T	ribC	I103N (ATT→AAT)			0.07									0.09					0.05				0.05
1795628	SNP	A→G	thrS	C400C (TGT→TGC) ‡			0.11									0.09					0.06				0.08
1859015	SNP	G→A	yeaD, yeaE	intergenic (+24/+24)			0.12		0.07			0.11				0.09		0.08			0.08				0.12		0.17			0.05
1889649	SNP	A→T	pabB	K196N (AAA→AAT) ‡								0.1				0.09									0.1					0.05
1907005	SNP	T→G	htpX, prc	intergenic (‑172/+20)			0.16									0.09	0.03				0.04				0.05
1907008	SNP	C→A	htpX, prc	intergenic (‑175/+17)			0.14									0.09	0.03				0.04				0.05
1959345	SNP	C→T	flhB	V368V (GTG→GTA) ‡								0.1				0.09					0.05				0.08					0.04
1980931	INS	+A	ftnB, yecJ	intergenic (+22/+57)					0.11			0.05				0.09					0.06				0.09					0.03
2051084	SNP	G→A	yeeN, asnW	intergenic (+29/+424)			0.12					0.07				0.09		0.08			0.06				0.11					0.04
2133882	SNP	T→C	asmA	P404P (CCA→CCG)			0.14				0.03	0.1				0.09		0.06			0.07				0.13					0.06
2165385	SNP	C→G	gatD	E324Q (GAA→CAA)			0.06					0.04				0.09		0.04			0.06				0.04					0.05
2249470	SNP	A→T	yeiL	K213* (AAA→TAA) ‡			0.1					0.06				0.09		0.05			0.06				0.13					0.06
2249471	SNP	A→T	yeiL	K213I (AAA→ATA) ‡			0.1					0.06				0.09		0.06			0.06				0.13					0.06
2253165	SNP	A→G	psuK, fruA	intergenic (‑390/+33)			0.16					0.09				0.09		0.06			0.05				0.1					0.06
2253179	SNP	C→T	psuK, fruA	intergenic (‑404/+19)			0.14					0.09				0.09		0.05			0.05				0.1					0.04
2279621	SNP	T→A	yejM, proL	intergenic (+6/‑69)			0.14					0.06				0.09					0.09				0.15
2305095	SNP	C→T	apbE, ompC	intergenic (‑82/+30)			0.21		0.09			0.12				0.09		0.1	0.04		0.1				0.11		0.09			0.03
2305098	SNP	A→G	apbE, ompC	intergenic (‑85/+27)			0.2		0.09			0.12				0.09		0.1	0.04		0.09				0.11		0.09			0.03
2312853	SNP	T→C	rcsC	D168G (GAT→GGT)								0.05				0.09					0.06				0.07		0.05			0.05
2313064	SNP	C→G	rcsC	D98H (GAT→CAT)			0.11									0.09					0.06				0.06
2313065	SNP	C→T	rcsC	A97A (GCG→GCA)			0.1									0.09					0.06				0.06
2320231	SNP	G→C	atoB	S215T (AGT→ACT)			0.15					0.09				0.09					0.06				0.09		0.06			0.04
2320233	SNP	C→G	atoB	Q216E (CAA→GAA)			0.15					0.08				0.09					0.06				0.09		0.06			0.04
2419447	SNP	T→G	hisQ, hisJ	intergenic (‑52/+38)			0.11					0.1				0.09		0.06			0.07	0.06			0.09		0.08			0.04
2543937	SNP	C→G	yfeX, yfeY	intergenic (‑33/+63)								0.06				0.09		0.04		0.03	0.06				0.09
2579119	SNP	T→A	narQ	S10R (AGT→AGA)												0.09					0.05				0.05		0.06
2613575	DEL	Δ1 bp	uraA, upp	intergenic (‑56/+30)								0.05				0.09		0.06		0.03	0.06				0.08
2613579	INS	+G	uraA, upp	intergenic (‑60/+26)								0.05				0.09		0.06		0.03	0.06				0.08
2614913	SNP	T→G	purM	S120A (TCA→GCA) ‡												0.09					0.03				0.03
2614914	SNP	C→A	purM	S120* (TCA→TAA) ‡												0.09					0.03				0.03
2656841	SNP	A→C	suhB	K14T (AAG→ACG)			0.04		0.07			0.09				0.09		0.05			0.05				0.09					0.04
2709392	SNP	C→A	eamB, grcA	intergenic (+23/+33)			0.19				0.08	0.06				0.09		0.07			0.09	0.07			0.1		0.07			0.06
2747345	SNP	A→T	bamE, ratB	intergenic (+40/+22)			0.16		0.16		0.08	0.07				0.09		0.1			0.06	0.08			0.11		0.08	0.08	0.04	0.07
2755580	SNP	G→T	yfjK	I440I (ATC→ATA) ‡			0.08					0.09				0.09		0.04			0.05				0.07
2755581	SNP	A→C	yfjK	I440S (ATC→AGC) ‡			0.09					0.09				0.09		0.03			0.05				0.08
2763668	SNP	G→A	yfjR	V203I (GTT→ATT) ‡												0.09					0.05				0.04
2811337	SNP	A→T	argQ, argZ	intergenic (‑118/+81)			0.06					0.06				0.09		0.09			0.06				0.09		0.07			0.03
2827589	DEL	Δ1 bp	norW	coding (319/1134 nt)												0.09											0.07
2964518	SNP	G→A	ygdQ, ygdR	intergenic (+26/‑112)			0.16		0.06		0.06					0.09		0.07			0.08				0.12		0.06			0.03	0.07
3086133	INS	+A	gshB	coding (897/951 nt)			0.13					0.07				0.09					0.06				0.09					0.03
3110667	SNP	T→A	yghJ	N602I (AAC→ATC) ‡								0.04				0.09					0.05				0.05					0.03
3110668	SNP	T→A	yghJ	N602Y (AAC→TAC) ‡								0.03				0.09					0.05				0.05					0.03
3162068	SNP	G→C	mqsR, ygiV	intergenic (‑165/+40)												0.09
3165211	SNP	C→T	qseC, ygiZ	intergenic (+19/+27)			0.16		0.09			0.11				0.09		0.09		0.03	0.11				0.14		0.1
3165216	SNP	A→T	qseC, ygiZ	intergenic (+24/+22)			0.17					0.11				0.09		0.09		0.04	0.11				0.14		0.1
3165217	SNP	A→T	qseC, ygiZ	intergenic (+25/+21)			0.17					0.11				0.09		0.1		0.04	0.11				0.14		0.1
3165222	SNP	A→G	qseC, ygiZ	intergenic (+30/+16)			0.16		0.12			0.1				0.09		0.09		0.04	0.12				0.14		0.09			0.05
3165795	SNP	T→G	ygiZ, mdaB	intergenic (‑225/‑94)								0.05				0.09		0.03			0.04				0.06					0.06
3165798	SNP	A→T	ygiZ, mdaB	intergenic (‑228/‑91)			0.05					0.05				0.09		0.03			0.04				0.06					0.06
3165801	SNP	C→A	ygiZ, mdaB	intergenic (‑231/‑88)								0.05				0.09		0.03			0.04				0.06					0.06
3176165	SNP	C→A	zupT	P86Q (CCA→CAA)			0.08					0.05				0.09					0.08				0.09		0.11			0.03
3196045	SNP	C→T	cca	L266F (CTC→TTC)			0.15					0.08				0.09		0.12			0.09				0.13					0.05
3196052	SNP	C→G	cca	P268R (CCG→CGG)			0.12					0.07				0.09		0.1			0.08				0.13					0.05
3227280	SNP	T→C	higA	Q75R (CAA→CGA) ‡			0.11					0.08				0.09					0.06				0.07					0.04
3306566	SNP	G→A	rbfA, infB	intergenic (‑29/+135)			0.09		0.08			0.08				0.09		0.08		0.03	0.09	0.15			0.08		0.08			0.03
3306567	SNP	T→A	rbfA, infB	intergenic (‑30/+134)			0.08		0.08			0.08				0.09		0.08		0.03	0.09	0.15			0.08		0.08			0.03
3306568	SNP	T→C	rbfA, infB	intergenic (‑31/+133)			0.09		0.08			0.08				0.09		0.08		0.03	0.09	0.15			0.08		0.08			0.03
3316849	SNP	A→C	glmM	L194R (CTG→CGG)												0.09					0.04				0.06
3323786	SNP	C→T	dacB, obgE	intergenic (+31/+155)												0.09		0.05			0.05				0.07		0.07
3361580	DEL	Δ1 bp	yhcG	coding (395/1128 nt)								0.03				0.09					0.04				0.04
3380912	SNP	T→A	aaeB	R212R (CGA→CGT)			0.14					0.04				0.09					0.06				0.1		0.06
3464716	SNP	C→T	tufA, fusA	intergenic (‑28/+43)			0.14					0.07				0.09		0.08			0.05				0.16		0.11
3464720	SNP	T→G	tufA, fusA	intergenic (‑32/+39)			0.14					0.07				0.09		0.08			0.05				0.16		0.12
3464721	SNP	C→A	tufA, fusA	intergenic (‑33/+38)			0.14					0.07				0.09		0.07			0.05				0.16		0.11
3469945	SNP	T→C	yheO, fkpA	intergenic (‑146/+21)			0.11		0.09	0.07		0.06				0.09					0.08				0.11		0.09			0.07
3471237	SNP	T→A	slyX, slyD	intergenic (+20/+29)			0.15		0.08			0.06				0.09		0.07			0.07				0.09		0.14			0.03	0.06
3564074	INS	+T	glgX	coding (606/1974 nt)								0.07				0.09		0.08			0.04				0.09					0.06
3564079	SNP	C→G	glgX	V201L (GTG→CTG)								0.07				0.09		0.07			0.05				0.09					0.06
3564084	DEL	Δ1 bp	glgX	coding (596/1974 nt)								0.08				0.09		0.08			0.05				0.09					0.07
3571969	SNP	T→G	gntR	I40L (ATT→CTT)			0.07		0.09			0.06				0.09		0.06			0.07				0.09					0.03
3624021	SNP	A→T	yhiI, yhiJ	intergenic (‑59/+307)					0.14			0.06				0.09									0.11					0.03
3629371	SNP	A→G	yhiM, yhiN	intergenic (+118/+197)			0.13					0.07				0.09					0.05				0.06					0.04
3707528	DEL	Δ1 bp	bisC	coding (2227/2334 nt)								0.09				0.09		0.14			0.09				0.1					0.04
3956775	SNP	A→C	gpp	L272R (CTG→CGG) ‡			0.12		0.07			0.1				0.09		0.11			0.1				0.1					0.04
3956776	SNP	G→T	gpp	L272M (CTG→ATG) ‡			0.12		0.07			0.1				0.09		0.11			0.1				0.1					0.04
3984694	SNP	T→A	cyaA	I61N (ATT→AAT) ‡								0.06				0.09					0.04	0.07			0.06
3984695	SNP	T→A	cyaA	I61I (ATT→ATA) ‡								0.06				0.09					0.04	0.07			0.07
4017738	SNP	T→A	rfaH	K148N (AAA→AAT)								0.05				0.09					0.04				0.05
4017742	SNP	T→A	rfaH	N147I (AAT→ATT)								0.05				0.09					0.04				0.04
4017747	SNP	A→G	rfaH	L145L (CTT→CTC)								0.05				0.09					0.04				0.04
4043349	SNP	A→C	polA, yihA	intergenic (+237/+144)			0.16					0.06				0.09		0.13			0.1				0.14			0.12		0.04
4101324	SNP	C→T	tpiA	V38I (GTT→ATT)			0.1									0.09		0.07							0.07
4197519	SNP	C→T	purH, rrsE	intergenic (‑59/‑556)			0.07					0.09				0.09					0.08				0.12
4213782	SNP	T→C	metH	R9R (CGT→CGC)			0.15					0.06				0.09					0.06				0.12					0.03
4225507	SNP	G→A	pgi, yjbE	intergenic (+172/‑327)			0.09		0.05			0.06				0.09					0.09				0.08		0.07
4225509	SNP	T→A	pgi, yjbE	intergenic (+174/‑325)			0.08		0.05			0.06				0.09					0.09				0.08		0.07
4225511	SNP	T→C	pgi, yjbE	intergenic (+176/‑323)			0.09		0.05			0.06				0.09					0.09				0.08		0.07
4255603	SNP	C→A	dnaB	N454K (AAC→AAA)								0.07				0.09					0.05				0.06		0.07
4342986	INS	+A	yjdO, lysU	intergenic (+88/+31)			0.08					0.05				0.09									0.05					0.03
4342990	DEL	Δ1 bp	yjdO, lysU	intergenic (+92/+27)			0.08					0.05				0.09									0.05					0.03
4352345	SNP	G→A	yjdQ, pheU	intergenic (‑175/+23)								0.08				0.09		0.08			0.05				0.11					0.05
4352346	SNP	T→C	yjdQ, pheU	intergenic (‑176/+22)								0.09				0.09		0.08			0.06				0.11					0.05
4360255	SNP	T→A	yjeH, groS	intergenic (‑26/‑250)			0.14		0.11							0.09					0.08				0.08					0.07
4368793	DEL	Δ1 bp	ampC, frdD	intergenic (‑32/+31)								0.08				0.09					0.06				0.06
4368795	INS	+T	ampC, frdD	intergenic (‑34/+29)								0.08				0.09					0.06				0.06
4404066	SNP	G→C	yjfC, aidB	intergenic (+58/‑26)					0.07		0.03					0.09									0.05					0.04
4520915	SNP	C→A	sgcX	C185F (TGT→TTT)			0.18					0.07				0.09					0.05				0.07					0.04
4520935	DEL	Δ1 bp	sgcX	coding (534/1122 nt)			0.17					0.08				0.09					0.04				0.08					0.04
4563005	SNP	G→A	yjiT	pseudogene (775/1503 nt)			0.15					0.09				0.09		0.08			0.07				0.11					0.03
4563006	SNP	T→C	yjiT	pseudogene (776/1503 nt)			0.14					0.08				0.09		0.08			0.06				0.1
4620770	SNP	C→T	slt	T74I (ACC→ATC)								0.03				0.09					0.05				0.05
4620773	SNP	A→G	slt	D75G (GAT→GGT)								0.04				0.09					0.06				0.06
11118	SNP	T→G	yaaW	N80T (AAC→ACC)								0.04				0.08					0.07				0.06
80074	SNP	A→C	leuA, leuL	intergenic (‑58/+35)					0.07			0.1	0.08			0.08		0.1			0.05				0.14		0.2			0.05
97068	SNP	C→T	murG	A313V (GCT→GTT)												0.08
101533	SNP	A→C	ftsA	Q355H (CAA→CAC)												0.08									0.05
130653	SNP	A→G	acnB	Q851R (CAG→CGG)												0.08					0.03				0.05
140020	SNP	T→C	yadG	L252P (CTG→CCG) ‡			0.13					0.05				0.08					0.04				0.08
140021	SNP	G→A	yadG	L252L (CTG→CTA) ‡			0.14					0.05				0.08					0.04				0.08
148006	SNP	A→C	yadK	I27M (ATT→ATG)			0.11	0.1				0.08	0.06			0.08	0.04	0.14		0.03	0.1				0.12					0.06
189062	INS	+G	pyrH	coding (721/726 nt)			0.08					0.04				0.08					0.07				0.08					0.04
252936	SNP	T→C	gpt, frsA	intergenic (+14/‑78)			0.15					0.05				0.08		0.07			0.09				0.12		0.1			0.05
252941	SNP	C→G	gpt, frsA	intergenic (+19/‑73)			0.16					0.04				0.08		0.08			0.08				0.12		0.1			0.05
322924	SNP	G→C	betA	S12* (TCA→TGA)			0.16		0.05			0.05				0.08		0.11			0.05				0.08					0.05
332577	SNP	G→C	yahF	G30A (GGC→GCC)								0.04				0.08					0.08				0.08					0.03
357685	SNP	G→C	lacY	G402G (GGC→GGG)								0.04				0.08					0.06				0.06
362694	SNP	T→A	mhpR, mhpA	intergenic (‑41/‑150)								0.06				0.08					0.04				0.07					0.03
391886	SNP	T→G	ampH, sbmA	intergenic (‑143/‑209)												0.08									0.03
391892	SNP	T→G	ampH, sbmA	intergenic (‑149/‑203)								0.03				0.08									0.03
426565	SNP	A→T	yajD, tsx	intergenic (+157/+20)			0.17		0.09			0.04				0.08		0.07			0.11				0.11
426567	SNP	A→T	yajD, tsx	intergenic (+159/+18)			0.17		0.09			0.04				0.08		0.07			0.11				0.11
436118	SNP	C→A	ispA	S147I (AGC→ATC) ‡			0.09					0.09				0.08					0.06				0.06
486526	SNP	G→C	ybaN	W63C (TGG→TGC)								0.06				0.08					0.05				0.05
507675	SNP	C→A	glsA	T193T (ACC→ACA)								0.04				0.08					0.04				0.08					0.03
592263	SNP	T→G	cusC	I403S (ATT→AGT)								0.03				0.08									0.05
592266	SNP	C→A	cusC	T404N (ACT→AAT)								0.03				0.08									0.05
614870	SNP	T→G	fepC	G262G (GGA→GGC) ‡					0.06	0.11						0.08					0.09				0.08
614875	SNP	G→A	fepC	L261F (CTC→TTC)					0.06	0.11						0.08					0.08				0.08
691791	SNP	C→T	ubiF, glnX	intergenic (+59/+95)								0.08				0.08					0.07				0.06					0.04
730800	SNP	C→G	rhsO	pseudogene (1212/1521 nt)								0.03				0.08					0.03				0.03
752099	SNP	T→A	sdhA	I246N (ATT→AAT)								0.07				0.08					0.08				0.08		0.08			0.04
853032	SNP	T→C	ybiT, ybiU	intergenic (+21/+220)							0.05	0.08				0.08					0.05				0.11		0.14
853034	SNP	C→G	ybiT, ybiU	intergenic (+23/+218)							0.05	0.08				0.08					0.05				0.1		0.14
910536	SNP	G→C	ybjE, aqpZ	intergenic (‑223/+272)					0.07			0.04				0.08					0.03				0.07		0.12			0.03
959608	SNP	G→A	ihfB, ycaI	intergenic (+40/‑168)			0.11					0.09				0.08		0.05			0.09				0.11					0.05
999225	SNP	G→C	ycbV	G111R (GGG→CGG) ‡												0.08									0.04
1016414	SNP	A→T	sulA, sxy	intergenic (‑39/‑180)			0.14					0.06				0.08					0.04				0.11
1043885	SNP	C→T	gfcC	W88* (TGG→TAG) ‡			0.07					0.07				0.08					0.03				0.06					0.04
1089232	SNP	A→T	ycdT	T301S (ACA→TCA)												0.08					0.03
1131572	SNP	A→T	flgH	N185Y (AAT→TAT) ‡												0.08
1135243	SNP	C→G	flgK	D470E (GAC→GAG)								0.04				0.08									0.06
1135246	SNP	T→A	flgK	A471A (GCT→GCA)								0.04				0.08									0.06
1147329	SNP	T→A	acpP, fabF	intergenic (+22/‑66)								0.07				0.08					0.06				0.09					0.05
1147330	SNP	T→A	acpP, fabF	intergenic (+23/‑65)												0.08					0.06				0.09					0.05
1153085	SNP	G→C	ycfH, ptsG	intergenic (+55/‑240)			0.17					0.05				0.08					0.06				0.12					0.03
1153089	SNP	A→T	ycfH, ptsG	intergenic (+59/‑236)			0.17					0.04				0.08					0.06				0.11					0.03
1153092	SNP	G→C	ycfH, ptsG	intergenic (+62/‑233)			0.16					0.04				0.08					0.07				0.11					0.03
1162251	SNP	G→T	ndh	T237T (ACG→ACT)												0.08
1164453	SNP	A→G	ycfQ, bhsA	intergenic (‑165/‑76)			0.09					0.04				0.08					0.05				0.05					0.05
1173102	SNP	T→G	lolE	N109K (AAT→AAG)			0.14					0.07				0.08					0.1				0.11					0.07
1173103	SNP	C→A	lolE	L110I (CTT→ATT)			0.13					0.08				0.08					0.09				0.1					0.07
1178227	SNP	G→C	potD	A20G (GCC→GGC)								0.05				0.08									0.05
1196539	SNP	C→G	xisE, ymfI	intergenic (‑51/‑414)			0.06					0.07				0.08		0.05							0.05
1228613	SNP	T→A	dsbB, nhaB	intergenic (‑127/+19)								0.11				0.08					0.09				0.11					0.04
1266179	SNP	T→G	ldrC, chaA	intergenic (‑378/+26)								0.09				0.08		0.05			0.09				0.11
1266182	SNP	C→G	ldrC, chaA	intergenic (‑381/+23)								0.09				0.08		0.04			0.08				0.11
1266185	SNP	C→A	ldrC, chaA	intergenic (‑384/+20)								0.09				0.08		0.04			0.09				0.11
1351481	SNP	G→A	sapA, ymjA	intergenic (‑114/+199)			0.11					0.04				0.08		0.07			0.05				0.09					0.03
1351484	SNP	A→G	sapA, ymjA	intergenic (‑117/+196)			0.11					0.05				0.08		0.06			0.05				0.1					0.04
1351490	SNP	C→T	sapA, ymjA	intergenic (‑123/+190)			0.1					0.05				0.08		0.06			0.05				0.09					0.03
1382540	SNP	C→T	tyrR, tpx	intergenic (+22/+22)			0.07		0.07			0.03				0.08					0.1				0.14
1382541	SNP	A→T	tyrR, tpx	intergenic (+23/+21)			0.07		0.07			0.04				0.08					0.11				0.14
1402794	SNP	A→T	ydaN	E163V (GAG→GTG)			0.17				0.05	0.09				0.08				0.03	0.1				0.11					0.05
1405243	SNP	A→G	dbpA, ttcA	intergenic (+102/+27)								0.06				0.08					0.07				0.11
1405252	SNP	C→T	dbpA, ttcA	intergenic (+111/+18)								0.06				0.08					0.07				0.1					0.03
1433877	INS	+A	pfo	coding (1165/3525 nt)												0.08					0.08				0.07
1476484	SNP	C→A	ynbD, azoR	intergenic (+26/+28)			0.09					0.09				0.08					0.13				0.11					0.06
1477599	SNP	G→C	hrpA	Q94H (CAG→CAC)								0.06				0.08					0.09	0.06			0.09					0.04
1477600	SNP	G→C	hrpA	V95L (GTG→CTG)								0.06				0.08					0.09	0.06			0.09					0.04
1493622	SNP	A→T	rimL	Q143L (CAG→CTG)					0.08			0.05				0.08		0.07			0.04				0.1		0.06			0.04
1493626	SNP	C→T	rimL	V144V (GTC→GTT)					0.06			0.05				0.08		0.07			0.05				0.1		0.07			0.04
1499145	SNP	T→G	insQ, ydcO	intergenic (+23/+17)								0.04				0.08									0.05
1511320	SNP	T→G	patD, yncL	intergenic (+61/+36)								0.08				0.08					0.06				0.08		0.06
1597981	SNP	A→C	lsrC	T236P (ACC→CCC)								0.07				0.08					0.07				0.08					0.06
1597992	SNP	G→T	lsrC	G239G (GGG→GGT)												0.08					0.06				0.07					0.06
1619563	SNP	C→A	ydeJ, dcp	intergenic (+15/+29)					0.07			0.03				0.08		0.08			0.06				0.09		0.11
1666738	SNP	A→T	ydgD	A174A (GCA→GCT)												0.08					0.04				0.05					0.03
1666741	SNP	A→T	ydgD	L175F (TTA→TTT)												0.08					0.04				0.05					0.03
1666744	SNP	A→T	ydgD	K176N (AAA→AAT)												0.08					0.04				0.05					0.03
1691499	DEL	Δ1 bp	uidR, hdhA	intergenic (‑190/+31)												0.08									0.03					0.05
1691505	INS	+T	uidR, hdhA	intergenic (‑196/+25)												0.08									0.04					0.05
1695365	SNP	A→T	malY	N51I (AAT→ATT)			0.17					0.09				0.08					0.12				0.1		0.13			0.09
1696752	SNP	C→G	add	A88G (GCC→GGC)								0.12				0.08		0.06			0.09				0.09
1696757	SNP	C→G	add	H90D (CAC→GAC)								0.11				0.08		0.08			0.09				0.09
1696762	SNP	C→G	add	G91G (GGC→GGG)								0.11				0.08		0.06			0.08				0.09
1700999	SNP	T→A	rsxB	I132N (ATC→AAC)			0.22					0.06				0.08					0.07				0.07
1701007	INS	+T	rsxB	coding (403/579 nt)			0.2					0.06				0.08					0.07				0.07
1795629	SNP	C→T	thrS	C400Y (TGT→TAT) ‡			0.11									0.08					0.06				0.08
1826398	SNP	T→C	astC, xthA	intergenic (‑159/‑287)												0.08
1826404	SNP	G→A	astC, xthA	intergenic (‑165/‑281)												0.08
1855676	SNP	A→G	ydjL, yeaC	intergenic (‑87/+283)			0.1		0.07		0.04	0.12				0.08					0.07				0.1					0.04
1859020	SNP	A→T	yeaD, yeaE	intergenic (+29/+19)			0.12		0.07			0.13				0.08		0.1			0.08				0.12		0.17			0.05
1859025	SNP	T→C	yeaD, yeaE	intergenic (+34/+14)			0.11		0.09			0.12				0.08		0.1			0.08				0.12		0.17			0.05
1875108	SNP	T→A	leuE, dmlR	intergenic (‑92/+35)			0.13					0.09				0.08					0.06				0.1					0.05
1875109	SNP	T→A	leuE, dmlR	intergenic (‑93/+34)			0.13					0.09				0.08					0.05				0.11					0.05
1875615	SNP	T→A	dmlR	D151V (GAC→GTC)								0.06				0.08					0.06				0.07					0.04
1889648	SNP	A→T	pabB	K196I (AAA→ATA) ‡								0.09				0.08									0.1					0.06
1907006	SNP	T→A	htpX, prc	intergenic (‑173/+19)			0.14									0.08	0.03				0.04				0.05
1907007	SNP	T→A	htpX, prc	intergenic (‑174/+18)			0.14									0.08	0.03				0.04				0.05
1921139	SNP	C→A	ptrB	G653V (GGC→GTC)			0.18					0.07				0.08		0.07			0.09	0.06			0.11
1921151	SNP	T→G	ptrB	D649A (GAC→GCC)			0.18					0.07				0.08					0.1	0.06			0.11
1921157	SNP	T→G	ptrB	D647A (GAC→GCC)			0.17					0.08				0.08		0.07		0.03	0.09	0.06			0.12					0.05
1923056	SNP	A→C	ptrB	L14R (CTT→CGT)			0.11					0.08				0.08					0.08				0.11		0.09			0.04
1923059	SNP	G→T	ptrB	T13K (ACG→AAG)			0.09					0.07				0.08					0.08				0.1		0.09			0.03
1959346	SNP	A→G	flhB	V368A (GTG→GCG) ‡								0.1				0.08					0.06				0.07					0.04
1980923	DEL	Δ1 bp	ftnB, yecJ	intergenic (+14/+65)					0.11			0.05				0.08					0.06				0.08					0.04
2051076	SNP	T→C	yeeN, asnW	intergenic (+21/+432)			0.11					0.07				0.08		0.06			0.06				0.1					0.04
2051078	SNP	T→G	yeeN, asnW	intergenic (+23/+430)			0.12					0.07				0.08		0.06			0.06				0.1					0.04
2051080	SNP	T→A	yeeN, asnW	intergenic (+25/+428)			0.12					0.08				0.08		0.06			0.06				0.1					0.04
2051082	SNP	C→A	yeeN, asnW	intergenic (+27/+426)			0.12					0.07				0.08		0.06			0.06				0.1					0.04
2053427	SNP	T→A	asnU, cbl	intergenic (+20/+18)			0.06					0.06				0.08					0.05				0.08
2053429	SNP	T→A	asnU, cbl	intergenic (+22/+16)								0.06				0.08					0.05				0.08
2053431	SNP	T→A	asnU, cbl	intergenic (+24/+14)			0.06					0.06				0.08					0.05				0.08
2068172	SNP	C→G	flu, yeeR	intergenic (+33/‑88)								0.05				0.08		0.09			0.08				0.1					0.07
2180793	SNP	C→G	rcnB, yehA	intergenic (+16/+66)					0.07			0.07				0.08					0.06	0.04			0.08		0.07
2222801	SNP	C→G	yohP, dusC	intergenic (+257/+116)			0.19					0.07				0.08		0.05			0.04	0.07			0.09		0.14			0.03
2222802	SNP	C→G	yohP, dusC	intergenic (+258/+115)			0.17					0.07				0.08		0.04			0.04	0.07			0.09		0.14			0.03
2273187	SNP	A→T	bcr	L18Q (CTG→CAG)								0.06				0.08					0.05	0.05			0.07
2279618	SNP	A→T	yejM, proL	intergenic (+3/‑72)			0.15					0.06				0.08					0.08				0.15
2279624	SNP	A→T	yejM, proL	intergenic (+9/‑66)			0.14					0.06				0.08					0.09				0.14
2295931	SNP	A→C	napA	L101R (CTG→CGG)			0.12					0.06				0.08					0.07				0.09
2295934	SNP	G→T	napA	P100Q (CCG→CAG)			0.12					0.06	0.05			0.08					0.07				0.09		0.07			0.03
2298565	SNP	C→G	eco, mqo	intergenic (+693/+22)								0.08				0.08					0.1				0.1		0.07			0.05
2312850	SNP	G→A	rcsC	T169I (ACC→ATC)								0.05				0.08					0.06				0.07		0.05			0.05
2313060	SNP	A→G	rcsC	V99A (GTG→GCG) ‡			0.1									0.08					0.06				0.07
2320229	SNP	C→G	atoB	F214L (TTC→TTG)			0.15					0.09				0.08					0.06				0.09		0.05			0.04
2409204	SNP	C→A	pta	L327M (CTG→ATG) ‡								0.04				0.08	0.05	0.06			0.06				0.07
2409205	SNP	T→G	pta	L327R (CTG→CGG) ‡								0.04				0.08	0.04	0.06			0.06				0.07
2410821	SNP	G→C	yfcC	E88Q (GAA→CAA) ‡												0.08									0.03
2410823	SNP	A→T	yfcC	E88D (GAA→GAT) ‡												0.08									0.03
2451319	SNP	C→T	fadJ	E440E (GAG→GAA)												0.08
2504896	SNP	A→G	ypeC, mntH	intergenic (+90/+51)												0.08
2542785	SNP	T→C	yfeW, yfeX	intergenic (+20/+220)												0.08					0.03				0.04
2542786	SNP	G→A	yfeW, yfeX	intergenic (+21/+219)												0.08					0.03				0.04
2613577	SNP	T→A	uraA, upp	intergenic (‑58/+28)			0.07					0.03				0.08		0.04			0.04	0.05			0.03
2613579	SNP	A→G	uraA, upp	intergenic (‑60/+26)			0.08					0.03				0.08		0.04			0.04	0.05			0.03
2646463	SNP	G→C	sseA	W204S (TGG→TCG)												0.08
2651781	SNP	C→G	hscA	A172P (GCG→CCG)			0.07				0.06					0.08		0.04			0.06				0.06		0.07
2709389	SNP	T→G	eamB, grcA	intergenic (+20/+36)			0.21				0.08	0.06				0.08		0.08			0.1	0.07			0.1		0.06			0.06	0.03
2854099	SNP	C→G	ygbI	M165I (ATG→ATC)			0.09		0.08			0.06				0.08		0.05			0.06				0.08		0.07			0.04
2857142	SNP	T→C	ygbL	V64A (GTC→GCC)			0.05					0.06				0.08					0.07				0.09		0.06			0.04
2911254	SNP	G→A	barA, gudD	intergenic (+82/+150)			0.12		0.04			0.07				0.08		0.05			0.1				0.09					0.03
2911376	SNP	C→T	barA, gudD	intergenic (+204/+28)			0.16				0.05	0.04				0.08					0.05				0.07		0.06		0.05
2911379	SNP	A→C	barA, gudD	intergenic (+207/+25)			0.17					0.05				0.08					0.05	0.04			0.08		0.06		0.05
2911381	SNP	A→G	barA, gudD	intergenic (+209/+23)			0.17					0.05				0.08					0.05				0.08		0.08		0.05
2964505	SNP	T→C	ygdQ, ygdR	intergenic (+13/‑125)			0.16		0.07		0.05					0.08			0.03		0.09				0.13		0.06			0.04	0.07
2964510	SNP	T→C	ygdQ, ygdR	intergenic (+18/‑120)			0.15		0.06		0.05					0.08		0.06			0.08	0.07			0.12		0.05			0.03	0.07
2964513	SNP	G→A	ygdQ, ygdR	intergenic (+21/‑117)			0.16		0.07		0.05					0.08		0.06			0.08				0.12		0.06			0.03	0.07
2980462	SNP	C→T	yqeG, yqeH	intergenic (+27/‑433)			0.12									0.08
2987248	SNP	T→A	ygeI, pbl	intergenic (+33/‑50)			0.09					0.1				0.08		0.07		0.03	0.09				0.13		0.05			0.04
2987255	SNP	T→A	ygeI, pbl	intergenic (+40/‑43)			0.1	0.07				0.11				0.08		0.08		0.03	0.09				0.14		0.04			0.04
3000727	SNP	C→G	ygeW	A369A (GCC→GCG)			0.05		0.04							0.08		0.05			0.04				0.06
3046245	SNP	C→G	ubiH	A211A (GCG→GCC)			0.09					0.08				0.08					0.07				0.12					0.03
3046249	SNP	A→C	ubiH	L210R (CTG→CGG)			0.09					0.08				0.08					0.06				0.12					0.03
3046252	SNP	G→T	ubiH	P209Q (CCG→CAG)			0.09					0.07				0.08					0.07				0.12					0.03
3046256	SNP	C→G	ubiH	G208R (GGC→CGC)			0.09					0.07				0.08					0.06				0.12					0.03
3050499	SNP	A→G	ibsC, serA	intergenic (‑191/+38)			0.1		0.06			0.09				0.08		0.09			0.14				0.13		0.1			0.04
3062281	SNP	G→T	argO, mscS	intergenic (‑114/+25)			0.12					0.08				0.08		0.03			0.05				0.11		0.07			0.03
3158513	SNP	T→A	parC	M274L (ATG→TTG)												0.08					0.05				0.06					0.03
3158514	SNP	T→A	parC	Q273H (CAA→CAT)												0.08					0.05				0.06					0.04
3176162	SNP	T→G	zupT	L85W (TTG→TGG)								0.04				0.08					0.08				0.09		0.1			0.03
3246644	SNP	T→A	yhaI, yhaJ	intergenic (+18/+33)			0.12					0.08				0.08		0.05			0.07				0.09		0.04
3246647	SNP	T→A	yhaI, yhaJ	intergenic (+21/+30)			0.11					0.08				0.08		0.05			0.06				0.09		0.04
3302368	SNP	C→T	nlpI, pnp	intergenic (‑85/+24)			0.14					0.07				0.08		0.09			0.06	0.04			0.08					0.04
3302371	SNP	A→G	nlpI, pnp	intergenic (‑88/+21)			0.13					0.06				0.08		0.09			0.07	0.05			0.08	0.04	0.04			0.04
3311439	SNP	A→T	rimP, metY	intergenic (‑74/+133)								0.08				0.08				0.03	0.06				0.09					0.04
3316851	SNP	C→A	glmM	V193V (GTG→GTT)												0.08					0.04				0.06
3321541	DEL	Δ1 bp	yhbY, greA	intergenic (+99/+57)			0.09		0.07							0.08				0.03	0.03				0.06					0.05
3321543	INS	+T	yhbY, greA	intergenic (+101/+55)			0.09		0.07							0.08				0.03	0.03				0.06					0.05
3339823	SNP	T→C	hpf, ptsN	intergenic (+4/‑114)			0.05		0.06			0.03				0.08									0.03
3339828	SNP	G→A	hpf, ptsN	intergenic (+9/‑109)			0.04		0.06			0.03				0.08					0.03				0.03
3354002	SNP	T→A	gltD, gltF	intergenic (+27/‑533)			0.1					0.04				0.08		0.1			0.08				0.08					0.06
3354003	SNP	G→C	gltD, gltF	intergenic (+28/‑532)			0.1					0.04				0.08		0.1			0.08				0.08					0.06
3354004	SNP	T→A	gltD, gltF	intergenic (+29/‑531)			0.1					0.04				0.08		0.1			0.08				0.08					0.06
3380153	SNP	G→C	aaeB	T465T (ACC→ACG)					0.06			0.08				0.08					0.09				0.06					0.03
3390321	SNP	T→G	rng	R278R (CGA→CGC)					0.05		0.06	0.04				0.08					0.06				0.06					0.05
3400652	SNP	T→A	accC, yhdT	intergenic (+27/‑82)								0.09				0.08		0.05			0.08				0.12		0.1
3400653	SNP	T→A	accC, yhdT	intergenic (+28/‑81)								0.08				0.08		0.05			0.08				0.12		0.09
3400654	SNP	T→A	accC, yhdT	intergenic (+29/‑80)								0.08				0.08		0.05			0.08				0.12		0.09
3469944	SNP	G→A	yheO, fkpA	intergenic (‑145/+22)			0.11		0.1	0.07		0.07				0.08					0.08				0.11		0.09			0.07
3480754	SNP	T→C	yhfK	V202A (GTG→GCG)												0.08					0.05				0.06
3567274	SNP	G→T	asd	T322N (ACC→AAC)												0.08					0.05				0.05
3567277	SNP	A→C	asd	V321G (GTT→GGT)								0.04				0.08					0.05				0.06
3594865	DEL	Δ1 bp	ftsX	coding (582/1059 nt)					0.07			0.05				0.08					0.04				0.05		0.06			0.03
3594867	INS	+T	ftsX	coding (580/1059 nt)					0.07			0.05				0.08					0.04				0.05		0.06			0.03
3649282	SNP	C→T	yhiD, hdeB	intergenic (‑20/+44)			0.09		0.07			0.03				0.08				0.03	0.06				0.11					0.04
3649289	SNP	A→T	yhiD, hdeB	intergenic (‑27/+37)			0.08		0.07			0.03				0.08				0.03	0.07				0.11					0.03
3650959	SNP	T→A	hdeD, gadE	intergenic (+32/‑767)			0.13		0.14		0.06	0.07				0.08		0.09			0.09				0.13					0.05
3650963	SNP	T→A	hdeD, gadE	intergenic (+36/‑763)			0.14		0.15		0.07	0.07				0.08		0.09			0.09				0.14					0.06
3651362	SNP	C→T	hdeD, gadE	intergenic (+435/‑364)			0.12		0.04			0.08				0.08		0.07			0.06				0.12					0.04
3696195	SNP	G→A	dppF	L12L (CTG→TTG)								0.07				0.08					0.09				0.11					0.05
3696197	SNP	G→C	dppF	P11R (CCG→CGG)								0.06				0.08					0.09				0.12					0.05
3696199	SNP	T→C	dppF	Q10Q (CAA→CAG)								0.07				0.08					0.1				0.13					0.05
3701788	SNP	T→A	dppA, proK	intergenic (‑723/+188)								0.04				0.08					0.07				0.08					0.05
3722760	INS	+T	xylB, xylA	intergenic (‑29/+43)			0.17					0.1				0.08					0.06				0.07		0.11			0.03
3722768	SNP	C→G	xylB, xylA	intergenic (‑37/+35)			0.18					0.11				0.08					0.07				0.07		0.14			0.03
3722774	DEL	Δ1 bp	xylB, xylA	intergenic (‑43/+29)			0.18					0.11				0.08					0.07				0.07		0.14			0.03
3748064	SNP	A→T	yiaW, aldB	intergenic (‑276/+269)								0.04				0.08					0.04				0.06
3751305	SNP	T→G	yiaY, selB	intergenic (‑118/+72)			0.08					0.05				0.08					0.04				0.08					0.04
3797372	SNP	A→G	waaB	N42N (AAT→AAC) ‡								0.03				0.08					0.05				0.05
3797374	SNP	T→A	waaB	N42Y (AAT→TAT) ‡								0.04				0.08					0.05				0.05
3797376	SNP	C→T	waaB	R41H (CGT→CAT)								0.03				0.08					0.04				0.05
3803681	SNP	T→C	coaD, mutM	intergenic (+17/+22)			0.14					0.08				0.08				0.04	0.08				0.11		0.13
3803684	SNP	G→A	coaD, mutM	intergenic (+20/+19)			0.14					0.08				0.08				0.04	0.08				0.1		0.12
3826157	SNP	T→G	yicI	N581H (AAC→CAC)								0.09				0.08					0.07				0.11					0.03
3826160	SNP	C→A	yicI	A580S (GCG→TCG)								0.09				0.08					0.06				0.11					0.03
3831943	SNP	T→A	yicL	I112I (ATT→ATA)			0.15					0.06				0.08					0.06				0.08
3952875	SNP	T→A	ilvC, ppiC	intergenic (+70/+17)			0.08				0.05					0.08				0.04	0.08	0.05			0.08					0.05
3969762	SNP	A→T	wzxE	N42I (AAT→ATT)												0.08					0.03				0.05
3982705	SNP	C→T	hemD	A162T (GCA→ACA)												0.08
4015368	SNP	A→G	tatA	T22A (ACC→GCC)			0.1									0.08					0.09				0.09
4049900	SNP	T→A	glnL, glnA	intergenic (‑201/+85)			0.07									0.08									0.06					0.03
4055542	DEL	Δ1 bp	yihM, yihN	intergenic (+37/‑65)			0.08					0.03				0.08					0.04				0.06					0.04
4055547	INS	+G	yihM, yihN	intergenic (+42/‑60)			0.07					0.03				0.08					0.05				0.06					0.03
4117179	SNP	C→T	rpmE, yiiX	intergenic (+26/+35)			0.11					0.05				0.08					0.09	0.07			0.11					0.04
4117180	SNP	A→G	rpmE, yiiX	intergenic (+27/+34)			0.09		0.06			0.05				0.08					0.08	0.07			0.11
4193979	SNP	T→G	zraR	D244E (GAT→GAG)												0.08									0.05
4203110	SNP	A→T	rrfE, yjaA	intergenic (+23/‑52)			0.11					0.08				0.08		0.05			0.06				0.07
4203113	SNP	A→T	rrfE, yjaA	intergenic (+26/‑49)			0.12					0.08				0.08		0.05			0.06				0.07
4203115	INS	+A	rrfE, yjaA	intergenic (+28/‑47)			0.12					0.08				0.08		0.05			0.06				0.07
4255598	SNP	T→G	dnaB	F453V (TTT→GTT)								0.07				0.08					0.05				0.06					0.03
4469300	SNP	T→A	yjgM	N19Y (AAT→TAT)								0.05				0.08					0.03				0.04					0.03
4520918	INS	+A	sgcX	coding (551/1122 nt)			0.17					0.07				0.08					0.06				0.07					0.04
4593020	INS	+T	yjjP, yjjQ	intergenic (‑345/‑274)			0.06					0.03				0.08					0.07				0.06
4609907	SNP	C→T	deoB	T163I (ACC→ATC)								0.04				0.08					0.04				0.06
4629373	SNP	A→T	creD, arcA	intergenic (+26/+34)								0.06				0.08					0.04				0.07					0.06
28399	SNP	C→G	dapB	A9G (GCC→GGC)								0.03				0.07					0.04				0.04
28402	SNP	T→A	dapB	I10N (ATC→AAC)								0.03				0.07					0.04				0.03
101534	SNP	G→T	ftsA	V356L (GTG→TTG)												0.07									0.05
102027	SNP	A→T	ftsZ	N79I (AAT→ATT)												0.07					0.03				0.03
148009	SNP	G→T	yadK	A26A (GCC→GCA)			0.1					0.08	0.06			0.07	0.04	0.14		0.03	0.1				0.12					0.06
153562	SNP	C→T	yadN, folK	intergenic (‑192/+178)			0.08					0.06				0.07					0.05				0.07
153563	SNP	A→T	yadN, folK	intergenic (‑193/+177)			0.08					0.07				0.07					0.05				0.07
153564	SNP	A→G	yadN, folK	intergenic (‑194/+176)			0.07					0.06				0.07					0.05				0.07
160585	SNP	T→A	hrpB	L665Q (CTG→CAG)			0.05									0.07									0.04
160588	SNP	T→A	hrpB	L666Q (CTG→CAG)			0.05									0.07									0.04
186614	SNP	T→A	rpsB	L85Q (CTG→CAG)												0.07
186619	SNP	T→A	rpsB	C87S (TGC→AGC)												0.07
188207	SNP	G→A	tsf, pyrH	intergenic (+12/‑135)								0.05				0.07					0.05				0.06					0.03
262545	SNP	C→T	ykfK	pseudogene (134/192 nt)			0.08									0.07					0.04				0.06
262548	SNP	A→G	ykfK	pseudogene (131/192 nt)			0.07									0.07					0.05				0.05
368788	SNP	C→G	mhpF	P138A (CCA→GCA) ‡								0.03				0.07					0.07	0.07			0.07					0.04
368789	SNP	C→G	mhpF	P138R (CCA→CGA) ‡								0.03				0.07					0.07	0.07			0.07					0.04
391879	SNP	C→A	ampH, sbmA	intergenic (‑136/‑216)												0.07									0.03
391885	SNP	C→A	ampH, sbmA	intergenic (‑142/‑210)								0.03				0.07									0.03
426563	SNP	A→T	yajD, tsx	intergenic (+155/+22)			0.16		0.09			0.04				0.07		0.07			0.11				0.11					0.04
436119	SNP	T→G	ispA	S147R (AGC→CGC) ‡			0.1					0.09				0.07					0.06				0.06
488574	SNP	C→A	dnaX	P343T (CCG→ACG)			0.1					0.04				0.07					0.06				0.07					0.05
488578	SNP	A→T	dnaX	D344V (GAC→GTC)			0.09					0.05				0.07					0.05				0.07					0.04
488582	SNP	T→G	dnaX	R345R (CGT→CGG)			0.1					0.05				0.07					0.05				0.07					0.04
538663	SNP	A→T	glxK, allE	intergenic (+174/+54)			0.14		0.07			0.07				0.07		0.06							0.09					0.08
538666	SNP	A→T	glxK, allE	intergenic (+177/+51)			0.14		0.08			0.08				0.07		0.06							0.1					0.08
639498	SNP	C→T	rnk, rna	intergenic (‑75/+155)					0.07			0.05				0.07						0.05			0.08		0.14			0.03
724833	SNP	A→T	ybfA, rhsC	intergenic (+37/‑206)								0.06				0.07		0.07							0.04
797317	SNP	G→C	ybhH, ybhI	intergenic (+50/‑26)			0.11					0.09				0.07					0.08				0.09
820028	SNP	T→A	ybhP, ybhQ	intergenic (‑75/‑58)			0.08					0.07				0.07		0.08			0.08				0.1					0.05
820029	SNP	T→A	ybhP, ybhQ	intergenic (‑76/‑57)								0.07				0.07		0.09			0.09				0.1					0.05
890408	SNP	T→A	potF, potG	intergenic (+56/‑39)					0.06				0.06			0.07									0.07					0.04
959604	SNP	T→C	ihfB, ycaI	intergenic (+36/‑172)			0.12					0.09				0.07		0.05			0.09				0.1					0.05
959606	SNP	T→A	ihfB, ycaI	intergenic (+38/‑170)			0.11					0.09				0.07		0.05			0.09				0.1					0.05
983016	SNP	G→C	ompF, asnS	intergenic (‑578/+25)			0.15		0.08			0.06				0.07		0.09			0.11				0.14		0.13		0.09	0.04
983017	SNP	G→C	ompF, asnS	intergenic (‑579/+24)			0.15		0.09			0.06				0.07		0.09			0.1				0.14		0.14		0.09	0.04
1003269	SNP	T→C	ycbX, rlmL	intergenic (‑213/‑31)			0.08									0.07					0.03	0.06			0.08
1043886	SNP	A→G	gfcC	W88R (TGG→CGG) ‡			0.07					0.08				0.07					0.03				0.06					0.04
1070974	SNP	A→C	putA	L1122R (CTC→CGC)								0.05				0.07		0.05			0.08				0.08					0.03
1112310	SNP	A→C	yceA	K16N (AAA→AAC)												0.07									0.05
1126766	SNP	A→T	flgB	N98I (AAT→ATT)			0.06					0.04				0.07					0.04				0.07		0.11			0.04
1131570	SNP	T→A	flgH	V184D (GTT→GAT)												0.07					0.03
1131574	SNP	T→A	flgH	N185K (AAT→AAA) ‡												0.07
1135252	SNP	C→G	flgK	A473A (GCC→GCG)								0.04				0.07									0.05
1139203	SNP	A→C	rne	I207M (ATT→ATG)			0.12					0.05				0.07					0.04				0.08					0.04
1143449	SNP	A→C	plsX	I125L (ATT→CTT)			0.09					0.08				0.07					0.05				0.11					0.03
1153088	SNP	A→T	ycfH, ptsG	intergenic (+58/‑237)			0.16					0.04				0.07					0.06				0.12					0.03
1154792	SNP	A→C	ptsG, fhuE	intergenic (+34/+26)			0.13					0.14				0.07		0.07			0.11				0.11					0.04
1167545	SNP	C→A	mfd	V626L (GTG→TTG)												0.07
1228610	SNP	T→A	dsbB, nhaB	intergenic (‑124/+22)								0.11				0.07					0.09				0.11					0.04
1238426	SNP	C→G	ldcA	E37D (GAG→GAC)								0.03				0.07									0.03
1238431	SNP	C→G	ldcA	V36L (GTC→CTC)												0.07									0.03
1249286	SNP	C→G	ycgV	S708T (AGT→ACT)								0.03				0.07					0.05				0.07
1256357	SNP	C→T	dauA, prs	intergenic (‑98/+27)			0.12					0.06				0.07		0.08							0.1
1256360	SNP	A→G	dauA, prs	intergenic (‑101/+24)			0.11					0.06				0.07		0.08							0.1
1266173	SNP	C→T	ldrC, chaA	intergenic (‑372/+32)					0.06			0.09				0.07					0.08				0.08
1315684	SNP	A→T	trpE	L507Q (CTG→CAG)								0.03				0.07					0.05				0.06
1315689	SNP	A→T	trpE	A505A (GCT→GCA)								0.04				0.07					0.05				0.06
1317004	SNP	G→C	trpE	T67S (ACT→AGT)												0.07
1343310	SNP	A→T	yciW	I352N (ATT→AAT)			0.11		0.1			0.05				0.07					0.1				0.09		0.09			0.05
1351493	SNP	T→C	sapA, ymjA	intergenic (‑126/+187)			0.1					0.05				0.07		0.06			0.05				0.1					0.03
1376172	SNP	G→T	ycjV, ompG	intergenic (+13/‑32)			0.15					0.07				0.07					0.11				0.08					0.04
1376257	SNP	C→T	ompG	C18C (TGC→TGT)					0.08			0.04				0.07					0.04				0.08
1376260	SNP	A→G	ompG	A19A (GCA→GCG)					0.08			0.04				0.07					0.04				0.08
1402803	SNP	A→T	ydaN	H166L (CAC→CTC)			0.17				0.05	0.09				0.07				0.03	0.09				0.11					0.05
1405247	SNP	T→A	dbpA, ttcA	intergenic (+106/+23)								0.06				0.07					0.07				0.1					0.03
1405248	SNP	T→A	dbpA, ttcA	intergenic (+107/+22)								0.06				0.07					0.07				0.1					0.03
1407286	SNP	G→C	intR	S69R (AGC→AGG) ‡			0.14					0.12				0.07					0.05				0.11
1407288	SNP	T→A	intR	S69C (AGC→TGC) ‡			0.13					0.11				0.07					0.05				0.1
1407290	SNP	G→C	intR	S68C (TCC→TGC)			0.13					0.12				0.07					0.04				0.1
1408221	SNP	C→T	ralR, recT	intergenic (‑37/+20)			0.12					0.07				0.07		0.05			0.04				0.11					0.03
1408223	SNP	T→A	ralR, recT	intergenic (‑39/+18)			0.12					0.07				0.07		0.05			0.04				0.12		0.06			0.04
1476479	SNP	A→T	ynbD, azoR	intergenic (+21/+33)			0.09					0.1				0.07					0.11				0.11					0.06
1476481	SNP	T→G	ynbD, azoR	intergenic (+23/+31)			0.09					0.1				0.07					0.12				0.11					0.06
1476486	SNP	A→T	ynbD, azoR	intergenic (+28/+26)			0.1					0.09				0.07					0.11				0.11					0.06
1487451	SNP	G→C	trg	S242T (AGT→ACT)								0.03				0.07				0.03	0.07				0.07
1493149	SNP	A→T	ydcH, rimL	intergenic (+17/‑46)								0.06				0.07		0.08			0.08	0.1			0.11		0.07			0.05
1493151	SNP	C→G	ydcH, rimL	intergenic (+19/‑44)								0.07				0.07		0.07			0.08	0.1			0.11		0.07			0.05
1493153	SNP	A→T	ydcH, rimL	intergenic (+21/‑42)								0.06				0.07		0.08			0.08	0.1			0.11		0.07			0.05
1505396	SNP	G→C	ydcR	W379C (TGG→TGC)			0.13					0.04				0.07		0.04			0.04				0.08		0.07
1508800	INS	+A	ydcU	coding (713/942 nt)												0.07									0.04		0.06
1511312	SNP	C→A	patD, yncL	intergenic (+53/+44)								0.07				0.07					0.06				0.07		0.05
1511314	SNP	C→A	patD, yncL	intergenic (+55/+42)								0.08				0.07					0.06				0.07		0.06
1511316	SNP	G→C	patD, yncL	intergenic (+57/+40)								0.07				0.07					0.06				0.07		0.06
1511318	SNP	T→G	patD, yncL	intergenic (+59/+38)								0.07				0.07					0.06				0.07		0.06
1514841	SNP	A→G	mcbR	D108G (GAC→GGC) ‡								0.06				0.07					0.06				0.08		0.09
1514842	SNP	C→T	mcbR	D108D (GAC→GAT) ‡								0.06				0.07					0.06				0.08		0.08
1527964	SNP	G→T	yddH	P49T (CCT→ACT)			0.14									0.07					0.07				0.1					0.06
1527967	SNP	C→G	yddH	E48Q (GAA→CAA)			0.13					0.03				0.07					0.06				0.1
1527970	SNP	A→C	yddH	F47V (TTT→GTT)			0.14					0.03				0.07					0.07				0.1					0.06
1546634	SNP	G→A	fdnI, yddM	intergenic (+386/+21)			0.1					0.09				0.07					0.07				0.09
1600730	SNP	T→C	lsrF	L125S (TTA→TCA)								0.04				0.07				0.03	0.05				0.07
1600734	SNP	G→C	lsrF	S126S (TCG→TCC)								0.04				0.07				0.03	0.06				0.07
1600737	SNP	G→C	lsrF	M127I (ATG→ATC)								0.04				0.07				0.03	0.06				0.07
1642605	SNP	C→T	dicA, ydfA	intergenic (+7/‑160)								0.07				0.07					0.04				0.08
1642606	SNP	A→G	dicA, ydfA	intergenic (+8/‑159)								0.07				0.07					0.04				0.09
1654451	SNP	A→C	ynfE	K709T (AAG→ACG)			0.14									0.07					0.07				0.08					0.04
1691502	SNP	C→T	uidR, hdhA	intergenic (‑193/+28)												0.07									0.03					0.05
1691503	SNP	A→G	uidR, hdhA	intergenic (‑194/+27)								0.04				0.07									0.03					0.05
1701002	SNP	T→A	rsxB	V133D (GTT→GAT)			0.21					0.06				0.07					0.07				0.07
1764644	SNP	C→T	ydiK, ydiL	intergenic (+201/‑228)								0.07				0.07					0.08				0.1
1826401	SNP	A→T	astC, xthA	intergenic (‑162/‑284)												0.07
1855682	SNP	A→C	ydjL, yeaC	intergenic (‑93/+277)			0.1		0.06		0.03	0.11				0.07					0.08				0.09					0.04
1855685	SNP	G→T	ydjL, yeaC	intergenic (‑96/+274)			0.1		0.06		0.03	0.1				0.07					0.08				0.1					0.05
1921145	SNP	C→A	ptrB	G651V (GGC→GTC)			0.17					0.08				0.07		0.07			0.1	0.06			0.12
1921148	SNP	G→C	ptrB	S650* (TCA→TGA)			0.17					0.08				0.07					0.09	0.06			0.12
1999770	SNP	A→T	amyA	Y45F (TAT→TTT)												0.07
1999773	SNP	A→T	amyA	K46I (AAA→ATA)												0.07
2043487	SNP	C→G	yeeJ	T1690S (ACT→AGT)			0.13					0.05				0.07					0.04				0.06
2187103	SNP	G→C	mrp	S182* (TCA→TGA)								0.06				0.07					0.05				0.07					0.06
2263501	SNP	T→A	mepS	I15N (ATT→AAT)			0.06					0.07				0.07									0.04
2303802	SNP	A→T	ada	V28D (GTT→GAT) ‡												0.07
2306688	SNP	C→G	ompC, rcsD	intergenic (‑460/‑279)			0.05									0.07									0.04
2306691	SNP	C→G	ompC, rcsD	intergenic (‑463/‑276)			0.06									0.07									0.04
2410819	SNP	A→T	yfcC	D87V (GAT→GTT)												0.07									0.03
2412874	SNP	C→G	yfcE	V132L (GTG→CTG)			0.09					0.03				0.07					0.04	0.03			0.07					0.03
2451327	SNP	G→A	fadJ	R438* (CGA→TGA)												0.07
2476318	SNP	C→G	emrK	L167F (TTG→TTC)			0.1					0.04				0.07		0.05			0.06				0.09
2486993	SNP	A→G	frc, yfdX	intergenic (‑260/+253)			0.04									0.07					0.05				0.04					0.05
2486994	SNP	C→T	frc, yfdX	intergenic (‑261/+252)			0.03									0.07					0.05				0.03					0.05
2487042	SNP	T→A	frc, yfdX	intergenic (‑309/+204)			0.06		0.06							0.07		0.06			0.07				0.09					0.04
2504897	SNP	A→C	ypeC, mntH	intergenic (+91/+50)												0.07									0.06
2504903	SNP	T→A	ypeC, mntH	intergenic (+97/+44)												0.07
2504904	SNP	T→A	ypeC, mntH	intergenic (+98/+43)												0.07
2507132	SNP	C→T	nupC	S204S (AGC→AGT)			0.05					0.07				0.07		0.04			0.03				0.06					0.04
2525627	SNP	T→C	cysZ, cysK	intergenic (+44/‑141)			0.14		0.07							0.07		0.05			0.07				0.11					0.05
2525631	SNP	T→A	cysZ, cysK	intergenic (+48/‑137)			0.14		0.07							0.07		0.05			0.08				0.1					0.05
2525638	SNP	G→A	cysZ, cysK	intergenic (+55/‑130)			0.14		0.07							0.07		0.05			0.08				0.11					0.05
2548561	SNP	G→C	eutR, eutK	intergenic (‑20/+26)			0.08					0.05				0.07					0.03				0.05
2557999	SNP	G→C	yffS	G40R (GGA→CGA)								0.05				0.07					0.03				0.07					0.04
2559852	SNP	G→C	eutA	A131G (GCC→GGC)			0.09					0.05				0.07					0.04				0.06		0.13			0.05
2559855	SNP	A→G	eutA	I130T (ATC→ACC)			0.09					0.05				0.07					0.04				0.06		0.12			0.05
2615708	INS	+A	purN	coding (116/639 nt)			0.04									0.07		0.06			0.06	0.05			0.07
2617554	SNP	C→G	ppk	D384E (GAC→GAG)			0.11					0.06				0.07		0.07			0.05				0.08					0.06
2647051	SNP	A→T	sseA, sseB	intergenic (+353/+465)			0.05					0.05				0.07									0.05					0.03
2677558	SNP	T→G	yphH, glyA	intergenic (+143/+55)								0.04				0.07									0.03
2712787	SNP	A→T	yfiP	N69I (AAT→ATT)			0.05									0.07									0.07					0.03
2726357	SNP	G→A	clpB	D392D (GAC→GAT)												0.07
2731062	SNP	A→G	pheL, pheA	intergenic (+57/‑42)												0.07					0.03				0.07
2731070	SNP	G→A	pheL, pheA	intergenic (+65/‑34)												0.07					0.03				0.08
2794415	SNP	A→T	nrdI	N31I (AAT→ATT)			0.04		0.07		0.05	0.04				0.07		0.09			0.08	0.04			0.11					0.03
2850197	SNP	T→A	ygbA, mutS	intergenic (‑32/‑255)												0.07
2854095	SNP	C→G	ygbI	D167H (GAT→CAT)			0.09		0.08			0.06				0.07		0.05			0.06				0.08		0.07			0.04
2854097	SNP	A→T	ygbI	I166N (ATT→AAT)			0.09		0.08			0.06				0.07		0.05			0.06				0.08		0.07			0.04
2857136	SNP	C→G	ygbL	S62C (TCC→TGC) ‡								0.07				0.07					0.07				0.09		0.07			0.04
2857137	SNP	C→G	ygbL	S62S (TCC→TCG) ‡								0.07				0.07					0.07				0.09		0.06			0.04
2860668	SNP	A→T	rpoS	R81R (CGT→CGA)												0.07									0.03		0.03
2911378	SNP	G→T	barA, gudD	intergenic (+206/+26)			0.17					0.05				0.07					0.05	0.04			0.07		0.06		0.05
2932690	SNP	A→G	fucU, fucR	intergenic (+21/‑37)			0.04					0.04				0.07					0.07				0.08					0.03
2932692	SNP	G→C	fucU, fucR	intergenic (+23/‑35)			0.04					0.04				0.07					0.07				0.08					0.03
2954607	SNP	A→T	recC	L394Q (CTG→CAG)			0.11		0.04			0.03				0.07					0.07				0.08
2954610	SNP	A→T	recC	L393Q (CTG→CAG)			0.11		0.04			0.03				0.07					0.07				0.08
2974105	SNP	C→T	ygeA, araE	intergenic (‑111/+18)			0.12					0.07				0.07		0.08			0.09				0.13		0.07			0.07
2980463	SNP	T→A	yqeG, yqeH	intergenic (+28/‑432)			0.1									0.07					0.03				0.04					0.03
3054395	SNP	C→A	scpA	P63T (CCG→ACG)								0.1				0.07					0.04				0.07					0.03
3054400	SNP	T→G	scpA	R64R (CGT→CGG)								0.1				0.07					0.04				0.07					0.03
3059658	INS	+G	ygfI	coding (875/897 nt)			0.14		0.04			0.06				0.07					0.06				0.1		0.04			0.04
3062283	SNP	G→A	argO, mscS	intergenic (‑116/+23)			0.11					0.08				0.07		0.03			0.05				0.11		0.08			0.03
3062286	SNP	T→C	argO, mscS	intergenic (‑119/+20)			0.13					0.08				0.07		0.03			0.05				0.11		0.07			0.03
3071545	SNP	C→T	cmtA	G225D (GGC→GAC)			0.07					0.04				0.07		0.03			0.05				0.06					0.04
3071550	SNP	A→G	cmtA	G223G (GGT→GGC)			0.08					0.05				0.07		0.04			0.05				0.06					0.04
3134608	SNP	A→G	hybD	L13P (CTG→CCG)			0.07									0.07					0.04				0.05					0.04
3134613	SNP	A→T	hybD	I11I (ATT→ATA)			0.07									0.07					0.04				0.05					0.03
3134616	SNP	A→T	hybD	N10K (AAT→AAA)			0.07									0.07					0.04				0.05					0.03
3134621	SNP	C→T	hybD	G9S (GGC→AGC)			0.06									0.07					0.04				0.05					0.03
3162620	DEL	Δ1 bp	ygiV, ygiW	intergenic (‑30/+23)			0.09					0.1				0.07	0.04	0.04			0.06	0.05			0.09		0.04			0.06
3162625	INS	+T	ygiV, ygiW	intergenic (‑35/+18)			0.1					0.1				0.07	0.05	0.04			0.06	0.06			0.09					0.06
3195362	SNP	G→C	cca	G38A (GGC→GCC)					0.06			0.06				0.07		0.08			0.05				0.07		0.09			0.04
3210605	SNP	G→A	yqjI	A156A (GCG→GCA)			0.06									0.07					0.05				0.04		0.07
3227067	SNP	A→G	fadH, higA	intergenic (+25/+20)			0.1					0.04				0.07					0.05				0.07
3227068	SNP	A→T	fadH, higA	intergenic (+26/+19)			0.09					0.04				0.07					0.05				0.07
3241196	DEL	Δ1 bp	yqjA	coding (65/663 nt)			0.06					0.06				0.07					0.05				0.09
3241203	INS	+G	yqjA	coding (72/663 nt)			0.05					0.05				0.07					0.05				0.08
3252481	SNP	T→G	tdcG	E176D (GAA→GAC) ‡								0.05				0.07					0.06				0.09
3252483	SNP	C→G	tdcG	E176Q (GAA→CAA) ‡								0.05				0.07					0.06				0.08
3252485	SNP	C→A	tdcG	G175V (GGT→GTT)								0.05				0.07					0.05				0.08
3302363	SNP	C→T	nlpI, pnp	intergenic (‑80/+29)			0.12					0.06				0.07		0.09			0.06				0.07					0.04
3311438	SNP	A→T	rimP, metY	intergenic (‑73/+134)								0.08				0.07				0.03	0.06				0.09					0.04
3316856	SNP	T→G	glmM	N192H (AAC→CAC)												0.07					0.04				0.05
3316858	SNP	G→T	glmM	P191Q (CCG→CAG)												0.07					0.04				0.06
3318318	SNP	C→T	folP, ftsH	intergenic (‑48/+42)							0.05	0.08				0.07		0.06			0.07				0.09					0.04
3328062	DEL	Δ1 bp	ispB, sfsB	intergenic (+22/‑206)			0.08		0.03			0.06				0.07					0.05									0.03
3328064	INS	+T	ispB, sfsB	intergenic (+24/‑204)			0.08		0.04			0.06				0.07					0.05				0.06					0.03
3380141	SNP	G→C	aaeB	I469M (ATC→ATG)					0.06			0.08				0.07					0.08				0.06					0.03
3411987	SNP	G→A	yhdV, yhdW	intergenic (+17/‑414)			0.06		0.06			0.06				0.07					0.09				0.09					0.04
3411988	SNP	T→C	yhdV, yhdW	intergenic (+18/‑413)			0.07		0.06			0.06				0.07					0.1				0.09					0.04
3431269	SNP	A→T	trkA, mscL	intergenic (+16/‑114)			0.09					0.04				0.07		0.03			0.06				0.08					0.03
3434419	SNP	T→C	rpsD	K206E (AAG→GAG)			0.08					0.05				0.07					0.04				0.07
3434420	SNP	G→C	rpsD	S205S (TCC→TCG) ‡			0.08					0.05				0.07					0.04				0.07
3434421	SNP	G→A	rpsD	S205F (TCC→TTC) ‡			0.08					0.05				0.07					0.04				0.07
3473628	SNP	C→G	kefB	W113C (TGG→TGC)												0.07					0.05				0.04
3503727	SNP	T→G	yhfX	G203G (GGA→GGC)												0.07					0.03				0.03
3526503	SNP	G→C	pck	V109V (GTG→GTC)			0.09					0.04				0.07					0.04				0.08		0.07			0.03
3609759	SNP	T→G	nikC	V73G (GTG→GGG)					0.05			0.07				0.07					0.04				0.07		0.1
3632698	SNP	T→C	pitA, uspB	intergenic (+197/+47)							0.04	0.07				0.07		0.07			0.05				0.07		0.09
3649297	SNP	A→T	yhiD, hdeB	intergenic (‑35/+29)			0.07		0.06			0.03				0.07					0.07				0.11
3649304	SNP	A→G	yhiD, hdeB	intergenic (‑42/+22)			0.07		0.06			0.03				0.07					0.07				0.11
3650961	SNP	G→C	hdeD, gadE	intergenic (+34/‑765)			0.12		0.14		0.06	0.07				0.07		0.09			0.09				0.14					0.06
3651363	SNP	C→G	hdeD, gadE	intergenic (+436/‑363)			0.12		0.04			0.07				0.07		0.07			0.07				0.12					0.04
3651364	SNP	A→G	hdeD, gadE	intergenic (+437/‑362)			0.11		0.05			0.08				0.07		0.07			0.06				0.12					0.04
3669631	SNP	A→T	yhjE, yhjG	intergenic (+163/+19)					0.08			0.05				0.07		0.05			0.08				0.08		0.05			0.06
3751299	DEL	Δ1 bp	yiaY, selB	intergenic (‑112/+78)			0.09					0.05				0.07					0.04				0.08					0.04
3751302	SNP	C→A	yiaY, selB	intergenic (‑115/+75)			0.1					0.05				0.07					0.04				0.08					0.04
3751307	INS	+T	yiaY, selB	intergenic (‑120/+70)			0.09					0.05				0.07					0.04				0.08					0.04
3773294	SNP	C→G	lldD	R36R (CGC→CGG)								0.04				0.07					0.05				0.06
3780980	DEL	Δ1 bp	envC	coding (783/1260 nt)			0.11		0.06			0.04				0.07					0.04				0.08		0.08			0.03
3780985	INS	+A	envC	coding (788/1260 nt)			0.11		0.06			0.04				0.07									0.09		0.09			0.03
3814849	SNP	T→A	gmk	I21N (ATT→AAT)								0.06				0.07					0.06				0.06
3839106	SNP	G→A	ade, uhpT	intergenic (+16/+30)			0.07					0.04				0.07									0.08
3839108	SNP	C→G	ade, uhpT	intergenic (+18/+28)			0.07					0.04				0.07									0.08
3870918	SNP	G→C	yidB, gyrB	intergenic (‑93/+147)			0.16					0.06				0.07				0.06	0.1	0.07			0.09		0.12			0.05
3908737	SNP	A→G	glmU, atpC	intergenic (‑177/+176)			0.08					0.08				0.07					0.06				0.07
3943154	SNP	T→G	yifB	E59A (GAA→GCA)												0.07
3956665	INS	+T	gpp	coding (925/1485 nt)			0.06									0.07									0.04					0.04
3965356	SNP	T→A	wecC	L246Q (CTG→CAG)												0.07		0.08			0.07				0.06
3980534	SNP	C→G	hemY	D237H (GAT→CAT)												0.07					0.06				0.06					0.04
3980535	SNP	C→G	hemY	M236I (ATG→ATC)												0.07					0.06				0.06					0.04
4049891	SNP	A→G	glnL, glnA	intergenic (‑192/+94)			0.07									0.07									0.06					0.03
4049892	SNP	A→C	glnL, glnA	intergenic (‑193/+93)												0.07									0.07					0.03
4049899	SNP	T→A	glnL, glnA	intergenic (‑200/+86)			0.07									0.07									0.06					0.03
4055731	SNP	A→T	yihN	N42I (AAT→ATT)			0.13					0.1				0.07		0.08			0.03				0.1					0.04
4073976	SNP	C→A	fdhE	G205C (GGC→TGC)					0.09		0.06	0.1				0.07					0.08				0.1					0.08
4086155	SNP	T→G	frvA	D10A (GAC→GCC)			0.12					0.08				0.07					0.06				0.1					0.05
4127934	SNP	T→G	gldA	T344P (ACG→CCG)												0.07					0.03				0.07					0.04
4179073	SNP	A→C	rpoC	I1266L (ATC→CTC) ‡								0.04				0.07					0.05				0.08
4179074	SNP	T→G	rpoC	I1266S (ATC→AGC) ‡								0.04				0.07					0.05				0.08
4203107	DEL	Δ1 bp	rrfE, yjaA	intergenic (+20/‑55)			0.11					0.07				0.07		0.05			0.06				0.07
4213783	SNP	G→A	metH	A10T (GCG→ACG)			0.15					0.06				0.07					0.06				0.12					0.03
4225685	SNP	G→T	pgi, yjbE	intergenic (+350/‑149)					0.04			0.07				0.07		0.03			0.05				0.07					0.03
4304050	SNP	A→T	yjdP, phnP	intergenic (+36/+111)			0.06			0.06	0.04	0.08				0.07		0.07			0.07	0.07			0.09					0.05
4322685	SNP	G→T	basS	R135R (CGC→CGA)			0.14					0.05				0.07		0.1			0.08				0.11					0.05
4322688	SNP	A→C	basS	S134R (AGT→AGG)			0.16					0.06				0.07		0.1		0.03	0.08				0.11					0.04
4350127	SNP	A→T	cadB, cadC	intergenic (‑279/+86)			0.13					0.07				0.07		0.06			0.06				0.1					0.05
4350129	SNP	A→T	cadB, cadC	intergenic (‑281/+84)			0.12					0.07				0.07		0.06			0.06				0.1		0.06			0.05
4350131	SNP	A→T	cadB, cadC	intergenic (‑283/+82)			0.12					0.07				0.07		0.06			0.06				0.1					0.05
4371152	SNP	A→C	frdA	R328R (CGT→CGG)												0.07					0.04				0.05
4375943	SNP	C→T	mscM	R1082H (CGT→CAT)								0.07				0.07					0.03				0.04
4375946	SNP	A→G	mscM	M1081T (ATG→ACG)								0.08				0.07					0.03				0.04
4542658	INS	+A	uxuA, uxuB	intergenic (+21/‑60)												0.07					0.04				0.06		0.08			0.04
4542662	SNP	G→A	uxuA, uxuB	intergenic (+25/‑56)												0.07					0.03				0.06		0.08			0.04
4593018	DEL	Δ1 bp	yjjP, yjjQ	intergenic (‑343/‑276)			0.06					0.03				0.07					0.06				0.05
4598421	SNP	C→G	rimI	I140M (ATC→ATG)					0.07							0.07					0.08				0.09
4598424	SNP	C→G	rimI	I141M (ATC→ATG)					0.07							0.07					0.09				0.09
4600894	DEL	Δ1 bp	prfC, osmY	intergenic (+74/‑319)			0.05									0.07
4600898	INS	+G	prfC, osmY	intergenic (+78/‑315)			0.05									0.07
4629371	SNP	A→T	creD, arcA	intergenic (+24/+36)								0.06				0.07					0.05				0.07					0.06
4629372	SNP	A→T	creD, arcA	intergenic (+25/+35)			0.11					0.06				0.07					0.04				0.07					0.06
4629374	SNP	A→T	creD, arcA	intergenic (+27/+33)								0.06				0.07					0.04				0.07					0.06
28396	SNP	T→A	dapB	V8D (GTT→GAT)								0.03				0.06					0.04				0.03
84368	SNP	A→G	ilvH, cra	intergenic (+33/‑147)			0.15					0.07				0.06		0.07		0.03	0.08				0.11		0.1			0.05
84371	SNP	T→A	ilvH, cra	intergenic (+36/‑144)			0.16					0.07				0.06		0.07		0.03	0.07				0.11		0.09			0.05
84374	SNP	C→T	ilvH, cra	intergenic (+39/‑141)			0.15					0.07				0.06		0.07		0.03	0.07				0.11					0.05
163778	SNP	G→A	mrcB, fhuA	intergenic (+27/‑193)								0.09				0.06					0.06				0.09		0.09
163780	SNP	G→C	mrcB, fhuA	intergenic (+29/‑191)								0.09				0.06					0.06				0.09		0.1
166235	SNP	T→A	fhuA, fhuC	intergenic (+21/‑30)			0.11		0.05			0.05				0.06		0.08			0.04				0.09					0.04
166236	SNP	T→A	fhuA, fhuC	intergenic (+22/‑29)			0.11		0.06			0.05				0.06		0.08			0.04				0.09					0.04
188226	SNP	T→C	tsf, pyrH	intergenic (+31/‑116)								0.05				0.06					0.04				0.06					0.03
362607	SNP	G→C	mhpR	T16S (ACC→AGC)												0.06									0.03
417993	SNP	T→G	malZ	L7R (CTG→CGG)							0.05	0.03				0.06					0.06				0.06		0.1
417996	SNP	C→A	malZ	P8Q (CCG→CAG)			0.05				0.05	0.03				0.06					0.06				0.06		0.12
428756	DEL	Δ1 bp	nrdR	coding (299/450 nt)								0.04				0.06					0.03				0.04					0.03
545137	SNP	T→G	ylbF	S19A (TCC→GCC)												0.06					0.05
776691	SNP	A→G	lysY, lysZ	intergenic (+13/‑134)												0.06
895112	SNP	T→C	rlmC, artJ	intergenic (+11/+188)								0.04				0.06					0.08				0.06
895113	SNP	G→A	rlmC, artJ	intergenic (+12/+187)								0.04				0.06					0.08				0.07
926897	SNP	T→C	trxB	T204A (ACC→GCC)												0.06
1070971	SNP	G→T	putA	A1123E (GCG→GAG)								0.05				0.06		0.06			0.08				0.08					0.03
1084092	SNP	A→G	pgaB	L408L (TTA→CTA)												0.06					0.07				0.05					0.04
1139202	SNP	G→T	rne	H208N (CAT→AAT)			0.12					0.04				0.06					0.04				0.09					0.04
1154791	SNP	G→T	ptsG, fhuE	intergenic (+33/+27)			0.15					0.13				0.06		0.06			0.11				0.11					0.04
1222508	SNP	A→T	ycgJ, pliG	intergenic (+84/+19)												0.06					0.03				0.05
1268685	SNP	A→T	chaC, ychN	intergenic (+27/+17)			0.15					0.06				0.06		0.11			0.1				0.1		0.07			0.03
1280717	DEL	Δ1 bp	narJ	coding (123/711 nt)								0.05				0.06					0.04				0.06					0.03
1280721	INS	+A	narJ	coding (127/711 nt)								0.05				0.06					0.05				0.06					0.03
1287929	SNP	C→G	galU, hns	intergenic (+108/+36)								0.04				0.06									0.05
1319093	INS	+C	yciQ	coding (91/1896 nt)												0.06		0.08			0.04				0.06
1319096	DEL	Δ1 bp	yciQ	coding (94/1896 nt)												0.06		0.07			0.04				0.05
1376175	SNP	A→C	ycjV, ompG	intergenic (+16/‑29)			0.15					0.06				0.06					0.1				0.08					0.03
1381007	SNP	C→G	tyrR	L11V (CTC→GTC)												0.06		0.05			0.04				0.08					0.04
1416095	SNP	G→T	ydaU	E240D (GAG→GAT)												0.06
1498729	SNP	C→T	insQ	S252S (AGC→AGT)												0.06
1551454	SNP	G→T	ddpF	P281Q (CCG→CAG)			0.15					0.08				0.06					0.06	0.05			0.09
1642600	DEL	Δ1 bp	dicA, ydfA	intergenic (+2/‑165)								0.07				0.06					0.04				0.08
1642610	INS	+T	dicA, ydfA	intergenic (+12/‑155)								0.07				0.06					0.04				0.08
1731574	SNP	T→G	ydhP, ynhF	intergenic (‑27/+139)								0.05				0.06					0.06				0.05
1822073	SNP	C→A	astB	L148L (CTG→CTT)			0.13					0.06				0.06					0.08				0.1					0.04
1855691	SNP	C→T	ydjL, yeaC	intergenic (‑102/+268)					0.06			0.1				0.06					0.08				0.09					0.04
1896047	SNP	A→G	yoaE, manX	intergenic (‑205/‑258)												0.06					0.06				0.06
1896050	SNP	C→T	yoaE, manX	intergenic (‑208/‑255)												0.06					0.06				0.06
2005634	SNP	T→A	yedN	pseudogene (199/312 nt)			0.08					0.04				0.06		0.05			0.06				0.06					0.04
2005639	SNP	A→T	yedN	pseudogene (194/312 nt)			0.08					0.03				0.06		0.04			0.06				0.07					0.04
2005640	SNP	A→T	yedN	pseudogene (193/312 nt)			0.09					0.03				0.06		0.04			0.06				0.06					0.04
2005645	SNP	T→A	yedN	pseudogene (188/312 nt)			0.07					0.03				0.06		0.06			0.06				0.06					0.03
2009174	SNP	G→A	fliG	E272K (GAG→AAG)			0.13					0.04				0.06					0.07				0.09					0.05
2009179	SNP	A→T	fliG	K273N (AAA→AAT)			0.13					0.04				0.06					0.06				0.09					0.05
2009184	SNP	T→C	fliG	L275S (TTG→TCG)			0.11					0.04				0.06					0.06				0.09					0.04
2053420	SNP	G→T	asnU, cbl	intergenic (+13/+25)								0.06				0.06					0.04				0.08
2109330	SNP	C→G	wcaM	S16S (TCG→TCC)												0.06
2173394	SNP	C→T	yegT	F365F (TTC→TTT)												0.06
2187188	SNP	T→A	mrp	M154L (ATG→TTG)												0.06					0.04				0.03
2212219	SNP	C→G	osmF	V248L (GTG→CTG)												0.06					0.05				0.06
2228419	SNP	A→C	preT	E303A (GAG→GCG)												0.06									0.03
2273190	SNP	A→T	bcr	L17Q (CTG→CAG)								0.06				0.06					0.06	0.05			0.07
2303801	SNP	A→T	ada	V28V (GTT→GTA) ‡												0.06
2363168	SNP	A→T	arnA	I551F (ATC→TTC)								0.03				0.06					0.04				0.05					0.03
2363173	SNP	A→T	arnA	E552D (GAA→GAT)								0.04				0.06					0.04				0.06
2487041	SNP	T→A	frc, yfdX	intergenic (‑308/+205)			0.06		0.06							0.06		0.06			0.07				0.09					0.04
2507117	SNP	A→G	nupC	V199V (GTA→GTG)								0.05				0.06									0.04
2510996	SNP	A→T	yfeA	W106R (TGG→AGG)			0.12					0.06				0.06		0.06			0.07				0.09					0.05
2511007	SNP	G→A	yfeA	A102V (GCA→GTA)			0.13					0.07				0.06		0.06			0.07				0.09					0.05
2525634	SNP	T→A	cysZ, cysK	intergenic (+51/‑134)			0.15		0.07							0.06		0.05			0.08				0.1					0.05
2551714	SNP	C→T	eutB	D109N (GAC→AAC)												0.06
2557994	SNP	G→C	yffS	R38P (CGC→CCC)								0.05				0.06					0.03				0.07					0.04
2561613	SNP	A→C	eutH, eutG	intergenic (‑147/+70)												0.06									0.03
2615714	DEL	Δ1 bp	purN	coding (122/639 nt)			0.04		0.06							0.06		0.06			0.06	0.05			0.07
2630593	SNP	C→A	der	K41N (AAG→AAT) ‡			0.07		0.07			0.04				0.06		0.04			0.07				0.08		0.07
2630594	SNP	T→G	der	K41T (AAG→ACG) ‡			0.07		0.07			0.04				0.06		0.04			0.07				0.08		0.07
2647052	SNP	A→G	sseA, sseB	intergenic (+354/+464)			0.06					0.05				0.06									0.06		0.06			0.03
2647054	SNP	A→T	sseA, sseB	intergenic (+356/+462)			0.05					0.05				0.06	0.03								0.05					0.03
2647056	SNP	C→T	sseA, sseB	intergenic (+358/+460)			0.04					0.05				0.06									0.05
2647057	SNP	A→T	sseA, sseB	intergenic (+359/+459)			0.06					0.05				0.06	0.03								0.05					0.03
2673999	SNP	G→A	yphG	A702A (GCC→GCT)			0.06									0.06					0.03				0.03
2683256	SNP	A→T	glrK	V401D (GTC→GAC)			0.07					0.04				0.06		0.06			0.04				0.05
2717454	SNP	C→A	pssA, yfiM	intergenic (+13/‑33)			0.15		0.07			0.1				0.06		0.09			0.09	0.04			0.12					0.04	0.05
2717456	SNP	T→A	pssA, yfiM	intergenic (+15/‑31)			0.15		0.07			0.1				0.06		0.09			0.09	0.04			0.12					0.03	0.05
2717458	SNP	T→G	pssA, yfiM	intergenic (+17/‑29)			0.14		0.07			0.1				0.06		0.09			0.09	0.04			0.12		0.04			0.04	0.05
2726353	SNP	T→C	clpB	I394V (ATC→GTC)												0.06
2726355	SNP	A→T	clpB	L393Q (CTG→CAG)												0.06
2730924	SNP	G→C	raiA, pheL	intergenic (+70/‑34)												0.06
2730925	SNP	G→C	raiA, pheL	intergenic (+71/‑33)												0.06
2777747	SNP	A→G	ypjC	pseudogene (624/1374 nt)												0.06						0.05
2782907	SNP	G→A	csiD	S188S (TCG→TCA)												0.06
2792748	SNP	T→A	alaE	S76T (TCG→ACG)			0.08					0.05				0.06					0.03				0.06		0.06
2804232	SNP	A→G	mprA	H35R (CAC→CGC)												0.06
2839148	SNP	A→G	hycE	M228T (ATG→ACG)												0.06					0.04				0.05
2850191	SNP	T→A	ygbA, mutS	intergenic (‑26/‑261)												0.06
2850193	SNP	T→A	ygbA, mutS	intergenic (‑28/‑259)												0.06
2850195	SNP	T→A	ygbA, mutS	intergenic (‑30/‑257)												0.06					0.03				0.03
2857131	SNP	G→A	ygbL	R60R (CGG→CGA)			0.05					0.07				0.06					0.07				0.09		0.06			0.04
2881218	SNP	A→T	cysH	W152R (TGG→AGG)			0.08									0.06					0.03				0.06
2926754	SNP	G→T	fucA	C98* (TGC→TGA)			0.13		0.06			0.06				0.06					0.09				0.1					0.04
2926757	SNP	A→T	fucA	H97Q (CAT→CAA)			0.14		0.06			0.06				0.06					0.08				0.09					0.05
2926760	SNP	A→C	fucA	V96V (GTT→GTG)			0.15		0.06			0.06				0.06					0.08				0.1					0.05
2927263	SNP	A→G	fucA, fucP	intergenic (‑216/‑331)								0.04				0.06					0.06				0.03
2931828	SNP	T→A	fucK	P344P (CCT→CCA)												0.06					0.03				0.03
2932694	SNP	C→T	fucU, fucR	intergenic (+25/‑33)			0.04					0.04				0.06					0.08				0.08					0.03
2974101	SNP	A→G	ygeA, araE	intergenic (‑107/+22)			0.12					0.06				0.06		0.08			0.09				0.13		0.07			0.06
2974103	SNP	A→T	ygeA, araE	intergenic (‑109/+20)			0.12					0.06				0.06		0.08			0.09				0.14		0.07			0.06
2980464	SNP	A→G	yqeG, yqeH	intergenic (+29/‑431)			0.09									0.06									0.04
2981582	SNP	T→C	yqeH, yqeI	intergenic (+55/‑279)			0.08									0.06
3062288	SNP	A→C	argO, mscS	intergenic (‑121/+18)			0.12					0.08				0.06		0.03			0.05				0.11		0.07			0.03
3069234	SNP	A→G	yggF	M103T (ATG→ACG)												0.06
3181089	SNP	A→G	yqiG	pseudogene (310/2445 nt)												0.06
3227069	SNP	C→T	fadH, higA	intergenic (+27/+18)			0.09					0.04				0.06					0.05				0.07
3318314	SNP	A→G	folP, ftsH	intergenic (‑44/+46)							0.05	0.09				0.06		0.06			0.07				0.09					0.04
3321542	SNP	T→A	yhbY, greA	intergenic (+100/+56)			0.07					0.03				0.06									0.03
3321543	SNP	A→T	yhbY, greA	intergenic (+101/+55)			0.07					0.03				0.06									0.04		0.04	0.05
3390320	SNP	C→A	rng	A279S (GCG→TCG)					0.05		0.07	0.04				0.06					0.06				0.06					0.04
3394205	SNP	A→T	mreB	I81N (ATC→AAC)								0.06				0.06					0.05	0.09			0.06					0.04
3394208	SNP	A→T	mreB	V80D (GTT→GAT)								0.06				0.06					0.05	0.09			0.06					0.04
3467390	SNP	C→G	rpsG	K17N (AAG→AAC)			0.06					0.05				0.06									0.09
3485063	SNP	G→T	yhfG, ppiA	intergenic (‑84/+21)												0.06					0.08				0.08					0.04
3485064	SNP	A→C	yhfG, ppiA	intergenic (‑85/+20)												0.06					0.08				0.08					0.04
3499144	SNP	A→T	yhfS	I79N (ATT→AAT)			0.08					0.06				0.06		0.07			0.05				0.09		0.11
3701787	SNP	G→A	dppA, proK	intergenic (‑722/+189)					0.1			0.04				0.06					0.07				0.08					0.05
3701789	SNP	T→C	dppA, proK	intergenic (‑724/+187)					0.1			0.04				0.06					0.07				0.08					0.06
3734151	SNP	G→C	avtA	G363R (GGC→CGC)			0.08					0.05				0.06					0.07				0.04
3737442	SNP	A→C	yiaL	I114L (ATA→CTA)								0.04				0.06									0.03
3769522	INS	+G	mtlR, yibT	intergenic (+3/+9)			0.07		0.04			0.07				0.06					0.05				0.07
3769527	DEL	Δ1 bp	mtlR, yibT	intergenic (+8/+4)			0.07		0.04			0.07				0.06					0.05				0.07
3773289	SNP	C→T	lldD	L35L (CTG→TTG)								0.04				0.06					0.04				0.06
3773299	SNP	A→G	lldD	N38S (AAC→AGC)								0.03				0.06					0.04				0.06
3825551	SNP	C→G	yicH, yicI	intergenic (+25/+28)			0.19					0.07				0.06					0.08				0.13		0.07			0.04
3839110	SNP	T→C	ade, uhpT	intergenic (+20/+26)			0.08					0.04				0.06									0.08
3928929	SNP	A→C	rbsC	E94D (GAA→GAC)			0.09					0.06				0.06									0.03
3928930	SNP	G→T	rbsC	V95F (GTC→TTC)			0.07					0.05				0.06									0.03
3940692	SNP	A→T	hdfR	A212A (GCT→GCA)			0.19		0.1			0.07				0.06		0.05			0.06				0.1
3940695	SNP	A→T	hdfR	S211S (TCT→TCA)			0.19		0.1			0.08				0.06					0.06				0.09
3988521	SNP	A→G	dapF	K134E (AAA→GAA)												0.06
4086140	SNP	C→A	frvA	G15V (GGC→GTC)			0.13					0.08				0.06					0.06				0.1					0.04
4127939	SNP	C→A	gldA	G342V (GGC→GTC)												0.06					0.03				0.07					0.04
4134298	SNP	G→T	pflD	D126Y (GAT→TAT) ‡								0.04				0.06
4134299	SNP	A→C	pflD	D126A (GAT→GCT) ‡								0.04				0.06
4179084	SNP	G→T	rpoC	A1269A (GCG→GCT) ‡								0.04				0.06					0.05				0.08
4225686	SNP	A→C	pgi, yjbE	intergenic (+351/‑148)					0.03			0.07				0.06		0.04			0.06				0.07					0.04
4276044	SNP	C→G	acs	G419A (GGC→GCC)			0.13									0.06					0.04				0.07
4313130	SNP	G→C	phnE, phnD	intergenic (‑83/+23)								0.03				0.06					0.03				0.04					0.03
4327654	SNP	T→C	adiY	K31K (AAA→AAG)												0.06
4327659	SNP	G→A	adiY	L30F (CTT→TTT)												0.06
4371148	SNP	G→T	frdA	P330T (CCG→ACG)												0.06					0.04				0.05
4371150	SNP	A→T	frdA	L329Q (CTG→CAG)												0.06					0.04				0.05
4382211	SNP	C→G	glyV	noncoding (35/76 nt)								0.03				0.06									0.1
4382574	SNP	C→G	glyY, yjeV	intergenic (+99/‑135)			0.06					0.04				0.06					0.03				0.05
4450011	SNP	G→A	nrdG	N57N (AAC→AAT)								0.03				0.06									0.04
4450016	SNP	T→C	nrdG	I56V (ATT→GTT)												0.06									0.05
4487104	SNP	G→T	intB	pseudogene (613/1266 nt)								0.05				0.06					0.06				0.07
4502169	INS	+G	fecD	coding (63/957 nt)			0.17					0.07				0.06					0.08	0.08			0.08		0.11			0.05
4529962	SNP	A→C	nanC, fimB	intergenic (‑644/‑812)								0.04				0.06					0.03				0.03
4529966	SNP	C→G	nanC, fimB	intergenic (‑648/‑808)								0.04				0.06									0.03
4529970	SNP	G→T	nanC, fimB	intergenic (‑652/‑804)								0.04				0.06									0.03
4542650	SNP	T→C	uxuA, uxuB	intergenic (+13/‑68)												0.06					0.03				0.06		0.08			0.04
4542654	DEL	Δ1 bp	uxuA, uxuB	intergenic (+17/‑64)												0.06					0.03				0.06		0.08			0.04
142776	SNP	G→T	yadE	V403V (GTG→GTT)								0.05				0.05					0.05				0.07					0.06
142778	SNP	G→C	yadE	S404T (AGT→ACT)								0.05				0.05					0.05				0.07					0.06
142780	SNP	A→C	yadE	N405H (AAC→CAC)								0.05				0.05					0.06				0.07					0.06
163782	SNP	T→C	mrcB, fhuA	intergenic (+31/‑189)								0.09				0.05					0.07				0.09		0.09
209217	SNP	C→A	tilS	P134T (CCT→ACT)												0.05									0.03
357605	SNP	A→G	lacA, lacY	intergenic (‑34/+32)			0.07									0.05					0.03				0.04
357606	SNP	A→C	lacA, lacY	intergenic (‑35/+31)			0.07									0.05					0.03				0.04
357619	SNP	G→T	lacA, lacY	intergenic (‑48/+18)			0.08									0.05					0.03				0.03
362612	SNP	G→C	mhpR	G14G (GGC→GGG)												0.05
485755	SNP	G→C	priC	R172G (CGT→GGT)												0.05					0.03				0.03
566158	SNP	G→T	ybcK, ybcL	intergenic (+274/‑191)			0.1									0.05
566162	SNP	T→A	ybcK, ybcL	intergenic (+278/‑187)			0.1									0.05
566163	SNP	T→A	ybcK, ybcL	intergenic (+279/‑186)			0.1					0.04				0.05
566167	SNP	A→C	ybcK, ybcL	intergenic (+283/‑182)			0.11									0.05
752326	SNP	G→A	sdhA	V322I (GTT→ATT)												0.05
779468	SNP	T→A	zitB	Q271L (CAG→CTG)			0.09					0.07				0.05				0.03	0.03				0.08					0.04
835616	SNP	G→C	fiu	R458G (CGT→GGT)												0.05
929651	SNP	T→A	ftsK	A324A (GCT→GCA)			0.08					0.05				0.05					0.05				0.08					0.04
955123	SNP	A→C	aroA	T286P (ACC→CCC)								0.04				0.05					0.07				0.07
1222507	SNP	G→C	ycgJ, pliG	intergenic (+83/+20)												0.05									0.05
1222509	SNP	G→C	ycgJ, pliG	intergenic (+85/+18)												0.05									0.05
1282978	SNP	T→G	tyrV, tyrT	intergenic (‑194/+16)												0.05					0.06	0.05			0.06
1561726	SNP	A→T	dosC, yddW	intergenic (‑329/+35)												0.05									0.04
1619324	DEL	Δ1 bp	ydeJ	coding (295/519 nt)												0.05
1619329	INS	+T	ydeJ	coding (300/519 nt)												0.05									0.03
1706594	SNP	A→T	nth, dtpA	intergenic (+179/‑432)			0.14					0.05				0.05		0.06			0.09				0.07
1731571	SNP	C→A	ydhP, ynhF	intergenic (‑24/+142)								0.05				0.05					0.06	0.07			0.05					0.03
1882466	SNP	A→G	fadD	L513P (CTG→CCG)												0.05
1979657	SNP	A→T	araF, ftnB	intergenic (‑48/‑749)					0.05			0.05				0.05					0.03				0.05
1979837	SNP	A→T	araF, ftnB	intergenic (‑228/‑569)								0.05				0.05		0.07			0.08				0.08					0.05
2177418	SNP	T→G	thiD	E193A (GAG→GCG)								0.07				0.05									0.06
2253169	SNP	G→A	psuK, fruA	intergenic (‑394/+29)												0.05									0.04
2253172	SNP	A→T	psuK, fruA	intergenic (‑397/+26)												0.05									0.03
2276312	INS	+A	rplY, yejK	intergenic (+32/+107)								0.05				0.05					0.07				0.04					0.04
2340660	SNP	T→G	nrdA, nrdB	intergenic (+31/‑203)												0.05
2426464	SNP	A→G	folC, accD	intergenic (‑43/+27)			0.08		0.06			0.06				0.05		0.06		0.03	0.06	0.04			0.07		0.08			0.07
2456526	SNP	A→G	yfdF	A12A (GCA→GCG)												0.05
2511000	SNP	T→C	yfeA	L104L (TTA→TTG)			0.12					0.07				0.05		0.06			0.07				0.09					0.05
2511011	SNP	A→T	yfeA	C101S (TGC→AGC)			0.13					0.06				0.05		0.06			0.06				0.08					0.05
2548560	SNP	T→C	eutR, eutK	intergenic (‑19/+27)			0.08					0.04				0.05					0.04				0.05
2548564	SNP	G→C	eutR, eutK	intergenic (‑23/+23)			0.1					0.04				0.05					0.04				0.05
2554564	SNP	A→T	yffL, yffM	intergenic (+307/‑163)								0.08				0.05					0.06	0.04			0.09					0.06
2582481	SNP	G→A	acrD	G510S (GGC→AGC)			0.16		0.06			0.07				0.05					0.08	0.04			0.11		0.07			0.04
2582484	SNP	T→C	acrD	F511L (TTT→CTT)			0.16		0.07			0.07				0.05					0.08	0.05			0.11		0.08			0.04
2594400	SNP	G→C	bcp, hyfA	intergenic (+93/‑160)												0.05
2622376	SNP	T→A	yfgF, yfgG	intergenic (‑79/‑273)												0.05
2708617	DEL	Δ1 bp	yfiE	coding (63/882 nt)								0.08				0.05
2708620	INS	+T	yfiE	coding (60/882 nt)			0.04					0.08				0.05					0.06				0.06
2839151	SNP	C→T	hycE	R227H (CGT→CAT)												0.05					0.04				0.05
2874645	SNP	A→G	casC	M286T (ATG→ACG)												0.05
2927244	SNP	C→T	fucA, fucP	intergenic (‑197/‑350)								0.04				0.05					0.05				0.03
2927246	SNP	C→T	fucA, fucP	intergenic (‑199/‑348)								0.04				0.05					0.05				0.03
2927248	SNP	T→G	fucA, fucP	intergenic (‑201/‑346)								0.04				0.05					0.05				0.03
2927250	SNP	A→T	fucA, fucP	intergenic (‑203/‑344)								0.04				0.05					0.06				0.03
2927261	SNP	C→A	fucA, fucP	intergenic (‑214/‑333)								0.04				0.05					0.06				0.03
2927265	SNP	A→G	fucA, fucP	intergenic (‑218/‑329)								0.04				0.05					0.06				0.03
2941647	SNP	G→A	amiC	D241D (GAC→GAT)			0.05					0.05				0.05					0.03				0.05					0.04
3055176	SNP	G→C	scpA	W323S (TGG→TCG) ‡			0.07									0.05					0.03				0.06		0.04			0.03
3055177	SNP	G→C	scpA	W323C (TGG→TGC) ‡			0.06									0.05					0.03				0.06		0.05			0.03
3066161	SNP	A→T	epd	V297D (GTC→GAC)			0.11					0.07				0.05		0.04			0.04				0.05
3081551	SNP	G→T	metK, galP	intergenic (+332/‑92)								0.03				0.05					0.03
3141984	DEL	Δ1 bp	gpr	coding (729/1041 nt)			0.11					0.05				0.05									0.05					0.03
3203794	DEL	Δ1 bp	tsaD	coding (109/1014 nt)			0.09					0.04				0.05					0.04				0.04
3203798	SNP	C→A	tsaD	L35F (TTG→TTT)			0.09					0.04				0.05					0.04				0.04
3203803	SNP	T→G	tsaD	K34Q (AAA→CAA)			0.1					0.04				0.05					0.04				0.04
3203806	INS	+G	tsaD	coding (97/1014 nt)			0.1					0.04				0.05					0.04				0.04
3210610	SNP	T→C	yqjI	L158P (CTG→CCG)			0.05									0.05					0.06				0.04		0.06
3224726	SNP	A→C	ygjK, fadH	intergenic (+128/‑298)												0.05
3224826	SNP	G→C	ygjK, fadH	intergenic (+228/‑198)												0.05									0.03
3318311	SNP	A→G	folP, ftsH	intergenic (‑41/+49)								0.09				0.05		0.05			0.07				0.09					0.04
3318315	SNP	C→T	folP, ftsH	intergenic (‑45/+45)							0.05	0.09				0.05		0.06			0.07				0.1					0.04
3394214	SNP	T→A	mreB	D78V (GAC→GTC)								0.05				0.05									0.04					0.04
3398945	SNP	C→T	accB	P51S (CCA→TCA)					0.05			0.06				0.05					0.07				0.07
3398948	SNP	A→T	accB	M52L (ATG→TTG)					0.05			0.06				0.05					0.07				0.08
3398951	SNP	A→G	accB	M53V (ATG→GTG)					0.05			0.06				0.05					0.07				0.08
3503727	INS	+G	yhfX	coding (609/1164 nt)								0.05				0.05					0.05				0.04
3533164	SNP	G→A	yhgF, feoA	intergenic (+99/‑358)								0.07				0.05									0.06					0.03
3533174	SNP	A→T	yhgF, feoA	intergenic (+109/‑348)												0.05						0.06			0.03
3533175	SNP	T→A	yhgF, feoA	intergenic (+110/‑347)												0.05						0.06			0.03
3649291	INS	+A	yhiD, hdeB	intergenic (‑29/+35)												0.05					0.05				0.05
3649294	DEL	Δ1 bp	yhiD, hdeB	intergenic (‑32/+32)												0.05					0.04
3737445	SNP	G→T	yiaL	E115* (GAA→TAA)								0.04				0.05									0.03
3825548	SNP	A→T	yicH, yicI	intergenic (+22/+31)			0.2					0.07				0.05					0.08				0.13		0.07			0.04
3825554	SNP	A→T	yicH, yicI	intergenic (+28/+25)			0.19					0.08				0.05					0.07				0.13		0.07			0.03
3846963	SNP	A→G	tisB	A17A (GCA→GCG)												0.05
3996262	SNP	A→T	yigG	S98T (TCA→ACA)			0.08		0.04			0.03				0.05					0.05				0.07		0.1			0.05
3996263	SNP	A→T	yigG	C97* (TGT→TGA)			0.08		0.04			0.03				0.05					0.05				0.07		0.1			0.05
4015747	SNP	A→T	tatB	Q57L (CAG→CTG)												0.05
4021585	SNP	G→A	fadA	A183V (GCC→GTC)												0.05
4090892	SNP	T→G	sodA	L52R (CTG→CGG)												0.05									0.05					0.04
4090895	SNP	C→A	sodA	P53Q (CCG→CAG)					0.06							0.05									0.04					0.04
4111890	SNP	C→A	hslV	G109V (GGT→GTT)								0.08				0.05					0.07				0.11					0.04
4179083	SNP	C→A	rpoC	A1269E (GCG→GAG) ‡								0.04				0.05					0.05				0.08
4251287	SNP	T→A	yjbM, dusA	intergenic (+53/‑310)			0.16		0.05			0.11				0.05		0.06		0.05	0.08				0.11					0.03
4304044	SNP	A→T	yjdP, phnP	intergenic (+30/+117)			0.05			0.06		0.08				0.05		0.07			0.07				0.08					0.04
4313129	SNP	G→C	phnE, phnD	intergenic (‑82/+24)								0.03				0.05					0.03				0.04					0.03
4313137	SNP	T→G	phnE, phnD	intergenic (‑90/+16)								0.03				0.05					0.03				0.04
4315102	SNP	G→C	phnC, yjdN	intergenic (‑120/+13)			0.16					0.07				0.05					0.04				0.06
4478241	SNP	G→T	lptG, yjgR	intergenic (+24/+137)								0.03				0.05									0.05
4538731	SNP	G→C	fimH	G36A (GGT→GCT)												0.05		0.06			0.05				0.08
4538734	SNP	G→C	fimH	G37A (GGC→GCC)												0.05		0.06			0.04				0.08
4538737	SNP	G→C	fimH	S38T (AGC→ACC)												0.05		0.06			0.04				0.08
4561887	SNP	G→A	yjiS, yjiT	intergenic (+155/‑344)								0.06				0.05									0.06
4561890	DEL	Δ1 bp	yjiS, yjiT	intergenic (+158/‑341)												0.05									0.06
4561894	SNP	G→A	yjiS, yjiT	intergenic (+162/‑337)			0.09									0.05									0.05
4561897	SNP	T→C	yjiS, yjiT	intergenic (+165/‑334)												0.05									0.06
4561900	INS	+G	yjiS, yjiT	intergenic (+168/‑331)												0.05									0.06
4561903	SNP	T→C	yjiS, yjiT	intergenic (+171/‑328)												0.05									0.05
4581315	SNP	T→A	yjiY, tsr	intergenic (‑219/‑159)								0.03				0.05					0.04				0.03
4581317	SNP	A→G	yjiY, tsr	intergenic (‑221/‑157)												0.05					0.04				0.04
254838	SNP	T→A	phoE	K325I (AAA→ATA)			0.06					0.03				0.04					0.04				0.06
254841	SNP	T→A	phoE	Y324F (TAT→TTT)			0.06					0.03				0.04					0.04				0.06
314360	SNP	T→C	rclB, rclA	intergenic (‑82/+27)								0.05				0.04					0.05				0.08					0.04
314362	SNP	T→A	rclB, rclA	intergenic (‑84/+25)								0.05				0.04					0.05				0.09					0.04
314363	SNP	T→A	rclB, rclA	intergenic (‑85/+24)								0.04				0.04					0.05				0.09					0.05
314365	SNP	G→A	rclB, rclA	intergenic (‑87/+22)								0.05				0.04					0.05				0.09					0.04
666895	SNP	T→A	holA	D56V (GAT→GTT)												0.04
667599	DEL	Δ1 bp	lptE	coding (44/582 nt)												0.04					0.03				0.03
667603	INS	+T	lptE	coding (40/582 nt)												0.04					0.03				0.04
1209585	SNP	T→G	bluR, bluF	intergenic (‑70/+135)												0.04									0.04
2961235	SNP	G→A	ptsP	Q187* (CAG→TAG)												0.04
2977597	SNP	A→G	kduI, yqeF	intergenic (‑114/+173)			0.04					0.04				0.04					0.05				0.04
3196518	SNP	A→T	cca, bacA	intergenic (+30/+151)												0.04
3224825	SNP	G→C	ygjK, fadH	intergenic (+227/‑199)												0.04									0.03
3224832	SNP	T→G	ygjK, fadH	intergenic (+234/‑192)												0.04									0.03
3463421	SNP	A→T	chiA, tufA	intergenic (‑209/+83)												0.04									0.04
3715660	SNP	G→T	insK, glyS	intergenic (+251/+28)			0.1					0.08				0.04					0.05				0.07		0.09			0.05
3715661	SNP	A→C	insK, glyS	intergenic (+252/+27)			0.11					0.07				0.04					0.05				0.08		0.08			0.05
3729681	INS	+T	xylR, bax	intergenic (+164/+32)								0.03				0.04					0.04				0.07
3729683	SNP	A→T	xylR, bax	intergenic (+166/+30)					0.04			0.03				0.04					0.04				0.07
3729686	DEL	Δ1 bp	xylR, bax	intergenic (+169/+27)								0.03				0.04					0.04				0.07
3885024	SNP	C→G	mdtL	A17G (GCC→GGC)												0.04
3900186	SNP	T→C	bglG, phoU	intergenic (‑259/+27)							0.1	0.05				0.04					0.04				0.04
4275241	SNP	A→G	yjcH, acs	intergenic (‑100/+100)												0.04
4313122	SNP	C→A	phnE, phnD	intergenic (‑75/+31)												0.04					0.03				0.04
4313138	SNP	T→C	phnE, phnD	intergenic (‑91/+15)								0.03				0.04					0.03				0.04
670037	SNP	A→G	leuS	M68T (ATG→ACG)												0.03									0.03
673081	SNP	C→T	djlB	H71Y (CAT→TAT) ‡												0.03
673082	SNP	A→T	djlB	H71L (CAT→CTT) ‡												0.03
673084	SNP	G→C	djlB	E72Q (GAA→CAA) ‡												0.03
673086	SNP	A→T	djlB	E72D (GAA→GAT) ‡												0.03
682156	DEL	Δ1 bp	gltJ, gltI	intergenic (‑31/+139)												0.03
682157	DEL	Δ1 bp	gltJ, gltI	intergenic (‑32/+138)												0.03
393	SNP	T→G	thrA	R19R (CGT→CGG)																	0.03									0.06
588	SNP	G→A	thrA	G84G (GGG→GGA)																										0.03
774	SNP	T→C	thrA	T146T (ACT→ACC)																										0.03
864	SNP	A→T	thrA	A176A (GCA→GCT)			0.07					0.03									0.03
865	SNP	A→T	thrA	S177C (AGC→TGC)			0.07														0.03				0.04					0.03
865	SNP	A→T	thrA	S177C (AGC→TGC) ‡								0.03
867	SNP	C→T	thrA	S177S (AGC→AGT) ‡								0.03
939	SNP	G→A	thrA	V201V (GTG→GTA)																										0.03
966	SNP	T→C	thrA	S210S (TCT→TCC)																										0.03
969	SNP	T→G	thrA	A211A (GCT→GCG)																										0.03
1407	SNP	C→T	thrA	S357S (AGC→AGT)																										0.03
1425	SNP	A→G	thrA	P363P (CCA→CCG)																										0.04
1509	SNP	A→G	thrA	A391A (GCA→GCG)																	0.03									0.03
1593	SNP	A→G	thrA	A419A (GCA→GCG)																	0.03
1860	SNP	T→A	thrA	A508A (GCT→GCA)																	0.04
1875	SNP	A→G	thrA	V513V (GTA→GTG)																	0.03
1884	SNP	T→A	thrA	L516L (CTT→CTA)								0.03
2211	SNP	A→T	thrA	A625A (GCA→GCT)								0.03
2215	SNP	G→C	thrA	D627H (GAT→CAT)													0.06
2247	SNP	T→A	thrA	S637S (TCT→TCA)																	0.06
2307	SNP	C→T	thrA	T657T (ACC→ACT)																	0.04
2310	SNP	G→T	thrA	T658T (ACG→ACT)																	0.03
2343	SNP	C→T	thrA	D669D (GAC→GAT)																	0.03									0.03
2373	SNP	G→A	thrA	V679V (GTG→GTA)																	0.03									0.04
2375	SNP	C→G	thrA	A680G (GCG→GGG)																									0.07
2382	SNP	A→G	thrA	K682K (AAA→AAG)																	0.03									0.04
2508	SNP	A→G	thrA	Q724Q (CAA→CAG)																	0.03
2595	SNP	C→T	thrA	G753G (GGC→GGT)								0.03
2597	SNP	T→C	thrA	V754A (GTC→GCC)								0.03
3763	SNP	C→T	thrC	N10N (AAC→AAT)								0.04									0.03									0.03
3937	SNP	A→G	thrC	P68P (CCA→CCG)																	0.03
4102	SNP	T→C	thrC	G123G (GGT→GGC)								0.04
4351	SNP	A→G	thrC	L206L (CTA→CTG)																	0.03
4780	SNP	T→C	thrC	T349T (ACT→ACC)																										0.04
5099	SNP	T→C	thrC, yaaX	intergenic (+79/‑135)																										0.04
6134	SNP	C→T	yaaA	R109Q (CGA→CAA)																					0.03
6137	SNP	A→G	yaaA	L108S (TTG→TCG)								0.03													0.03
8963	SNP	G→T	talB	L242L (CTG→CTT)								0.04									0.04									0.03
8975	SNP	G→T	talB	P246P (CCG→CCT)								0.04									0.03									0.03
8976	SNP	G→A	talB	A247T (GCA→ACA)								0.04									0.03									0.03
8996	SNP	G→T	talB	A253A (GCG→GCT)								0.05																		0.04
9907	SNP	A→C	mog, satP	intergenic (+14/+21)			0.13				0.05	0.06						0.11		0.03	0.1				0.13		0.09			0.05
9908	SNP	G→T	mog, satP	intergenic (+15/+20)			0.13				0.05							0.1			0.1				0.13		0.09			0.04
11113	SNP	G→T	yaaW	L82M (CTG→ATG)																					0.03
11141	SNP	A→C	yaaW	H72Q (CAT→CAG)																					0.04
11364	SNP	G→T	yaaW, yaaI	intergenic (‑8/+18)																					0.03
11684	SNP	G→C	yaaI	P35A (CCG→GCG)														0.09
12237	SNP	C→T	dnaK	R25R (CGC→CGT)								0.06									0.04									0.08
12309	SNP	A→G	dnaK	L49L (CTA→CTG)								0.04									0.03									0.09
12357	SNP	T→C	dnaK	T65T (ACT→ACC)								0.03																		0.06
12384	SNP	T→C	dnaK	G74G (GGT→GGC)																										0.06
12507	SNP	T→C	dnaK	I115I (ATT→ATC)								0.03									0.06									0.05
12714	SNP	C→T	dnaK	G184G (GGC→GGT)								0.04
12846	SNP	G→T	dnaK	G228G (GGG→GGT)																										0.04
12879	SNP	T→C	dnaK	Y239Y (TAT→TAC)								0.06									0.03									0.06
13014	SNP	A→G	dnaK	P284P (CCA→CCG)								0.05									0.05
13029	SNP	C→T	dnaK	D289D (GAC→GAT)								0.05									0.05
13320	SNP	A→G	dnaK	V386V (GTA→GTG)								0.05									0.04
13539	SNP	A→G	dnaK	L459L (CTA→CTG)																	0.03
13583	SNP	T→G	dnaK	V474G (GTT→GGT)								0.05									0.06				0.09		0.07
13586	SNP	C→A	dnaK	T475N (ACC→AAC)								0.05									0.07				0.09		0.07
13866	SNP	G→A	dnaK	A568A (GCG→GCA)								0.06									0.03
15110	SNP	G→A	dnaJ	G315S (GGT→AGT)							0.04
15318	SNP	G→A	dnaJ, insL1	intergenic (+20/‑127)			0.13				0.1										0.04				0.08					0.05
15319	SNP	T→C	dnaJ, insL1	intergenic (+21/‑126)			0.15		0.07		0.1										0.04				0.08					0.05
15328	SNP	C→T	dnaJ, insL1	intergenic (+30/‑117)							0.1
16923	SNP	T→G	mokC	K13T (AAG→ACG)			0.06					0.05						0.07							0.07
16926	SNP	C→A	mokC	R12L (CGT→CTT)			0.06					0.05						0.07							0.07
17527	SNP	G→C	nhaA	S13S (TCG→TCC)			0.09					0.03									0.05				0.07
17528	SNP	G→C	nhaA	G14R (GGA→CGA)			0.09														0.05				0.07
18716	SNP	T→A	nhaR	M1K (ATG→AAG) †			0.05
18904	SNP	G→T	nhaR	E64* (GAG→TAG) ‡								0.04
18905	SNP	A→C	nhaR	E64A (GAG→GCG) ‡								0.04
20771	SNP	C→A	insA, rpsT	intergenic (‑263/+44)																0.04
20981	SNP	T→A	rpsT	K33M (AAG→ATG)																					0.04
20983	SNP	G→C	rpsT	I32M (ATC→ATG) ‡																					0.04
20985	SNP	T→A	rpsT	I32F (ATC→TTC) ‡																					0.04
21110	SNP	A→C	rpsT, yaaY	intergenic (‑32/‑71)					0.14	0.17	0.11
22373	SNP	T→C	ribF, ileS	intergenic (+25/‑18)								0.04
22451	SNP	C→A	ileS	L21I (CTC→ATC)																					0.03
22773	SNP	A→T	ileS	E128V (GAA→GTA)								0.04													0.06		0.12
22776	SNP	A→T	ileS	Y129F (TAC→TTC)								0.04													0.06		0.11
23137	SNP	C→G	ileS	A249A (GCC→GCG)								0.04
23596	SNP	C→A	ileS	S402R (AGC→AGA)																	0.03
23599	SNP	T→G	ileS	Y403* (TAT→TAG)																					0.03
23601	SNP	C→T	ileS	P404L (CCG→CTG)								0.05													0.03
23860	SNP	T→C	ileS	L490L (CTT→CTC)								0.03
23897	SNP	G→A	ileS	D503N (GAT→AAT) ‡								0.03
23899	SNP	T→C	ileS	D503D (GAT→GAC) ‡								0.03
27175	SNP	T→A	ispH	I300N (ATT→AAT)																					0.03
28460	SNP	G→A	dapB	E29E (GAG→GAA)								0.06									0.07									0.06
28470	SNP	T→C	dapB	L33L (TTG→CTG)								0.05									0.06									0.06
28478	SNP	T→G	dapB	A35A (GCT→GCG)								0.06									0.07									0.06
28490	SNP	T→C	dapB	R39R (CGT→CGC)								0.06									0.06									0.05
28532	SNP	C→T	dapB	A53A (GCC→GCT)								0.04									0.04
28535	SNP	A→T	dapB	G54G (GGA→GGT)								0.05									0.05
28538	SNP	C→A	dapB	A55A (GCC→GCA)								0.04									0.04
28571	SNP	C→T	dapB	L66L (CTC→CTT)								0.03
28727	SNP	T→C	dapB	A118A (GCT→GCC)								0.03
28751	SNP	T→C	dapB	A126A (GCT→GCC)								0.04									0.03									0.04
29174	SNP	A→G	dapB	V267V (GTA→GTG)								0.04
29188	SNP	A→G	dapB	N272S (AAT→AGT)								0.03
29202	SNP	A→G	dapB, carA	intergenic (+7/‑449)								0.03
29845	SNP	C→T	carA	T65T (ACC→ACT)								0.06																		0.04
29881	SNP	A→G	carA	A77A (GCA→GCG)								0.06
29902	SNP	C→T	carA	D84D (GAC→GAT)																										0.04
29959	SNP	A→G	carA	K103K (AAA→AAG)								0.04																		0.03
30053	SNP	G→C	carA	G135R (GGC→CGC)				0.07				0.03									0.03				0.05
30091	SNP	C→T	carA	A147A (GCC→GCT)																	0.04
30205	SNP	A→G	carA	K185K (AAA→AAG)								0.03
30283	SNP	T→C	carA	D211D (GAT→GAC)								0.03
30691	SNP	A→G	carA	A347A (GCA→GCG)								0.03																		0.04
30706	SNP	G→T	carA	G352G (GGG→GGT)																										0.04
30712	SNP	T→G	carA	P354P (CCT→CCG)																										0.04
30730	SNP	A→G	carA	P360P (CCA→CCG)																										0.04
31035	SNP	T→A	carB	V73V (GTT→GTA)								0.03
31426	SNP	T→C	carB	L204L (TTG→CTG)								0.03
31661	SNP	C→T	carB	S282F (TCC→TTC)																0.03
31994	SNP	A→G	carB	E393G (GAA→GGA)																	0.03				0.05
31997	SNP	C→T	carB	S394F (TCC→TTC)																	0.03				0.05
32061	SNP	G→C	carB	L415L (CTG→CTC)																	0.03
32319	SNP	C→T	carB	R501R (CGC→CGT)																										0.03
32320	SNP	T→C	carB	L502L (TTG→CTG)																										0.03
32340	SNP	A→G	carB	V508V (GTA→GTG)																										0.03
32511	SNP	T→C	carB	L565L (CTT→CTC)								0.03
32559	SNP	T→C	carB	C581C (TGT→TGC)								0.04
32562	SNP	C→T	carB	C582C (TGC→TGT)								0.03
32745	SNP	C→T	carB	G643G (GGC→GGT)								0.04																		0.04
32907	SNP	T→C	carB	A697A (GCT→GCC)								0.04									0.04				0.06
32911	SNP	G→T	carB	E699* (GAA→TAA) ‡								0.04									0.04				0.05
32912	SNP	A→C	carB	E699A (GAA→GCA) ‡								0.05									0.05				0.05
32916	SNP	G→A	carB	M700I (ATG→ATA)								0.04									0.04				0.05
33312	SNP	G→T	carB	V832V (GTG→GTT)								0.03
33522	SNP	C→T	carB	G902G (GGC→GGT)								0.03
33831	SNP	C→T	carB	I1005I (ATC→ATT)								0.03
34123	SNP	C→T	carB, caiF	intergenic (+85/‑177)																	0.06				0.03
36180	SNP	G→T	caiD, caiC	intergenic (‑18/+91)																					0.03
36187	SNP	C→T	caiD, caiC	intergenic (‑25/+84)																					0.04
36188	SNP	A→T	caiD, caiC	intergenic (‑26/+83)								0.05													0.04
36189	SNP	G→T	caiD, caiC	intergenic (‑27/+82)																					0.03
36190	SNP	G→T	caiD, caiC	intergenic (‑28/+81)																					0.03
36202	SNP	C→A	caiD, caiC	intergenic (‑40/+69)																					0.03
36254	SNP	G→C	caiD, caiC	intergenic (‑92/+17)																	0.03
36256	SNP	T→A	caiD, caiC	intergenic (‑94/+15)																					0.03
40464	SNP	C→A	caiT	V490L (GTG→TTG)																					0.05
40468	SNP	A→T	caiT	I488I (ATT→ATA)																					0.05
40472	SNP	T→G	caiT	N487T (AAC→ACC)																					0.06
41068	SNP	A→T	caiT	D288E (GAT→GAA)								0.03									0.03
42120	SNP	G→T	caiT, fixA	intergenic (‑189/‑283)																					0.04
43720	SNP	C→T	fixB	T178I (ACC→ATC)													0.05
45782	SNP	C→A	fixX, yaaU	intergenic (+32/‑25)																					0.03
47265	SNP	C→T	kefF	A7V (GCG→GTG)																0.03
50269	SNP	C→A	folA	H149Q (CAC→CAA)			0.09					0.06									0.03				0.03					0.03
50273	SNP	T→A	folA	Y151N (TAT→AAT)			0.09					0.06									0.04				0.03					0.03
50276	SNP	T→A	folA	C152S (TGC→AGC)			0.09					0.06									0.03				0.03					0.03
50280	SNP	T→G	folA	F153C (TTT→TGT)			0.1					0.06									0.04				0.03
50285	INS	+G	folA	coding (463/480 nt)								0.04																		0.03
51729	SNP	G→A	rsmA	S234S (AGC→AGT)							0.04
51983	SNP	C→T	rsmA	A150T (GCA→ACA)			0.08
53268	SNP	A→G	pdxA	L50P (CTC→CCC)																	0.11				0.09					0.05
53272	SNP	T→G	pdxA	M49L (ATG→CTG)																	0.11				0.09					0.05
53275	SNP	C→A	pdxA	A48S (GCG→TCG)																	0.1				0.09
53279	SNP	C→T	pdxA	R46R (CGG→CGA)																	0.11				0.09
53629	SNP	A→G	surA	T358T (ACT→ACC)																	0.03
53647	SNP	G→A	surA	A352A (GCC→GCT)																	0.03
54292	SNP	A→G	surA	I137I (ATT→ATC)								0.04									0.03
54295	SNP	C→T	surA	M136I (ATG→ATA)								0.04									0.03
57913	SNP	G→A	djlA	G184S (GGT→AGT)													0.04
58227	SNP	C→A	djlA, yabP	intergenic (+48/‑247)																					0.03
58228	SNP	T→G	djlA, yabP	intergenic (+49/‑246)																					0.03
58234	SNP	T→C	djlA, yabP	intergenic (+55/‑240)																					0.03
58372	SNP	C→A	djlA, yabP	intergenic (+193/‑102)																	0.03
58374	SNP	T→A	djlA, yabP	intergenic (+195/‑100)																	0.03
60254	SNP	A→G	rluA	G31G (GGT→GGC)								0.04													0.04
60258	SNP	C→A	rluA	S30I (AGC→ATC) ‡																					0.03
60259	SNP	T→G	rluA	S30R (AGC→CGC) ‡																					0.03
60263	SNP	C→T	rluA	K28K (AAG→AAA)																					0.03
60765	SNP	G→A	rapA	R834C (CGC→TGC)																	0.04				0.05
60769	INS	+C	rapA	coding (2496/2907 nt)																					0.05
60774	DEL	Δ1 bp	rapA	coding (2491/2907 nt)																					0.05
60779	SNP	T→C	rapA	Q829R (CAG→CGG)																					0.05
63070	SNP	G→A	rapA	D65D (GAC→GAT) ‡																					0.03
63072	SNP	C→G	rapA	D65H (GAC→CAC)														0.07
63072	SNP	C→G	rapA	D65H (GAC→CAC) ‡																					0.03
63074	SNP	T→C	rapA	H64R (CAT→CGT)																					0.03
65310	SNP	A→T	polB	I157I (ATT→ATA)								0.03													0.03
65314	SNP	T→G	polB	D156A (GAT→GCT) ‡								0.04
65315	SNP	C→A	polB	D156Y (GAT→TAT)																					0.03
65315	SNP	C→A	polB	D156Y (GAT→TAT) ‡								0.04
65319	SNP	A→T	polB	S154S (TCT→TCA)								0.04													0.03
68344	SNP	T→G	yabI	P169P (CCT→CCG)																					0.03					0.03
68347	SNP	C→A	yabI	A170A (GCC→GCA)																					0.03
68685	SNP	A→G	yabI, thiQ	intergenic (+83/+31)																					0.03
68686	SNP	A→C	yabI, thiQ	intergenic (+84/+30)																	0.03				0.03
68692	SNP	T→G	yabI, thiQ	intergenic (+90/+24)																	0.03				0.03
68693	SNP	C→A	yabI, thiQ	intergenic (+91/+23)																	0.03				0.03
68699	SNP	G→T	yabI, thiQ	intergenic (+97/+17)																					0.03
68700	SNP	C→T	yabI, thiQ	intergenic (+98/+16)																					0.03
69799	SNP	C→A	thiP	A404S (GCT→TCT)					0.05
72240	SNP	A→C	sgrR	L516W (TTG→TGG)			0.1					0.05									0.04				0.06
72243	SNP	A→T	sgrR	L515* (TTA→TAA)			0.1					0.05									0.04				0.06
72246	SNP	G→T	sgrR	P514Q (CCA→CAA)			0.09					0.05									0.04				0.05
74241	DEL	Δ1 bp	setA	coding (134/1179 nt)								0.06									0.06				0.05					0.03
74246	INS	+C	setA	coding (139/1179 nt)								0.06									0.06				0.05					0.03
75317	SNP	T→A	setA, leuD	intergenic (+31/+18)			0.17		0.1			0.08									0.08				0.14		0.09
75318	SNP	T→A	setA, leuD	intergenic (+32/+17)			0.17		0.1			0.08									0.08				0.14		0.09
75680	SNP	C→A	leuD	E87D (GAG→GAT) ‡																					0.03
75681	SNP	T→G	leuD	E87A (GAG→GCG) ‡																					0.03
79381	SNP	T→G	leuA	G212G (GGA→GGC)								0.04
79396	SNP	C→T	leuA	L207L (TTG→TTA)								0.04
79420	SNP	G→A	leuA	I199I (ATC→ATT)								0.04
81816	SNP	T→C	leuO, ilvI	intergenic (+17/‑301)																					0.03
81824	SNP	G→T	leuO, ilvI	intergenic (+25/‑293)														0.05				0.07			0.05					0.03
81825	SNP	A→C	leuO, ilvI	intergenic (+26/‑292)			0.07											0.05				0.08			0.06					0.03
81833	SNP	G→A	leuO, ilvI	intergenic (+34/‑284)																					0.03					0.03
81834	SNP	T→C	leuO, ilvI	intergenic (+35/‑283)																					0.03					0.03
81835	SNP	T→C	leuO, ilvI	intergenic (+36/‑282)																					0.03					0.03
82857	SNP	T→G	ilvI	F247L (TTT→TTG)																					0.03
82862	SNP	C→A	ilvI	A249E (GCA→GAA)																					0.03
86171	SNP	A→T	mraZ	S17S (TCA→TCT)							0.05
86241	SNP	T→C	mraZ	Y41H (TAT→CAT)																	0.03									0.03
87060	SNP	T→G	rsmH	F160L (TTT→TTG)																					0.07
87063	SNP	C→A	rsmH	A161A (GCC→GCA)								0.05													0.07
89452	SNP	T→C	ftsI	V518A (GTT→GCT)																					0.03
90287	SNP	T→A	murE	L212H (CTT→CAT)								0.03									0.06
90292	SNP	T→A	murE	Y214N (TAT→AAT)								0.04									0.06
90297	SNP	T→A	murE	H215Q (CAT→CAA)								0.04									0.07
90628	SNP	C→T	murE	L326L (CTG→TTG)								0.03
90640	SNP	C→T	murE	L330L (CTG→TTG)								0.03
91106	SNP	T→C	murE	V485A (GTC→GCC)																					0.04
91569	SNP	C→T	murF	L145L (CTG→TTG)																	0.04
92576	SNP	C→A	mraY	L30M (CTG→ATG) ‡																					0.06
92577	SNP	T→G	mraY	L30R (CTG→CGG) ‡																					0.07
93660	SNP	T→C	murD	G29G (GGT→GGC)																	0.03				0.04
93663	SNP	G→C	murD	V30V (GTG→GTC)																					0.04
93666	SNP	G→A	murD	T31T (ACG→ACA)																					0.04
94936	SNP	T→A	ftsW	F16Y (TTC→TAC)																	0.08				0.06					0.04
94938	SNP	A→T	ftsW	S17C (AGT→TGT) ‡								0.03									0.08				0.06					0.04
94940	SNP	T→A	ftsW	S17R (AGT→AGA) ‡								0.03									0.08				0.06					0.04
96473	SNP	T→C	murG	W115R (TGG→CGG)							0.04
100067	SNP	A→T	ftsQ	G142G (GGA→GGT)																					0.03
101140	SNP	G→C	ftsA	G224G (GGG→GGC)																					0.03
101148	SNP	G→C	ftsA	R227P (CGC→CCC)																					0.03
102406	SNP	G→A	ftsZ	L205L (TTG→TTA)							0.03
103318	SNP	T→A	lpxC	I92N (ATT→AAT)								0.05									0.05				0.06
103919	SNP	A→T	lpxC	E292D (GAA→GAT)																0.03
105195	SNP	C→T	secA	R144C (CGT→TGT)																								0.08
107363	SNP	C→T	secA	A866A (GCC→GCT)								0.04									0.07				0.06
107366	SNP	A→G	secA	A867A (GCA→GCG)								0.03									0.08				0.06
109435	SNP	A→C	coaE	L91R (CTG→CGG)																										0.05
109438	SNP	G→T	coaE	P90Q (CCG→CAG)																										0.04
110993	SNP	G→T	guaC, hofC	intergenic (+19/+16)																	0.04				0.06					0.04
110994	SNP	A→T	guaC, hofC	intergenic (+20/+15)																	0.04				0.06					0.04
110997	SNP	A→T	guaC, hofC	intergenic (+23/+12)																	0.04				0.06					0.04
110998	SNP	A→C	guaC, hofC	intergenic (+24/+11)																	0.03				0.07					0.04
112165	SNP	C→T	hofC	G16D (GGC→GAC)														0.05
115588	SNP	G→A	ampD	L123L (CTG→CTA)								0.06
120097	SNP	T→G	aceE	G198G (GGT→GGG)								0.03
120165	SNP	C→A	aceE	S221Y (TCT→TAT)																								0.07
120172	SNP	A→G	aceE	Q223Q (CAA→CAG)								0.03																		0.04
120193	SNP	T→C	aceE	G230G (GGT→GGC)																										0.05
120754	SNP	T→C	aceE	G417G (GGT→GGC)																	0.03									0.04
120763	SNP	T→C	aceE	H420H (CAT→CAC)																	0.03									0.04
120797	SNP	G→A	aceE	A432T (GCA→ACA)								0.04																		0.07
121607	SNP	A→T	aceE	M702L (ATG→TTG)								0.03
121713	SNP	G→T	aceE	R737L (CGT→CTT)																					0.08
121719	SNP	T→G	aceE	V739G (GTC→GGC) ‡								0.03													0.08
121720	SNP	C→A	aceE	V739V (GTC→GTA)																0.03
121720	SNP	C→A	aceE	V739V (GTC→GTA) ‡								0.03													0.08
122386	SNP	G→A	aceF	A69T (GCA→ACA)													0.03
124161	SNP	G→A	aceF, lpd	intergenic (+87/‑238)						0.06
126604	SNP	G→C	yacH	H382D (CAT→GAT)																	0.03
126618	SNP	A→C	yacH	M377R (ATG→AGG)																	0.03
126623	SNP	C→A	yacH	Q375H (CAG→CAT)																	0.03
126635	SNP	G→T	yacH	P371P (CCC→CCA)																	0.03
126776	SNP	A→G	yacH	G324G (GGT→GGC) ‡																					0.04
126778	SNP	C→G	yacH	G324R (GGT→CGT) ‡																					0.04
126780	SNP	C→T	yacH	G323D (GGC→GAC)																					0.04
128150	SNP	A→T	acnB	I17F (ATT→TTT)																					0.04
128154	SNP	C→G	acnB	A18G (GCG→GGG)																					0.04
128157	SNP	C→G	acnB	P19R (CCC→CGC)																					0.04
128161	SNP	A→T	acnB	K20N (AAA→AAT)																					0.04
128317	SNP	G→T	acnB	A72A (GCG→GCT)																	0.03
128380	SNP	G→A	acnB	M93I (ATG→ATA)																										0.03
128539	SNP	T→A	acnB	V146V (GTT→GTA)																	0.03									0.04
128608	SNP	T→C	acnB	T169T (ACT→ACC)								0.04																		0.04
128632	SNP	T→C	acnB	T177T (ACT→ACC)								0.05																		0.03
128647	SNP	T→C	acnB	L182L (CTT→CTC)								0.04
128725	SNP	T→C	acnB	G208G (GGT→GGC)																	0.03									0.03
128728	SNP	T→C	acnB	I209I (ATT→ATC)																	0.03
128743	SNP	T→A	acnB	P214P (CCT→CCA)																	0.03									0.03
128833	SNP	T→A	acnB	S244S (TCT→TCA)								0.03									0.03
128851	SNP	T→G	acnB	T250T (ACT→ACG)								0.03									0.04
128860	SNP	T→A	acnB	V253V (GTT→GTA)								0.03									0.03
128875	SNP	C→T	acnB	G258G (GGC→GGT)								0.03
128941	SNP	C→A	acnB	P280P (CCC→CCA)																	0.03
128956	SNP	G→A	acnB	T285T (ACG→ACA)								0.03									0.03
128968	SNP	G→A	acnB	A289A (GCG→GCA)								0.05									0.03
129019	SNP	G→A	acnB	V306V (GTG→GTA)								0.03
129313	SNP	T→C	acnB	C404C (TGT→TGC)								0.04									0.04
129679	SNP	T→G	acnB	L526L (CTT→CTG)								0.03									0.03
130597	SNP	G→A	acnB	Q832Q (CAG→CAA)								0.05
130609	SNP	A→T	acnB	T836T (ACA→ACT)								0.07																		0.03
130624	SNP	C→T	acnB	Y841Y (TAC→TAT)								0.04																		0.04
132436	SNP	C→T	speE	S172S (TCG→TCA)							0.04
133017	SNP	C→T	speE, yacC	intergenic (‑66/+40)								0.09									0.07				0.1
133019	SNP	G→C	speE, yacC	intergenic (‑68/+38)								0.09									0.07				0.1
133022	SNP	G→C	speE, yacC	intergenic (‑71/+35)								0.09									0.06				0.1
[truncated: 6,992 more rows]

## Sheet: Table 6
Position	Mutation Type	Sequence Change	Gene	Details	AUX hisD gltA A0 F0 I0 R1	AUX hisD gltA A0 F0 I1 R1	AUX hisD gltA A9 F4 I0 R1	AUX hisD gltA A9 F12 I0 R1	AUX hisD gltA A9 F12 I1 R2	AUX hisD gltA A9 F20 I0 R1	AUX hisD gltA A9 F20 I1 R2	AUX hisD gltA A9 F32 I0 R1	AUX hisD gltA A9 F44 I0 R1	AUX hisD gltA A9 F44 I0 R2	AUX hisD gltA A9 F44 I30 R1	AUX hisD gltA A9 F44 I40 R1	AUX hisD gltA A10 F4 I1 R1	AUX hisD gltA A10 F11 I0 R1	AUX hisD gltA A10 F11 I0 R2	AUX hisD gltA A10 F16 I0 R1	AUX hisD gltA A10 F16 I0 R2	AUX hisD gltA A10 F23 I1 R1	AUX hisD gltA A10 F30 I0 R1	AUX hisD gltA A10 F30 I0 R2	AUX hisD gltA A10 F30 I30 R1	AUX hisD gltA A10 F30 I40 R1	AUX hisD gltA A11 F8 I0 R1	AUX hisD gltA A11 F8 I0 R2	AUX hisD gltA A11 F14 I0 R1	AUX hisD gltA A11 F14 I1 R2	AUX hisD gltA A11 F20 I0 R1	AUX hisD gltA A11 F29 I0 R1	AUX hisD gltA A11 F29 I1 R2	AUX hisD gltA A11 F29 I40 R1	AUX hisD gltA A12 F4 I1 R1	AUX hisD gltA A12 F12 I0 R1	AUX hisD gltA A12 F12 I1 R2	AUX hisD gltA A12 F18 I0 R1	AUX hisD gltA A12 F18 I0 R2	AUX hisD gltA A12 F26 I0 R1	AUX hisD gltA A12 F37 I0 R1	AUX hisD gltA A12 F37 I0 R2	AUX hisD gltA A12 F37 I30 R1	AUX hisD gltA A12 F37 I40 R1
229	SNP	A→G	thrL	I14V (ATT→GTT)																								0.11
288	DEL	Δ1 bp	thrL, thrA	intergenic (+33/‑49)																0.09			0.04						0.06			0.06									0.04
291	SNP	A→T	thrL, thrA	intergenic (+36/‑46)																0.1			0.04						0.06			0.06									0.04
294	INS	+G	thrL, thrA	intergenic (+39/‑43)																0.1			0.04						0.06			0.06									0.05
855	SNP	T→G	thrA	R173R (CGT→CGG)																																0.07
857	SNP	T→A	thrA	I174N (ATT→AAT)																																0.06
864	SNP	A→T	thrA	A176A (GCA→GCT)																																0.1			0.04
865	SNP	A→T	thrA	S177C (AGC→TGC)																																0.1			0.04
1016	SNP	C→T	thrA	T227M (ACG→ATG)																				0.06
5716	SNP	G→A	yaaA	G248G (GGC→GGT)																																	0.05
8979	SNP	C→T	talB	L248L (CTG→TTG)																				0.05
9613	SNP	T→C	mog	M103T (ATG→ACG)																								0.04
9907	SNP	A→C	mog, satP	intergenic (+14/+21)									0.08					0.16		0.12			0.03	0.06					0.11			0.05			0.05	0.11		0.11			0.04	0.08
9908	SNP	G→T	mog, satP	intergenic (+15/+20)									0.07					0.15		0.12			0.03	0.06					0.1			0.05			0.05	0.11		0.11			0.04	0.08
11118	SNP	T→G	yaaW	N80T (AAC→ACC)														0.09														0.03				0.09
11127	SNP	C→G	yaaW	S77T (AGT→ACT)				0.14		0.07								0.12		0.07			0.05									0.03				0.17		0.06	0.04		0.05
11136	SNP	C→A	yaaW	G74V (GGT→GTT)																			0.05					0.07				0.04				0.14			0.04		0.03
11141	SNP	A→C	yaaW	H72Q (CAT→CAG)																			0.03					0.07
13140	SNP	C→T	dnaK	D326D (GAC→GAT)																				0.05
13583	SNP	T→G	dnaK	V474G (GTT→GGT)																							0.08									0.09					0.04
13586	SNP	C→A	dnaK	T475N (ACC→AAC)																							0.09									0.09					0.04
14116	SNP	A→G	dnaK, dnaJ	intergenic (+37/‑52)						0.11													0.05				0.11					0.04				0.2		0.06			0.05
14119	SNP	G→A	dnaK, dnaJ	intergenic (+40/‑49)				0.08		0.12													0.05				0.11					0.03				0.2		0.06			0.05
14124	SNP	T→A	dnaK, dnaJ	intergenic (+45/‑44)				0.1		0.12													0.05				0.11					0.03				0.21		0.07			0.04
14129	SNP	T→C	dnaK, dnaJ	intergenic (+50/‑39)				0.11		0.11													0.05				0.11		0.06			0.04				0.23		0.07	0.08		0.04
14132	SNP	C→T	dnaK, dnaJ	intergenic (+53/‑36)				0.09		0.12													0.06				0.11					0.04				0.22		0.07	0.08		0.04
15318	SNP	G→A	dnaJ, insL1	intergenic (+20/‑127)														0.13																		0.12			0.06		0.04
15319	SNP	T→C	dnaJ, insL1	intergenic (+21/‑126)														0.14														0.03				0.12			0.05		0.04
16923	SNP	T→G	mokC	K13T (AAG→ACG)														0.11									0.07									0.05					0.03
16926	SNP	C→A	mokC	R12L (CGT→CTT)														0.11									0.06									0.04					0.03
17527	SNP	G→C	nhaA	S13S (TCG→TCC)																			0.03						0.04			0.03									0.03
17528	SNP	G→C	nhaA	G14R (GGA→CGA)																									0.04			0.03									0.03
22773	SNP	A→T	ileS	E128V (GAA→GTA)				0.09					0.11					0.1		0.07																0.1		0.09
22776	SNP	A→T	ileS	Y129F (TAC→TTC)				0.09					0.09					0.09		0.07																0.09		0.09
23230	SNP	C→T	ileS	S280S (AGC→AGT)																																			0.04
24172	SNP	T→C	ileS	F594F (TTT→TTC)																																			0.03
24180	SNP	A→G	ileS	D597G (GAT→GGT)										0.05
25147	SNP	A→T	ileS	E919D (GAA→GAT)																			0.03
25148	SNP	A→T	ileS	I920F (ATC→TTC)																			0.03
25785	DEL	Δ1 bp	lspA, fkpB	intergenic (+84/‑41)			0.05
25786	DEL	Δ1 bp	lspA, fkpB	intergenic (+85/‑40)			0.05
26713	SNP	C→T	ispH	S146L (TCG→TTG)																									0.05
29444	SNP	G→C	dapB, carA	intergenic (+249/‑207)																	0.1
30052	SNP	G→C	carA	A134A (GCG→GCC)																							0.12					0.04				0.1			0.05
30053	SNP	G→C	carA	G135R (GGC→CGC)																							0.12					0.04				0.1			0.05
31707	DEL	Δ1 bp	carB	coding (891/3222 nt)																																			0.05
31708	DEL	Δ1 bp	carB	coding (892/3222 nt)																																			0.05
31994	SNP	A→G	carB	E393G (GAA→GGA)																												0.03
31997	SNP	C→T	carB	S394F (TCC→TTC)																												0.03
32907	SNP	T→C	carB	A697A (GCT→GCC)																0.08												0.03
35733	SNP	G→A	caiD	L144L (CTG→TTG)																								0.06
36188	SNP	A→T	caiD, caiC	intergenic (‑26/+83)																										0.06
37276	SNP	G→A	caiC	G183G (GGC→GGT)																								0.05
37655	SNP	A→G	caiC	L57P (CTG→CCG)																																0.07
37833	SNP	T→C	caiC, caiB	intergenic (‑9/+65)																																			0.04
42120	SNP	G→T	caiT, fixA	intergenic (‑189/‑283)									0.08
42123	SNP	A→T	caiT, fixA	intergenic (‑192/‑280)													0.05
49510	SNP	A→G	kefC	E581G (GAG→GGG)																									0.04
50269	SNP	C→A	folA	H149Q (CAC→CAA)																									0.05			0.05
50273	SNP	T→A	folA	Y151N (TAT→AAT)													0.03												0.05			0.05
50276	SNP	T→A	folA	C152S (TGC→AGC)													0.04												0.05			0.04
50280	SNP	T→G	folA	F153C (TTT→TGT)													0.05												0.05			0.05
50641	SNP	C→T	apaH	M194I (ATG→ATA)																																						0.03
51970	SNP	C→T	rsmA	S154N (AGC→AAC)																			0.03
53268	SNP	A→G	pdxA	L50P (CTC→CCC)																							0.08					0.06
53272	SNP	T→G	pdxA	M49L (ATG→CTG)									0.06														0.07					0.07
53275	SNP	C→A	pdxA	A48S (GCG→TCG)							0.03		0.06										0.03				0.08					0.07
53279	SNP	C→T	pdxA	R46R (CGG→CGA)									0.07														0.09					0.06
53376	SNP	G→A	pdxA	P14L (CCC→CTC)				0.11			0.03		0.07							0.08			0.05						0.08			0.04				0.1			0.1	0.06	0.05
53379	SNP	T→C	pdxA	E13G (GAG→GGG)				0.12			0.03		0.07							0.07			0.04						0.07			0.04	0.05			0.09			0.1	0.05	0.04
53861	SNP	G→A	surA	S281L (TCG→TTG)																																						0.04
54292	SNP	A→G	surA	I137I (ATT→ATC)									0.06
54362	SNP	A→G	surA	M114T (ATG→ACG)																																		0.05
58374	SNP	T→A	djlA, yabP	intergenic (+195/‑100)									0.08
59298	SNP	G→T	yabP, rluA	intergenic (+19/+389)																			0.03									0.03
59300	SNP	A→C	yabP, rluA	intergenic (+21/+387)																			0.03
60254	SNP	A→G	rluA	G31G (GGT→GGC)																																			0.05
60258	SNP	C→A	rluA	S30I (AGC→ATC) ‡																																			0.05
60259	SNP	T→G	rluA	S30R (AGC→CGC) ‡																																			0.05
60263	SNP	C→T	rluA	K28K (AAG→AAA)																																			0.05
61767	SNP	T→A	rapA	S500C (AGC→TGC)																																						0.04
64237	SNP	A→T	polB	L515Q (CTG→CAG)																	0.09
65310	SNP	A→T	polB	I157I (ATT→ATA)																																						0.07
65314	SNP	T→G	polB	D156A (GAT→GCT) ‡																																						0.07
65315	SNP	C→A	polB	D156Y (GAT→TAT) ‡																																						0.07
65319	SNP	A→T	polB	S154S (TCT→TCA)																																						0.07
65580	SNP	C→T	polB	P67P (CCG→CCA)			0.03
65580	INS	+C	polB	coding (201/2352 nt)																								0.05
65808	SNP	T→A	polB, araD	intergenic (‑28/+47)																																0.05
65811	SNP	G→C	polB, araD	intergenic (‑31/+44)																																0.05
65813	SNP	A→C	polB, araD	intergenic (‑33/+42)																																0.05
65814	SNP	T→A	polB, araD	intergenic (‑34/+41)																																0.05
66182	SNP	G→T	araD	pseudogene (351/678 nt)																																			0.04
66776	SNP	T→G	araD, araC	intergenic (‑244/‑98)																																		0.04
68685	SNP	A→G	yabI, thiQ	intergenic (+83/+31)																																			0.05
68686	SNP	A→C	yabI, thiQ	intergenic (+84/+30)																																			0.05
68692	SNP	T→G	yabI, thiQ	intergenic (+90/+24)																																			0.05
68693	SNP	C→A	yabI, thiQ	intergenic (+91/+23)																																			0.05
69419	SNP	C→T	thiP	G530G (GGG→GGA)																											0.03
69920	SNP	C→A	thiP	Q363H (CAG→CAT)																																						0.06
72240	SNP	A→C	sgrR	L516W (TTG→TGG)				0.1																			0.1					0.03									0.03
72243	SNP	A→T	sgrR	L515* (TTA→TAA)				0.09																								0.03									0.03
72246	SNP	G→T	sgrR	P514Q (CCA→CAA)				0.09					0.09														0.09					0.03
74241	DEL	Δ1 bp	setA	coding (134/1179 nt)				0.09																								0.03
74246	INS	+C	setA	coding (139/1179 nt)				0.1															0.03									0.03
75317	SNP	T→A	setA, leuD	intergenic (+31/+18)				0.14		0.04								0.1		0.11							0.14					0.03				0.11		0.09			0.05
75318	SNP	T→A	setA, leuD	intergenic (+32/+17)				0.15		0.04								0.1		0.12							0.14					0.03				0.11		0.09			0.04
75680	SNP	C→A	leuD	E87D (GAG→GAT) ‡																																			0.04
75681	SNP	T→G	leuD	E87A (GAG→GCG) ‡																																			0.04
77601	SNP	G→T	leuB	P282Q (CCG→CAG)															0.09
77696	SNP	G→A	leuB	G250G (GGC→GGT)																								0.04
78035	SNP	C→G	leuB	V137V (GTG→GTC)																								0.06
78251	SNP	A→G	leuB	C65C (TGT→TGC)																																						0.05
79510	SNP	C→T	leuA	P169P (CCG→CCA)																																	0.05
80074	SNP	A→C	leuA, leuL	intergenic (‑58/+35)				0.25		0.12			0.13				0.04	0.12		0.18			0.05				0.09		0.1	0.04		0.08				0.17		0.09	0.36		0.05	0.53
80077	SNP	G→T	leuA, leuL	intergenic (‑61/+32)				0.25		0.1			0.14				0.05	0.13		0.17			0.06				0.09		0.1	0.04		0.08				0.16		0.09	0.35		0.05	0.5
81641	SNP	C→T	leuO	L263L (CTG→TTG)																																			0.04
81824	SNP	G→T	leuO, ilvI	intergenic (+25/‑293)									0.08					0.08											0.06
81825	SNP	A→C	leuO, ilvI	intergenic (+26/‑292)									0.08					0.1											0.06
83904	SNP	G→A	ilvH	G21S (GGC→AGC)																0.18	0.15		0.16	0.24
83914	SNP	C→T	ilvH	S24F (TCC→TTC)																			0.03
83972	SNP	A→T	ilvH	L43F (TTA→TTT)																			0.06
84368	SNP	A→G	ilvH, cra	intergenic (+33/‑147)				0.12					0.08					0.14									0.15									0.2		0.08
84371	SNP	T→A	ilvH, cra	intergenic (+36/‑144)				0.12					0.08					0.12									0.15					0.05				0.21		0.08
84374	SNP	C→T	ilvH, cra	intergenic (+39/‑141)				0.12					0.07					0.12									0.16									0.21		0.07
85384	SNP	T→C	cra	A290A (GCT→GCC)										0.06
87060	SNP	T→G	rsmH	F160L (TTT→TTG)																																					0.03
87837	SNP	A→T	ftsL	M107L (ATG→TTG)																																					0.03
88733	SNP	C→A	ftsI	S278R (AGC→AGA)																									0.06
90161	SNP	C→T	murE	A170V (GCG→GTG)																				0.07
90287	SNP	T→A	murE	L212H (CTT→CAT)																																0.04			0.07
90292	SNP	T→A	murE	Y214N (TAT→AAT)																																			0.07
90297	SNP	T→A	murE	H215Q (CAT→CAA)																																			0.06
91142	SNP	T→C	murF	I2I (ATT→ATC)																																			0.05
91303	SNP	A→G	murF	Q56R (CAG→CGG)														0.06
91546	SNP	A→G	murF	N137S (AAC→AGC)																																0.12
91549	SNP	A→T	murF	D138V (GAC→GTC)							0.03												0.04									0.04				0.14		0.05			0.06
91557	SNP	G→A	murF	V141I (GTA→ATA) ‡				0.06										0.11		0.11			0.07									0.04				0.18		0.05			0.08
91558	SNP	T→C	murF	V141A (GTA→GCA) ‡				0.05										0.11		0.11			0.06									0.05				0.17		0.05			0.08
91558	SNP	T→C	murF	V141A (GTA→GCA)																							0.07
91566	SNP	A→T	murF	T144S (ACG→TCG)				0.07										0.09		0.1			0.05									0.05				0.16					0.07
92338	SNP	G→A	murF	S401N (AGC→AAC)																			0.03
92341	SNP	G→C	murF	G402A (GGC→GCC)																			0.03
92344	SNP	T→C	murF	V403A (GTT→GCT)																			0.03
93660	SNP	T→C	murD	G29G (GGT→GGC)																									0.07
93663	SNP	G→C	murD	V30V (GTG→GTC)																									0.06
93666	SNP	G→A	murD	T31T (ACG→ACA)																									0.06
94936	SNP	T→A	ftsW	F16Y (TTC→TAC)				0.08										0.07
94938	SNP	A→T	ftsW	S17C (AGT→TGT) ‡				0.08										0.07
94940	SNP	T→A	ftsW	S17R (AGT→AGA) ‡				0.08										0.06
94994	SNP	A→G	ftsW	E35E (GAA→GAG)										0.06
96382	SNP	G→A	murG	W84* (TGG→TGA)				0.11												0.09												0.04				0.1		0.06
96385	SNP	T→C	murG	R85R (CGT→CGC)				0.11																								0.04				0.1		0.06
96645	SNP	C→T	murG	P172L (CCG→CTG)														0.16					0.03									0.04
96648	SNP	A→G	murG	Q173R (CAG→CGG)														0.2		0.08			0.03									0.04
98574	SNP	G→T	murC	P441P (CCG→CCT)			0.05
100077	SNP	A→C	ftsQ	S146R (AGC→CGC)																												0.03
101533	SNP	A→C	ftsA	Q355H (CAA→CAC)				0.11					0.07																			0.03				0.07
101534	SNP	G→T	ftsA	V356L (GTG→TTG)				0.12					0.06																							0.07
102027	SNP	A→T	ftsZ	N79I (AAT→ATT)																0.08
102251	SNP	T→C	ftsZ	S154P (TCC→CCC)																								0.07
103105	SNP	G→A	lpxC	G21D (GGC→GAC)																								0.06
103318	SNP	T→A	lpxC	I92N (ATT→AAT)				0.11												0.07
103731	SNP	C→T	lpxC	R230C (CGT→TGT)			0.04
104042	SNP	A→T	lpxC, secM	intergenic (+81/‑150)																																					0.07
106934	SNP	G→A	secA	W723* (TGG→TGA)																																			0.04
107137	SNP	T→C	secA	L791P (CTG→CCG)																																			0.03
107363	SNP	C→T	secA	A866A (GCC→GCT)				0.09																					0.06							0.07
107366	SNP	A→G	secA	A867A (GCA→GCG)				0.07												0.08									0.06							0.06					0.03
107500	SNP	G→A	secA, mutT	intergenic (+29/‑31)				0.11		0.1	0.07		0.14					0.16		0.07			0.05				0.1					0.08				0.12		0.09			0.07
107503	SNP	T→C	secA, mutT	intergenic (+32/‑28)				0.11		0.1	0.06		0.15					0.15		0.07			0.05				0.09					0.08				0.12		0.09			0.07
107972	SNP	C→A	mutT, yacG	intergenic (+52/+164)																								0.06
108987	SNP	T→A	zapD	I34F (ATC→TTC)																																						0.04
109161	SNP	G→T	coaE	I182I (ATC→ATA)																																			0.05
109164	SNP	A→C	coaE	A181A (GCT→GCG)																																0.05			0.05
109435	SNP	A→C	coaE	L91R (CTG→CGG)						0.06
109438	SNP	G→T	coaE	P90Q (CCG→CAG)						0.05
110540	SNP	G→A	guaC	E204K (GAA→AAA)																																			0.04
110993	SNP	G→T	guaC, hofC	intergenic (+19/+16)						0.06													0.04									0.06
110994	SNP	A→T	guaC, hofC	intergenic (+20/+15)						0.05													0.04									0.06									0.04
110997	SNP	A→T	guaC, hofC	intergenic (+23/+12)						0.05													0.04									0.06
110998	SNP	A→C	guaC, hofC	intergenic (+24/+11)						0.06													0.04									0.06
113725	SNP	G→A	ppdD	S104S (AGC→AGT)																													0.03
113988	SNP	C→A	ppdD	G17C (GGC→TGC)																																				0.04
114327	INS	+T	nadC	coding (806/894 nt)					0.03
116641	DEL	Δ1 bp	ampE, aroP	intergenic (+19/+24)				0.05		0.1			0.11							0.16			0.07	0.07					0.07		0.03	0.07				0.14		0.07	0.1		0.07
116641	DEL	Δ1 bp	ampE, aroP	intergenic (+19/+24)							0.03
116645	INS	+A	ampE, aroP	intergenic (+23/+20)				0.05		0.1			0.11							0.17			0.07	0.06					0.08		0.03	0.08				0.15		0.07	0.1		0.08
116645	INS	+A	ampE, aroP	intergenic (+23/+20)							0.03
121393	SNP	T→C	aceE	G630G (GGT→GGC)																								0.06
121537	SNP	G→A	aceE	M678I (ATG→ATA)													0.05
121713	SNP	G→T	aceE	R737L (CGT→CTT)																												0.04				0.07
121719	SNP	T→G	aceE	V739G (GTC→GGC) ‡																												0.03				0.06
121719	SNP	T→G	aceE	V739G (GTC→GGC)																																					0.04
121720	SNP	C→A	aceE	V739V (GTC→GTA) ‡																												0.03				0.06
126778	SNP	C→G	yacH	G324R (GGT→CGT)														0.07
129106	SNP	G→C	acnB	L335L (CTG→CTC)																																						0.04
130522	SNP	T→C	acnB	S807S (TCT→TCC)																																						0.04
130653	SNP	A→G	acnB	Q851R (CAG→CGG)									0.06							0.1																0.1
130656	SNP	A→G	acnB	Y852C (TAC→TGC) ‡									0.06							0.1																0.1
130656	SNP	A→G	acnB	Y852C (TAC→TGC)																									0.12
130657	SNP	C→T	acnB	Y852Y (TAC→TAT) ‡									0.06							0.1																0.1
130657	SNP	C→T	acnB	Y852Y (TAC→TAT)																																					0.03
130660	SNP	C→T	acnB	T853T (ACC→ACT)									0.06							0.1																0.09
130756	SNP	G→C	acnB, yacL	intergenic (+57/‑119)																																						0.07
131216	SNP	C→T	yacL	R114R (CGC→CGT)																																			0.09
132848	SNP	A→T	speE	L35Q (CTG→CAG)																																						0.04
133017	SNP	C→T	speE, yacC	intergenic (‑66/+40)									0.09							0.11																		0.08	0.04
133019	SNP	G→C	speE, yacC	intergenic (‑68/+38)									0.09							0.11																		0.08	0.04
133022	SNP	G→C	speE, yacC	intergenic (‑71/+35)									0.09							0.11																		0.06	0.04
133024	SNP	A→G	speE, yacC	intergenic (‑73/+33)									0.08							0.11			0.04															0.06	0.04
133174	SNP	G→C	yacC	D77E (GAC→GAG)																											0.04
133505	SNP	G→C	yacC, cueO	intergenic (‑101/‑65)									0.07					0.06														0.03				0.05					0.03
133507	SNP	A→T	yacC, cueO	intergenic (‑103/‑63)									0.09					0.08														0.03
133509	SNP	G→C	yacC, cueO	intergenic (‑105/‑61)									0.08					0.08														0.03
133835	SNP	A→G	cueO	D89G (GAT→GGT)															0.08
135294	SNP	C→T	cueO, gcd	intergenic (+174/+28)									0.07
135297	SNP	A→G	cueO, gcd	intergenic (+177/+25)									0.07																									0.05
135724	SNP	T→G	gcd	P663P (CCA→CCC)					0.03
137619	SNP	C→T	gcd	G32S (GGC→AGC)														0.08
137682	SNP	A→C	gcd	L11V (TTA→GTA)																																					0.03
139010	INS	+C	can	coding (148/663 nt)																																			0.08
139466	SNP	C→T	yadG	Y67Y (TAC→TAT)																																			0.06
140020	SNP	T→C	yadG	L252P (CTG→CCG) ‡														0.08									0.09					0.05				0.11		0.07			0.03
140021	SNP	G→A	yadG	L252L (CTG→CTA) ‡														0.08									0.07					0.05				0.1		0.07			0.03
141293	SNP	C→A	yadI	S77* (TCA→TAA)									0.06					0.09		0.11							0.06									0.09					0.03
141296	SNP	T→A	yadI	L78* (TTA→TAA)									0.05					0.08		0.12							0.07									0.1					0.04
141299	SNP	T→G	yadI	L79* (TTA→TGA)									0.05					0.08		0.12							0.07									0.1					0.04
141969	SNP	G→C	yadE	P134P (CCG→CCC)																																						0.03
142776	SNP	G→T	yadE	V403V (GTG→GTT)						0.09																			0.1			0.05				0.12
142778	SNP	G→C	yadE	S404T (AGT→ACT)				0.05		0.09																			0.11			0.05				0.14
142780	SNP	A→C	yadE	N405H (AAC→CAC)				0.06		0.09																			0.12			0.05				0.13
143220	SNP	G→A	panD, yadD	intergenic (‑39/‑235)				0.08					0.07
143221	SNP	A→T	panD, yadD	intergenic (‑40/‑234)				0.07												0.06
143222	SNP	T→C	panD, yadD	intergenic (‑41/‑233)				0.08												0.06
143638	SNP	G→T	yadD	D62Y (GAC→TAC) ‡																																						0.03
143639	SNP	A→C	yadD	D62A (GAC→GCC) ‡																																						0.03
144503	SNP	C→T	panC	R260R (CGG→CGA)																								0.06
146014	SNP	A→G	panB	Y25Y (TAT→TAC)																																			0.04
147206	SNP	T→G	yadC	T79P (ACA→CCA)																																					0.05
147209	SNP	C→A	yadC	D78Y (GAT→TAT)																																					0.04
148006	SNP	A→C	yadK	I27M (ATT→ATG)			0.03				0.04		0.08				0.03	0.16		0.1			0.05				0.15		0.05			0.08				0.13			0.07		0.09
148009	SNP	G→T	yadK	A26A (GCC→GCA)			0.03				0.04		0.08					0.16		0.1			0.05				0.15		0.06			0.09				0.14					0.1
149054	SNP	A→G	yadM	V82V (GTT→GTC)																	0.06
150415	SNP	G→A	htrE	S500L (TCA→TTA)				0.1
150417	SNP	G→T	htrE	Y499* (TAC→TAA)				0.08
150420	SNP	A→C	htrE	N498K (AAT→AAG)				0.08
152924	SNP	C→T	yadN	V149V (GTG→GTA)																																						0.03
153562	SNP	C→T	yadN, folK	intergenic (‑192/+178)									0.06																							0.08
153563	SNP	A→T	yadN, folK	intergenic (‑193/+177)									0.07																							0.08
153564	SNP	A→G	yadN, folK	intergenic (‑194/+176)									0.07																							0.08					0.03
153765	SNP	G→A	folK	A152V (GCA→GTA)																																						0.07
154366	SNP	C→A	pcnB	L416L (CTG→CTT)				0.08																								0.04				0.07
154371	SNP	C→G	pcnB	E415Q (GAA→CAA)				0.08
154377	SNP	T→A	pcnB	N413Y (AAC→TAC)				0.08
154383	SNP	C→G	pcnB	E411Q (GAG→CAG)				0.08																																	0.03
154388	SNP	T→G	pcnB	E409A (GAA→GCA)				0.08																												0.09
155210	SNP	G→A	pcnB	T135M (ACG→ATG)																									0.06
155682	SNP	C→T	gluQ	A306A (GCG→GCA)			0.04
156141	SNP	A→T	gluQ	T153T (ACT→ACA)			0.04
157299	SNP	A→G	sfsA	A225A (GCT→GCC)																									0.05
158205	SNP	A→T	ligT	M105K (ATG→AAG)																0.05
158340	SNP	A→G	ligT	L60P (CTT→CCT)														0.05																					0.09
158421	SNP	G→A	ligT	A33V (GCG→GTG)																			0.04
158425	SNP	C→G	ligT	E32Q (GAG→CAG)																																					0.03
158681	SNP	G→A	hrpB	G30G (GGG→GGA)																								0.1
159346	SNP	A→T	hrpB	N252I (AAC→ATC)																																0.07
159349	SNP	A→T	hrpB	D253V (GAT→GTT)																																0.07
159863	SNP	G→A	hrpB	L424L (CTG→CTA)			0.04
160585	SNP	T→A	hrpB	L665Q (CTG→CAG)																																0.05					0.03
160588	SNP	T→A	hrpB	L666Q (CTG→CAG)																																0.05					0.03
160771	SNP	T→G	hrpB	L727R (CTG→CGG)																																						0.04
161044	SNP	G→C	hrpB, mrcB	intergenic (+23/‑173)																			0.04
161045	SNP	T→A	hrpB, mrcB	intergenic (+24/‑172)																			0.04
161107	SNP	C→T	hrpB, mrcB	intergenic (+86/‑110)																				0.08								0.04							0.06	0.05	0.05
161108	SNP	A→G	hrpB, mrcB	intergenic (+87/‑109)																			0.03	0.08								0.04							0.06	0.05	0.05
161718	SNP	C→T	mrcB	Q168* (CAG→TAG)																																		0.07
163552	SNP	G→A	mrcB	G779D (GGC→GAC)						0.04
163778	SNP	G→A	mrcB, fhuA	intergenic (+27/‑193)				0.07		0.07										0.1			0.05				0.06					0.04				0.11				0.1	0.04
163780	SNP	G→C	mrcB, fhuA	intergenic (+29/‑191)				0.07		0.07										0.09			0.04				0.06					0.04				0.1				0.09	0.04
163782	SNP	T→C	mrcB, fhuA	intergenic (+31/‑189)				0.07		0.07										0.1			0.04				0.06					0.04				0.1				0.09	0.04
164404	SNP	A→C	fhuA	Q145P (CAG→CCG)				0.06
164404	SNP	A→C	fhuA	Q145P (CAG→CCG) ‡																																				0.04
164405	SNP	G→C	fhuA	Q145H (CAG→CAC) ‡																																				0.04
164406	SNP	G→T	fhuA	G146C (GGC→TGC)																																				0.04
165266	SNP	G→C	fhuA	L432L (CTG→CTC)																																			0.04
166235	SNP	T→A	fhuA, fhuC	intergenic (+21/‑30)				0.07																								0.04				0.1					0.03
166236	SNP	T→A	fhuA, fhuC	intergenic (+22/‑29)				0.07																								0.04				0.1					0.03
166335	SNP	G→A	fhuC	R24H (CGC→CAC)																			0.03
168986	SNP	T→C	fhuB	H346H (CAT→CAC)																																						0.05
170902	SNP	G→T	hemL	G156G (GGC→GGA)																				0.06
171632	DEL	Δ1 bp	clcA	coding (39/1422 nt)				0.08										0.15		0.08												0.04				0.09					0.03
171637	INS	+G	clcA	coding (44/1422 nt)				0.08										0.16		0.09												0.04				0.09					0.03
171667	SNP	T→C	clcA	L25P (CTT→CCT)																								0.07
171947	SNP	T→C	clcA	D118D (GAT→GAC)																																						0.05
173464	SNP	A→G	erpA, yadS	intergenic (+23/+24)				0.18					0.08							0.06			0.05				0.13		0.06			0.09				0.18		0.09			0.07
173465	SNP	A→T	erpA, yadS	intergenic (+24/+23)				0.18					0.09							0.06			0.05				0.13		0.06			0.09				0.18		0.09			0.07
173466	SNP	C→T	erpA, yadS	intergenic (+25/+22)				0.18					0.09							0.05			0.05				0.13		0.06			0.09				0.18		0.09			0.07
173806	SNP	G→A	yadS	V102V (GTC→GTT)																	0.08
176286	SNP	A→C	dgt	Q188P (CAA→CCA)																																			0.08
178819	SNP	A→T	degP, cdaR	intergenic (+24/‑131)																												0.03
179153	SNP	A→G	cdaR	A68A (GCA→GCG)				0.09
179650	SNP	T→A	cdaR	L234Q (CTG→CAG)										0.07
179935	SNP	C→T	cdaR	A329V (GCG→GTG)																																0.06
180290	SNP	C→A	yaeH	R98L (CGT→CTT)																																0.06
180293	SNP	T→G	yaeH	K97T (AAG→ACG)														0.06																		0.06
181665	SNP	T→G	dapD	D257A (GAC→GCC)																								0.09
181940	SNP	G→A	dapD	G165G (GGC→GGT)															0.09
183109	SNP	G→C	glnD	P677A (CCA→GCA)			0.04
183530	SNP	G→A	glnD	A536A (GCC→GCT)																											0.03
183996	SNP	T→A	glnD	Y381F (TAC→TTC)																								0.06
184698	SNP	T→G	glnD	E147A (GAG→GCG)																												0.03
184706	SNP	C→A	glnD	T144T (ACG→ACT)																												0.03
185039	SNP	G→T	glnD	V33V (GTC→GTA)																																			0.05
186118	SNP	A→T	map, rpsB	intergenic (‑125/‑243)																																					0.03
188207	SNP	G→A	tsf, pyrH	intergenic (+12/‑135)						0.09								0.07														0.03				0.09					0.03
188214	INS	+C	tsf, pyrH	intergenic (+19/‑128)						0.07																										0.07
188216	SNP	G→C	tsf, pyrH	intergenic (+21/‑126)						0.07																										0.07
188226	SNP	T→C	tsf, pyrH	intergenic (+31/‑116)						0.1								0.08														0.03				0.09					0.03
189062	INS	+G	pyrH	coding (721/726 nt)				0.06						0.09						0.12							0.08					0.04				0.07					0.04
189066	SNP	A→T	pyrH	*242L (TAA→TTA)				0.06						0.08						0.12							0.07					0.04				0.07					0.04
189510	SNP	T→G	frr	L51R (CTG→CGG)																												0.03									0.04
193332	SNP	T→A	rseP	I100I (ATT→ATA)														0.1
194365	SNP	A→G	rseP	N445D (AAT→GAT)																																						0.04
194414	SNP	G→T	rseP, bamA	intergenic (+29/‑1)																																			0.05
195234	SNP	A→C	bamA	S274R (AGC→CGC) ‡																																						0.03
195235	SNP	G→C	bamA	S274T (AGC→ACC) ‡																																						0.03
195242	SNP	C→G	bamA	N276K (AAC→AAG)																																						0.03
195243	SNP	C→G	bamA	L277V (CTT→GTT)																																						0.03
196053	SNP	C→T	bamA	R547C (CGT→TGT)																																						0.03
197519	SNP	G→A	lpxD	G21D (GGC→GAC)								0.07						0.14		0.13			0.04				0.15									0.11		0.1	0.06		0.06
197528	SNP	T→C	lpxD	V24A (GTC→GCC)														0.16		0.1			0.03				0.14					0.03				0.13		0.1	0.05		0.06
199517	SNP	C→A	lpxA	T157T (ACC→ACA)																				0.06
201099	SNP	T→C	rnhB	I40I (ATT→ATC)																																			0.06
201401	SNP	T→A	rnhB	V141E (GTG→GAG)																																				0.1
203970	SNP	A→C	dnaE	V786V (GTA→GTC)				0.11										0.16		0.19												0.03				0.18					0.06
203973	SNP	G→T	dnaE	M787I (ATG→ATT)				0.11										0.14		0.16												0.03				0.16					0.06
205039	SNP	T→A	dnaE	L1143I (TTA→ATA)				0.08					0.1					0.15														0.04				0.07				0.05
205451	SNP	T→C	accA	I115T (ATC→ACC)																																0.06
205454	SNP	T→A	accA	I116N (ATT→AAT)																																0.07		0.07
205457	SNP	G→A	accA	G117D (GGT→GAT)																																		0.08
206097	SNP	C→A	accA, ldcC	intergenic (+30/‑69)																			0.04
206102	SNP	G→A	accA, ldcC	intergenic (+35/‑64)																			0.04
208554	SNP	C→G	yaeR	P64R (CCG→CGG)						0.07																						0.03									0.04
208557	SNP	C→G	yaeR	P65R (CCG→CGG)						0.07																															0.04
209137	SNP	C→G	tilS	P107R (CCC→CGC)																								0.05
209158	SNP	C→G	tilS	A114G (GCG→GGG)															0.1
210349	SNP	A→G	rof	L24S (TTA→TCA)																																						0.04
210454	SNP	G→A	yaeP	Y53Y (TAC→TAT)																																					0.03
211104	SNP	T→C	yaeQ	S109S (AGT→AGC)																																			0.06
212142	SNP	G→A	nlpE	S129S (TCG→TCA)																																	0.06
212561	SNP	T→A	nlpE, yaeF	intergenic (+95/+105)														0.07
212909	SNP	T→C	yaeF	L194L (TTA→TTG)						0.07
213517	SNP	C→T	yaeF, proS	intergenic (‑27/+27)				0.09		0.07								0.11		0.11			0.04					0.08								0.13					0.03
213524	SNP	A→T	yaeF, proS	intergenic (‑34/+20)				0.09		0.08			0.06					0.11		0.11			0.03													0.13					0.03
213531	SNP	A→G	yaeF, proS	intergenic (‑41/+13)				0.1		0.08			0.06					0.12		0.13			0.03													0.14					0.03
213623	SNP	T→C	proS	K547R (AAA→AGA) ‡			0.04
213624	SNP	T→G	proS	K547Q (AAA→CAA) ‡			0.05
213626	SNP	T→A	proS	Y546F (TAT→TTT) ‡			0.05
213627	SNP	A→T	proS	Y546N (TAT→AAT) ‡			0.04
213628	SNP	T→A	proS	E545D (GAA→GAT) ‡			0.04
213630	SNP	C→A	proS	E545* (GAA→TAA) ‡			0.04
213631	SNP	G→A	proS	I544I (ATC→ATT)			0.04
213641	SNP	T→C	proS	N541S (AAC→AGC)			0.05
214698	SNP	C→G	proS	G189R (GGG→CGG)				0.07
214703	SNP	C→G	proS	R187P (CGC→CCC)				0.07												0.06
215498	SNP	G→A	tsaA	P195L (CCG→CTG)						0.06								0.08
215501	SNP	T→A	tsaA	D194V (GAC→GTC)														0.09
215504	SNP	T→C	tsaA	Q193R (CAG→CGG)														0.09
216544	SNP	A→G	rcsF, metQ	intergenic (‑62/+56)																							0.08											0.05
216549	SNP	G→A	rcsF, metQ	intergenic (‑67/+51)																																						0.07
219393	SNP	A→G	gmhB	E25G (GAG→GGG)			0.04
225725	SNP	G→A	dkgB	T24T (ACG→ACA)																																0.05
226830	SNP	T→C	yafC	E180G (GAA→GGA)																																						0.04
227494	SNP	C→A	yafC, yafD	intergenic (‑126/‑115)														0.07		0.06							0.07			0.03		0.05				0.1
227495	SNP	T→G	yafC, yafD	intergenic (‑127/‑114)				0.07										0.08		0.06							0.07			0.03		0.05				0.1
227564	SNP	C→T	yafC, yafD	intergenic (‑196/‑45)								0.05
227789	DEL	Δ1 bp	yafD	coding (181/801 nt)																											0.03
227790	SNP	C→A	yafD	S61* (TCG→TAG)																											0.03
227871	SNP	C→T	yafD	A88V (GCG→GTG)																																		0.04
229109	SNP	T→G	mltD	K445T (AAA→ACA)																												0.03
229111	SNP	C→G	mltD	V444V (GTG→GTC)																												0.03									0.03
229507	SNP	T→C	mltD	A312A (GCA→GCG)																																		0.04
231066	SNP	C→A	gloB	K68N (AAG→AAT) ‡																												0.05				0.12
231067	SNP	T→G	gloB	K68T (AAG→ACG) ‡																												0.04				0.12
231726	SNP	G→A	yafS	V142I (GTA→ATA)								0.05
234037	SNP	A→G	yafT	G72G (GGA→GGG)										0.08
234512	SNP	G→T	yafT	A231S (GCC→TCC)																								0.07
234628	SNP	G→A	yafT, ykfM	intergenic (+21/+116)				0.11					0.06					0.12		0.06			0.04				0.17		0.04			0.04				0.13					0.06
234633	SNP	T→C	yafT, ykfM	intergenic (+26/+111)				0.1					0.06					0.12		0.07			0.05				0.17		0.04			0.04				0.14					0.06
234984	SNP	G→T	ykfM	I80I (ATC→ATA)									0.1																												0.04
236518	SNP	T→G	yafV	A53A (GCA→GCC)									0.08							0.04																			0.05
236521	SNP	C→A	yafV	A52A (GCG→GCT)									0.08
238831	SNP	C→G	fadE	P320P (CCG→CCC)														0.1					0.03				0.08		0.05												0.04
238989	SNP	C→G	fadE	V268L (GTG→CTG)																																			0.06
238990	SNP	C→G	fadE	Q267H (CAG→CAC)																																			0.06
239792	SNP	A→T	fadE, gmhA	intergenic (‑2/‑238)																								0.07
240219	SNP	G→T	gmhA	E64* (GAA→TAA)																																						0.05
244708	SNP	T→C	rayT, lfhA	intergenic (+87/+137)				0.13
244724	SNP	T→C	rayT, lfhA	intergenic (+103/+121)				0.11
244725	SNP	A→G	rayT, lfhA	intergenic (+104/+120)				0.13
245355	SNP	C→G	lfhA	pseudogene (1203/1713 nt)									0.09					0.11																		0.1					0.04
246651	SNP	C→T	lafU	pseudogene (93/756 nt)																																					0.03
247259	SNP	A→G	lafU	pseudogene (701/756 nt)																																						0.04
249076	SNP	G→C	yafO	A97P (GCA→CCA)				0.14		0.09			0.1	0.06				0.14		0.09							0.2					0.05				0.13			0.11		0.05
249081	SNP	G→C	yafO	W98C (TGG→TGC)				0.13		0.09			0.1					0.14		0.1							0.16					0.04				0.13			0.09		0.06
249729	SNP	A→G	yafP, ykfJ	intergenic (+81/‑237)																								0.06
249874	SNP	G→C	yafP, ykfJ	intergenic (+226/‑92)																																					0.05
250710	SNP	A→T	prfH, pepD	intergenic (+21/+36)				0.09												0.09			0.05				0.09					0.05				0.11		0.06			0.09
250715	SNP	A→T	prfH, pepD	intergenic (+26/+31)				0.08												0.08			0.05									0.05				0.1		0.06			0.08
250720	SNP	A→T	prfH, pepD	intergenic (+31/+26)				0.08												0.08			0.05									0.05				0.1		0.06			0.08
250725	SNP	A→T	prfH, pepD	intergenic (+36/+21)				0.09												0.08			0.05									0.05				0.1		0.05			0.08
252380	SNP	G→A	pepD, gpt	intergenic (‑177/‑84)																																			0.05
252936	SNP	T→C	gpt, frsA	intergenic (+14/‑78)				0.11		0.12			0.07							0.14			0.03													0.19		0.12	0.12		0.07	0.13
252941	SNP	C→G	gpt, frsA	intergenic (+19/‑73)				0.11		0.12			0.08							0.14	0.05		0.04													0.19		0.12	0.11		0.07	0.13
252941	SNP	C→G	gpt, frsA	intergenic (+19/‑73)													0.06
252946	SNP	G→A	gpt, frsA	intergenic (+24/‑68)				0.11		0.12			0.08							0.15	0.07		0.03													0.19		0.12	0.12		0.07	0.1
254838	SNP	T→A	phoE	K325I (AAA→ATA)									0.06										0.03									0.03										0.05
254841	SNP	T→A	phoE	Y324F (TAT→TTT)									0.06										0.03									0.03										0.05
256134	SNP	C→T	proB	G12G (GGC→GGT)																																			0.05
256248	SNP	G→C	proB	S50S (TCG→TCC)																												0.07				0.09			0.11		0.04
256252	INS	+G	proB	coding (154/1104 nt)																												0.06				0.09			0.11		0.03
256260	DEL	Δ1 bp	proB	coding (162/1104 nt)																												0.06				0.08			0.09		0.04
256264	SNP	G→C	proB	G56R (GGA→CGA)																												0.06				0.07			0.09
260515	SNP	G→A	yafX	R135W (CGG→TGG)														0.05
261284	SNP	G→A	ykfF, ykfB	intergenic (‑30/+47)						0.05		0.14																											0.05
261289	SNP	C→T	ykfF, ykfB	intergenic (‑35/+42)						0.05																												0.05
261290	SNP	T→A	ykfF, ykfB	intergenic (‑36/+41)						0.05
261293	SNP	T→A	ykfF, ykfB	intergenic (‑39/+38)						0.05
261294	SNP	A→G	ykfF, ykfB	intergenic (‑40/+37)						0.05
261299	SNP	T→C	ykfF, ykfB	intergenic (‑45/+32)						0.05
261496	SNP	C→T	ykfB	L101L (CTG→CTA) ‡									0.07
261497	SNP	A→G	ykfB	L101P (CTG→CCG) ‡									0.07
262545	SNP	C→T	ykfK	pseudogene (134/192 nt)																							0.08
262548	SNP	A→G	ykfK	pseudogene (131/192 nt)																0.1
263203	SNP	A→G	yafZ	S172P (TCG→CCG)																									0.04
264632	SNP	G→T	ykfA	L14I (CTT→ATT)				0.12
264635	SNP	A→C	ykfA	S13A (TCG→GCG)				0.12
267508	SNP	T→C	insN	pseudogene (34/426 nt)																																					0.03
267662	SNP	G→A	insN	pseudogene (188/426 nt)																								0.04
268043	INS	+G	insN, ykfC	intergenic (+143/‑515)				0.1					0.1										0.03									0.03						0.06	0.05
268630	SNP	C→A	ykfC	pseudogene (73/1108 nt)																																			0.04
272350	SNP	G→A	mmuP	G439R (GGG→AGG)																																			0.06
272646	SNP	C→A	mmuM	T74K (ACG→AAG)																																					0.03
272650	SNP	G→C	mmuM	P75P (CCG→CCC)																																					0.03
272653	SNP	G→C	mmuM	A76A (GCG→GCC)																																					0.03
273548	SNP	C→T	afuC	T322T (ACG→ACA)																																						0.05
277588	SNP	C→T	yagA	R36H (CGC→CAC)																				0.06
277817	SNP	G→T	yagA, yagE	intergenic (‑123/‑172)																								0.05
278224	SNP	T→C	yagE	L79P (CTG→CCG)														0.13														0.04				0.06		0.11			0.06
278229	SNP	G→A	yagE	G81S (GGC→AGC)														0.12														0.04				0.06		0.11			0.06
278634	SNP	G→A	yagE	G216S (GGC→AGC)			0.04
280908	SNP	A→G	yagF, yagG	intergenic (+29/‑198)			0.03														0.07						0.11					0.05				0.12
280910	SNP	T→A	yagF, yagG	intergenic (+31/‑196)			0.03														0.07						0.11					0.05				0.14
280913	SNP	T→A	yagF, yagG	intergenic (+34/‑193)			0.03														0.07						0.11					0.05				0.13
280915	SNP	C→T	yagF, yagG	intergenic (+36/‑191)																	0.07						0.11					0.05				0.13
280926	SNP	C→T	yagF, yagG	intergenic (+47/‑180)																	0.06
281593	SNP	T→G	yagG	I163S (ATC→AGC)				0.09		0.09													0.03									0.06										0.06
281598	SNP	C→A	yagG	L165M (CTG→ATG)				0.08		0.09													0.03									0.06										0.06
282247	SNP	G→A	yagG	G381D (GGC→GAC)																				0.06
284197	SNP	T→A	yagI	D226V (GAC→GTC)																0.07
284199	SNP	C→G	yagI	V225V (GTG→GTC)																0.07
284463	SNP	G→T	yagI	T137T (ACC→ACA)																								0.05
284967	SNP	G→C	yagI, argF	intergenic (‑94/+45)																0.1			0.03									0.04
284968	SNP	T→A	yagI, argF	intergenic (‑95/+44)																0.1			0.03									0.03									0.04
285140	SNP	A→G	argF	F293L (TTC→CTC)								0.07
285574	SNP	T→A	argF	H148L (CAC→CTC)																												0.04
286344	SNP	G→C	ykgS	pseudogene (205/205 nt)			0.04
287946	SNP	A→G	yagJ, yagK	intergenic (+4/+87)			0.03
288013	SNP	C→G	yagJ, yagK	intergenic (+71/+20)				0.16		0.06			0.12	0.11				0.11		0.1			0.04				0.14					0.04				0.09		0.08			0.03	0.11
289232	SNP	C→A	yagL	C133F (TGC→TTC)																																					0.04
290626	SNP	T→A	yagM, yagN	intergenic (‑116/+224)																												0.04
290864	SNP	C→A	yagN	E143* (GAG→TAG)																																			0.04
292306	SNP	C→T	intF	A168T (GCC→ACC)																				0.04
294397	SNP	T→A	paoD	K14M (AAG→ATG)									0.05							0.07																		0.04
294400	SNP	T→A	paoD	H13L (CAT→CTT)																0.06																		0.05
295086	SNP	G→C	paoC	Y520* (TAC→TAG)																								0.04
295088	SNP	A→T	paoC	Y520N (TAC→AAC)																																			0.06
295089	SNP	A→T	paoC	V519V (GTT→GTA)																																			0.06
296090	SNP	T→G	paoC	S186R (AGC→CGC)																																			0.06
296091	SNP	C→A	paoC	Q185H (CAG→CAT)																																			0.06
296400	SNP	G→T	paoC	T82T (ACC→ACA)									0.08					0.14									0.15					0.03						0.06			0.04
296403	SNP	A→C	paoC	I81M (ATT→ATG)				0.09										0.14									0.18					0.04				0.08		0.07			0.04
296406	SNP	G→T	paoC	V80V (GTC→GTA)									0.09					0.14									0.15					0.03						0.05			0.04
296409	SNP	A→C	paoC	A79A (GCT→GCG)				0.08					0.11					0.13									0.14					0.03						0.05			0.05
297250	SNP	T→C	paoB	T117A (ACG→GCG)																			0.03
298958	SNP	A→T	yagU	D86V (GAT→GTT)																													0.04
299796	SNP	A→C	ykgJ	I33S (ATT→AGT)																			0.03
301646	SNP	C→T	ecpD	D295N (GAT→AAT)																																			0.04
305967	SNP	A→C	ecpA	L139R (CTG→CGG)														0.09																		0.05
305970	SNP	G→T	ecpA	P138Q (CCG→CAG)														0.07																		0.05
306272	SNP	G→T	ecpA	A37A (GCC→GCA)																																					0.03
306278	SNP	T→A	ecpA	A35A (GCA→GCT)																												0.03
306281	DEL	Δ1 bp	ecpA	coding (102/588 nt)					0.03																							0.03
306286	SNP	A→T	ecpA	W33R (TGG→AGG)					0.04																							0.03				0.06
307696	SNP	A→G	ecpR, ykgL	intergenic (‑649/‑127)																																						0.04
308015	SNP	A→T	ykgL	I65L (ATA→TTA)				0.05																								0.04
309422	SNP	G→T	ykgR, ykgP	intergenic (‑469/+5)																									0.04
309966	SNP	T→C	ykgP, eaeH	intergenic (‑450/‑102)				0.1		0.09			0.11					0.07		0.19			0.04				0.13					0.06				0.07		0.04			0.03
309969	SNP	G→A	ykgP, eaeH	intergenic (‑453/‑99)				0.09		0.1			0.12					0.08		0.2			0.04				0.14		0.06			0.06				0.07		0.04			0.03
310284	SNP	G→C	eaeH	pseudogene (217/872 nt)																			0.04				0.1														0.03
310287	SNP	T→G	eaeH	pseudogene (220/872 nt)														0.08					0.04				0.09														0.03
310289	SNP	G→A	eaeH	pseudogene (222/872 nt)														0.08					0.04				0.09														0.03
310295	SNP	C→G	eaeH	pseudogene (228/872 nt)														0.08					0.04				0.1
310301	SNP	T→C	eaeH	pseudogene (234/872 nt)														0.08					0.04				0.09
310303	SNP	C→A	eaeH	pseudogene (236/872 nt)														0.08					0.03				0.1
310306	SNP	G→C	eaeH	pseudogene (239/872 nt)														0.07					0.04				0.1
312838	SNP	G→A	ykgA	pseudogene (43/684 nt)																	0.07
312965	SNP	C→T	ykgA, ykgQ	intergenic (‑85/‑185)																																		0.04
313277	SNP	G→A	ykgQ	pseudogene (128/129 nt)				0.09					0.1					0.09		0.13			0.03				0.14					0.06				0.14		0.06			0.05
313282	SNP	T→C	ykgQ, rclC	intergenic (+4/+155)				0.07					0.09					0.08		0.13			0.03				0.12					0.05				0.15		0.07			0.05
314360	SNP	T→C	rclB, rclA	intergenic (‑82/+27)						0.09			0.05										0.03						0.06			0.03				0.08					0.03
314362	SNP	T→A	rclB, rclA	intergenic (‑84/+25)						0.08			0.06										0.03						0.06			0.03				0.08					0.03
314363	SNP	T→A	rclB, rclA	intergenic (‑85/+24)						0.08			0.06										0.03						0.06			0.03				0.09					0.03
314365	SNP	G→A	rclB, rclA	intergenic (‑87/+22)						0.08			0.06										0.03						0.05			0.03				0.08					0.03
314372	SNP	C→T	rclB, rclA	intergenic (‑94/+15)																																			0.08
315546	SNP	T→C	rclA	H56R (CAT→CGT)			0.03
316375	INS	+G	rclR	coding (438/855 nt)																												0.03
316384	DEL	Δ1 bp	rclR	coding (447/855 nt)																												0.03
317194	SNP	C→A	rclR, ykgE	intergenic (+402/‑125)									0.06
317864	SNP	G→C	ykgE	M182I (ATG→ATC)								0.05
319375	SNP	A→G	ykgF	I443V (ATT→GTT)																																			0.04
320286	SNP	T→C	ykgG, ykgH	intergenic (+122/+121)				0.09										0.18					0.03				0.13		0.05			0.05				0.09			0.11		0.07
320290	SNP	A→G	ykgG, ykgH	intergenic (+126/+117)				0.09										0.17					0.03				0.13		0.05			0.05				0.08			0.07		0.07
320291	SNP	C→G	ykgG, ykgH	intergenic (+127/+116)				0.1										0.2					0.03				0.13		0.05			0.06				0.09			0.07		0.07
320292	SNP	C→T	ykgG, ykgH	intergenic (+128/+115)				0.09										0.19					0.03				0.13		0.05			0.05				0.1			0.07		0.07
320296	SNP	G→A	ykgG, ykgH	intergenic (+132/+111)				0.09					0.1					0.18					0.03				0.15		0.05			0.05				0.08			0.07		0.07
320384	SNP	A→G	ykgG, ykgH	intergenic (+220/+23)																0.04
321791	SNP	G→A	betA	R390C (CGC→TGC)																				0.06
322705	SNP	A→G	betA	L85P (CTG→CCG)																											0.04
322735	SNP	C→T	betA	R75H (CGC→CAC)																	0.11
322924	SNP	G→C	betA	S12* (TCA→TGA)				0.13		0.07			0.09					0.13		0.06			0.03									0.04				0.13		0.07			0.03
324086	SNP	A→C	betB	I120S (ATC→AGC)						0.08																						0.03				0.12				0.06
324088	SNP	C→G	betB	L119L (CTG→CTC) ‡						0.08																						0.03				0.13				0.05
324090	SNP	G→T	betB	L119M (CTG→ATG) ‡						0.08																						0.03				0.13				0.06
324985	SNP	C→A	betI	A21S (GCA→TCA)																																						0.04
325203	SNP	G→C	betT	K10N (AAG→AAC)																																0.1
325204	SNP	G→A	betT	D11N (GAC→AAC)																																0.1
325214	SNP	A→G	betT	N14S (AAT→AGT)																												0.03				0.11
325220	SNP	T→C	betT	V16A (GTG→GCG)																																0.11
325223	SNP	T→A	betT	V17E (GTG→GAG)																																0.11		0.03
325225	SNP	T→G	betT	F18V (TTT→GTT) ‡																																0.12		0.04
325225	SNP	T→G	betT	F18V (TTT→GTT)																												0.03
325227	SNP	T→G	betT	F18L (TTT→TTG)				0.06
325227	SNP	T→G	betT	F18L (TTT→TTG) ‡																																0.11		0.04
325230	SNP	C→A	betT	Y19* (TAC→TAA)																																0.12
325232	SNP	C→A	betT	T20N (ACC→AAC)																																0.12		0.03
325234	SNP	T→A	betT	S21T (TCC→ACC)																																0.13		0.04
325237	SNP	G→A	betT	A22T (GCC→ACC)																																0.13
325243	SNP	C→T	betT	L24L (CTG→TTG)																																0.13
325253	SNP	T→C	betT	L27S (TTG→TCG) ‡																																0.13		0.04
325254	SNP	G→C	betT	L27F (TTG→TTC) ‡																																0.12		0.04
327069	SNP	C→T	betT	G632G (GGC→GGT)																								0.07
328987	SNP	G→C	yahA	V302V (GTG→GTC)																												0.04
328988	SNP	G→C	yahA	D303H (GAC→CAC)																												0.04
329912	SNP	T→G	yahB	D78A (GAT→GCT)																	0.07
330877	SNP	T→A	yahC, yahD	intergenic (‑144/‑114)				0.15					0.1					0.1		0.12			0.05				0.12					0.07				0.15					0.04
332026	SNP	G→C	yahE	G131R (GGC→CGC)									0.06							0.08
332577	SNP	G→C	yahF	G30A (GGC→GCC)				0.08												0.11			0.03													0.05		0.06	0.05		0.04
332772	SNP	G→C	yahF	G95A (GGC→GCC)																																						0.04
334625	SNP	A→T	yahG	D197V (GAC→GTC)																				0.06
335739	SNP	T→C	yahG, yahI	intergenic (+285/‑137)																									0.08
335745	SNP	T→C	yahG, yahI	intergenic (+291/‑131)																									0.05
335761	SNP	G→T	yahG, yahI	intergenic (+307/‑115)																																			0.05
336209	SNP	G→A	yahI	V112M (GTG→ATG)																																0.05
336431	SNP	G→T	yahI	G186C (GGT→TGT)																									0.04
337298	SNP	C→T	yahJ	L155L (CTG→TTG)																																						0.04
337521	SNP	C→T	yahJ	P229L (CCT→CTT)																								0.06
339092	SNP	G→A	yahK	P166P (CCG→CCA)																								0.07
339375	SNP	G→C	yahK	D261H (GAT→CAT)																																			0.1
339380	SNP	C→T	yahK	G262G (GGC→GGT)																																			0.11
339381	SNP	A→G	yahK	T263A (ACC→GCC)																																			0.11
339386	SNP	G→C	yahK	M264I (ATG→ATC)																																			0.11
340237	SNP	T→A	yahL	N117K (AAT→AAA)					0.05
340415	SNP	A→T	yahL	K177* (AAA→TAA) ‡														0.09		0.09																					0.05
340416	SNP	A→T	yahL	K177I (AAA→ATA) ‡														0.1		0.09																					0.05
340792	SNP	A→G	yahL, yahM	intergenic (+90/‑323)									0.05
341456	SNP	C→T	yahN	R198H (CGC→CAC)			0.04
342319	SNP	A→G	yahO	D42G (GAT→GGT)																				0.09
342905	SNP	A→G	prpR	L417P (CTG→CCG)																															0.05
343829	SNP	A→G	prpR	V109A (GTT→GCT)			0.04
345353	SNP	A→G	prpB, prpC	intergenic (+70/‑370)																																		0.05
345384	SNP	G→C	prpB, prpC	intergenic (+101/‑339)					0.05																													0.04
345428	SNP	T→C	prpB, prpC	intergenic (+145/‑295)				0.09															0.03							0.08
345565	SNP	A→C	prpB, prpC	intergenic (+282/‑158)																			0.03
345579	SNP	G→T	prpB, prpC	intergenic (+296/‑144)																			0.03
345580	SNP	C→T	prpB, prpC	intergenic (+297/‑143)																			0.03
345637	SNP	A→C	prpB, prpC	intergenic (+354/‑86)																																0.07
345727	SUB	1156 bp→86 bp	prpC	coding (5‑1160/1170 nt)		1
347163	SNP	C→G	prpD	Q80E (CAG→GAG)																																					0.03
347182	SNP	T→C	prpD	V86A (GTC→GCC)																									0.06
348856	SNP	T→A	prpE	V147E (GTG→GAG)																																			0.06
348953	SNP	C→T	prpE	D179D (GAC→GAT)																																			0.08
349233	SNP	G→A	prpE	A273T (GCG→ACG)																																				0.05
352231	SNP	T→A	codA	I117N (ATT→AAT)																								0.04
352234	SNP	A→T	codA	Q118L (CAG→CTG)																								0.05
352867	SNP	T→A	codA	L329Q (CTG→CAG)				0.09																												0.06
352871	SNP	A→C	codA	Q330H (CAA→CAC)				0.11
352872	SNP	G→T	codA	V331L (GTG→TTG)				0.09
352876	SNP	T→A	codA	L332Q (CTG→CAG)				0.09
353332	SNP	G→A	codA, cynR	intergenic (+167/+170)						0.06
353486	SNP	A→T	codA, cynR	intergenic (+321/+16)																															0.06
353489	SNP	C→T	codA, cynR	intergenic (+324/+13)																										0.05
353517	SNP	T→C	cynR	G295G (GGA→GGG)																										0.05
353537	SNP	T→C	cynR	K289E (AAA→GAA)														0.06
356324	SNP	A→G	cynX	I208V (ATT→GTT)																																			0.04
357387	SNP	G→A	lacA	A62V (GCC→GTC)							0.04
357605	SNP	A→G	lacA, lacY	intergenic (‑34/+32)														0.05
357606	SNP	A→C	lacA, lacY	intergenic (‑35/+31)									0.05					0.05
357612	SNP	T→G	lacA, lacY	intergenic (‑41/+25)									0.05					0.05
357613	SNP	C→A	lacA, lacY	intergenic (‑42/+24)														0.05					0.03
357679	SNP	G→C	lacY	G404G (GGC→GGG)				0.1																							0.03					0.07			0.06
357682	SNP	G→C	lacY	P403P (CCC→CCG)				0.1																							0.03								0.06
357685	SNP	G→C	lacY	G402G (GGC→GGG)				0.09																							0.03								0.06
358973	SNP	T→G	lacZ	pseudogene (1094/1125 nt)																																	0.06
359392	SNP	G→A	lacZ	pseudogene (675/1125 nt)																								0.06
360167	SNP	T→A	lacZ, lacI	intergenic (‑101/+494)																																					0.04
360240	SNP	C→T	lacZ, lacI	intergenic (‑174/+421)																												0.04				0.06					0.03
360246	SNP	T→G	lacZ, lacI	intergenic (‑180/+415)				0.04																								0.03				0.05
360249	SNP	C→A	lacZ, lacI	intergenic (‑183/+412)				0.04																			0.04					0.03				0.05
360255	SNP	A→G	lacZ, lacI	intergenic (‑189/+406)																			0.03									0.03						0.03
360671	SNP	C→A	lacI	S358I (AGC→ATC)																								0.05
360789	INS	+T	lacI	coding (955/1083 nt)				0.11										0.13														0.05				0.07		0.05			0.03
360796	DEL	Δ1 bp	lacI	coding (948/1083 nt)				0.11										0.12		0.08												0.05				0.07		0.05			0.03
360803	SNP	T→G	lacI	K314T (AAG→ACG)				0.08										0.1
361726	SNP	T→C	lacI	L6L (TTA→TTG)																															0.05
362694	SNP	T→A	mhpR, mhpA	intergenic (‑41/‑150)																																					0.04
365297	SNP	C→G	mhpB	A263G (GCC→GGC)				0.12												0.13							0.12					0.04				0.12			0.07		0.06	0.04
365300	SNP	T→A	mhpB	I264N (ATT→AAT)				0.13												0.13							0.12					0.04				0.13			0.07		0.06	0.04
365303	SNP	C→G	mhpB	A265G (GCC→GGC)				0.13												0.14							0.12					0.04				0.14			0.06		0.06	0.04
365388	SNP	T→G	mhpB	R293R (CGT→CGG)																																			0.06
365391	SNP	T→A	mhpB	Y294* (TAT→TAA)																																			0.06
365394	SNP	C→A	mhpB	Y295* (TAC→TAA)																																			0.06
367975	SNP	G→A	mhpD	P135P (CCG→CCA)																																					0.04
367980	SNP	T→C	mhpD	L137P (CTG→CCG)																																					0.04
368026	SNP	C→T	mhpD	V152V (GTC→GTT)																0.07
368788	SNP	C→G	mhpF	P138A (CCA→GCA)				0.08
368788	SNP	C→G	mhpF	P138A (CCA→GCA) ‡																			0.04															0.07			0.03	0.05
368789	SNP	C→G	mhpF	P138R (CCA→CGA) ‡																			0.03															0.07			0.04	0.05
370393	SNP	G→A	mhpE, mhpT	intergenic (+56/‑522)														0.06
370394	SNP	C→A	mhpE, mhpT	intergenic (+57/‑521)														0.06
370401	SNP	A→C	mhpE, mhpT	intergenic (+64/‑514)														0.05
370407	SNP	T→G	mhpE, mhpT	intergenic (+70/‑508)														0.05
370408	SNP	T→C	mhpE, mhpT	intergenic (+71/‑507)														0.05
370442	SNP	T→C	mhpE, mhpT	intergenic (+105/‑473)																															0.05
370501	SNP	G→A	mhpE, mhpT	intergenic (+164/‑414)				0.06
371502	SNP	T→C	mhpT	A196A (GCT→GCC)														0.07														0.03
371503	SNP	G→A	mhpT	G197S (GGC→AGC)														0.07		0.14												0.04
372134	SNP	T→A	mhpT, yaiL	intergenic (+8/‑94)									0.08																							0.07
372137	SNP	T→A	mhpT, yaiL	intergenic (+11/‑91)									0.08																							0.07
372481	SNP	C→G	yaiL	A85G (GCC→GGC)																									0.04
372934	SNP	C→T	yaiL, frmB	intergenic (+167/+57)																																			0.05
373604	SNP	A→T	frmB	I74N (ATT→AAT)																			0.03													0.06
375547	SNP	G→T	yaiO	A251D (GCC→GAC)																																		0.06
375554	SNP	G→C	yaiO	L249V (CTT→GTT)																												0.04						0.04
375561	SNP	A→C	yaiO	G246G (GGT→GGG)				0.11																								0.05
378356	SNP	A→G	yaiP	L346L (TTA→CTA)																																		0.05
379353	SNP	C→T	yaiP	M13I (ATG→ATA) ‡				0.12					0.08					0.09		0.1							0.11		0.08			0.06				0.15					0.06	0.1
379354	SNP	A→G	yaiP	M13T (ATG→ACG) ‡				0.12					0.07					0.09		0.12							0.11		0.08			0.05				0.16					0.06	0.1
380141	SNP	G→T	yaiS, tauA	intergenic (‑69/‑547)																																			0.09
380142	SNP	C→G	yaiS, tauA	intergenic (‑70/‑546)																																			0.08
380143	SNP	A→C	yaiS, tauA	intergenic (‑71/‑545)																																			0.08
381180	SNP	T→A	tauA	W165R (TGG→AGG)								0.08	0.12										0.03						0.04							0.09			0.07		0.04
382017	DEL	Δ1 bp	tauB	coding (355/768 nt)					0.03
382300	SNP	T→A	tauB	L213Q (CTG→CAG)																																0.05					0.03
382972	SNP	C→T	tauC	S182S (AGC→AGT)					0.04
383491	SNP	G→A	tauD	E81K (GAG→AAG)																																						0.04
384540	SNP	T→G	hemB	D215A (GAC→GCC)																																			0.06
385052	SNP	G→A	hemB	Y44Y (TAC→TAT)																																			0.04
385124	SNP	C→G	hemB	M20I (ATG→ATC)								0.06
385893	SNP	G→T	yaiT	pseudogene (187/1458 nt)																								0.06
386987	SNP	A→G	yaiT	pseudogene (1281/1458 nt)																																			0.04
389544	SNP	G→A	yaiT	pseudogene (1119/1449 nt)																																			0.03
389697	SNP	C→T	yaiT	pseudogene (1272/1449 nt)																																			0.04
389928	SNP	G→A	yaiT, yaiV	intergenic (+54/‑34)						0.05																						0.04
389929	SNP	G→T	yaiT, yaiV	intergenic (+55/‑33)						0.06													0.04									0.04
389930	SNP	A→C	yaiT, yaiV	intergenic (+56/‑32)						0.06													0.04									0.04
389931	SNP	T→C	yaiT, yaiV	intergenic (+57/‑31)						0.05																						0.04
390575	SNP	C→T	yaiV	S205L (TCA→TTA)															0.07
391986	SNP	G→A	ampH, sbmA	intergenic (‑243/‑109)																								0.08
392472	SNP	G→A	sbmA	P126P (CCG→CCA)																																						0.04
392729	SNP	C→T	sbmA	A212V (GCC→GTC)																												0.03				0.05
392733	SNP	C→G	sbmA	I213M (ATC→ATG)																												0.04				0.06
392737	SNP	A→G	sbmA	T215A (ACG→GCG)				0.14																								0.03				0.05
394404	SNP	G→A	yaiW	A359A (GCG→GCA)																								0.07
395257	SNP	A→G	yaiZ	Q70R (CAA→CGA)				0.15										0.08																		0.13					0.04
395262	SNP	G→T	yaiZ, ddlA	intergenic (+1/+23)				0.15					0.06					0.07					0.03													0.12		0.04			0.03
395264	SNP	A→T	yaiZ, ddlA	intergenic (+3/+21)				0.16					0.07					0.07					0.03													0.12					0.04
395266	SNP	A→C	yaiZ, ddlA	intergenic (+5/+19)				0.16					0.06					0.08					0.03													0.12					0.04
395271	SNP	C→T	yaiZ, ddlA	intergenic (+10/+14)				0.16					0.06					0.07					0.03													0.12					0.03
395464	SNP	T→A	ddlA	T306S (ACC→TCC)																										0.06
396878	SNP	G→T	iraP	A13S (GCC→TCC)																																						0.04
396964	SNP	G→A	iraP	A41A (GCG→GCA)																								0.07
398634	SNP	T→C	phoA, psiF	intergenic (+16/‑103)						0.1										0.1												0.03				0.13		0.07
398638	SNP	T→A	phoA, psiF	intergenic (+20/‑99)																0.1												0.03				0.11		0.07
398639	SNP	T→A	phoA, psiF	intergenic (+21/‑98)																0.1												0.03				0.11		0.07			0.03
398643	SNP	G→A	phoA, psiF	intergenic (+25/‑94)																0.1												0.03				0.11		0.07
401814	SNP	A→G	yaiI, aroL	intergenic (+136/‑47)																							0.05
403139	SNP	C→T	aroM	L86F (CTC→TTC)																	0.08
404495	SNP	C→T	ykiA, rdgC	intergenic (+89/+69)			0.04
405438	SNP	C→T	rdgC	S13N (AGC→AAC)																																			0.05
405787	SNP	G→A	mak	G63D (GGC→GAC)																	0.09
406378	INS	+G	mak	coding (779/909 nt)									0.15										0.03													0.07					0.04
406383	DEL	Δ1 bp	mak	coding (784/909 nt)									0.15																							0.07					0.04
406533	SNP	T→G	mak, araJ	intergenic (+25/+220)																																0.05			0.06
406536	SNP	C→A	mak, araJ	intergenic (+28/+217)																																0.06
406922	SNP	A→T	araJ	V339D (GTC→GAC)																																0.09					0.03
409319	SNP	G→T	sbcC	Q631K (CAA→AAA)																										0.03
410283	SNP	A→C	sbcC	I309M (ATT→ATG)				0.11					0.05							0.07																0.1					0.06
410288	SNP	G→T	sbcC	H308N (CAT→AAT)				0.12												0.07																0.11					0.05
412430	SNP	C→T	sbcD, phoB	intergenic (‑22/‑168)																																			0.05
413800	SNP	T→C	phoR	F152F (TTT→TTC)																																						0.05
414861	SNP	G→A	phoR, brnQ	intergenic (+221/‑186)																																			0.07
415868	DEL	Δ1 bp	brnQ	coding (822/1320 nt)																0.07
416017	DEL	Δ4 bp	brnQ	coding (971‑974/1320 nt)																			0.09	0.04
416397	SNP	T→A	brnQ, proY	intergenic (+31/‑45)																												0.05				0.1					0.06
416398	SNP	G→T	brnQ, proY	intergenic (+32/‑44)																												0.05				0.1					0.06
416401	SNP	A→C	brnQ, proY	intergenic (+35/‑41)						0.08																						0.05				0.1					0.06
416402	SNP	T→A	brnQ, proY	intergenic (+36/‑40)																												0.05				0.1					0.06
417065	SNP	G→A	proY	V208V (GTG→GTA)																								0.05
417993	SNP	T→G	malZ	L7R (CTG→CGG)				0.09		0.06								0.13		0.05																0.04
417996	SNP	C→A	malZ	P8Q (CCG→CAG)				0.08		0.06								0.12		0.05																0.04
419301	SNP	A→G	malZ	Q443R (CAG→CGG)																								0.04
419445	SNP	A→C	malZ	N491T (AAC→ACC) ‡																							0.07
419446	SNP	C→G	malZ	N491K (AAC→AAG) ‡																							0.06
419451	SNP	C→G	malZ	P493R (CCG→CGG)																							0.07
419529	SNP	C→T	malZ	A519V (GCG→GTG)			0.04
420328	SNP	G→T	acpH	S16* (TCG→TAG) ‡				0.1																			0.1					0.03				0.08					0.04
420328	SNP	G→T	acpH	S16* (TCG→TAG)																									0.05
420329	SNP	A→C	acpH	S16A (TCG→GCG) ‡				0.09																			0.11					0.04				0.09					0.04
422767	SNP	G→A	yajC	V9I (GTA→ATA)																	0.11
423768	SNP	G→A	secD	A222A (GCG→GCA)																								0.05
425105	SNP	G→A	secF	G49R (GGG→AGG)																																						0.04
426563	SNP	A→T	yajD, tsx	intergenic (+155/+22)				0.1		0.06								0.11					0.06									0.07				0.1		0.07	0.09		0.04	0.14
426565	SNP	A→T	yajD, tsx	intergenic (+157/+20)				0.1		0.06								0.13					0.05						0.13			0.07				0.11		0.07	0.09		0.04	0.13
426567	SNP	A→T	yajD, tsx	intergenic (+159/+18)				0.1		0.06								0.13					0.05									0.07				0.11		0.07	0.09		0.04	0.13
427221	SNP	G→A	tsx	G83G (GGC→GGT)								0.07
430630	SNP	C→T	nusB	A13V (GCC→GTC)			0.04
430846	SNP	T→A	nusB	L85Q (CTG→CAG)				0.08										0.09														0.05						0.04			0.04
430852	SNP	T→A	nusB	I87N (ATT→AAT)				0.08										0.08														0.05						0.04			0.04
430858	SNP	T→A	nusB	L89Q (CTG→CAG)				0.09										0.08														0.04						0.04			0.04
432146	DEL	Δ1 bp	pgpA	coding (102/519 nt)										0.05																										0.05
432152	SNP	T→C	pgpA	V36V (GTT→GTC)																												0.04
432155	SNP	T→A	pgpA	P37P (CCT→CCA)																												0.03
432158	SNP	G→A	pgpA	G38G (GGG→GGA)																												0.04
432394	SNP	T→C	pgpA	F117S (TTT→TCT)																																						0.04
432554	SNP	T→C	pgpA	I170I (ATT→ATC)																	0.12
433278	SNP	A→T	yajO	I105N (ATT→AAT)																																0.07
434196	SNP	T→G	dxs	N480H (AAC→CAC)									0.09
434199	SNP	C→A	dxs	G479C (GGC→TGC)									0.1
434737	SNP	G→A	dxs	H299H (CAC→CAT)																																	0.08
435271	SNP	C→T	dxs	G121G (GGG→GGA)																			0.03
436118	SNP	C→A	ispA	S147I (AGC→ATC) ‡									0.06																			0.03				0.09					0.03
436118	SNP	C→A	ispA	S147I (AGC→ATC)														0.06
436119	SNP	T→G	ispA	S147R (AGC→CGC) ‡									0.07																			0.03				0.08					0.03
438478	SNP	G→A	thiI, yajL	intergenic (+25/+29)				0.15					0.1							0.13			0.04						0.07			0.06				0.13			0.13		0.05
438479	SNP	T→C	thiI, yajL	intergenic (+26/+28)				0.15					0.11							0.13			0.04						0.07			0.06				0.12			0.15		0.05
442245	SNP	A→G	yajR, cyoE	intergenic (‑123/+26)																												0.07
443299	SNP	C→T	cyoD	M68I (ATG→ATA)																													0.03
444319	SNP	G→C	cyoB	I593M (ATC→ATG)																																			0.06
444421	SNP	G→A	cyoB	H559H (CAC→CAT) ‡				0.06					0.1					0.07									0.11
444422	SNP	T→C	cyoB	H559R (CAC→CGC) ‡				0.06					0.08					0.07									0.11
444755	SNP	A→G	cyoB	L448P (CTG→CCG)																			0.04																		0.03
444760	SNP	G→C	cyoB	F446L (TTC→TTG)																																					0.03
444765	SNP	C→T	cyoB	G445S (GGT→AGT)																																					0.03
444912	SNP	T→C	cyoB	M396V (ATG→GTG)																										0.11					0.14
446434	SNP	G→A	cyoA	S211S (AGC→AGT)																																			0.04
446726	SNP	A→T	cyoA	L114H (CTT→CAT)																																			0.03
447484	SNP	A→T	cyoA, ampG	intergenic (‑418/+42)																												0.05									0.03
448669	SNP	C→T	ampG	A111A (GCG→GCA)																																			0.05
450309	SNP	T→C	bolA, tig	intergenic (+64/‑280)				0.1		0.11			0.1					0.13		0.13			0.05						0.06			0.06				0.14		0.06			0.08
450312	SNP	G→A	bolA, tig	intergenic (+67/‑277)				0.1		0.11			0.1					0.13		0.13			0.05						0.06			0.05				0.15		0.06			0.07
451787	DEL	Δ1 bp	tig	coding (1199/1299 nt)																												0.03
452229	SNP	A→G	clpP	I33V (ATC→GTC)																	0.12
453105	SNP	A→C	clpX	D75A (GAC→GCC)																0.1												0.03									0.04
453110	SNP	T→A	clpX	Y77N (TAC→AAC)																0.1																					0.05
453115	SNP	T→A	clpX	V78V (GTT→GTA)																0.1			0.03																		0.04
453120	SNP	G→T	clpX	G80V (GGC→GTC)																0.1
455768	SNP	G→C	lon	M475I (ATG→ATC)																								0.07
459293	SNP	T→C	ppiD, ybaV	intergenic (+51/‑100)																	0.1
459810	SNP	C→A	ybaV, fadM	intergenic (+46/‑48)				0.11									0.05	0.09					0.04				0.09					0.03				0.09		0.05	0.08		0.06	0.06
459812	SNP	A→T	ybaV, fadM	intergenic (+48/‑46)				0.1			0.04						0.04	0.09					0.04				0.08									0.09		0.05	0.07		0.06	0.06
459814	SNP	T→G	ybaV, fadM	intergenic (+50/‑44)				0.1									0.06	0.09					0.04				0.08					0.03				0.09		0.06	0.08		0.05	0.06
460221	SNP	G→A	fadM	E122K (GAA→AAA)																	0.08
460649	INS	+T	queC	coding (355/696 nt)																								0.1
460653	SNP	T→G	queC	E117D (GAA→GAC)																								0.1
463728	SNP	G→T	cof, ybaO	intergenic (+42/‑111)																															0.09
464535	SNP	T→C	mdlA	V70A (GTT→GCT)																																			0.03
466019	SNP	C→T	mdlA	R565C (CGC→TGC)																																			0.05
467499	SNP	C→T	mdlB	L470L (CTG→TTG)																																						0.04
468045	SNP	A→T	mdlB, glnK	intergenic (+172/‑9)						0.08	0.04	0.2
468085	SNP	T→C	glnK	F11S (TTC→TCC)																											0.05
468093	DEL	Δ1 bp	glnK	coding (40/339 nt)							0.24	0.19	0.27	0.17		1
468112	SNP	T→G	glnK	L20* (TTA→TGA)																											0.05	0.05	0.04
468124	DEL	Δ1 bp	glnK	coding (71/339 nt)																											0.03
468126	DEL	Δ1 bp	glnK	coding (73/339 nt)																											0.05	0.1	0.09							0.11	0.22	0.15		1
468144	DEL	Δ1 bp	glnK	coding (91/339 nt)																											0.03			1
468168	SNP	C→T	glnK	Q39* (CAG→TAG)																											0.05	0.07	0.09
468214	DEL	Δ1 bp	glnK	coding (161/339 nt)																			0.03
468288	SNP	A→T	glnK	K79* (AAG→TAG)																					1
468297	INS	+GCTT	glnK	coding (244/339 nt)																											0.1	0.12	0.09
469147	SNP	G→T	amtB	A242A (GCG→GCT)																																					0.03
469149	SNP	G→A	amtB	G243D (GGC→GAC)																			0.03
471427	SNP	C→G	ybaY, ybaZ	intergenic (+20/+11)				0.08		0.08				0.06				0.1		0.13			0.03				0.14			0.03		0.03				0.1			0.1	0.17	0.1	0.09
471428	SNP	C→G	ybaY, ybaZ	intergenic (+21/+10)				0.08		0.08				0.06				0.08		0.13			0.04				0.14			0.03		0.03			0.03	0.1			0.1	0.16	0.09	0.09
471826	SNP	A→G	ybaZ	M1T (ATG→ACG) †				0.06
473015	SNP	A→C	ylaB	H353Q (CAT→CAG)																																						0.04
474206	SNP	C→T	ylaB, ylaC	intergenic (‑133/+31)				0.17		0.08								0.08		0.09			0.05						0.09			0.05				0.13					0.08	0.05
474208	SNP	G→A	ylaB, ylaC	intergenic (‑135/+29)				0.18		0.08			0.08					0.08		0.09			0.05						0.09			0.05				0.12					0.08
474213	SNP	T→C	ylaB, ylaC	intergenic (‑140/+24)				0.17		0.07								0.08		0.1			0.05						0.09			0.06				0.12					0.08	0.05
474215	SNP	A→G	ylaB, ylaC	intergenic (‑142/+22)				0.18		0.07								0.09		0.09			0.05						0.09			0.05				0.14					0.08
475692	SNP	C→G	hha	E25Q (GAG→CAG)						0.07			0.09				0.03										0.06					0.04				0.1					0.03
475693	SNP	C→G	hha	L24L (CTG→CTC)						0.06	0.03		0.09				0.03										0.05					0.04				0.1					0.04
476681	SNP	T→G	tomB, acrB	intergenic (‑517/+29)				0.15		0.11			0.09					0.11		0.19									0.08			0.06				0.11		0.1			0.07
476684	SNP	C→A	tomB, acrB	intergenic (‑520/+26)				0.15		0.12			0.08					0.09		0.17									0.08			0.06				0.12		0.1			0.07
478167	SNP	G→C	acrB	P565A (CCA→GCA)								0.05
480333	SNP	G→A	acrA	T248I (ACC→ATC)									0.07					0.07																				0.05
480335	SNP	G→C	acrA	I247M (ATC→ATG) ‡									0.07					0.07																				0.04
480337	SNP	T→C	acrA	I247V (ATC→GTC) ‡									0.07					0.07																				0.05
483909	SNP	A→G	mscK	I640V (ATC→GTC)																																			0.03
484111	SNP	T→C	mscK	M707T (ATG→ACG)																																			0.04
485747	SNP	G→C	priC	T174T (ACC→ACG)																																					0.03
485751	SNP	A→T	priC	L173* (TTA→TAA)																																					0.03
485755	SNP	G→C	priC	R172G (CGT→GGT)																																					0.03
488574	SNP	C→A	dnaX	P343T (CCG→ACG)																												0.03				0.08					0.03	0.05
488578	SNP	A→T	dnaX	D344V (GAC→GTC)																												0.03				0.07					0.03	0.05
488582	SNP	T→G	dnaX	R345R (CGT→CGG)																												0.03				0.08					0.03	0.05
488790	DEL	Δ1 bp	dnaX	coding (1243/1932 nt)																												0.04				0.1
488793	INS	+C	dnaX	coding (1246/1932 nt)																												0.04				0.1
488810	SNP	C→T	dnaX	R421R (CGC→CGT)																																						0.13
490496	SNP	C→T	recR, htpG	intergenic (+30/‑80)										0.05
491156	SNP	G→C	htpG	R194P (CGT→CCT)					0.04
492032	SNP	T→C	htpG	V486A (GTT→GCT)																								0.07
494915	SNP	A→C	aes	L172R (CTC→CGC) ‡																																				0.07
494916	SNP	G→T	aes	L172I (CTC→ATC) ‡																																				0.06
496911	SNP	A→G	gsk, ybaL	intergenic (+26/+107)																							0.06
496912	SNP	A→C	gsk, ybaL	intergenic (+27/+106)																							0.06
496918	SNP	T→G	gsk, ybaL	intergenic (+33/+100)																							0.06
496919	SNP	C→A	gsk, ybaL	intergenic (+34/+99)																							0.06
496925	SNP	G→T	gsk, ybaL	intergenic (+40/+93)																							0.06
499447	SNP	T→G	fsr	I236L (ATT→CTT)																								0.08
500033	DEL	Δ1 bp	fsr	coding (120/1221 nt)																																			0.04
500544	SNP	C→A	ushA	Q59K (CAA→AAA)					0.06
501187	SNP	C→T	ushA	T273M (ACG→ATG)																																						0.05
502668	SNP	G→A	ybaK, ybaP	intergenic (‑130/+74)																																					0.03
502672	SNP	A→T	ybaK, ybaP	intergenic (‑134/+70)																																					0.03
502676	SNP	T→C	ybaK, ybaP	intergenic (‑138/+66)																																					0.03
502724	SNP	G→T	ybaK, ybaP	intergenic (‑186/+18)														0.1														0.03				0.08					0.03
502727	SNP	A→C	ybaK, ybaP	intergenic (‑189/+15)														0.11					0.03									0.03				0.09					0.04
504194	SNP	G→A	ybaQ, copA	intergenic (+179/+137)				0.06																												0.05
504195	SNP	C→A	ybaQ, copA	intergenic (+180/+136)																																0.05
504201	SNP	T→G	ybaQ, copA	intergenic (+186/+130)				0.07																												0.06					0.03
504204	SNP	C→A	ybaQ, copA	intergenic (+189/+127)				0.07																												0.06					0.03
504210	SNP	T→G	ybaQ, copA	intergenic (+195/+121)				0.07																												0.04
504211	SNP	T→C	ybaQ, copA	intergenic (+196/+120)				0.07																												0.04
506165	DEL	Δ1 bp	copA	coding (671/2505 nt)																												0.04						0.05			0.05
506169	INS	+T	copA	coding (667/2505 nt)																												0.04						0.05			0.05
506185	SNP	G→C	copA	S217R (AGC→AGG)																												0.04
506189	SNP	C→T	copA	R216H (CGC→CAC)																												0.04
507668	SNP	T→G	glsA	V191G (GTG→GGG)				0.1															0.03						0.05			0.03									0.03
507675	SNP	C→A	glsA	T193T (ACC→ACA)				0.08																			0.09					0.03
508920	SNP	C→A	ybaT	L297M (CTG→ATG) ‡																																			0.08
508921	SNP	T→G	ybaT	L297R (CTG→CGG) ‡																																			0.08
512357	SNP	C→T	fetB	L107L (CTG→TTG)																																			0.06
512805	SNP	T→C	fetB	L256S (TTG→TCG)								0.06
512835	SNP	C→A	fetB, ybbN	intergenic (+17/+46)																																0.04
512836	SNP	A→T	fetB, ybbN	intergenic (+18/+45)																																0.04
512839	SNP	A→T	fetB, ybbN	intergenic (+21/+42)																																0.04
513644	SNP	C→A	ybbN	W31L (TGG→TTG)																			0.03
514316	SNP	A→G	ybbO	F97S (TTC→TCC)				0.14					0.05					0.07		0.11							0.06		0.06			0.04				0.11		0.04			0.03
514319	SNP	C→T	ybbO	G96E (GGA→GAA)				0.14										0.07		0.11							0.06		0.06			0.04				0.12		0.04			0.03
515696	SNP	G→A	ybbA	A170T (GCC→ACC)																				0.04
516354	SNP	G→T	ybbP	P161P (CCG→CCT)																									0.06
516357	SNP	T→A	ybbP	D162E (GAT→GAA)																												0.05
517750	SNP	G→T	ybbP	A627S (GCA→TCA)																																			0.05
519847	SNP	G→T	rhsD	P377P (CCG→CCT)																												0.04								0.06	0.06
519850	SNP	A→C	rhsD	A378A (GCA→GCC)																												0.04						0.04	0.06	0.06	0.05
520712	SNP	G→T	rhsD	D666Y (GAC→TAC)																																					0.03
520719	SNP	T→C	rhsD	L668P (CTG→CCG)																																		0.06			0.04
520852	SNP	C→T	rhsD	R712R (CGC→CGT)																																						0.05
520853	SNP	A→G	rhsD	T713A (ACG→GCG)																																						0.06
523319	SNP	T→C	ybbC	L95L (TTA→CTA)																																0.04
523480	SNP	G→A	rhsH	pseudogene (73/708 nt)																																						0.06
523522	SNP	G→C	rhsH	pseudogene (115/708 nt)														0.07
524351	SNP	C→T	ybbD	pseudogene (256/491 nt)																																					0.06
524441	SNP	C→A	ybbD	pseudogene (346/491 nt)													0.07
525929	SNP	G→A	mnmH	R252C (CGC→TGC)																																						0.04
527037	SNP	A→G	allS	L214S (TTG→TCG)																												0.03									0.04
527040	SNP	C→T	allS	R213Q (CGA→CAA)																												0.03									0.04
527243	SNP	C→T	allS	L145L (CTG→CTA)																									0.05
527619	SNP	G→A	allS	S20L (TCA→TTA)																																		0.03
527922	SNP	T→C	allA	L6L (TTA→CTA)																																			0.08
528061	SNP	C→T	allA	T52M (ACG→ATG)																																			0.05
528367	SNP	A→T	allA	E154V (GAA→GTA) ‡																																			0.03
528368	SNP	A→T	allA	E154D (GAA→GAT) ‡																																			0.03
529196	SNP	G→A	allR	E244K (GAA→AAA)				0.07
529198	INS	+C	allR	coding (732/816 nt)				0.07
529203	DEL	Δ1 bp	allR	coding (737/816 nt)				0.07
529206	SNP	T→C	allR	F247S (TTT→TCT)				0.07
529302	SNP	T→C	allR, gcl	intergenic (+20/‑70)				0.17										0.08														0.05				0.1					0.04	0.05
529305	SNP	G→A	allR, gcl	intergenic (+23/‑67)				0.16										0.08		0.07												0.05				0.09					0.04	0.05
532811	SNP	C→T	glxR	A257V (GCG→GTG)																																			0.05
534135	SNP	C→G	ybbW	N349K (AAC→AAG)								0.06
536049	SNP	G→T	ybbY	S10I (AGC→ATC)																			0.04
536062	SNP	A→C	ybbY	G14G (GGA→GGC)				0.06
536911	SNP	T→C	ybbY	I297I (ATT→ATC)																								0.08
538515	SNP	T→A	glxK, allE	intergenic (+26/+202)				0.09																												0.11		0.05			0.05
538518	SNP	T→A	glxK, allE	intergenic (+29/+199)				0.09															0.05													0.11		0.05			0.05
538547	SNP	G→C	glxK, allE	intergenic (+58/+170)				0.07		0.05				0.13				0.1		0.07			0.05									0.04				0.09			0.12	0.12	0.03
538550	SNP	G→C	glxK, allE	intergenic (+61/+167)				0.07		0.05								0.1		0.07			0.05									0.04				0.09			0.12	0.11	0.03
538663	SNP	A→T	glxK, allE	intergenic (+174/+54)				0.09		0.06																										0.09		0.1			0.03
538666	SNP	A→T	glxK, allE	intergenic (+177/+51)				0.09		0.06								0.12																		0.09		0.11			0.03
541009	SNP	T→C	allD	N271D (AAC→GAC)													0.04
541738	SNP	T→C	allD	T28A (ACC→GCC)			0.06
543089	SNP	C→T	fdrA	V318V (GTC→GTT)														0.1
543093	SNP	G→T	fdrA	A320S (GCG→TCG)														0.09
543098	SNP	A→C	fdrA	R321R (CGA→CGC)														0.1																		0.05
543102	SNP	A→G	fdrA	N323D (AAC→GAC)														0.08
545137	SNP	T→G	ylbF	S19A (TCC→GCC) ‡																			0.03
545138	SNP	C→A	ylbF	S19Y (TCC→TAC) ‡																			0.03
545968	SNP	A→G	ybcF	Q25R (CAA→CGA)																																			0.05
546817	SNP	G→A	ybcF, purK	intergenic (+29/+166)																																0.08
546818	SNP	C→A	ybcF, purK	intergenic (+30/+165)																																0.08
546824	SNP	T→G	ybcF, purK	intergenic (+36/+159)																																0.08
546826	SNP	G→C	ybcF, purK	intergenic (+38/+157)																																0.07
546828	SNP	C→A	ybcF, purK	intergenic (+40/+155)																																0.08
546834	SNP	T→G	ybcF, purK	intergenic (+46/+149)																																0.07
546835	SNP	T→C	ybcF, purK	intergenic (+47/+148)																																0.07
546945	SNP	A→C	ybcF, purK	intergenic (+157/+38)														0.06
547787	SNP	A→T	purK	D88E (GAT→GAA)																										0.03
547792	SNP	A→T	purK	F87I (TTC→ATC)																										0.04
548232	DEL	Δ1 bp	purE	coding (325/510 nt)																								0.06
548234	SNP	A→C	purE	V108G (GTA→GGA)																								0.06
548237	SNP	A→G	purE	I107T (ATC→ACC)																								0.06
548278	SNP	T→C	purE	V93V (GTA→GTG)				0.05
548929	SNP	C→A	lpxH	M156I (ATG→ATT)																									0.05
549341	SNP	G→A	lpxH	T19I (ACC→ATC)						0.05			0.07							0.1									0.06			0.03				0.06					0.04
549343	SNP	G→C	lpxH	I18M (ATC→ATG) ‡						0.05			0.08							0.11									0.06			0.03				0.06					0.04
549345	SNP	T→C	lpxH	I18V (ATC→GTC) ‡						0.05			0.08							0.09									0.06			0.03				0.06					0.04
552526	SNP	G→A	folD	G224G (GGC→GGT)																								0.08
560458	SNP	T→A	intD	Q326L (CAG→CTG)																									0.05
560464	SNP	A→G	intD	L324P (CTG→CCG)																																			0.03
561810	SNP	A→G	exoD	pseudogene (23/279 nt)				0.05												0.1
561823	SNP	C→T	exoD	pseudogene (10/279 nt)				0.05												0.14
564141	SNP	T→A	emrE, ybcK	intergenic (+38/‑217)						0.05			0.08							0.07												0.04				0.14					0.04	0.15
564146	SNP	T→A	emrE, ybcK	intergenic (+43/‑212)						0.05			0.07							0.07												0.04				0.12					0.03	0.15
564147	SNP	T→A	emrE, ybcK	intergenic (+44/‑211)						0.05			0.07							0.07												0.04				0.13					0.04	0.15
564152	SNP	T→A	emrE, ybcK	intergenic (+49/‑206)						0.05			0.07							0.07												0.04				0.12					0.04	0.15
564181	SNP	T→C	emrE, ybcK	intergenic (+78/‑177)																																		0.03
564616	SNP	G→T	ybcK	D87Y (GAC→TAC) ‡				0.21		0.07			0.1					0.08		0.15			0.07						0.09			0.07				0.2		0.08			0.06
564616	SNP	G→T	ybcK	D87Y (GAC→TAC)							0.04
564617	SNP	A→C	ybcK	D87A (GAC→GCC) ‡				0.19		0.06			0.11					0.07		0.15			0.06						0.09			0.07				0.19		0.08			0.06
564617	SNP	A→C	ybcK	D87A (GAC→GCC)										0.08
564617	SNP	A→C	ybcK	D87A (GAC→GCC)							0.04
569942	INS	+C	quuD, nmpC	intergenic (+147/+43)																																				0.11	0.03
569950	SNP	A→G	quuD, nmpC	intergenic (+155/+35)				0.06																								0.03								0.09
569951	SNP	A→T	quuD, nmpC	intergenic (+156/+34)																												0.03								0.09
569952	SNP	C→T	quuD, nmpC	intergenic (+157/+33)																												0.03								0.09
569960	DEL	Δ1 bp	quuD, nmpC	intergenic (+165/+25)																												0.03								0.09	0.03
572298	SNP	G→T	nmpC, essD	intergenic (‑17/‑556)																										0.05
573244	SNP	A→G	rrrD	D59G (GAC→GGC)																																				0.04
573962	SNP	C→G	rzpD	L134V (CTG→GTG)																																						0.03
576057	SNP	T→A	ylcI, nohD	intergenic (‑156/‑233)																												0.03
577298	SNP	C→T	tfaD	pseudogene (183/438 nt)																	0.06
578016	SNP	C→T	ybcY	pseudogene (245/653 nt)																	0.07
579206	SNP	T→A	appY	S24T (TCG→ACG)													0.11
579210	SNP	T→A	appY	F25Y (TTC→TAC)													0.08
579211	SNP	C→A	appY	F25L (TTC→TTA)					0.06
579944	SNP	G→T	appY, ompT	intergenic (+58/+192)					0.08
579945	SNP	A→T	appY, ompT	intergenic (+59/+191)					0.09
[truncated: 6,830 more rows]
