# Supplementary material for: The genetic basis for adaptation of model-designed syntrophic co-cultures
Source: PLoS Comput Biol. 2019 Mar 1;15(3):e1006213. doi: 10.1371/journal.pcbi.1006213 (PMC6415869; doi:10.1371/journal.pcbi.1006213)
Supplement: S4 Data — Genes with read coverage meeting the duplication criteria. Separate spreadsheets are provided for all samples using the mutant pair, ale number, flask number, isolate number, and replicate number to identify each sample. (ZIP) [file pcbi.1006213.s004.zip]

Archive with 91 entries (90 files):
- S4_Data/
- S4_Data/hisD_gltB_8_11_1_1_genes.csv
- S4_Data/hisD_pyrC_3_11_1_2_genes.csv
- S4_Data/hisD_pyrC_3_11_0_1_genes.csv
- S4_Data/hisD_pyrC_3_26_1_2_genes.csv
- S4_Data/hisD_pyrC_3_26_0_1_genes.csv
- S4_Data/hisD_pyrC_3_26_30_1_genes.csv
- S4_Data/hisD_pyrC_3_26_40_1_genes.csv
- S4_Data/hisD_pyrC_3_17_1_1_genes.csv
- S4_Data/hisD_pyrC_3_7_1_2_genes.csv
- S4_Data/hisD_pyrC_3_7_0_1_genes.csv
- S4_Data/hisD_pyrC_2_10_1_2_genes.csv
- S4_Data/hisD_pyrC_2_10_0_1_genes.csv
- S4_Data/hisD_pyrC_2_21_1_2_genes.csv
- S4_Data/hisD_pyrC_2_21_0_1_genes.csv
- S4_Data/hisD_pyrC_2_21_30_1_genes.csv
- S4_Data/hisD_pyrC_2_21_40_1_genes.csv
- S4_Data/hisD_pyrC_2_4_1_2_genes.csv
- S4_Data/hisD_pyrC_2_4_0_1_genes.csv
- S4_Data/hisD_pyrC_4_24_1_2_genes.csv
- S4_Data/hisD_pyrC_4_24_0_1_genes.csv
- S4_Data/hisD_pyrC_4_24_30_1_genes.csv
- S4_Data/hisD_pyrC_4_24_40_1_genes.csv
- S4_Data/hisD_pyrC_4_11_1_2_genes.csv
- S4_Data/hisD_pyrC_4_11_0_1_genes.csv
- S4_Data/hisD_pyrC_4_4_0_1_genes.csv
- S4_Data/hisD_pyrC_4_17_1_1_genes.csv
- S4_Data/hisD_gltA_11_8_1_2_genes.csv
- S4_Data/hisD_gltA_11_8_0_1_genes.csv
- S4_Data/hisD_gltA_11_20_1_1_genes.csv
- S4_Data/hisD_gltA_11_14_1_2_genes.csv
- S4_Data/hisD_gltA_11_14_0_1_genes.csv
- S4_Data/hisD_gltA_11_29_1_2_genes.csv
- S4_Data/hisD_gltA_11_29_0_1_genes.csv
- S4_Data/hisD_gltA_11_29_40_1_genes.csv
- S4_Data/hisD_gltA_10_11_1_2_genes.csv
- S4_Data/hisD_gltA_10_11_0_1_genes.csv
- S4_Data/hisD_gltA_10_23_1_1_genes.csv
- S4_Data/hisD_gltA_10_30_1_2_genes.csv
- S4_Data/hisD_gltA_10_30_0_1_genes.csv
- S4_Data/hisD_gltA_10_30_30_1_genes.csv
- S4_Data/hisD_gltA_10_30_40_1_genes.csv
- S4_Data/hisD_gltA_10_4_1_1_genes.csv
- S4_Data/hisD_gltA_10_16_1_2_genes.csv
- S4_Data/hisD_gltA_10_16_0_1_genes.csv
- S4_Data/hisD_gltA_12_18_1_2_genes.csv
- S4_Data/hisD_gltA_12_18_0_1_genes.csv
- S4_Data/hisD_gltA_12_26_1_1_genes.csv
- S4_Data/hisD_gltA_12_12_1_2_genes.csv
- S4_Data/hisD_gltA_12_12_0_1_genes.csv
- S4_Data/hisD_gltA_12_37_1_2_genes.csv
- S4_Data/hisD_gltA_12_37_0_1_genes.csv
- S4_Data/hisD_gltA_12_37_30_1_genes.csv
- S4_Data/hisD_gltA_12_37_40_1_genes.csv
- S4_Data/hisD_gltA_12_4_1_1_genes.csv
- S4_Data/hisD_gltA_9_32_1_1_genes.csv
- S4_Data/hisD_gltA_9_44_1_2_genes.csv
- S4_Data/hisD_gltA_9_44_0_1_genes.csv
- S4_Data/hisD_gltA_9_44_30_1_genes.csv
- S4_Data/hisD_gltA_9_44_40_1_genes.csv
- S4_Data/hisD_gltA_9_12_1_2_genes.csv
- S4_Data/hisD_gltA_9_12_0_1_genes.csv
- S4_Data/hisD_gltA_9_20_1_2_genes.csv
- S4_Data/hisD_gltA_9_20_0_1_genes.csv
- S4_Data/hisD_gltA_9_4_1_1_genes.csv
- S4_Data/hisD_gltB_8_5_1_2_genes.csv
- S4_Data/hisD_gltB_8_5_0_1_genes.csv
- S4_Data/hisD_gltB_8_7_1_2_genes.csv
- S4_Data/hisD_gltB_8_7_0_1_genes.csv
- S4_Data/hisD_gltB_8_17_1_2_genes.csv
- S4_Data/hisD_gltB_8_17_0_1_genes.csv
- S4_Data/hisD_gltB_8_17_30_1_genes.csv
- S4_Data/hisD_gltB_8_17_40_1_genes.csv
- S4_Data/hisD_gltB_5_18_1_1_genes.csv
- S4_Data/hisD_gltB_5_5_1_2_genes.csv
- S4_Data/hisD_gltB_5_5_0_1_genes.csv
- S4_Data/hisD_gltB_5_10_1_2_genes.csv
- S4_Data/hisD_gltB_5_10_0_1_genes.csv
- S4_Data/hisD_gltB_5_28_1_2_genes.csv
- S4_Data/hisD_gltB_5_28_0_1_genes.csv
- S4_Data/hisD_gltB_5_28_30_1_genes.csv
- S4_Data/hisD_gltB_5_28_40_1_genes.csv
- S4_Data/hisD_gltB_6_10_1_2_genes.csv
- S4_Data/hisD_gltB_6_10_0_1_genes.csv
- S4_Data/hisD_gltB_6_13_1_1_genes.csv
- S4_Data/hisD_gltB_6_17_1_2_genes.csv
- S4_Data/hisD_gltB_6_17_0_1_genes.csv
- S4_Data/hisD_gltB_6_17_30_1_genes.csv
- S4_Data/hisD_gltB_6_17_40_1_genes.csv
- S4_Data/hisD_gltB_6_6_1_2_genes.csv
- S4_Data/hisD_gltB_6_6_0_1_genes.csv
