# Supplementary material for: The genetic basis for adaptation of model-designed syntrophic co-cultures
Source: PLoS Comput Biol. 2019 Mar 1;15(3):e1006213. doi: 10.1371/journal.pcbi.1006213 (PMC6415869; doi:10.1371/journal.pcbi.1006213)
Supplement: S4 Data — Genes with read coverage meeting the duplication criteria. Separate spreadsheets are provided for all samples using the mutant pair, ale number, flask number, isolate number, and replicate number to identify each sample. (ZIP) [file pcbi.1006213.s004.zip › S4_Data/hisD_pyrC_3_11_1_2_genes.csv]

	Multiplicity	Group Number	Start Position	Product	Gene	iJO1366 Reactions
ykfN	1.4721229923667267	1.0	258860.0	No_gene_product	b4626
hha	1.2895026307463788	2.0	475648.0	modulator of gene expression, with H-NS	b0460
ymfI	1.3044324583840958	3.0	1196952.0	e14 prophage; uncharacterized protein	b1143
ldrA	1.3762963045882786	4.0	1264640.0	toxic polypeptide, small	b4419
ldrC	1.473122472370597	4.0	1265693.0	toxic polypeptide, small	b4423
tfaR	1.6215521937786501	5.0	1426667.0	Rac prophage; putative tail fiber assembly protein	b1373
ydfK	1.575357032424569	6.0	1627328.0	cold shock protein, function unknown, Qin prophage	b1544
tfaQ	1.6437073338644348	6.0	1628566.0	Qin prophage; putative tail fibre assembly protein	b1546
ibsA	1.4047136187723845	7.0	2146829.0	toxic membrane protein	b4667
yfbM	1.329604547370451	8.0	2380412.0	DUF1877 family protein	b2272
yfbN	1.3337904991114384	8.0	2381824.0	uncharacterized protein	b2273
yfbO	1.4473919662662402	8.0	2382113.0	uncharacterized protein	b2274
yfbP	1.3237871316274707	8.0	2382594.0	TPR-like repeats-containing protein	b2275
nuoA	1.3286781024419387	9.0	2398208.0	NADH:ubiquinone oxidoreductase, membrane subunit A	b2288	['NADH18pp', 'NADH17pp', 'NADH16pp']
gtrA	1.372391591870374	10.0	2461333.0	CPS-53 (KpLE1) prophage; bactoprenol-linked glucose translocase/flippase	b2350
gtrB	1.4014496636240246	10.0	2461696.0	CPS-53 (KpLE1) prophage; bactoprenol glucosyl transferase	b2351
gtrS	1.376791208934539	10.0	2463744.0	serotype-specific glucosyl transferase, CPS-53 (KpLE1) prophage	b2352
raiA	1.5001396053407043	11.0	2730512.0	cold shock protein associated with 30S ribosomal subunit	b2597
pheL	1.378865955338969	11.0	2730957.0	pheA gene leader peptide	b2598
yfjJ	1.3523766799413466	12.0	2753905.0	CP4-57 prophage; uncharacterized protein	b2626
ypjC	1.3469741293493993	13.0	2777088.0	No_gene_product	b2650
ygbF	1.3996320520158667	14.0	2871927.0	CRISPR adaptation ssRNA endonuclease	b2754
casA	1.3455698807832737	15.0	2875988.0	CRISP RNA (crRNA) containing Cascade antiviral complex protein	b2760
queE	1.3349998885024528	16.0	2898105.0	7-carboxy-7-deazaguanine synthase; queosine biosynthesis	b2777
yqeG	1.358469385422595	17.0	2979840.0	putative transporter	b2845
yqeH	1.4696113975386764	17.0	2980894.0	putative LuxR family transcriptional regulator	b2846
yqeL	1.6148635440305295	17.0	2983177.0	uncharacterized protein	b4683
yqeK	1.3919581267042158	17.0	2983293.0	uncharacterized protein	b2849
ygeG	1.4017747683545012	17.0	2984626.0	SycD-like chaperone family TPR-repeat-containing protein	b2851
ygeH	1.4458669841314398	17.0	2985452.0	putative transcriptional regulator	b2852
ygeI	1.4844636039213592	17.0	2987008.0	uncharacterized protein	b2853
yqgB	1.3612513822404624	18.0	3079278.0	uncharacterized protein	b2939
rbfA	1.4977315596300624	19.0	3306135.0	30s ribosome binding factor	b3167
yhhH	3.3350530774966587	20.0	3616768.0	putative NTF2 fold immunity protein for polymorphic toxin RhsB	b3483
yrhC	3.3450441105018687	20.0	3617246.0	No_gene_product	b4552
yhhI	3.537274303230187	20.0	3618816.0	putative transposase	b3484
yhhJ	2.6880035954035058	20.0	3619038.0	putative ABC transporter permease	b3485
rbbA	2.649090577391782	20.0	3620864.0	ribosome-associated ATPase: ATP-binding protein/ATP-binding membrane protein	b3486
yhiI	2.7590726613198333	20.0	3622912.0	putative membrane fusion protein (MFP) of efflux pump	b3487
yhiJ	3.6693113534065875	20.0	3624327.0	DUF4049 family protein	b3488
yhiL	3.481659257986274	20.0	3626211.0	No_gene_product	b4660
yhiM	3.0532921323161744	20.0	3629056.0	acid resistance protein, inner membrane	b3491
yhiN	2.6798869854721166	20.0	3629567.0	putative oxidoreductase	b3492
pitA	2.9027804467595657	20.0	3631001.0	phosphate transporter, low-affinity; tellurite importer	b3493	['PIt2rpp']
uspB	2.9745080181839616	20.0	3632744.0	universal stress (ethanol tolerance) protein B	b3494
uspA	3.109300342338061	20.0	3633470.0	universal stress global response regulator	b3495
dtpB	2.9707909044552836	20.0	3634221.0	dipeptide and tripeptide permease B	b3496	['LALADGLUtpp', 'LALALGLUtpp']
rsmJ	2.676691514640378	20.0	3635739.0	16S rRNA m(2)G1516 methyltransferase, SAM-dependent	b3497
prlC	2.7591981897536106	20.0	3637248.0	oligopeptidase A	b3498
rlmJ	2.7011869914317126	20.0	3639296.0	23S rRNA m(6)A2030 methyltransferase, SAM-dependent	b3499
gor	2.7377261820121537	20.0	3639658.0	glutathione oxidoreductase	b3500	['GTHOr']
dinQ	2.774001224074266	20.0	3641088.0	UV-inducible membrane toxin, DinQ-AgrB type I toxin-antitoxin system	b4613
arsR	3.1976395762230685	20.0	3641887.0	arsenical resistance operon transcriptional repressor; autorepressor	b3501
arsB	2.698411093735069	20.0	3643392.0	arsenite/antimonite transporter	b3502	['ASO3t8pp']
arsC	3.153332821974963	20.0	3643596.0	arsenate reductase	b3503	['ASR']
slp	3.6323653454225435	20.0	3647488.0	outer membrane lipoprotein	b3506
dctR	3.5297668442510615	20.0	3648042.0	Putative LuxR family repressor for dicarboxylate transport	b3507
yhiD	3.0901453867798576	20.0	3648614.0	putative Mg(2+) transport ATPase, inner membrane protein	b3508
hdeB	3.3138355548495197	20.0	3649536.0	acid-resistance protein	b3509
hdeA	3.1214270765906704	20.0	3650048.0	stress response protein acid-resistance protein	b3510
hdeD	2.8901845241401833	20.0	3650354.0	acid-resistance membrane protein	b3511
gadE	3.548832953438051	20.0	3651725.0	gad regulon transcriptional activator	b3512
mdtE	2.9163664193059877	20.0	3653632.0	anaerobic multidrug efflux transporter, ArcA-regulated	b3513
mdtF	2.8562373945917856	20.0	3653773.0	anaerobic multidrug efflux transporter, ArcA-regulated	b3514
gadW	3.21913177740275	20.0	3657728.0	transcriptional activator of gadA and gadBC; repressor of gadX	b3515
gadX	3.2148542871630674	20.0	3658345.0	acid resistance regulon transcriptional activator; autoactivator	b3516
gadA	3.136127121350793	20.0	3659539.0	glutamate decarboxylase A, PLP-dependent	b3517	['GLUDC']
yhjA	2.43833656497772	20.0	3661824.0	putative cytochrome C peroxidase	b3518
treF	2.763491540397209	20.0	3662951.0	cytoplasmic trehalase	b3519	['TREH']
yhjB	3.0847566296556206	20.0	3664651.0	putative DNA-binding transcriptional response regulator	b3520
yhjC	3.43870577082578	20.0	3665920.0	LysR family putative transcriptional regulator	b3521
yhjD	2.6959399301230977	20.0	3666721.0	inner membrane putative BrbK family alternate lipid exporter	b3522
yhjE	2.861826783567766	20.0	3668145.0	putative MFS transporter; membrane protein	b3523
yhjG	2.6275852435170477	20.0	3670016.0	putative inner membrane-anchored periplasmic AsmA family protein	b3524
yhjH	2.7615216056926117	20.0	3672064.0	cyclic-di-GMP phosphodiesterase, FlhDC-regulated	b3525
kdgK	2.908790595864988	20.0	3672778.0	2-dehydro-3-deoxygluconokinase	b3526	['DDGLK']
yhjJ	2.9770376528898153	20.0	3673803.0	putative periplasmic M16 family chaperone	b3527
dctA	3.0860597976213295	20.0	3676160.0	C4-dicarboxylic acid, orotate and citrate transporter	b3528	['FUMt2_2pp', 'ASPt2_2pp', 'SUCCt2_2pp', 'MALDt2_2pp', 'MALt2_2pp', 'OROTt2_2pp']
yhjK	2.7827292121020277	20.0	3678208.0	cyclic-di-GMP phosphodiesterase	b3529
bcsC	2.6598036808111374	20.0	3679059.0	cellulose synthase subunit	b3530
bcsZ	2.709295653055885	20.0	3682514.0	endo-1,4-D-glucanase	b3531
bcsB	2.743657466760194	20.0	3683627.0	regulator of cellulose synthase, cyclic di-GMP binding	b3532
bcsA	2.5806123380562775	20.0	3686400.0	cellulose synthase, catalytic subunit	b3533
bcsQ	2.8984813925775015	20.0	3688592.0	No_gene_product	b3534
yhjR	3.3077605639187597	20.0	3689472.0	DUF2629 family protein	b3535
bcsE	2.9322225539489857	20.0	3689817.0	cellulose production protein	b3536
bcsF	2.43983480194704	20.0	3691520.0	DUF2636 family cellulose production small membrane protein	b3537
bcsG	2.8667696264334652	20.0	3691573.0	DUF3260 family cellulose production inner membrane protein	b3538
ldrD	3.137392410666502	20.0	3693339.0	toxic polypeptide, small	b4453
yhjV	3.0558692525870423	20.0	3694592.0	putative transporter	b3539
dppF	2.5435934027244156	20.0	3695223.0	dipeptide/heme ABC transporter ATPas	b3540	['PROGLYabcpp', 'CGLYabcpp', 'ALAALAabcpp']
dppD	2.7945907830157775	20.0	3696640.0	dipeptide/heme ABC transporter ATPas	b3541	['PROGLYabcpp', 'CGLYabcpp', 'ALAALAabcpp']
dppC	2.7175732173441487	20.0	3697218.0	dipeptide/heme ABC transporter permease	b3542	['PROGLYabcpp', 'CGLYabcpp', 'ALAALAabcpp']
dppB	2.8507286256262567	20.0	3698688.0	dipeptide/heme ABC transporter permease	b3543	['PROGLYabcpp', 'CGLYabcpp', 'ALAALAabcpp']
dppA	3.0624680598180753	20.0	3699457.0	dipeptide/heme ABC transporter periplasmic binding protein; dipeptide chemotaxis receptor	b3544	['PROGLYabcpp', 'CGLYabcpp', 'ALAALAabcpp']
eptB	2.9624429792247167	20.0	3702784.0	KDO phosphoethanolamine transferase, Ca(2+)-inducible	b3546	['PETNT181pp', 'PETNT161pp']
yhjX	2.914297408273407	20.0	3704832.0	pyruvate-inducible inner membrane protein, putative transporter	b3547
yhjY	3.0380150348247104	20.0	3705595.0	autotransporter beta-domain protein	b3548
tag	3.0341708310390896	20.0	3706880.0	3-methyl-adenine DNA glycosylase I, constitutive	b3549
yiaC	2.334700676976469	20.0	3707011.0	GNAT family putative N-acetyltransferase	b3550
bisC	2.4193057260427877	20.0	3707420.0	biotin sulfoxide reductase	b3551	['METSOXR1', 'BSORx', 'BSORy']
yiaD	2.580738136053224	20.0	3709906.0	multicopy suppressor of bamB; outer membrane lipoprotein	b3552
ghrB	2.774050770946253	20.0	3710976.0	glyoxylate/hydroxypyruvate reductase B	b3553	['2DGULRx', 'DKGLCNR2x', '2DGULRy', 'GLYCLTDy', 'DKGLCNR2y', 'HPYRRy', '2DGULRGy', 'HPYRRx', '2DGULRGx', 'GLYCLTDx']
yiaF	3.1251588941259314	20.0	3711693.0	barrier effect co-colonization resistance factor; DUF3053 family lipoprotein	b3554
yiaG	3.258716969318783	20.0	3713024.0	HTH_CROC1 family putative transcriptional regulator	b3555
cspA	3.2202526224218695	20.0	3713536.0	RNA chaperone and antiterminator, cold-inducible	b3556
hokA	3.37477580705406	20.0	3713807.0	toxic polypeptide, small	b4455
mokA	3.38366661807453	20.0	3713807.0	No_gene_product	b4647
insJ	3.4215864016008726	20.0	3714039.0	IS150 transposase A	b3557
insK	3.614282363665863	20.0	3715072.0	IS150 transposase B	b3558
glyS	2.9495121660098835	20.0	3715687.0	glycine tRNA synthetase, beta subunit	b3559	['GLYTRS']
glyQ	2.8650196596898474	20.0	3717766.0	glycine tRNA synthetase, alpha subunit	b3560	['GLYTRS']
ysaB	3.0558856800990557	20.0	3718772.0	uncharacterized protein	b4553
wecH	3.0335168091754956	20.0	3719246.0	O-acetyltransferase for enterobacterial common antigen (ECA)	b3561
yiaA	3.3386161495481264	20.0	3720283.0	YiaAB family inner membrane protein, tandem domains	b3562
yiaB	3.2790698377257983	20.0	3720766.0	YiaAB family inner membrane protein	b3563
xylB	2.724409842686372	20.0	3721276.0	xylulokinase	b3564	['DXYLK', 'XYLK']
xylA	2.8631100665356977	20.0	3723264.0	D-xylose isomerase	b3565	['XYLI2', 'XYLI1']
xylF	3.3062838789046505	20.0	3725312.0	D-xylose transporter subunit	b3566	['XYLabcpp']
xylG	3.000776020646242	20.0	3725560.0	D-xylose ABC transporter dual domain ATPase	b3567	['XYLabcpp']
xylH	2.665159373703592	20.0	3727360.0	D-xylose ABC transporter permease	b3568	['XYLabcpp']
xylR	2.836372223772934	20.0	3729408.0	xylose divergent operon transcriptional activator	b3569
bax	3.230786200339907	20.0	3729712.0	putative glucosaminidase	b3570
malS	2.896371335449117	20.0	3730856.0	alpha-amylase	b3571	['AAMYLpp']
avtA	2.953788069746477	20.0	3733504.0	valine-pyruvate aminotransferase; transaminase C; alanine-valine transaminase	b3572	['VPAMTr']
ysaA	3.043820058705503	20.0	3734468.0	putative hydrogenase, 4Fe-4S ferredoxin-type component	b3573
yiaJ	2.6670772692197384	20.0	3735552.0	transcriptional repressor for the yiaKLMNO-lyxK-sgbHUE operon	b3574
yiaK	2.977353884921708	20.0	3736092.0	2,3-diketo-L-gulonate reductase, NADH-dependent	b3575	['DOGULNR']
yiaL	3.2216344323032287	20.0	3737102.0	DUF386 family protein	b3576
yiaM	3.1113826577856702	20.0	3737687.0	2,3-diketo-L-gulonate TRAP transporter small permease protein	b3577	['XYLUt2pp']
yiaN	2.969529648430726	20.0	3738163.0	2,3-diketo-L-gulonate TRAP transporter large permease protein	b3578	['XYLUt2pp']
yiaO	2.8779258789447475	20.0	3739648.0	2,3-diketo-L-gulonate-binding periplasmic protein	b3579	['XYLUt2pp']
lyxK	2.776646696976961	20.0	3740443.0	L-xylulose kinase	b3580	['3KGK', 'XYLK2']
sgbH	2.615140183881479	20.0	3741936.0	3-keto-L-gulonate 6-phosphate decarboxylase	b3581	['KG6PDC']
sgbU	2.605181196428725	20.0	3742591.0	putative L-xylulose 5-phosphate 3-epimerase	b3582
sgbE	2.5482700054990852	20.0	3743744.0	L-ribulose-5-phosphate 4-epimerase	b3583	['RBP4E']
ysaC	3.2817958589816234	20.0	3744256.0	No_gene_product	b4648
ysaD	3.0370032817592767	20.0	3744277.0	No_gene_product	b4649
yiaT	2.840994260069156	20.0	3744487.0	putative outer membrane protein	b3584
yiaU	2.7078137788538856	20.0	3745792.0	putative DNA-binding transcriptional regulator	b3585
yiaV	2.869824428209586	20.0	3746322.0	signal-anchored membrane fusion protein (MFP) component of efflux pump	b3586
yiaW	3.367293376988777	20.0	3747464.0	DUF3302 family inner membrane protein	b3587
aldB	2.8695956307082158	20.0	3748332.0	aldehyde dehydrogenase B	b3588	['ALDD2y', 'ALDD3y']
yiaY	3.0721146441174505	20.0	3750035.0	L-threonine dehydrogenase	b3589
selB	2.8181464591286653	20.0	3751936.0	selenocysteinyl-tRNA-specific translation factor	b3590
selA	2.935113762744071	20.0	3753217.0	selenocysteine synthase	b3591	['SELCYSS']
yibF	2.978496364636186	20.0	3754706.0	glutathione S-transferase homolog	b3592
yiiF	1.3956513624815876	21.0	4073110.0	putative thymol sensitivity protein, CopG family putative transcriptional regulator	b3890
