# Supplementary material for: The genetic basis for adaptation of model-designed syntrophic co-cultures
Source: PLoS Comput Biol. 2019 Mar 1;15(3):e1006213. doi: 10.1371/journal.pcbi.1006213 (PMC6415869; doi:10.1371/journal.pcbi.1006213)
Supplement: S4 Data — Genes with read coverage meeting the duplication criteria. Separate spreadsheets are provided for all samples using the mutant pair, ale number, flask number, isolate number, and replicate number to identify each sample. (ZIP) [file pcbi.1006213.s004.zip › S4_Data/hisD_pyrC_3_11_0_1_genes.csv]

	Multiplicity	Group Number	Start Position	Product	Gene	iJO1366 Reactions
ykfM	1.514923514238323	1.0	234743.0	lethality reduction protein, putative inner membrane protein	b4586
ykgS	1.8919351757414082	2.0	286208.0	No_gene_product	b4688
ykgR	1.5617964638833584	3.0	308851.0	uncharacterized protein	b4671
ykgQ	1.4646308737748988	3.0	313149.0	No_gene_product	b4631
yahO	1.3765416421311734	4.0	342194.0	periplasmic protein, function unknown, YhcN family	b0329
tomB	1.3301335970283827	5.0	475789.0	Hha toxicity attenuator; conjugation-related protein	b0461
ybbC	1.3836717672088168	6.0	523036.0	putative immunity protein	b0498
sfmZ	1.3296283468008525	7.0	559303.0	response regulator family protein	b0535
ybcK	1.4245014617117733	8.0	565248.0	DLP12 prophage; putative recombinase	b0544
ybcM	1.3654998264991884	8.0	567296.0	DLP12 prophage; putative DNA-binding transcriptional regulator	b0546
ybcV	1.5502045817967796	9.0	574639.0	DLP12 prophage; uncharacterized protein	b0558
appY	1.4069194560508376	10.0	579584.0	global transcriptional activator; DLP12 prophage	b0564
ybfB	1.5796882246357562	11.0	729231.0	putative membrane protein	b0702
ybfC	1.3650564594776484	11.0	731136.0	putative secreted protein	b0704
ybfQ	1.424570363137319	11.0	731900.0	No_gene_product	b4514
ymfE	1.462983550597882	12.0	1192988.0	e14 prophage; putative inner membrane protein	b1138
ymfI	1.3127240896358265	12.0	1196952.0	e14 prophage; uncharacterized protein	b1143
iraM	1.4273160041520796	13.0	1207296.0	RpoS stabilzer during Mg starvation, anti-RssB factor	b1160
ariR	1.519076381506008	14.0	1211904.0	RcsB connector protein for regulation of biofilm and acid-resistance	b1166
ymgC	1.406611561794421	14.0	1212416.0	Blue light, low temperature and stress induced protein	b1167
ymgI	1.3733685443062487	15.0	1218560.0	uncharacterized protein	b4593
ldrA	1.6589653366323927	16.0	1264640.0	toxic polypeptide, small	b4419
ldrC	1.6527054837805	16.0	1265693.0	toxic polypeptide, small	b4423
ydaE	1.4226339270774768	17.0	1412096.0	conserved protein, Rac prophage	b4526
rzoR	1.3526734289991185	18.0	1417728.0	Rac prophage; putative lipoprotein	b4528
tfaR	1.5838210196894658	19.0	1426667.0	Rac prophage; putative tail fiber assembly protein	b1373
ynaE	2.163068076614351	19.0	1428480.0	cold shock protein, Rac prophage	b1375
ynbG	1.5189248406351297	20.0	1459456.0	uncharacterized protein	b4674
yncH	1.4125402043766344	21.0	1521196.0	IPR020099 family protein	b1455
ydcD	1.452511371866036	21.0	1524178.0	putative immunity protein for RhsE	b1457
yddK	1.3728435787972566	22.0	1538640.0	No_gene_product	b1471
ydfK	2.2423755969764048	23.0	1627328.0	cold shock protein, function unknown, Qin prophage	b1544
tfaQ	1.6179763418126045	23.0	1628566.0	Qin prophage; putative tail fibre assembly protein	b1546
ydfO	1.3518540618692934	23.0	1631303.0	Qin prophage; uncharacterized protein	b1549
gnsB	1.5526161928652686	23.0	1631865.0	Qin prophage; multicopy suppressor of secG(Cs) and fabA6(Ts)	b1550
yobI	1.505779149646155	24.0	1940371.0	uncharacterized protein	b4677
wbbK	1.4042276454817555	25.0	2097152.0	lipopolysaccharide biosynthesis protein	b2032	['O16GLCT1']
wbbH	1.5579888679191285	25.0	2099540.0	O-antigen polymerase	b2035	['O16AP2pp', 'O16AP1pp', 'O16AP3pp']
glf	1.377797014795493	25.0	2101248.0	UDP-galactopyranose mutase, FAD/NAD(P)-binding	b2036	['UDPGALM']
rfbC	1.3779955434387097	25.0	2103296.0	dTDP-4-deoxyrhamnose-3,5-epimerase	b2038	['TDPDRE']
yegR	1.5688018019860923	26.0	2161664.0	uncharacterized protein	b2085
gatB	1.3027873968982961	27.0	2167808.0	galactitol-specific enzyme IIB component of PTS	b2093	['GALTptspp']
yehD	1.3410472389162709	28.0	2185216.0	putative fimbrial-like adhesin protein	b2111
yehE	1.330152136847893	28.0	2186240.0	DUF2574 family protein	b2112
yehK	1.3942227736769905	28.0	2197504.0	uncharacterized protein	b4541
yohP	1.5062547358693184	29.0	2222464.0	uncharacterized protein	b4679
elaD	1.5190431636863355	30.0	2376191.0	protease, capable of cleaving an AMC-ubiquitin model substrate	b2269
yfbO	1.4034323717226012	30.0	2382113.0	uncharacterized protein	b2274
yfdF	1.5415091580668698	31.0	2456490.0	uncharacterized protein	b2345
gtrA	1.3578086444644766	31.0	2461333.0	CPS-53 (KpLE1) prophage; bactoprenol-linked glucose translocase/flippase	b2350
gtrS	1.7549666655493	31.0	2463744.0	serotype-specific glucosyl transferase, CPS-53 (KpLE1) prophage	b2352
tfaS	1.3508891523515105	31.0	2464293.0	No_gene_product	b2353
ypdJ	1.371349646530486	32.0	2469659.0	No_gene_product	b4545
ypdI	1.4008734179989644	33.0	2488320.0	putative lipoprotein involved in colanic acid biosynthesis	b2376
yfeS	1.4008937472460257	34.0	2531328.0	WGR domain protein	b2420
yffQ	1.349355995460097	35.0	2556950.0	CPZ-55 prophage; uncharacterized protein	b2448
ypfM	1.321329739977481	36.0	2584192.0	stress-induced small enterobacterial protein	b4606
yfgG	1.4362254266659364	37.0	2622648.0	uncharacterized protein	b2504
yfhL	1.4655394811254943	38.0	2693120.0	putative 4Fe-4S cluster-containing protein	b2562
shoB	1.315264638103203	38.0	2693504.0	toxic membrane protein	b4687
grcA	1.425221779074719	39.0	2709504.0	autonomous glycyl radical cofactor	b2579	['OBTFL', 'PFL']
yfiM	1.3237154394532578	40.0	2717696.0	putative lipoprotein	b2586
pheL	1.4425048415579913	41.0	2730957.0	pheA gene leader peptide	b2598
rplS	1.3609999384988885	42.0	2737541.0	50S ribosomal subunit protein L19	b2606
alpA	1.4073030880470228	43.0	2752002.0	CP4-57 prophage; DNA-binding transcriptional activator	b2624
yfjI	1.5484665028830242	43.0	2752512.0	CP4-57 prophage; uncharacterized protein	b2625
yfjJ	1.3975585739310443	43.0	2753905.0	CP4-57 prophage; uncharacterized protein	b2626
yfjM	1.31905058446186	43.0	2758871.0	CP4-57 prophage; uncharacterized protein	b2629
yfjW	1.5282791527569253	44.0	2766676.0	CP4-57 prophage; putative inner membrane protein	b2642
ypjF	1.4185395639920524	45.0	2770944.0	CP4-57 prophage; toxin of the YpjF-YfjZ toxin-antitoxin system	b2646
ypjC	1.6571935340311543	45.0	2777088.0	No_gene_product	b2650
ygaQ	1.4731225862185156	45.0	2779755.0	No_gene_product	b4462
csrA	1.3775109096695308	46.0	2812416.0	pleiotropic regulatory protein for carbon source metabolism	b2696
yqcG	1.9304587065085341	47.0	2898944.0	membrane stress resistance protein	b4682
ygcG	1.452660162118877	47.0	2899069.0	TPM domain protein, putative phosphatase	b2778
ygdR	1.480961132785277	48.0	2964629.0	DUF903 family verified lipoprotein	b2833
yqeH	1.544872348748961	49.0	2980894.0	putative LuxR family transcriptional regulator	b2846
yqeI	1.5817813509685572	49.0	2981888.0	putative transcriptional regulator	b2847
yqeJ	1.5449861173501431	49.0	2982662.0	uncharacterized protein	b2848
yqeL	1.9999534322590955	49.0	2983177.0	uncharacterized protein	b4683
yqeK	1.7317662497406818	49.0	2983293.0	uncharacterized protein	b2849
ygeF	1.6051693535761522	49.0	2983936.0	No_gene_product	b2850
ygeG	1.5873765397696717	49.0	2984626.0	SycD-like chaperone family TPR-repeat-containing protein	b2851
ygeH	1.7368759561958986	49.0	2985452.0	putative transcriptional regulator	b2852
ygeI	1.6602673288579803	49.0	2987008.0	uncharacterized protein	b2853
pbl	1.6965445732177913	49.0	2987297.0	No_gene_product	b2854
ygeN	1.5295591852311625	49.0	2988672.0	No_gene_product	b2858
ygeO	1.3775723998564098	49.0	2989320.0	No_gene_product	b2859
ygeQ	1.4576703260974293	49.0	2992128.0	No_gene_product	b2863
yqfG	1.3934432448312832	50.0	3026175.0	uncharacterized protein	b4684
ygiZ	1.531904422506658	51.0	3165237.0	inner membrane protein	b3027
yhaH	1.3419687826917865	52.0	3245662.0	DUF805 family inner membrane protein	b3103
tdcR	1.4085183425211836	53.0	3260928.0	L-threonine dehydratase operon activator protein	b3119
yhaC	1.55404640898446	53.0	3262464.0	pentapetide repeats-related protein	b3121
yhhZ	1.3729338643424873	54.0	3575808.0	putative Hcp1 family polymorphic toxin protein; putative colicin-like DNase/tRNase activity	b3442
yhhH	3.806968635958783	55.0	3616768.0	putative NTF2 fold immunity protein for polymorphic toxin RhsB	b3483
yrhC	3.8445769089659305	55.0	3617246.0	No_gene_product	b4552
yhhI	3.6860557173313278	55.0	3618816.0	putative transposase	b3484
yhhJ	2.724698607490725	55.0	3619038.0	putative ABC transporter permease	b3485
rbbA	2.7435122987177425	55.0	3620864.0	ribosome-associated ATPase: ATP-binding protein/ATP-binding membrane protein	b3486
yhiI	2.6752008678252612	55.0	3622912.0	putative membrane fusion protein (MFP) of efflux pump	b3487
yhiJ	3.982259196381656	55.0	3624327.0	DUF4049 family protein	b3488
yhiL	4.11375403748595	55.0	3626211.0	No_gene_product	b4660
yhiM	3.0676596161254874	55.0	3629056.0	acid resistance protein, inner membrane	b3491
yhiN	2.870958967266438	55.0	3629567.0	putative oxidoreductase	b3492
pitA	2.9257049865061355	55.0	3631001.0	phosphate transporter, low-affinity; tellurite importer	b3493	['PIt2rpp']
uspB	2.6445307288253312	55.0	3632744.0	universal stress (ethanol tolerance) protein B	b3494
uspA	2.866796749171898	55.0	3633470.0	universal stress global response regulator	b3495
dtpB	2.8460229362980987	55.0	3634221.0	dipeptide and tripeptide permease B	b3496	['LALADGLUtpp', 'LALALGLUtpp']
rsmJ	2.7346478929152593	55.0	3635739.0	16S rRNA m(2)G1516 methyltransferase, SAM-dependent	b3497
prlC	2.7728004419235943	55.0	3637248.0	oligopeptidase A	b3498
rlmJ	2.8247530301524133	55.0	3639296.0	23S rRNA m(6)A2030 methyltransferase, SAM-dependent	b3499
gor	2.882424891325863	55.0	3639658.0	glutathione oxidoreductase	b3500	['GTHOr']
dinQ	3.2142555865082025	55.0	3641088.0	UV-inducible membrane toxin, DinQ-AgrB type I toxin-antitoxin system	b4613
arsR	3.265988041154194	55.0	3641887.0	arsenical resistance operon transcriptional repressor; autorepressor	b3501
arsB	2.6404059329282807	55.0	3643392.0	arsenite/antimonite transporter	b3502	['ASO3t8pp']
arsC	3.1562354413125426	55.0	3643596.0	arsenate reductase	b3503	['ASR']
slp	3.563525566820703	55.0	3647488.0	outer membrane lipoprotein	b3506
dctR	3.831518001682291	55.0	3648042.0	Putative LuxR family repressor for dicarboxylate transport	b3507
yhiD	3.320904103369434	55.0	3648614.0	putative Mg(2+) transport ATPase, inner membrane protein	b3508
hdeB	3.912419518401384	55.0	3649536.0	acid-resistance protein	b3509
hdeA	3.5644955620373926	55.0	3650048.0	stress response protein acid-resistance protein	b3510
hdeD	2.939443364296019	55.0	3650354.0	acid-resistance membrane protein	b3511
gadE	4.033144944313726	55.0	3651725.0	gad regulon transcriptional activator	b3512
mdtE	2.8460664249660024	55.0	3653632.0	anaerobic multidrug efflux transporter, ArcA-regulated	b3513
mdtF	2.6609187108574015	55.0	3653773.0	anaerobic multidrug efflux transporter, ArcA-regulated	b3514
gadW	3.533277339583287	55.0	3657728.0	transcriptional activator of gadA and gadBC; repressor of gadX	b3515
gadX	3.6395194216726363	55.0	3658345.0	acid resistance regulon transcriptional activator; autoactivator	b3516
gadA	3.3057733330615626	55.0	3659539.0	glutamate decarboxylase A, PLP-dependent	b3517	['GLUDC']
yhjA	2.7912227139127617	55.0	3661824.0	putative cytochrome C peroxidase	b3518
treF	2.866457186495569	55.0	3662951.0	cytoplasmic trehalase	b3519	['TREH']
yhjB	2.8929489517143345	55.0	3664651.0	putative DNA-binding transcriptional response regulator	b3520
yhjC	3.220231063187681	55.0	3665920.0	LysR family putative transcriptional regulator	b3521
yhjD	2.6223264407566313	55.0	3666721.0	inner membrane putative BrbK family alternate lipid exporter	b3522
yhjE	2.6656582645008813	55.0	3668145.0	putative MFS transporter; membrane protein	b3523
yhjG	2.755991792312309	55.0	3670016.0	putative inner membrane-anchored periplasmic AsmA family protein	b3524
yhjH	2.691008040317759	55.0	3672064.0	cyclic-di-GMP phosphodiesterase, FlhDC-regulated	b3525
kdgK	2.8456483341754937	55.0	3672778.0	2-dehydro-3-deoxygluconokinase	b3526	['DDGLK']
yhjJ	2.9958476538400105	55.0	3673803.0	putative periplasmic M16 family chaperone	b3527
dctA	2.880836812674677	55.0	3676160.0	C4-dicarboxylic acid, orotate and citrate transporter	b3528	['FUMt2_2pp', 'ASPt2_2pp', 'SUCCt2_2pp', 'MALDt2_2pp', 'MALt2_2pp', 'OROTt2_2pp']
yhjK	2.8099884624499127	55.0	3678208.0	cyclic-di-GMP phosphodiesterase	b3529
bcsC	2.703345023389926	55.0	3679059.0	cellulose synthase subunit	b3530
bcsZ	2.885161090126018	55.0	3682514.0	endo-1,4-D-glucanase	b3531
bcsB	2.861677285428409	55.0	3683627.0	regulator of cellulose synthase, cyclic di-GMP binding	b3532
bcsA	2.7861594002247867	55.0	3686400.0	cellulose synthase, catalytic subunit	b3533
bcsQ	2.9048610232505845	55.0	3688592.0	No_gene_product	b3534
yhjR	2.5058489054356947	55.0	3689472.0	DUF2629 family protein	b3535
bcsE	3.078170344847921	55.0	3689817.0	cellulose production protein	b3536
bcsF	2.7867691174215934	55.0	3691520.0	DUF2636 family cellulose production small membrane protein	b3537
bcsG	2.7748206232905437	55.0	3691573.0	DUF3260 family cellulose production inner membrane protein	b3538
ldrD	3.1324303670870357	55.0	3693339.0	toxic polypeptide, small	b4453
yhjV	2.9448650968710357	55.0	3694592.0	putative transporter	b3539
dppF	2.653680558199876	55.0	3695223.0	dipeptide/heme ABC transporter ATPas	b3540	['PROGLYabcpp', 'CGLYabcpp', 'ALAALAabcpp']
dppD	2.5492220153801948	55.0	3696640.0	dipeptide/heme ABC transporter ATPas	b3541	['PROGLYabcpp', 'CGLYabcpp', 'ALAALAabcpp']
dppC	2.7067520544170103	55.0	3697218.0	dipeptide/heme ABC transporter permease	b3542	['PROGLYabcpp', 'CGLYabcpp', 'ALAALAabcpp']
dppB	2.764063802617843	55.0	3698688.0	dipeptide/heme ABC transporter permease	b3543	['PROGLYabcpp', 'CGLYabcpp', 'ALAALAabcpp']
dppA	2.848431587720222	55.0	3699457.0	dipeptide/heme ABC transporter periplasmic binding protein; dipeptide chemotaxis receptor	b3544	['PROGLYabcpp', 'CGLYabcpp', 'ALAALAabcpp']
eptB	2.9178639214615267	55.0	3702784.0	KDO phosphoethanolamine transferase, Ca(2+)-inducible	b3546	['PETNT181pp', 'PETNT161pp']
yhjX	2.960506537470864	55.0	3704832.0	pyruvate-inducible inner membrane protein, putative transporter	b3547
yhjY	2.7845491197135765	55.0	3705595.0	autotransporter beta-domain protein	b3548
tag	2.893150821532407	55.0	3706880.0	3-methyl-adenine DNA glycosylase I, constitutive	b3549
yiaC	2.793350745872888	55.0	3707011.0	GNAT family putative N-acetyltransferase	b3550
bisC	2.6966915044451563	55.0	3707420.0	biotin sulfoxide reductase	b3551	['METSOXR1', 'BSORx', 'BSORy']
yiaD	2.773467641458237	55.0	3709906.0	multicopy suppressor of bamB; outer membrane lipoprotein	b3552
ghrB	2.822527202638388	55.0	3710976.0	glyoxylate/hydroxypyruvate reductase B	b3553	['2DGULRx', 'DKGLCNR2x', '2DGULRy', 'GLYCLTDy', 'DKGLCNR2y', 'HPYRRy', '2DGULRGy', 'HPYRRx', '2DGULRGx', 'GLYCLTDx']
yiaF	3.1501481278172023	55.0	3711693.0	barrier effect co-colonization resistance factor; DUF3053 family lipoprotein	b3554
yiaG	3.642459945015667	55.0	3713024.0	HTH_CROC1 family putative transcriptional regulator	b3555
cspA	3.325886270292989	55.0	3713536.0	RNA chaperone and antiterminator, cold-inducible	b3556
hokA	3.519362918661665	55.0	3713807.0	toxic polypeptide, small	b4455
mokA	3.5107217341875137	55.0	3713807.0	No_gene_product	b4647
insJ	3.3041014351253164	55.0	3714039.0	IS150 transposase A	b3557
insK	3.537037278673235	55.0	3715072.0	IS150 transposase B	b3558
glyS	2.7798917845193647	55.0	3715687.0	glycine tRNA synthetase, beta subunit	b3559	['GLYTRS']
glyQ	2.5711192458360173	55.0	3717766.0	glycine tRNA synthetase, alpha subunit	b3560	['GLYTRS']
ysaB	2.8514506119769862	55.0	3718772.0	uncharacterized protein	b4553
wecH	3.006335813074034	55.0	3719246.0	O-acetyltransferase for enterobacterial common antigen (ECA)	b3561
yiaA	3.4057115322061646	55.0	3720283.0	YiaAB family inner membrane protein, tandem domains	b3562
yiaB	3.6572696088272907	55.0	3720766.0	YiaAB family inner membrane protein	b3563
xylB	2.7868477689232765	55.0	3721276.0	xylulokinase	b3564	['DXYLK', 'XYLK']
xylA	2.9173639667931703	55.0	3723264.0	D-xylose isomerase	b3565	['XYLI2', 'XYLI1']
xylF	3.1648605654871127	55.0	3725312.0	D-xylose transporter subunit	b3566	['XYLabcpp']
xylG	2.9421649407552324	55.0	3725560.0	D-xylose ABC transporter dual domain ATPase	b3567	['XYLabcpp']
xylH	2.7100904877719376	55.0	3727360.0	D-xylose ABC transporter permease	b3568	['XYLabcpp']
xylR	3.059443349942145	55.0	3729408.0	xylose divergent operon transcriptional activator	b3569
bax	3.1378115642295357	55.0	3729712.0	putative glucosaminidase	b3570
malS	2.951192370367131	55.0	3730856.0	alpha-amylase	b3571	['AAMYLpp']
avtA	2.848984828982322	55.0	3733504.0	valine-pyruvate aminotransferase; transaminase C; alanine-valine transaminase	b3572	['VPAMTr']
ysaA	2.8830663553793663	55.0	3734468.0	putative hydrogenase, 4Fe-4S ferredoxin-type component	b3573
yiaJ	2.928562664632078	55.0	3735552.0	transcriptional repressor for the yiaKLMNO-lyxK-sgbHUE operon	b3574
yiaK	2.6960565887323127	55.0	3736092.0	2,3-diketo-L-gulonate reductase, NADH-dependent	b3575	['DOGULNR']
yiaL	3.0290946423165632	55.0	3737102.0	DUF386 family protein	b3576
yiaM	3.3676740524882844	55.0	3737687.0	2,3-diketo-L-gulonate TRAP transporter small permease protein	b3577	['XYLUt2pp']
yiaN	2.8641295471772574	55.0	3738163.0	2,3-diketo-L-gulonate TRAP transporter large permease protein	b3578	['XYLUt2pp']
yiaO	2.9222933857287625	55.0	3739648.0	2,3-diketo-L-gulonate-binding periplasmic protein	b3579	['XYLUt2pp']
lyxK	2.6071521895619547	55.0	3740443.0	L-xylulose kinase	b3580	['3KGK', 'XYLK2']
sgbH	2.7403029873991165	55.0	3741936.0	3-keto-L-gulonate 6-phosphate decarboxylase	b3581	['KG6PDC']
sgbU	2.6424998209902375	55.0	3742591.0	putative L-xylulose 5-phosphate 3-epimerase	b3582
sgbE	2.662585239153521	55.0	3743744.0	L-ribulose-5-phosphate 4-epimerase	b3583	['RBP4E']
ysaC	3.138837510594267	55.0	3744256.0	No_gene_product	b4648
ysaD	3.100153000819465	55.0	3744277.0	No_gene_product	b4649
yiaT	3.1700807209201187	55.0	3744487.0	putative outer membrane protein	b3584
yiaU	3.2157653804685693	55.0	3745792.0	putative DNA-binding transcriptional regulator	b3585
yiaV	2.6437654423480037	55.0	3746322.0	signal-anchored membrane fusion protein (MFP) component of efflux pump	b3586
yiaW	3.4508829924469255	55.0	3747464.0	DUF3302 family inner membrane protein	b3587
aldB	2.803564787670299	55.0	3748332.0	aldehyde dehydrogenase B	b3588	['ALDD2y', 'ALDD3y']
yiaY	3.0905676011400045	55.0	3750035.0	L-threonine dehydrogenase	b3589
selB	2.8670614635549034	55.0	3751936.0	selenocysteinyl-tRNA-specific translation factor	b3590
selA	2.904444907293647	55.0	3753217.0	selenocysteine synthase	b3591	['SELCYSS']
yibF	3.0675067503659785	55.0	3754706.0	glutathione S-transferase homolog	b3592
yibA	1.4334751152044183	55.0	3760128.0	putative immunity protein for polymorphic toxin RhsA; HEAT-domain protein; lethality reduction protein	b3594
yibG	1.345079784291142	55.0	3761536.0	TPR-like repeat protein	b3596
yibV	1.5650858433479145	55.0	3762704.0	No_gene_product	b4615
yibU	1.3581301251753306	55.0	3763307.0	No_gene_product	b4652
waaL	1.504743428537933	56.0	3790848.0	O-antigen ligase	b3622	['ECA4OALpp', 'O16A4Lpp']
waaU	1.6202037915477174	56.0	3791598.0	lipopolysaccharide core biosynthesis	b3623	['HEPT4']
waaZ	1.4031901002225047	56.0	3792896.0	lipopolysaccharide KdoIII transferase; lipopolysaccharide core biosynthesis protein	b3624	['MOAT3C']
waaS	1.7392519621841018	56.0	3797540.0	lipopolysaccharide rhamnose:KdoIII transferase; lipopolysaccharide core biosynthesis protein	b3629	['RHAT1']
tnaC	1.3058553837276026	57.0	3881856.0	tryptophanase leader peptide	b3707
yigG	1.4949711574637894	58.0	3996172.0	PRK11371 family inner membrane protein	b3818
yjbI	1.4085737961837326	59.0	4240630.0	No_gene_product	b4038
yjbL	1.3901292050861638	60.0	4250248.0	uncharacterized protein	b4047
yjbM	1.4125888456299953	60.0	4250526.0	uncharacterized protein	b4048
yjbS	1.4226067945883356	61.0	4258816.0	uncharacterized protein	b4621
yjcF	1.4202313483116327	62.0	4272128.0	pentapeptide repeats protein	b4066
yjdK	1.5183367938520729	63.0	4342400.0
yjfI	1.3501101141938538	64.0	4399949.0	DUF2170 family protein	b4181
yjgL	1.4774763372642263	65.0	4465253.0	SopA-central-domain-like hexapeptide repeat protein	b4253
