# Supplementary material for: The genetic basis for adaptation of model-designed syntrophic co-cultures
Source: PLoS Comput Biol. 2019 Mar 1;15(3):e1006213. doi: 10.1371/journal.pcbi.1006213 (PMC6415869; doi:10.1371/journal.pcbi.1006213)
Supplement: S4 Data — Genes with read coverage meeting the duplication criteria. Separate spreadsheets are provided for all samples using the mutant pair, ale number, flask number, isolate number, and replicate number to identify each sample. (ZIP) [file pcbi.1006213.s004.zip › S4_Data/hisD_pyrC_3_26_1_2_genes.csv]

	Multiplicity	Group Number	Start Position	Product	Gene	iJO1366 Reactions
rpsT	1.440903973613648	1.0	20992.0	30S ribosomal subunit protein S20	b0023
yagP	1.4591323026624716	2.0	293376.0	No_gene_product	b4694
ykgT	1.39192305745819	2.0	293424.0	No_gene_product	b4695
nrdR	1.3460353373773424	3.0	428457.0	Nrd regulon repressor	b0413
ybcW	1.3505468053269487	4.0	575488.0	DLP12 prophage; uncharacterized protein	b0559
cydX	1.4014824133968506	5.0	769651.0	cytochrome d (bd-I) ubiquinol oxidase subunit X	b4515
cbdX	1.5997761287902617	6.0	1035900.0	putative cytochrome bd-II oxidase subunit	b4592
tfaR	1.5706259399974034	7.0	1426667.0	Rac prophage; putative tail fiber assembly protein	b1373
tfaQ	1.546301786863502	8.0	1628566.0	Qin prophage; putative tail fibre assembly protein	b1546
bamE	1.310791538397902	9.0	2746963.0	lipoprotein component of BamABCDE OM biogenesis complex	b2617
yfjJ	1.5350785661031103	10.0	2753905.0	CP4-57 prophage; uncharacterized protein	b2626
yfjU	1.4610874646938827	11.0	2765360.0	No_gene_product	b2638
ypjJ	1.492309670778594	12.0	2770432.0	uncharacterized protein	b4548
yfjZ	1.3796641913900696	12.0	2770473.0	CP4-57 prophage; antitoxin of the YpjF-YfjZ toxin-antitoxin system	b2645
pinH	1.4933040688271464	12.0	2776576.0	No_gene_product	b2648
hypA	1.4694932478354472	13.0	2844005.0	protein involved in nickel insertion into hydrogenases 3	b2726
yqcC	1.4446327454492471	14.0	2917376.0	DUF446 family protein	b2792
zapA	1.4659400130812419	15.0	3048970.0	FtsZ stabilizer	b2910
hybG	1.3371475160310522	16.0	3133074.0	hydrogenase 2 accessory protein	b2990
mqsR	1.3589301800850013	17.0	3161606.0	GCU-specific mRNA interferase toxin of the MqsR-MqsA toxin-antitoxin system; biofilm/motility regulator; anti-repressor	b3022
yqjE	1.3484080726124115	18.0	3243041.0	DUF1469 family inner membrane protein	b3099
tdcF	1.459499269218693	19.0	3253079.0	putative reactive intermediate deaminase	b3113
nlpI	1.416637697643996	20.0	3301398.0	lipoprotein involved in osmotic sensitivity and filamentation	b3163
kdsD	1.3888126454862613	21.0	3334624.0	D-arabinose 5-phosphate isomerase	b3197	['A5PISO']
yrdF	1.5190078574228083	22.0	3397853.0	No_gene_product	b4697
rpsS	1.400492504601732	23.0	3443712.0	30S ribosomal subunit protein S19	b3316
gspG	1.3685243962308133	24.0	3454381.0	pseudopilin, cryptic, general secretion pathway	b3328
nikR	1.438540916361758	25.0	3611947.0	transcriptional repressor, Ni-binding	b3481
yhhH	2.381777671178307	25.0	3616768.0	putative NTF2 fold immunity protein for polymorphic toxin RhsB	b3483
yrhC	2.259737243730396	25.0	3617246.0	No_gene_product	b4552
yhhI	2.9306998288309276	25.0	3618816.0	putative transposase	b3484
yhhJ	2.9585809260849283	25.0	3619038.0	putative ABC transporter permease	b3485
rbbA	2.8529361842395957	25.0	3620864.0	ribosome-associated ATPase: ATP-binding protein/ATP-binding membrane protein	b3486
yhiI	2.87205652501411	25.0	3622912.0	putative membrane fusion protein (MFP) of efflux pump	b3487
yhiJ	3.1213593562694233	25.0	3624327.0	DUF4049 family protein	b3488
yhiL	2.6197950715076415	25.0	3626211.0	No_gene_product	b4660
yhiM	3.334788608471031	25.0	3629056.0	acid resistance protein, inner membrane	b3491
yhiN	3.0102463735274174	25.0	3629567.0	putative oxidoreductase	b3492
pitA	3.6104060181130557	25.0	3631001.0	phosphate transporter, low-affinity; tellurite importer	b3493	['PIt2rpp']
uspB	3.060270405753475	25.0	3632744.0	universal stress (ethanol tolerance) protein B	b3494
uspA	3.1381169609381696	25.0	3633470.0	universal stress global response regulator	b3495
dtpB	3.534442468478019	25.0	3634221.0	dipeptide and tripeptide permease B	b3496	['LALADGLUtpp', 'LALALGLUtpp']
rsmJ	2.713578155873887	25.0	3635739.0	16S rRNA m(2)G1516 methyltransferase, SAM-dependent	b3497
prlC	2.83829561430203	25.0	3637248.0	oligopeptidase A	b3498
rlmJ	2.7038492941075245	25.0	3639296.0	23S rRNA m(6)A2030 methyltransferase, SAM-dependent	b3499
gor	3.0411072008309974	25.0	3639658.0	glutathione oxidoreductase	b3500	['GTHOr']
dinQ	3.0277176357601494	25.0	3641088.0	UV-inducible membrane toxin, DinQ-AgrB type I toxin-antitoxin system	b4613
arsR	3.10969071274092	25.0	3641887.0	arsenical resistance operon transcriptional repressor; autorepressor	b3501
arsB	2.8274578975039795	25.0	3643392.0	arsenite/antimonite transporter	b3502	['ASO3t8pp']
arsC	3.283153174200062	25.0	3643596.0	arsenate reductase	b3503	['ASR']
slp	3.0907563332075414	25.0	3647488.0	outer membrane lipoprotein	b3506
dctR	2.817954136763073	25.0	3648042.0	Putative LuxR family repressor for dicarboxylate transport	b3507
yhiD	3.1439947522812814	25.0	3648614.0	putative Mg(2+) transport ATPase, inner membrane protein	b3508
hdeB	2.9376734599236536	25.0	3649536.0	acid-resistance protein	b3509
hdeA	2.846031004437471	25.0	3650048.0	stress response protein acid-resistance protein	b3510
hdeD	2.819967497069263	25.0	3650354.0	acid-resistance membrane protein	b3511
gadE	2.6591667294244616	25.0	3651725.0	gad regulon transcriptional activator	b3512
mdtE	3.1508382678306366	25.0	3653632.0	anaerobic multidrug efflux transporter, ArcA-regulated	b3513
mdtF	3.155155801552168	25.0	3653773.0	anaerobic multidrug efflux transporter, ArcA-regulated	b3514
gadW	2.9104766306350607	25.0	3657728.0	transcriptional activator of gadA and gadBC; repressor of gadX	b3515
gadX	2.9598162215022104	25.0	3658345.0	acid resistance regulon transcriptional activator; autoactivator	b3516
gadA	3.497872974312061	25.0	3659539.0	glutamate decarboxylase A, PLP-dependent	b3517	['GLUDC']
yhjA	2.4838462062203264	25.0	3661824.0	putative cytochrome C peroxidase	b3518
treF	3.0870916334906595	25.0	3662951.0	cytoplasmic trehalase	b3519	['TREH']
yhjB	2.6224468318868377	25.0	3664651.0	putative DNA-binding transcriptional response regulator	b3520
yhjC	3.432508747073976	25.0	3665920.0	LysR family putative transcriptional regulator	b3521
yhjD	2.8810549783678487	25.0	3666721.0	inner membrane putative BrbK family alternate lipid exporter	b3522
yhjE	2.9750328352237108	25.0	3668145.0	putative MFS transporter; membrane protein	b3523
yhjG	2.684597405357362	25.0	3670016.0	putative inner membrane-anchored periplasmic AsmA family protein	b3524
yhjH	2.968405713766358	25.0	3672064.0	cyclic-di-GMP phosphodiesterase, FlhDC-regulated	b3525
kdgK	2.975393183346915	25.0	3672778.0	2-dehydro-3-deoxygluconokinase	b3526	['DDGLK']
yhjJ	3.406868094975471	25.0	3673803.0	putative periplasmic M16 family chaperone	b3527
dctA	3.272618241840249	25.0	3676160.0	C4-dicarboxylic acid, orotate and citrate transporter	b3528	['FUMt2_2pp', 'ASPt2_2pp', 'SUCCt2_2pp', 'MALDt2_2pp', 'MALt2_2pp', 'OROTt2_2pp']
yhjK	3.2341054240367284	25.0	3678208.0	cyclic-di-GMP phosphodiesterase	b3529
bcsC	3.0540832644215747	25.0	3679059.0	cellulose synthase subunit	b3530
bcsZ	3.1009998064752824	25.0	3682514.0	endo-1,4-D-glucanase	b3531
bcsB	3.2696558638902737	25.0	3683627.0	regulator of cellulose synthase, cyclic di-GMP binding	b3532
bcsA	3.088543178103648	25.0	3686400.0	cellulose synthase, catalytic subunit	b3533
bcsQ	3.4454232191713725	25.0	3688592.0	No_gene_product	b3534
yhjR	3.566681275247524	25.0	3689472.0	DUF2629 family protein	b3535
bcsE	2.8778636629519077	25.0	3689817.0	cellulose production protein	b3536
bcsF	2.304871752069076	25.0	3691520.0	DUF2636 family cellulose production small membrane protein	b3537
bcsG	2.819038878783889	25.0	3691573.0	DUF3260 family cellulose production inner membrane protein	b3538
ldrD	2.9427704073966146	25.0	3693339.0	toxic polypeptide, small	b4453
yhjV	3.1276250993901584	25.0	3694592.0	putative transporter	b3539
dppF	2.9707301596933693	25.0	3695223.0	dipeptide/heme ABC transporter ATPas	b3540	['PROGLYabcpp', 'CGLYabcpp', 'ALAALAabcpp']
dppD	3.0351355840443426	25.0	3696640.0	dipeptide/heme ABC transporter ATPas	b3541	['PROGLYabcpp', 'CGLYabcpp', 'ALAALAabcpp']
dppC	3.161346215839062	25.0	3697218.0	dipeptide/heme ABC transporter permease	b3542	['PROGLYabcpp', 'CGLYabcpp', 'ALAALAabcpp']
dppB	3.173014234690582	25.0	3698688.0	dipeptide/heme ABC transporter permease	b3543	['PROGLYabcpp', 'CGLYabcpp', 'ALAALAabcpp']
dppA	3.2176064804248394	25.0	3699457.0	dipeptide/heme ABC transporter periplasmic binding protein; dipeptide chemotaxis receptor	b3544	['PROGLYabcpp', 'CGLYabcpp', 'ALAALAabcpp']
eptB	3.242101977529093	25.0	3702784.0	KDO phosphoethanolamine transferase, Ca(2+)-inducible	b3546	['PETNT181pp', 'PETNT161pp']
yhjX	2.9925284875849236	25.0	3704832.0	pyruvate-inducible inner membrane protein, putative transporter	b3547
yhjY	2.8771991625459674	25.0	3705595.0	autotransporter beta-domain protein	b3548
tag	3.0268535196772466	25.0	3706880.0	3-methyl-adenine DNA glycosylase I, constitutive	b3549
yiaC	3.32885659373015	25.0	3707011.0	GNAT family putative N-acetyltransferase	b3550
bisC	2.798634440721798	25.0	3707420.0	biotin sulfoxide reductase	b3551	['METSOXR1', 'BSORx', 'BSORy']
yiaD	2.7936984497786956	25.0	3709906.0	multicopy suppressor of bamB; outer membrane lipoprotein	b3552
ghrB	3.032462470278737	25.0	3710976.0	glyoxylate/hydroxypyruvate reductase B	b3553	['2DGULRx', 'DKGLCNR2x', '2DGULRy', 'GLYCLTDy', 'DKGLCNR2y', 'HPYRRy', '2DGULRGy', 'HPYRRx', '2DGULRGx', 'GLYCLTDx']
yiaF	3.362522580812658	25.0	3711693.0	barrier effect co-colonization resistance factor; DUF3053 family lipoprotein	b3554
yiaG	3.0937436664446967	25.0	3713024.0	HTH_CROC1 family putative transcriptional regulator	b3555
cspA	3.1009799261622972	25.0	3713536.0	RNA chaperone and antiterminator, cold-inducible	b3556
hokA	2.362863022469767	25.0	3713807.0	toxic polypeptide, small	b4455
mokA	2.5068096347724906	25.0	3713807.0	No_gene_product	b4647
insJ	3.708521314105506	25.0	3714039.0	IS150 transposase A	b3557
insK	3.6065412554483083	25.0	3715072.0	IS150 transposase B	b3558
glyS	3.0291123051605537	25.0	3715687.0	glycine tRNA synthetase, beta subunit	b3559	['GLYTRS']
glyQ	3.40216423516207	25.0	3717766.0	glycine tRNA synthetase, alpha subunit	b3560	['GLYTRS']
ysaB	3.3848804275992976	25.0	3718772.0	uncharacterized protein	b4553
wecH	2.6884143057941494	25.0	3719246.0	O-acetyltransferase for enterobacterial common antigen (ECA)	b3561
yiaA	3.1100827265951856	25.0	3720283.0	YiaAB family inner membrane protein, tandem domains	b3562
yiaB	2.963939226246075	25.0	3720766.0	YiaAB family inner membrane protein	b3563
xylB	2.889916342907108	25.0	3721276.0	xylulokinase	b3564	['DXYLK', 'XYLK']
xylA	3.009736105668598	25.0	3723264.0	D-xylose isomerase	b3565	['XYLI2', 'XYLI1']
xylF	2.821371195071053	25.0	3725312.0	D-xylose transporter subunit	b3566	['XYLabcpp']
xylG	3.3328125464346687	25.0	3725560.0	D-xylose ABC transporter dual domain ATPase	b3567	['XYLabcpp']
xylH	3.226282450898551	25.0	3727360.0	D-xylose ABC transporter permease	b3568	['XYLabcpp']
xylR	2.817109536494475	25.0	3729408.0	xylose divergent operon transcriptional activator	b3569
bax	3.5316401521001155	25.0	3729712.0	putative glucosaminidase	b3570
malS	3.1049219896065967	25.0	3730856.0	alpha-amylase	b3571	['AAMYLpp']
avtA	3.07553586740767	25.0	3733504.0	valine-pyruvate aminotransferase; transaminase C; alanine-valine transaminase	b3572	['VPAMTr']
ysaA	3.408398636415066	25.0	3734468.0	putative hydrogenase, 4Fe-4S ferredoxin-type component	b3573
yiaJ	3.142948854488668	25.0	3735552.0	transcriptional repressor for the yiaKLMNO-lyxK-sgbHUE operon	b3574
yiaK	2.831719516368333	25.0	3736092.0	2,3-diketo-L-gulonate reductase, NADH-dependent	b3575	['DOGULNR']
yiaL	2.435114132782756	25.0	3737102.0	DUF386 family protein	b3576
yiaM	3.1317138268177893	25.0	3737687.0	2,3-diketo-L-gulonate TRAP transporter small permease protein	b3577	['XYLUt2pp']
yiaN	2.6657203536693834	25.0	3738163.0	2,3-diketo-L-gulonate TRAP transporter large permease protein	b3578	['XYLUt2pp']
yiaO	3.3242479746213345	25.0	3739648.0	2,3-diketo-L-gulonate-binding periplasmic protein	b3579	['XYLUt2pp']
lyxK	2.908952058770282	25.0	3740443.0	L-xylulose kinase	b3580	['3KGK', 'XYLK2']
sgbH	2.852467157665507	25.0	3741936.0	3-keto-L-gulonate 6-phosphate decarboxylase	b3581	['KG6PDC']
sgbU	2.9554739273940096	25.0	3742591.0	putative L-xylulose 5-phosphate 3-epimerase	b3582
sgbE	2.9850515914109335	25.0	3743744.0	L-ribulose-5-phosphate 4-epimerase	b3583	['RBP4E']
ysaC	2.9269408251253504	25.0	3744256.0	No_gene_product	b4648
ysaD	3.088308416575107	25.0	3744277.0	No_gene_product	b4649
yiaT	2.7830729317154588	25.0	3744487.0	putative outer membrane protein	b3584
yiaU	2.6294892264721317	25.0	3745792.0	putative DNA-binding transcriptional regulator	b3585
yiaV	2.907108375467251	25.0	3746322.0	signal-anchored membrane fusion protein (MFP) component of efflux pump	b3586
yiaW	3.5468051394949858	25.0	3747464.0	DUF3302 family inner membrane protein	b3587
aldB	2.9896599334012954	25.0	3748332.0	aldehyde dehydrogenase B	b3588	['ALDD2y', 'ALDD3y']
yiaY	2.9610135222470406	25.0	3750035.0	L-threonine dehydrogenase	b3589
selB	2.813815564400833	25.0	3751936.0	selenocysteinyl-tRNA-specific translation factor	b3590
selA	2.8910227282003285	25.0	3753217.0	selenocysteine synthase	b3591	['SELCYSS']
yibF	2.788355888584269	25.0	3754706.0	glutathione S-transferase homolog	b3592
mioC	1.4208844199789323	26.0	3919371.0	FMN-binding protein MioC	b3742
rfaH	1.3767758034641273	27.0	4018176.0	transcription antitermination protein	b3842
yjdK	1.3270131207514784	28.0	4342400.0
yjgH	1.3586671273981865	29.0	4462630.0	UPF0131 family protein	b4248
