# Supplementary material for: The genetic basis for adaptation of model-designed syntrophic co-cultures
Source: PLoS Comput Biol. 2019 Mar 1;15(3):e1006213. doi: 10.1371/journal.pcbi.1006213 (PMC6415869; doi:10.1371/journal.pcbi.1006213)
Supplement: S4 Data — Genes with read coverage meeting the duplication criteria. Separate spreadsheets are provided for all samples using the mutant pair, ale number, flask number, isolate number, and replicate number to identify each sample. (ZIP) [file pcbi.1006213.s004.zip › S4_Data/hisD_pyrC_3_26_0_1_genes.csv]

	Multiplicity	Group Number	Start Position	Product	Gene	iJO1366 Reactions
ompF	2.242958664902164	1.0	981349.0	outer membrane porin 1a (Ia;b;F)	b0929	['LCTStex', 'MALDtex', 'TSULtex', 'GAMtex', 'TTRCYCtex', 'MAN6Ptex', 'ASNtex', 'UACGAMtex', 'PROGLYtex', 'HPPPNtex', 'ILEtex', 'XTSNtex', 'NOtex', 'PPPNtex', 'QUIN2tex', 'Zn2tex', 'OROTtex', 'HYXNtex', 'TUNGStex', 'GBBTNtex', 'Htex', 'NMNtex', '34dhpactex', 'UDPACGALtex', 'CMPtex', 'TREtex', 'AKGtex', 'MANGLYCtex', 'NO3tex', '3GMPtex', 'ORNtex', 'PROtex', 'TRPtex', 'FE2tex', 'TYMtex', 'PACALDtex'…
acpP	1.5877817251031248	2.0	1147070.0	acyl carrier protein (ACP)	b1094	['G3PAT161', 'ACPPAT160', 'G3PAT140', 'MCOATA', 'AACPS8', 'AACPS1', 'ACPPAT181', 'G3PAT120', 'ACPPAT141', 'AACPS9', 'G3PAT141', 'G3PAT160', 'AACPS6', 'G3PAT180', 'ACPPAT140', 'ACPPAT180', 'AACPS3', 'AACPS7', 'ACPPAT161', 'G3PAT181', 'AACPS4', 'ACPPAT120', 'UAGAAT', 'ACOATA', 'AACPS5', 'AACPS2']
ldrA	1.5186100703232053	3.0	1264640.0	toxic polypeptide, small	b4419
ldrC	1.402024257115797	3.0	1265693.0	toxic polypeptide, small	b4423
tfaR	1.621015684824468	4.0	1426667.0	Rac prophage; putative tail fiber assembly protein	b1373
tfaQ	1.640779375762025	5.0	1628566.0	Qin prophage; putative tail fibre assembly protein	b1546
lpp	1.7039985958636739	6.0	1751677.0	murein lipoprotein	b1677	['ALPATE160pp', 'ALPATG160pp']
rpmI	1.357841791011589	7.0	1794058.0	50S ribosomal subunit protein L35	b1717
ptsH	1.2866455286262106	8.0	2527232.0	phosphohistidinoprotein-hexose phosphotransferase component of PTS system (Hpr)	b2415	['ACMUMptspp', 'DHAPT', 'SBTptspp', 'ARBTptspp', 'TREptspp', 'GLCptspp', 'ACGAptspp', 'SUCptspp', 'MANptspp', 'GALTptspp', 'FRUptspp', 'FRUpts2pp', 'GAMptspp', 'ASCBptspp', 'ACMANAptspp', 'MANGLYCptspp', 'MNLptspp', 'MALTptspp']
rplS	1.3125197257434118	9.0	2737541.0	50S ribosomal subunit protein L19	b2606
yqcG	1.3902628859131116	10.0	2898944.0	membrane stress resistance protein	b4682
yqeL	1.325564725508884	11.0	2983177.0	uncharacterized protein	b4683
ygeI	1.397167426466136	11.0	2987008.0	uncharacterized protein	b2853
rpsM	1.367559842667009	12.0	3435473.0	30S ribosomal subunit protein S13	b3298
rpsQ	1.3620459389768669	13.0	3441672.0	30S ribosomal subunit protein S17	b3311
rpsJ	1.4719976279148232	14.0	3446317.0	30S ribosomal subunit protein S10	b3321
tufA	1.8106468053808493	15.0	3463503.0	translation elongation factor EF-Tu 1	b3339
yhhH	3.026834533169043	16.0	3616768.0	putative NTF2 fold immunity protein for polymorphic toxin RhsB	b3483
yrhC	3.0353159466477644	16.0	3617246.0	No_gene_product	b4552
yhhI	3.402066482232794	16.0	3618816.0	putative transposase	b3484
yhhJ	3.024711920248596	16.0	3619038.0	putative ABC transporter permease	b3485
rbbA	3.193157999954068	16.0	3620864.0	ribosome-associated ATPase: ATP-binding protein/ATP-binding membrane protein	b3486
yhiI	3.4099533476359474	16.0	3622912.0	putative membrane fusion protein (MFP) of efflux pump	b3487
yhiJ	3.2937182287002917	16.0	3624327.0	DUF4049 family protein	b3488
yhiL	3.3039117660448345	16.0	3626211.0	No_gene_product	b4660
yhiM	3.0421137144708874	16.0	3629056.0	acid resistance protein, inner membrane	b3491
yhiN	3.0421074212815395	16.0	3629567.0	putative oxidoreductase	b3492
pitA	3.155007346702931	16.0	3631001.0	phosphate transporter, low-affinity; tellurite importer	b3493	['PIt2rpp']
uspB	2.8829321637745715	16.0	3632744.0	universal stress (ethanol tolerance) protein B	b3494
uspA	2.9753214446616223	16.0	3633470.0	universal stress global response regulator	b3495
dtpB	3.0430033934367344	16.0	3634221.0	dipeptide and tripeptide permease B	b3496	['LALADGLUtpp', 'LALALGLUtpp']
rsmJ	3.3691617053037946	16.0	3635739.0	16S rRNA m(2)G1516 methyltransferase, SAM-dependent	b3497
prlC	3.1331478708153626	16.0	3637248.0	oligopeptidase A	b3498
rlmJ	3.160975700032395	16.0	3639296.0	23S rRNA m(6)A2030 methyltransferase, SAM-dependent	b3499
gor	3.208163739571615	16.0	3639658.0	glutathione oxidoreductase	b3500	['GTHOr']
dinQ	3.012936182733957	16.0	3641088.0	UV-inducible membrane toxin, DinQ-AgrB type I toxin-antitoxin system	b4613
arsR	3.2442601140718828	16.0	3641887.0	arsenical resistance operon transcriptional repressor; autorepressor	b3501
arsB	3.0700157039029063	16.0	3643392.0	arsenite/antimonite transporter	b3502	['ASO3t8pp']
arsC	3.265197085170895	16.0	3643596.0	arsenate reductase	b3503	['ASR']
slp	3.2811054177041443	16.0	3647488.0	outer membrane lipoprotein	b3506
dctR	3.222557612158941	16.0	3648042.0	Putative LuxR family repressor for dicarboxylate transport	b3507
yhiD	3.1676721461067254	16.0	3648614.0	putative Mg(2+) transport ATPase, inner membrane protein	b3508
hdeB	3.412657008554751	16.0	3649536.0	acid-resistance protein	b3509
hdeA	3.096165901905709	16.0	3650048.0	stress response protein acid-resistance protein	b3510
hdeD	3.1505167087652097	16.0	3650354.0	acid-resistance membrane protein	b3511
gadE	3.403836380682139	16.0	3651725.0	gad regulon transcriptional activator	b3512
mdtE	3.1704339547784373	16.0	3653632.0	anaerobic multidrug efflux transporter, ArcA-regulated	b3513
mdtF	2.938870189404683	16.0	3653773.0	anaerobic multidrug efflux transporter, ArcA-regulated	b3514
gadW	2.959281844285471	16.0	3657728.0	transcriptional activator of gadA and gadBC; repressor of gadX	b3515
gadX	3.135782338845639	16.0	3658345.0	acid resistance regulon transcriptional activator; autoactivator	b3516
gadA	3.7244034992784005	16.0	3659539.0	glutamate decarboxylase A, PLP-dependent	b3517	['GLUDC']
yhjA	2.8749577276396305	16.0	3661824.0	putative cytochrome C peroxidase	b3518
treF	3.133596899302296	16.0	3662951.0	cytoplasmic trehalase	b3519	['TREH']
yhjB	3.192278557108113	16.0	3664651.0	putative DNA-binding transcriptional response regulator	b3520
yhjC	3.1455111926572976	16.0	3665920.0	LysR family putative transcriptional regulator	b3521
yhjD	2.9573881066411514	16.0	3666721.0	inner membrane putative BrbK family alternate lipid exporter	b3522
yhjE	3.1336104032503402	16.0	3668145.0	putative MFS transporter; membrane protein	b3523
yhjG	2.816604486203437	16.0	3670016.0	putative inner membrane-anchored periplasmic AsmA family protein	b3524
yhjH	2.759947503594297	16.0	3672064.0	cyclic-di-GMP phosphodiesterase, FlhDC-regulated	b3525
kdgK	3.2877102727759127	16.0	3672778.0	2-dehydro-3-deoxygluconokinase	b3526	['DDGLK']
yhjJ	3.029101588791269	16.0	3673803.0	putative periplasmic M16 family chaperone	b3527
dctA	3.0229693984629966	16.0	3676160.0	C4-dicarboxylic acid, orotate and citrate transporter	b3528	['FUMt2_2pp', 'ASPt2_2pp', 'SUCCt2_2pp', 'MALDt2_2pp', 'MALt2_2pp', 'OROTt2_2pp']
yhjK	2.945359039932803	16.0	3678208.0	cyclic-di-GMP phosphodiesterase	b3529
bcsC	3.1166307273768306	16.0	3679059.0	cellulose synthase subunit	b3530
bcsZ	3.060552884418959	16.0	3682514.0	endo-1,4-D-glucanase	b3531
bcsB	2.9611076637521534	16.0	3683627.0	regulator of cellulose synthase, cyclic di-GMP binding	b3532
bcsA	3.01888681159593	16.0	3686400.0	cellulose synthase, catalytic subunit	b3533
bcsQ	3.1601146824351174	16.0	3688592.0	No_gene_product	b3534
yhjR	2.879909146113127	16.0	3689472.0	DUF2629 family protein	b3535
bcsE	3.002534626843727	16.0	3689817.0	cellulose production protein	b3536
bcsF	2.776433622206627	16.0	3691520.0	DUF2636 family cellulose production small membrane protein	b3537
bcsG	2.939197723510276	16.0	3691573.0	DUF3260 family cellulose production inner membrane protein	b3538
ldrD	2.9810732913919864	16.0	3693339.0	toxic polypeptide, small	b4453
yhjV	2.8450477204318183	16.0	3694592.0	putative transporter	b3539
dppF	3.024869100140702	16.0	3695223.0	dipeptide/heme ABC transporter ATPas	b3540	['PROGLYabcpp', 'CGLYabcpp', 'ALAALAabcpp']
dppD	3.014176499891703	16.0	3696640.0	dipeptide/heme ABC transporter ATPas	b3541	['PROGLYabcpp', 'CGLYabcpp', 'ALAALAabcpp']
dppC	3.1676104930388345	16.0	3697218.0	dipeptide/heme ABC transporter permease	b3542	['PROGLYabcpp', 'CGLYabcpp', 'ALAALAabcpp']
dppB	3.2516186092969206	16.0	3698688.0	dipeptide/heme ABC transporter permease	b3543	['PROGLYabcpp', 'CGLYabcpp', 'ALAALAabcpp']
dppA	2.988537563404643	16.0	3699457.0	dipeptide/heme ABC transporter periplasmic binding protein; dipeptide chemotaxis receptor	b3544	['PROGLYabcpp', 'CGLYabcpp', 'ALAALAabcpp']
eptB	3.077427125046779	16.0	3702784.0	KDO phosphoethanolamine transferase, Ca(2+)-inducible	b3546	['PETNT181pp', 'PETNT161pp']
yhjX	2.847950984919414	16.0	3704832.0	pyruvate-inducible inner membrane protein, putative transporter	b3547
yhjY	2.845655337642472	16.0	3705595.0	autotransporter beta-domain protein	b3548
tag	2.8281191861729518	16.0	3706880.0	3-methyl-adenine DNA glycosylase I, constitutive	b3549
yiaC	3.022011346939978	16.0	3707011.0	GNAT family putative N-acetyltransferase	b3550
bisC	2.9644681935005184	16.0	3707420.0	biotin sulfoxide reductase	b3551	['METSOXR1', 'BSORx', 'BSORy']
yiaD	3.157388463120185	16.0	3709906.0	multicopy suppressor of bamB; outer membrane lipoprotein	b3552
ghrB	2.9578643913931697	16.0	3710976.0	glyoxylate/hydroxypyruvate reductase B	b3553	['2DGULRx', 'DKGLCNR2x', '2DGULRy', 'GLYCLTDy', 'DKGLCNR2y', 'HPYRRy', '2DGULRGy', 'HPYRRx', '2DGULRGx', 'GLYCLTDx']
yiaF	3.293690735280671	16.0	3711693.0	barrier effect co-colonization resistance factor; DUF3053 family lipoprotein	b3554
yiaG	2.8578260050363813	16.0	3713024.0	HTH_CROC1 family putative transcriptional regulator	b3555
cspA	3.1990608415533464	16.0	3713536.0	RNA chaperone and antiterminator, cold-inducible	b3556
hokA	3.178290383803198	16.0	3713807.0	toxic polypeptide, small	b4455
mokA	3.216227491717533	16.0	3713807.0	No_gene_product	b4647
insJ	2.9442013758279706	16.0	3714039.0	IS150 transposase A	b3557
insK	3.3305108960669707	16.0	3715072.0	IS150 transposase B	b3558
glyS	3.2561318778028543	16.0	3715687.0	glycine tRNA synthetase, beta subunit	b3559	['GLYTRS']
glyQ	3.0496899946872555	16.0	3717766.0	glycine tRNA synthetase, alpha subunit	b3560	['GLYTRS']
ysaB	2.609543850419763	16.0	3718772.0	uncharacterized protein	b4553
wecH	3.011278642702267	16.0	3719246.0	O-acetyltransferase for enterobacterial common antigen (ECA)	b3561
yiaA	2.8908643620942884	16.0	3720283.0	YiaAB family inner membrane protein, tandem domains	b3562
yiaB	2.746380774885086	16.0	3720766.0	YiaAB family inner membrane protein	b3563
xylB	3.080335158264766	16.0	3721276.0	xylulokinase	b3564	['DXYLK', 'XYLK']
xylA	3.0657310268927565	16.0	3723264.0	D-xylose isomerase	b3565	['XYLI2', 'XYLI1']
xylF	3.09861128278816	16.0	3725312.0	D-xylose transporter subunit	b3566	['XYLabcpp']
xylG	2.8606387124072388	16.0	3725560.0	D-xylose ABC transporter dual domain ATPase	b3567	['XYLabcpp']
xylH	2.658786449875594	16.0	3727360.0	D-xylose ABC transporter permease	b3568	['XYLabcpp']
xylR	3.011418687083007	16.0	3729408.0	xylose divergent operon transcriptional activator	b3569
bax	2.9566220304523525	16.0	3729712.0	putative glucosaminidase	b3570
malS	3.0193596002886687	16.0	3730856.0	alpha-amylase	b3571	['AAMYLpp']
avtA	3.04625187326736	16.0	3733504.0	valine-pyruvate aminotransferase; transaminase C; alanine-valine transaminase	b3572	['VPAMTr']
ysaA	3.0136785801331407	16.0	3734468.0	putative hydrogenase, 4Fe-4S ferredoxin-type component	b3573
yiaJ	2.8776010190207297	16.0	3735552.0	transcriptional repressor for the yiaKLMNO-lyxK-sgbHUE operon	b3574
yiaK	2.8588990962876157	16.0	3736092.0	2,3-diketo-L-gulonate reductase, NADH-dependent	b3575	['DOGULNR']
yiaL	2.7784801028788104	16.0	3737102.0	DUF386 family protein	b3576
yiaM	3.021866070049735	16.0	3737687.0	2,3-diketo-L-gulonate TRAP transporter small permease protein	b3577	['XYLUt2pp']
yiaN	3.0077250321053697	16.0	3738163.0	2,3-diketo-L-gulonate TRAP transporter large permease protein	b3578	['XYLUt2pp']
yiaO	3.0449682162222804	16.0	3739648.0	2,3-diketo-L-gulonate-binding periplasmic protein	b3579	['XYLUt2pp']
lyxK	2.954608784672646	16.0	3740443.0	L-xylulose kinase	b3580	['3KGK', 'XYLK2']
sgbH	3.326088538203778	16.0	3741936.0	3-keto-L-gulonate 6-phosphate decarboxylase	b3581	['KG6PDC']
sgbU	2.9795532616302123	16.0	3742591.0	putative L-xylulose 5-phosphate 3-epimerase	b3582
sgbE	3.1789261832834637	16.0	3743744.0	L-ribulose-5-phosphate 4-epimerase	b3583	['RBP4E']
ysaC	3.476348685366839	16.0	3744256.0	No_gene_product	b4648
ysaD	3.1580076097396907	16.0	3744277.0	No_gene_product	b4649
yiaT	2.95207858360085	16.0	3744487.0	putative outer membrane protein	b3584
yiaU	3.0527688060295453	16.0	3745792.0	putative DNA-binding transcriptional regulator	b3585
yiaV	3.0042564258583377	16.0	3746322.0	signal-anchored membrane fusion protein (MFP) component of efflux pump	b3586
yiaW	3.3375018085108095	16.0	3747464.0	DUF3302 family inner membrane protein	b3587
aldB	2.892762725014568	16.0	3748332.0	aldehyde dehydrogenase B	b3588	['ALDD2y', 'ALDD3y']
yiaY	3.058768053682497	16.0	3750035.0	L-threonine dehydrogenase	b3589
selB	3.4603491264622432	16.0	3751936.0	selenocysteinyl-tRNA-specific translation factor	b3590
selA	3.1833946980448165	16.0	3753217.0	selenocysteine synthase	b3591	['SELCYSS']
yibF	3.183697835713697	16.0	3754706.0	glutathione S-transferase homolog	b3592
rpmB	1.3696760909360672	17.0	3804797.0	50S ribosomal subunit protein L28	b3637
tufB	1.791500259231851	18.0	4165871.0	translation elongation factor EF-Tu 2	b3980
rplJ	1.3709355888410748	18.0	4169923.0	50S ribosomal subunit protein L10	b3985
rplL	1.6421977740358131	18.0	4170487.0	50S ribosomal subunit protein L7/L12	b3986
