# Supplementary material for: The genetic basis for adaptation of model-designed syntrophic co-cultures
Source: PLoS Comput Biol. 2019 Mar 1;15(3):e1006213. doi: 10.1371/journal.pcbi.1006213 (PMC6415869; doi:10.1371/journal.pcbi.1006213)
Supplement: S4 Data — Genes with read coverage meeting the duplication criteria. Separate spreadsheets are provided for all samples using the mutant pair, ale number, flask number, isolate number, and replicate number to identify each sample. (ZIP) [file pcbi.1006213.s004.zip › S4_Data/hisD_pyrC_3_26_30_1_genes.csv]

	Multiplicity	Group Number	Start Position	Product	Gene	iJO1366 Reactions
thrL	1.545779089644571	0.0	189.0	thr operon leader peptide	b0001
hokC	1.708000030630626	1.0	16896.0	toxic membrane protein, small	b4412
mokC	1.6472596886785738	1.0	16896.0	regulatory protein for HokC, overlaps CDS of hokC	b0018
rpsT	1.3941070839295762	1.0	20992.0	30S ribosomal subunit protein S20	b0023
yabP	1.4066554663858464	2.0	58473.0	No_gene_product	b4659
sgrT	1.3638372584143432	3.0	73874.0	inhibitor of glucose uptake	b4662
leuO	1.3987900982050547	4.0	80854.0	global transcription factor	b0076
yadC	1.9209232249201011	5.0	146201.0	putative fimbrial-like adhesin protein	b0135
yadK	2.02023391212512	5.0	147489.0	putative fimbrial-like adhesin protein	b0136
yadM	1.8103182468631724	5.0	148729.0	putative fimbrial-like adhesin protein	b0138
htrE	1.5726346466190095	5.0	149315.0	putative outer membrane usher protein	b0139
yadV	1.6000873233155286	5.0	151947.0	putative periplasmic pilin chaperone	b0140
yadN	1.650702066374091	5.0	152785.0	putative fimbrial-like adhesin protein	b0141
yaeP	1.36685881950458	6.0	210432.0	UPF0253 family protein	b4406
gloB	1.6039407175573115	7.0	230513.0	hydroxyacylglutathione hydrolase	b0212	['GLYOX']
yafT	1.6569169491637674	7.0	233821.0	lipoprotein	b0217
ykfM	2.1354574885533566	7.0	234743.0	lethality reduction protein, putative inner membrane protein	b4586
yafU	1.7898573263985504	7.0	235520.0	No_gene_product	b0218
yafQ	1.6263545443221668	8.0	242688.0	mRNA interferase toxin of toxin-antitoxin pair YafQ/DinJ	b0225
dinJ	1.722228281271728	8.0	242728.0	antitoxin of YafQ-DinJ toxin-antitoxin system	b0226
yafN	1.4823829554879324	9.0	248491.0	antitoxin of the YafO-YafN toxin-antitoxin system	b0232
ykfN	2.024276803814642	10.0	258860.0	No_gene_product	b4626
ykfI	1.3481351847154939	10.0	259038.0	CP4-6 prophage; toxin of the YkfI-YafW toxin-antitoxin system	b0245
ykfB	1.498709252251926	11.0	261330.0	CP4-6 prophage; uncharacterized protein	b0250
insX	1.5022236067361299	12.0	275968.0	No_gene_product	b4505
ykgS	1.9115551330016278	13.0	286208.0	No_gene_product	b4688
yagK	1.5099821002001703	13.0	288032.0	CP4-6 prophage; conserved protein	b0277
yagL	1.975286694514738	13.0	288930.0	CP4-6 prophage; DNA-binding protein	b0278
yagM	2.213780538162456	13.0	289655.0	CP4-6 prophage; uncharacterized protein	b0279
intF	1.4031945133454986	13.0	291406.0	CP4-6 prophage; putative phage integrase	b0281
ecpR	1.8371995555924179	14.0	306456.0	putative transcriptional regulator for the ecp operon	b0294
ykgL	1.7089090208914373	14.0	307822.0	uncharacterized protein	b0295
ykgO	1.4440140830584929	14.0	308224.0	RpmJ-like protein	b4506
ykgM	1.500212912302307	14.0	308224.0	50S ribosomal protein L31 type B; alternative zinc-limitation L31 protein	b0296
ykgR	2.3467068022578292	14.0	308851.0	uncharacterized protein	b4671
ykgP	2.160829656300225	14.0	309426.0	No_gene_product	b4630
ykgQ	1.849258259365233	14.0	313149.0	No_gene_product	b4631
rclC	1.4473012573016792	14.0	313436.0	reactive chlorine species (RCS) stress resistance inner membrane protein	b0301
rclB	2.111843729455279	14.0	314041.0	reactive chlorine species (RCS) stress resistance periplasmic protein	b0303
ykgH	1.9362278043569006	15.0	320406.0	putative inner membrane protein	b0310
yahL	1.922113740333626	16.0	339968.0	uncharacterized protein	b0326
yahO	1.5762419401341041	16.0	342194.0	periplasmic protein, function unknown, YhcN family	b0329
yaiV	1.645681932234795	17.0	389961.0	putative transcriptional regulator	b0375
yaiA	1.5561818196799728	18.0	402434.0	OxyR-regulated conserved protein	b0389
hha	1.557621640558476	19.0	475648.0	modulator of gene expression, with H-NS	b0460
tomB	1.7444046800643787	19.0	475789.0	Hha toxicity attenuator; conjugation-related protein	b0461
ybbC	1.8084299554800114	20.0	523036.0	putative immunity protein	b0498
ybbD	2.2293643881854748	20.0	524288.0	No_gene_product	b0501
ylbI	1.4120710861858854	20.0	524955.0	No_gene_product	b4632
sfmA	1.7698449229207194	21.0	553667.0	FimA homolog, function unknown	b0530
sfmZ	1.844876717969106	21.0	559303.0	response regulator family protein	b0535
emrE	1.9178321507798166	22.0	563770.0	DLP12 prophage; multidrug resistance protein	b0543
ybcK	2.250893880623128	22.0	565248.0	DLP12 prophage; putative recombinase	b0544
ybcL	1.6391680817559164	22.0	566348.0	inactive polymorphonuclear leukocyte migration suppressor; DLP12 prophage; UPF0098 family secreted protein	b0545
ybcM	2.228946747441424	22.0	567296.0	DLP12 prophage; putative DNA-binding transcriptional regulator	b0546
ybcN	1.4238883438400023	22.0	567921.0	DLP12 prophage; uncharacterized protein	b0547
ylcG	1.3489505152900287	22.0	569185.0	uncharacterized protein, DLP12 prophage	b4509
essD	1.505558339267367	22.0	572928.0	DLP12 prophage; putative phage lysis protein	b0554
borD	1.661669278760035	22.0	574055.0	DLP12 prophage; putative lipoprotein	b0557
ybcV	2.372145620807277	22.0	574639.0	DLP12 prophage; uncharacterized protein	b0558
ybcW	1.7111792655014504	22.0	575488.0	DLP12 prophage; uncharacterized protein	b0559
ylcI	1.5024612618036535	22.0	575706.0	DUF3950 family protein, DLP12 prophage	b4589
tfaX	1.8102983281514156	22.0	578560.0	No_gene_product	b0563
appY	2.09570642721094	22.0	579584.0	global transcriptional activator; DLP12 prophage	b0564
ompT	1.537567019245671	22.0	580135.0	DLP12 prophage; outer membrane protease VII; outer membrane protein 3b	b0565
ybdO	1.9418491972699374	23.0	632832.0	putative DNA-binding transcriptional regulator	b0603
dsbG	1.3984837684198699	23.0	633282.0	thiol:disulfide interchange protein, periplasmic	b0604	['TDSR2', 'DSBGGT']
cspE	1.4687126904508927	24.0	652800.0	constitutive cold shock family transcription antitermination protein; negative regulator of cspA transcription; RNA melting protein; ssDNA-binding protein	b0623
ybeF	1.4587603852099367	24.0	655880.0	LysR family putative transcriptional regulator	b0629
ybeR	1.3922956828456365	25.0	672166.0	uncharacterized protein	b0645
fur	1.3880314491527828	26.0	705655.0	ferric iron uptake regulon transcriptional repressor; autorepressor	b0683
ybfP	1.465759124238079	27.0	710867.0	lipoprotein	b0689
ybfI	1.5206785431319925	27.0	712192.0	No_gene_product	b4636
ybfK	1.7419651029529128	27.0	716288.0	uncharacterized protein	b4590
ybfB	2.5516229899935206	28.0	729231.0	putative membrane protein	b0702
ybfC	1.5574774744219388	28.0	731136.0	putative secreted protein	b0704
ybfQ	1.8282611373294617	28.0	731900.0	No_gene_product	b4514
ybfL	1.6465737217197736	28.0	733184.0	No_gene_product	b0705
ybfD	1.502827398963869	28.0	733547.0	H repeat-associated putative transposase	b0706
cydX	1.4954355903666043	29.0	769651.0	cytochrome d (bd-I) ubiquinol oxidase subunit X	b4515
ybhM	1.4638060280453575	30.0	816248.0	BAX Inhibitor-1 family inner membrane protein	b0787
mntS	1.3468223313774392	31.0	848384.0	Mn(2)-response protein, MntR-repressed	b4705
grxA	1.4622512660088618	32.0	885951.0	glutaredoxin 1, redox coenzyme for ribonucleotide reductase (RNR1a)	b0849	['RNDR3b', 'RNDR4b', 'RNDR1b', 'GRXR', 'PAPSR2', 'RNDR2b']
lrp	1.337081423310034	33.0	928050.0	leucine-responsive global transcriptional regulator	b0889
ycaK	1.626696120878402	34.0	945123.0	putative NAD(P)H-dependent oxidoreductase	b0901
elfA	1.6837628560406475	35.0	993323.0	laminin-binding fimbrin subunit	b0938
rmf	1.5038106972778316	36.0	1011200.0	ribosome modulation factor	b0953
cspH	1.6412168651451065	37.0	1046528.0	stress protein, member of the CspA-family	b0989
yccE	2.2311033511537843	38.0	1059491.0	uncharacterized protein	b1001
ycdT	1.6838237490995012	39.0	1089536.0	diguanylate cyclase, membrane-anchored	b1025
ymdE	1.9427577613350149	39.0	1090960.0	No_gene_product	b1028
csgD	1.5267389509186389	40.0	1098001.0	csgBAC operon transcriptional regulator	b1040
csgB	1.4444038508453438	40.0	1099776.0	curlin nucleator protein, minor subunit in curli complex	b1041
csgC	1.4821619154530126	40.0	1100416.0	curli assembly protein	b1043
opgC	1.4054910477388907	40.0	1103872.0	OPG biosynthetic transmembrane succinyltransferase	b1047
yceO	1.4901100896870805	41.0	1114762.0	uncharacterized protein	b1058
flgM	1.4333483091594192	42.0	1125376.0	anti-sigma factor for FliA (sigma 28)	b1071
yceD	1.4501997380651916	43.0	1142249.0	DUF177 family protein	b1088
ymfD	1.9278151937749666	44.0	1192322.0	e14 prophage; putative SAM-dependent methyltransferase	b1137
ymfE	2.3410574854956043	44.0	1192988.0	e14 prophage; putative inner membrane protein	b1138
lit	1.9749849001314388	44.0	1194150.0	T4 phage exclusion protein; cell death peptidase, e14 prophage	b1139
intE	1.5290649936494365	44.0	1196032.0	e14 prophage; putative integrase	b1140
xisE	2.08248524468247	44.0	1196242.0	e14 prophage; putative excisionase	b1141
ymfI	1.962260733826046	44.0	1196952.0	e14 prophage; uncharacterized protein	b1143
ymfJ	1.6916243988493842	44.0	1197231.0	e14 prophage; uncharacterized protein	b1144
cohE	1.7288689320350803	44.0	1198080.0	e14 prophage; repressor protein phage e14	b1145
croE	1.5239269863532157	44.0	1198592.0	e14 prophage; putative DNA-binding transcriptional regulator	b1146
tfaP	1.6365686787686757	45.0	1203587.0	e14 prophage; uncharacterized protein	b1155
mcrA	1.8742030670093688	45.0	1206272.0	putative 5-methylcytosine/5-hydroxymethylcytosine-specific restriction nuclease; 5-methylcytosine DNA binding protein	b1159
icdC	1.9051101703475357	45.0	1206868.0	No_gene_product	b4519
iraM	2.52733461090999	45.0	1207296.0	RpoS stabilzer during Mg starvation, anti-RssB factor	b1160
ycgX	1.9292614551319562	45.0	1208320.0	DUF1398 family protein	b1161
bluF	1.5904489604702587	45.0	1210368.0	anti-repressor for YcgE, blue light-responsive; FAD-binding; inactive c-di-GMP phosphodiesterase-like EAL domain protein	b1163
ycgZ	1.674989607619435	45.0	1211392.0	RcsB connector protein for regulation of biofilm and acid-resistance	b1164
ymgA	1.7744637406652963	45.0	1211523.0	RcsB connector protein for regulation of biofilm	b1165
ariR	2.2515526087604067	45.0	1211904.0	RcsB connector protein for regulation of biofilm and acid-resistance	b1166
ymgC	2.270323468324278	45.0	1212416.0	Blue light, low temperature and stress induced protein	b1167
ycgG	1.5350510185711512	45.0	1212783.0	putative membrane-anchored cyclic-di-GMP phosphodiesterase	b1168
ymgF	1.8251151211079215	45.0	1214464.0	inner membrane division septum protein	b4520
ymgI	2.2696329088482945	45.0	1218560.0	uncharacterized protein	b4593
ymgJ	2.0798976469467396	45.0	1218719.0	uncharacterized protein	b4594
ycgJ	1.5432971280164167	45.0	1222055.0	uncharacterized protein	b1177
pliG	1.547542871716384	45.0	1222656.0	periplasmic inhibitor of g-type lysozyme	b1178
hlyE	1.638833843774102	45.0	1224938.0	hemolysin E	b1182
ldrA	1.4575616070466946	46.0	1264640.0	toxic polypeptide, small	b4419
ldrC	1.6049554774222028	46.0	1265693.0	toxic polypeptide, small	b4423
chaA	1.4175669960017385	46.0	1266204.0	calcium/sodium:proton antiporter	b1216	['Kt3pp', 'NAt3pp', 'CA2t3pp']
yciI	1.3654875244572477	47.0	1305088.0	putative DGPF domain-containing enzyme	b1251
yciE	1.5286846982411755	48.0	1308974.0	putative rubrerythrin/ferritin-like metal-binding protein	b1257
yciF	1.5208971722334224	48.0	1309526.0	putative rubrerythrin/ferritin-like metal-binding protein	b1258
yciG	1.458074624533945	48.0	1310208.0	KGG family protein	b1259
ymiA	1.4707744979945587	49.0	1329380.0	uncharacterized protein	b4522
osmB	1.4945188678642907	50.0	1337366.0	osmotically and stress inducible lipoprotein	b1283
ymiB	1.5848519569877388	50.0	1341052.0	uncharacterized protein	b4672
ymjC	1.6133027351997113	51.0	1384981.0	No_gene_product	b4525
ymjD	1.782610204475755	51.0	1385124.0	No_gene_product	b4673
pgrR	1.4908090865089074	51.0	1386496.0	murein peptide degradation regulator	b1328
ynaJ	1.5833380768637204	51.0	1391621.0	DUF2534 family putative inner membrane protein	b1332
ydaQ	1.651275037088402	52.0	1407493.0	Rac prophage; conserved protein	b1346
rcbA	1.875377706306211	52.0	1407787.0
ralR	1.8465351086079451	52.0	1408000.0	Rac prophage; restriction alleviation protein	b1348
racC	1.6470435007073576	52.0	1411744.0	Rac prophage; uncharacterized protein	b1351
ydaE	1.8249298987773794	52.0	1412096.0	conserved protein, Rac prophage	b4526
kilR	1.718811229530351	52.0	1412264.0	killing protein, Rac prophage; FtsZ inhibitor protein	b1352
sieB	1.8499788271848314	52.0	1413120.0	phage superinfection exclusion protein, Rac prophage	b1353
racR	1.4551305444982565	52.0	1414021.0	Rac prophage; putative DNA-binding transcriptional regulator	b1356
ydaS	1.8546837801321736	52.0	1414656.0	Rac prophage; putative DNA-binding transcriptional regulator	b1357
trkG	2.0342093401876653	53.0	1418038.0	Rac prophage; potassium transporter subunit	b1363	['Kt2pp']
tmpR	1.4580761472175583	53.0	1421312.0	No_gene_product	b1368
tfaR	2.022096655667414	53.0	1426667.0	Rac prophage; putative tail fiber assembly protein	b1373
pinR	1.8540924742569462	53.0	1427456.0	Rac prophage; putative site-specific recombinase	b1374
ynaE	3.1413973176417445	53.0	1428480.0	cold shock protein, Rac prophage	b1375
ttcC	1.4089642265236413	53.0	1429248.0	No_gene_product	b4638
ynbG	2.24949199322271	54.0	1459456.0	uncharacterized protein	b4674
ydcA	1.542583709443055	55.0	1485933.0	putative periplasmic protein	b1419
mokB	1.293374870295931	55.0	1486336.0	regulatory peptide	b1420
ydcH	2.1282490995714376	55.0	1492992.0	DUF465 family protein	b1426
ydcL	1.4012969140546474	55.0	1497088.0	lipoprotein	b1431
insP	1.4255226783957933	55.0	1497474.0	No_gene_product	b4578
yncJ	1.3619461150297723	55.0	1503232.0	uncharacterized protein	b1436
yncL	1.7302131365088862	56.0	1511424.0	stress-induced small inner membrane enterobacterial protein	b4598
ydcX	1.5627301919331014	56.0	1511645.0	DUF2566 family protein	b1445
mcbR	1.6517776555725328	56.0	1514518.0	colanic acid and biofilm gene transcriptional regulator, MqsR-controlled	b1450
yncH	2.68055249887731	56.0	1521196.0	IPR020099 family protein	b1455
ydcD	2.1307530563047195	56.0	1524178.0	putative immunity protein for RhsE	b1457
yncI	1.8269952268049352	56.0	1525760.0	No_gene_product	b1459
ydcC	1.7489908377406234	56.0	1526072.0	H repeat-associated putative transposase	b1460
pptA	1.7007895725257927	56.0	1527308.0	4-oxalocrotonate tautomerase	b1461
yddK	2.6833334752342726	57.0	1538640.0	No_gene_product	b1471
yddL	1.6941415944365668	57.0	1540096.0	No_gene_product	b1472
bdm	1.6139826120536347	58.0	1550336.0	biofilm-dependent modulation protein	b1481
ydeM	1.6578889039265785	59.0	1574912.0	putative YdeN-specific sulfatase-maturating enzyme	b1497
ydeO	1.6382379141632264	59.0	1577182.0	UV-inducible global regulator, EvgA-, GadE-dependent	b1499
safA	2.0216476532556045	59.0	1578018.0	two-component system connector membrane protein, EvgSA to PhoQP	b1500
ydeQ	1.3342362140932258	59.0	1581076.0	putative fimbrial-like adhesin protein	b1502
ydeR	1.4949949709515855	59.0	1582049.0	putative fimbrial-like adhesin protein	b1503
ydeS	1.3461391583978435	59.0	1582565.0	putative fimbrial-like adhesin protein	b1504
ydeT	1.5258155106377713	59.0	1583109.0	No_gene_product	b1505
yneL	1.9041968864691332	59.0	1584640.0	No_gene_product	b1506
yneM	1.5214421499303235	60.0	1616902.0	inner membrane-associated protein	b4599
dgcZ	1.3230709037747659	60.0	1617920.0	diguanylate cyclase, zinc-sensing	b1535
ydfK	2.8404624738630186	61.0	1627328.0	cold shock protein, function unknown, Qin prophage	b1544
pinQ	1.7806614628155117	61.0	1628160.0	Qin prophage; putative site-specific recombinase	b1545
tfaQ	2.017527593671587	61.0	1628566.0	Qin prophage; putative tail fibre assembly protein	b1546
ydfO	2.27041779610347	61.0	1631303.0	Qin prophage; uncharacterized protein	b1549
gnsB	2.1825560149247494	61.0	1631865.0	Qin prophage; multicopy suppressor of secG(Cs) and fabA6(Ts)	b1550
ynfN	1.719276415705421	61.0	1632256.0	Qin prophage; cold shock-induced protein	b1551
cspI	1.6665787155711655	61.0	1632768.0	Qin prophage; cold shock protein	b1552
rzoQ	1.3597841881304524	61.0	1633336.0	putative Rz1-like lipoprotein, Qin prophage	b4689
ydfR	1.4443301575049532	61.0	1634310.0	Qin prophage; uncharacterized protein	b1555
essQ	1.4982577057949522	61.0	1634816.0	Qin prophage; putative S lysis protein	b1556
cspB	2.5478717532682014	61.0	1635595.0	Qin prophage; cold shock protein	b1557
hokD	1.396621807895457	61.0	1639424.0	Qin prophage; small toxic polypeptide	b1562
relB	1.658047854492203	61.0	1639936.0	antitoxin of the RelE-RelB toxin-antitoxin syste; transcriptional repressor	b1564
ydfV	1.5161407757832241	61.0	1640448.0	Qin prophage; uncharacterized protein	b1565
flxA	1.3824274762995423	61.0	1640960.0	Qin prophage; uncharacterized protein	b1566
dicA	2.090386668002759	61.0	1642496.0	Qin prophage; putative regulator for DicB	b1570
ydfA	1.4571366221460134	61.0	1642764.0	Qin prophage; uncharacterized protein	b1571
ydfB	1.346574541177873	61.0	1643008.0	Qin prophage; uncharacterized protein	b1572
dicB	1.8642829984500626	61.0	1644032.0	Qin prophage; cell division inhibition protein	b1575
ydfD	1.73653953004157	61.0	1644050.0	Qin prophage; uncharacterized protein	b1576
ynfC	1.49201170539942	62.0	1651003.0	UPF0257 family lipoprotein	b1585
ydgC	1.3605392888534453	63.0	1675951.0	GlpM family inner membrane protein	b1607
blr	1.5767677033974357	64.0	1698816.0	beta-lactam resistance membrane protein; divisome-associated protein	b4409
lpp	1.5096800876039569	65.0	1751677.0	murein lipoprotein	b1677	['ALPATE160pp', 'ALPATG160pp']
ydiH	1.3210482174447464	66.0	1759232.0	uncharacterized protein	b1685
ydiL	1.4020101368612956	66.0	1764871.0	putative HTH domain DNA-binding protein	b1689
ydiV	1.5811152530146675	67.0	1785856.0	anti-FlhD4C2 factor, inactive EAL family phosphodiesterase	b1707
pheM	1.7069275687342012	68.0	1793482.0	phenylalanyl-tRNA synthetase operon leader peptide	b1715
rplT	1.4149334021994744	68.0	1793649.0	50S ribosomal subunit protein L20	b1716
arpB	1.8740312801907417	68.0	1797350.0	No_gene_product	b4494
ydiZ	1.3761399140959159	68.0	1801728.0	uncharacterized protein	b1724
ydjO	2.2430452733687	69.0	1806585.0	uncharacterized protein	b1730
ynjI	1.4661905589077346	70.0	1839104.0	inner membrane protein	b1762
ydjF	1.5427538618655412	71.0	1848352.0	putative DNA-binding transcriptional regulator	b1770
yoaK	1.4812572749018784	72.0	1873029.0	inner membrane-associated protein	b4676
yoaJ	1.3806010913823528	72.0	1873152.0	inner membrane-associated protein	b4675
yeaQ	1.3395319257468183	72.0	1873408.0	UPF0410 family protein	b1795
yoaG	1.3976653598120008	72.0	1873659.0	uncharacterized protein	b1796
yoaC	1.5711121084171065	73.0	1888389.0	DUF1889 family protein	b1810
yobD	1.5988503371893095	74.0	1899057.0	UPF0266 family inner membrane protein	b1820
yobF	1.6296937726006895	74.0	1901704.0	DUF2527 family heat-induced protein	b1824
yebO	1.4862955191931917	74.0	1902592.0	putative inner membrane protein	b1825
mgrB	1.3590277194713671	74.0	1902879.0	regulatory peptide for PhoPQ, feedback inhibition	b1826
yobH	1.4556920529345019	74.0	1903181.0	uncharacterized protein	b4536
yobI	1.9706867203437368	75.0	1940371.0	uncharacterized protein	b4677
yecT	1.7269781030707438	76.0	1956228.0	uncharacterized protein	b1877
uspC	1.6774761151170006	77.0	1973233.0	universal stress protein	b1895
azuC	1.4406265868110557	78.0	1981353.0	acid-inducible small membrane-associated protein	b4663
ftnA	1.5923630138913072	78.0	1982464.0	ferritin iron storage protein (cytoplasmic)	b1905
fliS	1.4577358774452271	79.0	1998848.0	flagellar protein potentiates polymerization	b1925
fliT	1.4001689886589874	79.0	1999193.0	putative flagellar synthesis and assembly chaperone	b1926
yedN	2.2338365502857878	80.0	2004992.0	No_gene_product	b4495
rcsA	1.9372082933238888	81.0	2017448.0	transcriptional regulator of colanic acid capsular biosynthesis	b1951
dsrB	1.4695414110072205	81.0	2018115.0	uncharacterized protein	b1952
yedV	1.6348139837484383	82.0	2031616.0	putative sensory kinase in two-component regulatory system with YedW	b1968
yedW	1.4180634886944894	82.0	2031632.0	response regulator family protein	b1969
hiuH	1.5748521603191439	82.0	2032436.0	hydroxyisourate hydrolase	b1970
zinT	1.8469938908595165	82.0	2034855.0	zinc and cadmium binding protein, periplasmic	b1973
yodB	1.5660209951107726	82.0	2035848.0	cytochrome b561 homolog	b1974
yeeL	1.887975183899598	82.0	2045952.0	No_gene_product	b4497
yeeN	1.6696366297494454	82.0	2050338.0	UPF0082 family protein	b1983
yeeH	1.4277671299025154	83.0	2059548.0	No_gene_product	b4639
yoeG	1.826639151729752	83.0	2060840.0	No_gene_product	b4640
yoeH	2.3103210161700516	83.0	2061824.0	No_gene_product	b4641
cbtA	1.3995243333428518	84.0	2071049.0	CP4-44 prophage; toxin of the YeeV-YeeU toxin-antitoxin system	b2005
yoeD	1.4584931146487687	84.0	2072064.0	No_gene_product	b4642
yoeF	1.8186215323790387	84.0	2072226.0	No_gene_product	b4538
yoeI	1.4265832433934753	85.0	2080532.0	uncharacterized protein	b4678
yoeB	1.6475103940569589	85.0	2082816.0	toxin of the YoeB-YefM toxin-antitoxin system	b4539
yefM	1.7842015324456986	85.0	2082942.0	antitoxin of the YoeB-YefM toxin-antitoxin system	b2017
hisL	2.21686230836927	85.0	2083476.0	his operon leader peptide	b2018
ugd	1.6410858270532807	86.0	2093056.0	UDP-glucose 6-dehydrogenase	b2028	['UDPGD']
wbbK	2.130281575616824	86.0	2097152.0	lipopolysaccharide biosynthesis protein	b2032	['O16GLCT1']
wbbJ	1.566209736545966	86.0	2097974.0	putative lipopolysaccharide biosynthesis O-acetyl transferase	b2033	['O16AT']
wbbI	2.158142841963092	86.0	2099200.0	d-Galf:alpha-d-Glc beta-1,6-galactofuranosyltransferase	b2034	['O16GALFT']
wbbH	2.3163028673326718	86.0	2099540.0	O-antigen polymerase	b2035	['O16AP2pp', 'O16AP1pp', 'O16AP3pp']
glf	1.8667734802018052	86.0	2101248.0	UDP-galactopyranose mutase, FAD/NAD(P)-binding	b2036	['UDPGALM']
wzxB	2.0812980958220035	86.0	2101817.0	putative polisoprenol-linked O-antigen transporter	b2037	['O16AUNDtpp']
rfbC	1.712644594876244	86.0	2103296.0	dTDP-4-deoxyrhamnose-3,5-epimerase	b2038	['TDPDRE']
rfbA	1.6742208918507777	86.0	2103618.0	glucose-1-phosphate thymidylyltransferase	b2039	['G1PTT']
yegJ	1.4578178595378288	87.0	2144665.0	uncharacterized protein	b2071
ibsA	1.4629285592210104	87.0	2146829.0	toxic membrane protein	b4667
ibsB	1.6365673242074525	87.0	2147200.0	toxic membrane protein	b4668
ogrK	1.306086301445956	88.0	2160782.0	orphan Ogr protein, positive regulator of P2 growth	b2082
yegZ	1.4597320656466017	88.0	2161152.0	No_gene_product	b2083
yegR	2.30810960552109	88.0	2161664.0	uncharacterized protein	b2085
gatB	1.5721140502626518	89.0	2167808.0	galactitol-specific enzyme IIB component of PTS	b2093	['GALTptspp']
rcnB	1.4667410928549902	90.0	2180608.0	periplasmic modulator of Ni and Co efflux	b2107
yehA	1.5788722271172326	90.0	2181120.0	putative fimbrial-like adhesin protein	b2108
yehD	1.8809667345344456	90.0	2185216.0	putative fimbrial-like adhesin protein	b2111
yehE	2.033967400680433	90.0	2186240.0	DUF2574 family protein	b2112
yehK	2.012149147001684	90.0	2197504.0	uncharacterized protein	b4541
rplY	1.3451443135347607	91.0	2275995.0	50S ribosomal subunit protein L25	b2185
yejL	1.4355247020275423	91.0	2277607.0	UPF0352 family protein	b2187
yfaH	1.8869835524646752	92.0	2343129.0	No_gene_product	b2238
elaD	1.7528230977621377	93.0	2376191.0	protease, capable of cleaving an AMC-ubiquitin model substrate	b2269
yfbN	1.8783820748434383	93.0	2381824.0	uncharacterized protein	b2273
yfbO	2.1665626896929386	93.0	2382113.0	uncharacterized protein	b2274
yfbP	1.566608152335505	93.0	2382594.0	TPR-like repeats-containing protein	b2275
alaA	2.013073621628109	94.0	2401039.0	glutamate-pyruvate aminotransferase; glutamic-pyruvic transaminase (GPT); alanine transaminase	b2290	['ALATA_L']
yfbR	2.2489818457633604	94.0	2402340.0	5'-nucleotidase	b2291	['NTD5', 'NTD6', 'NTD12', 'NTD1', 'NTD8', 'NTD3']
yfbS	1.953058155250003	94.0	2402998.0	putative transporter	b2292
yfbT	1.875963648292713	94.0	2404917.0	sugar phosphatas	b2293
yfbU	2.594476521957033	94.0	2405578.0	UPF0304 family protein	b2294
yfbV	2.2900726771976587	94.0	2406400.0	UPF0208 family inner membrane protein	b2295
ackA	2.2582620398265187	94.0	2406948.0	acetate kinase A and propionate kinase 2	b2296	['ACKr']
pta	1.8762895709400471	94.0	2408448.0	phosphate acetyltransferase	b2297	['PTAr', 'PTA2']
yfcC	2.164144538525538	94.0	2410559.0	putative inner membrane transporter; C4-dicarboxylate anaerobic carrier family protein	b2298
yfcD	1.9061815549341699	94.0	2412544.0	putative NUDIX hydrolase	b2299
yfcE	2.1227213094822	94.0	2412712.0	phosphodiesterase activity on bis-pNPP	b2300
yfcF	2.156650261600869	94.0	2413319.0	glutathione S-transferase	b2301
yfcG	2.211088927182619	94.0	2414592.0	GSH-dependent disulfide bond oxidoreductase	b2302
folX	2.449881907203313	94.0	2414803.0	D-erythro-7,8-dihydroneopterin triphosphate 2'-epimerase and dihydroneopterin aldolase	b2303	['DHPTPE']
yfcH	1.7886062032015284	94.0	2415186.0	putative NAD-dependent nucleotide-sugar epimerase	b2304
yfcI	2.94495954581112	94.0	2416640.0	transposase_31 family protein	b2305
hisP	2.11833088385012	94.0	2417214.0	histidine ABC transporter ATPase	b2306	['ORNabcpp', 'HISabcpp', 'ARGabcpp', 'LYSabcpp']
hisM	2.151993602932752	94.0	2418688.0	histidine ABC transporter permease	b2307	['ORNabcpp', 'HISabcpp', 'ARGabcpp', 'LYSabcpp']
hisQ	1.9249994636994112	94.0	2418708.0	histidine ABC transporter permease	b2308	['ORNabcpp', 'HISabcpp', 'ARGabcpp', 'LYSabcpp']
hisJ	2.3177504111007803	94.0	2419484.0	histidine ABC transporter periplasmic binding protein	b2309	['HISabcpp']
argT	2.534837094764214	94.0	2420736.0	lysine/arginine/ornithine transporter subunit	b2310	['ORNabcpp', 'ARGabcpp', 'LYSabcpp']
ubiX	1.9417857282012765	94.0	2421535.0	3-octaprenyl-4-hydroxybenzoate carboxy-lyase	b2311	['OPHBDC']
purF	1.79600262814719	94.0	2422199.0	amidophosphoribosyltransferase	b2312	['GLUPRT']
cvpA	2.243537565705407	94.0	2423753.0	colicin V production protein	b2313
folC	1.5609165785575505	94.0	2425152.0	bifunctional folylpolyglutamate synthase/ dihydrofolate synthase	b2315	['DHFS']
accD	1.93390772448055	94.0	2426880.0	acetyl-CoA carboxylase, beta (carboxyltransferase) subunit	b2316	['ACCOAC']
yfcO	1.526604370392644	95.0	2443264.0	DUF2544 family putative outer membrane protein	b2332
yfdF	2.0653755365673656	96.0	2456490.0	uncharacterized protein	b2345
gtrA	1.6475297322128672	96.0	2461333.0	CPS-53 (KpLE1) prophage; bactoprenol-linked glucose translocase/flippase	b2350
gtrB	1.8878979259030726	96.0	2461696.0	CPS-53 (KpLE1) prophage; bactoprenol glucosyl transferase	b2351
gtrS	2.716139622598713	96.0	2463744.0	serotype-specific glucosyl transferase, CPS-53 (KpLE1) prophage	b2352
yfdT	1.4505047149143764	97.0	2469376.0	CPS-53 (KpLE1) prophage; uncharacterized protein	b2363
ypdJ	1.5967843391637293	97.0	2469659.0	No_gene_product	b4545
torI	1.50235197997205	97.0	2469888.0	response regulator inhibitor for tor operon	b4501
emrY	1.5574061642988797	97.0	2474116.0	putative multidrug efflux system	b2367
emrK	1.7039818882294915	97.0	2476032.0	multidrug resistance efflux pump membrane fusion protein	b2368
evgA	1.712125119261695	97.0	2477233.0	response regulator in two-component regulatory system with EvgS	b2369
evgS	1.612966311037492	97.0	2477852.0	hybrid sensory histidine kinase in two-component regulatory system with EvgA	b2370
ypdI	1.8157087232507303	98.0	2488320.0	putative lipoprotein involved in colanic acid biosynthesis	b2376
yfeS	1.6178316525967167	99.0	2531328.0	WGR domain protein	b2420
ypfM	1.6263048974685617	100.0	2584192.0	stress-induced small enterobacterial protein	b4606
gcvR	1.445469642309944	101.0	2593264.0	transcriptional repressor, regulatory protein accessory to GcvA	b2479
yfgG	1.4421957467314432	102.0	2622648.0	uncharacterized protein	b2504
yfgH	1.4945917065544105	102.0	2623488.0	outer membrane integrity lipoprotein	b2505
yfhL	1.5537898076062113	103.0	2693120.0	putative 4Fe-4S cluster-containing protein	b2562
shoB	1.9307873532991635	103.0	2693504.0	toxic membrane protein	b4687
raiA	1.7375092265571983	104.0	2730512.0	cold shock protein associated with 30S ribosomal subunit	b2597
pheL	1.4601760230874916	104.0	2730957.0	pheA gene leader peptide	b2598
yfiL	1.4024397217992777	104.0	2734718.0	lipoprotein	b2602
rpsP	1.3710689507045044	105.0	2739295.0	30S ribosomal subunit protein S16	b2609
intA	1.386313944310614	106.0	2750464.0	CP4-57 prophage; integrase	b2622
yfjH	1.864576716822659	106.0	2751002.0	CP4-57 prophage; uncharacterized protein	b2623
alpA	1.371941044941013	106.0	2752002.0	CP4-57 prophage; DNA-binding transcriptional activator	b2624
yfjI	1.7344264815409933	106.0	2752512.0	CP4-57 prophage; uncharacterized protein	b2625
yfjJ	2.0574814621368893	106.0	2753905.0	CP4-57 prophage; uncharacterized protein	b2626
rnlA	1.4722720031948713	106.0	2759276.0	CP4-57 prophage; RNase LS	b2630
rnlB	1.3536405584816418	106.0	2760704.0	CP4-57 prophage; uncharacterized protein	b2631
yfjU	1.6522877243228506	107.0	2765360.0	No_gene_product	b2638
yfjW	2.3754536902385786	107.0	2766676.0	CP4-57 prophage; putative inner membrane protein	b2642
ypjF	1.3351979675001973	108.0	2770944.0	CP4-57 prophage; toxin of the YpjF-YfjZ toxin-antitoxin system	b2646
ypjC	2.140146280119578	108.0	2777088.0	No_gene_product	b2650
ygaQ	1.9806058721147044	108.0	2779755.0	No_gene_product	b4462
mprA	1.4444619362672861	109.0	2804128.0	transcriptional repressor of microcin B17 synthesis and multidrug efflux	b2684
pphB	1.5784937218890893	110.0	2853118.0	serine/threonine-specific protein phosphatase 2	b2734
casC	1.468084319919171	111.0	2875392.0	CRISP RNA (crRNA) containing Cascade antiviral complex protein	b2758
casB	1.5089699790909081	111.0	2875513.0	CRISP RNA (crRNA) containing Cascade antiviral complex protein	b2759
casA	1.5401139584035437	111.0	2875988.0	CRISP RNA (crRNA) containing Cascade antiviral complex protein	b2760
yqcG	2.3121303521555663	112.0	2898944.0	membrane stress resistance protein	b4682
ygcG	1.6360457203846956	112.0	2899069.0	TPM domain protein, putative phosphatase	b2778
mazF	1.4955974846213649	112.0	2904114.0	mRNA interferase toxin, antitoxin is MazE	b2782
ygdI	1.856816947251134	113.0	2936320.0	DUF903 family verified lipoprotein	b2809
yqeG	1.5534352390731	114.0	2979840.0	putative transporter	b2845
yqeH	1.986202468631216	114.0	2980894.0	putative LuxR family transcriptional regulator	b2846
yqeI	1.8311304178270662	114.0	2981888.0	putative transcriptional regulator	b2847
yqeJ	2.359382865864215	114.0	2982662.0	uncharacterized protein	b2848
yqeL	2.5662713227628684	114.0	2983177.0	uncharacterized protein	b4683
yqeK	2.673699296691176	114.0	2983293.0	uncharacterized protein	b2849
ygeF	2.2889720823817896	114.0	2983936.0	No_gene_product	b2850
ygeG	2.406292642545327	114.0	2984626.0	SycD-like chaperone family TPR-repeat-containing protein	b2851
ygeH	2.5691343162814624	114.0	2985452.0	putative transcriptional regulator	b2852
ygeI	2.3761575293842077	114.0	2987008.0	uncharacterized protein	b2853
pbl	2.3136978837957662	114.0	2987297.0	No_gene_product	b2854
ygeK	2.0645073033239436	114.0	2988032.0	No_gene_product	b2856
ygeN	2.2427448905026792	114.0	2988672.0	No_gene_product	b2858
ygeO	1.7993828741086166	114.0	2989320.0	No_gene_product	b2859
ygeQ	1.7853602061436715	114.0	2992128.0	No_gene_product	b2863
yqfG	1.7061495861711178	115.0	3026175.0	uncharacterized protein	b4684
idi	1.4283493691692566	115.0	3026944.0	isopentenyl diphosphate isomerase	b2889	['IPDDI']
ibsC	1.86639708150192	116.0	3050248.0	toxic membrane protein	b4665
cmtB	1.5506833467803	117.0	3072245.0	putative mannitol-specific enzyme IIA component of PTS	b2934
yghW	1.367684889568724	118.0	3139808.0	DUF2623 family protein	b2998
mqsA	1.6768676140092071	119.0	3161209.0	antitoxin for MqsR toxin; transcriptional repressor	b3021
mqsR	1.9303807660132306	119.0	3161606.0	GCU-specific mRNA interferase toxin of the MqsR-MqsA toxin-antitoxin system; biofilm/motility regulator; anti-repressor	b3022
ygiZ	2.064858056429542	119.0	3165237.0	inner membrane protein	b3027
ygiL	1.8608765672369392	120.0	3178772.0	putative fimbrial-like adhesin protein	b3043
yqiH	1.708746018412087	120.0	3183239.0	putative periplasmic pilin chaperone	b3047
yqiI	1.6904998928369277	120.0	3184640.0	fimbrial protein	b3048
glgS	1.3643143470075385	120.0	3185152.0	motility and biofilm regulator	b3049
yqiJ	1.5513310561174858	120.0	3185566.0	DUF1449 family inner membrane protein	b3050
higB	1.6559189728589823	121.0	3227648.0	mRNA interferase toxin of the HigB-HigA toxin-antitoxin system	b3083
yqjC	1.5398898448928375	122.0	3242327.0	DUF1090 family putative periplasmic protein	b3097
yhaI	1.4082777713209205	123.0	3246269.0	DUF805 family inner membrane protein	b3104
tdcA	1.5530397215300311	124.0	3260416.0	tdc operon transcriptional activator	b3118
tdcR	1.8759573705030053	124.0	3260928.0	L-threonine dehydratase operon activator protein	b3119
yhaB	1.8075381905608034	124.0	3261212.0	uncharacterized protein	b3120
yhaC	2.269357967597893	124.0	3262464.0	pentapetide repeats-related protein	b3121
agaB	1.4496355240978058	125.0	3277528.0	N-acetylgalactosamine-specific enzyme IIB component of PTS	b3138
yhbX	1.603521853476139	126.0	3313346.0	putative EptAB family phosphoethanolamine transferase, inner membrane protein	b3173
rlmE	1.3978486265526273	126.0	3320393.0	23S rRNA U2552 2'-O-ribose methyltransferase, SAM-dependent	b3179
yhcF	1.6078318097775002	127.0	3360768.0	putative transcriptional regulator	b3219
yhcN	1.4739790635224381	128.0	3378896.0	cadmium and peroxide resistance protein, stress-induced	b3238
yhcO	1.6184639260509952	128.0	3379215.0	putative barnase inhibitor	b3239
yrdE	1.595623607198237	129.0	3397996.0	No_gene_product	b4646
yhdU	1.4764840597495208	130.0	3405979.0	putative membrane protein	b3263
yhdV	1.4092409058826698	130.0	3411968.0	putative outer membrane protein	b3267
mscL	1.5628338900214847	131.0	3431382.0	mechanosensitive channel protein, high conductance	b3291
arfA	1.666604069883823	131.0	3431936.0	alternate ribosome-rescue factor A	b4550
yhdN	1.4488749601002815	131.0	3432499.0	DUF1992 family protein	b3293
rpsM	1.3674486096982221	131.0	3435473.0	30S ribosomal subunit protein S13	b3298
rpmJ	1.5837669445168163	131.0	3436032.0	50S ribosomal subunit protein L36	b3299
rpsN	1.4231360444406818	132.0	3440128.0	30S ribosomal subunit protein S14	b3307
rpsQ	1.5493592384192354	132.0	3441672.0	30S ribosomal subunit protein S17	b3311
rplV	1.4015296451075698	132.0	3443259.0	50S ribosomal subunit protein L22	b3315
rpsS	1.497043585625063	132.0	3443712.0	30S ribosomal subunit protein S19	b3316
gspC	1.7574055297634041	133.0	3448936.0	general secretory pathway component, cryptic	b3324
yhfL	1.4825641626066632	134.0	3492864.0	small lipoprotein	b3369
feoA	1.4768361102114198	135.0	3533521.0	ferrous iron transporter, protein A	b3408
yhhZ	2.1746458829797723	136.0	3575808.0	putative Hcp1 family polymorphic toxin protein; putative colicin-like DNase/tRNase activity	b3442
yhhH	1.8023839679935807	137.0	3616768.0	putative NTF2 fold immunity protein for polymorphic toxin RhsB	b3483
yrhC	1.5386881889802846	137.0	3617246.0	No_gene_product	b4552
yhhI	1.7066707996813173	137.0	3618816.0	putative transposase	b3484
yhiJ	2.0853952965397307	137.0	3624327.0	DUF4049 family protein	b3488
yhiL	2.1925121389717743	137.0	3626211.0	No_gene_product	b4660
uspA	1.4120663453722784	137.0	3633470.0	universal stress global response regulator	b3495
slp	1.7486379575511168	138.0	3647488.0	outer membrane lipoprotein	b3506
dctR	1.7040541357156493	138.0	3648042.0	Putative LuxR family repressor for dicarboxylate transport	b3507
hdeB	1.7328188408465877	138.0	3649536.0	acid-resistance protein	b3509
hdeA	1.627971937661021	138.0	3650048.0	stress response protein acid-resistance protein	b3510
hdeD	1.4128166887517037	138.0	3650354.0	acid-resistance membrane protein	b3511
gadE	2.0272711141735456	138.0	3651725.0	gad regulon transcriptional activator	b3512
gadW	1.58538481031597	138.0	3657728.0	transcriptional activator of gadA and gadBC; repressor of gadX	b3515
gadX	1.8716083346626227	138.0	3658345.0	acid resistance regulon transcriptional activator; autoactivator	b3516
yiaG	1.5632428025865004	139.0	3713024.0	HTH_CROC1 family putative transcriptional regulator	b3555
hokA	1.5421166385992247	139.0	3713807.0	toxic polypeptide, small	b4455
mokA	1.5658210956296768	139.0	3713807.0	No_gene_product	b4647
insJ	1.641091231729747	139.0	3714039.0	IS150 transposase A	b3557
insK	1.8498643565200414	139.0	3715072.0	IS150 transposase B	b3558
yiaA	1.7014151985366293	139.0	3720283.0	YiaAB family inner membrane protein, tandem domains	b3562
yiaB	1.555221859073136	139.0	3720766.0	YiaAB family inner membrane protein	b3563
ysaC	1.3548536490222143	140.0	3744256.0	No_gene_product	b4648
yibA	2.126989039866371	141.0	3760128.0	putative immunity protein for polymorphic toxin RhsA; HEAT-domain protein; lethality reduction protein	b3594
yibG	2.2652438338527325	141.0	3761536.0	TPR-like repeat protein	b3596
yibS	2.370901860997206	141.0	3762176.0	No_gene_product	b4650
yibW	2.272604760377034	141.0	3762251.0	No_gene_product	b4651
yibV	2.429238032463247	141.0	3762704.0	No_gene_product	b4615
yibU	2.0859128420738844	141.0	3763307.0	No_gene_product	b4652
grxC	1.4161396731172988	142.0	3777550.0	glutaredoxin 3	b3610	['RNDR3b', 'RNDR4b', 'RNDR1b', 'GRXR', 'PAPSR2', 'RNDR2b']
yibB	1.8234791258175527	143.0	3786752.0	YibB family protein, function unknown	b3618
waaL	2.2902030827416993	143.0	3790848.0	O-antigen ligase	b3622	['ECA4OALpp', 'O16A4Lpp']
waaU	2.4278965952336984	143.0	3791598.0	lipopolysaccharide core biosynthesis	b3623	['HEPT4']
waaZ	2.0075380301747514	143.0	3792896.0	lipopolysaccharide KdoIII transferase; lipopolysaccharide core biosynthesis protein	b3624	['MOAT3C']
waaY	2.2606693969471565	143.0	3793626.0	lipopolysaccharide core biosynthesis protein	b3625	['HEPK2']
waaJ	2.210756140992086	143.0	3794944.0
waaR	1.9745660062176102	143.0	3795398.0	lipopolysaccharide 1,2-glucosyltransferase; UDP-glucose:(glucosyl)LPS alpha-1,2-glucosyltransferase	b3626	['GLCTR3']
waaB	1.787007625349864	143.0	3796992.0	lipopolysaccharide 1,6-galactosyltransferase; UDP-D-galactose:(glucosyl)lipopolysaccharide-1, 6-D-galactosyltransferase	b3628	['GALT1']
waaS	2.5202667072641387	143.0	3797540.0	lipopolysaccharide rhamnose:KdoIII transferase; lipopolysaccharide core biosynthesis protein	b3629	['RHAT1']
waaP	1.5092416653705245	143.0	3799040.0	kinase that phosphorylates core heptose of lipopolysaccharide	b3630	['HEPK1']
rpmG	1.4202832758989397	144.0	3804672.0	50S ribosomal subunit protein L33	b3636
dinD	1.473047560091916	145.0	3811328.0	DNA damage-inducible protein	b3645
yicT	1.4227625187506636	146.0	3829784.0	No_gene_product	b4653
yicS	1.5580550482698508	146.0	3833856.0	putative periplasmic protein	b4555
ivbL	1.3856853458084493	147.0	3846249.0	ilvB operon leader peptide	b3672
tisB	1.3536558344365972	147.0	3846912.0	toxic membrane persister formation peptide, LexA-regulated	b4618
ibpA	1.2895869849669288	148.0	3860480.0	heat shock chaperone	b3687
tnaC	1.7381821725728632	149.0	3881856.0	tryptophanase leader peptide	b3707
cbrB	1.6368141669411187	150.0	3891200.0	PRK09823 family inner membrane protein, creBC regulon	b3716
cbrC	1.4819661791148522	150.0	3891381.0	UPF0167 family protein	b3717
bglG	1.5296577494547519	151.0	3899392.0	transcriptional antiterminator of the bgl operon	b3723
atpE	1.399398249429639	152.0	3914309.0	F0 sector of membrane-bound ATP synthase, subunit c	b3737	['ATPS4rpp']
rsmG	1.3509624926285306	152.0	3916416.0	16S rRNA m(7)G527 methyltransferase, SAM-dependent; glucose-inhibited cell-division protein	b3740
yifE	1.4174893187045645	153.0	3941445.0	UPF0438 family protein	b3764
ilvL	1.5895290774559212	153.0	3943681.0	ilvG operon leader peptide	b3766
ppiC	1.3831824677535538	154.0	3953152.0	peptidyl-prolyl cis-trans isomerase C (rotamase C)	b3775
yigF	2.010239292350308	155.0	3995778.0	DUF2628 family putative inner membrane protein	b3817
yigG	2.067289571368624	155.0	3996172.0	PRK11371 family inner membrane protein	b3818
ompL	1.513606589382666	156.0	4057088.0	outer membrane porin L; putative sulpholipid porin	b3875	['H2Otex']
yiiF	1.7647855620171045	157.0	4073110.0	putative thymol sensitivity protein, CopG family putative transcriptional regulator	b3890
yiiS	1.45291287935453	158.0	4103168.0	UPF0381 family protein	b3922
murB	1.3955226174609592	159.0	4161984.0	UDP-N-acetylenolpyruvoylglucosamine reductase, FAD-binding	b3972	['UAPGR']
arpA	1.5714704898640406	160.0	4210688.0	ankyrin repeat protein	b4017
yjbI	2.2754747996545994	161.0	4240630.0	No_gene_product	b4038
yjbJ	1.4769322453565148	162.0	4249164.0	stress-induced protein, UPF0337 family	b4045
yjbL	2.26006720191095	162.0	4250248.0	uncharacterized protein	b4047
yjbM	1.8959240136723048	162.0	4250526.0	uncharacterized protein	b4048
yjbS	2.365091863339395	163.0	4258816.0	uncharacterized protein	b4621
yjcF	2.1340282237108807	164.0	4272128.0	pentapeptide repeats protein	b4066
adiY	1.7595396716347693	165.0	4327424.0	adi system transcriptional activator	b4116
melB	1.5318367484092226	165.0	4333568.0	melibiose:sodium symporter	b4120	['MELIBt2pp']
yjdK	2.442716621637579	166.0	4342400.0
yjdO	1.9344297320990078	166.0	4342784.0
cadC	1.643767569642551	166.0	4350212.0	cadBA operon transcriptional activator	b4133
yjdQ	1.944108699314656	166.0	4352007.0	No_gene_product	b4654
ecnA	1.6067876827338128	167.0	4366133.0	entericidin A membrane lipoprotein, antidote entericidin B	b4410
ecnB	1.6265875805737815	167.0	4366369.0	entericidin B membrane lipoprotein	b4411
hfq	1.3941815339858599	168.0	4390400.0	global sRNA chaperone; HF-I, host factor for RNA phage Q beta replication	b4172
nsrR	1.3459539023446863	169.0	4396006.0	nitric oxide-sensitive repressor for NO regulon	b4178
yjfI	1.7678252771633989	169.0	4399949.0	DUF2170 family protein	b4181
yjfL	1.4367397434447151	169.0	4401795.0	UPF0719 family inner membrane protein	b4184
bsmA	1.3881499822681784	169.0	4406272.0	bioflm peroxide resistance protein	b4189
yjfZ	1.6928951629798792	170.0	4416444.0	uncharacterized protein	b4204
ytfA	1.5402540182092335	170.0	4417536.0	No_gene_product	b4205
ytfI	2.008457789009228	171.0	4427776.0	uncharacterized protein	b4215
ytfK	1.3866914153714673	171.0	4429403.0	DUF1107 family protein	b4217
chpS	1.4857352871844496	172.0	4438263.0	antitoxin of the ChpBS toxin-antitoxin system	b4224
mgtL	1.2746511413999793	173.0	4457247.0	regulatory leader peptide for mgtA	b4702
pyrL	1.4552332969122488	173.0	4462215.0	pyrBI operon leader peptide	b4246
tabA	1.355722539627213	173.0	4464678.0	biofilm modulator regulated by toxins; DUF386 family protein, cupin superfamily protein	b4252
yjgL	2.4058471995786315	173.0	4465253.0	SopA-central-domain-like hexapeptide repeat protein	b4253
yjgN	1.9691148136152261	173.0	4469546.0	DUF898 family inner membrane protein	b4257
intB	1.43756365049391	174.0	4487168.0	No_gene_product	b4271
yjhB	1.988736880730449	175.0	4493874.0	putative MFS transporter, membrane protein	b4279
yjhC	1.9922048603278775	175.0	4495360.0	GFO/IDH/MOCA family putative oxidoreductase. NAD(P)-dependent	b4280
ythA	1.9980621739716082	175.0	4496384.0	uncharacterized protein	b4655
yjhI	1.5687666626883219	176.0	4514831.0	putative DNA-binding transcriptional regulator	b4299
sgcB	1.5067438170217153	177.0	4520071.0	putative enzyme IIB component of PTS	b4565
yjhY	1.5076590574263682	177.0	4521984.0	No_gene_product	b4656
nanM	1.4258132359079205	178.0	4528128.0	N-acetylneuraminic acid mutarotase	b4310
nanC	1.4822457233185171	178.0	4528601.0	N-acetylnuraminic acid outer membrane channel protein	b4311	['ACNAMtex']
fimB	1.7226608903409093	178.0	4530773.0	tyrosine recombinase/inversion of on/off regulator of fimA	b4312
fimE	1.5964084910671552	178.0	4532224.0	tyrosine recombinase/inversion of on/off regulator of fimA	b4313
yjiC	1.9488609740964207	179.0	4545306.0	uncharacterized protein	b4325
iraD	1.4040713251185195	179.0	4546809.0	RpoS stabilzer after DNA damage, anti-RssB factor	b4326
yjiS	1.5766785275305208	180.0	4561567.0	DUF1127 family protein	b4341
yjiT	1.7860593936953428	180.0	4562944.0	No_gene_product	b4342
mcrC	1.6383428861637799	180.0	4567040.0	5-methylcytosine-specific restriction enzyme McrBC, subunit McrC	b4345
mcrB	1.6910145898529063	180.0	4567774.0	5-methylcytosine-specific restriction enzyme McrBC, subunit McrB	b4346
hsdS	1.3898216577934066	180.0	4571136.0	specificity determinant for hsdM and hsdR	b4348
yjjQ	1.5696280430808152	181.0	4593664.0	putative transcriptional regulator	b4365
yjjY	1.4938884508861454	182.0	4630218.0	uncharacterized protein	b4402
