# Supplementary material for: The genetic basis for adaptation of model-designed syntrophic co-cultures
Source: PLoS Comput Biol. 2019 Mar 1;15(3):e1006213. doi: 10.1371/journal.pcbi.1006213 (PMC6415869; doi:10.1371/journal.pcbi.1006213)
Supplement: S4 Data — Genes with read coverage meeting the duplication criteria. Separate spreadsheets are provided for all samples using the mutant pair, ale number, flask number, isolate number, and replicate number to identify each sample. (ZIP) [file pcbi.1006213.s004.zip › S4_Data/hisD_pyrC_3_26_40_1_genes.csv]

	Multiplicity	Group Number	Start Position	Product	Gene	iJO1366 Reactions
thrL	1.6409750467670692	0.0	189.0	thr operon leader peptide	b0001
hokC	1.4266678881982846	1.0	16896.0	toxic membrane protein, small	b4412
mokC	1.405653781730106	1.0	16896.0	regulatory protein for HokC, overlaps CDS of hokC	b0018
yabP	1.4487831571569134	2.0	58473.0	No_gene_product	b4659
sgrT	1.32282388678794	3.0	73874.0	inhibitor of glucose uptake	b4662
yadC	1.8122731392959053	4.0	146201.0	putative fimbrial-like adhesin protein	b0135
yadK	1.8244516230748957	4.0	147489.0	putative fimbrial-like adhesin protein	b0136
yadM	1.4820395747653077	4.0	148729.0	putative fimbrial-like adhesin protein	b0138
htrE	1.4596943227693642	4.0	149315.0	putative outer membrane usher protein	b0139
yadN	1.8209009673631358	4.0	152785.0	putative fimbrial-like adhesin protein	b0141
gloB	1.527090393642222	5.0	230513.0	hydroxyacylglutathione hydrolase	b0212	['GLYOX']
ykfM	2.592931953829903	5.0	234743.0	lethality reduction protein, putative inner membrane protein	b4586
yafU	1.7415513892047056	5.0	235520.0	No_gene_product	b0218
yafQ	1.751609949200881	6.0	242688.0	mRNA interferase toxin of toxin-antitoxin pair YafQ/DinJ	b0225
dinJ	1.6696613629327302	6.0	242728.0	antitoxin of YafQ-DinJ toxin-antitoxin system	b0226
yafN	1.4674556701727977	7.0	248491.0	antitoxin of the YafO-YafN toxin-antitoxin system	b0232
yafO	1.4237481603495004	7.0	248787.0	mRNA interferase toxin of the YafO-YafN toxin-antitoxin system	b0233
yafP	1.344723515098765	7.0	249195.0	GNAT family putative N-acetyltransferase	b0234
ykfN	1.4902830455122822	8.0	258860.0	No_gene_product	b4626
ykgS	1.893758007663174	9.0	286208.0	No_gene_product	b4688
yagK	1.6232835732801678	9.0	288032.0	CP4-6 prophage; conserved protein	b0277
yagL	1.8860134999399076	9.0	288930.0	CP4-6 prophage; DNA-binding protein	b0278
yagM	2.222309595078097	9.0	289655.0	CP4-6 prophage; uncharacterized protein	b0279
yagN	1.353491075553408	9.0	290849.0	CP4-6 prophage; uncharacterized protein	b0280
ecpA	1.4016869868833768	10.0	305794.0	ECP pilin	b0293
ecpR	1.7403222782402554	10.0	306456.0	putative transcriptional regulator for the ecp operon	b0294
ykgL	1.4776242797983283	10.0	307822.0	uncharacterized protein	b0295
ykgO	1.5102329435909891	10.0	308224.0	RpmJ-like protein	b4506
ykgM	1.5064335114525123	10.0	308224.0	50S ribosomal protein L31 type B; alternative zinc-limitation L31 protein	b0296
ykgR	2.417650869188783	10.0	308851.0	uncharacterized protein	b4671
ykgP	2.3115818608632854	10.0	309426.0	No_gene_product	b4630
ykgQ	1.664265908246719	10.0	313149.0	No_gene_product	b4631
rclC	1.5875101752172323	10.0	313436.0	reactive chlorine species (RCS) stress resistance inner membrane protein	b0301
rclB	2.3878067032982373	10.0	314041.0	reactive chlorine species (RCS) stress resistance periplasmic protein	b0303
ykgH	1.921129620060039	11.0	320406.0	putative inner membrane protein	b0310
yahL	1.819988505739549	12.0	339968.0	uncharacterized protein	b0326
yahO	1.522005419445906	12.0	342194.0	periplasmic protein, function unknown, YhcN family	b0329
yaiV	1.8619391795602143	13.0	389961.0	putative transcriptional regulator	b0375
iraP	1.5969598111927745	14.0	396841.0	anti-RssB factor, RpoS stabilzer during Pi starvation; anti-adapter protein	b0382
hha	1.6100751404218787	15.0	475648.0	modulator of gene expression, with H-NS	b0460
tomB	1.861978872357058	15.0	475789.0	Hha toxicity attenuator; conjugation-related protein	b0461
ybbC	1.6492952015356197	16.0	523036.0	putative immunity protein	b0498
rhsH	1.7613807579416252	16.0	523407.0	No_gene_product	b0499
ybbD	2.215114274440213	16.0	524288.0	No_gene_product	b0501
ylbI	1.569361908701415	16.0	524955.0	No_gene_product	b4632
sfmA	1.7361236218997989	17.0	553667.0	FimA homolog, function unknown	b0530
sfmC	1.5760442808571764	17.0	555008.0	putative periplasmic pilus chaperone	b0531
sfmZ	1.8780152931658072	17.0	559303.0	response regulator family protein	b0535
emrE	1.9704238844478543	18.0	563770.0	DLP12 prophage; multidrug resistance protein	b0543
ybcK	2.320850035874299	18.0	565248.0	DLP12 prophage; putative recombinase	b0544
ybcL	1.85653554894159	18.0	566348.0	inactive polymorphonuclear leukocyte migration suppressor; DLP12 prophage; UPF0098 family secreted protein	b0545
ybcM	2.1478803370633033	18.0	567296.0	DLP12 prophage; putative DNA-binding transcriptional regulator	b0546
ylcH	1.7519263172863027	18.0	567823.0	uncharacterized protein, DLP12 prophage	b4588
quuD	1.6839455986208764	19.0	569411.0	DLP12 prophage; putative antitermination protein	b0551
essD	1.4564780715130785	19.0	572928.0	DLP12 prophage; putative phage lysis protein	b0554
borD	1.5504740965253576	19.0	574055.0	DLP12 prophage; putative lipoprotein	b0557
ybcV	2.422926101664784	19.0	574639.0	DLP12 prophage; uncharacterized protein	b0558
ybcW	2.128623724622061	19.0	575488.0	DLP12 prophage; uncharacterized protein	b0559
ybcY	1.4754500188891964	19.0	577607.0	No_gene_product	b0562
tfaX	1.9166395302747252	19.0	578560.0	No_gene_product	b0563
appY	2.6316957444164157	19.0	579584.0	global transcriptional activator; DLP12 prophage	b0564
ompT	1.6541988782944383	19.0	580135.0	DLP12 prophage; outer membrane protease VII; outer membrane protein 3b	b0565
hokE	1.5439843826594208	20.0	603291.0	toxic polypeptide, small	b4415
ybdO	1.9565394487111742	21.0	632832.0	putative DNA-binding transcriptional regulator	b0603
ahpC	1.3149035556499549	21.0	634880.0	alkyl hydroperoxide reductase, C22 subunit	b0605
cspE	1.4106284267333333	22.0	652800.0	constitutive cold shock family transcription antitermination protein; negative regulator of cspA transcription; RNA melting protein; ssDNA-binding protein	b0623
ybeF	1.364767831477166	22.0	655880.0	LysR family putative transcriptional regulator	b0629
ybeR	1.493343972432604	23.0	672166.0	uncharacterized protein	b0645
ybeU	1.6012723067437633	23.0	674963.0	DUF1266 family protein	b0648
uof	1.4295788612409253	24.0	706094.0	ryhB-regulated fur leader peptide	b4637
ybfP	1.6059414861988868	25.0	710867.0	lipoprotein	b0689
ybfK	1.838599344977155	25.0	716288.0	uncharacterized protein	b4590
kdpF	1.4228690683776382	26.0	724187.0	potassium ion accessory transporter subunit	b4513	['Kabcpp']
ybfA	1.3243566780528582	26.0	724589.0	DUF2517 family protein	b0699
ybfB	2.2691849405713933	26.0	729231.0	putative membrane protein	b0702
ybfC	1.8546571469974755	26.0	731136.0	putative secreted protein	b0704
ybfQ	1.8618965645942775	26.0	731900.0	No_gene_product	b4514
ybfL	1.723718669981307	26.0	733184.0	No_gene_product	b0705
ybfD	1.5035000992252234	26.0	733547.0	H repeat-associated putative transposase	b0706
cydX	1.4587134881473038	27.0	769651.0	cytochrome d (bd-I) ubiquinol oxidase subunit X	b4515
ybhM	1.5777605374139536	28.0	816248.0	BAX Inhibitor-1 family inner membrane protein	b0787
clpS	1.4676935643506435	29.0	918528.0	regulatory protein for ClpA substrate specificity	b0881
infA	1.4583825407344262	29.0	921680.0	translation initiation factor IF-1	b0884
ycaK	1.427128545988154	30.0	945123.0	putative NAD(P)H-dependent oxidoreductase	b0901
elfA	1.7653959888725812	31.0	993323.0	laminin-binding fimbrin subunit	b0938
elfD	1.5277532931123488	31.0	993945.0	putative periplasmic pilin chaperone	b0939
rmf	1.5129704416633645	32.0	1011200.0	ribosome modulation factor	b0953
cspH	1.9125185139296152	33.0	1046528.0	stress protein, member of the CspA-family	b0989
cspG	1.5614397901295085	33.0	1047040.0	cold shock protein homolog, cold-inducible	b0990
ymcE	1.595833226820428	33.0	1047302.0	cold shock gene	b0991
yccE	2.3507350909240516	34.0	1059491.0	uncharacterized protein	b1001
ycdT	1.7064779426844483	35.0	1089536.0	diguanylate cyclase, membrane-anchored	b1025
ymdE	1.5822306706197806	35.0	1090960.0	No_gene_product	b1028
csgD	1.5208700612212755	36.0	1098001.0	csgBAC operon transcriptional regulator	b1040
csgC	1.7560130179942581	36.0	1100416.0	curli assembly protein	b1043
yceO	1.542563325043298	37.0	1114762.0	uncharacterized protein	b1058
dinI	1.4952834277771672	37.0	1116697.0	DNA damage-inducible protein I	b1061
flgM	1.558614424712457	38.0	1125376.0	anti-sigma factor for FliA (sigma 28)	b1071
rpmF	1.5175630214547453	39.0	1142822.0	50S ribosomal subunit protein L32	b1089
ycfL	1.3485810363294435	40.0	1157702.0	uncharacterized protein	b1104
bhsA	1.5939582933490983	41.0	1164528.0	biofilm, cell surface and signaling protein	b1112
ymfD	2.0632268851714515	42.0	1192322.0	e14 prophage; putative SAM-dependent methyltransferase	b1137
ymfE	2.4406204958348146	42.0	1192988.0	e14 prophage; putative inner membrane protein	b1138
lit	1.9595791370125915	42.0	1194150.0	T4 phage exclusion protein; cell death peptidase, e14 prophage	b1139
intE	1.519662638181246	42.0	1196032.0	e14 prophage; putative integrase	b1140
xisE	2.022176648429413	42.0	1196242.0	e14 prophage; putative excisionase	b1141
ymfI	1.5255816031189144	42.0	1196952.0	e14 prophage; uncharacterized protein	b1143
ymfJ	1.5331741742161895	42.0	1197231.0	e14 prophage; uncharacterized protein	b1144
cohE	1.545585018287554	42.0	1198080.0	e14 prophage; repressor protein phage e14	b1145
croE	1.7309199665367818	42.0	1198592.0	e14 prophage; putative DNA-binding transcriptional regulator	b1146
ymfL	1.4747998884347888	42.0	1198723.0	e14 prophage; putative DNA-binding transcriptional regulator	b1147
tfaP	1.7323168935744413	43.0	1203587.0	e14 prophage; uncharacterized protein	b1155
tfaE	1.4001769473262815	43.0	1204224.0	e14 prophage; putative tail fiber assembly protein	b1156
mcrA	2.022985427989988	43.0	1206272.0	putative 5-methylcytosine/5-hydroxymethylcytosine-specific restriction nuclease; 5-methylcytosine DNA binding protein	b1159
icdC	2.0157919357375063	43.0	1206868.0	No_gene_product	b4519
iraM	2.340377853083987	43.0	1207296.0	RpoS stabilzer during Mg starvation, anti-RssB factor	b1160
ycgX	1.869957331960618	43.0	1208320.0	DUF1398 family protein	b1161
ycgZ	2.0007117722070618	43.0	1211392.0	RcsB connector protein for regulation of biofilm and acid-resistance	b1164
ymgA	2.0375171876854847	43.0	1211523.0	RcsB connector protein for regulation of biofilm	b1165
ariR	2.5465609198441252	43.0	1211904.0	RcsB connector protein for regulation of biofilm and acid-resistance	b1166
ymgC	2.50355956854643	43.0	1212416.0	Blue light, low temperature and stress induced protein	b1167
ymgF	1.6992346558470934	43.0	1214464.0	inner membrane division septum protein	b4520
ymgI	2.107253385567717	43.0	1218560.0	uncharacterized protein	b4593
ymgJ	1.9033925440060953	43.0	1218719.0	uncharacterized protein	b4594
minE	1.4054210557432338	43.0	1219734.0	cell division topological specificity factor	b1174
hlyE	1.5855699109957508	44.0	1224938.0	hemolysin E	b1182
ycgY	1.4421302047018223	45.0	1240615.0	uncharacterized protein	b1196
ldrA	1.6319096812859815	46.0	1264640.0	toxic polypeptide, small	b4419
ldrC	1.5339493738739443	46.0	1265693.0	toxic polypeptide, small	b4423
chaB	1.402438763223888	46.0	1267712.0	cation transport regulator	b1217
hns	1.3711996132808761	47.0	1288192.0	global DNA-binding transcriptional dual regulator H-NS	b1237
tdk	1.6566358183871948	47.0	1288982.0	thymidine kinase/deoxyuridine kinase	b1238	['TMDK1', 'DURIK1']
yciE	1.4915050759326556	48.0	1308974.0	putative rubrerythrin/ferritin-like metal-binding protein	b1257
yciF	1.5331005579570447	48.0	1309526.0	putative rubrerythrin/ferritin-like metal-binding protein	b1258
yciG	1.7010270974671853	48.0	1310208.0	KGG family protein	b1259
osmB	1.6352271438005872	49.0	1337366.0	osmotically and stress inducible lipoprotein	b1283
yciZ	1.377617992429786	49.0	1338692.0	uncharacterized protein	b4596
ymiB	1.3708312667075149	49.0	1341052.0	uncharacterized protein	b4672
ymjC	1.3754205241927056	50.0	1384981.0	No_gene_product	b4525
ymjD	1.3998075460320984	50.0	1385124.0	No_gene_product	b4673
ynaJ	1.351084134660877	50.0	1391621.0	DUF2534 family putative inner membrane protein	b1332
ydaQ	1.9193713015103522	51.0	1407493.0	Rac prophage; conserved protein	b1346
rcbA	2.245102514001975	51.0	1407787.0
ralR	1.852070771019721	51.0	1408000.0	Rac prophage; restriction alleviation protein	b1348
racC	1.8387801954320473	51.0	1411744.0	Rac prophage; uncharacterized protein	b1351
ydaE	2.1284498655913677	51.0	1412096.0	conserved protein, Rac prophage	b4526
kilR	1.6102204735262102	51.0	1412264.0	killing protein, Rac prophage; FtsZ inhibitor protein	b1352
sieB	2.0108497269431425	51.0	1413120.0	phage superinfection exclusion protein, Rac prophage	b1353
racR	1.6199935719429164	51.0	1414021.0	Rac prophage; putative DNA-binding transcriptional regulator	b1356
ydaS	1.6891957562749367	51.0	1414656.0	Rac prophage; putative DNA-binding transcriptional regulator	b1357
ydaT	1.647457451533012	51.0	1415168.0	Rac prophage; uncharacterized protein	b1358
trkG	1.9150429137003053	52.0	1418038.0	Rac prophage; potassium transporter subunit	b1363	['Kt2pp']
tfaR	2.004998634851888	53.0	1426667.0	Rac prophage; putative tail fiber assembly protein	b1373
ynaE	2.8687583354974837	53.0	1428480.0	cold shock protein, Rac prophage	b1375
ynbE	1.5379093144874616	54.0	1439943.0	lipoprotein	b1382
ynbG	3.132299615751102	55.0	1459456.0	uncharacterized protein	b4674
ydcA	1.370631657127448	56.0	1485933.0	putative periplasmic protein	b1419
ydcH	1.4561298463628527	57.0	1492992.0	DUF465 family protein	b1426
hicB	1.6531698629560854	58.0	1503764.0	antitoxin for the HicAB toxin-antitoxin system	b1438
yncL	1.6902769649886202	59.0	1511424.0	stress-induced small inner membrane enterobacterial protein	b4598
ydcX	1.5475824309569792	59.0	1511645.0	DUF2566 family protein	b1445
yncG	1.5604359313433196	60.0	1520503.0	glutathione S-transferase homolog	b1454
yncH	2.732029174768575	60.0	1521196.0	IPR020099 family protein	b1455
ydcD	2.6187868355724677	60.0	1524178.0	putative immunity protein for RhsE	b1457
yncI	1.7836792609484413	60.0	1525760.0	No_gene_product	b1459
ydcC	1.7857627192947652	60.0	1526072.0	H repeat-associated putative transposase	b1460
pptA	1.559788924648284	60.0	1527308.0	4-oxalocrotonate tautomerase	b1461
yddK	2.561891550194926	61.0	1538640.0	No_gene_product	b1471
yddL	2.1223693173593015	61.0	1540096.0	No_gene_product	b1472
yddM	1.5553834556884878	61.0	1546752.0	putative DNA-binding transcriptional regulator	b1477
gadB	1.5750595698908167	62.0	1564901.0	glutamate decarboxylase B, PLP-dependent	b1493	['GLUDC']
yddA	1.7140991534138736	62.0	1572864.0	putative multidrug ABC transporter permease/ATPase	b1496
ydeM	1.7348107872653626	62.0	1574912.0	putative YdeN-specific sulfatase-maturating enzyme	b1497
ydeO	1.7220319454693593	62.0	1577182.0	UV-inducible global regulator, EvgA-, GadE-dependent	b1499
safA	2.1546790906953786	62.0	1578018.0	two-component system connector membrane protein, EvgSA to PhoQP	b1500
ydeT	1.5567111605698256	62.0	1583109.0	No_gene_product	b1505
yneL	1.7645798767874123	62.0	1584640.0	No_gene_product	b1506
marB	1.5157117622286547	63.0	1614336.0	periplasmic mar operon regulator	b1532
yneM	1.557318271265999	63.0	1616902.0	inner membrane-associated protein	b4599
ydfK	2.839536644569435	64.0	1627328.0	cold shock protein, function unknown, Qin prophage	b1544
pinQ	1.8571793752611525	64.0	1628160.0	Qin prophage; putative site-specific recombinase	b1545
tfaQ	2.0250809375495757	64.0	1628566.0	Qin prophage; putative tail fibre assembly protein	b1546
ydfO	1.9290333106277133	64.0	1631303.0	Qin prophage; uncharacterized protein	b1549
gnsB	2.551213161733481	64.0	1631865.0	Qin prophage; multicopy suppressor of secG(Cs) and fabA6(Ts)	b1550
ynfN	1.7803315197913616	64.0	1632256.0	Qin prophage; cold shock-induced protein	b1551
cspI	2.0561781085554656	64.0	1632768.0	Qin prophage; cold shock protein	b1552
rzoQ	1.5851506784936142	64.0	1633336.0	putative Rz1-like lipoprotein, Qin prophage	b4689
essQ	1.5793241661761088	64.0	1634816.0	Qin prophage; putative S lysis protein	b1556
cspB	2.0644651141044825	64.0	1635595.0	Qin prophage; cold shock protein	b1557
relB	1.4665027349286728	65.0	1639936.0	antitoxin of the RelE-RelB toxin-antitoxin syste; transcriptional repressor	b1564
ydfV	1.4156190331643785	65.0	1640448.0	Qin prophage; uncharacterized protein	b1565
flxA	1.6313250280853564	65.0	1640960.0	Qin prophage; uncharacterized protein	b1566
dicA	1.9871645103466686	65.0	1642496.0	Qin prophage; putative regulator for DicB	b1570
ydfA	1.501142614382964	65.0	1642764.0	Qin prophage; uncharacterized protein	b1571
ydfB	1.4570977110510068	65.0	1643008.0	Qin prophage; uncharacterized protein	b1572
dicB	1.7536879859861978	65.0	1644032.0	Qin prophage; cell division inhibition protein	b1575
intQ	1.4892489067174524	65.0	1646592.0	No_gene_product	b1579
ynfB	1.404785797418538	65.0	1650064.0	UPF0482 family putative periplasmic protein	b1583
speG	1.4898348357210338	65.0	1650688.0	spermidine N(1)-acetyltransferase	b1584	['SPMDAT2', 'SPMDAT1']
ynfD	1.5730341812878927	65.0	1651821.0	DUF1161 family periplasmic protein	b1586
ydgC	1.3798421577701787	66.0	1675951.0	GlpM family inner membrane protein	b1607
blr	1.723036132936009	67.0	1698816.0	beta-lactam resistance membrane protein; divisome-associated protein	b4409
ynhF	1.3741175473460105	68.0	1731712.0	stress response membrane	b4602
ydhZ	1.6454316708856631	69.0	1749188.0	uncharacterized protein	b1675
lpp	1.623153962606538	69.0	1751677.0	murein lipoprotein	b1677	['ALPATE160pp', 'ALPATG160pp']
ydiH	1.4221454836498961	70.0	1759232.0	uncharacterized protein	b1685
ydiL	1.6599884930555346	70.0	1764871.0	putative HTH domain DNA-binding protein	b1689
ydiM	1.488762177612306	70.0	1765376.0	putative MFS transporter, membrane protein	b1690
pheM	1.5630033106503691	71.0	1793482.0	phenylalanyl-tRNA synthetase operon leader peptide	b1715
rpmI	1.3283398499113532	71.0	1794058.0	50S ribosomal subunit protein L35	b1717
arpB	2.146363189347965	71.0	1797350.0	No_gene_product	b4494
yniD	1.5137241757547626	71.0	1799421.0	uncharacterized protein	b4535
yniB	1.6666349267135376	71.0	1802953.0	putative inner membrane protein	b1726
ydjO	2.3714983212434047	71.0	1806585.0	uncharacterized protein	b1730
cedA	1.3395138943706992	71.0	1807872.0	cell division modulator	b1731
ydjF	1.6333423718968643	72.0	1848352.0	putative DNA-binding transcriptional regulator	b1770
yeaI	1.7505970634195216	73.0	1864641.0	putative membrane-anchored diguanylate cyclase	b1785
yoaK	1.42167953893885	74.0	1873029.0	inner membrane-associated protein	b4676
yoaJ	1.698072459828905	74.0	1873152.0	inner membrane-associated protein	b4675
yeaQ	1.4622405048588214	74.0	1873408.0	UPF0410 family protein	b1795
yoaG	1.3466089713952283	74.0	1873659.0	uncharacterized protein	b1796
yoaC	1.6283008024563677	75.0	1888389.0	DUF1889 family protein	b1810
yobD	1.6418515817425205	76.0	1899057.0	UPF0266 family inner membrane protein	b1820
yobF	1.5193960247925333	76.0	1901704.0	DUF2527 family heat-induced protein	b1824
yebO	1.497895759835403	76.0	1902592.0	putative inner membrane protein	b1825
yobH	1.7416006036071439	76.0	1903181.0	uncharacterized protein	b4536
yobI	2.213675913667537	77.0	1940371.0	uncharacterized protein	b4677
yecN	1.368870187644259	78.0	1946522.0	MAPEG family inner membrane protein	b1869
yecT	1.7536331129112412	79.0	1956228.0	uncharacterized protein	b1877
uspC	1.6632012419881004	80.0	1973233.0	universal stress protein	b1895
yecR	1.5235729678823642	81.0	1981952.0	lipoprotein, function unknown	b1904
ftnA	1.5358521740741564	81.0	1982464.0	ferritin iron storage protein (cytoplasmic)	b1905
yecF	1.3547435662607141	82.0	1989298.0	DUF2594 family protein	b1915
fliT	1.3886450923613964	83.0	1999193.0	putative flagellar synthesis and assembly chaperone	b1926
yedN	2.0997312017511303	84.0	2004992.0	No_gene_product	b4495
rcsA	1.9569401143377556	85.0	2017448.0	transcriptional regulator of colanic acid capsular biosynthesis	b1951
dsrB	1.3771224339237176	85.0	2018115.0	uncharacterized protein	b1952
yedS	1.5673395624638964	86.0	2027531.0	No_gene_product	b4496
yedW	1.4053089483832912	86.0	2031632.0	response regulator family protein	b1969
hiuH	1.7421350993910876	86.0	2032436.0	hydroxyisourate hydrolase	b1970
zinT	1.9551959586877972	86.0	2034855.0	zinc and cadmium binding protein, periplasmic	b1973
yodB	1.6809956558517245	86.0	2035848.0	cytochrome b561 homolog	b1974
mtfA	1.3848316791041573	86.0	2037760.0	anti-repressor for DgsA(Mlc)	b1976
yeeL	1.8203850782516902	86.0	2045952.0	No_gene_product	b4497
yeeN	1.660486925927001	86.0	2050338.0	UPF0082 family protein	b1983
yeeH	1.6496484232645743	87.0	2059548.0	No_gene_product	b4639
yoeG	1.4780830178325273	87.0	2060840.0	No_gene_product	b4640
yoeH	2.6745841812720266	87.0	2061824.0	No_gene_product	b4641
yoeD	1.567823001947365	88.0	2072064.0	No_gene_product	b4642
yoeF	1.5882538889922637	88.0	2072226.0	No_gene_product	b4538
yeeX	1.364524568000944	88.0	2072576.0	UPF0265 family protein	b2007
yoeB	1.6994132197656036	89.0	2082816.0	toxin of the YoeB-YefM toxin-antitoxin system	b4539
yefM	1.5141010428004615	89.0	2082942.0	antitoxin of the YoeB-YefM toxin-antitoxin system	b2017
hisL	2.0066707052590558	89.0	2083476.0	his operon leader peptide	b2018
wbbK	2.246395945951632	90.0	2097152.0	lipopolysaccharide biosynthesis protein	b2032	['O16GLCT1']
wbbI	2.502745130780492	90.0	2099200.0	d-Galf:alpha-d-Glc beta-1,6-galactofuranosyltransferase	b2034	['O16GALFT']
wbbH	2.459158035652412	90.0	2099540.0	O-antigen polymerase	b2035	['O16AP2pp', 'O16AP1pp', 'O16AP3pp']
glf	1.9678506043744781	90.0	2101248.0	UDP-galactopyranose mutase, FAD/NAD(P)-binding	b2036	['UDPGALM']
wzxB	1.902271200893198	90.0	2101817.0	putative polisoprenol-linked O-antigen transporter	b2037	['O16AUNDtpp']
rfbC	2.036317198124589	90.0	2103296.0	dTDP-4-deoxyrhamnose-3,5-epimerase	b2038	['TDPDRE']
rfbB	1.5277132306345063	90.0	2105456.0	dTDP-glucose 4,6 dehydratase, NAD(P)-binding	b2041	['TDPGDH']
udk	1.3471905025944717	91.0	2136064.0	uridine/cytidine kinase	b2066	['URIK2', 'CYTDK2']
ibsA	1.385302961262358	92.0	2146829.0	toxic membrane protein	b4667
ibsB	1.3012624034757787	92.0	2147200.0	toxic membrane protein	b4668
ogrK	1.4334039994479846	93.0	2160782.0	orphan Ogr protein, positive regulator of P2 growth	b2082
yegZ	1.3500969972907342	93.0	2161152.0	No_gene_product	b2083
yegR	1.9636792519428994	93.0	2161664.0	uncharacterized protein	b2085
gatB	1.646888361192828	94.0	2167808.0	galactitol-specific enzyme IIB component of PTS	b2093	['GALTptspp']
gatA	1.7040600036521751	94.0	2168075.0	galactitol-specific enzyme IIA component of PTS	b2094	['GALTptspp']
rcnB	1.630803092916398	95.0	2180608.0	periplasmic modulator of Ni and Co efflux	b2107
yehC	1.4609100279704992	95.0	2184404.0	putative periplasmic pilin chaperone	b2110
yehD	1.890210190131355	95.0	2185216.0	putative fimbrial-like adhesin protein	b2111
yehE	2.43353475389985	95.0	2186240.0	DUF2574 family protein	b2112
yehK	1.7348541146332133	95.0	2197504.0	uncharacterized protein	b4541
yeiS	1.4068296069126869	96.0	2227200.0	DUF2542 family protein	b2145
yeiL	1.4944039153537987	97.0	2248833.0	putative transcriptional regulator	b2163
yfaH	1.5996470705663977	98.0	2343129.0	No_gene_product	b2238
elaD	1.928935391107391	99.0	2376191.0	protease, capable of cleaving an AMC-ubiquitin model substrate	b2269
yfbL	1.4626237959657187	99.0	2379776.0	putative M28A family peptidase	b2271
yfbM	1.495898364493198	99.0	2380412.0	DUF1877 family protein	b2272
yfbN	1.804916254115033	99.0	2381824.0	uncharacterized protein	b2273
yfbO	2.0455701764721406	99.0	2382113.0	uncharacterized protein	b2274
yfbP	1.5424371832428732	99.0	2382594.0	TPR-like repeats-containing protein	b2275
folX	1.6033531259537814	100.0	2414803.0	D-erythro-7,8-dihydroneopterin triphosphate 2'-epimerase and dihydroneopterin aldolase	b2303	['DHPTPE']
yfdF	2.234290764295244	101.0	2456490.0	uncharacterized protein	b2345
gtrA	1.561021924371097	101.0	2461333.0	CPS-53 (KpLE1) prophage; bactoprenol-linked glucose translocase/flippase	b2350
gtrB	1.6860820480823047	101.0	2461696.0	CPS-53 (KpLE1) prophage; bactoprenol glucosyl transferase	b2351
gtrS	2.994365536254647	101.0	2463744.0	serotype-specific glucosyl transferase, CPS-53 (KpLE1) prophage	b2352
tfaS	1.725982689301557	101.0	2464293.0	No_gene_product	b2353
yfdK	1.4702552539408476	101.0	2464555.0	CPS-53 (KpLE1) prophage; conserved protein	b2354
yfdT	1.894319988341248	102.0	2469376.0	CPS-53 (KpLE1) prophage; uncharacterized protein	b2363
ypdJ	1.9928906725763194	102.0	2469659.0	No_gene_product	b4545
torI	1.5939923565836347	102.0	2469888.0	response regulator inhibitor for tor operon	b4501
emrY	1.5489262025040755	102.0	2474116.0	putative multidrug efflux system	b2367
evgA	1.5673683502274802	102.0	2477233.0	response regulator in two-component regulatory system with EvgS	b2369
evgS	1.568704359019677	102.0	2477852.0	hybrid sensory histidine kinase in two-component regulatory system with EvgA	b2370
ypdI	1.83960602582784	103.0	2488320.0	putative lipoprotein involved in colanic acid biosynthesis	b2376
yfeC	1.6434024876274296	104.0	2511945.0	DUF1323 family putative DNA-binding protein	b2398
yfeS	1.7044038261966488	105.0	2531328.0	WGR domain protein	b2420
yffR	1.3942538700509546	106.0	2557338.0	CPZ-55 prophage; uncharacterized protein	b2449
ypfM	1.8623714170718582	107.0	2584192.0	stress-induced small enterobacterial protein	b4606
yfgG	1.837679088237657	108.0	2622648.0	uncharacterized protein	b2504
yfgH	1.3844099824220517	108.0	2623488.0	outer membrane integrity lipoprotein	b2505
yfgJ	1.4302732496021386	108.0	2629120.0	DUF1407 family protein	b2510
yfhL	1.7955609470269474	109.0	2693120.0	putative 4Fe-4S cluster-containing protein	b2562
shoB	2.0276787030326373	109.0	2693504.0	toxic membrane protein	b4687
raiA	1.5184727005305705	110.0	2730512.0	cold shock protein associated with 30S ribosomal subunit	b2597
pheL	1.7399386199356113	110.0	2730957.0	pheA gene leader peptide	b2598
yfiL	1.4495196230938845	110.0	2734718.0	lipoprotein	b2602
rpsP	1.4535444112934863	111.0	2739295.0	30S ribosomal subunit protein S16	b2609
bamE	1.5272477521630576	112.0	2746963.0	lipoprotein component of BamABCDE OM biogenesis complex	b2617
yfjH	1.9785619136916943	112.0	2751002.0	CP4-57 prophage; uncharacterized protein	b2623
yfjI	2.0172810927013702	112.0	2752512.0	CP4-57 prophage; uncharacterized protein	b2625
yfjJ	1.9780824388256997	112.0	2753905.0	CP4-57 prophage; uncharacterized protein	b2626
rnlB	1.3781444325143122	112.0	2760704.0	CP4-57 prophage; uncharacterized protein	b2631
yfjU	1.9128175096901467	113.0	2765360.0	No_gene_product	b2638
yfjW	2.663900105684683	113.0	2766676.0	CP4-57 prophage; putative inner membrane protein	b2642
ypjF	1.6597964722420897	114.0	2770944.0	CP4-57 prophage; toxin of the YpjF-YfjZ toxin-antitoxin system	b2646
ypjC	2.088756471761998	114.0	2777088.0	No_gene_product	b2650
ygaQ	2.009875813807245	114.0	2779755.0	No_gene_product	b4462
ygaV	1.498317850926586	115.0	2790569.0	tributyltin-inducible repressor of ygaVP	b2667
hycA	1.4410847657282988	116.0	2843332.0	regulator of the transcriptional regulator FhlA	b2725
pphB	1.4190355561385384	117.0	2853118.0	serine/threonine-specific protein phosphatase 2	b2734
ygbE	1.4647733339300761	118.0	2866688.0	DUF3561 family inner membrane protein	b2749
ygcW	1.568463107245861	119.0	2892846.0	putative SDR family oxidoreductase	b2774
yqcG	2.542919211146829	119.0	2898944.0	membrane stress resistance protein	b4682
ygcG	1.6009001283113184	119.0	2899069.0	TPM domain protein, putative phosphatase	b2778
mazF	1.4470563953706026	119.0	2904114.0	mRNA interferase toxin, antitoxin is MazE	b2782
syd	1.3984666372708978	120.0	2918400.0	SecY-interacting protein	b2793
ygdI	1.8692526126241693	121.0	2936320.0	DUF903 family verified lipoprotein	b2809
ygdR	1.5031357605393005	122.0	2964629.0	DUF903 family verified lipoprotein	b2833
yqeG	1.442794856352871	123.0	2979840.0	putative transporter	b2845
yqeH	2.095922319528632	123.0	2980894.0	putative LuxR family transcriptional regulator	b2846
yqeI	1.6902872241470865	123.0	2981888.0	putative transcriptional regulator	b2847
yqeJ	2.664994012479915	123.0	2982662.0	uncharacterized protein	b2848
yqeL	2.648856092223508	123.0	2983177.0	uncharacterized protein	b4683
yqeK	2.720035248339539	123.0	2983293.0	uncharacterized protein	b2849
ygeF	2.4828388605328304	123.0	2983936.0	No_gene_product	b2850
ygeG	2.8242526707235993	123.0	2984626.0	SycD-like chaperone family TPR-repeat-containing protein	b2851
ygeH	2.61717167273177	123.0	2985452.0	putative transcriptional regulator	b2852
ygeI	2.703146514842097	123.0	2987008.0	uncharacterized protein	b2853
pbl	2.595734338680199	123.0	2987297.0	No_gene_product	b2854
ygeK	1.8322854242348043	123.0	2988032.0	No_gene_product	b2856
ygeN	2.410934163400288	123.0	2988672.0	No_gene_product	b2858
ygeO	1.9962845761754815	123.0	2989320.0	No_gene_product	b2859
mocA	1.4581497599992077	124.0	3008518.0	CTP:molybdopterin cytidylyltransferase	b2877	['MOCDS']
yqfG	1.6717822147209398	125.0	3026175.0	uncharacterized protein	b4684
zapA	1.4390620175121105	126.0	3048970.0	FtsZ stabilizer	b2910
ibsC	1.5176285183482048	126.0	3050248.0	toxic membrane protein	b4665
cmtB	1.6752453173030393	127.0	3072245.0	putative mannitol-specific enzyme IIA component of PTS	b2934
yqgB	1.3592292434024673	127.0	3079278.0	uncharacterized protein	b2939
mqsA	1.480292642737206	128.0	3161209.0	antitoxin for MqsR toxin; transcriptional repressor	b3021
mqsR	1.5431266574473914	128.0	3161606.0	GCU-specific mRNA interferase toxin of the MqsR-MqsA toxin-antitoxin system; biofilm/motility regulator; anti-repressor	b3022
ygiZ	1.8591971779874894	128.0	3165237.0	inner membrane protein	b3027
yqiC	1.3953542808182242	129.0	3178198.0	BMFP family putative fusogenic protein	b3042
ygiL	1.8991690431243868	129.0	3178772.0	putative fimbrial-like adhesin protein	b3043
yqiH	1.5932756837100084	129.0	3183239.0	putative periplasmic pilin chaperone	b3047
yqiI	1.6596027210817965	129.0	3184640.0	fimbrial protein	b3048
glgS	1.5117790918084533	129.0	3185152.0	motility and biofilm regulator	b3049
yqiJ	1.5328840963581019	129.0	3185566.0	DUF1449 family inner membrane protein	b3050
higB	1.3689620061608476	130.0	3227648.0	mRNA interferase toxin of the HigB-HigA toxin-antitoxin system	b3083
yhaI	1.6179567331352183	131.0	3246269.0	DUF805 family inner membrane protein	b3104
tdcR	2.032368604045781	132.0	3260928.0	L-threonine dehydratase operon activator protein	b3119
yhaB	1.9916719880042273	132.0	3261212.0	uncharacterized protein	b3120
yhaC	2.3405430655060413	132.0	3262464.0	pentapetide repeats-related protein	b3121
agaB	1.5237488391703573	133.0	3277528.0	N-acetylgalactosamine-specific enzyme IIB component of PTS	b3138
yhbX	1.6587128549590227	134.0	3313346.0	putative EptAB family phosphoethanolamine transferase, inner membrane protein	b3173
secG	1.3647802079370042	134.0	3315712.0	preprotein translocase membrane subunit	b3175
rlmE	1.3367323364126655	134.0	3320393.0	23S rRNA U2552 2'-O-ribose methyltransferase, SAM-dependent	b3179
sfsB	1.3062357687946404	135.0	3328512.0	malPQ operon transcriptional activator	b3188
yhcF	1.5368265987109828	136.0	3360768.0	putative transcriptional regulator	b3219
yhcB	1.4405048593077399	137.0	3373549.0	DUF1043 family inner membrane-anchored protein	b3233
yhcN	1.5208949278152	137.0	3378896.0	cadmium and peroxide resistance protein, stress-induced	b3238
yrdF	1.6061303940998355	138.0	3397853.0	No_gene_product	b4697
yrdE	1.6868109838123697	138.0	3397996.0	No_gene_product	b4646
yhdU	1.6994442558752496	139.0	3405979.0	putative membrane protein	b3263
acrS	1.5535626035747254	139.0	3406161.0	acrAB operon transcriptional repressor	b3264
yhdV	1.4764061897538938	139.0	3411968.0	putative outer membrane protein	b3267
yrdB	1.4066676417265356	140.0	3423232.0	DUF1488 family protein	b3280
mscL	1.5609359885906338	141.0	3431382.0	mechanosensitive channel protein, high conductance	b3291
arfA	1.3863090413975063	141.0	3431936.0	alternate ribosome-rescue factor A	b4550
zntR	1.4394049327456002	141.0	3432448.0	zntA gene transcriptional activator	b3292
yhdN	1.3292266155630068	141.0	3432499.0	DUF1992 family protein	b3293
rplQ	1.60203354623819	141.0	3432974.0	50S ribosomal subunit protein L17	b3294
rpsN	1.4171708386466688	142.0	3440128.0	30S ribosomal subunit protein S14	b3307
rplX	1.3231349734038442	142.0	3440811.0	50S ribosomal subunit protein L24	b3309
rpsJ	1.5130139263224838	143.0	3446317.0	30S ribosomal subunit protein S10	b3321
bfd	1.3501395265122726	144.0	3460155.0	bacterioferritin-associated ferredoxin	b3337
yhfL	1.6749855846093817	145.0	3492864.0	small lipoprotein	b3369
feoA	1.4231412060548483	146.0	3533521.0	ferrous iron transporter, protein A	b3408
yhhZ	2.3554616129646186	147.0	3575808.0	putative Hcp1 family polymorphic toxin protein; putative colicin-like DNase/tRNase activity	b3442
yrhB	1.6472215910016568	147.0	3578368.0	stable heat shock chaperone	b3446
yhhH	1.8605808275209808	148.0	3616768.0	putative NTF2 fold immunity protein for polymorphic toxin RhsB	b3483
yrhC	1.8547115460517372	148.0	3617246.0	No_gene_product	b4552
yhhI	1.8163671076475538	148.0	3618816.0	putative transposase	b3484
yhiJ	2.1000241104633917	148.0	3624327.0	DUF4049 family protein	b3488
yhiL	2.4086337881480056	148.0	3626211.0	No_gene_product	b4660
slp	1.7848088291377007	149.0	3647488.0	outer membrane lipoprotein	b3506
dctR	1.8459331152961707	149.0	3648042.0	Putative LuxR family repressor for dicarboxylate transport	b3507
hdeB	1.861305540256738	149.0	3649536.0	acid-resistance protein	b3509
hdeA	1.6968632258920024	149.0	3650048.0	stress response protein acid-resistance protein	b3510
gadE	2.126835468146323	149.0	3651725.0	gad regulon transcriptional activator	b3512
gadW	1.7094168092795867	149.0	3657728.0	transcriptional activator of gadA and gadBC; repressor of gadX	b3515
gadX	1.6577128771283414	149.0	3658345.0	acid resistance regulon transcriptional activator; autoactivator	b3516
cspA	1.4411438291423748	150.0	3713536.0	RNA chaperone and antiterminator, cold-inducible	b3556
hokA	1.5680684037445642	150.0	3713807.0	toxic polypeptide, small	b4455
mokA	1.5839025235975885	150.0	3713807.0	No_gene_product	b4647
insJ	1.5596629690839388	150.0	3714039.0	IS150 transposase A	b3557
insK	1.9327833450151053	150.0	3715072.0	IS150 transposase B	b3558
yiaA	1.779981259797361	150.0	3720283.0	YiaAB family inner membrane protein, tandem domains	b3562
yiaB	1.8226559776896334	150.0	3720766.0	YiaAB family inner membrane protein	b3563
yibA	2.438094277298321	151.0	3760128.0	putative immunity protein for polymorphic toxin RhsA; HEAT-domain protein; lethality reduction protein	b3594
yibG	2.304494019552902	151.0	3761536.0	TPR-like repeat protein	b3596
yibS	2.0800045986221396	151.0	3762176.0	No_gene_product	b4650
yibW	2.044909913316682	151.0	3762251.0	No_gene_product	b4651
yibV	2.4761122951682033	151.0	3762704.0	No_gene_product	b4615
yibU	2.3485869474076218	151.0	3763307.0	No_gene_product	b4652
grxC	1.4997047216547583	152.0	3777550.0	glutaredoxin 3	b3610	['RNDR3b', 'RNDR4b', 'RNDR1b', 'GRXR', 'PAPSR2', 'RNDR2b']
yibB	1.905232110864127	153.0	3786752.0	YibB family protein, function unknown	b3618
waaL	2.367192362126636	153.0	3790848.0	O-antigen ligase	b3622	['ECA4OALpp', 'O16A4Lpp']
waaU	2.8608402730317066	153.0	3791598.0	lipopolysaccharide core biosynthesis	b3623	['HEPT4']
waaZ	2.307470931432962	153.0	3792896.0	lipopolysaccharide KdoIII transferase; lipopolysaccharide core biosynthesis protein	b3624	['MOAT3C']
waaY	2.19953841475119	153.0	3793626.0	lipopolysaccharide core biosynthesis protein	b3625	['HEPK2']
waaJ	2.413595301091173	153.0	3794944.0
waaR	2.1186241599733977	153.0	3795398.0	lipopolysaccharide 1,2-glucosyltransferase; UDP-glucose:(glucosyl)LPS alpha-1,2-glucosyltransferase	b3626	['GLCTR3']
waaB	1.8589243398271975	153.0	3796992.0	lipopolysaccharide 1,6-galactosyltransferase; UDP-D-galactose:(glucosyl)lipopolysaccharide-1, 6-D-galactosyltransferase	b3628	['GALT1']
waaS	2.8887264909649835	153.0	3797540.0	lipopolysaccharide rhamnose:KdoIII transferase; lipopolysaccharide core biosynthesis protein	b3629	['RHAT1']
waaP	1.5719402167614303	153.0	3799040.0	kinase that phosphorylates core heptose of lipopolysaccharide	b3630	['HEPK1']
rpmG	1.5838591329593539	154.0	3804672.0	50S ribosomal subunit protein L33	b3636
yicT	1.3481493522589156	155.0	3829784.0	No_gene_product	b4653
yicS	1.745583549898689	155.0	3833856.0	putative periplasmic protein	b4555
tisB	1.4667665418606624	156.0	3846912.0	toxic membrane persister formation peptide, LexA-regulated	b4618
ibpB	1.4260185172887723	157.0	3859828.0	heat shock chaperone	b3686
tnaC	2.1012538701268344	158.0	3881856.0	tryptophanase leader peptide	b3707
bglG	1.723039374803069	159.0	3899392.0	transcriptional antiterminator of the bgl operon	b3723
yifE	1.719498251855677	160.0	3941445.0	UPF0438 family protein	b3764
yifN	1.4202002117899581	161.0	3953371.0	No_gene_product	b3777
yigF	1.7864922345519798	162.0	3995778.0	DUF2628 family putative inner membrane protein	b3817
yigG	2.5234732504130633	162.0	3996172.0	PRK11371 family inner membrane protein	b3818
tatA	1.3238887074952423	163.0	4015304.0	TatABCE protein translocation system subunit	b3836
ompL	1.570836663498426	164.0	4057088.0	outer membrane porin L; putative sulpholipid porin	b3875	['H2Otex']
yiiE	1.618065390742429	165.0	4072656.0	CopG family putative transcriptional regulator	b3889
yiiF	1.6202226728194955	165.0	4073110.0	putative thymol sensitivity protein, CopG family putative transcriptional regulator	b3890
arpA	1.738902390649258	166.0	4210688.0	ankyrin repeat protein	b4017
yjbT	1.3655327591850157	167.0	4229704.0	putative periplasmic protein	b4620
yjbI	2.513552447994315	168.0	4240630.0	No_gene_product	b4038
yjbL	2.8943282700167456	169.0	4250248.0	uncharacterized protein	b4047
yjbM	2.071322603901561	169.0	4250526.0	uncharacterized protein	b4048
yjbS	2.9539548438682632	170.0	4258816.0	uncharacterized protein	b4621
yjcF	2.4230623857546347	171.0	4272128.0	pentapeptide repeats protein	b4066
pmrR	1.5440092115471376	172.0	4321932.0	putative membrane-bound BasS regulator	b4703
adiY	1.7657283440624891	172.0	4327424.0	adi system transcriptional activator	b4116
yjdK	2.526087274338535	173.0	4342400.0
yjdO	2.0129378589861533	173.0	4342784.0
cadC	1.7511349872391933	173.0	4350212.0	cadBA operon transcriptional activator	b4133
yjdQ	1.6812690911743897	173.0	4352007.0	No_gene_product	b4654
yjeJ	1.5279551952169732	174.0	4363181.0	uncharacterized protein	b4145
ecnB	1.6718683557599567	174.0	4366369.0	entericidin B membrane lipoprotein	b4411
sugE	1.4071163102953774	174.0	4366848.0	multidrug efflux system protein	b4148
yjeV	1.3640577096728173	175.0	4382720.0	uncharacterized protein	b4670
hfq	1.4386339657347325	176.0	4390400.0	global sRNA chaperone; HF-I, host factor for RNA phage Q beta replication	b4172
nsrR	1.5092283111391698	177.0	4396006.0	nitric oxide-sensitive repressor for NO regulon	b4178
yjfI	1.96555851416526	177.0	4399949.0	DUF2170 family protein	b4181
yjfY	1.374663512996562	178.0	4414464.0	YhcN family protein, periplasmic	b4199
rplI	1.361497023719641	178.0	4415924.0	50S ribosomal subunit protein L9	b4203
yjfZ	1.6399672409370065	178.0	4416444.0	uncharacterized protein	b4204
ytfA	1.6795603005536657	178.0	4417536.0	No_gene_product	b4205
ytfI	1.8534316491286493	179.0	4427776.0	uncharacterized protein	b4215
chpS	1.435034336612803	180.0	4438263.0	antitoxin of the ChpBS toxin-antitoxin system	b4224
mgtL	1.294412679627635	181.0	4457247.0	regulatory leader peptide for mgtA	b4702
pyrL	1.47028396762052	181.0	4462215.0	pyrBI operon leader peptide	b4246
bdcR	1.612132155536236	181.0	4463940.0	transcriptional repressor for divergent bdcA	b4251
tabA	1.4604910815977108	181.0	4464678.0	biofilm modulator regulated by toxins; DUF386 family protein, cupin superfamily protein	b4252
yjgL	2.7847442299012806	181.0	4465253.0	SopA-central-domain-like hexapeptide repeat protein	b4253
yjgN	1.9326059465169447	181.0	4469546.0	DUF898 family inner membrane protein	b4257
idnK	1.386804976900663	182.0	4484439.0	D-gluconate kinase, thermosensitive	b4268	['GNK']
yjhB	1.9229420084732227	183.0	4493874.0	putative MFS transporter, membrane protein	b4279
yjhC	1.8203781628480513	183.0	4495360.0	GFO/IDH/MOCA family putative oxidoreductase. NAD(P)-dependent	b4280
ythA	1.5903789328499474	183.0	4496384.0	uncharacterized protein	b4655
yjhD	1.5612985011781886	183.0	4496442.0	No_gene_product	b4281
yjhE	1.601911972561701	183.0	4496896.0	No_gene_product	b4282
yjhY	1.3769630234951917	184.0	4521984.0	No_gene_product	b4656
yjhX	1.5199696514934866	184.0	4523612.0	UPF0386 family protein	b4566
yjhZ	1.572263577394736	184.0	4524246.0	No_gene_product	b4657
nanM	1.4446324968352164	184.0	4528128.0	N-acetylneuraminic acid mutarotase	b4310
nanC	1.5649866089574755	184.0	4528601.0	N-acetylnuraminic acid outer membrane channel protein	b4311	['ACNAMtex']
fimB	1.59849676151193	184.0	4530773.0	tyrosine recombinase/inversion of on/off regulator of fimA	b4312
fimE	1.5729786594033004	184.0	4532224.0	tyrosine recombinase/inversion of on/off regulator of fimA	b4313
fimA	1.4884592561370307	184.0	4532931.0	major type 1 subunit fimbrin (pilin)	b4314
yjiC	1.698543312345784	185.0	4545306.0	uncharacterized protein	b4325
yjiS	1.4156935198275284	186.0	4561567.0	DUF1127 family protein	b4341
yjiT	1.6905000951032518	186.0	4562944.0	No_gene_product	b4342
mcrC	1.504597514159235	186.0	4567040.0	5-methylcytosine-specific restriction enzyme McrBC, subunit McrC	b4345
mcrB	1.6214904544590638	186.0	4567774.0	5-methylcytosine-specific restriction enzyme McrBC, subunit McrB	b4346
