# Supplementary material for: The genetic basis for adaptation of model-designed syntrophic co-cultures
Source: PLoS Comput Biol. 2019 Mar 1;15(3):e1006213. doi: 10.1371/journal.pcbi.1006213 (PMC6415869; doi:10.1371/journal.pcbi.1006213)
Supplement: S4 Data — Genes with read coverage meeting the duplication criteria. Separate spreadsheets are provided for all samples using the mutant pair, ale number, flask number, isolate number, and replicate number to identify each sample. (ZIP) [file pcbi.1006213.s004.zip › S4_Data/hisD_pyrC_3_17_1_1_genes.csv]

	Multiplicity	Group Number	Start Position	Product	Gene	iJO1366 Reactions
peaD	1.3383480828653296	1.0	561831.0	No_gene_product	b4508
rimM	1.4719991467822844	2.0	2738728.0	ribosome maturation factor	b2608
yfjU	1.3833009389034774	3.0	2765360.0	No_gene_product	b2638
ypjJ	1.3978047766459465	4.0	2770432.0	uncharacterized protein	b4548
srlR	1.442302880922251	5.0	2822405.0	sorbitol-inducible srl operon transcriptional repressor	b2707
ppdA	1.4444653471961808	6.0	2957312.0	putative prepilin peptidase-dependent protein	b2826
cptA	1.4429096502928371	7.0	3033774.0	toxin of CptAB toxin-antitoxin pair	b2896
yhhH	1.8877682448837718	8.0	3616768.0	putative NTF2 fold immunity protein for polymorphic toxin RhsB	b3483
yrhC	1.550317512292372	8.0	3617246.0	No_gene_product	b4552
yhhI	2.1679843438399806	8.0	3618816.0	putative transposase	b3484
yhhJ	2.755420895907627	8.0	3619038.0	putative ABC transporter permease	b3485
rbbA	2.366103055682532	8.0	3620864.0	ribosome-associated ATPase: ATP-binding protein/ATP-binding membrane protein	b3486
yhiI	2.3015117232177738	8.0	3622912.0	putative membrane fusion protein (MFP) of efflux pump	b3487
yhiJ	2.2137080392392434	8.0	3624327.0	DUF4049 family protein	b3488
yhiL	1.8871532928496093	8.0	3626211.0	No_gene_product	b4660
yhiM	2.2840990249170896	8.0	3629056.0	acid resistance protein, inner membrane	b3491
yhiN	2.7285587292299667	8.0	3629567.0	putative oxidoreductase	b3492
pitA	2.5502773019891514	8.0	3631001.0	phosphate transporter, low-affinity; tellurite importer	b3493	['PIt2rpp']
uspB	2.4913098507781637	8.0	3632744.0	universal stress (ethanol tolerance) protein B	b3494
uspA	2.2160642961990193	8.0	3633470.0	universal stress global response regulator	b3495
dtpB	2.5460450493024163	8.0	3634221.0	dipeptide and tripeptide permease B	b3496	['LALADGLUtpp', 'LALALGLUtpp']
rsmJ	2.1635619457934627	8.0	3635739.0	16S rRNA m(2)G1516 methyltransferase, SAM-dependent	b3497
prlC	2.377438091119482	8.0	3637248.0	oligopeptidase A	b3498
rlmJ	2.41893647857815	8.0	3639296.0	23S rRNA m(6)A2030 methyltransferase, SAM-dependent	b3499
gor	2.3281227197620615	8.0	3639658.0	glutathione oxidoreductase	b3500	['GTHOr']
dinQ	2.228933842039181	8.0	3641088.0	UV-inducible membrane toxin, DinQ-AgrB type I toxin-antitoxin system	b4613
arsR	2.3935460414315473	8.0	3641887.0	arsenical resistance operon transcriptional repressor; autorepressor	b3501
arsB	2.41694499791717	8.0	3643392.0	arsenite/antimonite transporter	b3502	['ASO3t8pp']
arsC	2.2332479503598357	8.0	3643596.0	arsenate reductase	b3503	['ASR']
slp	2.339087758995333	8.0	3647488.0	outer membrane lipoprotein	b3506
dctR	2.2817279535376547	8.0	3648042.0	Putative LuxR family repressor for dicarboxylate transport	b3507
yhiD	2.2899542002353246	8.0	3648614.0	putative Mg(2+) transport ATPase, inner membrane protein	b3508
hdeB	2.0909791920411784	8.0	3649536.0	acid-resistance protein	b3509
hdeA	2.377818115014657	8.0	3650048.0	stress response protein acid-resistance protein	b3510
hdeD	1.9998798833540397	8.0	3650354.0	acid-resistance membrane protein	b3511
gadE	2.0342823305118793	8.0	3651725.0	gad regulon transcriptional activator	b3512
mdtE	2.702572211774824	8.0	3653632.0	anaerobic multidrug efflux transporter, ArcA-regulated	b3513
mdtF	2.5841157803895203	8.0	3653773.0	anaerobic multidrug efflux transporter, ArcA-regulated	b3514
gadW	2.3245379785050733	8.0	3657728.0	transcriptional activator of gadA and gadBC; repressor of gadX	b3515
gadX	2.3426638740177634	8.0	3658345.0	acid resistance regulon transcriptional activator; autoactivator	b3516
gadA	2.8513554263432175	8.0	3659539.0	glutamate decarboxylase A, PLP-dependent	b3517	['GLUDC']
yhjA	2.100487355538162	8.0	3661824.0	putative cytochrome C peroxidase	b3518
treF	2.6151567124271966	8.0	3662951.0	cytoplasmic trehalase	b3519	['TREH']
yhjB	2.0313674931613273	8.0	3664651.0	putative DNA-binding transcriptional response regulator	b3520
yhjC	2.5010239901139006	8.0	3665920.0	LysR family putative transcriptional regulator	b3521
yhjD	2.433055965594579	8.0	3666721.0	inner membrane putative BrbK family alternate lipid exporter	b3522
yhjE	2.5590643404250355	8.0	3668145.0	putative MFS transporter; membrane protein	b3523
yhjG	2.329964356053279	8.0	3670016.0	putative inner membrane-anchored periplasmic AsmA family protein	b3524
yhjH	2.4723369223880525	8.0	3672064.0	cyclic-di-GMP phosphodiesterase, FlhDC-regulated	b3525
kdgK	2.2602784617096767	8.0	3672778.0	2-dehydro-3-deoxygluconokinase	b3526	['DDGLK']
yhjJ	2.514997995475232	8.0	3673803.0	putative periplasmic M16 family chaperone	b3527
dctA	2.542078851914416	8.0	3676160.0	C4-dicarboxylic acid, orotate and citrate transporter	b3528	['FUMt2_2pp', 'ASPt2_2pp', 'SUCCt2_2pp', 'MALDt2_2pp', 'MALt2_2pp', 'OROTt2_2pp']
yhjK	2.659696581813946	8.0	3678208.0	cyclic-di-GMP phosphodiesterase	b3529
bcsC	2.3737953750258334	8.0	3679059.0	cellulose synthase subunit	b3530
bcsZ	2.5634456822700455	8.0	3682514.0	endo-1,4-D-glucanase	b3531
bcsB	2.5824374087417308	8.0	3683627.0	regulator of cellulose synthase, cyclic di-GMP binding	b3532
bcsA	2.5155063464500125	8.0	3686400.0	cellulose synthase, catalytic subunit	b3533
bcsQ	2.5323067516987345	8.0	3688592.0	No_gene_product	b3534
yhjR	2.676904739719394	8.0	3689472.0	DUF2629 family protein	b3535
bcsE	2.2058577956942957	8.0	3689817.0	cellulose production protein	b3536
bcsF	2.2080228612272386	8.0	3691520.0	DUF2636 family cellulose production small membrane protein	b3537
bcsG	2.2914143380265752	8.0	3691573.0	DUF3260 family cellulose production inner membrane protein	b3538
ldrD	2.407086235685841	8.0	3693339.0	toxic polypeptide, small	b4453
yhjV	2.3273482640906042	8.0	3694592.0	putative transporter	b3539
dppF	2.356504452076437	8.0	3695223.0	dipeptide/heme ABC transporter ATPas	b3540	['PROGLYabcpp', 'CGLYabcpp', 'ALAALAabcpp']
dppD	2.4573958254617243	8.0	3696640.0	dipeptide/heme ABC transporter ATPas	b3541	['PROGLYabcpp', 'CGLYabcpp', 'ALAALAabcpp']
dppC	2.5912042802879127	8.0	3697218.0	dipeptide/heme ABC transporter permease	b3542	['PROGLYabcpp', 'CGLYabcpp', 'ALAALAabcpp']
dppB	2.7035767244821223	8.0	3698688.0	dipeptide/heme ABC transporter permease	b3543	['PROGLYabcpp', 'CGLYabcpp', 'ALAALAabcpp']
dppA	2.3801417289362177	8.0	3699457.0	dipeptide/heme ABC transporter periplasmic binding protein; dipeptide chemotaxis receptor	b3544	['PROGLYabcpp', 'CGLYabcpp', 'ALAALAabcpp']
eptB	2.6803236086419986	8.0	3702784.0	KDO phosphoethanolamine transferase, Ca(2+)-inducible	b3546	['PETNT181pp', 'PETNT161pp']
yhjX	2.497747339616226	8.0	3704832.0	pyruvate-inducible inner membrane protein, putative transporter	b3547
yhjY	2.582500442103867	8.0	3705595.0	autotransporter beta-domain protein	b3548
tag	2.493476235193802	8.0	3706880.0	3-methyl-adenine DNA glycosylase I, constitutive	b3549
yiaC	2.074580870711016	8.0	3707011.0	GNAT family putative N-acetyltransferase	b3550
bisC	2.526786039852941	8.0	3707420.0	biotin sulfoxide reductase	b3551	['METSOXR1', 'BSORx', 'BSORy']
yiaD	2.410679985126847	8.0	3709906.0	multicopy suppressor of bamB; outer membrane lipoprotein	b3552
ghrB	2.7278322361643017	8.0	3710976.0	glyoxylate/hydroxypyruvate reductase B	b3553	['2DGULRx', 'DKGLCNR2x', '2DGULRy', 'GLYCLTDy', 'DKGLCNR2y', 'HPYRRy', '2DGULRGy', 'HPYRRx', '2DGULRGx', 'GLYCLTDx']
yiaF	2.729276311785873	8.0	3711693.0	barrier effect co-colonization resistance factor; DUF3053 family lipoprotein	b3554
yiaG	2.215428390804751	8.0	3713024.0	HTH_CROC1 family putative transcriptional regulator	b3555
cspA	1.6698254036823321	8.0	3713536.0	RNA chaperone and antiterminator, cold-inducible	b3556
insJ	2.7851246310110005	8.0	3714039.0	IS150 transposase A	b3557
insK	2.542901371436982	8.0	3715072.0	IS150 transposase B	b3558
glyS	2.5063059015439744	8.0	3715687.0	glycine tRNA synthetase, beta subunit	b3559	['GLYTRS']
glyQ	2.3920053899573697	8.0	3717766.0	glycine tRNA synthetase, alpha subunit	b3560	['GLYTRS']
ysaB	2.2714390920501613	8.0	3718772.0	uncharacterized protein	b4553
wecH	2.0702048426025925	8.0	3719246.0	O-acetyltransferase for enterobacterial common antigen (ECA)	b3561
yiaA	2.439504150844296	8.0	3720283.0	YiaAB family inner membrane protein, tandem domains	b3562
yiaB	2.1393168291401614	8.0	3720766.0	YiaAB family inner membrane protein	b3563
xylB	2.3641146643590574	8.0	3721276.0	xylulokinase	b3564	['DXYLK', 'XYLK']
xylA	2.522519711699364	8.0	3723264.0	D-xylose isomerase	b3565	['XYLI2', 'XYLI1']
xylF	2.279744473428704	8.0	3725312.0	D-xylose transporter subunit	b3566	['XYLabcpp']
xylG	2.585072587310502	8.0	3725560.0	D-xylose ABC transporter dual domain ATPase	b3567	['XYLabcpp']
xylH	2.7813174261098585	8.0	3727360.0	D-xylose ABC transporter permease	b3568	['XYLabcpp']
xylR	2.3463225111565773	8.0	3729408.0	xylose divergent operon transcriptional activator	b3569
bax	2.707090059054452	8.0	3729712.0	putative glucosaminidase	b3570
malS	2.4506780293530745	8.0	3730856.0	alpha-amylase	b3571	['AAMYLpp']
avtA	2.5452576970710825	8.0	3733504.0	valine-pyruvate aminotransferase; transaminase C; alanine-valine transaminase	b3572	['VPAMTr']
ysaA	2.597808166420863	8.0	3734468.0	putative hydrogenase, 4Fe-4S ferredoxin-type component	b3573
yiaJ	2.39153433186439	8.0	3735552.0	transcriptional repressor for the yiaKLMNO-lyxK-sgbHUE operon	b3574
yiaK	2.490234868604352	8.0	3736092.0	2,3-diketo-L-gulonate reductase, NADH-dependent	b3575	['DOGULNR']
yiaL	1.7939793996973075	8.0	3737102.0	DUF386 family protein	b3576
yiaM	2.3198401276727005	8.0	3737687.0	2,3-diketo-L-gulonate TRAP transporter small permease protein	b3577	['XYLUt2pp']
yiaN	2.541341655351822	8.0	3738163.0	2,3-diketo-L-gulonate TRAP transporter large permease protein	b3578	['XYLUt2pp']
yiaO	2.342029850937575	8.0	3739648.0	2,3-diketo-L-gulonate-binding periplasmic protein	b3579	['XYLUt2pp']
lyxK	2.3855929679255756	8.0	3740443.0	L-xylulose kinase	b3580	['3KGK', 'XYLK2']
sgbH	2.190510197990368	8.0	3741936.0	3-keto-L-gulonate 6-phosphate decarboxylase	b3581	['KG6PDC']
sgbU	2.4499373669770996	8.0	3742591.0	putative L-xylulose 5-phosphate 3-epimerase	b3582
sgbE	2.080210965395137	8.0	3743744.0	L-ribulose-5-phosphate 4-epimerase	b3583	['RBP4E']
ysaC	1.8820229225873673	8.0	3744256.0	No_gene_product	b4648
ysaD	2.213618757500857	8.0	3744277.0	No_gene_product	b4649
yiaT	2.3834297057468725	8.0	3744487.0	putative outer membrane protein	b3584
yiaU	2.062349220727175	8.0	3745792.0	putative DNA-binding transcriptional regulator	b3585
yiaV	2.3898494694757484	8.0	3746322.0	signal-anchored membrane fusion protein (MFP) component of efflux pump	b3586
yiaW	1.8676549247248673	8.0	3747464.0	DUF3302 family inner membrane protein	b3587
aldB	2.5523211871714064	8.0	3748332.0	aldehyde dehydrogenase B	b3588	['ALDD2y', 'ALDD3y']
yiaY	2.3236468408106448	8.0	3750035.0	L-threonine dehydrogenase	b3589
selB	2.408715119599006	8.0	3751936.0	selenocysteinyl-tRNA-specific translation factor	b3590
selA	2.449692457828009	8.0	3753217.0	selenocysteine synthase	b3591	['SELCYSS']
yibF	2.6259537599762157	8.0	3754706.0	glutathione S-transferase homolog	b3592
