# Supplementary material for: The genetic basis for adaptation of model-designed syntrophic co-cultures
Source: PLoS Comput Biol. 2019 Mar 1;15(3):e1006213. doi: 10.1371/journal.pcbi.1006213 (PMC6415869; doi:10.1371/journal.pcbi.1006213)
Supplement: S4 Data — Genes with read coverage meeting the duplication criteria. Separate spreadsheets are provided for all samples using the mutant pair, ale number, flask number, isolate number, and replicate number to identify each sample. (ZIP) [file pcbi.1006213.s004.zip › S4_Data/hisD_pyrC_3_7_1_2_genes.csv]

	Multiplicity	Group Number	Start Position	Product	Gene	iJO1366 Reactions
ykfN	1.3480162481777476	1.0	258860.0	No_gene_product	b4626
ykgR	1.373987627080568	2.0	308851.0	uncharacterized protein	b4671
ybbC	1.3506342988497273	3.0	523036.0	putative immunity protein	b0498
ldrC	1.3858092150042487	4.0	1265693.0	toxic polypeptide, small	b4423
tfaR	1.8690723102848674	5.0	1426667.0	Rac prophage; putative tail fiber assembly protein	b1373
ynaE	1.8069551776102484	5.0	1428480.0	cold shock protein, Rac prophage	b1375
ynbG	1.288616189919027	6.0	1459456.0	uncharacterized protein	b4674
ydfK	1.7582207152664773	7.0	1627328.0	cold shock protein, function unknown, Qin prophage	b1544
tfaQ	1.8840820877430706	7.0	1628566.0	Qin prophage; putative tail fibre assembly protein	b1546
hisL	1.3231682679520367	8.0	2083476.0	his operon leader peptide	b2018
ogrK	1.451644104100024	9.0	2160782.0	orphan Ogr protein, positive regulator of P2 growth	b2082
yfjU	1.332182099234773	10.0	2765360.0	No_gene_product	b2638
stpA	1.3343785730645894	11.0	2791449.0	DNA binding protein, nucleoid-associated	b2669
yqcG	1.6498128483010377	12.0	2898944.0	membrane stress resistance protein	b4682
mazF	1.3593862194725046	12.0	2904114.0	mRNA interferase toxin, antitoxin is MazE	b2782
yqeH	1.3514692528521726	13.0	2980894.0	putative LuxR family transcriptional regulator	b2846
yqeJ	1.3693490465658902	13.0	2982662.0	uncharacterized protein	b2848
yqeL	1.5246014953071654	13.0	2983177.0	uncharacterized protein	b4683
yqeK	1.5467445548264303	13.0	2983293.0	uncharacterized protein	b2849
ygeF	1.3966050488036317	13.0	2983936.0	No_gene_product	b2850
tdcR	1.369431320582856	14.0	3260928.0	L-threonine dehydratase operon activator protein	b3119
rpsL	1.342441206850308	15.0	3467536.0	30S ribosomal subunit protein S12	b3342
gadE	1.4135940909151434	16.0	3651725.0	gad regulon transcriptional activator	b3512
yhjR	1.3819343036252334	17.0	3689472.0	DUF2629 family protein	b3535
yibA	1.3946860339867166	18.0	3760128.0	putative immunity protein for polymorphic toxin RhsA; HEAT-domain protein; lethality reduction protein	b3594
yibG	1.5367500515845862	18.0	3761536.0	TPR-like repeat protein	b3596
waaU	1.4910714089304944	19.0	3791598.0	lipopolysaccharide core biosynthesis	b3623	['HEPT4']
yiiE	1.320799018078206	20.0	4072656.0	CopG family putative transcriptional regulator	b3889
yjdQ	1.3296932368293937	21.0	4352007.0	No_gene_product	b4654
ythA	1.3536021593864582	22.0	4496384.0	uncharacterized protein	b4655
