# Supplementary material for: The genetic basis for adaptation of model-designed syntrophic co-cultures
Source: PLoS Comput Biol. 2019 Mar 1;15(3):e1006213. doi: 10.1371/journal.pcbi.1006213 (PMC6415869; doi:10.1371/journal.pcbi.1006213)
Supplement: S4 Data — Genes with read coverage meeting the duplication criteria. Separate spreadsheets are provided for all samples using the mutant pair, ale number, flask number, isolate number, and replicate number to identify each sample. (ZIP) [file pcbi.1006213.s004.zip › S4_Data/hisD_pyrC_3_7_0_1_genes.csv]

	Multiplicity	Group Number	Start Position	Product	Gene	iJO1366 Reactions
ompF	1.7027173009031245	1.0	981349.0	outer membrane porin 1a (Ia;b;F)	b0929	['LCTStex', 'MALDtex', 'TSULtex', 'GAMtex', 'TTRCYCtex', 'MAN6Ptex', 'ASNtex', 'UACGAMtex', 'PROGLYtex', 'HPPPNtex', 'ILEtex', 'XTSNtex', 'NOtex', 'PPPNtex', 'QUIN2tex', 'Zn2tex', 'OROTtex', 'HYXNtex', 'TUNGStex', 'GBBTNtex', 'Htex', 'NMNtex', '34dhpactex', 'UDPACGALtex', 'CMPtex', 'TREtex', 'AKGtex', 'MANGLYCtex', 'NO3tex', '3GMPtex', 'ORNtex', 'PROtex', 'TRPtex', 'FE2tex', 'TYMtex', 'PACALDtex'…
ldrA	1.515659435957234	2.0	1264640.0	toxic polypeptide, small	b4419
ldrC	1.4320032349074165	2.0	1265693.0	toxic polypeptide, small	b4423
tpr	1.3538738699629922	3.0	1282560.0	protamine-like protein	b1229
tfaR	1.7393801090575398	4.0	1426667.0	Rac prophage; putative tail fiber assembly protein	b1373
ynaE	1.6552448994414202	4.0	1428480.0	cold shock protein, Rac prophage	b1375
ydfK	1.6718022182354795	5.0	1627328.0	cold shock protein, function unknown, Qin prophage	b1544
tfaQ	1.7382401991108023	5.0	1628566.0	Qin prophage; putative tail fibre assembly protein	b1546
yqcG	1.5104875146655716	6.0	2898944.0	membrane stress resistance protein	b4682
yqeJ	1.321658438502814	7.0	2982662.0	uncharacterized protein	b2848
yqeL	1.4458873171236926	7.0	2983177.0	uncharacterized protein	b4683
yqeK	1.4023288663533244	7.0	2983293.0	uncharacterized protein	b2849
waaJ	1.3346255405179015	8.0	3794944.0
waaS	1.4160391813876072	8.0	3797540.0	lipopolysaccharide rhamnose:KdoIII transferase; lipopolysaccharide core biosynthesis protein	b3629	['RHAT1']
rplL	1.413178221615499	9.0	4170487.0	50S ribosomal subunit protein L7/L12	b3986
yjbL	1.4442172471476027	10.0	4250248.0	uncharacterized protein	b4047
