# Supplementary material for: The genetic basis for adaptation of model-designed syntrophic co-cultures
Source: PLoS Comput Biol. 2019 Mar 1;15(3):e1006213. doi: 10.1371/journal.pcbi.1006213 (PMC6415869; doi:10.1371/journal.pcbi.1006213)
Supplement: S4 Data — Genes with read coverage meeting the duplication criteria. Separate spreadsheets are provided for all samples using the mutant pair, ale number, flask number, isolate number, and replicate number to identify each sample. (ZIP) [file pcbi.1006213.s004.zip › S4_Data/hisD_pyrC_2_10_1_2_genes.csv]

	Multiplicity	Group Number	Start Position	Product	Gene	iJO1366 Reactions
ylcI	1.3936546560165362	1.0	575706.0	DUF3950 family protein, DLP12 prophage	b4589
croE	1.4352604036600791	2.0	1198592.0	e14 prophage; putative DNA-binding transcriptional regulator	b1146
ldrA	1.5363823404792962	3.0	1264640.0	toxic polypeptide, small	b4419
ldrC	1.4797420905264458	3.0	1265693.0	toxic polypeptide, small	b4423
rcbA	1.3750296510374747	4.0	1407787.0
tfaR	1.7624376237732617	5.0	1426667.0	Rac prophage; putative tail fiber assembly protein	b1373
ynaE	1.743734491363324	5.0	1428480.0	cold shock protein, Rac prophage	b1375
yncL	1.3668350428182365	6.0	1511424.0	stress-induced small inner membrane enterobacterial protein	b4598
ydcX	1.3244160242480152	6.0	1511645.0	DUF2566 family protein	b1445
tfaQ	1.6848062482197534	7.0	1628566.0	Qin prophage; putative tail fibre assembly protein	b1546
yegZ	1.3342026846036426	8.0	2161152.0	No_gene_product	b2083
torI	1.4739879539312688	9.0	2469888.0	response regulator inhibitor for tor operon	b4501
ypdI	1.5664533609033802	10.0	2488320.0	putative lipoprotein involved in colanic acid biosynthesis	b2376
yfdY	1.4952472725037707	10.0	2488528.0	DUF2545 family putative inner membrane protein	b2377
pheL	1.4239732290344087	11.0	2730957.0	pheA gene leader peptide	b2598
yfjH	1.3477854686565474	12.0	2751002.0	CP4-57 prophage; uncharacterized protein	b2623
yfjU	1.4481158152134064	13.0	2765360.0	No_gene_product	b2638
hycA	1.3643033279209575	14.0	2843332.0	regulator of the transcriptional regulator FhlA	b2725
ygbF	1.3860344168450534	15.0	2871927.0	CRISPR adaptation ssRNA endonuclease	b2754
mazF	1.4673070215218837	16.0	2904114.0	mRNA interferase toxin, antitoxin is MazE	b2782
ygdI	1.3557494091663886	17.0	2936320.0	DUF903 family verified lipoprotein	b2809
yqeJ	1.4715222762168594	18.0	2982662.0	uncharacterized protein	b2848
ygeH	1.3520238798484498	18.0	2985452.0	putative transcriptional regulator	b2852
ygeI	1.5133101567712708	18.0	2987008.0	uncharacterized protein	b2853
yqfG	1.3196733653064754	19.0	3026175.0	uncharacterized protein	b4684
higB	1.338153914050903	20.0	3227648.0	mRNA interferase toxin of the HigB-HigA toxin-antitoxin system	b3083
yidD	1.2934647134134298	21.0	3878400.0	membrane protein insertion efficiency factor, UPF0161 family inner membrane protein	b4557
ilvX	1.3033042336920657	22.0	3943866.0	uncharacterized protein	b4669
yiiF	1.355600782192333	23.0	4073110.0	putative thymol sensitivity protein, CopG family putative transcriptional regulator	b3890
sgcB	1.3266467676301381	24.0	4520071.0	putative enzyme IIB component of PTS	b4565
