# Supplementary material for: The genetic basis for adaptation of model-designed syntrophic co-cultures
Source: PLoS Comput Biol. 2019 Mar 1;15(3):e1006213. doi: 10.1371/journal.pcbi.1006213 (PMC6415869; doi:10.1371/journal.pcbi.1006213)
Supplement: S4 Data — Genes with read coverage meeting the duplication criteria. Separate spreadsheets are provided for all samples using the mutant pair, ale number, flask number, isolate number, and replicate number to identify each sample. (ZIP) [file pcbi.1006213.s004.zip › S4_Data/hisD_pyrC_2_10_0_1_genes.csv]

	Multiplicity	Group Number	Start Position	Product	Gene	iJO1366 Reactions
sgrT	1.3591778491144995	1.0	73874.0	inhibitor of glucose uptake	b4662
ykfM	1.4923697523243693	2.0	234743.0	lethality reduction protein, putative inner membrane protein	b4586
ykgL	1.3801038096518827	3.0	307822.0	uncharacterized protein	b0295
ykgR	1.4972751516391956	3.0	308851.0	uncharacterized protein	b4671
ykgQ	1.3593251248465557	3.0	313149.0	No_gene_product	b4631
ybbC	1.4785261146312496	4.0	523036.0	putative immunity protein	b0498
borD	1.3419249827960396	5.0	574055.0	DLP12 prophage; putative lipoprotein	b0557
ybcV	1.5626325035324964	5.0	574639.0	DLP12 prophage; uncharacterized protein	b0558
appY	1.5694455718152716	6.0	579584.0	global transcriptional activator; DLP12 prophage	b0564
ybfB	1.4720687414051596	7.0	729231.0	putative membrane protein	b0702
croE	1.4050420861367647	8.0	1198592.0	e14 prophage; putative DNA-binding transcriptional regulator	b1146
iraM	1.830977356396102	9.0	1207296.0	RpoS stabilzer during Mg starvation, anti-RssB factor	b1160
ycgZ	1.4683211626101942	9.0	1211392.0	RcsB connector protein for regulation of biofilm and acid-resistance	b1164
ymgC	1.3970234948232259	9.0	1212416.0	Blue light, low temperature and stress induced protein	b1167
ymgI	1.4136986479919191	10.0	1218560.0	uncharacterized protein	b4593
ldrA	1.7037321515884574	11.0	1264640.0	toxic polypeptide, small	b4419
ldrC	1.6166834190606303	11.0	1265693.0	toxic polypeptide, small	b4423
tpr	1.3276726529721061	12.0	1282560.0	protamine-like protein	b1229
tfaR	1.8325454862158554	13.0	1426667.0	Rac prophage; putative tail fiber assembly protein	b1373
pinR	1.6613170200500933	13.0	1427456.0	Rac prophage; putative site-specific recombinase	b1374
ynaE	2.216998676986974	13.0	1428480.0	cold shock protein, Rac prophage	b1375
ttcC	1.3561706870868107	13.0	1429248.0	No_gene_product	b4638
ynbG	1.9428102309444073	14.0	1459456.0	uncharacterized protein	b4674
yncH	1.7245432069256244	15.0	1521196.0	IPR020099 family protein	b1455
ydcD	1.547162043863516	15.0	1524178.0	putative immunity protein for RhsE	b1457
yddK	1.4065995588011986	16.0	1538640.0	No_gene_product	b1471
sra	1.3295806238464274	17.0	1550082.0	stationary-phase-induced ribosome-associated protein	b1480
safA	1.3491125844700564	18.0	1578018.0	two-component system connector membrane protein, EvgSA to PhoQP	b1500
ydfK	2.1720591647937812	19.0	1627328.0	cold shock protein, function unknown, Qin prophage	b1544
tfaQ	1.835763541002443	19.0	1628566.0	Qin prophage; putative tail fibre assembly protein	b1546
gnsB	1.3879368030472279	19.0	1631865.0	Qin prophage; multicopy suppressor of secG(Cs) and fabA6(Ts)	b1550
cspB	1.4145979916780513	20.0	1635595.0	Qin prophage; cold shock protein	b1557
ydfA	1.341506567324665	21.0	1642764.0	Qin prophage; uncharacterized protein	b1571
dicB	1.3672676471417962	21.0	1644032.0	Qin prophage; cell division inhibition protein	b1575
yobI	1.599367492651041	22.0	1940371.0	uncharacterized protein	b4677
wbbK	1.466947136426979	23.0	2097152.0	lipopolysaccharide biosynthesis protein	b2032	['O16GLCT1']
wbbH	1.7044819154045217	23.0	2099540.0	O-antigen polymerase	b2035	['O16AP2pp', 'O16AP1pp', 'O16AP3pp']
ibsA	1.352441158309921	24.0	2146829.0	toxic membrane protein	b4667
yehK	1.3476256244583522	25.0	2197504.0	uncharacterized protein	b4541
yohP	1.5145229496451478	26.0	2222464.0	uncharacterized protein	b4679
yfaH	1.4356559575437107	27.0	2343129.0	No_gene_product	b2238
pmrD	1.357518580905124	28.0	2366976.0	inactive two-component system connector protein	b2259
yfbO	1.451025423137965	29.0	2382113.0	uncharacterized protein	b2274
yfdF	1.4754367387870957	30.0	2456490.0	uncharacterized protein	b2345
gtrS	1.814262091744734	31.0	2463744.0	serotype-specific glucosyl transferase, CPS-53 (KpLE1) prophage	b2352
ypdK	1.414261463072918	32.0	2490399.0	inner membrane protein	b4680
yfeS	1.4087224769496516	33.0	2531328.0	WGR domain protein	b2420
ypfM	1.5491084751498527	34.0	2584192.0	stress-induced small enterobacterial protein	b4606
pheL	1.4474936628298367	35.0	2730957.0	pheA gene leader peptide	b2598
yfjI	1.448476397958657	36.0	2752512.0	CP4-57 prophage; uncharacterized protein	b2625
yfjJ	1.3663125775802694	36.0	2753905.0	CP4-57 prophage; uncharacterized protein	b2626
yfjW	1.6380458757273348	37.0	2766676.0	CP4-57 prophage; putative inner membrane protein	b2642
ypjC	1.4814371282849412	38.0	2777088.0	No_gene_product	b2650
ygaQ	1.4199481691494091	38.0	2779755.0	No_gene_product	b4462
pphB	1.4013973113931286	39.0	2853118.0	serine/threonine-specific protein phosphatase 2	b2734
ygbF	1.4162257274049859	40.0	2871927.0	CRISPR adaptation ssRNA endonuclease	b2754
yqcG	1.6669765450703464	41.0	2898944.0	membrane stress resistance protein	b4682
ygcG	1.5175289083935037	41.0	2899069.0	TPM domain protein, putative phosphatase	b2778
ygdR	1.3782920871612332	42.0	2964629.0	DUF903 family verified lipoprotein	b2833
yqeI	1.381158265947967	43.0	2981888.0	putative transcriptional regulator	b2847
yqeJ	1.5303565160046828	43.0	2982662.0	uncharacterized protein	b2848
yqeL	1.4781832020146366	43.0	2983177.0	uncharacterized protein	b4683
yqeK	1.7463559483456763	43.0	2983293.0	uncharacterized protein	b2849
ygeF	1.621510200768543	43.0	2983936.0	No_gene_product	b2850
ygeG	1.6099200148989254	43.0	2984626.0	SycD-like chaperone family TPR-repeat-containing protein	b2851
ygeH	1.5745843504184578	43.0	2985452.0	putative transcriptional regulator	b2852
ygeI	1.764590046007185	43.0	2987008.0	uncharacterized protein	b2853
pbl	1.550362529260115	43.0	2987297.0	No_gene_product	b2854
ygeK	1.4714689335621394	43.0	2988032.0	No_gene_product	b2856
ygeN	1.5436638516746655	43.0	2988672.0	No_gene_product	b2858
yqfG	1.645240274981946	44.0	3026175.0	uncharacterized protein	b4684
yqgB	1.481613074363925	45.0	3079278.0	uncharacterized protein	b2939
yghW	1.4448435000644115	46.0	3139808.0	DUF2623 family protein	b2998
ygiZ	1.4653365004276842	47.0	3165237.0	inner membrane protein	b3027
yqiI	1.4150923569388316	48.0	3184640.0	fimbrial protein	b3048
tdcR	1.5150978801192798	49.0	3260928.0	L-threonine dehydratase operon activator protein	b3119
yhaB	1.4564509325364694	49.0	3261212.0	uncharacterized protein	b3120
yhaC	1.6377827428188394	49.0	3262464.0	pentapetide repeats-related protein	b3121
yhdU	1.4196122678945382	50.0	3405979.0	putative membrane protein	b3263
yhfL	1.3824114343727971	51.0	3492864.0	small lipoprotein	b3369
yhhZ	1.441154208896113	52.0	3575808.0	putative Hcp1 family polymorphic toxin protein; putative colicin-like DNase/tRNase activity	b3442
yhhI	1.5609954823863732	53.0	3618816.0	putative transposase	b3484
yhiJ	1.47489104129997	53.0	3624327.0	DUF4049 family protein	b3488
yhiL	1.5708150099507554	53.0	3626211.0	No_gene_product	b4660
slp	1.3754511681428168	54.0	3647488.0	outer membrane lipoprotein	b3506
dctR	1.462815696144065	54.0	3648042.0	Putative LuxR family repressor for dicarboxylate transport	b3507
hdeB	1.4302403969799609	54.0	3649536.0	acid-resistance protein	b3509
gadE	1.3723024647147002	54.0	3651725.0	gad regulon transcriptional activator	b3512
yiaM	1.3767427834563102	55.0	3737687.0	2,3-diketo-L-gulonate TRAP transporter small permease protein	b3577	['XYLUt2pp']
yibG	1.532708605826445	56.0	3761536.0	TPR-like repeat protein	b3596
yibW	1.4027212979053791	56.0	3762251.0	No_gene_product	b4651
yibV	1.5298605720961571	56.0	3762704.0	No_gene_product	b4615
yibU	1.4877134816641977	56.0	3763307.0	No_gene_product	b4652
waaL	1.592732197478139	57.0	3790848.0	O-antigen ligase	b3622	['ECA4OALpp', 'O16A4Lpp']
waaU	1.6115471277241813	57.0	3791598.0	lipopolysaccharide core biosynthesis	b3623	['HEPT4']
waaZ	1.5218297508081136	57.0	3792896.0	lipopolysaccharide KdoIII transferase; lipopolysaccharide core biosynthesis protein	b3624	['MOAT3C']
waaJ	1.444023397722477	57.0	3794944.0
waaS	1.7561227522568459	57.0	3797540.0	lipopolysaccharide rhamnose:KdoIII transferase; lipopolysaccharide core biosynthesis protein	b3629	['RHAT1']
rpmG	1.5631994086019363	58.0	3804672.0	50S ribosomal subunit protein L33	b3636
tnaC	1.4720568857185201	59.0	3881856.0	tryptophanase leader peptide	b3707
yjbL	1.5329551021034518	60.0	4250248.0	uncharacterized protein	b4047
yjbM	1.5399263777169092	60.0	4250526.0	uncharacterized protein	b4048
yjbS	1.691768889605972	61.0	4258816.0	uncharacterized protein	b4621
yjcF	1.4467950341304328	62.0	4272128.0	pentapeptide repeats protein	b4066
yjdK	1.5176420307862322	63.0	4342400.0
yjdO	1.5773211766946875	63.0	4342784.0
yjgL	1.5768428821778675	64.0	4465253.0	SopA-central-domain-like hexapeptide repeat protein	b4253
ythA	1.597549364083048	65.0	4496384.0	uncharacterized protein	b4655
