# Supplementary material for: The genetic basis for adaptation of model-designed syntrophic co-cultures
Source: PLoS Comput Biol. 2019 Mar 1;15(3):e1006213. doi: 10.1371/journal.pcbi.1006213 (PMC6415869; doi:10.1371/journal.pcbi.1006213)
Supplement: S4 Data — Genes with read coverage meeting the duplication criteria. Separate spreadsheets are provided for all samples using the mutant pair, ale number, flask number, isolate number, and replicate number to identify each sample. (ZIP) [file pcbi.1006213.s004.zip › S4_Data/hisD_pyrC_2_21_1_2_genes.csv]

	Multiplicity	Group Number	Start Position	Product	Gene	iJO1366 Reactions
ykgS	1.66786770692301	1.0	286208.0	No_gene_product	b4688
ykgP	1.5336070358297222	2.0	309426.0	No_gene_product	b4630
ldrA	1.6365001853108503	3.0	1264640.0	toxic polypeptide, small	b4419
ldrC	1.6065056804481148	3.0	1265693.0	toxic polypeptide, small	b4423
tfaR	1.8214463022944778	4.0	1426667.0	Rac prophage; putative tail fiber assembly protein	b1373
tfaQ	1.9263220885470325	5.0	1628566.0	Qin prophage; putative tail fibre assembly protein	b1546
hisL	1.2855997660696243	6.0	2083476.0	his operon leader peptide	b2018
alaA	2.952264254170477	7.0	2401039.0	glutamate-pyruvate aminotransferase; glutamic-pyruvic transaminase (GPT); alanine transaminase	b2290	['ALATA_L']
yfbR	2.668774267744033	7.0	2402340.0	5'-nucleotidase	b2291	['NTD5', 'NTD6', 'NTD12', 'NTD1', 'NTD8', 'NTD3']
yfbS	2.9087219690572006	7.0	2402998.0	putative transporter	b2292
yfbT	2.912719094774795	7.0	2404917.0	sugar phosphatas	b2293
yfbU	2.7018613696645066	7.0	2405578.0	UPF0304 family protein	b2294
yfbV	2.6903839508516243	7.0	2406400.0	UPF0208 family inner membrane protein	b2295
ackA	2.7525853889548078	7.0	2406948.0	acetate kinase A and propionate kinase 2	b2296	['ACKr']
pta	2.706047679635503	7.0	2408448.0	phosphate acetyltransferase	b2297	['PTAr', 'PTA2']
yfcC	2.875937019858908	7.0	2410559.0	putative inner membrane transporter; C4-dicarboxylate anaerobic carrier family protein	b2298
yfcD	2.5294336121955503	7.0	2412544.0	putative NUDIX hydrolase	b2299
yfcE	2.7175527258909584	7.0	2412712.0	phosphodiesterase activity on bis-pNPP	b2300
yfcF	2.818153096174483	7.0	2413319.0	glutathione S-transferase	b2301
yfcG	2.9503194873083918	7.0	2414592.0	GSH-dependent disulfide bond oxidoreductase	b2302
folX	2.898117645977615	7.0	2414803.0	D-erythro-7,8-dihydroneopterin triphosphate 2'-epimerase and dihydroneopterin aldolase	b2303	['DHPTPE']
yfcH	2.610831213391059	7.0	2415186.0	putative NAD-dependent nucleotide-sugar epimerase	b2304
yfcI	3.0090632706198646	7.0	2416640.0	transposase_31 family protein	b2305
hisP	2.7954990139529463	7.0	2417214.0	histidine ABC transporter ATPase	b2306	['ORNabcpp', 'HISabcpp', 'ARGabcpp', 'LYSabcpp']
hisM	2.5775194178697163	7.0	2418688.0	histidine ABC transporter permease	b2307	['ORNabcpp', 'HISabcpp', 'ARGabcpp', 'LYSabcpp']
hisQ	2.579416346841004	7.0	2418708.0	histidine ABC transporter permease	b2308	['ORNabcpp', 'HISabcpp', 'ARGabcpp', 'LYSabcpp']
hisJ	2.9875850738671628	7.0	2419484.0	histidine ABC transporter periplasmic binding protein	b2309	['HISabcpp']
argT	3.2096850737362796	7.0	2420736.0	lysine/arginine/ornithine transporter subunit	b2310	['ORNabcpp', 'ARGabcpp', 'LYSabcpp']
ubiX	2.8253080742098526	7.0	2421535.0	3-octaprenyl-4-hydroxybenzoate carboxy-lyase	b2311	['OPHBDC']
purF	2.674691327583786	7.0	2422199.0	amidophosphoribosyltransferase	b2312	['GLUPRT']
cvpA	2.851393193902276	7.0	2423753.0	colicin V production protein	b2313
dedD	2.5368413018450804	7.0	2424832.0	membrane-anchored periplasmic protein involved in septation	b2314
folC	2.717282606315482	7.0	2425152.0	bifunctional folylpolyglutamate synthase/ dihydrofolate synthase	b2315	['DHFS']
accD	3.0414026692847136	7.0	2426880.0	acetyl-CoA carboxylase, beta (carboxyltransferase) subunit	b2316	['ACCOAC']
tdcR	1.3830934599543563	8.0	3260928.0	L-threonine dehydratase operon activator protein	b3119
yhdU	1.337442974027432	9.0	3405979.0	putative membrane protein	b3263
tusA	1.3736137132280495	10.0	3602110.0	mnm(5)-s(2)U34-tRNA 2-thiolation sulfurtransferase	b3470
nikE	1.4611770637125903	11.0	3611135.0	nickel ABC transporter ATPase	b3480	['NI2uabcpp']
yhhH	1.8395779804840011	11.0	3616768.0	putative NTF2 fold immunity protein for polymorphic toxin RhsB	b3483
yrhC	1.4117536676439777	11.0	3617246.0	No_gene_product	b4552
yhhI	1.9060702183119342	11.0	3618816.0	putative transposase	b3484
yhhJ	1.4125424954346324	11.0	3619038.0	putative ABC transporter permease	b3485
yhiI	1.4279231167321074	11.0	3622912.0	putative membrane fusion protein (MFP) of efflux pump	b3487
yhiJ	1.7198434376838996	11.0	3624327.0	DUF4049 family protein	b3488
yhiL	1.739256916722818	11.0	3626211.0	No_gene_product	b4660
yhiN	1.452977498321083	11.0	3629567.0	putative oxidoreductase	b3492
pitA	1.5287407273607923	11.0	3631001.0	phosphate transporter, low-affinity; tellurite importer	b3493	['PIt2rpp']
uspB	1.5363656732912407	11.0	3632744.0	universal stress (ethanol tolerance) protein B	b3494
uspA	1.5490767534273417	11.0	3633470.0	universal stress global response regulator	b3495
dtpB	1.435114386278334	11.0	3634221.0	dipeptide and tripeptide permease B	b3496	['LALADGLUtpp', 'LALALGLUtpp']
prlC	1.421184566086512	11.0	3637248.0	oligopeptidase A	b3498
gor	1.4358256416464963	11.0	3639658.0	glutathione oxidoreductase	b3500	['GTHOr']
dinQ	1.3781360902817787	11.0	3641088.0	UV-inducible membrane toxin, DinQ-AgrB type I toxin-antitoxin system	b4613
arsR	1.4526084514303639	11.0	3641887.0	arsenical resistance operon transcriptional repressor; autorepressor	b3501
arsB	1.583100480021085	11.0	3643392.0	arsenite/antimonite transporter	b3502	['ASO3t8pp']
arsC	1.4697476365866395	11.0	3643596.0	arsenate reductase	b3503	['ASR']
slp	2.716759419491047	11.0	3647488.0	outer membrane lipoprotein	b3506
dctR	2.7883298425549623	11.0	3648042.0	Putative LuxR family repressor for dicarboxylate transport	b3507
yhiD	2.5340157561501977	11.0	3648614.0	putative Mg(2+) transport ATPase, inner membrane protein	b3508
hdeB	2.490360634711935	11.0	3649536.0	acid-resistance protein	b3509
hdeA	2.756355562970898	11.0	3650048.0	stress response protein acid-resistance protein	b3510
hdeD	2.3722405773855417	11.0	3650354.0	acid-resistance membrane protein	b3511
gadE	3.0585887427701897	11.0	3651725.0	gad regulon transcriptional activator	b3512
mdtE	2.400853416378728	11.0	3653632.0	anaerobic multidrug efflux transporter, ArcA-regulated	b3513
mdtF	2.3131276689947327	11.0	3653773.0	anaerobic multidrug efflux transporter, ArcA-regulated	b3514
gadW	2.6615568344568996	11.0	3657728.0	transcriptional activator of gadA and gadBC; repressor of gadX	b3515
gadX	2.7797798946167265	11.0	3658345.0	acid resistance regulon transcriptional activator; autoactivator	b3516
gadA	2.8130534573737602	11.0	3659539.0	glutamate decarboxylase A, PLP-dependent	b3517	['GLUDC']
yhjA	2.4640529513542613	11.0	3661824.0	putative cytochrome C peroxidase	b3518
treF	2.5599478779882756	11.0	3662951.0	cytoplasmic trehalase	b3519	['TREH']
yhjB	2.913231058206031	11.0	3664651.0	putative DNA-binding transcriptional response regulator	b3520
yhjC	2.898030666871282	11.0	3665920.0	LysR family putative transcriptional regulator	b3521
yhjD	2.68311033479886	11.0	3666721.0	inner membrane putative BrbK family alternate lipid exporter	b3522
yhjE	2.683168838752796	11.0	3668145.0	putative MFS transporter; membrane protein	b3523
yhjG	2.5090075866751818	11.0	3670016.0	putative inner membrane-anchored periplasmic AsmA family protein	b3524
yhjH	2.683409636474232	11.0	3672064.0	cyclic-di-GMP phosphodiesterase, FlhDC-regulated	b3525
kdgK	2.3802323171111643	11.0	3672778.0	2-dehydro-3-deoxygluconokinase	b3526	['DDGLK']
yhjJ	2.5238114532827747	11.0	3673803.0	putative periplasmic M16 family chaperone	b3527
dctA	2.6425905500414832	11.0	3676160.0	C4-dicarboxylic acid, orotate and citrate transporter	b3528	['FUMt2_2pp', 'ASPt2_2pp', 'SUCCt2_2pp', 'MALDt2_2pp', 'MALt2_2pp', 'OROTt2_2pp']
yhjK	2.730410906837615	11.0	3678208.0	cyclic-di-GMP phosphodiesterase	b3529
bcsC	2.37431527311261	11.0	3679059.0	cellulose synthase subunit	b3530
bcsZ	2.4733732076195873	11.0	3682514.0	endo-1,4-D-glucanase	b3531
bcsB	2.4779023440889394	11.0	3683627.0	regulator of cellulose synthase, cyclic di-GMP binding	b3532
bcsA	2.525782213028427	11.0	3686400.0	cellulose synthase, catalytic subunit	b3533
bcsQ	2.5449087405828448	11.0	3688592.0	No_gene_product	b3534
yhjR	2.9284920576268525	11.0	3689472.0	DUF2629 family protein	b3535
bcsE	2.5666897701140043	11.0	3689817.0	cellulose production protein	b3536
bcsF	2.4796982073858556	11.0	3691520.0	DUF2636 family cellulose production small membrane protein	b3537
bcsG	2.571865107681606	11.0	3691573.0	DUF3260 family cellulose production inner membrane protein	b3538
ldrD	2.9125864001910706	11.0	3693339.0	toxic polypeptide, small	b4453
yhjV	2.827614797585211	11.0	3694592.0	putative transporter	b3539
dppF	2.750807322476737	11.0	3695223.0	dipeptide/heme ABC transporter ATPas	b3540	['PROGLYabcpp', 'CGLYabcpp', 'ALAALAabcpp']
dppD	2.376078349577767	11.0	3696640.0	dipeptide/heme ABC transporter ATPas	b3541	['PROGLYabcpp', 'CGLYabcpp', 'ALAALAabcpp']
dppC	2.4841476829182554	11.0	3697218.0	dipeptide/heme ABC transporter permease	b3542	['PROGLYabcpp', 'CGLYabcpp', 'ALAALAabcpp']
dppB	2.720085196747312	11.0	3698688.0	dipeptide/heme ABC transporter permease	b3543	['PROGLYabcpp', 'CGLYabcpp', 'ALAALAabcpp']
dppA	2.6842431591420124	11.0	3699457.0	dipeptide/heme ABC transporter periplasmic binding protein; dipeptide chemotaxis receptor	b3544	['PROGLYabcpp', 'CGLYabcpp', 'ALAALAabcpp']
eptB	2.731677415925777	11.0	3702784.0	KDO phosphoethanolamine transferase, Ca(2+)-inducible	b3546	['PETNT181pp', 'PETNT161pp']
yhjX	2.6836862018110974	11.0	3704832.0	pyruvate-inducible inner membrane protein, putative transporter	b3547
yhjY	2.777047283110053	11.0	3705595.0	autotransporter beta-domain protein	b3548
tag	2.515134959883553	11.0	3706880.0	3-methyl-adenine DNA glycosylase I, constitutive	b3549
yiaC	2.5263845011715156	11.0	3707011.0	GNAT family putative N-acetyltransferase	b3550
bisC	2.3455301847838395	11.0	3707420.0	biotin sulfoxide reductase	b3551	['METSOXR1', 'BSORx', 'BSORy']
yiaD	2.497778758578454	11.0	3709906.0	multicopy suppressor of bamB; outer membrane lipoprotein	b3552
ghrB	2.667038278093362	11.0	3710976.0	glyoxylate/hydroxypyruvate reductase B	b3553	['2DGULRx', 'DKGLCNR2x', '2DGULRy', 'GLYCLTDy', 'DKGLCNR2y', 'HPYRRy', '2DGULRGy', 'HPYRRx', '2DGULRGx', 'GLYCLTDx']
yiaF	2.7070321599803604	11.0	3711693.0	barrier effect co-colonization resistance factor; DUF3053 family lipoprotein	b3554
yiaG	3.004299082523529	11.0	3713024.0	HTH_CROC1 family putative transcriptional regulator	b3555
cspA	2.6398273568725426	11.0	3713536.0	RNA chaperone and antiterminator, cold-inducible	b3556
hokA	3.201549931273387	11.0	3713807.0	toxic polypeptide, small	b4455
mokA	3.256916830716926	11.0	3713807.0	No_gene_product	b4647
insJ	2.83057108096364	11.0	3714039.0	IS150 transposase A	b3557
insK	3.1572351005016204	11.0	3715072.0	IS150 transposase B	b3558
glyS	2.5941605634197678	11.0	3715687.0	glycine tRNA synthetase, beta subunit	b3559	['GLYTRS']
glyQ	2.59951007306644	11.0	3717766.0	glycine tRNA synthetase, alpha subunit	b3560	['GLYTRS']
ysaB	2.245340642816601	11.0	3718772.0	uncharacterized protein	b4553
wecH	2.6195610476975904	11.0	3719246.0	O-acetyltransferase for enterobacterial common antigen (ECA)	b3561
yiaA	3.09021632328996	11.0	3720283.0	YiaAB family inner membrane protein, tandem domains	b3562
yiaB	2.8770097601075646	11.0	3720766.0	YiaAB family inner membrane protein	b3563
xylB	2.2509578405231423	11.0	3721276.0	xylulokinase	b3564	['DXYLK', 'XYLK']
xylA	2.8421960307385055	11.0	3723264.0	D-xylose isomerase	b3565	['XYLI2', 'XYLI1']
xylF	2.6468789461415345	11.0	3725312.0	D-xylose transporter subunit	b3566	['XYLabcpp']
xylG	2.840854483456771	11.0	3725560.0	D-xylose ABC transporter dual domain ATPase	b3567	['XYLabcpp']
xylH	2.5526633042968743	11.0	3727360.0	D-xylose ABC transporter permease	b3568	['XYLabcpp']
xylR	2.5988118241308205	11.0	3729408.0	xylose divergent operon transcriptional activator	b3569
bax	2.7703875789704	11.0	3729712.0	putative glucosaminidase	b3570
malS	2.572213189511682	11.0	3730856.0	alpha-amylase	b3571	['AAMYLpp']
avtA	2.789464841819012	11.0	3733504.0	valine-pyruvate aminotransferase; transaminase C; alanine-valine transaminase	b3572	['VPAMTr']
ysaA	2.600983740458583	11.0	3734468.0	putative hydrogenase, 4Fe-4S ferredoxin-type component	b3573
yiaJ	2.665333323583216	11.0	3735552.0	transcriptional repressor for the yiaKLMNO-lyxK-sgbHUE operon	b3574
yiaK	2.38924876464441	11.0	3736092.0	2,3-diketo-L-gulonate reductase, NADH-dependent	b3575	['DOGULNR']
yiaL	2.881853569054791	11.0	3737102.0	DUF386 family protein	b3576
yiaM	2.9154385358939674	11.0	3737687.0	2,3-diketo-L-gulonate TRAP transporter small permease protein	b3577	['XYLUt2pp']
yiaN	2.7639589815602514	11.0	3738163.0	2,3-diketo-L-gulonate TRAP transporter large permease protein	b3578	['XYLUt2pp']
yiaO	2.890981604493953	11.0	3739648.0	2,3-diketo-L-gulonate-binding periplasmic protein	b3579	['XYLUt2pp']
lyxK	2.4526094276953514	11.0	3740443.0	L-xylulose kinase	b3580	['3KGK', 'XYLK2']
sgbH	2.5447761377378177	11.0	3741936.0	3-keto-L-gulonate 6-phosphate decarboxylase	b3581	['KG6PDC']
sgbU	2.4313382605400364	11.0	3742591.0	putative L-xylulose 5-phosphate 3-epimerase	b3582
sgbE	2.175857234579476	11.0	3743744.0	L-ribulose-5-phosphate 4-epimerase	b3583	['RBP4E']
ysaC	2.2325227558209066	11.0	3744256.0	No_gene_product	b4648
ysaD	2.248013153199871	11.0	3744277.0	No_gene_product	b4649
yiaT	2.339314908061508	11.0	3744487.0	putative outer membrane protein	b3584
yiaU	2.4910006213447513	11.0	3745792.0	putative DNA-binding transcriptional regulator	b3585
yiaV	2.3923515777815414	11.0	3746322.0	signal-anchored membrane fusion protein (MFP) component of efflux pump	b3586
yiaW	2.88191201988478	11.0	3747464.0	DUF3302 family inner membrane protein	b3587
aldB	2.569095645135626	11.0	3748332.0	aldehyde dehydrogenase B	b3588	['ALDD2y', 'ALDD3y']
yiaY	2.421051451752992	11.0	3750035.0	L-threonine dehydrogenase	b3589
selB	2.5123327041991503	11.0	3751936.0	selenocysteinyl-tRNA-specific translation factor	b3590
selA	2.5167116849597893	11.0	3753217.0	selenocysteine synthase	b3591	['SELCYSS']
yibF	2.649121761773518	11.0	3754706.0	glutathione S-transferase homolog	b3592
yibA	2.8425619336357952	11.0	3760128.0	putative immunity protein for polymorphic toxin RhsA; HEAT-domain protein; lethality reduction protein	b3594
rhsJ	2.637816167987936	11.0	3760580.0	No_gene_product	b3595
yibG	2.9526278955657497	11.0	3761536.0	TPR-like repeat protein	b3596
yibS	2.5710603979654314	11.0	3762176.0	No_gene_product	b4650
yibW	2.865978391056857	11.0	3762251.0	No_gene_product	b4651
yibV	2.5045703989725423	11.0	3762704.0	No_gene_product	b4615
yibU	2.2755935525996214	11.0	3763307.0	No_gene_product	b4652
yibH	2.2316975275250837	11.0	3764224.0	putative membrane fusion protein (MFP) component of efflux pump	b3597
yibI	2.636038056910529	11.0	3764741.0	DUF3302 family inner membrane protein	b3598
mtlA	2.4715825547139474	11.0	3765640.0	mannitol-specific PTS enzyme: IIA, IIB and IIC components	b3599	['MNLptspp']
mtlD	2.369666753404836	11.0	3768320.0	mannitol-1-phosphate dehydrogenase, NAD-dependent	b3600	['M1PD']
mtlR	2.3533957853713305	11.0	3768931.0	mannitol operon repressor	b3601
yibT	2.4874939934461437	11.0	3769530.0	uncharacterized protein	b4554
yibL	2.9254607357658724	11.0	3770368.0	ribosome-associated DUF2810 family protein	b3602
lldP	2.3508310555970606	11.0	3770758.0	L-lactate permease	b3603	['GLYCLTt2rpp', 'L__LACt2rpp', 'D__LACt2pp']
lldR	2.4844788855967144	11.0	3772416.0	dual role activator/repressor for lldPRD operon	b3604
lldD	2.313605355537137	11.0	3773186.0	L-lactate dehydrogenase, FMN-linked	b3605	['L__LACD3', 'L__LACD2']
trmL	2.5432484950478615	11.0	3774574.0	tRNA Leu mC34,mU34 2'-O-methyltransferase, SAM-dependent	b3606
cysE	2.521172561639824	11.0	3775100.0	serine acetyltransferase	b3607	['SERAT']
gpsA	2.237248478281163	11.0	3776512.0	glycerol-3-phosphate dehydrogenase (NAD+)	b3608	['G3PD2']
secB	2.379607121476308	11.0	3777020.0	protein export chaperone	b3609
grxC	2.6297810686281355	11.0	3777550.0	glutaredoxin 3	b3610	['RNDR3b', 'RNDR4b', 'RNDR1b', 'GRXR', 'PAPSR2', 'RNDR2b']
yibN	2.812524731968985	11.0	3777943.0	putative rhodanese-related sulfurtransferase	b3611
gpmM	2.439774225534461	11.0	3778619.0	phosphoglycero mutase III, cofactor-independent	b3612	['PGM']
envC	2.3110543180415886	11.0	3780608.0	activator of AmiB,C murein hydrolases, septal ring factor	b3613
yibQ	2.491333075822111	11.0	3781460.0	putative polysaccharide deacetylase	b3614
waaH	2.582298388801009	11.0	3782656.0	LPS(HepIII)-glucuronic acid glycosyltransferase	b3615
tdh	2.5763322140982985	11.0	3784704.0	L-threonine 3-dehydrogenase, NAD(P)-binding	b3616	['THRD']
kbl	2.3629968620685746	11.0	3784714.0	glycine C-acetyltransferase	b3617	['GLYAT']
yibB	2.7291811197999025	11.0	3786752.0	YibB family protein, function unknown	b3618
hldD	2.8140130766604377	11.0	3787346.0	ADP-L-glycero-D-mannoheptose-6-epimerase, NAD(P)-binding	b3619	['AGMHE']
waaF	2.443706799751828	11.0	3788800.0	ADP-heptose:LPS heptosyltransferase II	b3620	['HEPT2']
waaC	2.5749367592260137	11.0	3789338.0	ADP-heptose:LPS heptosyl transferase I	b3621	['HEPT1']
waaL	2.617399337020798	11.0	3790848.0	O-antigen ligase	b3622	['ECA4OALpp', 'O16A4Lpp']
waaU	3.007146506493305	11.0	3791598.0	lipopolysaccharide core biosynthesis	b3623	['HEPT4']
waaZ	2.773540324803728	11.0	3792896.0	lipopolysaccharide KdoIII transferase; lipopolysaccharide core biosynthesis protein	b3624	['MOAT3C']
waaY	2.908755342402594	11.0	3793626.0	lipopolysaccharide core biosynthesis protein	b3625	['HEPK2']
waaJ	2.8571629257190425	11.0	3794944.0
waaR	2.647039755493356	11.0	3795398.0	lipopolysaccharide 1,2-glucosyltransferase; UDP-glucose:(glucosyl)LPS alpha-1,2-glucosyltransferase	b3626	['GLCTR3']
waaB	2.881824036003849	11.0	3796992.0	lipopolysaccharide 1,6-galactosyltransferase; UDP-D-galactose:(glucosyl)lipopolysaccharide-1, 6-D-galactosyltransferase	b3628	['GALT1']
waaS	3.0922765570149044	11.0	3797540.0	lipopolysaccharide rhamnose:KdoIII transferase; lipopolysaccharide core biosynthesis protein	b3629	['RHAT1']
waaP	2.658278103473664	11.0	3799040.0	kinase that phosphorylates core heptose of lipopolysaccharide	b3630	['HEPK1']
waaG	2.751762103974094	11.0	3799302.0	UDP-glucose:(heptosyl)lipopolysaccharide alpha-1,3-glucosyltransferase; lipopolysaccharide core biosynthesis protein; lipopolysaccharide glucosyltransferase I	b3631	['GLCTR1']
waaQ	2.748907169620467	11.0	3801088.0	lipopolysaccharide core biosynthesis protein	b3632	['HEPT3']
waaA	2.3886744960427437	11.0	3803136.0	3-deoxy-D-manno-octulosonic-acid transferase (KDO transferase)	b3633	['MOAT', 'MOAT2']
coaD	2.3474629335227566	11.0	3803184.0	pantetheine-phosphate adenylyltransferase	b3634	['PTPATi']
mutM	2.529472588480322	11.0	3803702.0	formamidopyrimidine/5-formyluracil/ 5-hydroxymethyluracil DNA glycosylase	b3635
rpmG	2.7366814839589253	11.0	3804672.0	50S ribosomal subunit protein L33	b3636
rpmB	2.6215409869305826	11.0	3804797.0	50S ribosomal subunit protein L28	b3637
yicR	2.305992598351792	11.0	3805250.0	UPF0758 family protein	b3638
dfp	2.480753966054252	11.0	3807232.0	fused 4'-phosphopantothenoylcysteine decarboxylase/phosphopantothenoylcysteine synthetase, FMN-binding	b3639	['PPNCL2', 'PPCDC']
dut	2.355872603357193	11.0	3807291.0	deoxyuridinetriphosphatase	b3640	['DUTPDP']
slmA	2.54618438107106	11.0	3807853.0	nucleoid occlusion factor, anti-FtsZ division inhibitor	b3641
pyrE	2.532570039703979	11.0	3808486.0	orotate phosphoribosyltransferase	b3642	['ORPT']
rph	2.5913442477087756	11.0	3809280.0	No_gene_product	b3643
yicC	2.624774128780692	11.0	3810035.0	UPF0701 family protein	b3644
dinD	2.834217630453129	11.0	3811328.0	DNA damage-inducible protein	b3645
yicG	2.369232741305981	11.0	3812233.0	UPF0126 family inner membrane protein	b3646
ligB	2.4668225047790506	11.0	3812847.0	DNA ligase, NAD(+)-dependent	b3647
gmk	2.680712726714891	11.0	3814787.0	guanylate kinase	b3648	['DGK1', 'GK1']
rpoZ	2.557347133903716	11.0	3815465.0	RNA polymerase, omega subunit	b3649
spoT	2.3639403998358475	11.0	3817472.0	bifunctional (p)ppGpp synthetase II/ guanosine-3',5'-bis pyrophosphate 3'-pyrophosphohydrolase	b3650	['GDPTPDP', 'GDPDPK', 'PPGPPDP']
trmH	2.5267934271416266	11.0	3817874.0	tRNA mG18-2'-O-methyltransferase, SAM-dependent	b3651
recG	2.286348853258548	11.0	3818569.0	ATP-dependent DNA helicase	b3652
gltS	2.348875943309298	11.0	3821568.0	glutamate transporter	b3653	['GLUt4pp']
xanP	2.444737284808477	11.0	3822304.0	xanthine permease	b3654	['GUAt2pp', 'ADEt2rpp', 'XANt2pp']
yicH	2.4008965652775696	11.0	3823816.0	putative inner membrane-anchored periplasmic AsmA family protein	b3655
yicI	2.564263358240684	11.0	3825664.0	putative alpha-glucosidase	b3656
yicJ	2.5128893879905374	11.0	3827906.0	putative transporter	b3657
yicT	2.635698945483651	11.0	3829784.0	No_gene_product	b4653
setC	2.590836333689426	11.0	3830312.0	putative arabinose efflux transporter	b3659
yicL	2.578245055727617	11.0	3831808.0	EamA family inner membrane putative transporter	b3660
nlpA	2.7638347511082895	11.0	3832534.0	cytoplasmic membrane lipoprotein-28	b3661
yicS	2.6823608235197587	11.0	3833856.0	putative periplasmic protein	b4555
nepI	2.3869557461088675	11.0	3833908.0	putative transporter	b3662
yicN	2.682400227032026	11.0	3835309.0	DUF1198 family protein	b3663
yicO	2.7835698568658063	11.0	3835904.0
ade	2.3848411841198183	11.0	3837323.0
uhpT	2.501277960768005	11.0	3839135.0	hexose phosphate transporter	b3666	['F6Pt6_2pp', 'MAN6Pt6_2pp', 'G6Pt6_2pp', 'GAM6Pt6_2pp']
uhpC	2.2433282842176285	11.0	3840664.0	membrane protein regulates uhpT expression	b3667
uhpB	2.4553192755196	11.0	3842048.0	sensory histidine kinase in two-component regulatory sytem with UhpA	b3668
uhpA	2.3173541298031664	11.0	3843495.0	response regulator in two-component regulatory system wtih UhpB	b3669
ilvN	2.7678112742045355	11.0	3844161.0	acetolactate synthase 1 small subunit	b3670	['ACHBS', 'ACLS']
ilvB	2.530197059661362	11.0	3844455.0	acetolactate synthase 2 large subunit	b3671	['ACHBS', 'ACLS']
ivbL	2.8012031697698867	11.0	3846249.0	ilvB operon leader peptide	b3672
tisB	2.8501018476610196	11.0	3846912.0	toxic membrane persister formation peptide, LexA-regulated	b4618
emrD	2.473539747037757	11.0	3848192.0	multidrug efflux system protein	b3673
yidF	2.654127726964222	11.0	3848473.0	putative Cys-type oxidative YidJ-maturating enzyme	b3674
yidG	2.0732201761122795	11.0	3848967.0	inner membrane protein	b3675
yidH	2.371915798468111	11.0	3849319.0	DUF202 family inner membrane protein	b3676
yidI	2.47268939143458	11.0	3849774.0	inner membrane protein	b3677
yidJ	2.413665756655014	11.0	3850270.0	sulfatase/phosphatase superfamily protein	b3678
yidK	2.438510455976818	11.0	3851760.0	putative transporter	b3679	['INOSTt4pp']
yidL	2.6903742246222127	11.0	3854336.0	AraC family putative transcriptional regulator	b3680
glvG	2.528565466325897	11.0	3854532.0	No_gene_product	b4556
glvC	2.325336955568234	11.0	3855346.0	No_gene_product	b3683
yidP	2.40111859727146	11.0	3857258.0	UTRA domain-containing GntR family putative transcriptional regulator	b3684
yidE	2.309240762722715	11.0	3858432.0	putative transporter	b3685
ibpB	2.3800048108554677	11.0	3859828.0	heat shock chaperone	b3686
ibpA	2.7522749004620986	11.0	3860480.0	heat shock chaperone	b3687
yidQ	2.5164254652624085	11.0	3861087.0	DUF1375 family outer membrane protein	b3688
yidR	2.5011333188320886	11.0	3862528.0	DUF3748 family protein	b3689
cbrA	2.571243189426857	11.0	3862736.0	colicin M resistance protein; FAD-binding protein, putative oxidoreductase	b3690
dgoT	2.3649922441106797	11.0	3864576.0	D-galactonate transporter	b3691	['GALCTNt2pp']
dgoD	2.5333568690285833	11.0	3865209.0	D-galactonate dehydratase	b4478	['GALCTND']
dgoA	2.3111121271455515	11.0	3866624.0	2-oxo-3-deoxygalactonate 6-phosphate aldolase	b4477	['DDPGALA']
dgoK	2.4147177486365763	11.0	3866955.0	2-oxo-3-deoxygalactonate kinase	b3693	['DDGALK']
dgoR	2.5836004111338333	11.0	3867830.0	D-galactonate catabolism operon transcriptional repressor	b4479
yidX	2.5316479707617643	11.0	3868797.0	putative lipoprotein	b3696
yidA	2.661843850344896	11.0	3869499.0	sugar phosphate phosphatase	b3697
yidB	2.364263396950598	11.0	3870720.0	DUF937 family protein	b3698
gyrB	2.3788269949295757	11.0	3871064.0	DNA gyrase, subunit B	b3699
recF	2.4552409143363207	11.0	3873507.0	gap repair protein	b3700
dnaN	2.4152967975863913	11.0	3874816.0	DNA polymerase III, beta subunit	b3701
dnaA	2.424728085868282	11.0	3875685.0	chromosomal replication initiator protein DnaA, DNA-binding transcriptional dual regulator	b3702
rpmH	2.923920493943457	11.0	3877695.0	50S ribosomal subunit protein L34	b3703
rnpA	2.493623156268381	11.0	3877852.0	protein C5 component of RNase P	b3704
yidD	2.115006009119194	11.0	3878400.0	membrane protein insertion efficiency factor, UPF0161 family inner membrane protein	b4557
yidC	2.472034980178323	11.0	3878435.0	membrane protein insertase	b3705
mnmE	2.342833726670617	11.0	3880187.0	tRNA U34 5-methylaminomethyl-2-thiouridine modification GTPase	b3706
tnaC	2.6948406922499446	11.0	3881856.0	tryptophanase leader peptide	b3707
tnaA	2.5326027946725396	11.0	3883008.0	tryptophanase/L-cysteine desulfhydrase, PLP-dependent	b3708	['SERD_L', 'TRPAS2', 'CYSDS']
tnaB	2.598678909550112	11.0	3883595.0	tryptophan transporter of low affinity	b3709	['TRPt2rpp']
mdtL	2.5026178349306876	11.0	3885056.0	multidrug efflux system protein	b3710
yidZ	2.4438487751739144	11.0	3886124.0	putative DNA-binding transcriptional regulator	b3711
yieE	2.6117736705270462	11.0	3887240.0	phosphopantetheinyl transferase superfamily protein	b3712
chrR	2.4788601466368934	11.0	3888011.0	chromate reductase, Class I, flavoprotein	b3713
purP	2.410341194192645	11.0	3889152.0
yieH	2.737424977091044	11.0	3890133.0	phosphoenolpyruvate and 6-phosphogluconate phosphatase	b3715
cbrB	3.229854429011458	11.0	3891200.0	PRK09823 family inner membrane protein, creBC regulon	b3716
cbrC	2.9033676809414217	11.0	3891381.0	UPF0167 family protein	b3717
yieK	2.4181475231857315	11.0	3892030.0	putative 6-phosphogluconolactonase	b3718
yieL	2.5096263782474524	11.0	3893248.0	putative xylanase	b3719
bglH	2.558133489799209	11.0	3893963.0	carbohydrate-specific outer membrane porin, cryptic	b3720
bglB	2.5920570972202084	11.0	3895648.0	cryptic phospho-beta-glucosidase B	b3721
bglF	2.4845661574070808	11.0	3897079.0	fused beta-glucoside-specific PTS enzymes: IIA component/IIB component/IIC component	b3722	['ARBTptspp']
bglG	2.5588447557453895	11.0	3899392.0	transcriptional antiterminator of the bgl operon	b3723
phoU	2.5421398876050305	11.0	3900212.0	negative regulator of PhoR/PhoB two-component regulator	b3724
pstB	2.3247052656274496	11.0	3901440.0	phosphate ABC transporter ATPase	b3725	['PIuabcpp']
pstA	2.1153070110566463	11.0	3901908.0	phosphate ABC transporter permease	b3726	['PIuabcpp']
pstC	2.3134356674812264	11.0	3903488.0	phosphate ABC transporter permease	b3727	['PIuabcpp']
pstS	2.4028243443606776	11.0	3903844.0	phosphate ABC transporter periplasmic binding protein	b3728	['PIuabcpp']
glmS	2.410465407560544	11.0	3905198.0	L-glutamine:D-fructose-6-phosphate aminotransferase	b3729	['GF6PTA']
glmU	2.3242730004105585	11.0	3907584.0	fused N-acetyl glucosamine-1-phosphate uridyltransferase/glucosamine-1-phosphate acetyl transferase	b3730	['UAGDP', 'G1PACT']
atpC	2.3799456968103194	11.0	3908912.0	F1 sector of membrane-bound ATP synthase, epsilon subunit	b3731	['ATPS4rpp']
atpD	2.283156205062695	11.0	3909352.0	F1 sector of membrane-bound ATP synthase, beta subunit	b3732	['ATPS4rpp']
atpG	2.477246156613327	11.0	3910761.0	F1 sector of membrane-bound ATP synthase, gamma subunit	b3733	['ATPS4rpp']
atpA	2.350691521018357	11.0	3911675.0	F1 sector of membrane-bound ATP synthase, alpha subunit	b3734	['ATPS4rpp']
atpH	2.5118139809253583	11.0	3913728.0	F1 sector of membrane-bound ATP synthase, delta subunit	b3735	['ATPS4rpp']
atpF	2.9724134013807224	11.0	3913777.0	F0 sector of membrane-bound ATP synthase, subunit b	b3736	['ATPS4rpp']
atpE	2.648646755200943	11.0	3914309.0	F0 sector of membrane-bound ATP synthase, subunit c	b3737	['ATPS4rpp']
atpB	2.4027821517176275	11.0	3914595.0	F0 sector of membrane-bound ATP synthase, subunit a	b3738	['ATPS4rpp']
atpI	2.688078239825106	11.0	3915776.0	ATP synthase, membrane-bound accessory factor	b3739	['ATPS4rpp']
rsmG	2.5978794406320396	11.0	3916416.0	16S rRNA m(7)G527 methyltransferase, SAM-dependent; glucose-inhibited cell-division protein	b3740
mnmG	2.4235080017012502	11.0	3917103.0	5-methylaminomethyl-2-thiouridine modification at tRNA U34	b3741
mioC	2.563246076690845	11.0	3919371.0	FMN-binding protein MioC	b3742
asnC	2.3386397852599874	11.0	3919904.0	transcriptional activator of asnA; autorepressor	b3743
asnA	2.1679295922642368	11.0	3920514.0	asparagine synthetase A	b3744	['ASNS2']
viaA	2.5598807696216936	11.0	3921511.0	stimulator of RavA ATPase activity; von Willebrand factor domain protein	b3745
ravA	2.4069937366127205	11.0	3923968.0	hexameric AAA+ MoxR family ATPase, putative molecular chaperone	b3746
kup	2.338681654654746	11.0	3924675.0	potassium transporter	b3747	['Kt2pp']
rbsD	2.5763462867080986	11.0	3926710.0	D-ribose pyranase	b3748	['RIBabcpp']
rbsA	2.5041085659682847	11.0	3927137.0	D-ribose ABC transporter ATPase	b3749	['RIBabcpp']
rbsC	2.3187041463699845	11.0	3928647.0	D-ribose ABC transporter permease	b3750	['RIBabcpp']
rbsB	2.388231555424626	11.0	3930112.0	D-ribose ABC transporter periplasmic binding protein; ribose chemotaxis receptor	b3751	['RIBabcpp']
rbsK	2.354860449230113	11.0	3930653.0	ribokinase	b3752	['RBK']
rbsR	2.3519200535128713	11.0	3932160.0	transcriptional repressor of ribose metabolism	b3753
hsrA	2.254853790718545	11.0	3932544.0	putative multidrug or homocysteine efflux system	b3754
yieP	2.442428379553054	11.0	3934208.0	putative transcriptional regulator	b3755
hdfR	2.4423582625286997	11.0	3940487.0	flhDC operon transcriptional repressor	b4480
yifE	2.492450981635869	11.0	3941445.0	UPF0438 family protein	b3764
yifB	2.423553153192594	11.0	3941808.0	magnesium chelatase family protein and putative transcriptional regulator	b3765
ilvL	2.7297398985478347	11.0	3943681.0	ilvG operon leader peptide	b3766
ilvX	2.810788579452224	11.0	3943866.0	uncharacterized protein	b4669
ilvG	2.3001558648425027	11.0	3943919.0	No_gene_product	b4488
ilvM	2.580923526057957	11.0	3945560.0	acetolactate synthase 2 small subunit	b3769
ilvE	2.1625859974132484	11.0	3946496.0	branched-chain amino acid aminotransferase	b3770	['PHETA1', 'ILETA', 'LEUTAi', 'VALTA']
ilvD	2.2724848043977874	11.0	3948544.0	dihydroxyacid dehydratase	b3771	['DHAD2', 'DHAD1']
ilvA	2.2679871346472935	11.0	3948690.0	l-threonine dehydratase, biosynthetic; also known as threonine deaminase	b3772	['THRD_L']
ilvY	2.256366220193339	11.0	3950592.0	transcriptional activator of ilvC; autorepressor	b3773
ilvC	2.2831670786856417	11.0	3951329.0	ketol-acid reductoisomerase, NAD(P)-binding	b3774	['KARA2', 'KARA1', 'DPR']
ppiC	2.609583188429625	11.0	3953152.0	peptidyl-prolyl cis-trans isomerase C (rotamase C)	b3775
yifN	2.6702810366855947	11.0	3953371.0	No_gene_product	b3777
rep	2.4036780916092564	11.0	3954036.0	DNA helicase and single-stranded DNA-dependent ATPase	b3778
gpp	2.322530137694266	11.0	3956736.0	guanosine pentaphosphatase/exopolyphosphatase	b3779	['GTPDPDP']
rhlB	2.591259107755975	11.0	3958784.0	ATP-dependent RNA helicase	b3780
trxA	2.453035682997395	11.0	3959296.0	thioredoxin 1	b3781	['PAPSR', 'TRDR', 'RNDR1', 'METSOXR2', 'RNDR2', 'RNDR4', 'METSOXR1', 'RNDR3', 'THIORDXi', 'DSBDR']
rho	2.4666692372128733	11.0	3960832.0	transcription termination factor	b3783
wecA	2.469108517033176	11.0	3961275.0	UDP-GlcNAc:undecaprenylphosphate GlcNAc-1-phosphate transferase	b3784	['ACGAMT']
wzzE	2.1662254866631616	11.0	3962880.0	Entobacterial Common Antigen (ECA) polysaccharide chain length modulation protein	b3785	['ECAP3pp', 'ECAP1pp', 'ECAP2pp']
wecB	2.322863564913598	11.0	3963492.0	UDP-N-acetyl glucosamine-2-epimerase	b3786	['UAG2E']
wecC	2.574740836687659	11.0	3964928.0	UDP-N-acetyl-D-mannosaminuronic acid dehydrogenase	b3787	['UACMAMO']
rffG	2.1490247153231268	11.0	3965881.0	dTDP-glucose 4,6-dehydratase	b3788	['TDPGDH']
rffH	2.3134651416732495	11.0	3966976.0	glucose-1-phosphate thymidylyltransferase	b3789	['G1PTT']
wecD	2.2533791701198145	11.0	3967826.0	TDP-fucosamine acetyltransferase	b3790	['TDPADGAT']
wecE	2.2365366748439364	11.0	3969024.0	TDP-4-oxo-6-deoxy-D-glucose transaminase	b3791	['TDPAGTA']
wzxE	2.2260186575171974	11.0	3969637.0	O-antigen translocase	b3792	['ECAtpp']
wecF	2.35977567776891	11.0	3971072.0	TDP-Fuc4NAc:lipidIIFuc4NAc transferase	b4481	['AADDGT']
wzyE	2.4225972328600256	11.0	3973120.0	putative ECA polysaccharide chain elongation protein	b3793	['ECAP3pp', 'ECAP1pp', 'ECAP2pp']
wecG	2.282693054736175	11.0	3973315.0	UDP-N-acetyl-D-mannosaminuronic acid transferase	b3794	['ACMAMUT']
yifK	2.2124071439241466	11.0	3974246.0	putative APC family amino acid transporter	b3795
aslB	2.3063840613110718	11.0	3977216.0	putative AslA-specific sulfatase-maturating enzyme	b3800
aslA	2.2382186432532807	11.0	3977711.0	putative Ser-type periplasmic non-aryl sulfatase	b3801
hemY	2.119962890818069	11.0	3980045.0	putative protoheme IX synthesis protein	b3802
hemX	2.5840268984374055	11.0	3981312.0	putative uroporphyrinogen III methyltransferase	b3803	['UPP3MT']
hemD	2.2527733539827324	11.0	3982447.0	uroporphyrinogen III synthase	b3804	['UPP3S']
hemC	2.140731884076445	11.0	3983360.0	hydroxymethylbilane synthase	b3805	['HMBS']
cyaA	2.267437032814435	11.0	3984512.0	adenylate cyclase	b3806	['ADNCYC']
cyaY	2.458033414797606	11.0	3987098.0	iron-dependent inhibitor of iron-sulfur cluster formation; frataxin; iron-binding and oxidizing protein	b3807	['S2FE2SS', 'I2FE2SS', 'I2FE2SS2', 'S2FE2SS2']
yifL	2.5321996182871365	11.0	3987968.0	putative lipoprotein	b4558
dapF	2.2467895410078613	11.0	3988121.0	diaminopimelate epimerase	b3809	['DAPE']
yigA	2.300289762314831	11.0	3989504.0	DUF484 family protein	b3810
xerC	2.0937183605458314	11.0	3989646.0	site-specific tyrosine recombinase	b3811
yigB	2.2371874586947995	11.0	3990542.0	5-amino-6-(5-phospho-D-ribitylamino)uracil phosphatase; pyrimidine phosphatase; riboflavin synthesis	b3812
uvrD	2.290157075781587	11.0	3991342.0	DNA-dependent ATPase I and helicase II	b3813
yigE	2.603009233860971	11.0	3993651.0	DUF2233 family protein	b4482
corA	2.30482241424028	11.0	3995648.0	magnesium/nickel/cobalt transporter	b3816	['MG2tpp', 'NI2tpp', 'COBALT2tpp']
yigF	2.510310492769022	11.0	3995778.0	DUF2628 family putative inner membrane protein	b3817
yigG	2.6114888068099344	11.0	3996172.0	PRK11371 family inner membrane protein	b3818
rarD	1.981164313915375	11.0	3996647.0	putative chloramphenical resistance permease	b3819
yigI	2.058462879719814	11.0	3997696.0	4HBT thioesterase family protein	b3820
pldA	2.2044645453069736	11.0	3998221.0	outer membrane phospholipase A	b3821	['PLIPA1E160pp', 'PLIPA1E140pp', 'PLIPA2E161pp', 'PLIPA1A140pp', 'PLIPA2A141pp', 'PLIPA1G141pp', 'PLIPA2E181pp', 'PLIPA1E141pp', 'PLIPA1A141pp', 'PLIPA1E180pp', 'PLIPA2G120pp', 'PLIPA2G141pp', 'PLIPA2A140pp', 'PLIPA2E120pp', 'PLIPA1E181pp', 'PLIPA1E161pp', 'PLIPA2G140pp', 'PLIPA2A160pp', 'PLIPA2G181pp', 'PLIPA1A120pp', 'PLIPA2A161pp', 'PLIPA1A181pp', 'PLIPA1G120pp', 'PLIPA1A160pp', 'PLIPA2G161pp'…
recQ	2.0363723694302838	11.0	3999223.0	ATP-dependent DNA helicase	b3822
rhtC	1.7528058340794679	11.0	4001116.0	threonine efflux pump	b3823	['THRt2pp']
rhtB	1.8397325173894898	11.0	4001798.0	homoserine, homoserine lactone and S-methyl-methionine efflux pump	b3824	['HOMt2pp']
pldB	1.739957125930888	11.0	4002529.0	lysophospholipase L2	b3825	['LPLIPAL2E141', 'LPLIPAL2E160', 'LPLIPAL2A120', 'LPLIPAL2ATE181', 'LPLIPAL2A160', 'LPLIPAL2ATG141', 'LPLIPAL2E161', 'LPLIPAL2A140', 'LPLIPAL2A181', 'LPLIPAL2E180', 'LPLIPAL2E181', 'LPLIPAL2ATG120', 'LPLIPAL2G120', 'LPLIPAL2ATG140', 'LPLIPAL2A161', 'LPLIPAL2ATG160', 'LPLIPAL2A180', 'LPLIPAL2ATG161', 'LPLIPAL2G140', 'LPLIPAL2G161', 'LPLIPAL2A141', 'LPLIPAL2ATG180', 'LPLIPAL2G141', 'LPLIPAL2G160', …
tatA	1.4997252431367765	12.0	4015304.0	TatABCE protein translocation system subunit	b3836
tatB	1.4019598984032515	12.0	4015577.0	TatABCE protein translocation system subunit	b3838
tatC	1.4438831184697023	12.0	4016128.0	TatABCE protein translocation system subunit	b3839
fre	1.3917819419446056	12.0	4020224.0	NAD(P)H-flavin reductase	b3844	['FMNRx2', 'FLVR', 'FADRx', 'FE3Ri', 'FMNRx', 'FLVRx']
uspD	1.3187480493770138	13.0	4103220.0	stress-induced protein	b3923
yjdK	1.3728539411137437	14.0	4342400.0
yjdQ	1.4243849354133369	15.0	4352007.0	No_gene_product	b4654
yjfY	1.2992367561986238	16.0	4414464.0	YhcN family protein, periplasmic	b4199
ytfK	1.367624227285661	17.0	4429403.0	DUF1107 family protein	b4217
