# Supplementary material for: The genetic basis for adaptation of model-designed syntrophic co-cultures
Source: PLoS Comput Biol. 2019 Mar 1;15(3):e1006213. doi: 10.1371/journal.pcbi.1006213 (PMC6415869; doi:10.1371/journal.pcbi.1006213)
Supplement: S4 Data — Genes with read coverage meeting the duplication criteria. Separate spreadsheets are provided for all samples using the mutant pair, ale number, flask number, isolate number, and replicate number to identify each sample. (ZIP) [file pcbi.1006213.s004.zip › S4_Data/hisD_pyrC_2_21_0_1_genes.csv]

	Multiplicity	Group Number	Start Position	Product	Gene	iJO1366 Reactions
thrL	1.4562954770547405	0.0	189.0	thr operon leader peptide	b0001
ykfM	1.512306739271666	1.0	234743.0	lethality reduction protein, putative inner membrane protein	b4586
ykgR	1.4398947103063175	2.0	308851.0	uncharacterized protein	b4671
ykgQ	1.3240570099501079	2.0	313149.0	No_gene_product	b4631
ybcV	1.4291453767360593	3.0	574639.0	DLP12 prophage; uncharacterized protein	b0558
appY	1.5628703500879013	4.0	579584.0	global transcriptional activator; DLP12 prophage	b0564
ybfB	1.3819919189489513	5.0	729231.0	putative membrane protein	b0702
ybfC	1.3921985444511749	5.0	731136.0	putative secreted protein	b0704
ompF	2.309990153061029	6.0	981349.0	outer membrane porin 1a (Ia;b;F)	b0929	['LCTStex', 'MALDtex', 'TSULtex', 'GAMtex', 'TTRCYCtex', 'MAN6Ptex', 'ASNtex', 'UACGAMtex', 'PROGLYtex', 'HPPPNtex', 'ILEtex', 'XTSNtex', 'NOtex', 'PPPNtex', 'QUIN2tex', 'Zn2tex', 'OROTtex', 'HYXNtex', 'TUNGStex', 'GBBTNtex', 'Htex', 'NMNtex', '34dhpactex', 'UDPACGALtex', 'CMPtex', 'TREtex', 'AKGtex', 'MANGLYCtex', 'NO3tex', '3GMPtex', 'ORNtex', 'PROtex', 'TRPtex', 'FE2tex', 'TYMtex', 'PACALDtex'…
iraM	1.4641299156991237	7.0	1207296.0	RpoS stabilzer during Mg starvation, anti-RssB factor	b1160
ariR	1.3388533344389997	8.0	1211904.0	RcsB connector protein for regulation of biofilm and acid-resistance	b1166
ymgC	1.326913350967916	8.0	1212416.0	Blue light, low temperature and stress induced protein	b1167
ldrA	1.728495433948111	9.0	1264640.0	toxic polypeptide, small	b4419
ldrC	1.7456575233295204	9.0	1265693.0	toxic polypeptide, small	b4423
ydaE	1.4215383269199675	10.0	1412096.0	conserved protein, Rac prophage	b4526
tfaR	1.9409981798824116	11.0	1426667.0	Rac prophage; putative tail fiber assembly protein	b1373
pinR	1.6106981232891746	11.0	1427456.0	Rac prophage; putative site-specific recombinase	b1374
ynaE	2.0645213430863927	11.0	1428480.0	cold shock protein, Rac prophage	b1375
ynbG	1.8394639436983617	12.0	1459456.0	uncharacterized protein	b4674
yncH	1.5041439655733675	13.0	1521196.0	IPR020099 family protein	b1455
ydcD	1.4868222539245068	13.0	1524178.0	putative immunity protein for RhsE	b1457
yddK	1.4627695033953951	14.0	1538640.0	No_gene_product	b1471
yddL	1.3459909630980051	14.0	1540096.0	No_gene_product	b1472
ydfK	2.094224959323448	15.0	1627328.0	cold shock protein, function unknown, Qin prophage	b1544
tfaQ	1.9346111523001257	15.0	1628566.0	Qin prophage; putative tail fibre assembly protein	b1546
ydfO	1.3575531571632447	15.0	1631303.0	Qin prophage; uncharacterized protein	b1549
gnsB	1.3963027501026983	15.0	1631865.0	Qin prophage; multicopy suppressor of secG(Cs) and fabA6(Ts)	b1550
lpp	1.9599145572049412	16.0	1751677.0	murein lipoprotein	b1677	['ALPATE160pp', 'ALPATG160pp']
cspC	1.325269915089114	17.0	1901568.0	stress protein, member of the CspA-family	b1823
yobF	1.4260623645365083	17.0	1901704.0	DUF2527 family heat-induced protein	b1824
yobI	1.3789596982513221	18.0	1940371.0	uncharacterized protein	b4677
wbbK	1.405488536069794	19.0	2097152.0	lipopolysaccharide biosynthesis protein	b2032	['O16GLCT1']
wbbI	1.4344744573894586	19.0	2099200.0	d-Galf:alpha-d-Glc beta-1,6-galactofuranosyltransferase	b2034	['O16GALFT']
wbbH	1.5720036699325304	19.0	2099540.0	O-antigen polymerase	b2035	['O16AP2pp', 'O16AP1pp', 'O16AP3pp']
alaA	2.472095987484442	20.0	2401039.0	glutamate-pyruvate aminotransferase; glutamic-pyruvic transaminase (GPT); alanine transaminase	b2290	['ALATA_L']
yfbR	2.5349732177794255	20.0	2402340.0	5'-nucleotidase	b2291	['NTD5', 'NTD6', 'NTD12', 'NTD1', 'NTD8', 'NTD3']
yfbS	2.5229114046451966	20.0	2402998.0	putative transporter	b2292
yfbT	2.5178338122656316	20.0	2404917.0	sugar phosphatas	b2293
yfbU	2.500871011494969	20.0	2405578.0	UPF0304 family protein	b2294
yfbV	2.589432879495429	20.0	2406400.0	UPF0208 family inner membrane protein	b2295
ackA	2.5023715315127504	20.0	2406948.0	acetate kinase A and propionate kinase 2	b2296	['ACKr']
pta	2.467318199368682	20.0	2408448.0	phosphate acetyltransferase	b2297	['PTAr', 'PTA2']
yfcC	2.400979997216474	20.0	2410559.0	putative inner membrane transporter; C4-dicarboxylate anaerobic carrier family protein	b2298
yfcD	2.7980498170476453	20.0	2412544.0	putative NUDIX hydrolase	b2299
yfcE	2.496641248389442	20.0	2412712.0	phosphodiesterase activity on bis-pNPP	b2300
yfcF	2.4632423966102404	20.0	2413319.0	glutathione S-transferase	b2301
yfcG	2.5594807680932976	20.0	2414592.0	GSH-dependent disulfide bond oxidoreductase	b2302
folX	2.7129317707688068	20.0	2414803.0	D-erythro-7,8-dihydroneopterin triphosphate 2'-epimerase and dihydroneopterin aldolase	b2303	['DHPTPE']
yfcH	2.5295181550005443	20.0	2415186.0	putative NAD-dependent nucleotide-sugar epimerase	b2304
yfcI	2.6769077156347505	20.0	2416640.0	transposase_31 family protein	b2305
hisP	2.5386739520425476	20.0	2417214.0	histidine ABC transporter ATPase	b2306	['ORNabcpp', 'HISabcpp', 'ARGabcpp', 'LYSabcpp']
hisM	2.5758703331595143	20.0	2418688.0	histidine ABC transporter permease	b2307	['ORNabcpp', 'HISabcpp', 'ARGabcpp', 'LYSabcpp']
hisQ	2.3154922029596134	20.0	2418708.0	histidine ABC transporter permease	b2308	['ORNabcpp', 'HISabcpp', 'ARGabcpp', 'LYSabcpp']
hisJ	2.5276691078582125	20.0	2419484.0	histidine ABC transporter periplasmic binding protein	b2309	['HISabcpp']
argT	2.6377431983734603	20.0	2420736.0	lysine/arginine/ornithine transporter subunit	b2310	['ORNabcpp', 'ARGabcpp', 'LYSabcpp']
ubiX	2.394123785995676	20.0	2421535.0	3-octaprenyl-4-hydroxybenzoate carboxy-lyase	b2311	['OPHBDC']
purF	2.4660081663622373	20.0	2422199.0	amidophosphoribosyltransferase	b2312	['GLUPRT']
cvpA	2.62198056009456	20.0	2423753.0	colicin V production protein	b2313
dedD	2.5296044347505395	20.0	2424832.0	membrane-anchored periplasmic protein involved in septation	b2314
folC	2.4264107200956437	20.0	2425152.0	bifunctional folylpolyglutamate synthase/ dihydrofolate synthase	b2315	['DHFS']
accD	2.534566928971939	20.0	2426880.0	acetyl-CoA carboxylase, beta (carboxyltransferase) subunit	b2316	['ACCOAC']
gtrS	1.6257284632265676	21.0	2463744.0	serotype-specific glucosyl transferase, CPS-53 (KpLE1) prophage	b2352
pheL	1.3092431424971402	22.0	2730957.0	pheA gene leader peptide	b2598
yqcG	1.4729354912712154	23.0	2898944.0	membrane stress resistance protein	b4682
yqeJ	1.4987271815388838	24.0	2982662.0	uncharacterized protein	b2848
yqeL	1.4436957612967634	24.0	2983177.0	uncharacterized protein	b4683
yqeK	1.5834664395100428	24.0	2983293.0	uncharacterized protein	b2849
ygeF	1.5316496120075072	24.0	2983936.0	No_gene_product	b2850
ygeG	1.4768482120428734	24.0	2984626.0	SycD-like chaperone family TPR-repeat-containing protein	b2851
ygeH	1.4133791292522413	24.0	2985452.0	putative transcriptional regulator	b2852
ygeI	1.5604250408793277	24.0	2987008.0	uncharacterized protein	b2853
ygeN	1.5383616285894832	24.0	2988672.0	No_gene_product	b2858
tdcR	1.5771276222636013	25.0	3260928.0	L-threonine dehydratase operon activator protein	b3119
yhaB	1.4092155635395678	25.0	3261212.0	uncharacterized protein	b3120
yhaC	1.4459414892461215	25.0	3262464.0	pentapetide repeats-related protein	b3121
rplQ	1.3957057000447464	26.0	3432974.0	50S ribosomal subunit protein L17	b3294
rpsN	1.4637793828277714	27.0	3440128.0	30S ribosomal subunit protein S14	b3307
rpmC	1.3162274302922736	27.0	3441926.0	50S ribosomal subunit protein L29	b3312
tufA	1.905069711222113	28.0	3463503.0	translation elongation factor EF-Tu 1	b3339
yhhZ	1.443455579384301	29.0	3575808.0	putative Hcp1 family polymorphic toxin protein; putative colicin-like DNase/tRNase activity	b3442
yhhH	1.8018365502889786	30.0	3616768.0	putative NTF2 fold immunity protein for polymorphic toxin RhsB	b3483
yrhC	1.7944784669864848	30.0	3617246.0	No_gene_product	b4552
yhhI	2.052670691897443	30.0	3618816.0	putative transposase	b3484
yhiI	1.4335296921781704	30.0	3622912.0	putative membrane fusion protein (MFP) of efflux pump	b3487
yhiJ	1.8794910348711522	30.0	3624327.0	DUF4049 family protein	b3488
yhiL	1.9157846105149767	30.0	3626211.0	No_gene_product	b4660
yhiM	1.399837088433161	30.0	3629056.0	acid resistance protein, inner membrane	b3491
yhiN	1.3787429659030923	30.0	3629567.0	putative oxidoreductase	b3492
pitA	1.445444214160409	30.0	3631001.0	phosphate transporter, low-affinity; tellurite importer	b3493	['PIt2rpp']
uspB	1.3578667406999085	30.0	3632744.0	universal stress (ethanol tolerance) protein B	b3494
rsmJ	1.411909740144982	30.0	3635739.0	16S rRNA m(2)G1516 methyltransferase, SAM-dependent	b3497
rlmJ	1.426374506630462	30.0	3639296.0	23S rRNA m(6)A2030 methyltransferase, SAM-dependent	b3499
gor	1.4243721227286674	30.0	3639658.0	glutathione oxidoreductase	b3500	['GTHOr']
arsR	1.558828083050889	30.0	3641887.0	arsenical resistance operon transcriptional repressor; autorepressor	b3501
arsB	1.3780087410403554	30.0	3643392.0	arsenite/antimonite transporter	b3502	['ASO3t8pp']
arsC	1.4494933685291091	30.0	3643596.0	arsenate reductase	b3503	['ASR']
slp	2.620178038574176	30.0	3647488.0	outer membrane lipoprotein	b3506
dctR	2.79533150127897	30.0	3648042.0	Putative LuxR family repressor for dicarboxylate transport	b3507
yhiD	2.530920624400497	30.0	3648614.0	putative Mg(2+) transport ATPase, inner membrane protein	b3508
hdeB	2.7307045569873294	30.0	3649536.0	acid-resistance protein	b3509
hdeA	2.5463986574067965	30.0	3650048.0	stress response protein acid-resistance protein	b3510
hdeD	2.5683953045190004	30.0	3650354.0	acid-resistance membrane protein	b3511
gadE	3.1757666305326677	30.0	3651725.0	gad regulon transcriptional activator	b3512
mdtE	2.304174198140055	30.0	3653632.0	anaerobic multidrug efflux transporter, ArcA-regulated	b3513
mdtF	2.198147553472282	30.0	3653773.0	anaerobic multidrug efflux transporter, ArcA-regulated	b3514
gadW	2.5817580172517562	30.0	3657728.0	transcriptional activator of gadA and gadBC; repressor of gadX	b3515
gadX	2.5947632423107176	30.0	3658345.0	acid resistance regulon transcriptional activator; autoactivator	b3516
gadA	2.9015624126965984	30.0	3659539.0	glutamate decarboxylase A, PLP-dependent	b3517	['GLUDC']
yhjA	2.271432327248665	30.0	3661824.0	putative cytochrome C peroxidase	b3518
treF	2.3661642117503408	30.0	3662951.0	cytoplasmic trehalase	b3519	['TREH']
yhjB	2.4367838279894594	30.0	3664651.0	putative DNA-binding transcriptional response regulator	b3520
yhjC	2.5607787594492906	30.0	3665920.0	LysR family putative transcriptional regulator	b3521
yhjD	2.2043475968630633	30.0	3666721.0	inner membrane putative BrbK family alternate lipid exporter	b3522
yhjE	2.36877695581028	30.0	3668145.0	putative MFS transporter; membrane protein	b3523
yhjG	2.2719976501168504	30.0	3670016.0	putative inner membrane-anchored periplasmic AsmA family protein	b3524
yhjH	2.162816356789541	30.0	3672064.0	cyclic-di-GMP phosphodiesterase, FlhDC-regulated	b3525
kdgK	2.4392110238230136	30.0	3672778.0	2-dehydro-3-deoxygluconokinase	b3526	['DDGLK']
yhjJ	2.3569998964871814	30.0	3673803.0	putative periplasmic M16 family chaperone	b3527
dctA	2.344605441644888	30.0	3676160.0	C4-dicarboxylic acid, orotate and citrate transporter	b3528	['FUMt2_2pp', 'ASPt2_2pp', 'SUCCt2_2pp', 'MALDt2_2pp', 'MALt2_2pp', 'OROTt2_2pp']
yhjK	2.2642697789070225	30.0	3678208.0	cyclic-di-GMP phosphodiesterase	b3529
bcsC	2.223777933693299	30.0	3679059.0	cellulose synthase subunit	b3530
bcsZ	2.348954751635088	30.0	3682514.0	endo-1,4-D-glucanase	b3531
bcsB	2.300113024960111	30.0	3683627.0	regulator of cellulose synthase, cyclic di-GMP binding	b3532
bcsA	2.32346059934597	30.0	3686400.0	cellulose synthase, catalytic subunit	b3533
bcsQ	2.28761451927829	30.0	3688592.0	No_gene_product	b3534
yhjR	2.4977898052077596	30.0	3689472.0	DUF2629 family protein	b3535
bcsE	2.4982675460306893	30.0	3689817.0	cellulose production protein	b3536
bcsF	2.26301894647862	30.0	3691520.0	DUF2636 family cellulose production small membrane protein	b3537
bcsG	2.3206641340771963	30.0	3691573.0	DUF3260 family cellulose production inner membrane protein	b3538
ldrD	2.4053578378846154	30.0	3693339.0	toxic polypeptide, small	b4453
yhjV	2.299694219256048	30.0	3694592.0	putative transporter	b3539
dppF	2.2603799041089565	30.0	3695223.0	dipeptide/heme ABC transporter ATPas	b3540	['PROGLYabcpp', 'CGLYabcpp', 'ALAALAabcpp']
dppD	2.321919387070933	30.0	3696640.0	dipeptide/heme ABC transporter ATPas	b3541	['PROGLYabcpp', 'CGLYabcpp', 'ALAALAabcpp']
dppC	2.340805842853908	30.0	3697218.0	dipeptide/heme ABC transporter permease	b3542	['PROGLYabcpp', 'CGLYabcpp', 'ALAALAabcpp']
dppB	2.421059161191226	30.0	3698688.0	dipeptide/heme ABC transporter permease	b3543	['PROGLYabcpp', 'CGLYabcpp', 'ALAALAabcpp']
dppA	2.4166410772229474	30.0	3699457.0	dipeptide/heme ABC transporter periplasmic binding protein; dipeptide chemotaxis receptor	b3544	['PROGLYabcpp', 'CGLYabcpp', 'ALAALAabcpp']
eptB	2.4292323402067075	30.0	3702784.0	KDO phosphoethanolamine transferase, Ca(2+)-inducible	b3546	['PETNT181pp', 'PETNT161pp']
yhjX	2.2611391510925527	30.0	3704832.0	pyruvate-inducible inner membrane protein, putative transporter	b3547
yhjY	2.2071397789866265	30.0	3705595.0	autotransporter beta-domain protein	b3548
tag	2.3071723737551726	30.0	3706880.0	3-methyl-adenine DNA glycosylase I, constitutive	b3549
yiaC	2.409777049366486	30.0	3707011.0	GNAT family putative N-acetyltransferase	b3550
bisC	2.297389719120906	30.0	3707420.0	biotin sulfoxide reductase	b3551	['METSOXR1', 'BSORx', 'BSORy']
yiaD	2.398462271118008	30.0	3709906.0	multicopy suppressor of bamB; outer membrane lipoprotein	b3552
ghrB	2.362578829797055	30.0	3710976.0	glyoxylate/hydroxypyruvate reductase B	b3553	['2DGULRx', 'DKGLCNR2x', '2DGULRy', 'GLYCLTDy', 'DKGLCNR2y', 'HPYRRy', '2DGULRGy', 'HPYRRx', '2DGULRGx', 'GLYCLTDx']
yiaF	2.6021697099415726	30.0	3711693.0	barrier effect co-colonization resistance factor; DUF3053 family lipoprotein	b3554
yiaG	2.5950381983716597	30.0	3713024.0	HTH_CROC1 family putative transcriptional regulator	b3555
cspA	2.6530590503590554	30.0	3713536.0	RNA chaperone and antiterminator, cold-inducible	b3556
hokA	2.707709647403314	30.0	3713807.0	toxic polypeptide, small	b4455
mokA	2.7401826818815045	30.0	3713807.0	No_gene_product	b4647
insJ	2.568435795095714	30.0	3714039.0	IS150 transposase A	b3557
insK	2.7200373454096782	30.0	3715072.0	IS150 transposase B	b3558
glyS	2.4794369000442202	30.0	3715687.0	glycine tRNA synthetase, beta subunit	b3559	['GLYTRS']
glyQ	2.457653283488714	30.0	3717766.0	glycine tRNA synthetase, alpha subunit	b3560	['GLYTRS']
ysaB	2.3569009385478625	30.0	3718772.0	uncharacterized protein	b4553
wecH	2.535282812097182	30.0	3719246.0	O-acetyltransferase for enterobacterial common antigen (ECA)	b3561
yiaA	2.6309130376028773	30.0	3720283.0	YiaAB family inner membrane protein, tandem domains	b3562
yiaB	2.452166957666726	30.0	3720766.0	YiaAB family inner membrane protein	b3563
xylB	2.3238836199183517	30.0	3721276.0	xylulokinase	b3564	['DXYLK', 'XYLK']
xylA	2.396855068029525	30.0	3723264.0	D-xylose isomerase	b3565	['XYLI2', 'XYLI1']
xylF	2.4552346200533726	30.0	3725312.0	D-xylose transporter subunit	b3566	['XYLabcpp']
xylG	2.325860747139438	30.0	3725560.0	D-xylose ABC transporter dual domain ATPase	b3567	['XYLabcpp']
xylH	2.177243086586902	30.0	3727360.0	D-xylose ABC transporter permease	b3568	['XYLabcpp']
xylR	2.420926488999668	30.0	3729408.0	xylose divergent operon transcriptional activator	b3569
bax	2.28719023350597	30.0	3729712.0	putative glucosaminidase	b3570
malS	2.340879493202888	30.0	3730856.0	alpha-amylase	b3571	['AAMYLpp']
avtA	2.3662520004285166	30.0	3733504.0	valine-pyruvate aminotransferase; transaminase C; alanine-valine transaminase	b3572	['VPAMTr']
ysaA	2.1943725947351487	30.0	3734468.0	putative hydrogenase, 4Fe-4S ferredoxin-type component	b3573
yiaJ	2.2376845094685747	30.0	3735552.0	transcriptional repressor for the yiaKLMNO-lyxK-sgbHUE operon	b3574
yiaK	2.238352505987489	30.0	3736092.0	2,3-diketo-L-gulonate reductase, NADH-dependent	b3575	['DOGULNR']
yiaL	2.3349142618018894	30.0	3737102.0	DUF386 family protein	b3576
yiaM	2.6104989518248978	30.0	3737687.0	2,3-diketo-L-gulonate TRAP transporter small permease protein	b3577	['XYLUt2pp']
yiaN	2.3605618912891466	30.0	3738163.0	2,3-diketo-L-gulonate TRAP transporter large permease protein	b3578	['XYLUt2pp']
yiaO	2.3761076355105915	30.0	3739648.0	2,3-diketo-L-gulonate-binding periplasmic protein	b3579	['XYLUt2pp']
lyxK	2.2352863210746263	30.0	3740443.0	L-xylulose kinase	b3580	['3KGK', 'XYLK2']
sgbH	2.5112421992585423	30.0	3741936.0	3-keto-L-gulonate 6-phosphate decarboxylase	b3581	['KG6PDC']
sgbU	2.244683869127458	30.0	3742591.0	putative L-xylulose 5-phosphate 3-epimerase	b3582
sgbE	2.226135501399103	30.0	3743744.0	L-ribulose-5-phosphate 4-epimerase	b3583	['RBP4E']
ysaC	2.4962580220837	30.0	3744256.0	No_gene_product	b4648
ysaD	2.3202462260565455	30.0	3744277.0	No_gene_product	b4649
yiaT	2.5196056942440612	30.0	3744487.0	putative outer membrane protein	b3584
yiaU	2.5896080692447825	30.0	3745792.0	putative DNA-binding transcriptional regulator	b3585
yiaV	2.3557715503920007	30.0	3746322.0	signal-anchored membrane fusion protein (MFP) component of efflux pump	b3586
yiaW	2.7070595682600787	30.0	3747464.0	DUF3302 family inner membrane protein	b3587
aldB	2.309318338634275	30.0	3748332.0	aldehyde dehydrogenase B	b3588	['ALDD2y', 'ALDD3y']
yiaY	2.475101172467141	30.0	3750035.0	L-threonine dehydrogenase	b3589
selB	2.5124347519052166	30.0	3751936.0	selenocysteinyl-tRNA-specific translation factor	b3590
selA	2.4078354239986184	30.0	3753217.0	selenocysteine synthase	b3591	['SELCYSS']
yibF	2.5212477349615856	30.0	3754706.0	glutathione S-transferase homolog	b3592
yibA	3.1531216672385627	30.0	3760128.0	putative immunity protein for polymorphic toxin RhsA; HEAT-domain protein; lethality reduction protein	b3594
rhsJ	2.828928976557894	30.0	3760580.0	No_gene_product	b3595
yibG	3.101804509205052	30.0	3761536.0	TPR-like repeat protein	b3596
yibS	2.692135608500379	30.0	3762176.0	No_gene_product	b4650
yibW	2.9886720720708246	30.0	3762251.0	No_gene_product	b4651
yibV	3.72837773449818	30.0	3762704.0	No_gene_product	b4615
yibU	2.915771560607448	30.0	3763307.0	No_gene_product	b4652
yibH	2.2816851693420537	30.0	3764224.0	putative membrane fusion protein (MFP) component of efflux pump	b3597
yibI	2.2093063251611516	30.0	3764741.0	DUF3302 family inner membrane protein	b3598
mtlA	2.1758047030799976	30.0	3765640.0	mannitol-specific PTS enzyme: IIA, IIB and IIC components	b3599	['MNLptspp']
mtlD	2.2187734121675238	30.0	3768320.0	mannitol-1-phosphate dehydrogenase, NAD-dependent	b3600	['M1PD']
mtlR	2.222005005573317	30.0	3768931.0	mannitol operon repressor	b3601
yibT	2.1440018765073106	30.0	3769530.0	uncharacterized protein	b4554
yibL	2.164028581462564	30.0	3770368.0	ribosome-associated DUF2810 family protein	b3602
lldP	2.0820183645481216	30.0	3770758.0	L-lactate permease	b3603	['GLYCLTt2rpp', 'L__LACt2rpp', 'D__LACt2pp']
lldR	2.297717030559466	30.0	3772416.0	dual role activator/repressor for lldPRD operon	b3604
lldD	2.24835357242382	30.0	3773186.0	L-lactate dehydrogenase, FMN-linked	b3605	['L__LACD3', 'L__LACD2']
trmL	2.1311108423634564	30.0	3774574.0	tRNA Leu mC34,mU34 2'-O-methyltransferase, SAM-dependent	b3606
cysE	2.1344508784855605	30.0	3775100.0	serine acetyltransferase	b3607	['SERAT']
gpsA	2.268513883836627	30.0	3776512.0	glycerol-3-phosphate dehydrogenase (NAD+)	b3608	['G3PD2']
secB	2.383055122662854	30.0	3777020.0	protein export chaperone	b3609
grxC	2.373578254625317	30.0	3777550.0	glutaredoxin 3	b3610	['RNDR3b', 'RNDR4b', 'RNDR1b', 'GRXR', 'PAPSR2', 'RNDR2b']
yibN	2.0505121375496738	30.0	3777943.0	putative rhodanese-related sulfurtransferase	b3611
gpmM	2.071115796406955	30.0	3778619.0	phosphoglycero mutase III, cofactor-independent	b3612	['PGM']
envC	2.1811734019175004	30.0	3780608.0	activator of AmiB,C murein hydrolases, septal ring factor	b3613
yibQ	2.305941234509654	30.0	3781460.0	putative polysaccharide deacetylase	b3614
waaH	2.527989332750718	30.0	3782656.0	LPS(HepIII)-glucuronic acid glycosyltransferase	b3615
tdh	2.2519631103653297	30.0	3784704.0	L-threonine 3-dehydrogenase, NAD(P)-binding	b3616	['THRD']
kbl	2.26751319898404	30.0	3784714.0	glycine C-acetyltransferase	b3617	['GLYAT']
yibB	2.8741480921035074	30.0	3786752.0	YibB family protein, function unknown	b3618
hldD	2.275532016292621	30.0	3787346.0	ADP-L-glycero-D-mannoheptose-6-epimerase, NAD(P)-binding	b3619	['AGMHE']
waaF	2.151627105283429	30.0	3788800.0	ADP-heptose:LPS heptosyltransferase II	b3620	['HEPT2']
waaC	2.3117773200180487	30.0	3789338.0	ADP-heptose:LPS heptosyl transferase I	b3621	['HEPT1']
waaL	3.25888017767978	30.0	3790848.0	O-antigen ligase	b3622	['ECA4OALpp', 'O16A4Lpp']
waaU	3.7017946936395516	30.0	3791598.0	lipopolysaccharide core biosynthesis	b3623	['HEPT4']
waaZ	3.3279593140083024	30.0	3792896.0	lipopolysaccharide KdoIII transferase; lipopolysaccharide core biosynthesis protein	b3624	['MOAT3C']
waaY	3.1081193390868265	30.0	3793626.0	lipopolysaccharide core biosynthesis protein	b3625	['HEPK2']
waaJ	3.3240329996575815	30.0	3794944.0
waaR	2.90354331250645	30.0	3795398.0	lipopolysaccharide 1,2-glucosyltransferase; UDP-glucose:(glucosyl)LPS alpha-1,2-glucosyltransferase	b3626	['GLCTR3']
waaB	2.6770909197569353	30.0	3796992.0	lipopolysaccharide 1,6-galactosyltransferase; UDP-D-galactose:(glucosyl)lipopolysaccharide-1, 6-D-galactosyltransferase	b3628	['GALT1']
waaS	4.009440625339492	30.0	3797540.0	lipopolysaccharide rhamnose:KdoIII transferase; lipopolysaccharide core biosynthesis protein	b3629	['RHAT1']
waaP	2.6428415245346533	30.0	3799040.0	kinase that phosphorylates core heptose of lipopolysaccharide	b3630	['HEPK1']
waaG	2.3320845573023443	30.0	3799302.0	UDP-glucose:(heptosyl)lipopolysaccharide alpha-1,3-glucosyltransferase; lipopolysaccharide core biosynthesis protein; lipopolysaccharide glucosyltransferase I	b3631	['GLCTR1']
waaQ	2.381928420276207	30.0	3801088.0	lipopolysaccharide core biosynthesis protein	b3632	['HEPT3']
waaA	2.1348177885807966	30.0	3803136.0	3-deoxy-D-manno-octulosonic-acid transferase (KDO transferase)	b3633	['MOAT', 'MOAT2']
coaD	2.1337401450602203	30.0	3803184.0	pantetheine-phosphate adenylyltransferase	b3634	['PTPATi']
mutM	2.1392197705050737	30.0	3803702.0	formamidopyrimidine/5-formyluracil/ 5-hydroxymethyluracil DNA glycosylase	b3635
rpmG	2.6171907701302617	30.0	3804672.0	50S ribosomal subunit protein L33	b3636
rpmB	2.5037789972854356	30.0	3804797.0	50S ribosomal subunit protein L28	b3637
yicR	2.1837272009758357	30.0	3805250.0	UPF0758 family protein	b3638
dfp	2.2178943396528115	30.0	3807232.0	fused 4'-phosphopantothenoylcysteine decarboxylase/phosphopantothenoylcysteine synthetase, FMN-binding	b3639	['PPNCL2', 'PPCDC']
dut	2.100482694849412	30.0	3807291.0	deoxyuridinetriphosphatase	b3640	['DUTPDP']
slmA	2.337344859220079	30.0	3807853.0	nucleoid occlusion factor, anti-FtsZ division inhibitor	b3641
pyrE	2.2282137015554246	30.0	3808486.0	orotate phosphoribosyltransferase	b3642	['ORPT']
rph	2.231092320427481	30.0	3809280.0	No_gene_product	b3643
yicC	2.261414063593758	30.0	3810035.0	UPF0701 family protein	b3644
dinD	2.3804527149262356	30.0	3811328.0	DNA damage-inducible protein	b3645
yicG	2.1981864509627425	30.0	3812233.0	UPF0126 family inner membrane protein	b3646
ligB	2.1658898873069967	30.0	3812847.0	DNA ligase, NAD(+)-dependent	b3647
gmk	2.252445471721509	30.0	3814787.0	guanylate kinase	b3648	['DGK1', 'GK1']
rpoZ	2.2693641075508664	30.0	3815465.0	RNA polymerase, omega subunit	b3649
spoT	2.17720400889328	30.0	3817472.0	bifunctional (p)ppGpp synthetase II/ guanosine-3',5'-bis pyrophosphate 3'-pyrophosphohydrolase	b3650	['GDPTPDP', 'GDPDPK', 'PPGPPDP']
trmH	2.039456552468089	30.0	3817874.0	tRNA mG18-2'-O-methyltransferase, SAM-dependent	b3651
recG	2.1779284926658926	30.0	3818569.0	ATP-dependent DNA helicase	b3652
gltS	2.104777736598078	30.0	3821568.0	glutamate transporter	b3653	['GLUt4pp']
xanP	2.112878825147275	30.0	3822304.0	xanthine permease	b3654	['GUAt2pp', 'ADEt2rpp', 'XANt2pp']
yicH	2.1798275914566103	30.0	3823816.0	putative inner membrane-anchored periplasmic AsmA family protein	b3655
yicI	2.1432317147351263	30.0	3825664.0	putative alpha-glucosidase	b3656
yicJ	2.2612025763497092	30.0	3827906.0	putative transporter	b3657
yicT	2.433364429337267	30.0	3829784.0	No_gene_product	b4653
setC	2.2932422264563015	30.0	3830312.0	putative arabinose efflux transporter	b3659
yicL	2.2641724675947135	30.0	3831808.0	EamA family inner membrane putative transporter	b3660
nlpA	2.4218005539723575	30.0	3832534.0	cytoplasmic membrane lipoprotein-28	b3661
yicS	2.529585308772607	30.0	3833856.0	putative periplasmic protein	b4555
nepI	2.174537331331304	30.0	3833908.0	putative transporter	b3662
yicN	2.081489700272799	30.0	3835309.0	DUF1198 family protein	b3663
yicO	2.4113401729395876	30.0	3835904.0
ade	2.2655070512792457	30.0	3837323.0
uhpT	2.291663479037213	30.0	3839135.0	hexose phosphate transporter	b3666	['F6Pt6_2pp', 'MAN6Pt6_2pp', 'G6Pt6_2pp', 'GAM6Pt6_2pp']
uhpC	2.0428027898919434	30.0	3840664.0	membrane protein regulates uhpT expression	b3667
uhpB	2.195252648059942	30.0	3842048.0	sensory histidine kinase in two-component regulatory sytem with UhpA	b3668
uhpA	2.1266774889044124	30.0	3843495.0	response regulator in two-component regulatory system wtih UhpB	b3669
ilvN	2.1321201913972825	30.0	3844161.0	acetolactate synthase 1 small subunit	b3670	['ACHBS', 'ACLS']
ilvB	2.2268413710057122	30.0	3844455.0	acetolactate synthase 2 large subunit	b3671	['ACHBS', 'ACLS']
ivbL	2.3159601360689877	30.0	3846249.0	ilvB operon leader peptide	b3672
tisB	2.2832599732021777	30.0	3846912.0	toxic membrane persister formation peptide, LexA-regulated	b4618
emrD	2.128213628885605	30.0	3848192.0	multidrug efflux system protein	b3673
yidF	2.2297135024334116	30.0	3848473.0	putative Cys-type oxidative YidJ-maturating enzyme	b3674
yidG	2.1837372618678867	30.0	3848967.0	inner membrane protein	b3675
yidH	2.1240708342589567	30.0	3849319.0	DUF202 family inner membrane protein	b3676
yidI	2.137897076141638	30.0	3849774.0	inner membrane protein	b3677
yidJ	2.1465487993165424	30.0	3850270.0	sulfatase/phosphatase superfamily protein	b3678
yidK	2.180458184973999	30.0	3851760.0	putative transporter	b3679	['INOSTt4pp']
yidL	2.4622310370231566	30.0	3854336.0	AraC family putative transcriptional regulator	b3680
glvG	2.3268921685957564	30.0	3854532.0	No_gene_product	b4556
glvC	2.063497377979516	30.0	3855346.0	No_gene_product	b3683
yidP	2.202619369081591	30.0	3857258.0	UTRA domain-containing GntR family putative transcriptional regulator	b3684
yidE	2.09911728778707	30.0	3858432.0	putative transporter	b3685
ibpB	2.1716207454323957	30.0	3859828.0	heat shock chaperone	b3686
ibpA	2.347356646152747	30.0	3860480.0	heat shock chaperone	b3687
yidQ	2.570876772605588	30.0	3861087.0	DUF1375 family outer membrane protein	b3688
yidR	2.3094561624310392	30.0	3862528.0	DUF3748 family protein	b3689
cbrA	2.1300020755360647	30.0	3862736.0	colicin M resistance protein; FAD-binding protein, putative oxidoreductase	b3690
dgoT	2.158730933188382	30.0	3864576.0	D-galactonate transporter	b3691	['GALCTNt2pp']
dgoD	2.3084924811399556	30.0	3865209.0	D-galactonate dehydratase	b4478	['GALCTND']
dgoA	2.5406405698814623	30.0	3866624.0	2-oxo-3-deoxygalactonate 6-phosphate aldolase	b4477	['DDPGALA']
dgoK	2.179723798328234	30.0	3866955.0	2-oxo-3-deoxygalactonate kinase	b3693	['DDGALK']
dgoR	2.364878257564676	30.0	3867830.0	D-galactonate catabolism operon transcriptional repressor	b4479
yidX	2.1284944738969838	30.0	3868797.0	putative lipoprotein	b3696
yidA	2.1976484361200637	30.0	3869499.0	sugar phosphate phosphatase	b3697
yidB	2.3815478338963323	30.0	3870720.0	DUF937 family protein	b3698
gyrB	2.2050426121984628	30.0	3871064.0	DNA gyrase, subunit B	b3699
recF	2.2257547711715433	30.0	3873507.0	gap repair protein	b3700
dnaN	2.1177920519088103	30.0	3874816.0	DNA polymerase III, beta subunit	b3701
dnaA	2.3669331599106203	30.0	3875685.0	chromosomal replication initiator protein DnaA, DNA-binding transcriptional dual regulator	b3702
rpmH	2.2573292843815045	30.0	3877695.0	50S ribosomal subunit protein L34	b3703
rnpA	2.1376552467003544	30.0	3877852.0	protein C5 component of RNase P	b3704
yidD	2.017407235133411	30.0	3878400.0	membrane protein insertion efficiency factor, UPF0161 family inner membrane protein	b4557
yidC	2.1981072785036617	30.0	3878435.0	membrane protein insertase	b3705
mnmE	2.214032973801791	30.0	3880187.0	tRNA U34 5-methylaminomethyl-2-thiouridine modification GTPase	b3706
tnaC	2.5014837406365205	30.0	3881856.0	tryptophanase leader peptide	b3707
tnaA	2.2717373754797863	30.0	3883008.0	tryptophanase/L-cysteine desulfhydrase, PLP-dependent	b3708	['SERD_L', 'TRPAS2', 'CYSDS']
tnaB	2.260737731254354	30.0	3883595.0	tryptophan transporter of low affinity	b3709	['TRPt2rpp']
mdtL	2.152841228155542	30.0	3885056.0	multidrug efflux system protein	b3710
yidZ	2.2528972142184482	30.0	3886124.0	putative DNA-binding transcriptional regulator	b3711
yieE	2.2564652711079662	30.0	3887240.0	phosphopantetheinyl transferase superfamily protein	b3712
chrR	2.206269552461347	30.0	3888011.0	chromate reductase, Class I, flavoprotein	b3713
purP	2.122045476349316	30.0	3889152.0
yieH	1.715492094112749	30.0	3890133.0	phosphoenolpyruvate and 6-phosphogluconate phosphatase	b3715
cbrB	2.288003550704277	30.0	3891200.0	PRK09823 family inner membrane protein, creBC regulon	b3716
cbrC	2.3196163789682784	30.0	3891381.0	UPF0167 family protein	b3717
yieK	2.3147068639131043	30.0	3892030.0	putative 6-phosphogluconolactonase	b3718
yieL	2.2310236137388313	30.0	3893248.0	putative xylanase	b3719
bglH	2.420953103861615	30.0	3893963.0	carbohydrate-specific outer membrane porin, cryptic	b3720
bglB	2.260819572428217	30.0	3895648.0	cryptic phospho-beta-glucosidase B	b3721
bglF	2.2277531005575	30.0	3897079.0	fused beta-glucoside-specific PTS enzymes: IIA component/IIB component/IIC component	b3722	['ARBTptspp']
bglG	2.4833191033944724	30.0	3899392.0	transcriptional antiterminator of the bgl operon	b3723
phoU	2.35913291275667	30.0	3900212.0	negative regulator of PhoR/PhoB two-component regulator	b3724
pstB	2.1417507453027365	30.0	3901440.0	phosphate ABC transporter ATPase	b3725	['PIuabcpp']
pstA	2.039325851444034	30.0	3901908.0	phosphate ABC transporter permease	b3726	['PIuabcpp']
pstC	1.993023201116597	30.0	3903488.0	phosphate ABC transporter permease	b3727	['PIuabcpp']
pstS	2.152003261496595	30.0	3903844.0	phosphate ABC transporter periplasmic binding protein	b3728	['PIuabcpp']
glmS	2.153349862343674	30.0	3905198.0	L-glutamine:D-fructose-6-phosphate aminotransferase	b3729	['GF6PTA']
glmU	2.057883707860651	30.0	3907584.0	fused N-acetyl glucosamine-1-phosphate uridyltransferase/glucosamine-1-phosphate acetyl transferase	b3730	['UAGDP', 'G1PACT']
atpC	2.116353081861027	30.0	3908912.0	F1 sector of membrane-bound ATP synthase, epsilon subunit	b3731	['ATPS4rpp']
atpD	2.0326973602475564	30.0	3909352.0	F1 sector of membrane-bound ATP synthase, beta subunit	b3732	['ATPS4rpp']
atpG	2.1582383775730394	30.0	3910761.0	F1 sector of membrane-bound ATP synthase, gamma subunit	b3733	['ATPS4rpp']
atpA	2.1977187652990438	30.0	3911675.0	F1 sector of membrane-bound ATP synthase, alpha subunit	b3734	['ATPS4rpp']
atpH	2.1567040264491535	30.0	3913728.0	F1 sector of membrane-bound ATP synthase, delta subunit	b3735	['ATPS4rpp']
atpF	2.2008963535689814	30.0	3913777.0	F0 sector of membrane-bound ATP synthase, subunit b	b3736	['ATPS4rpp']
atpE	2.463998227000148	30.0	3914309.0	F0 sector of membrane-bound ATP synthase, subunit c	b3737	['ATPS4rpp']
atpB	2.1368522077587113	30.0	3914595.0	F0 sector of membrane-bound ATP synthase, subunit a	b3738	['ATPS4rpp']
atpI	2.24101629485473	30.0	3915776.0	ATP synthase, membrane-bound accessory factor	b3739	['ATPS4rpp']
rsmG	2.1519819908954996	30.0	3916416.0	16S rRNA m(7)G527 methyltransferase, SAM-dependent; glucose-inhibited cell-division protein	b3740
mnmG	2.1061264082534463	30.0	3917103.0	5-methylaminomethyl-2-thiouridine modification at tRNA U34	b3741
mioC	2.189336538587554	30.0	3919371.0	FMN-binding protein MioC	b3742
asnC	2.176617931349905	30.0	3919904.0	transcriptional activator of asnA; autorepressor	b3743
asnA	2.132140965097752	30.0	3920514.0	asparagine synthetase A	b3744	['ASNS2']
viaA	2.1431787703958927	30.0	3921511.0	stimulator of RavA ATPase activity; von Willebrand factor domain protein	b3745
ravA	2.0894476442470675	30.0	3923968.0	hexameric AAA+ MoxR family ATPase, putative molecular chaperone	b3746
kup	2.056133756940079	30.0	3924675.0	potassium transporter	b3747	['Kt2pp']
rbsD	2.0710685687432617	30.0	3926710.0	D-ribose pyranase	b3748	['RIBabcpp']
rbsA	2.112871691602617	30.0	3927137.0	D-ribose ABC transporter ATPase	b3749	['RIBabcpp']
rbsC	2.100580142966814	30.0	3928647.0	D-ribose ABC transporter permease	b3750	['RIBabcpp']
rbsB	2.0548568331569625	30.0	3930112.0	D-ribose ABC transporter periplasmic binding protein; ribose chemotaxis receptor	b3751	['RIBabcpp']
rbsK	2.0455675517050476	30.0	3930653.0	ribokinase	b3752	['RBK']
rbsR	2.1043262193027235	30.0	3932160.0	transcriptional repressor of ribose metabolism	b3753
hsrA	2.107421649974968	30.0	3932544.0	putative multidrug or homocysteine efflux system	b3754
yieP	2.214122283375995	30.0	3934208.0	putative transcriptional regulator	b3755
hdfR	2.128856889838911	30.0	3940487.0	flhDC operon transcriptional repressor	b4480
yifE	2.39502273008973	30.0	3941445.0	UPF0438 family protein	b3764
yifB	2.0795439412283505	30.0	3941808.0	magnesium chelatase family protein and putative transcriptional regulator	b3765
ilvL	2.222135986268967	30.0	3943681.0	ilvG operon leader peptide	b3766
ilvX	2.1582933475005928	30.0	3943866.0	uncharacterized protein	b4669
ilvG	2.1176477075590445	30.0	3943919.0	No_gene_product	b4488
ilvM	2.171810995866972	30.0	3945560.0	acetolactate synthase 2 small subunit	b3769
ilvE	2.1095705694948967	30.0	3946496.0	branched-chain amino acid aminotransferase	b3770	['PHETA1', 'ILETA', 'LEUTAi', 'VALTA']
ilvD	2.0404705220124377	30.0	3948544.0	dihydroxyacid dehydratase	b3771	['DHAD2', 'DHAD1']
ilvA	2.1883527100744713	30.0	3948690.0	l-threonine dehydratase, biosynthetic; also known as threonine deaminase	b3772	['THRD_L']
ilvY	2.053812052717365	30.0	3950592.0	transcriptional activator of ilvC; autorepressor	b3773
ilvC	2.276778525588234	30.0	3951329.0	ketol-acid reductoisomerase, NAD(P)-binding	b3774	['KARA2', 'KARA1', 'DPR']
ppiC	2.227627583271221	30.0	3953152.0	peptidyl-prolyl cis-trans isomerase C (rotamase C)	b3775
yifN	2.296069688610175	30.0	3953371.0	No_gene_product	b3777
rep	2.1597600594904036	30.0	3954036.0	DNA helicase and single-stranded DNA-dependent ATPase	b3778
gpp	2.1349733747439896	30.0	3956736.0	guanosine pentaphosphatase/exopolyphosphatase	b3779	['GTPDPDP']
rhlB	2.2509048872451616	30.0	3958784.0	ATP-dependent RNA helicase	b3780
trxA	2.300755375889755	30.0	3959296.0	thioredoxin 1	b3781	['PAPSR', 'TRDR', 'RNDR1', 'METSOXR2', 'RNDR2', 'RNDR4', 'METSOXR1', 'RNDR3', 'THIORDXi', 'DSBDR']
rho	2.222306695363464	30.0	3960832.0	transcription termination factor	b3783
wecA	2.0104700887574425	30.0	3961275.0	UDP-GlcNAc:undecaprenylphosphate GlcNAc-1-phosphate transferase	b3784	['ACGAMT']
wzzE	2.201644827878871	30.0	3962880.0	Entobacterial Common Antigen (ECA) polysaccharide chain length modulation protein	b3785	['ECAP3pp', 'ECAP1pp', 'ECAP2pp']
wecB	2.1373071008674125	30.0	3963492.0	UDP-N-acetyl glucosamine-2-epimerase	b3786	['UAG2E']
wecC	2.1332780986069366	30.0	3964928.0	UDP-N-acetyl-D-mannosaminuronic acid dehydrogenase	b3787	['UACMAMO']
rffG	2.0721645207884305	30.0	3965881.0	dTDP-glucose 4,6-dehydratase	b3788	['TDPGDH']
rffH	2.038690647333761	30.0	3966976.0	glucose-1-phosphate thymidylyltransferase	b3789	['G1PTT']
wecD	2.0264579090916848	30.0	3967826.0	TDP-fucosamine acetyltransferase	b3790	['TDPADGAT']
wecE	2.1475373118514596	30.0	3969024.0	TDP-4-oxo-6-deoxy-D-glucose transaminase	b3791	['TDPAGTA']
wzxE	1.9064118064291782	30.0	3969637.0	O-antigen translocase	b3792	['ECAtpp']
wecF	2.068376312405778	30.0	3971072.0	TDP-Fuc4NAc:lipidIIFuc4NAc transferase	b4481	['AADDGT']
wzyE	2.1233804600502406	30.0	3973120.0	putative ECA polysaccharide chain elongation protein	b3793	['ECAP3pp', 'ECAP1pp', 'ECAP2pp']
wecG	2.1823393709349017	30.0	3973315.0	UDP-N-acetyl-D-mannosaminuronic acid transferase	b3794	['ACMAMUT']
yifK	2.1148121410139713	30.0	3974246.0	putative APC family amino acid transporter	b3795
aslB	2.117446621372929	30.0	3977216.0	putative AslA-specific sulfatase-maturating enzyme	b3800
aslA	2.134606940804793	30.0	3977711.0	putative Ser-type periplasmic non-aryl sulfatase	b3801
hemY	2.278991739284593	30.0	3980045.0	putative protoheme IX synthesis protein	b3802
hemX	2.088092486843393	30.0	3981312.0	putative uroporphyrinogen III methyltransferase	b3803	['UPP3MT']
hemD	2.062672170592316	30.0	3982447.0	uroporphyrinogen III synthase	b3804	['UPP3S']
hemC	2.095345031991308	30.0	3983360.0	hydroxymethylbilane synthase	b3805	['HMBS']
cyaA	2.146344484774969	30.0	3984512.0	adenylate cyclase	b3806	['ADNCYC']
cyaY	2.0095392287831215	30.0	3987098.0	iron-dependent inhibitor of iron-sulfur cluster formation; frataxin; iron-binding and oxidizing protein	b3807	['S2FE2SS', 'I2FE2SS', 'I2FE2SS2', 'S2FE2SS2']
yifL	2.212360812242961	30.0	3987968.0	putative lipoprotein	b4558
dapF	2.1326037771687933	30.0	3988121.0	diaminopimelate epimerase	b3809	['DAPE']
yigA	2.030811984937006	30.0	3989504.0	DUF484 family protein	b3810
xerC	2.2193336688190466	30.0	3989646.0	site-specific tyrosine recombinase	b3811
yigB	2.249043179897831	30.0	3990542.0	5-amino-6-(5-phospho-D-ribitylamino)uracil phosphatase; pyrimidine phosphatase; riboflavin synthesis	b3812
uvrD	2.2202422567905096	30.0	3991342.0	DNA-dependent ATPase I and helicase II	b3813
yigE	2.0346987711907296	30.0	3993651.0	DUF2233 family protein	b4482
corA	2.1921382361442983	30.0	3995648.0	magnesium/nickel/cobalt transporter	b3816	['MG2tpp', 'NI2tpp', 'COBALT2tpp']
yigF	2.5499707586006655	30.0	3995778.0	DUF2628 family putative inner membrane protein	b3817
yigG	2.714841066791938	30.0	3996172.0	PRK11371 family inner membrane protein	b3818
rarD	1.9242421437234243	30.0	3996647.0	putative chloramphenical resistance permease	b3819
yigI	1.808200137517542	30.0	3997696.0	4HBT thioesterase family protein	b3820
pldA	1.8338230500568544	30.0	3998221.0	outer membrane phospholipase A	b3821	['PLIPA1E160pp', 'PLIPA1E140pp', 'PLIPA2E161pp', 'PLIPA1A140pp', 'PLIPA2A141pp', 'PLIPA1G141pp', 'PLIPA2E181pp', 'PLIPA1E141pp', 'PLIPA1A141pp', 'PLIPA1E180pp', 'PLIPA2G120pp', 'PLIPA2G141pp', 'PLIPA2A140pp', 'PLIPA2E120pp', 'PLIPA1E181pp', 'PLIPA1E161pp', 'PLIPA2G140pp', 'PLIPA2A160pp', 'PLIPA2G181pp', 'PLIPA1A120pp', 'PLIPA2A161pp', 'PLIPA1A181pp', 'PLIPA1G120pp', 'PLIPA1A160pp', 'PLIPA2G161pp'…
recQ	1.8148295675616932	30.0	3999223.0	ATP-dependent DNA helicase	b3822
rhtC	1.7211721510780131	30.0	4001116.0	threonine efflux pump	b3823	['THRt2pp']
rhtB	1.6276398945217536	30.0	4001798.0	homoserine, homoserine lactone and S-methyl-methionine efflux pump	b3824	['HOMt2pp']
pldB	1.683412921962361	30.0	4002529.0	lysophospholipase L2	b3825	['LPLIPAL2E141', 'LPLIPAL2E160', 'LPLIPAL2A120', 'LPLIPAL2ATE181', 'LPLIPAL2A160', 'LPLIPAL2ATG141', 'LPLIPAL2E161', 'LPLIPAL2A140', 'LPLIPAL2A181', 'LPLIPAL2E180', 'LPLIPAL2E181', 'LPLIPAL2ATG120', 'LPLIPAL2G120', 'LPLIPAL2ATG140', 'LPLIPAL2A161', 'LPLIPAL2ATG160', 'LPLIPAL2A180', 'LPLIPAL2ATG161', 'LPLIPAL2G140', 'LPLIPAL2G161', 'LPLIPAL2A141', 'LPLIPAL2ATG180', 'LPLIPAL2G141', 'LPLIPAL2G160', …
metE	1.5157162534974968	30.0	4006412.0	5-methyltetrahydropteroyltriglutamate- homocysteine S-methyltransferase	b3829	['METS']
tufB	1.888616794922575	31.0	4165871.0	translation elongation factor EF-Tu 2	b3980
rplJ	1.4489324229252822	31.0	4169923.0	50S ribosomal subunit protein L10	b3985
rplL	1.6592428225303175	31.0	4170487.0	50S ribosomal subunit protein L7/L12	b3986
yjbI	1.48944258306975	32.0	4240630.0	No_gene_product	b4038
yjbL	1.6451652301722528	33.0	4250248.0	uncharacterized protein	b4047
yjbM	1.3968625172574196	33.0	4250526.0	uncharacterized protein	b4048
yjbS	1.6067432584100756	34.0	4258816.0	uncharacterized protein	b4621
yjcF	1.391084901483866	35.0	4272128.0	pentapeptide repeats protein	b4066
yjfI	1.3407212844735497	36.0	4399949.0	DUF2170 family protein	b4181
yjgL	1.5286431609842306	37.0	4465253.0	SopA-central-domain-like hexapeptide repeat protein	b4253
ythA	1.360485630962656	38.0	4496384.0	uncharacterized protein	b4655
