# Supplementary material for: The genetic basis for adaptation of model-designed syntrophic co-cultures
Source: PLoS Comput Biol. 2019 Mar 1;15(3):e1006213. doi: 10.1371/journal.pcbi.1006213 (PMC6415869; doi:10.1371/journal.pcbi.1006213)
Supplement: S4 Data — Genes with read coverage meeting the duplication criteria. Separate spreadsheets are provided for all samples using the mutant pair, ale number, flask number, isolate number, and replicate number to identify each sample. (ZIP) [file pcbi.1006213.s004.zip › S4_Data/hisD_pyrC_2_21_30_1_genes.csv]

	Multiplicity	Group Number	Start Position	Product	Gene	iJO1366 Reactions
thrL	1.3021450898495683	0.0	189.0	thr operon leader peptide	b0001
leuO	1.3651755606974822	1.0	80854.0	global transcription factor	b0076
yadC	1.7097049470937338	2.0	146201.0	putative fimbrial-like adhesin protein	b0135
yadK	1.6039885396042617	2.0	147489.0	putative fimbrial-like adhesin protein	b0136
yadL	1.3602974906107619	2.0	148112.0	putative fimbrial-like adhesin protein	b0137
skp	1.4044263127862644	3.0	196968.0	periplasmic chaperone	b0178
yaeP	1.3611500601562097	4.0	210432.0	UPF0253 family protein	b4406
yafT	1.5305506253016445	5.0	233821.0	lipoprotein	b0217
ykfM	2.009646059268009	5.0	234743.0	lethality reduction protein, putative inner membrane protein	b4586
yafU	1.6451648721758863	5.0	235520.0	No_gene_product	b0218
ykfN	1.7545128832094259	6.0	258860.0	No_gene_product	b4626
yagK	1.6131125944983575	7.0	288032.0	CP4-6 prophage; conserved protein	b0277
yagL	1.8585274098021014	7.0	288930.0	CP4-6 prophage; DNA-binding protein	b0278
yagM	2.1180153710219374	7.0	289655.0	CP4-6 prophage; uncharacterized protein	b0279
ecpA	1.401548560641089	8.0	305794.0	ECP pilin	b0293
ecpR	1.665464954365011	8.0	306456.0	putative transcriptional regulator for the ecp operon	b0294
ykgL	1.6604731421491963	8.0	307822.0	uncharacterized protein	b0295
ykgO	1.6570431211986714	8.0	308224.0	RpmJ-like protein	b4506
ykgM	1.4537383737339968	8.0	308224.0	50S ribosomal protein L31 type B; alternative zinc-limitation L31 protein	b0296
ykgR	2.325112841466054	8.0	308851.0	uncharacterized protein	b4671
ykgP	1.995791990272529	8.0	309426.0	No_gene_product	b4630
ykgQ	1.9078195308448231	8.0	313149.0	No_gene_product	b4631
rclB	1.8818831654049264	8.0	314041.0	reactive chlorine species (RCS) stress resistance periplasmic protein	b0303
ykgH	1.7571093680522802	9.0	320406.0	putative inner membrane protein	b0310
yahL	1.6875737755104083	10.0	339968.0	uncharacterized protein	b0326
yahO	1.4240887744033894	10.0	342194.0	periplasmic protein, function unknown, YhcN family	b0329
yaiV	1.5937798477681568	11.0	389961.0	putative transcriptional regulator	b0375
hha	1.5365283953702047	12.0	475648.0	modulator of gene expression, with H-NS	b0460
tomB	1.7235388793539306	12.0	475789.0	Hha toxicity attenuator; conjugation-related protein	b0461
ybbD	1.8403908393530808	13.0	524288.0	No_gene_product	b0501
sfmA	1.6317490854875476	14.0	553667.0	FimA homolog, function unknown	b0530
sfmC	1.4643331107950033	14.0	555008.0	putative periplasmic pilus chaperone	b0531
sfmZ	1.6116514268851583	14.0	559303.0	response regulator family protein	b0535
emrE	1.7751725792184108	15.0	563770.0	DLP12 prophage; multidrug resistance protein	b0543
ybcK	1.9781601326755953	15.0	565248.0	DLP12 prophage; putative recombinase	b0544
ybcM	1.8281840809991987	15.0	567296.0	DLP12 prophage; putative DNA-binding transcriptional regulator	b0546
ylcH	1.4257689144610604	15.0	567823.0	uncharacterized protein, DLP12 prophage	b4588
quuD	1.6531997559265692	16.0	569411.0	DLP12 prophage; putative antitermination protein	b0551
ybcV	1.944622211669767	17.0	574639.0	DLP12 prophage; uncharacterized protein	b0558
ybcW	1.87623885859422	17.0	575488.0	DLP12 prophage; uncharacterized protein	b0559
ylcI	1.427895294643534	17.0	575706.0	DUF3950 family protein, DLP12 prophage	b4589
ybcY	1.4132234857681796	17.0	577607.0	No_gene_product	b0562
tfaX	1.5589234358192856	17.0	578560.0	No_gene_product	b0563
appY	2.066563612544713	17.0	579584.0	global transcriptional activator; DLP12 prophage	b0564
ybdF	1.3993244535603357	18.0	600973.0	DUF419 family protein	b0579
ybdO	1.7501032361203177	19.0	632832.0	putative DNA-binding transcriptional regulator	b0603
ybeD	1.4069322298881097	20.0	657920.0	UPF0250 family protein	b0631
lptE	1.379247227259875	21.0	667060.0	LPS assembly OM complex LptDE, lipoprotein component	b0641
fur	1.3554435659451094	22.0	705655.0	ferric iron uptake regulon transcriptional repressor; autorepressor	b0683
ybfP	1.5668486415040377	23.0	710867.0	lipoprotein	b0689
ybfA	1.3948838858753678	24.0	724589.0	DUF2517 family protein	b0699
ybfB	1.9475839898553624	24.0	729231.0	putative membrane protein	b0702
ybfC	1.577258577296727	24.0	731136.0	putative secreted protein	b0704
ybfQ	1.6472236143462462	24.0	731900.0	No_gene_product	b4514
ybfL	1.497496918460269	24.0	733184.0	No_gene_product	b0705
ybfD	1.5262047019605018	24.0	733547.0	H repeat-associated putative transposase	b0706
ybgD	1.4147969841548869	25.0	747684.0	putative fimbrial-like adhesin protein	b0719
cydX	1.5836858047120463	26.0	769651.0	cytochrome d (bd-I) ubiquinol oxidase subunit X	b4515
mntS	1.4655203234728398	27.0	848384.0	Mn(2)-response protein, MntR-repressed	b4705
elfA	1.589808993866795	28.0	993323.0	laminin-binding fimbrin subunit	b0938
cspH	1.403897913019073	29.0	1046528.0	stress protein, member of the CspA-family	b0989
yccE	2.060884291912773	30.0	1059491.0	uncharacterized protein	b1001
ycdT	1.5849210625764933	31.0	1089536.0	diguanylate cyclase, membrane-anchored	b1025
ymdE	1.5508779551993048	31.0	1090960.0	No_gene_product	b1028
csgC	1.4937069140837005	32.0	1100416.0	curli assembly protein	b1043
yceO	1.6143393603646339	33.0	1114762.0	uncharacterized protein	b1058
ymfD	1.7727580453263239	34.0	1192322.0	e14 prophage; putative SAM-dependent methyltransferase	b1137
ymfE	1.9091839612717707	34.0	1192988.0	e14 prophage; putative inner membrane protein	b1138
lit	1.6000731205420555	34.0	1194150.0	T4 phage exclusion protein; cell death peptidase, e14 prophage	b1139
intE	1.5221575473192719	34.0	1196032.0	e14 prophage; putative integrase	b1140
xisE	1.6322612198311273	34.0	1196242.0	e14 prophage; putative excisionase	b1141
ymfI	1.6020695134907377	34.0	1196952.0	e14 prophage; uncharacterized protein	b1143
cohE	1.5000323877346293	34.0	1198080.0	e14 prophage; repressor protein phage e14	b1145
croE	1.564107471459332	34.0	1198592.0	e14 prophage; putative DNA-binding transcriptional regulator	b1146
tfaP	1.499554206359797	35.0	1203587.0	e14 prophage; uncharacterized protein	b1155
mcrA	1.766405576053682	35.0	1206272.0	putative 5-methylcytosine/5-hydroxymethylcytosine-specific restriction nuclease; 5-methylcytosine DNA binding protein	b1159
icdC	1.634386273720021	35.0	1206868.0	No_gene_product	b4519
iraM	2.0670457528044346	35.0	1207296.0	RpoS stabilzer during Mg starvation, anti-RssB factor	b1160
ycgX	1.9537278648268583	35.0	1208320.0	DUF1398 family protein	b1161
bluR	1.3666264805341815	35.0	1208783.0	repressor of blue light-responsive genes	b1162
bluF	1.4051293077597724	35.0	1210368.0	anti-repressor for YcgE, blue light-responsive; FAD-binding; inactive c-di-GMP phosphodiesterase-like EAL domain protein	b1163
ycgZ	1.7186825514890092	35.0	1211392.0	RcsB connector protein for regulation of biofilm and acid-resistance	b1164
ymgA	1.8380709576836642	35.0	1211523.0	RcsB connector protein for regulation of biofilm	b1165
ariR	2.0884973632573614	35.0	1211904.0	RcsB connector protein for regulation of biofilm and acid-resistance	b1166
ymgC	2.287642141564304	35.0	1212416.0	Blue light, low temperature and stress induced protein	b1167
ymgF	1.376752850970026	35.0	1214464.0	inner membrane division septum protein	b4520
ymgI	1.4496480871910167	35.0	1218560.0	uncharacterized protein	b4593
ymgJ	1.9085300443744284	35.0	1218719.0	uncharacterized protein	b4594
ycgJ	1.5218710150813317	35.0	1222055.0	uncharacterized protein	b1177
ycgY	1.390636660658007	36.0	1240615.0	uncharacterized protein	b1196
ldrA	1.5053075693998175	37.0	1264640.0	toxic polypeptide, small	b4419
ldrC	1.5056434256178897	37.0	1265693.0	toxic polypeptide, small	b4423
yciF	1.4109822499984725	38.0	1309526.0	putative rubrerythrin/ferritin-like metal-binding protein	b1258
yciG	1.393198763807301	38.0	1310208.0	KGG family protein	b1259
yciN	1.4145784110605857	39.0	1324673.0	DUF2498 protein YciN	b1273
ymiB	1.4368504762647483	40.0	1341052.0	uncharacterized protein	b4672
pspB	1.3292920426325137	41.0	1363057.0	psp operon transcription co-activator	b1305
ymjD	1.364247957809473	42.0	1385124.0	No_gene_product	b4673
ynaJ	1.310120432431783	42.0	1391621.0	DUF2534 family putative inner membrane protein	b1332
rcbA	1.757027006898995	43.0	1407787.0
ralR	1.5379527937964401	43.0	1408000.0	Rac prophage; restriction alleviation protein	b1348
racC	1.5396525183087708	43.0	1411744.0	Rac prophage; uncharacterized protein	b1351
ydaE	1.9980263179548625	43.0	1412096.0	conserved protein, Rac prophage	b4526
kilR	1.5984940541222419	43.0	1412264.0	killing protein, Rac prophage; FtsZ inhibitor protein	b1352
sieB	1.7622684832390205	43.0	1413120.0	phage superinfection exclusion protein, Rac prophage	b1353
ydaS	1.7080222406593037	43.0	1414656.0	Rac prophage; putative DNA-binding transcriptional regulator	b1357
trkG	1.7351161500224879	44.0	1418038.0	Rac prophage; potassium transporter subunit	b1363	['Kt2pp']
tmpR	1.392777377645591	44.0	1421312.0	No_gene_product	b1368
tfaR	1.8157856519939817	44.0	1426667.0	Rac prophage; putative tail fiber assembly protein	b1373
pinR	1.7874574799506853	44.0	1427456.0	Rac prophage; putative site-specific recombinase	b1374
ynaE	2.7557777745638923	44.0	1428480.0	cold shock protein, Rac prophage	b1375
ynbG	2.1256034717957992	45.0	1459456.0	uncharacterized protein	b4674
ydcH	1.609584207986889	46.0	1492992.0	DUF465 family protein	b1426
yncL	1.9505269684818416	47.0	1511424.0	stress-induced small inner membrane enterobacterial protein	b4598
mcbR	1.61581334234067	48.0	1514518.0	colanic acid and biofilm gene transcriptional regulator, MqsR-controlled	b1450
yncH	2.3394892684444475	48.0	1521196.0	IPR020099 family protein	b1455
ydcD	2.28273752988882	48.0	1524178.0	putative immunity protein for RhsE	b1457
yncI	1.5647980935831347	48.0	1525760.0	No_gene_product	b1459
ydcC	1.6150979923070554	48.0	1526072.0	H repeat-associated putative transposase	b1460
yddK	2.192617763819234	49.0	1538640.0	No_gene_product	b1471
yddL	1.6194770154012805	49.0	1540096.0	No_gene_product	b1472
yddM	1.654406518252228	49.0	1546752.0	putative DNA-binding transcriptional regulator	b1477
sra	1.3741484150204726	49.0	1550082.0	stationary-phase-induced ribosome-associated protein	b1480
bdm	1.4390879184032392	49.0	1550336.0	biofilm-dependent modulation protein	b1481
ydeM	1.7087215851661453	50.0	1574912.0	putative YdeN-specific sulfatase-maturating enzyme	b1497
ydeO	1.5850879661463024	50.0	1577182.0	UV-inducible global regulator, EvgA-, GadE-dependent	b1499
safA	1.9226241865463165	50.0	1578018.0	two-component system connector membrane protein, EvgSA to PhoQP	b1500
yneL	1.6068287972488289	51.0	1584640.0	No_gene_product	b1506
yneM	1.4483799404365714	52.0	1616902.0	inner membrane-associated protein	b4599
ydfK	2.9624068539594184	53.0	1627328.0	cold shock protein, function unknown, Qin prophage	b1544
tfaQ	1.7740135348712458	53.0	1628566.0	Qin prophage; putative tail fibre assembly protein	b1546
ydfO	2.018520385666627	53.0	1631303.0	Qin prophage; uncharacterized protein	b1549
gnsB	1.8804705462354179	53.0	1631865.0	Qin prophage; multicopy suppressor of secG(Cs) and fabA6(Ts)	b1550
ynfN	1.714416817790339	53.0	1632256.0	Qin prophage; cold shock-induced protein	b1551
cspI	1.9679660660867797	53.0	1632768.0	Qin prophage; cold shock protein	b1552
essQ	1.578412272866877	53.0	1634816.0	Qin prophage; putative S lysis protein	b1556
cspB	2.149815651880462	53.0	1635595.0	Qin prophage; cold shock protein	b1557
cspF	1.3179565641467264	53.0	1636111.0	Qin prophage; cold shock protein	b1558
relB	1.315683148676226	54.0	1639936.0	antitoxin of the RelE-RelB toxin-antitoxin syste; transcriptional repressor	b1564
ydfV	1.4643331107950033	54.0	1640448.0	Qin prophage; uncharacterized protein	b1565
flxA	1.451625037678756	54.0	1640960.0	Qin prophage; uncharacterized protein	b1566
dicA	1.6112800843256727	54.0	1642496.0	Qin prophage; putative regulator for DicB	b1570
dicB	1.5567095639181132	54.0	1644032.0	Qin prophage; cell division inhibition protein	b1575
ydfD	1.7645046056970752	54.0	1644050.0	Qin prophage; uncharacterized protein	b1576
blr	1.570175798947486	55.0	1698816.0	beta-lactam resistance membrane protein; divisome-associated protein	b4409
ydhZ	1.54768302822859	56.0	1749188.0	uncharacterized protein	b1675
lpp	1.6997555656300516	56.0	1751677.0	murein lipoprotein	b1677	['ALPATE160pp', 'ALPATG160pp']
ydiL	1.5340444434536968	57.0	1764871.0	putative HTH domain DNA-binding protein	b1689
rplT	1.4054820699610322	58.0	1793649.0	50S ribosomal subunit protein L20	b1716
arpB	1.5945442130087526	58.0	1797350.0	No_gene_product	b4494
yniB	1.4096279493753694	59.0	1802953.0	putative inner membrane protein	b1726
ydjO	1.945660186306903	59.0	1806585.0	uncharacterized protein	b1730
ydjF	1.4621613290844648	60.0	1848352.0	putative DNA-binding transcriptional regulator	b1770
yoaK	1.3564927324103504	61.0	1873029.0	inner membrane-associated protein	b4676
yoaJ	1.3583637568688474	61.0	1873152.0	inner membrane-associated protein	b4675
yoaG	1.412446078022661	61.0	1873659.0	uncharacterized protein	b1796
yoaC	1.6732088099384959	62.0	1888389.0	DUF1889 family protein	b1810
yoaH	1.3707635684400747	62.0	1888808.0	UPF0181 family protein	b1811
cspC	1.698472874251085	63.0	1901568.0	stress protein, member of the CspA-family	b1823
yobF	1.4826372746799408	63.0	1901704.0	DUF2527 family heat-induced protein	b1824
mgrB	1.5796997217028204	63.0	1902879.0	regulatory peptide for PhoPQ, feedback inhibition	b1826
yobH	1.4585060054114496	63.0	1903181.0	uncharacterized protein	b4536
yobI	1.8995417046497147	64.0	1940371.0	uncharacterized protein	b4677
yecT	1.629566128216167	65.0	1956228.0	uncharacterized protein	b1877
uspC	1.519836286637544	66.0	1973233.0	universal stress protein	b1895
azuC	1.286491452701298	67.0	1981353.0	acid-inducible small membrane-associated protein	b4663
yedN	1.9071802092631707	68.0	2004992.0	No_gene_product	b4495
rcsA	1.5935667082451495	69.0	2017448.0	transcriptional regulator of colanic acid capsular biosynthesis	b1951
yedV	1.5386574245903823	70.0	2031616.0	putative sensory kinase in two-component regulatory system with YedW	b1968
zinT	1.8016256172099754	70.0	2034855.0	zinc and cadmium binding protein, periplasmic	b1973
yodB	1.4508533222459339	70.0	2035848.0	cytochrome b561 homolog	b1974
yeeL	1.700649583415343	70.0	2045952.0	No_gene_product	b4497
yeeN	1.520324136539232	70.0	2050338.0	UPF0082 family protein	b1983
yoeG	1.4110876128079393	71.0	2060840.0	No_gene_product	b4640
yoeH	2.284329235673285	71.0	2061824.0	No_gene_product	b4641
yoeF	1.396750172461626	72.0	2072226.0	No_gene_product	b4538
yeeX	1.513221563192938	72.0	2072576.0	UPF0265 family protein	b2007
yoeI	1.3044655509926129	73.0	2080532.0	uncharacterized protein	b4678
yoeB	1.525008500026973	73.0	2082816.0	toxin of the YoeB-YefM toxin-antitoxin system	b4539
yefM	1.703702635361067	73.0	2082942.0	antitoxin of the YoeB-YefM toxin-antitoxin system	b2017
hisL	1.5907730987751436	73.0	2083476.0	his operon leader peptide	b2018
wbbK	1.8183885939602173	74.0	2097152.0	lipopolysaccharide biosynthesis protein	b2032	['O16GLCT1']
wbbI	1.8921591403659483	74.0	2099200.0	d-Galf:alpha-d-Glc beta-1,6-galactofuranosyltransferase	b2034	['O16GALFT']
wbbH	2.2240485099103693	74.0	2099540.0	O-antigen polymerase	b2035	['O16AP2pp', 'O16AP1pp', 'O16AP3pp']
glf	1.8639143956353945	74.0	2101248.0	UDP-galactopyranose mutase, FAD/NAD(P)-binding	b2036	['UDPGALM']
wzxB	1.6474716312457456	74.0	2101817.0	putative polisoprenol-linked O-antigen transporter	b2037	['O16AUNDtpp']
rfbC	1.7223356907037943	74.0	2103296.0	dTDP-4-deoxyrhamnose-3,5-epimerase	b2038	['TDPDRE']
rfbB	1.410996916694071	74.0	2105456.0	dTDP-glucose 4,6 dehydratase, NAD(P)-binding	b2041	['TDPGDH']
udk	1.3838908383019604	75.0	2136064.0	uridine/cytidine kinase	b2066	['URIK2', 'CYTDK2']
ibsB	1.536807347326383	76.0	2147200.0	toxic membrane protein	b4668
yegR	1.8971567222435073	77.0	2161664.0	uncharacterized protein	b2085
gatB	1.4222202763773544	78.0	2167808.0	galactitol-specific enzyme IIB component of PTS	b2093	['GALTptspp']
gatA	1.366369857359413	78.0	2168075.0	galactitol-specific enzyme IIA component of PTS	b2094	['GALTptspp']
yehA	1.4856760433312814	79.0	2181120.0	putative fimbrial-like adhesin protein	b2108
yehC	1.4279934679995858	79.0	2184404.0	putative periplasmic pilin chaperone	b2110
yehD	1.7049174964876852	79.0	2185216.0	putative fimbrial-like adhesin protein	b2111
yehE	1.9628723641998644	79.0	2186240.0	DUF2574 family protein	b2112
yehK	1.590931894278916	79.0	2197504.0	uncharacterized protein	b4541
yfaH	1.765608577524998	80.0	2343129.0	No_gene_product	b2238
elaD	1.7037786424259773	81.0	2376191.0	protease, capable of cleaving an AMC-ubiquitin model substrate	b2269
yfbN	1.5072889805608294	81.0	2381824.0	uncharacterized protein	b2273
yfbO	1.7453375771667712	81.0	2382113.0	uncharacterized protein	b2274
yfbP	1.4102116020707387	81.0	2382594.0	TPR-like repeats-containing protein	b2275
alaA	2.0661907625087292	82.0	2401039.0	glutamate-pyruvate aminotransferase; glutamic-pyruvic transaminase (GPT); alanine transaminase	b2290	['ALATA_L']
yfbR	2.159743561686678	82.0	2402340.0	5'-nucleotidase	b2291	['NTD5', 'NTD6', 'NTD12', 'NTD1', 'NTD8', 'NTD3']
yfbS	1.9797157459251835	82.0	2402998.0	putative transporter	b2292
yfbT	1.8328091705819554	82.0	2404917.0	sugar phosphatas	b2293
yfbU	2.426371874794536	82.0	2405578.0	UPF0304 family protein	b2294
yfbV	2.2291395875962103	82.0	2406400.0	UPF0208 family inner membrane protein	b2295
ackA	2.229314745055524	82.0	2406948.0	acetate kinase A and propionate kinase 2	b2296	['ACKr']
pta	1.9256877589299073	82.0	2408448.0	phosphate acetyltransferase	b2297	['PTAr', 'PTA2']
yfcC	2.0323077091680717	82.0	2410559.0	putative inner membrane transporter; C4-dicarboxylate anaerobic carrier family protein	b2298
yfcD	2.171249216382962	82.0	2412544.0	putative NUDIX hydrolase	b2299
yfcE	2.0891200792382487	82.0	2412712.0	phosphodiesterase activity on bis-pNPP	b2300
yfcF	2.1136447182550535	82.0	2413319.0	glutathione S-transferase	b2301
yfcG	1.9964226536153535	82.0	2414592.0	GSH-dependent disulfide bond oxidoreductase	b2302
folX	2.5143917401047235	82.0	2414803.0	D-erythro-7,8-dihydroneopterin triphosphate 2'-epimerase and dihydroneopterin aldolase	b2303	['DHPTPE']
yfcH	1.9800955583250934	82.0	2415186.0	putative NAD-dependent nucleotide-sugar epimerase	b2304
yfcI	2.47827964066807	82.0	2416640.0	transposase_31 family protein	b2305
hisP	1.9981570428965354	82.0	2417214.0	histidine ABC transporter ATPase	b2306	['ORNabcpp', 'HISabcpp', 'ARGabcpp', 'LYSabcpp']
hisM	2.0226076500873487	82.0	2418688.0	histidine ABC transporter permease	b2307	['ORNabcpp', 'HISabcpp', 'ARGabcpp', 'LYSabcpp']
hisQ	1.8697130326292468	82.0	2418708.0	histidine ABC transporter permease	b2308	['ORNabcpp', 'HISabcpp', 'ARGabcpp', 'LYSabcpp']
hisJ	2.2090846233294648	82.0	2419484.0	histidine ABC transporter periplasmic binding protein	b2309	['HISabcpp']
argT	2.6798855535733628	82.0	2420736.0	lysine/arginine/ornithine transporter subunit	b2310	['ORNabcpp', 'ARGabcpp', 'LYSabcpp']
ubiX	1.9626376785558812	82.0	2421535.0	3-octaprenyl-4-hydroxybenzoate carboxy-lyase	b2311	['OPHBDC']
purF	1.786295766897512	82.0	2422199.0	amidophosphoribosyltransferase	b2312	['GLUPRT']
cvpA	2.5559111498169123	82.0	2423753.0	colicin V production protein	b2313
dedD	1.6013320535406008	82.0	2424832.0	membrane-anchored periplasmic protein involved in septation	b2314
folC	1.6159590924801597	82.0	2425152.0	bifunctional folylpolyglutamate synthase/ dihydrofolate synthase	b2315	['DHFS']
accD	2.010433119044623	82.0	2426880.0	acetyl-CoA carboxylase, beta (carboxyltransferase) subunit	b2316	['ACCOAC']
yfdF	1.9887178878572012	83.0	2456490.0	uncharacterized protein	b2345
gtrA	1.6634375590161479	83.0	2461333.0	CPS-53 (KpLE1) prophage; bactoprenol-linked glucose translocase/flippase	b2350
gtrB	1.547664836667965	83.0	2461696.0	CPS-53 (KpLE1) prophage; bactoprenol glucosyl transferase	b2351
gtrS	2.5674029344803464	83.0	2463744.0	serotype-specific glucosyl transferase, CPS-53 (KpLE1) prophage	b2352
tfaS	1.3637701417466488	83.0	2464293.0	No_gene_product	b2353
yfdT	1.3639318578395228	84.0	2469376.0	CPS-53 (KpLE1) prophage; uncharacterized protein	b2363
ypdJ	1.45492913668898	84.0	2469659.0	No_gene_product	b4545
torI	1.3936328705011078	84.0	2469888.0	response regulator inhibitor for tor operon	b4501
evgS	1.4463134995489164	85.0	2477852.0	hybrid sensory histidine kinase in two-component regulatory system with EvgA	b2370
ypdI	1.630333697188278	86.0	2488320.0	putative lipoprotein involved in colanic acid biosynthesis	b2376
ypdK	1.2819631843817723	86.0	2490399.0	inner membrane protein	b4680
yfeS	1.3650457876826079	87.0	2531328.0	WGR domain protein	b2420
ypfM	1.6957380450467823	88.0	2584192.0	stress-induced small enterobacterial protein	b4606
yfgG	1.5753335908678812	89.0	2622648.0	uncharacterized protein	b2504
yfgH	1.4504096379856728	89.0	2623488.0	outer membrane integrity lipoprotein	b2505
shoB	2.001852329140855	90.0	2693504.0	toxic membrane protein	b4687
grcA	1.4456406131579196	91.0	2709504.0	autonomous glycyl radical cofactor	b2579	['OBTFL', 'PFL']
raiA	1.679281090361242	92.0	2730512.0	cold shock protein associated with 30S ribosomal subunit	b2597
pheL	1.6514050242612457	92.0	2730957.0	pheA gene leader peptide	b2598
rimM	1.4253737894986223	93.0	2738728.0	ribosome maturation factor	b2608
rpsP	1.4276398073554954	93.0	2739295.0	30S ribosomal subunit protein S16	b2609
bamE	1.6184734382471087	94.0	2746963.0	lipoprotein component of BamABCDE OM biogenesis complex	b2617
yfjH	1.676253120194547	94.0	2751002.0	CP4-57 prophage; uncharacterized protein	b2623
alpA	1.3802271451988823	94.0	2752002.0	CP4-57 prophage; DNA-binding transcriptional activator	b2624
yfjI	1.574456791762403	94.0	2752512.0	CP4-57 prophage; uncharacterized protein	b2625
yfjJ	1.7540950716462738	94.0	2753905.0	CP4-57 prophage; uncharacterized protein	b2626
rnlA	1.4048321477363042	94.0	2759276.0	CP4-57 prophage; RNase LS	b2630
rnlB	1.3662630951179067	94.0	2760704.0	CP4-57 prophage; uncharacterized protein	b2631
yfjU	1.5805788747442449	95.0	2765360.0	No_gene_product	b2638
yfjW	2.0940753456036405	95.0	2766676.0	CP4-57 prophage; putative inner membrane protein	b2642
ypjF	1.7687043350421514	96.0	2770944.0	CP4-57 prophage; toxin of the YpjF-YfjZ toxin-antitoxin system	b2646
ypjC	1.9706458925756754	96.0	2777088.0	No_gene_product	b2650
ygaQ	1.8612140906425734	96.0	2779755.0	No_gene_product	b4462
mprA	1.4204099484450798	97.0	2804128.0	transcriptional repressor of microcin B17 synthesis and multidrug efflux	b2684
hycA	1.3375015898975378	98.0	2843332.0	regulator of the transcriptional regulator FhlA	b2725
pphB	1.4913488328843216	99.0	2853118.0	serine/threonine-specific protein phosphatase 2	b2734
ygbE	1.4327253089386482	100.0	2866688.0	DUF3561 family inner membrane protein	b2749
casB	1.3295900993805765	101.0	2875513.0	CRISP RNA (crRNA) containing Cascade antiviral complex protein	b2759
yqcG	1.877336216746145	102.0	2898944.0	membrane stress resistance protein	b4682
ygcG	1.7050139090490044	102.0	2899069.0	TPM domain protein, putative phosphatase	b2778
mazF	1.6874615882442878	102.0	2904114.0	mRNA interferase toxin, antitoxin is MazE	b2782
ygdI	1.3893841442357224	103.0	2936320.0	DUF903 family verified lipoprotein	b2809
yqeH	1.5519613407348773	104.0	2980894.0	putative LuxR family transcriptional regulator	b2846
yqeI	1.6143787420866582	104.0	2981888.0	putative transcriptional regulator	b2847
yqeJ	2.292049717202326	104.0	2982662.0	uncharacterized protein	b2848
yqeL	2.8085043302352686	104.0	2983177.0	uncharacterized protein	b4683
yqeK	2.5252792518388927	104.0	2983293.0	uncharacterized protein	b2849
ygeF	2.087986578395921	104.0	2983936.0	No_gene_product	b2850
ygeG	2.2756306678163565	104.0	2984626.0	SycD-like chaperone family TPR-repeat-containing protein	b2851
ygeH	2.0752314249429404	104.0	2985452.0	putative transcriptional regulator	b2852
ygeI	2.2939439771345627	104.0	2987008.0	uncharacterized protein	b2853
pbl	1.9968848917789717	104.0	2987297.0	No_gene_product	b2854
ygeK	1.7305349776689503	104.0	2988032.0	No_gene_product	b2856
ygeN	2.160084681393995	104.0	2988672.0	No_gene_product	b2858
ygeQ	1.6242644744171855	104.0	2992128.0	No_gene_product	b2863
yqfG	1.4888026352545527	105.0	3026175.0	uncharacterized protein	b4684
ibsC	1.5720086143089662	106.0	3050248.0	toxic membrane protein	b4665
yqgB	1.448150947560613	107.0	3079278.0	uncharacterized protein	b2939
yghG	1.3350211123214633	108.0	3106816.0	secretin (GspDbeta) OM localization lipoprotein pilotin	b2971
mqsR	1.6246484788881566	109.0	3161606.0	GCU-specific mRNA interferase toxin of the MqsR-MqsA toxin-antitoxin system; biofilm/motility regulator; anti-repressor	b3022
ygiZ	1.5809569132218204	109.0	3165237.0	inner membrane protein	b3027
yqiH	1.5283607402082966	110.0	3183239.0	putative periplasmic pilin chaperone	b3047
yqiI	1.5580587553357963	110.0	3184640.0	fimbrial protein	b3048
yqiJ	1.398908319514529	110.0	3185566.0	DUF1449 family inner membrane protein	b3050
yhaI	1.3802166509342864	111.0	3246269.0	DUF805 family inner membrane protein	b3104
tdcR	1.7357785473191494	112.0	3260928.0	L-threonine dehydratase operon activator protein	b3119
yhaB	1.683468097879876	112.0	3261212.0	uncharacterized protein	b3120
yhaC	1.897343373040515	112.0	3262464.0	pentapetide repeats-related protein	b3121
agaB	1.5596655814493219	113.0	3277528.0	N-acetylgalactosamine-specific enzyme IIB component of PTS	b3138
yrbN	1.5571786964131982	114.0	3301248.0	uncharacterized protein	b4685
nlpI	1.3654433782466793	114.0	3301398.0	lipoprotein involved in osmotic sensitivity and filamentation	b3163
secG	1.3549710644346127	115.0	3315712.0	preprotein translocase membrane subunit	b3175
yrdE	1.3657720971950396	116.0	3397996.0	No_gene_product	b4646
yhdU	1.6348808983320908	117.0	3405979.0	putative membrane protein	b3263
acrS	1.3680685122539693	117.0	3406161.0	acrAB operon transcriptional repressor	b3264
yhdV	1.3584748617366635	117.0	3411968.0	putative outer membrane protein	b3267
mscL	1.400799900958796	118.0	3431382.0	mechanosensitive channel protein, high conductance	b3291
arfA	1.3391001483850498	118.0	3431936.0	alternate ribosome-rescue factor A	b4550
rplR	1.5605701484683834	119.0	3438602.0	50S ribosomal subunit protein L18	b3304
rpsN	1.4150215154827483	119.0	3440128.0	30S ribosomal subunit protein S14	b3307
rpsQ	1.4941413379613213	119.0	3441672.0	30S ribosomal subunit protein S17	b3311
rpsL	1.3501097544535037	120.0	3467536.0	30S ribosomal subunit protein S12	b3342
yhhZ	1.97617798713711	121.0	3575808.0	putative Hcp1 family polymorphic toxin protein; putative colicin-like DNase/tRNase activity	b3442
yhhH	1.4599040069191753	122.0	3616768.0	putative NTF2 fold immunity protein for polymorphic toxin RhsB	b3483
yrhC	1.5317110351590357	122.0	3617246.0	No_gene_product	b4552
yhhI	1.6167462576516844	122.0	3618816.0	putative transposase	b3484
yhiJ	1.9008443820527636	122.0	3624327.0	DUF4049 family protein	b3488
yhiL	1.949669798415634	122.0	3626211.0	No_gene_product	b4660
slp	1.5694187896940535	123.0	3647488.0	outer membrane lipoprotein	b3506
dctR	1.5405212399929518	123.0	3648042.0	Putative LuxR family repressor for dicarboxylate transport	b3507
hdeB	1.5122773562372434	123.0	3649536.0	acid-resistance protein	b3509
hdeA	1.467237813221574	123.0	3650048.0	stress response protein acid-resistance protein	b3510
gadE	1.9929021001779346	123.0	3651725.0	gad regulon transcriptional activator	b3512
gadW	1.3597118256789664	123.0	3657728.0	transcriptional activator of gadA and gadBC; repressor of gadX	b3515
cspA	1.3069442644893714	124.0	3713536.0	RNA chaperone and antiterminator, cold-inducible	b3556
hokA	1.4044321664894115	124.0	3713807.0	toxic polypeptide, small	b4455
mokA	1.4067836939685692	124.0	3713807.0	No_gene_product	b4647
insJ	1.3801837562945565	124.0	3714039.0	IS150 transposase A	b3557
insK	1.7320956632454203	124.0	3715072.0	IS150 transposase B	b3558
yiaA	1.5233057820724014	124.0	3720283.0	YiaAB family inner membrane protein, tandem domains	b3562
yibA	1.9126019588392482	125.0	3760128.0	putative immunity protein for polymorphic toxin RhsA; HEAT-domain protein; lethality reduction protein	b3594
yibG	1.8559938022960354	125.0	3761536.0	TPR-like repeat protein	b3596
yibS	1.88400944500614	125.0	3762176.0	No_gene_product	b4650
yibW	1.9601047366787918	125.0	3762251.0	No_gene_product	b4651
yibV	2.382415591627979	125.0	3762704.0	No_gene_product	b4615
yibU	1.7791738433022484	125.0	3763307.0	No_gene_product	b4652
waaL	1.9863880161665062	126.0	3790848.0	O-antigen ligase	b3622	['ECA4OALpp', 'O16A4Lpp']
waaU	2.2043575759203624	126.0	3791598.0	lipopolysaccharide core biosynthesis	b3623	['HEPT4']
waaZ	1.8055488372486017	126.0	3792896.0	lipopolysaccharide KdoIII transferase; lipopolysaccharide core biosynthesis protein	b3624	['MOAT3C']
waaY	2.011297304292098	126.0	3793626.0	lipopolysaccharide core biosynthesis protein	b3625	['HEPK2']
waaJ	2.0037479188082443	126.0	3794944.0
waaR	1.794124160693829	126.0	3795398.0	lipopolysaccharide 1,2-glucosyltransferase; UDP-glucose:(glucosyl)LPS alpha-1,2-glucosyltransferase	b3626	['GLCTR3']
waaB	1.600690735332336	126.0	3796992.0	lipopolysaccharide 1,6-galactosyltransferase; UDP-D-galactose:(glucosyl)lipopolysaccharide-1, 6-D-galactosyltransferase	b3628	['GALT1']
waaS	2.206252414063449	126.0	3797540.0	lipopolysaccharide rhamnose:KdoIII transferase; lipopolysaccharide core biosynthesis protein	b3629	['RHAT1']
tisB	1.400386086874047	127.0	3846912.0	toxic membrane persister formation peptide, LexA-regulated	b4618
tnaC	1.6506392720840408	128.0	3881856.0	tryptophanase leader peptide	b3707
bglG	1.409180463887483	129.0	3899392.0	transcriptional antiterminator of the bgl operon	b3723
yifE	1.5116026443544814	130.0	3941445.0	UPF0438 family protein	b3764
yigF	1.8428192677280755	131.0	3995778.0	DUF2628 family putative inner membrane protein	b3817
yigG	2.038906408339265	131.0	3996172.0	PRK11371 family inner membrane protein	b3818
ompL	1.4357722469516645	132.0	4057088.0	outer membrane porin L; putative sulpholipid porin	b3875	['H2Otex']
yiiF	1.6682024359349685	133.0	4073110.0	putative thymol sensitivity protein, CopG family putative transcriptional regulator	b3890
rhaM	1.3534429834794917	134.0	4086784.0	L-rhamnose mutarotase	b3901
yiiS	1.3063732143112632	135.0	4103168.0	UPF0381 family protein	b3922
yjbI	1.9789336651009513	136.0	4240630.0	No_gene_product	b4038
yjbL	2.48672685360242	137.0	4250248.0	uncharacterized protein	b4047
yjbM	2.00255123897319	137.0	4250526.0	uncharacterized protein	b4048
yjbS	2.150803464286557	138.0	4258816.0	uncharacterized protein	b4621
yjcF	1.9402546190323984	139.0	4272128.0	pentapeptide repeats protein	b4066
adiY	1.4784126265825357	140.0	4327424.0	adi system transcriptional activator	b4116
yjdK	1.8095933029732745	141.0	4342400.0
yjdO	1.7597707702095913	141.0	4342784.0
cadC	1.4411256425333558	141.0	4350212.0	cadBA operon transcriptional activator	b4133
yjdQ	1.5615706975635033	141.0	4352007.0	No_gene_product	b4654
ecnB	1.5412921641932726	142.0	4366369.0	entericidin B membrane lipoprotein	b4411
yjeV	1.3234974033500404	143.0	4382720.0	uncharacterized protein	b4670
yjfI	1.6598114552718002	144.0	4399949.0	DUF2170 family protein	b4181
priB	1.3878730437778695	145.0	4415488.0	primosomal protein N	b4201
rpsR	1.4423610434758556	145.0	4415655.0	30S ribosomal subunit protein S18	b4202
ytfI	1.5949715224175594	146.0	4427776.0	uncharacterized protein	b4215
tabA	1.4754541776185874	147.0	4464678.0	biofilm modulator regulated by toxins; DUF386 family protein, cupin superfamily protein	b4252
yjgL	2.154591471788025	147.0	4465253.0	SopA-central-domain-like hexapeptide repeat protein	b4253
yjgN	1.743482657942211	147.0	4469546.0	DUF898 family inner membrane protein	b4257
yjhB	1.6518070590444551	148.0	4493874.0	putative MFS transporter, membrane protein	b4279
yjhC	1.602655449187118	148.0	4495360.0	GFO/IDH/MOCA family putative oxidoreductase. NAD(P)-dependent	b4280
ythA	1.7961590542503845	148.0	4496384.0	uncharacterized protein	b4655
yjhE	1.3084310822421406	148.0	4496896.0	No_gene_product	b4282
yjhI	1.4068416775721415	149.0	4514831.0	putative DNA-binding transcriptional regulator	b4299
sgcB	1.3930882562774836	150.0	4520071.0	putative enzyme IIB component of PTS	b4565
yjhY	1.5951548983585935	150.0	4521984.0	No_gene_product	b4656
nanC	1.379939047897317	151.0	4528601.0	N-acetylnuraminic acid outer membrane channel protein	b4311	['ACNAMtex']
fimE	1.3796095824169787	151.0	4532224.0	tyrosine recombinase/inversion of on/off regulator of fimA	b4313
fimA	1.3383374764611453	151.0	4532931.0	major type 1 subunit fimbrin (pilin)	b4314
yjiC	1.4647065538100439	152.0	4545306.0	uncharacterized protein	b4325
mcrC	1.4227446800780683	153.0	4567040.0	5-methylcytosine-specific restriction enzyme McrBC, subunit McrC	b4345
yjjQ	1.5668608544574223	154.0	4593664.0	putative transcriptional regulator	b4365
yjjY	1.7259865423042253	155.0	4630218.0	uncharacterized protein	b4402
