# Supplementary material for: The genetic basis for adaptation of model-designed syntrophic co-cultures
Source: PLoS Comput Biol. 2019 Mar 1;15(3):e1006213. doi: 10.1371/journal.pcbi.1006213 (PMC6415869; doi:10.1371/journal.pcbi.1006213)
Supplement: S4 Data — Genes with read coverage meeting the duplication criteria. Separate spreadsheets are provided for all samples using the mutant pair, ale number, flask number, isolate number, and replicate number to identify each sample. (ZIP) [file pcbi.1006213.s004.zip › S4_Data/hisD_pyrC_2_21_40_1_genes.csv]

	Multiplicity	Group Number	Start Position	Product	Gene	iJO1366 Reactions
thrL	1.605121536270053	0.0	189.0	thr operon leader peptide	b0001
caiF	1.499950061121973	1.0	34299.0	cai operon transcriptional activator	b0034
yabP	1.5057575422283676	2.0	58473.0	No_gene_product	b4659
leuO	1.4470074715122423	3.0	80854.0	global transcription factor	b0076
yadD	1.484628512314493	4.0	143454.0	transposase_31 family protein	b0132
yadC	2.10377574981487	4.0	146201.0	putative fimbrial-like adhesin protein	b0135
yadK	2.125095908909046	4.0	147489.0	putative fimbrial-like adhesin protein	b0136
yadL	1.499894310508108	4.0	148112.0	putative fimbrial-like adhesin protein	b0137
yadM	1.7366617599217957	4.0	148729.0	putative fimbrial-like adhesin protein	b0138
htrE	1.6075397909766669	4.0	149315.0	putative outer membrane usher protein	b0139
yadV	1.6433953908034238	4.0	151947.0	putative periplasmic pilin chaperone	b0140
yadN	1.8225970422317468	4.0	152785.0	putative fimbrial-like adhesin protein	b0141
yaeP	1.3917553312085869	5.0	210432.0	UPF0253 family protein	b4406
gloB	1.7109714441839192	6.0	230513.0	hydroxyacylglutathione hydrolase	b0212	['GLYOX']
yafT	1.8789020644202055	6.0	233821.0	lipoprotein	b0217
ykfM	2.7148270379849935	6.0	234743.0	lethality reduction protein, putative inner membrane protein	b4586
yafU	1.9640765124076724	6.0	235520.0	No_gene_product	b0218
yafQ	1.8989063180886572	7.0	242688.0	mRNA interferase toxin of toxin-antitoxin pair YafQ/DinJ	b0225
dinJ	1.9933413294387394	7.0	242728.0	antitoxin of YafQ-DinJ toxin-antitoxin system	b0226
yafN	1.4432678904647893	8.0	248491.0	antitoxin of the YafO-YafN toxin-antitoxin system	b0232
ykfN	1.6231206994620708	9.0	258860.0	No_gene_product	b4626
ykfI	1.3677761473595549	9.0	259038.0	CP4-6 prophage; toxin of the YkfI-YafW toxin-antitoxin system	b0245
ykgS	1.8556737749447825	10.0	286208.0	No_gene_product	b4688
yagK	1.7840465048078107	10.0	288032.0	CP4-6 prophage; conserved protein	b0277
yagL	2.010270437560458	10.0	288930.0	CP4-6 prophage; DNA-binding protein	b0278
yagM	2.6496648092102055	10.0	289655.0	CP4-6 prophage; uncharacterized protein	b0279
yagN	1.537232499542803	10.0	290849.0	CP4-6 prophage; uncharacterized protein	b0280
intF	1.4744746890012486	10.0	291406.0	CP4-6 prophage; putative phage integrase	b0281
ecpA	1.3380030954629842	11.0	305794.0	ECP pilin	b0293
ecpR	1.9386022670159597	11.0	306456.0	putative transcriptional regulator for the ecp operon	b0294
ykgL	1.5963441525336748	11.0	307822.0	uncharacterized protein	b0295
ykgO	1.5396021379174682	11.0	308224.0	RpmJ-like protein	b4506
ykgM	1.3899980643762526	11.0	308224.0	50S ribosomal protein L31 type B; alternative zinc-limitation L31 protein	b0296
ykgR	2.7258509696947435	11.0	308851.0	uncharacterized protein	b4671
ykgP	2.3237491939832737	11.0	309426.0	No_gene_product	b4630
ykgA	1.4827055750593396	11.0	312196.0	No_gene_product	b0300
ykgQ	2.5129785766975417	11.0	313149.0	No_gene_product	b4631
rclB	2.4797883656469137	11.0	314041.0	reactive chlorine species (RCS) stress resistance periplasmic protein	b0303
ykgH	1.9845437375449186	12.0	320406.0	putative inner membrane protein	b0310
yahL	1.8788366858571328	13.0	339968.0	uncharacterized protein	b0326
yahO	1.550678304395916	13.0	342194.0	periplasmic protein, function unknown, YhcN family	b0329
yaiS	1.5024113318361474	14.0	379514.0	putative PIG-L family deacetylase	b0364
yaiV	1.7870596999070831	15.0	389961.0	putative transcriptional regulator	b0375
iraP	1.5759810090882551	16.0	396841.0	anti-RssB factor, RpoS stabilzer during Pi starvation; anti-adapter protein	b0382
yaiA	1.4433537871483317	17.0	402434.0	OxyR-regulated conserved protein	b0389
ykiA	1.4650931270680343	17.0	404064.0	No_gene_product	b0392
nusB	1.300147472618283	18.0	430592.0	transcription antitermination protein	b0416
cyoD	1.4126157890891977	19.0	443392.0	cytochrome o ubiquinol oxidase subunit IV	b0429	['CYTBO3_4pp']
hha	1.8472687125527436	20.0	475648.0	modulator of gene expression, with H-NS	b0460
tomB	2.1254448441625615	20.0	475789.0	Hha toxicity attenuator; conjugation-related protein	b0461
acrR	1.6461160310946112	20.0	481280.0	transcriptional repressor	b0464
ybbC	1.8875506782384837	21.0	523036.0	putative immunity protein	b0498
rhsH	1.8481700822380962	21.0	523407.0	No_gene_product	b0499
ybbD	2.576650766376338	21.0	524288.0	No_gene_product	b0501
sfmA	1.7712573195794898	22.0	553667.0	FimA homolog, function unknown	b0530
sfmC	1.5747918125709661	22.0	555008.0	putative periplasmic pilus chaperone	b0531
sfmZ	1.8449168625511643	22.0	559303.0	response regulator family protein	b0535
emrE	2.1036542043292954	23.0	563770.0	DLP12 prophage; multidrug resistance protein	b0543
ybcK	2.664691404503541	23.0	565248.0	DLP12 prophage; putative recombinase	b0544
ybcL	1.8115917629347862	23.0	566348.0	inactive polymorphonuclear leukocyte migration suppressor; DLP12 prophage; UPF0098 family secreted protein	b0545
ybcM	2.544162651365146	23.0	567296.0	DLP12 prophage; putative DNA-binding transcriptional regulator	b0546
ylcH	1.4649670021207821	23.0	567823.0	uncharacterized protein, DLP12 prophage	b4588
ybcN	1.3525047328279636	23.0	567921.0	DLP12 prophage; uncharacterized protein	b0547
quuD	1.9201718448694636	23.0	569411.0	DLP12 prophage; putative antitermination protein	b0551
essD	1.344781510292646	23.0	572928.0	DLP12 prophage; putative phage lysis protein	b0554
borD	1.6530848561308633	23.0	574055.0	DLP12 prophage; putative lipoprotein	b0557
ybcV	2.3609556400830907	23.0	574639.0	DLP12 prophage; uncharacterized protein	b0558
ybcW	1.972430559522304	23.0	575488.0	DLP12 prophage; uncharacterized protein	b0559
ylcI	1.5968157251975221	23.0	575706.0	DUF3950 family protein, DLP12 prophage	b4589
ybcY	1.4926041866949975	23.0	577607.0	No_gene_product	b0562
tfaX	1.9287820225563033	23.0	578560.0	No_gene_product	b0563
appY	2.7698624811046764	23.0	579584.0	global transcriptional activator; DLP12 prophage	b0564
ompT	1.656703681607733	23.0	580135.0	DLP12 prophage; outer membrane protease VII; outer membrane protein 3b	b0565
envY	1.3988451016847856	23.0	581632.0	porin thermoregulatory transcriptional activator	b0566
ybdO	2.035188817367905	24.0	632832.0	putative DNA-binding transcriptional regulator	b0603
ybeY	1.3420634879796065	25.0	687329.0	ssRNA-specific endoribonuclease; 16S rRNA 3' end maturation and quality control co-endoribonuclease working with RNase R; rRNA transcription antitermination factor	b0659
fur	1.4907862005577726	26.0	705655.0	ferric iron uptake regulon transcriptional repressor; autorepressor	b0683
uof	1.4473154562834074	26.0	706094.0	ryhB-regulated fur leader peptide	b4637
ybfP	1.643501755515612	27.0	710867.0	lipoprotein	b0689
ybfI	1.4507178688963485	27.0	712192.0	No_gene_product	b4636
ybfK	2.0876910011194236	27.0	716288.0	uncharacterized protein	b4590
ybfA	1.62946202327725	28.0	724589.0	DUF2517 family protein	b0699
ybfB	2.3697962763685196	28.0	729231.0	putative membrane protein	b0702
ybfC	1.8378206599622915	28.0	731136.0	putative secreted protein	b0704
ybfQ	2.105840548636935	28.0	731900.0	No_gene_product	b4514
ybfL	1.8016440642875042	28.0	733184.0	No_gene_product	b0705
ybfD	1.7784915090958597	28.0	733547.0	H repeat-associated putative transposase	b0706
ybgD	1.539822832452261	29.0	747684.0	putative fimbrial-like adhesin protein	b0719
mngR	1.3918381257374293	30.0	760608.0	transcriptional repressor for the mannosyl-D-glycerate catabolic operon	b0730
cydX	1.5431129898469098	30.0	769651.0	cytochrome d (bd-I) ubiquinol oxidase subunit X	b4515
ybhM	1.5447809279248588	31.0	816248.0	BAX Inhibitor-1 family inner membrane protein	b0787
mntS	1.4619405421264158	32.0	848384.0	Mn(2)-response protein, MntR-repressed	b4705
ycaN	1.336076557060611	33.0	944128.0	LysR family putative transcriptional regulator	b0900
ycaK	1.5560423713789069	33.0	945123.0	putative NAD(P)H-dependent oxidoreductase	b0901
elfA	1.765051713354737	34.0	993323.0	laminin-binding fimbrin subunit	b0938
elfD	1.4865130502788648	34.0	993945.0	putative periplasmic pilin chaperone	b0939
rmf	1.302499132932153	35.0	1011200.0	ribosome modulation factor	b0953
cbdX	1.3042174771008899	36.0	1035900.0	putative cytochrome bd-II oxidase subunit	b4592
cspH	1.9470101336994474	37.0	1046528.0	stress protein, member of the CspA-family	b0989
cspG	1.597543173356598	37.0	1047040.0	cold shock protein homolog, cold-inducible	b0990
yccE	2.3519392408184596	38.0	1059491.0	uncharacterized protein	b1001
ycdT	1.944154030716824	39.0	1089536.0	diguanylate cyclase, membrane-anchored	b1025
ymdE	1.7675896561708755	39.0	1090960.0	No_gene_product	b1028
ycdU	1.6546227384398324	39.0	1091584.0	putative inner membrane protein	b1029
csgE	1.4769413481725533	40.0	1097728.0	curlin secretion specificity factor	b1039
csgD	1.6220249437602676	40.0	1098001.0	csgBAC operon transcriptional regulator	b1040
csgC	1.8620103535136872	40.0	1100416.0	curli assembly protein	b1043
yceO	1.4886570788935893	41.0	1114762.0	uncharacterized protein	b1058
bssS	1.4114740658190057	41.0	1116160.0	biofilm regulator	b1060
yceD	1.428594733025483	42.0	1142249.0	DUF177 family protein	b1088
rpmF	1.6884773614069322	42.0	1142822.0	50S ribosomal subunit protein L32	b1089
ycfZ	1.4282482003262302	43.0	1175934.0	inner membrane protein	b1121
ymfA	1.4613009881490708	43.0	1176719.0	DUF3592 family inner membrane protein	b1122
ymfD	2.205309103073001	44.0	1192322.0	e14 prophage; putative SAM-dependent methyltransferase	b1137
ymfE	2.56378886826877	44.0	1192988.0	e14 prophage; putative inner membrane protein	b1138
lit	2.118768462835444	44.0	1194150.0	T4 phage exclusion protein; cell death peptidase, e14 prophage	b1139
intE	1.660012907631198	44.0	1196032.0	e14 prophage; putative integrase	b1140
xisE	1.8312185934103016	44.0	1196242.0	e14 prophage; putative excisionase	b1141
ymfI	1.682612329465	44.0	1196952.0	e14 prophage; uncharacterized protein	b1143
ymfJ	1.7572139987556514	44.0	1197231.0	e14 prophage; uncharacterized protein	b1144
cohE	1.7040716569869279	44.0	1198080.0	e14 prophage; repressor protein phage e14	b1145
croE	1.819191663336576	44.0	1198592.0	e14 prophage; putative DNA-binding transcriptional regulator	b1146
ymfL	1.465454480438964	44.0	1198723.0	e14 prophage; putative DNA-binding transcriptional regulator	b1147
tfaP	1.8402748925206263	45.0	1203587.0	e14 prophage; uncharacterized protein	b1155
tfaE	1.3782792859002493	45.0	1204224.0	e14 prophage; putative tail fiber assembly protein	b1156
mcrA	1.9916696705538421	45.0	1206272.0	putative 5-methylcytosine/5-hydroxymethylcytosine-specific restriction nuclease; 5-methylcytosine DNA binding protein	b1159
icdC	2.268710840980879	45.0	1206868.0	No_gene_product	b4519
iraM	2.8669273001499067	45.0	1207296.0	RpoS stabilzer during Mg starvation, anti-RssB factor	b1160
ycgX	2.156306228806805	45.0	1208320.0	DUF1398 family protein	b1161
bluR	1.5286492982127102	45.0	1208783.0	repressor of blue light-responsive genes	b1162
bluF	1.7761932303283157	45.0	1210368.0	anti-repressor for YcgE, blue light-responsive; FAD-binding; inactive c-di-GMP phosphodiesterase-like EAL domain protein	b1163
ycgZ	2.144304672769493	45.0	1211392.0	RcsB connector protein for regulation of biofilm and acid-resistance	b1164
ymgA	2.3081902292803957	45.0	1211523.0	RcsB connector protein for regulation of biofilm	b1165
ariR	2.79051680056711	45.0	1211904.0	RcsB connector protein for regulation of biofilm and acid-resistance	b1166
ymgC	3.3017602725139756	45.0	1212416.0	Blue light, low temperature and stress induced protein	b1167
ycgG	1.5109754189530866	45.0	1212783.0	putative membrane-anchored cyclic-di-GMP phosphodiesterase	b1168
ymgF	1.7721698217490789	45.0	1214464.0	inner membrane division septum protein	b4520
ymgI	2.2910380986734853	45.0	1218560.0	uncharacterized protein	b4593
ymgJ	2.512690426271486	45.0	1218719.0	uncharacterized protein	b4594
minE	1.4443293918857103	45.0	1219734.0	cell division topological specificity factor	b1174
ycgJ	1.6637634614768502	45.0	1222055.0	uncharacterized protein	b1177
pliG	1.5313180214322264	45.0	1222656.0	periplasmic inhibitor of g-type lysozyme	b1178
hlyE	1.612031264595496	45.0	1224938.0	hemolysin E	b1182
ldrA	1.5876874337901223	46.0	1264640.0	toxic polypeptide, small	b4419
ldrC	1.6390953616951784	46.0	1265693.0	toxic polypeptide, small	b4423
chaA	1.4574196833134054	46.0	1266204.0	calcium/sodium:proton antiporter	b1216	['Kt3pp', 'NAt3pp', 'CA2t3pp']
purU	1.4397750530279878	47.0	1283237.0	formyltetrahydrofolate hydrolase	b1232	['FTHFD']
hns	1.4962580755471673	47.0	1288192.0	global DNA-binding transcriptional dual regulator H-NS	b1237
tdk	1.7051751254082725	47.0	1288982.0	thymidine kinase/deoxyuridine kinase	b1238	['TMDK1', 'DURIK1']
yciI	1.461995616922528	48.0	1305088.0	putative DGPF domain-containing enzyme	b1251
yciE	1.7350378597224225	49.0	1308974.0	putative rubrerythrin/ferritin-like metal-binding protein	b1257
yciF	1.5904537722447838	49.0	1309526.0	putative rubrerythrin/ferritin-like metal-binding protein	b1258
yciG	1.3954966089806529	49.0	1310208.0	KGG family protein	b1259
trpL	1.4456297311263384	50.0	1317294.0	trp operon leader peptide	b1265
ymiA	1.4099855574433815	51.0	1329380.0	uncharacterized protein	b4522
osmB	1.4885843833184984	52.0	1337366.0	osmotically and stress inducible lipoprotein	b1283
yciZ	1.6025569822277592	52.0	1338692.0	uncharacterized protein	b4596
ymiB	1.4060078179593147	52.0	1341052.0	uncharacterized protein	b4672
ymjA	1.346129992524854	53.0	1351680.0	DUF2543 family protein	b1295
puuR	1.337902386647234	53.0	1356167.0	repressor for the divergent puu operons, putrescine inducible	b1299
ymjD	1.4318890382180232	54.0	1385124.0	No_gene_product	b4673
pgrR	1.5157329626242526	54.0	1386496.0	murein peptide degradation regulator	b1328
ydaQ	1.7265304088867972	55.0	1407493.0	Rac prophage; conserved protein	b1346
rcbA	1.987509277389016	55.0	1407787.0
ralR	2.0470737085557125	55.0	1408000.0	Rac prophage; restriction alleviation protein	b1348
racC	1.6624286448050207	55.0	1411744.0	Rac prophage; uncharacterized protein	b1351
ydaE	2.2031969102166995	55.0	1412096.0	conserved protein, Rac prophage	b4526
kilR	1.8096998751150692	55.0	1412264.0	killing protein, Rac prophage; FtsZ inhibitor protein	b1352
sieB	2.0317051021016264	55.0	1413120.0	phage superinfection exclusion protein, Rac prophage	b1353
racR	1.4495451312601235	55.0	1414021.0	Rac prophage; putative DNA-binding transcriptional regulator	b1356
ydaS	2.242851935221629	55.0	1414656.0	Rac prophage; putative DNA-binding transcriptional regulator	b1357
trkG	2.1342013843351406	56.0	1418038.0	Rac prophage; potassium transporter subunit	b1363	['Kt2pp']
ynaK	1.556144809072097	56.0	1419776.0	Rac prophage; conserved protein	b1365
tfaR	1.9330454777587602	56.0	1426667.0	Rac prophage; putative tail fiber assembly protein	b1373
pinR	2.0821508537492432	56.0	1427456.0	Rac prophage; putative site-specific recombinase	b1374
ynaE	3.4108941657328726	56.0	1428480.0	cold shock protein, Rac prophage	b1375
ttcC	1.3225050132315204	56.0	1429248.0	No_gene_product	b4638
uspF	1.5277830306177762	56.0	1429504.0	stress-induced protein, ATP-binding protein	b1376
ynbG	3.2093360961105146	57.0	1459456.0	uncharacterized protein	b4674
ydcA	1.3236382738413146	58.0	1485933.0	putative periplasmic protein	b1419
ydcH	1.786900775543603	59.0	1492992.0	DUF465 family protein	b1426
insP	1.3610283554324514	60.0	1497474.0	No_gene_product	b4578
hicB	1.5686809850818322	61.0	1503764.0	antitoxin for the HicAB toxin-antitoxin system	b1438
yncL	1.654735981270066	62.0	1511424.0	stress-induced small inner membrane enterobacterial protein	b4598
ydcX	1.4406069582093577	62.0	1511645.0	DUF2566 family protein	b1445
mcbR	1.644926362186777	62.0	1514518.0	colanic acid and biofilm gene transcriptional regulator, MqsR-controlled	b1450
yncH	2.8332538485697145	62.0	1521196.0	IPR020099 family protein	b1455
ydcD	2.5388326453073935	62.0	1524178.0	putative immunity protein for RhsE	b1457
yncI	1.7427965138900368	62.0	1525760.0	No_gene_product	b1459
ydcC	1.8386685651593493	62.0	1526072.0	H repeat-associated putative transposase	b1460
pptA	1.608301767725096	62.0	1527308.0	4-oxalocrotonate tautomerase	b1461
yddK	2.749229202080496	63.0	1538640.0	No_gene_product	b1471
yddL	2.026351135098393	63.0	1540096.0	No_gene_product	b1472
yddM	1.7130588917317084	63.0	1546752.0	putative DNA-binding transcriptional regulator	b1477
sra	1.4264570380799244	63.0	1550082.0	stationary-phase-induced ribosome-associated protein	b1480
bdm	1.7728806835073938	63.0	1550336.0	biofilm-dependent modulation protein	b1481
yddB	1.4407435246066642	64.0	1569503.0	putative TonB-dependent outer membrane receptor	b1495
ydeM	1.713699068195497	64.0	1574912.0	putative YdeN-specific sulfatase-maturating enzyme	b1497
ydeO	1.9407117421523736	64.0	1577182.0	UV-inducible global regulator, EvgA-, GadE-dependent	b1499
safA	2.3817956854771474	64.0	1578018.0	two-component system connector membrane protein, EvgSA to PhoQP	b1500
ydeT	1.599693537356769	64.0	1583109.0	No_gene_product	b1505
yneL	1.7254109606937325	64.0	1584640.0	No_gene_product	b1506
marB	1.5652549524556336	65.0	1614336.0	periplasmic mar operon regulator	b1532
ydfK	3.378789525705912	66.0	1627328.0	cold shock protein, function unknown, Qin prophage	b1544
pinQ	1.8257941961221902	66.0	1628160.0	Qin prophage; putative site-specific recombinase	b1545
tfaQ	1.9037907640688545	66.0	1628566.0	Qin prophage; putative tail fibre assembly protein	b1546
ynfO	1.6649645387686955	66.0	1631232.0	uncharacterized protein, Qin prophage	b4533
ydfO	2.1428873911594524	66.0	1631303.0	Qin prophage; uncharacterized protein	b1549
gnsB	3.0447120553772824	66.0	1631865.0	Qin prophage; multicopy suppressor of secG(Cs) and fabA6(Ts)	b1550
ynfN	2.4303915988537046	66.0	1632256.0	Qin prophage; cold shock-induced protein	b1551
cspI	2.011015843565217	66.0	1632768.0	Qin prophage; cold shock protein	b1552
ydfR	1.5363221415291919	66.0	1634310.0	Qin prophage; uncharacterized protein	b1555
essQ	1.6293957526564886	66.0	1634816.0	Qin prophage; putative S lysis protein	b1556
cspB	2.702796058630933	66.0	1635595.0	Qin prophage; cold shock protein	b1557
hokD	1.556275622980211	66.0	1639424.0	Qin prophage; small toxic polypeptide	b1562
relB	1.5506972818918614	66.0	1639936.0	antitoxin of the RelE-RelB toxin-antitoxin syste; transcriptional repressor	b1564
ydfX	1.5681183608079174	66.0	1641614.0	No_gene_product	b1568
dicC	1.5753532741702372	66.0	1641984.0	Qin prophage; DNA-binding transcriptional regulator for DicB	b1569
dicA	2.170161182961397	66.0	1642496.0	Qin prophage; putative regulator for DicB	b1570
ydfA	1.6068308380027454	66.0	1642764.0	Qin prophage; uncharacterized protein	b1571
dicB	1.7662790108249387	66.0	1644032.0	Qin prophage; cell division inhibition protein	b1575
ydfD	1.7768731118706402	66.0	1644050.0	Qin prophage; uncharacterized protein	b1576
intQ	1.4452316953564606	66.0	1646592.0	No_gene_product	b1579
speG	1.5258811396788066	66.0	1650688.0	spermidine N(1)-acetyltransferase	b1584	['SPMDAT2', 'SPMDAT1']
ynfC	1.5864701591657369	66.0	1651003.0	UPF0257 family lipoprotein	b1585
ynfD	1.5764228458140974	66.0	1651821.0	DUF1161 family periplasmic protein	b1586
blr	1.6626713501953412	67.0	1698816.0	beta-lactam resistance membrane protein; divisome-associated protein	b4409
cnu	1.5018458937977168	67.0	1699328.0	nucleoid-associated oriC-binding protein; H-NS and StpA stabilizing factor	b1625
ydhZ	1.5689137415201355	68.0	1749188.0	uncharacterized protein	b1675
lpp	1.7163151244308605	68.0	1751677.0	murein lipoprotein	b1677	['ALPATE160pp', 'ALPATG160pp']
ydiL	1.5393943263146572	69.0	1764871.0	putative HTH domain DNA-binding protein	b1689
pheM	1.3841064966523628	70.0	1793482.0	phenylalanyl-tRNA synthetase operon leader peptide	b1715
arpB	2.140349569714856	70.0	1797350.0	No_gene_product	b4494
yniD	1.4934626602714205	70.0	1799421.0	uncharacterized protein	b4535
ydiZ	1.5407893241082093	70.0	1801728.0	uncharacterized protein	b1724
yniB	1.6670074768674084	70.0	1802953.0	putative inner membrane protein	b1726
ydjO	2.550713841047867	70.0	1806585.0	uncharacterized protein	b1730
ydjF	1.6507168187359442	71.0	1848352.0	putative DNA-binding transcriptional regulator	b1770
yeaI	1.7758598491407058	72.0	1864641.0	putative membrane-anchored diguanylate cyclase	b1785
yoaK	1.7834179860539707	73.0	1873029.0	inner membrane-associated protein	b4676
yoaJ	1.531429701365721	73.0	1873152.0	inner membrane-associated protein	b4675
yeaQ	1.49014041896557	73.0	1873408.0	UPF0410 family protein	b1795
yoaG	1.4234846377782402	73.0	1873659.0	uncharacterized protein	b1796
yoaC	1.9454644414743687	74.0	1888389.0	DUF1889 family protein	b1810
yoaH	1.3725501053119809	74.0	1888808.0	UPF0181 family protein	b1811
yobD	1.8831913212595865	75.0	1899057.0	UPF0266 family inner membrane protein	b1820
cspC	1.586444300223531	75.0	1901568.0	stress protein, member of the CspA-family	b1823
yobF	1.7609986624349987	75.0	1901704.0	DUF2527 family heat-induced protein	b1824
yebO	1.5764809212043502	75.0	1902592.0	putative inner membrane protein	b1825
yobH	1.8044806240970113	75.0	1903181.0	uncharacterized protein	b4536
yobI	2.306894548666693	76.0	1940371.0	uncharacterized protein	b4677
nudB	1.3756009397689373	76.0	1942436.0	dihydroneopterin triphosphate pyrophosphatase	b1865	['DNTPPA', 'NTPP5']
yecT	1.8753212214042214	77.0	1956228.0	uncharacterized protein	b1877
uspC	1.677487790238828	78.0	1973233.0	universal stress protein	b1895
azuC	1.5266133437740956	79.0	1981353.0	acid-inducible small membrane-associated protein	b4663
ftnA	1.6192370399197542	79.0	1982464.0	ferritin iron storage protein (cytoplasmic)	b1905
yecF	1.4866008797057646	80.0	1989298.0	DUF2594 family protein	b1915
yedN	2.2876604626033616	81.0	2004992.0	No_gene_product	b4495
rcsA	1.8699913571878815	82.0	2017448.0	transcriptional regulator of colanic acid capsular biosynthesis	b1951
yodD	1.4128246323460116	82.0	2018466.0	uncharacterized protein	b1953
yedS	1.6025589287260074	83.0	2027531.0	No_gene_product	b4496
yedV	1.740115367468516	83.0	2031616.0	putative sensory kinase in two-component regulatory system with YedW	b1968
yedW	1.5035928131807055	83.0	2031632.0	response regulator family protein	b1969
zinT	2.108494499597212	83.0	2034855.0	zinc and cadmium binding protein, periplasmic	b1973
yodB	1.4976666070460587	83.0	2035848.0	cytochrome b561 homolog	b1974
yeeL	1.7463417715240628	83.0	2045952.0	No_gene_product	b4497
yeeN	1.703747633227242	83.0	2050338.0	UPF0082 family protein	b1983
cobU	1.4188076474066031	84.0	2058699.0	cobinamide kinase and cobinamide phosphate guanylyltransferase	b1993	['ADOCBIK', 'ACBIPGT']
yoeG	1.702541099756426	84.0	2060840.0	No_gene_product	b4640
yoeH	2.8628539872436316	84.0	2061824.0	No_gene_product	b4641
cbtA	1.4899663669105032	85.0	2071049.0	CP4-44 prophage; toxin of the YeeV-YeeU toxin-antitoxin system	b2005
yoeD	1.396163658505905	85.0	2072064.0	No_gene_product	b4642
yoeB	1.7653549280238456	86.0	2082816.0	toxin of the YoeB-YefM toxin-antitoxin system	b4539
yefM	1.9918444087756961	86.0	2082942.0	antitoxin of the YoeB-YefM toxin-antitoxin system	b2017
hisL	2.2359636567171477	86.0	2083476.0	his operon leader peptide	b2018
ugd	1.7335420542895725	87.0	2093056.0	UDP-glucose 6-dehydrogenase	b2028	['UDPGD']
wbbK	2.5075187075212737	87.0	2097152.0	lipopolysaccharide biosynthesis protein	b2032	['O16GLCT1']
wbbJ	1.5517630079712645	87.0	2097974.0	putative lipopolysaccharide biosynthesis O-acetyl transferase	b2033	['O16AT']
wbbI	2.34822636879951	87.0	2099200.0	d-Galf:alpha-d-Glc beta-1,6-galactofuranosyltransferase	b2034	['O16GALFT']
wbbH	2.8011302533642817	87.0	2099540.0	O-antigen polymerase	b2035	['O16AP2pp', 'O16AP1pp', 'O16AP3pp']
glf	2.0926755885926216	87.0	2101248.0	UDP-galactopyranose mutase, FAD/NAD(P)-binding	b2036	['UDPGALM']
wzxB	1.8523042266949408	87.0	2101817.0	putative polisoprenol-linked O-antigen transporter	b2037	['O16AUNDtpp']
rfbC	2.065158510984985	87.0	2103296.0	dTDP-4-deoxyrhamnose-3,5-epimerase	b2038	['TDPDRE']
rfbA	1.5821278328075963	87.0	2103618.0	glucose-1-phosphate thymidylyltransferase	b2039	['G1PTT']
rfbB	1.5903806638294364	87.0	2105456.0	dTDP-glucose 4,6 dehydratase, NAD(P)-binding	b2041	['TDPGDH']
yegJ	1.4551788972493263	88.0	2144665.0	uncharacterized protein	b2071
ibsA	1.5197070310132472	88.0	2146829.0	toxic membrane protein	b4667
ibsB	1.5526959118595702	88.0	2147200.0	toxic membrane protein	b4668
yegZ	1.4665106279124052	89.0	2161152.0	No_gene_product	b2083
yegR	2.0636323469543427	89.0	2161664.0	uncharacterized protein	b2085
gatB	1.7140040566425463	90.0	2167808.0	galactitol-specific enzyme IIB component of PTS	b2093	['GALTptspp']
gatA	1.521684209597425	90.0	2168075.0	galactitol-specific enzyme IIA component of PTS	b2094	['GALTptspp']
rcnB	1.4197873239550407	91.0	2180608.0	periplasmic modulator of Ni and Co efflux	b2107
yehA	1.52623890437955	91.0	2181120.0	putative fimbrial-like adhesin protein	b2108
yehC	1.468243676770827	91.0	2184404.0	putative periplasmic pilin chaperone	b2110
yehD	1.9812649558457416	91.0	2185216.0	putative fimbrial-like adhesin protein	b2111
yehE	2.5519759827076083	91.0	2186240.0	DUF2574 family protein	b2112
yehK	2.007301409933423	91.0	2197504.0	uncharacterized protein	b4541
yfaH	1.8230954055386432	92.0	2343129.0	No_gene_product	b2238
elaD	1.9145587706377962	93.0	2376191.0	protease, capable of cleaving an AMC-ubiquitin model substrate	b2269
yfbN	1.8151824004521284	93.0	2381824.0	uncharacterized protein	b2273
yfbO	2.2939781751161945	93.0	2382113.0	uncharacterized protein	b2274
yfbP	1.456516012172407	93.0	2382594.0	TPR-like repeats-containing protein	b2275
lrhA	1.4535441871076293	94.0	2399181.0	transcriptional repressor of flagellar, motility and chemotaxis genes	b2289
yfcO	1.3921376515648562	95.0	2443264.0	DUF2544 family putative outer membrane protein	b2332
yfcQ	1.3819316079788673	95.0	2444065.0	putative fimbrial-like adhesin protein	b2334
sixA	1.4227940801323944	95.0	2449805.0	phosphohistidine phosphatase	b2340
yfdF	2.322630461253194	95.0	2456490.0	uncharacterized protein	b2345
gtrA	1.6452140170781442	95.0	2461333.0	CPS-53 (KpLE1) prophage; bactoprenol-linked glucose translocase/flippase	b2350
gtrB	2.058295854500327	95.0	2461696.0	CPS-53 (KpLE1) prophage; bactoprenol glucosyl transferase	b2351
gtrS	3.76507364690464	95.0	2463744.0	serotype-specific glucosyl transferase, CPS-53 (KpLE1) prophage	b2352
yfdT	1.3743449405307366	96.0	2469376.0	CPS-53 (KpLE1) prophage; uncharacterized protein	b2363
ypdJ	1.5132368212192036	96.0	2469659.0	No_gene_product	b4545
torI	1.5931514779436868	96.0	2469888.0	response regulator inhibitor for tor operon	b4501
emrY	1.6018211498179276	96.0	2474116.0	putative multidrug efflux system	b2367
evgA	1.6689627222939654	96.0	2477233.0	response regulator in two-component regulatory system with EvgS	b2369
evgS	1.6592452411446201	96.0	2477852.0	hybrid sensory histidine kinase in two-component regulatory system with EvgA	b2370
yfdX	1.4252621208150154	96.0	2487245.0	uncharacterized protein	b2375
ypdI	1.7743416494650848	96.0	2488320.0	putative lipoprotein involved in colanic acid biosynthesis	b2376
yfeK	1.4827032996623322	97.0	2530700.0	uncharacterized protein	b2419
yfeS	1.6635706142403275	97.0	2531328.0	WGR domain protein	b2420
yffQ	1.4227148996504457	98.0	2556950.0	CPZ-55 prophage; uncharacterized protein	b2448
ypfM	1.660877912279208	99.0	2584192.0	stress-induced small enterobacterial protein	b4606
yfgG	1.656450733582263	100.0	2622648.0	uncharacterized protein	b2504
yfgH	1.751408184009977	100.0	2623488.0	outer membrane integrity lipoprotein	b2505
yfhL	1.7799881556478132	101.0	2693120.0	putative 4Fe-4S cluster-containing protein	b2562
shoB	2.293911349035685	101.0	2693504.0	toxic membrane protein	b4687
grcA	1.5335731417559673	102.0	2709504.0	autonomous glycyl radical cofactor	b2579	['OBTFL', 'PFL']
trxC	1.3602929667063548	102.0	2712093.0	thioredoxin 2	b2582	['PAPSR', 'TRDR', 'RNDR1', 'METSOXR2', 'RNDR2', 'RNDR4', 'METSOXR1', 'RNDR3', 'THIORDXi', 'DSBDR']
raiA	1.7733656639593283	103.0	2730512.0	cold shock protein associated with 30S ribosomal subunit	b2597
pheL	1.7799129000604441	103.0	2730957.0	pheA gene leader peptide	b2598
rpsP	1.3150065486394558	104.0	2739295.0	30S ribosomal subunit protein S16	b2609
bamE	1.4802332686953428	105.0	2746963.0	lipoprotein component of BamABCDE OM biogenesis complex	b2617
ratB	1.521812946130307	105.0	2747392.0	UPF0125 family protein	b2618
yfjH	2.0301103623947188	105.0	2751002.0	CP4-57 prophage; uncharacterized protein	b2623
alpA	1.7392550469013361	105.0	2752002.0	CP4-57 prophage; DNA-binding transcriptional activator	b2624
yfjI	2.170418717726683	105.0	2752512.0	CP4-57 prophage; uncharacterized protein	b2625
yfjJ	2.5196521248083017	105.0	2753905.0	CP4-57 prophage; uncharacterized protein	b2626
rnlA	1.5533896781581835	105.0	2759276.0	CP4-57 prophage; RNase LS	b2630
yfjU	1.875040389294301	106.0	2765360.0	No_gene_product	b2638
yfjW	2.8154169115859906	106.0	2766676.0	CP4-57 prophage; putative inner membrane protein	b2642
ypjF	1.781483103004175	107.0	2770944.0	CP4-57 prophage; toxin of the YpjF-YfjZ toxin-antitoxin system	b2646
ypjC	2.3883838064782688	107.0	2777088.0	No_gene_product	b2650
ygaQ	2.1000308573749065	107.0	2779755.0	No_gene_product	b4462
yqaE	1.4246032794463495	108.0	2790228.0	cyaR sRNA-regulated protein	b2666
luxS	1.3336060138985673	109.0	2807808.0	S-ribosylhomocysteine lyase	b2687	['RHCCE']
hycA	1.603275191395527	110.0	2843332.0	regulator of the transcriptional regulator FhlA	b2725
pphB	1.629648208234208	111.0	2853118.0	serine/threonine-specific protein phosphatase 2	b2734
casC	1.3794077441293504	112.0	2875392.0	CRISP RNA (crRNA) containing Cascade antiviral complex protein	b2758
casB	1.5718014192705003	112.0	2875513.0	CRISP RNA (crRNA) containing Cascade antiviral complex protein	b2759
casA	1.5818886047567675	112.0	2875988.0	CRISP RNA (crRNA) containing Cascade antiviral complex protein	b2760
ygcW	1.4816411956458593	113.0	2892846.0	putative SDR family oxidoreductase	b2774
yqcG	2.4543843540149908	113.0	2898944.0	membrane stress resistance protein	b4682
ygcG	1.6711040715228551	113.0	2899069.0	TPM domain protein, putative phosphatase	b2778
ygdI	1.6841000890468742	114.0	2936320.0	DUF903 family verified lipoprotein	b2809
ygdR	1.3774052246855935	115.0	2964629.0	DUF903 family verified lipoprotein	b2833
yqeH	2.2307708563451025	116.0	2980894.0	putative LuxR family transcriptional regulator	b2846
yqeI	2.069600961723811	116.0	2981888.0	putative transcriptional regulator	b2847
yqeJ	2.6422561252507197	116.0	2982662.0	uncharacterized protein	b2848
yqeL	3.426456175838902	116.0	2983177.0	uncharacterized protein	b4683
yqeK	2.9800946099522148	116.0	2983293.0	uncharacterized protein	b2849
ygeF	2.8777908622732395	116.0	2983936.0	No_gene_product	b2850
ygeG	3.3448544126893665	116.0	2984626.0	SycD-like chaperone family TPR-repeat-containing protein	b2851
ygeH	2.569315038278755	116.0	2985452.0	putative transcriptional regulator	b2852
ygeI	2.710530120671665	116.0	2987008.0	uncharacterized protein	b2853
pbl	2.5396358799310836	116.0	2987297.0	No_gene_product	b2854
ygeK	1.9535262153781572	116.0	2988032.0	No_gene_product	b2856
ygeN	2.5696810270371926	116.0	2988672.0	No_gene_product	b2858
ygeO	1.8135164193978923	116.0	2989320.0	No_gene_product	b2859
ygeQ	1.8094885728262955	116.0	2992128.0	No_gene_product	b2863
mocA	1.6075475807352175	117.0	3008518.0	CTP:molybdopterin cytidylyltransferase	b2877	['MOCDS']
yqfG	1.7371405934678947	118.0	3026175.0	uncharacterized protein	b4684
idi	1.3709568252698878	118.0	3026944.0	isopentenyl diphosphate isomerase	b2889	['IPDDI']
ibsC	1.6810808122483647	119.0	3050248.0	toxic membrane protein	b4665
yqgB	1.5539907400518165	120.0	3079278.0	uncharacterized protein	b2939
yghG	1.5786189567681312	121.0	3106816.0	secretin (GspDbeta) OM localization lipoprotein pilotin	b2971
hybG	1.358459461558392	122.0	3133074.0	hydrogenase 2 accessory protein	b2990
hybF	1.392411695730002	122.0	3133440.0	protein involved with the maturation of hydrogenases 1 and 2	b2991
yghW	1.3619809956058941	123.0	3139808.0	DUF2623 family protein	b2998
mqsA	1.5813889863624015	124.0	3161209.0	antitoxin for MqsR toxin; transcriptional repressor	b3021
mqsR	1.9395187071026	124.0	3161606.0	GCU-specific mRNA interferase toxin of the MqsR-MqsA toxin-antitoxin system; biofilm/motility regulator; anti-repressor	b3022
ygiZ	1.7367618111623573	124.0	3165237.0	inner membrane protein	b3027
ygiL	2.0585432065996416	125.0	3178772.0	putative fimbrial-like adhesin protein	b3043
yqiH	1.780329428985734	125.0	3183239.0	putative periplasmic pilin chaperone	b3047
yqiI	1.8150923281627096	125.0	3184640.0	fimbrial protein	b3048
glgS	1.5697731451988362	125.0	3185152.0	motility and biofilm regulator	b3049
yqiJ	1.4792893540026413	125.0	3185566.0	DUF1449 family inner membrane protein	b3050
higB	1.4640154390347775	126.0	3227648.0	mRNA interferase toxin of the HigB-HigA toxin-antitoxin system	b3083
yqjC	1.4831682320024835	127.0	3242327.0	DUF1090 family putative periplasmic protein	b3097
yhaI	1.616064321217838	128.0	3246269.0	DUF805 family inner membrane protein	b3104
tdcA	1.6002150256010235	129.0	3260416.0	tdc operon transcriptional activator	b3118
tdcR	1.8993390990790333	129.0	3260928.0	L-threonine dehydratase operon activator protein	b3119
yhaB	1.9779719883383207	129.0	3261212.0	uncharacterized protein	b3120
yhaC	2.475982668311283	129.0	3262464.0	pentapetide repeats-related protein	b3121
agaB	1.5816585123768556	130.0	3277528.0	N-acetylgalactosamine-specific enzyme IIB component of PTS	b3138
yraH	1.7360807931710458	130.0	3280896.0	putative fimbrial-like adhesin protein	b3142
yraI	1.6832739750802654	130.0	3281448.0	putative periplasmic pilin chaperone	b3143
rbfA	1.4708991774116964	131.0	3306135.0	30s ribosome binding factor	b3167
yhbX	1.6896125822230394	131.0	3313346.0	putative EptAB family phosphoethanolamine transferase, inner membrane protein	b3173
lptC	1.4373521540556422	132.0	3336194.0	periplasmic membrane-anchored LPS-binding protein; LPS export protein	b3199	['ECA4COLIPAabctex', 'CLIPAabctex', 'O16A4COLIPAabctex', 'ACOLIPAabctex', 'ENLIPAabctex', 'LIPAabctex', 'COLIPAabctex', 'K2L4Aabctex', 'COLIPAPabctex']
npr	1.372624108608571	133.0	3341324.0	phosphohistidinoprotein-hexose phosphotransferase component of N-regulated PTS system (Npr)	b3206
yhcF	1.5620069506604313	134.0	3360768.0	putative transcriptional regulator	b3219
yrdF	1.7590807851932577	135.0	3397853.0	No_gene_product	b4697
yrdE	1.8713985363420957	135.0	3397996.0	No_gene_product	b4646
yhdU	1.7771900812374404	136.0	3405979.0	putative membrane protein	b3263
acrS	1.549419435207873	136.0	3406161.0	acrAB operon transcriptional repressor	b3264
yhdV	1.590683452026011	136.0	3411968.0	putative outer membrane protein	b3267
yrdB	1.3765582028941479	137.0	3423232.0	DUF1488 family protein	b3280
smg	1.379189689408736	137.0	3425349.0	DUF494 family putative periplasmic protein	b3284
mscL	1.4788151380505334	138.0	3431382.0	mechanosensitive channel protein, high conductance	b3291
arfA	1.3258815088839895	138.0	3431936.0	alternate ribosome-rescue factor A	b4550
rplQ	1.4675941493798432	138.0	3432974.0	50S ribosomal subunit protein L17	b3294
rpmJ	1.4724646055393118	138.0	3436032.0	50S ribosomal subunit protein L36	b3299
rpsN	1.4244731721172432	139.0	3440128.0	30S ribosomal subunit protein S14	b3307
rpsS	1.5316978933207077	140.0	3443712.0	30S ribosomal subunit protein S19	b3316
rplW	1.370567104618272	140.0	3444740.0	50S ribosomal subunit protein L23	b3318
bfd	1.697964527322304	141.0	3460155.0	bacterioferritin-associated ferredoxin	b3337
rpsL	1.3604682722933887	141.0	3467536.0	30S ribosomal subunit protein S12	b3342
yhfL	1.7983965938152944	142.0	3492864.0	small lipoprotein	b3369
feoA	1.367207298107662	143.0	3533521.0	ferrous iron transporter, protein A	b3408
yhhZ	2.4231929283522367	144.0	3575808.0	putative Hcp1 family polymorphic toxin protein; putative colicin-like DNase/tRNase activity	b3442
yhhH	1.9231336897723492	145.0	3616768.0	putative NTF2 fold immunity protein for polymorphic toxin RhsB	b3483
yrhC	1.8063869703350002	145.0	3617246.0	No_gene_product	b4552
yhhI	1.9777111628167148	145.0	3618816.0	putative transposase	b3484
yhiJ	2.145156006994111	145.0	3624327.0	DUF4049 family protein	b3488
yhiL	2.3441398433410057	145.0	3626211.0	No_gene_product	b4660
dinQ	1.3803533418080045	146.0	3641088.0	UV-inducible membrane toxin, DinQ-AgrB type I toxin-antitoxin system	b4613
slp	1.8478876942198477	147.0	3647488.0	outer membrane lipoprotein	b3506
dctR	1.8511081478331086	147.0	3648042.0	Putative LuxR family repressor for dicarboxylate transport	b3507
hdeB	1.8611655588303841	147.0	3649536.0	acid-resistance protein	b3509
hdeA	1.6924956417271009	147.0	3650048.0	stress response protein acid-resistance protein	b3510
hdeD	1.3341670764972031	147.0	3650354.0	acid-resistance membrane protein	b3511
gadE	2.2058800488209087	147.0	3651725.0	gad regulon transcriptional activator	b3512
gadW	1.500247254530229	147.0	3657728.0	transcriptional activator of gadA and gadBC; repressor of gadX	b3515
gadX	1.986242101748815	147.0	3658345.0	acid resistance regulon transcriptional activator; autoactivator	b3516
yiaG	1.5385265581704648	148.0	3713024.0	HTH_CROC1 family putative transcriptional regulator	b3555
cspA	1.508174059252033	148.0	3713536.0	RNA chaperone and antiterminator, cold-inducible	b3556
hokA	1.6272846612774796	148.0	3713807.0	toxic polypeptide, small	b4455
mokA	1.6424411650601072	148.0	3713807.0	No_gene_product	b4647
insJ	1.6403997918762436	148.0	3714039.0	IS150 transposase A	b3557
insK	1.9688606010630636	148.0	3715072.0	IS150 transposase B	b3558
yiaA	1.6316412785846237	148.0	3720283.0	YiaAB family inner membrane protein, tandem domains	b3562
yiaB	1.6221392782252884	148.0	3720766.0	YiaAB family inner membrane protein	b3563
yiaW	1.7149370666548394	149.0	3747464.0	DUF3302 family inner membrane protein	b3587
yibA	2.298271817237318	150.0	3760128.0	putative immunity protein for polymorphic toxin RhsA; HEAT-domain protein; lethality reduction protein	b3594
yibG	2.3629651272246703	150.0	3761536.0	TPR-like repeat protein	b3596
yibS	1.9314494961694864	150.0	3762176.0	No_gene_product	b4650
yibW	2.163791062145623	150.0	3762251.0	No_gene_product	b4651
yibV	2.695185826814228	150.0	3762704.0	No_gene_product	b4615
yibU	2.5695622149492734	150.0	3763307.0	No_gene_product	b4652
yibT	1.3344603344706605	151.0	3769530.0	uncharacterized protein	b4554
grxC	1.4898599483427644	152.0	3777550.0	glutaredoxin 3	b3610	['RNDR3b', 'RNDR4b', 'RNDR1b', 'GRXR', 'PAPSR2', 'RNDR2b']
yibB	1.9068132920902268	153.0	3786752.0	YibB family protein, function unknown	b3618
waaL	2.780006926090953	153.0	3790848.0	O-antigen ligase	b3622	['ECA4OALpp', 'O16A4Lpp']
waaU	2.987114203591959	153.0	3791598.0	lipopolysaccharide core biosynthesis	b3623	['HEPT4']
waaZ	2.4137564916201626	153.0	3792896.0	lipopolysaccharide KdoIII transferase; lipopolysaccharide core biosynthesis protein	b3624	['MOAT3C']
waaY	2.3142827085952993	153.0	3793626.0	lipopolysaccharide core biosynthesis protein	b3625	['HEPK2']
waaJ	2.3627511870407414	153.0	3794944.0
waaR	2.100925536661868	153.0	3795398.0	lipopolysaccharide 1,2-glucosyltransferase; UDP-glucose:(glucosyl)LPS alpha-1,2-glucosyltransferase	b3626	['GLCTR3']
waaS	3.0967227630786045	153.0	3797540.0	lipopolysaccharide rhamnose:KdoIII transferase; lipopolysaccharide core biosynthesis protein	b3629	['RHAT1']
waaP	1.574318434522188	153.0	3799040.0	kinase that phosphorylates core heptose of lipopolysaccharide	b3630	['HEPK1']
rpmG	1.3681496500276937	154.0	3804672.0	50S ribosomal subunit protein L33	b3636
yicT	1.4693018159386841	155.0	3829784.0	No_gene_product	b4653
yicS	1.4892830619742825	155.0	3833856.0	putative periplasmic protein	b4555
tisB	1.5289355161843436	156.0	3846912.0	toxic membrane persister formation peptide, LexA-regulated	b4618
yidB	1.3365081917774755	157.0	3870720.0	DUF937 family protein	b3698
tnaC	2.1669480855806817	158.0	3881856.0	tryptophanase leader peptide	b3707
bglG	1.5923807930023914	159.0	3899392.0	transcriptional antiterminator of the bgl operon	b3723
atpE	1.5224506347127624	160.0	3914309.0	F0 sector of membrane-bound ATP synthase, subunit c	b3737	['ATPS4rpp']
rsmG	1.4422385985816581	160.0	3916416.0	16S rRNA m(7)G527 methyltransferase, SAM-dependent; glucose-inhibited cell-division protein	b3740
mioC	1.3395122632202765	160.0	3919371.0	FMN-binding protein MioC	b3742
yifE	1.654814614320585	161.0	3941445.0	UPF0438 family protein	b3764
ilvL	1.6080692096662264	161.0	3943681.0	ilvG operon leader peptide	b3766
yigF	2.1527371218228493	162.0	3995778.0	DUF2628 family putative inner membrane protein	b3817
yigG	2.6579765547056438	162.0	3996172.0	PRK11371 family inner membrane protein	b3818
yihF	1.5036328702877289	163.0	4038656.0	DUF945 family protein	b3861
yihG	1.4898546017507357	163.0	4039029.0	inner membrane protein, inner membrane acyltransferase	b3862
ompL	1.695570840444938	164.0	4057088.0	outer membrane porin L; putative sulpholipid porin	b3875	['H2Otex']
yiiE	1.3608414867070078	165.0	4072656.0	CopG family putative transcriptional regulator	b3889
yiiF	1.8018950424038507	165.0	4073110.0	putative thymol sensitivity protein, CopG family putative transcriptional regulator	b3890
frvA	1.5054165216888051	166.0	4085760.0	putative enzyme IIA component of PTS	b3900
rhaM	1.341444052978517	166.0	4086784.0	L-rhamnose mutarotase	b3901
zapB	1.5297871891731065	167.0	4108442.0	FtsZ stabilizer, septal ring assembly factor, cell division stimulator	b3928
metJ	1.4564629656311137	168.0	4118016.0	transcriptional repressor, S-adenosylmethionine-binding	b3938
coaA	1.4732687648965044	169.0	4164003.0	pantothenate kinase	b3974	['PNTK']
rsd	1.4620631172647722	170.0	4186259.0	stationary phase protein, binds sigma 70 RNA polymerase subunit	b3995
arpA	1.7376977894519767	171.0	4210688.0	ankyrin repeat protein	b4017
yjbD	1.3921938692624554	172.0	4221440.0	DUF3811 family protein	b4023
yjbI	2.488032542410051	173.0	4240630.0	No_gene_product	b4038
yjbL	2.7852125770115252	174.0	4250248.0	uncharacterized protein	b4047
yjbM	2.2342826306128494	174.0	4250526.0	uncharacterized protein	b4048
yjbS	2.7536537986283323	175.0	4258816.0	uncharacterized protein	b4621
yjcF	2.4605860185860333	176.0	4272128.0	pentapeptide repeats protein	b4066
yjcH	1.3779304190603807	176.0	4274826.0	DUF485 family inner membrane protein	b4068
adiY	1.845559559445496	177.0	4327424.0	adi system transcriptional activator	b4116
yjdK	2.4989720014224632	178.0	4342400.0
yjdO	2.274696885416185	178.0	4342784.0
cadC	1.7939852338505984	178.0	4350212.0	cadBA operon transcriptional activator	b4133
yjdQ	1.9713550017620407	178.0	4352007.0	No_gene_product	b4654
yjeJ	1.568154428001864	179.0	4363181.0	uncharacterized protein	b4145
ecnA	1.7524620167249274	179.0	4366133.0	entericidin A membrane lipoprotein, antidote entericidin B	b4410
ecnB	1.921337017474922	179.0	4366369.0	entericidin B membrane lipoprotein	b4411
yjeV	1.4178057097696397	180.0	4382720.0	uncharacterized protein	b4670
nsrR	1.4688642956187754	181.0	4396006.0	nitric oxide-sensitive repressor for NO regulon	b4178
yjfI	1.9200014166376203	181.0	4399949.0	DUF2170 family protein	b4181
yjfY	1.4767745130433643	182.0	4414464.0	YhcN family protein, periplasmic	b4199
rplI	1.4307643874453293	182.0	4415924.0	50S ribosomal subunit protein L9	b4203
ytfI	1.8715473113067753	183.0	4427776.0	uncharacterized protein	b4215
ytfP	1.3440595093190892	184.0	4438016.0	GGCT-like protein	b4222
mgtL	1.3554510802352047	185.0	4457247.0	regulatory leader peptide for mgtA	b4702
pyrL	1.402286335307736	185.0	4462215.0	pyrBI operon leader peptide	b4246
bdcR	1.4324936891710844	185.0	4463940.0	transcriptional repressor for divergent bdcA	b4251
tabA	1.5653241913802005	185.0	4464678.0	biofilm modulator regulated by toxins; DUF386 family protein, cupin superfamily protein	b4252
yjgL	2.8325121253359367	185.0	4465253.0	SopA-central-domain-like hexapeptide repeat protein	b4253
yjgN	1.926711169433937	185.0	4469546.0	DUF898 family inner membrane protein	b4257
intB	1.489655054773362	186.0	4487168.0	No_gene_product	b4271
yjhB	1.8244411703582732	187.0	4493874.0	putative MFS transporter, membrane protein	b4279
yjhC	1.9202551167188922	187.0	4495360.0	GFO/IDH/MOCA family putative oxidoreductase. NAD(P)-dependent	b4280
ythA	1.902588210499262	187.0	4496384.0	uncharacterized protein	b4655
yjhD	1.3325427271623806	187.0	4496442.0	No_gene_product	b4281
yjhE	1.4734323832927285	187.0	4496896.0	No_gene_product	b4282
yjhI	1.530272702916565	188.0	4514831.0	putative DNA-binding transcriptional regulator	b4299
yjhY	1.5766117225823966	189.0	4521984.0	No_gene_product	b4656
yjhX	1.5083439873613442	189.0	4523612.0	UPF0386 family protein	b4566
yjhZ	1.6530972711890086	189.0	4524246.0	No_gene_product	b4657
yjhR	1.5609780579625063	189.0	4524607.0	No_gene_product	b4308
nanM	1.4368264065186802	189.0	4528128.0	N-acetylneuraminic acid mutarotase	b4310
nanC	1.6638197984826817	189.0	4528601.0	N-acetylnuraminic acid outer membrane channel protein	b4311	['ACNAMtex']
fimB	1.5730490899146752	189.0	4530773.0	tyrosine recombinase/inversion of on/off regulator of fimA	b4312
fimE	1.7628499786971392	189.0	4532224.0	tyrosine recombinase/inversion of on/off regulator of fimA	b4313
yjiC	1.7257960599404953	190.0	4545306.0	uncharacterized protein	b4325
yjiS	1.499322735758172	191.0	4561567.0	DUF1127 family protein	b4341
yjiT	1.5885221477929385	191.0	4562944.0	No_gene_product	b4342
mcrC	1.6704036986065944	191.0	4567040.0	5-methylcytosine-specific restriction enzyme McrBC, subunit McrC	b4345
mcrB	1.797993031554581	191.0	4567774.0	5-methylcytosine-specific restriction enzyme McrBC, subunit McrB	b4346
yjjZ	1.5179800445648757	192.0	4595712.0	uncharacterized protein	b4567
yjjY	1.5484113877070138	193.0	4630218.0	uncharacterized protein	b4402
