# Supplementary material for: The genetic basis for adaptation of model-designed syntrophic co-cultures
Source: PLoS Comput Biol. 2019 Mar 1;15(3):e1006213. doi: 10.1371/journal.pcbi.1006213 (PMC6415869; doi:10.1371/journal.pcbi.1006213)
Supplement: S4 Data — Genes with read coverage meeting the duplication criteria. Separate spreadsheets are provided for all samples using the mutant pair, ale number, flask number, isolate number, and replicate number to identify each sample. (ZIP) [file pcbi.1006213.s004.zip › S4_Data/hisD_pyrC_2_4_1_2_genes.csv]

	Multiplicity	Group Number	Start Position	Product	Gene	iJO1366 Reactions
peaD	1.395876064397835	1.0	561831.0	No_gene_product	b4508
rzpD	1.3797166732541686	2.0	573562.0	DLP12 prophage; putative murein endopeptidase	b0556
rzoD	1.4679099373122293	2.0	573952.0	DLP12 prophage; putative lipoprotein	b4510
ycgJ	1.3999605063441694	3.0	1222055.0	uncharacterized protein	b1177
tfaR	1.7001571552698453	4.0	1426667.0	Rac prophage; putative tail fiber assembly protein	b1373
pheM	1.4502273334564222	5.0	1793482.0	phenylalanyl-tRNA synthetase operon leader peptide	b1715
ibsB	1.395154549815611	6.0	2147200.0	toxic membrane protein	b4668
yfdT	1.406928469434186	7.0	2469376.0	CPS-53 (KpLE1) prophage; uncharacterized protein	b2363
raiA	1.4591571374622994	8.0	2730512.0	cold shock protein associated with 30S ribosomal subunit	b2597
pheL	1.5124006694270014	8.0	2730957.0	pheA gene leader peptide	b2598
yfjJ	1.423119992018601	9.0	2753905.0	CP4-57 prophage; uncharacterized protein	b2626
yqaE	1.32164174332487	10.0	2790228.0	cyaR sRNA-regulated protein	b2666
yqgB	1.5015142876422696	11.0	3079278.0	uncharacterized protein	b2939
yqgC	1.4311784053293934	11.0	3079680.0	uncharacterized protein	b2940
ibsD	1.5318348769093748	12.0	3188124.0	toxic membrane protein	b4664
ibsE	1.359910684575684	12.0	3188499.0	toxic membrane protein	b4666
hpf	1.397690461361957	13.0	3339776.0	ribosome hibernation promoting factor HPF; stabilizes 100S dimers	b3203
rplD	1.3933929952852193	14.0	3445039.0	50S ribosomal subunit protein L4	b3319
bfd	1.5518583757134283	15.0	3460155.0	bacterioferritin-associated ferredoxin	b3337
rpmG	1.3741033008283714	16.0	3804672.0	50S ribosomal subunit protein L33	b3636
ilvN	1.3628636000471899	17.0	3844161.0	acetolactate synthase 1 small subunit	b3670	['ACHBS', 'ACLS']
yjhY	1.3910098656434848	18.0	4521984.0	No_gene_product	b4656
