# Supplementary material for: The genetic basis for adaptation of model-designed syntrophic co-cultures
Source: PLoS Comput Biol. 2019 Mar 1;15(3):e1006213. doi: 10.1371/journal.pcbi.1006213 (PMC6415869; doi:10.1371/journal.pcbi.1006213)
Supplement: S4 Data — Genes with read coverage meeting the duplication criteria. Separate spreadsheets are provided for all samples using the mutant pair, ale number, flask number, isolate number, and replicate number to identify each sample. (ZIP) [file pcbi.1006213.s004.zip › S4_Data/hisD_pyrC_2_4_0_1_genes.csv]

	Multiplicity	Group Number	Start Position	Product	Gene	iJO1366 Reactions
yadK	1.3704805870414896	1.0	147489.0	putative fimbrial-like adhesin protein	b0136
ykfN	1.4152323372618834	2.0	258860.0	No_gene_product	b4626
ykgP	1.4014392937647875	3.0	309426.0	No_gene_product	b4630
hha	1.350914394500736	4.0	475648.0	modulator of gene expression, with H-NS	b0460
appY	1.4741649739474083	5.0	579584.0	global transcriptional activator; DLP12 prophage	b0564
ymfE	1.3940217327250066	6.0	1192988.0	e14 prophage; putative inner membrane protein	b1138
ldrA	1.7179531634150822	7.0	1264640.0	toxic polypeptide, small	b4419
tpr	1.4718292417911336	8.0	1282560.0	protamine-like protein	b1229
tfaR	1.790869513152333	9.0	1426667.0	Rac prophage; putative tail fiber assembly protein	b1373
ynaE	1.9115690671567969	9.0	1428480.0	cold shock protein, Rac prophage	b1375
ynbG	1.419099194856333	10.0	1459456.0	uncharacterized protein	b4674
ydfK	1.8871088103793585	11.0	1627328.0	cold shock protein, function unknown, Qin prophage	b1544
tfaQ	1.8013710935656575	11.0	1628566.0	Qin prophage; putative tail fibre assembly protein	b1546
dicB	1.3805432458320617	12.0	1644032.0	Qin prophage; cell division inhibition protein	b1575
wbbK	1.4461305615572828	13.0	2097152.0	lipopolysaccharide biosynthesis protein	b2032	['O16GLCT1']
wbbH	1.4547459046374394	13.0	2099540.0	O-antigen polymerase	b2035	['O16AP2pp', 'O16AP1pp', 'O16AP3pp']
yehC	1.384203151460595	14.0	2184404.0	putative periplasmic pilin chaperone	b2110
yfaH	1.3223610131164352	15.0	2343129.0	No_gene_product	b2238
gtrS	1.5620638502300352	16.0	2463744.0	serotype-specific glucosyl transferase, CPS-53 (KpLE1) prophage	b2352
evgA	1.3754647789624577	17.0	2477233.0	response regulator in two-component regulatory system with EvgS	b2369
ypdI	1.4217814294456448	18.0	2488320.0	putative lipoprotein involved in colanic acid biosynthesis	b2376
ypdK	1.359198098054932	18.0	2490399.0	inner membrane protein	b4680
ypfM	1.332277917726581	19.0	2584192.0	stress-induced small enterobacterial protein	b4606
shoB	1.3006803309727968	20.0	2693504.0	toxic membrane protein	b4687
yfjI	1.5241980838087248	21.0	2752512.0	CP4-57 prophage; uncharacterized protein	b2625
ypjC	1.506788473889295	22.0	2777088.0	No_gene_product	b2650
ygaQ	1.3966805139451373	22.0	2779755.0	No_gene_product	b4462
yqcG	1.504362566102843	23.0	2898944.0	membrane stress resistance protein	b4682
yqeH	1.434048683741589	24.0	2980894.0	putative LuxR family transcriptional regulator	b2846
yqeJ	1.4801038110382523	24.0	2982662.0	uncharacterized protein	b2848
yqeL	1.55651238026773	24.0	2983177.0	uncharacterized protein	b4683
yqeK	1.4555371761389704	24.0	2983293.0	uncharacterized protein	b2849
ygeF	1.550735125783287	24.0	2983936.0	No_gene_product	b2850
ygeG	1.4303697844984085	24.0	2984626.0	SycD-like chaperone family TPR-repeat-containing protein	b2851
ygeH	1.5658270437072193	24.0	2985452.0	putative transcriptional regulator	b2852
ygeI	1.4840278429497598	24.0	2987008.0	uncharacterized protein	b2853
ygeN	1.5371634305585247	24.0	2988672.0	No_gene_product	b2858
ygiZ	1.3684612183311666	25.0	3165237.0	inner membrane protein	b3027
yqiJ	1.40257494854374	26.0	3185566.0	DUF1449 family inner membrane protein	b3050
ibsD	1.3563434749060197	26.0	3188124.0	toxic membrane protein	b4664
yhaI	1.3662837943829684	27.0	3246269.0	DUF805 family inner membrane protein	b3104
tdcR	1.3984336978292584	28.0	3260928.0	L-threonine dehydratase operon activator protein	b3119
yhaC	1.5486686452632388	28.0	3262464.0	pentapetide repeats-related protein	b3121
gltF	1.3603225177464993	29.0	3354624.0	periplasmic protein	b3214
yhdU	1.358656081001341	30.0	3405979.0	putative membrane protein	b3263
yhhZ	1.3982219467352277	31.0	3575808.0	putative Hcp1 family polymorphic toxin protein; putative colicin-like DNase/tRNase activity	b3442
gadE	1.516243433143113	32.0	3651725.0	gad regulon transcriptional activator	b3512
yibA	1.4457080061730936	33.0	3760128.0	putative immunity protein for polymorphic toxin RhsA; HEAT-domain protein; lethality reduction protein	b3594
yibG	1.475806849190473	33.0	3761536.0	TPR-like repeat protein	b3596
yibV	1.46141625873636	33.0	3762704.0	No_gene_product	b4615
yibU	1.396737091547102	33.0	3763307.0	No_gene_product	b4652
waaL	1.3514498352221698	34.0	3790848.0	O-antigen ligase	b3622	['ECA4OALpp', 'O16A4Lpp']
waaU	1.4801728726511045	34.0	3791598.0	lipopolysaccharide core biosynthesis	b3623	['HEPT4']
waaS	1.5253471717903149	35.0	3797540.0	lipopolysaccharide rhamnose:KdoIII transferase; lipopolysaccharide core biosynthesis protein	b3629	['RHAT1']
yigG	1.4721353889563116	36.0	3996172.0	PRK11371 family inner membrane protein	b3818
yjbI	1.4491910990356869	37.0	4240630.0	No_gene_product	b4038
yjbM	1.5249787603727503	38.0	4250526.0	uncharacterized protein	b4048
yjbS	1.551316574089516	39.0	4258816.0	uncharacterized protein	b4621
yjcF	1.416940729981455	40.0	4272128.0	pentapeptide repeats protein	b4066
adiY	1.3623150517673148	41.0	4327424.0	adi system transcriptional activator	b4116
yjdO	1.4772768246837764	42.0	4342784.0
yjgL	1.4945909717220995	43.0	4465253.0	SopA-central-domain-like hexapeptide repeat protein	b4253
