# Supplementary material for: The genetic basis for adaptation of model-designed syntrophic co-cultures
Source: PLoS Comput Biol. 2019 Mar 1;15(3):e1006213. doi: 10.1371/journal.pcbi.1006213 (PMC6415869; doi:10.1371/journal.pcbi.1006213)
Supplement: S4 Data — Genes with read coverage meeting the duplication criteria. Separate spreadsheets are provided for all samples using the mutant pair, ale number, flask number, isolate number, and replicate number to identify each sample. (ZIP) [file pcbi.1006213.s004.zip › S4_Data/hisD_pyrC_4_24_1_2_genes.csv]

	Multiplicity	Group Number	Start Position	Product	Gene	iJO1366 Reactions
yadC	1.409677967424503	1.0	146201.0	putative fimbrial-like adhesin protein	b0135
ykfN	1.534664754850092	2.0	258860.0	No_gene_product	b4626
yagL	1.5267969231423255	3.0	288930.0	CP4-6 prophage; DNA-binding protein	b0278
ykgP	1.536382768247887	4.0	309426.0	No_gene_product	b4630
ykgQ	1.3174143301780903	4.0	313149.0	No_gene_product	b4631
ylcG	1.4690542606315407	5.0	569185.0	uncharacterized protein, DLP12 prophage	b4509
ylcI	1.4697008837955092	6.0	575706.0	DUF3950 family protein, DLP12 prophage	b4589
ymdE	1.4024044050500326	7.0	1090960.0	No_gene_product	b1028
xisE	1.3785048245339133	8.0	1196242.0	e14 prophage; putative excisionase	b1141
ymiB	1.4160936662481671	9.0	1341052.0	uncharacterized protein	b4672
ydaE	1.4154266204940618	10.0	1412096.0	conserved protein, Rac prophage	b4526
tfaQ	1.788850645910654	11.0	1628566.0	Qin prophage; putative tail fibre assembly protein	b1546
yfbO	1.5111267129019257	12.0	2382113.0	uncharacterized protein	b2274
yfdR	1.4770981679967814	13.0	2468462.0	CPS-53 (KpLE1) prophage; conserved protein	b2361
yffM	1.3554239568146347	14.0	2554880.0	CPZ-55 prophage; uncharacterized protein	b2444
pheL	1.4006209841102377	15.0	2730957.0	pheA gene leader peptide	b2598
rplS	1.3634898247040335	16.0	2737541.0	50S ribosomal subunit protein L19	b2606
alpA	1.3739902393162868	17.0	2752002.0	CP4-57 prophage; DNA-binding transcriptional activator	b2624
yfjJ	1.434443488538367	17.0	2753905.0	CP4-57 prophage; uncharacterized protein	b2626
yfjU	1.5268616274599136	18.0	2765360.0	No_gene_product	b2638
yfjW	1.4267206759288253	18.0	2766676.0	CP4-57 prophage; putative inner membrane protein	b2642
ypjC	1.398398214342178	19.0	2777088.0	No_gene_product	b2650
yqcG	1.6057163239385348	20.0	2898944.0	membrane stress resistance protein	b4682
yqeH	1.4082050335226841	21.0	2980894.0	putative LuxR family transcriptional regulator	b2846
yqeJ	1.5141416582377998	21.0	2982662.0	uncharacterized protein	b2848
yqeL	1.3605476957365765	21.0	2983177.0	uncharacterized protein	b4683
yqeK	1.4666225387051381	21.0	2983293.0	uncharacterized protein	b2849
ygeG	1.6654288613691952	21.0	2984626.0	SycD-like chaperone family TPR-repeat-containing protein	b2851
yqfG	1.3224478539913025	22.0	3026175.0	uncharacterized protein	b4684
ibsC	1.32661614879251	23.0	3050248.0	toxic membrane protein	b4665
yqgC	1.3908046029131365	24.0	3079680.0	uncharacterized protein	b2940
yrbN	1.4512362718169087	25.0	3301248.0	uncharacterized protein	b4685
fis	1.3484996964988512	26.0	3404800.0	global DNA-binding transcriptional dual regulator	b3261
rpsL	1.3933077390456727	27.0	3467536.0	30S ribosomal subunit protein S12	b3342
yhhH	2.2307726270412394	28.0	3616768.0	putative NTF2 fold immunity protein for polymorphic toxin RhsB	b3483
yrhC	1.7541212876184635	28.0	3617246.0	No_gene_product	b4552
yhhI	2.2139009216683156	28.0	3618816.0	putative transposase	b3484
yhhJ	1.7802404063463313	28.0	3619038.0	putative ABC transporter permease	b3485
rbbA	1.6059089471982606	28.0	3620864.0	ribosome-associated ATPase: ATP-binding protein/ATP-binding membrane protein	b3486
yhiI	1.6527461352676205	28.0	3622912.0	putative membrane fusion protein (MFP) of efflux pump	b3487
yhiJ	2.211203656434297	28.0	3624327.0	DUF4049 family protein	b3488
yhiL	2.1837321338727755	28.0	3626211.0	No_gene_product	b4660
yhiM	1.8226516553105316	28.0	3629056.0	acid resistance protein, inner membrane	b3491
yhiN	1.6910228672101522	28.0	3629567.0	putative oxidoreductase	b3492
pitA	1.8601606997625162	28.0	3631001.0	phosphate transporter, low-affinity; tellurite importer	b3493	['PIt2rpp']
uspB	1.874465273610715	28.0	3632744.0	universal stress (ethanol tolerance) protein B	b3494
uspA	1.9296679867503828	28.0	3633470.0	universal stress global response regulator	b3495
dtpB	2.004438821157257	28.0	3634221.0	dipeptide and tripeptide permease B	b3496	['LALADGLUtpp', 'LALALGLUtpp']
rsmJ	1.4583062350059568	28.0	3635739.0	16S rRNA m(2)G1516 methyltransferase, SAM-dependent	b3497
prlC	1.6390123252947817	28.0	3637248.0	oligopeptidase A	b3498
rlmJ	1.6286688833018763	28.0	3639296.0	23S rRNA m(6)A2030 methyltransferase, SAM-dependent	b3499
gor	1.6106773711828384	28.0	3639658.0	glutathione oxidoreductase	b3500	['GTHOr']
dinQ	1.6387313041099763	28.0	3641088.0	UV-inducible membrane toxin, DinQ-AgrB type I toxin-antitoxin system	b4613
arsR	2.013827713571619	28.0	3641887.0	arsenical resistance operon transcriptional repressor; autorepressor	b3501
arsB	1.8513123740305935	28.0	3643392.0	arsenite/antimonite transporter	b3502	['ASO3t8pp']
arsC	1.7506005140797727	28.0	3643596.0	arsenate reductase	b3503	['ASR']
slp	2.309085111047462	28.0	3647488.0	outer membrane lipoprotein	b3506
dctR	1.8676366596469864	28.0	3648042.0	Putative LuxR family repressor for dicarboxylate transport	b3507
yhiD	1.7444133805403734	28.0	3648614.0	putative Mg(2+) transport ATPase, inner membrane protein	b3508
hdeB	2.0390279090227676	28.0	3649536.0	acid-resistance protein	b3509
hdeA	2.418219939382957	28.0	3650048.0	stress response protein acid-resistance protein	b3510
hdeD	1.7979995953318015	28.0	3650354.0	acid-resistance membrane protein	b3511
gadE	2.227773384669018	28.0	3651725.0	gad regulon transcriptional activator	b3512
mdtE	1.7979076605283861	28.0	3653632.0	anaerobic multidrug efflux transporter, ArcA-regulated	b3513
mdtF	1.781458445774048	28.0	3653773.0	anaerobic multidrug efflux transporter, ArcA-regulated	b3514
gadW	2.1132677450818127	28.0	3657728.0	transcriptional activator of gadA and gadBC; repressor of gadX	b3515
gadX	1.9584861142357	28.0	3658345.0	acid resistance regulon transcriptional activator; autoactivator	b3516
gadA	2.1767411279194095	28.0	3659539.0	glutamate decarboxylase A, PLP-dependent	b3517	['GLUDC']
yhjA	1.6743541239507704	28.0	3661824.0	putative cytochrome C peroxidase	b3518
treF	1.7011635525329805	28.0	3662951.0	cytoplasmic trehalase	b3519	['TREH']
yhjB	1.6727069422007004	28.0	3664651.0	putative DNA-binding transcriptional response regulator	b3520
yhjC	1.9207840413814337	28.0	3665920.0	LysR family putative transcriptional regulator	b3521
yhjD	1.728355808452514	28.0	3666721.0	inner membrane putative BrbK family alternate lipid exporter	b3522
yhjE	1.695723481580158	28.0	3668145.0	putative MFS transporter; membrane protein	b3523
yhjG	1.618602543085555	28.0	3670016.0	putative inner membrane-anchored periplasmic AsmA family protein	b3524
yhjH	1.5106394112403008	28.0	3672064.0	cyclic-di-GMP phosphodiesterase, FlhDC-regulated	b3525
kdgK	1.5615733327537915	28.0	3672778.0	2-dehydro-3-deoxygluconokinase	b3526	['DDGLK']
yhjJ	1.664420229762575	28.0	3673803.0	putative periplasmic M16 family chaperone	b3527
dctA	1.8284818759206758	28.0	3676160.0	C4-dicarboxylic acid, orotate and citrate transporter	b3528	['FUMt2_2pp', 'ASPt2_2pp', 'SUCCt2_2pp', 'MALDt2_2pp', 'MALt2_2pp', 'OROTt2_2pp']
yhjK	1.694143958628356	28.0	3678208.0	cyclic-di-GMP phosphodiesterase	b3529
bcsC	1.5928675114663828	28.0	3679059.0	cellulose synthase subunit	b3530
bcsZ	1.553037858280597	28.0	3682514.0	endo-1,4-D-glucanase	b3531
bcsB	1.6370880340441154	28.0	3683627.0	regulator of cellulose synthase, cyclic di-GMP binding	b3532
bcsA	1.73680885731017	28.0	3686400.0	cellulose synthase, catalytic subunit	b3533
bcsQ	1.8794119538172203	28.0	3688592.0	No_gene_product	b3534
yhjR	2.049881013161544	28.0	3689472.0	DUF2629 family protein	b3535
bcsE	1.9804114039155527	28.0	3689817.0	cellulose production protein	b3536
bcsF	1.614743366017299	28.0	3691520.0	DUF2636 family cellulose production small membrane protein	b3537
bcsG	1.7936271104136428	28.0	3691573.0	DUF3260 family cellulose production inner membrane protein	b3538
ldrD	2.09717332185768	28.0	3693339.0	toxic polypeptide, small	b4453
yhjV	1.940477002440781	28.0	3694592.0	putative transporter	b3539
dppF	1.844838685339807	28.0	3695223.0	dipeptide/heme ABC transporter ATPas	b3540	['PROGLYabcpp', 'CGLYabcpp', 'ALAALAabcpp']
dppD	1.588739071986311	28.0	3696640.0	dipeptide/heme ABC transporter ATPas	b3541	['PROGLYabcpp', 'CGLYabcpp', 'ALAALAabcpp']
dppC	1.5602024378009236	28.0	3697218.0	dipeptide/heme ABC transporter permease	b3542	['PROGLYabcpp', 'CGLYabcpp', 'ALAALAabcpp']
dppB	1.7081518020859738	28.0	3698688.0	dipeptide/heme ABC transporter permease	b3543	['PROGLYabcpp', 'CGLYabcpp', 'ALAALAabcpp']
dppA	1.7569072538340131	28.0	3699457.0	dipeptide/heme ABC transporter periplasmic binding protein; dipeptide chemotaxis receptor	b3544	['PROGLYabcpp', 'CGLYabcpp', 'ALAALAabcpp']
eptB	1.806934223780049	28.0	3702784.0	KDO phosphoethanolamine transferase, Ca(2+)-inducible	b3546	['PETNT181pp', 'PETNT161pp']
yhjX	1.8288928070022783	28.0	3704832.0	pyruvate-inducible inner membrane protein, putative transporter	b3547
yhjY	1.901921697535444	28.0	3705595.0	autotransporter beta-domain protein	b3548
tag	1.6749911543717766	28.0	3706880.0	3-methyl-adenine DNA glycosylase I, constitutive	b3549
yiaC	1.7820264965279453	28.0	3707011.0	GNAT family putative N-acetyltransferase	b3550
bisC	1.683283158560911	28.0	3707420.0	biotin sulfoxide reductase	b3551	['METSOXR1', 'BSORx', 'BSORy']
yiaD	1.5312031242780815	28.0	3709906.0	multicopy suppressor of bamB; outer membrane lipoprotein	b3552
ghrB	1.8377084527914573	28.0	3710976.0	glyoxylate/hydroxypyruvate reductase B	b3553	['2DGULRx', 'DKGLCNR2x', '2DGULRy', 'GLYCLTDy', 'DKGLCNR2y', 'HPYRRy', '2DGULRGy', 'HPYRRx', '2DGULRGx', 'GLYCLTDx']
yiaF	1.839850102235136	28.0	3711693.0	barrier effect co-colonization resistance factor; DUF3053 family lipoprotein	b3554
yiaG	2.014274166840276	28.0	3713024.0	HTH_CROC1 family putative transcriptional regulator	b3555
cspA	1.867390517445932	28.0	3713536.0	RNA chaperone and antiterminator, cold-inducible	b3556
hokA	2.1624934503452082	28.0	3713807.0	toxic polypeptide, small	b4455
mokA	2.2061301578141235	28.0	3713807.0	No_gene_product	b4647
insJ	2.0291738854076407	28.0	3714039.0	IS150 transposase A	b3557
insK	2.0803323477631537	28.0	3715072.0	IS150 transposase B	b3558
glyS	1.806571294394215	28.0	3715687.0	glycine tRNA synthetase, beta subunit	b3559	['GLYTRS']
glyQ	1.7235433923871295	28.0	3717766.0	glycine tRNA synthetase, alpha subunit	b3560	['GLYTRS']
ysaB	1.9590506775057652	28.0	3718772.0	uncharacterized protein	b4553
wecH	1.8027382990845586	28.0	3719246.0	O-acetyltransferase for enterobacterial common antigen (ECA)	b3561
yiaA	2.11887997552789	28.0	3720283.0	YiaAB family inner membrane protein, tandem domains	b3562
yiaB	1.9130723995344197	28.0	3720766.0	YiaAB family inner membrane protein	b3563
xylB	1.5437748424568554	28.0	3721276.0	xylulokinase	b3564	['DXYLK', 'XYLK']
xylA	1.7108382442602135	28.0	3723264.0	D-xylose isomerase	b3565	['XYLI2', 'XYLI1']
xylF	2.1050161027951404	28.0	3725312.0	D-xylose transporter subunit	b3566	['XYLabcpp']
xylG	1.9603023823745716	28.0	3725560.0	D-xylose ABC transporter dual domain ATPase	b3567	['XYLabcpp']
xylH	1.795898006170814	28.0	3727360.0	D-xylose ABC transporter permease	b3568	['XYLabcpp']
xylR	1.589397810889471	28.0	3729408.0	xylose divergent operon transcriptional activator	b3569
bax	1.9887036911668146	28.0	3729712.0	putative glucosaminidase	b3570
malS	1.720220352555821	28.0	3730856.0	alpha-amylase	b3571	['AAMYLpp']
avtA	1.6988260625025349	28.0	3733504.0	valine-pyruvate aminotransferase; transaminase C; alanine-valine transaminase	b3572	['VPAMTr']
ysaA	1.8719304997451158	28.0	3734468.0	putative hydrogenase, 4Fe-4S ferredoxin-type component	b3573
yiaJ	2.003459587215135	28.0	3735552.0	transcriptional repressor for the yiaKLMNO-lyxK-sgbHUE operon	b3574
yiaK	1.5841372481748728	28.0	3736092.0	2,3-diketo-L-gulonate reductase, NADH-dependent	b3575	['DOGULNR']
yiaL	1.6649997939564651	28.0	3737102.0	DUF386 family protein	b3576
yiaM	2.0031344592229217	28.0	3737687.0	2,3-diketo-L-gulonate TRAP transporter small permease protein	b3577	['XYLUt2pp']
yiaN	1.7383550572361024	28.0	3738163.0	2,3-diketo-L-gulonate TRAP transporter large permease protein	b3578	['XYLUt2pp']
yiaO	1.6448345362189902	28.0	3739648.0	2,3-diketo-L-gulonate-binding periplasmic protein	b3579	['XYLUt2pp']
lyxK	1.6735349176172987	28.0	3740443.0	L-xylulose kinase	b3580	['3KGK', 'XYLK2']
sgbH	1.5359162118314988	28.0	3741936.0	3-keto-L-gulonate 6-phosphate decarboxylase	b3581	['KG6PDC']
sgbU	1.5189065671869892	28.0	3742591.0	putative L-xylulose 5-phosphate 3-epimerase	b3582
sgbE	1.5670037591631671	28.0	3743744.0	L-ribulose-5-phosphate 4-epimerase	b3583	['RBP4E']
ysaC	1.7205895895343313	28.0	3744256.0	No_gene_product	b4648
ysaD	1.5275048988095883	28.0	3744277.0	No_gene_product	b4649
yiaT	1.7267146390764374	28.0	3744487.0	putative outer membrane protein	b3584
yiaU	1.6056427560336524	28.0	3745792.0	putative DNA-binding transcriptional regulator	b3585
yiaV	1.6080030230400653	28.0	3746322.0	signal-anchored membrane fusion protein (MFP) component of efflux pump	b3586
yiaW	1.8810760264392072	28.0	3747464.0	DUF3302 family inner membrane protein	b3587
aldB	1.7353961160391238	28.0	3748332.0	aldehyde dehydrogenase B	b3588	['ALDD2y', 'ALDD3y']
yiaY	1.8178069168058686	28.0	3750035.0	L-threonine dehydrogenase	b3589
selB	1.5902333177454289	28.0	3751936.0	selenocysteinyl-tRNA-specific translation factor	b3590
selA	1.6692833414066899	28.0	3753217.0	selenocysteine synthase	b3591	['SELCYSS']
yibF	1.8388181951674876	28.0	3754706.0	glutathione S-transferase homolog	b3592
yibS	1.3366707517927208	28.0	3762176.0	No_gene_product	b4650
waaB	1.4737057903952662	29.0	3796992.0	lipopolysaccharide 1,6-galactosyltransferase; UDP-D-galactose:(glucosyl)lipopolysaccharide-1, 6-D-galactosyltransferase	b3628	['GALT1']
ilvX	1.5033197080937915	30.0	3943866.0	uncharacterized protein	b4669
yigF	1.381192291710282	31.0	3995778.0	DUF2628 family putative inner membrane protein	b3817
yigG	1.4499305688214956	31.0	3996172.0	PRK11371 family inner membrane protein	b3818
yihG	1.4110295521158227	32.0	4039029.0	inner membrane protein, inner membrane acyltransferase	b3862
yiiF	1.443941455840094	33.0	4073110.0	putative thymol sensitivity protein, CopG family putative transcriptional regulator	b3890
yjbT	1.3864031967399997	34.0	4229704.0	putative periplasmic protein	b4620
yjbL	1.3965808776278865	35.0	4250248.0	uncharacterized protein	b4047
yjbS	1.4053830041298012	36.0	4258816.0	uncharacterized protein	b4621
yjdQ	1.3987908540531353	37.0	4352007.0	No_gene_product	b4654
ecnB	1.5760258268157448	38.0	4366369.0	entericidin B membrane lipoprotein	b4411
yjhY	1.4467343235124042	39.0	4521984.0	No_gene_product	b4656
