# Supplementary material for: The genetic basis for adaptation of model-designed syntrophic co-cultures
Source: PLoS Comput Biol. 2019 Mar 1;15(3):e1006213. doi: 10.1371/journal.pcbi.1006213 (PMC6415869; doi:10.1371/journal.pcbi.1006213)
Supplement: S4 Data — Genes with read coverage meeting the duplication criteria. Separate spreadsheets are provided for all samples using the mutant pair, ale number, flask number, isolate number, and replicate number to identify each sample. (ZIP) [file pcbi.1006213.s004.zip › S4_Data/hisD_pyrC_4_24_0_1_genes.csv]

	Multiplicity	Group Number	Start Position	Product	Gene	iJO1366 Reactions
thrL	1.3125032481459529	0.0	189.0	thr operon leader peptide	b0001
rpsT	1.4451321203413836	1.0	20992.0	30S ribosomal subunit protein S20	b0023
ykgR	1.3202784461762718	2.0	308851.0	uncharacterized protein	b4671
ompF	2.230368981276606	3.0	981349.0	outer membrane porin 1a (Ia;b;F)	b0929	['LCTStex', 'MALDtex', 'TSULtex', 'GAMtex', 'TTRCYCtex', 'MAN6Ptex', 'ASNtex', 'UACGAMtex', 'PROGLYtex', 'HPPPNtex', 'ILEtex', 'XTSNtex', 'NOtex', 'PPPNtex', 'QUIN2tex', 'Zn2tex', 'OROTtex', 'HYXNtex', 'TUNGStex', 'GBBTNtex', 'Htex', 'NMNtex', '34dhpactex', 'UDPACGALtex', 'CMPtex', 'TREtex', 'AKGtex', 'MANGLYCtex', 'NO3tex', '3GMPtex', 'ORNtex', 'PROtex', 'TRPtex', 'FE2tex', 'TYMtex', 'PACALDtex'…
ldrA	1.5761992395127742	4.0	1264640.0	toxic polypeptide, small	b4419
ldrC	1.6028491532947968	4.0	1265693.0	toxic polypeptide, small	b4423
tfaR	1.7266728294041669	5.0	1426667.0	Rac prophage; putative tail fiber assembly protein	b1373
ynaE	1.669185922152718	5.0	1428480.0	cold shock protein, Rac prophage	b1375
ynbG	1.6025388049374558	6.0	1459456.0	uncharacterized protein	b4674
ydfK	1.6130991201340366	7.0	1627328.0	cold shock protein, function unknown, Qin prophage	b1544
tfaQ	1.7268586629971716	7.0	1628566.0	Qin prophage; putative tail fibre assembly protein	b1546
lpp	1.8523014349773343	8.0	1751677.0	murein lipoprotein	b1677	['ALPATE160pp', 'ALPATG160pp']
rpmI	1.3248170700662714	9.0	1794058.0	50S ribosomal subunit protein L35	b1717
gtrS	1.5545286987212947	10.0	2463744.0	serotype-specific glucosyl transferase, CPS-53 (KpLE1) prophage	b2352
ypjC	1.4248951691224148	11.0	2777088.0	No_gene_product	b2650
yqcG	1.4324738692557797	12.0	2898944.0	membrane stress resistance protein	b4682
yqeJ	1.4028489443745755	13.0	2982662.0	uncharacterized protein	b2848
yqeL	1.4501811210366256	13.0	2983177.0	uncharacterized protein	b4683
yqeK	1.5211901694281964	13.0	2983293.0	uncharacterized protein	b2849
ygeF	1.513101107503893	13.0	2983936.0	No_gene_product	b2850
ygeG	1.3493513163878816	13.0	2984626.0	SycD-like chaperone family TPR-repeat-containing protein	b2851
ygeI	1.4025735275948583	13.0	2987008.0	uncharacterized protein	b2853
pbl	1.4295782997842896	13.0	2987297.0	No_gene_product	b2854
ygeN	1.5234422419107987	13.0	2988672.0	No_gene_product	b2858
rpmD	1.3145455405620057	14.0	3438080.0	50S ribosomal subunit protein L30	b3302
rpsN	1.45592482308331	14.0	3440128.0	30S ribosomal subunit protein S14	b3307
rplX	1.4265034959463876	14.0	3440811.0	50S ribosomal subunit protein L24	b3309
rpmC	1.4649881581878974	14.0	3441926.0	50S ribosomal subunit protein L29	b3312
tufA	1.8804102806277574	15.0	3463503.0	translation elongation factor EF-Tu 1	b3339
yhhH	2.0003437673692464	16.0	3616768.0	putative NTF2 fold immunity protein for polymorphic toxin RhsB	b3483
yrhC	1.9604713434205612	16.0	3617246.0	No_gene_product	b4552
yhhI	2.1047882122722004	16.0	3618816.0	putative transposase	b3484
yhhJ	1.6610146824726644	16.0	3619038.0	putative ABC transporter permease	b3485
rbbA	1.7397523627878473	16.0	3620864.0	ribosome-associated ATPase: ATP-binding protein/ATP-binding membrane protein	b3486
yhiI	1.8024327308340427	16.0	3622912.0	putative membrane fusion protein (MFP) of efflux pump	b3487
yhiJ	2.0354885867083006	16.0	3624327.0	DUF4049 family protein	b3488
yhiL	2.044127892627565	16.0	3626211.0	No_gene_product	b4660
yhiM	1.77175335892091	16.0	3629056.0	acid resistance protein, inner membrane	b3491
yhiN	1.5672232040645622	16.0	3629567.0	putative oxidoreductase	b3492
pitA	1.7436523209079542	16.0	3631001.0	phosphate transporter, low-affinity; tellurite importer	b3493	['PIt2rpp']
uspB	1.6426273746630642	16.0	3632744.0	universal stress (ethanol tolerance) protein B	b3494
uspA	1.6466684771899627	16.0	3633470.0	universal stress global response regulator	b3495
dtpB	1.6807366614745316	16.0	3634221.0	dipeptide and tripeptide permease B	b3496	['LALADGLUtpp', 'LALALGLUtpp']
rsmJ	1.7799195832011676	16.0	3635739.0	16S rRNA m(2)G1516 methyltransferase, SAM-dependent	b3497
prlC	1.6915888933268606	16.0	3637248.0	oligopeptidase A	b3498
rlmJ	1.7580431050498913	16.0	3639296.0	23S rRNA m(6)A2030 methyltransferase, SAM-dependent	b3499
gor	1.7865824619599728	16.0	3639658.0	glutathione oxidoreductase	b3500	['GTHOr']
dinQ	1.8255584239295106	16.0	3641088.0	UV-inducible membrane toxin, DinQ-AgrB type I toxin-antitoxin system	b4613
arsR	1.8109137168907783	16.0	3641887.0	arsenical resistance operon transcriptional repressor; autorepressor	b3501
arsB	1.7213780125740183	16.0	3643392.0	arsenite/antimonite transporter	b3502	['ASO3t8pp']
arsC	1.7667766784786056	16.0	3643596.0	arsenate reductase	b3503	['ASR']
slp	1.84349021853353	16.0	3647488.0	outer membrane lipoprotein	b3506
dctR	1.949187908850423	16.0	3648042.0	Putative LuxR family repressor for dicarboxylate transport	b3507
yhiD	1.7643637822767528	16.0	3648614.0	putative Mg(2+) transport ATPase, inner membrane protein	b3508
hdeB	1.9590202297590076	16.0	3649536.0	acid-resistance protein	b3509
hdeA	1.7146424760071663	16.0	3650048.0	stress response protein acid-resistance protein	b3510
hdeD	1.7551097474122714	16.0	3650354.0	acid-resistance membrane protein	b3511
gadE	2.1010796530803524	16.0	3651725.0	gad regulon transcriptional activator	b3512
mdtE	1.7376512939387538	16.0	3653632.0	anaerobic multidrug efflux transporter, ArcA-regulated	b3513
mdtF	1.64077432439352	16.0	3653773.0	anaerobic multidrug efflux transporter, ArcA-regulated	b3514
gadW	1.8672069986853392	16.0	3657728.0	transcriptional activator of gadA and gadBC; repressor of gadX	b3515
gadX	1.8915688330511724	16.0	3658345.0	acid resistance regulon transcriptional activator; autoactivator	b3516
gadA	2.275551844943559	16.0	3659539.0	glutamate decarboxylase A, PLP-dependent	b3517	['GLUDC']
yhjA	1.6742357204858855	16.0	3661824.0	putative cytochrome C peroxidase	b3518
treF	1.7996909026468757	16.0	3662951.0	cytoplasmic trehalase	b3519	['TREH']
yhjB	1.6445268308432583	16.0	3664651.0	putative DNA-binding transcriptional response regulator	b3520
yhjC	1.7344336532115876	16.0	3665920.0	LysR family putative transcriptional regulator	b3521
yhjD	1.6774080506700433	16.0	3666721.0	inner membrane putative BrbK family alternate lipid exporter	b3522
yhjE	1.7066238006961212	16.0	3668145.0	putative MFS transporter; membrane protein	b3523
yhjG	1.6481061101669314	16.0	3670016.0	putative inner membrane-anchored periplasmic AsmA family protein	b3524
yhjH	1.4934439271167586	16.0	3672064.0	cyclic-di-GMP phosphodiesterase, FlhDC-regulated	b3525
kdgK	1.855643940623384	16.0	3672778.0	2-dehydro-3-deoxygluconokinase	b3526	['DDGLK']
yhjJ	1.7697257060296525	16.0	3673803.0	putative periplasmic M16 family chaperone	b3527
dctA	1.7019041859492567	16.0	3676160.0	C4-dicarboxylic acid, orotate and citrate transporter	b3528	['FUMt2_2pp', 'ASPt2_2pp', 'SUCCt2_2pp', 'MALDt2_2pp', 'MALt2_2pp', 'OROTt2_2pp']
yhjK	1.69145979272705	16.0	3678208.0	cyclic-di-GMP phosphodiesterase	b3529
bcsC	1.6808531873228183	16.0	3679059.0	cellulose synthase subunit	b3530
bcsZ	1.6537396911327313	16.0	3682514.0	endo-1,4-D-glucanase	b3531
bcsB	1.5773555374248043	16.0	3683627.0	regulator of cellulose synthase, cyclic di-GMP binding	b3532
bcsA	1.695853651332502	16.0	3686400.0	cellulose synthase, catalytic subunit	b3533
bcsQ	1.7430312448032734	16.0	3688592.0	No_gene_product	b3534
yhjR	1.7339434458246645	16.0	3689472.0	DUF2629 family protein	b3535
bcsE	1.721377044862545	16.0	3689817.0	cellulose production protein	b3536
bcsF	1.6457422996505733	16.0	3691520.0	DUF2636 family cellulose production small membrane protein	b3537
bcsG	1.6453387752771915	16.0	3691573.0	DUF3260 family cellulose production inner membrane protein	b3538
ldrD	1.9602002699173746	16.0	3693339.0	toxic polypeptide, small	b4453
yhjV	1.657191519003247	16.0	3694592.0	putative transporter	b3539
dppF	1.6804652602762595	16.0	3695223.0	dipeptide/heme ABC transporter ATPas	b3540	['PROGLYabcpp', 'CGLYabcpp', 'ALAALAabcpp']
dppD	1.678086409886727	16.0	3696640.0	dipeptide/heme ABC transporter ATPas	b3541	['PROGLYabcpp', 'CGLYabcpp', 'ALAALAabcpp']
dppC	1.7224481506511224	16.0	3697218.0	dipeptide/heme ABC transporter permease	b3542	['PROGLYabcpp', 'CGLYabcpp', 'ALAALAabcpp']
dppB	1.6994489367881511	16.0	3698688.0	dipeptide/heme ABC transporter permease	b3543	['PROGLYabcpp', 'CGLYabcpp', 'ALAALAabcpp']
dppA	1.6746029038258872	16.0	3699457.0	dipeptide/heme ABC transporter periplasmic binding protein; dipeptide chemotaxis receptor	b3544	['PROGLYabcpp', 'CGLYabcpp', 'ALAALAabcpp']
eptB	1.6984259036059788	16.0	3702784.0	KDO phosphoethanolamine transferase, Ca(2+)-inducible	b3546	['PETNT181pp', 'PETNT161pp']
yhjX	1.6162708440770663	16.0	3704832.0	pyruvate-inducible inner membrane protein, putative transporter	b3547
yhjY	1.674376092641975	16.0	3705595.0	autotransporter beta-domain protein	b3548
tag	1.6017432310770094	16.0	3706880.0	3-methyl-adenine DNA glycosylase I, constitutive	b3549
yiaC	1.6433589100767971	16.0	3707011.0	GNAT family putative N-acetyltransferase	b3550
bisC	1.5936222668100886	16.0	3707420.0	biotin sulfoxide reductase	b3551	['METSOXR1', 'BSORx', 'BSORy']
yiaD	1.744736417776334	16.0	3709906.0	multicopy suppressor of bamB; outer membrane lipoprotein	b3552
ghrB	1.6590430293472374	16.0	3710976.0	glyoxylate/hydroxypyruvate reductase B	b3553	['2DGULRx', 'DKGLCNR2x', '2DGULRy', 'GLYCLTDy', 'DKGLCNR2y', 'HPYRRy', '2DGULRGy', 'HPYRRx', '2DGULRGx', 'GLYCLTDx']
yiaF	1.9100201466657138	16.0	3711693.0	barrier effect co-colonization resistance factor; DUF3053 family lipoprotein	b3554
yiaG	1.8469636804802734	16.0	3713024.0	HTH_CROC1 family putative transcriptional regulator	b3555
cspA	1.915331878235012	16.0	3713536.0	RNA chaperone and antiterminator, cold-inducible	b3556
hokA	1.9337576476377885	16.0	3713807.0	toxic polypeptide, small	b4455
mokA	1.931705041578187	16.0	3713807.0	No_gene_product	b4647
insJ	1.7485047165517142	16.0	3714039.0	IS150 transposase A	b3557
insK	2.011658241317053	16.0	3715072.0	IS150 transposase B	b3558
glyS	1.8303578297617142	16.0	3715687.0	glycine tRNA synthetase, beta subunit	b3559	['GLYTRS']
glyQ	1.688099317901774	16.0	3717766.0	glycine tRNA synthetase, alpha subunit	b3560	['GLYTRS']
ysaB	1.6771803880245066	16.0	3718772.0	uncharacterized protein	b4553
wecH	1.583069360669964	16.0	3719246.0	O-acetyltransferase for enterobacterial common antigen (ECA)	b3561
yiaA	1.6716673587075728	16.0	3720283.0	YiaAB family inner membrane protein, tandem domains	b3562
yiaB	1.62702418382651	16.0	3720766.0	YiaAB family inner membrane protein	b3563
xylB	1.7573180660974845	16.0	3721276.0	xylulokinase	b3564	['DXYLK', 'XYLK']
xylA	1.6561826921682312	16.0	3723264.0	D-xylose isomerase	b3565	['XYLI2', 'XYLI1']
xylF	1.8023515483616939	16.0	3725312.0	D-xylose transporter subunit	b3566	['XYLabcpp']
xylG	1.660136569656082	16.0	3725560.0	D-xylose ABC transporter dual domain ATPase	b3567	['XYLabcpp']
xylH	1.5512973284239677	16.0	3727360.0	D-xylose ABC transporter permease	b3568	['XYLabcpp']
xylR	1.724460085642167	16.0	3729408.0	xylose divergent operon transcriptional activator	b3569
bax	1.806693562936977	16.0	3729712.0	putative glucosaminidase	b3570
malS	1.6839162344956493	16.0	3730856.0	alpha-amylase	b3571	['AAMYLpp']
avtA	1.673372524330446	16.0	3733504.0	valine-pyruvate aminotransferase; transaminase C; alanine-valine transaminase	b3572	['VPAMTr']
ysaA	1.7031954601005659	16.0	3734468.0	putative hydrogenase, 4Fe-4S ferredoxin-type component	b3573
yiaJ	1.5921469283328051	16.0	3735552.0	transcriptional repressor for the yiaKLMNO-lyxK-sgbHUE operon	b3574
yiaK	1.5074076986099498	16.0	3736092.0	2,3-diketo-L-gulonate reductase, NADH-dependent	b3575	['DOGULNR']
yiaL	1.6748530525787109	16.0	3737102.0	DUF386 family protein	b3576
yiaM	1.816709205214996	16.0	3737687.0	2,3-diketo-L-gulonate TRAP transporter small permease protein	b3577	['XYLUt2pp']
yiaN	1.6588896628314205	16.0	3738163.0	2,3-diketo-L-gulonate TRAP transporter large permease protein	b3578	['XYLUt2pp']
yiaO	1.6805532432609813	16.0	3739648.0	2,3-diketo-L-gulonate-binding periplasmic protein	b3579	['XYLUt2pp']
lyxK	1.7036727257334026	16.0	3740443.0	L-xylulose kinase	b3580	['3KGK', 'XYLK2']
sgbH	1.8717226757523104	16.0	3741936.0	3-keto-L-gulonate 6-phosphate decarboxylase	b3581	['KG6PDC']
sgbU	1.7844583355272488	16.0	3742591.0	putative L-xylulose 5-phosphate 3-epimerase	b3582
sgbE	1.7153679524963743	16.0	3743744.0	L-ribulose-5-phosphate 4-epimerase	b3583	['RBP4E']
ysaC	1.8955317990165643	16.0	3744256.0	No_gene_product	b4648
ysaD	1.789763334229299	16.0	3744277.0	No_gene_product	b4649
yiaT	1.711085503867292	16.0	3744487.0	putative outer membrane protein	b3584
yiaU	1.7884487759821666	16.0	3745792.0	putative DNA-binding transcriptional regulator	b3585
yiaV	1.6257383021879133	16.0	3746322.0	signal-anchored membrane fusion protein (MFP) component of efflux pump	b3586
yiaW	1.8697520776874792	16.0	3747464.0	DUF3302 family inner membrane protein	b3587
aldB	1.687696497325904	16.0	3748332.0	aldehyde dehydrogenase B	b3588	['ALDD2y', 'ALDD3y']
yiaY	1.7748347022579127	16.0	3750035.0	L-threonine dehydrogenase	b3589
selB	1.8778503710470558	16.0	3751936.0	selenocysteinyl-tRNA-specific translation factor	b3590
selA	1.7602328810880177	16.0	3753217.0	selenocysteine synthase	b3591	['SELCYSS']
yibF	1.8217917082118567	16.0	3754706.0	glutathione S-transferase homolog	b3592
waaU	1.4222741165033845	17.0	3791598.0	lipopolysaccharide core biosynthesis	b3623	['HEPT4']
waaS	1.5997953408604617	18.0	3797540.0	lipopolysaccharide rhamnose:KdoIII transferase; lipopolysaccharide core biosynthesis protein	b3629	['RHAT1']
rpmB	1.3756892359391824	19.0	3804797.0	50S ribosomal subunit protein L28	b3637
tufB	1.813466921447314	20.0	4165871.0	translation elongation factor EF-Tu 2	b3980
rplJ	1.556524263336651	20.0	4169923.0	50S ribosomal subunit protein L10	b3985
rplL	1.768859593726545	20.0	4170487.0	50S ribosomal subunit protein L7/L12	b3986
yjbL	1.366919034224537	21.0	4250248.0	uncharacterized protein	b4047
rpsR	1.4251676054692883	22.0	4415655.0	30S ribosomal subunit protein S18	b4202
