# Supplementary material for: The genetic basis for adaptation of model-designed syntrophic co-cultures
Source: PLoS Comput Biol. 2019 Mar 1;15(3):e1006213. doi: 10.1371/journal.pcbi.1006213 (PMC6415869; doi:10.1371/journal.pcbi.1006213)
Supplement: S4 Data — Genes with read coverage meeting the duplication criteria. Separate spreadsheets are provided for all samples using the mutant pair, ale number, flask number, isolate number, and replicate number to identify each sample. (ZIP) [file pcbi.1006213.s004.zip › S4_Data/hisD_pyrC_4_24_30_1_genes.csv]

	Multiplicity	Group Number	Start Position	Product	Gene	iJO1366 Reactions
yafT	1.5508729188625776	1.0	233821.0	lipoprotein	b0217
ykfM	1.4174196692413643	1.0	234743.0	lethality reduction protein, putative inner membrane protein	b4586
ykfN	1.4680077613199007	2.0	258860.0	No_gene_product	b4626
insX	1.447737985936553	3.0	275968.0	No_gene_product	b4505
ykgS	1.9433420689135847	4.0	286208.0	No_gene_product	b4688
yagK	1.7050670231505423	4.0	288032.0	CP4-6 prophage; conserved protein	b0277
yagL	1.721811215078774	4.0	288930.0	CP4-6 prophage; DNA-binding protein	b0278
yagM	1.7813043569140588	4.0	289655.0	CP4-6 prophage; uncharacterized protein	b0279
ykgR	1.6690815751112427	5.0	308851.0	uncharacterized protein	b4671
ykgP	1.6036190010586935	5.0	309426.0	No_gene_product	b4630
ykgQ	1.4026759754637563	5.0	313149.0	No_gene_product	b4631
hha	1.7285249648591772	6.0	475648.0	modulator of gene expression, with H-NS	b0460
sfmA	1.5058934208920371	7.0	553667.0	FimA homolog, function unknown	b0530
sfmZ	1.4693288427671536	7.0	559303.0	response regulator family protein	b0535
ybcL	1.5199353472461994	8.0	566348.0	inactive polymorphonuclear leukocyte migration suppressor; DLP12 prophage; UPF0098 family secreted protein	b0545
ylcH	1.420768229748412	8.0	567823.0	uncharacterized protein, DLP12 prophage	b4588
ylcG	1.381742356006502	8.0	569185.0	uncharacterized protein, DLP12 prophage	b4509
borD	1.6028904787777205	9.0	574055.0	DLP12 prophage; putative lipoprotein	b0557
ybcV	1.5920857772709502	9.0	574639.0	DLP12 prophage; uncharacterized protein	b0558
ybcW	1.6283164906776146	9.0	575488.0	DLP12 prophage; uncharacterized protein	b0559
ylcI	1.4343553639168065	9.0	575706.0	DUF3950 family protein, DLP12 prophage	b4589
tfaX	1.8176625112709692	9.0	578560.0	No_gene_product	b0563
ybeD	1.5403447833469204	10.0	657920.0	UPF0250 family protein	b0631
ybfI	1.3587265899612064	11.0	712192.0	No_gene_product	b4636
ybfK	1.4683244028622067	11.0	716288.0	uncharacterized protein	b4590
ybfB	1.4143266940572536	12.0	729231.0	putative membrane protein	b0702
ybfC	1.4566696912577672	12.0	731136.0	putative secreted protein	b0704
cydX	1.4665745417073581	13.0	769651.0	cytochrome d (bd-I) ubiquinol oxidase subunit X	b4515
mntS	1.5818490314573168	14.0	848384.0	Mn(2)-response protein, MntR-repressed	b4705
rmf	1.4036431714475273	15.0	1011200.0	ribosome modulation factor	b0953
yccE	1.6768529534264416	16.0	1059491.0	uncharacterized protein	b1001
ymfD	1.6352419529893365	17.0	1192322.0	e14 prophage; putative SAM-dependent methyltransferase	b1137
ymfE	1.5127048079366734	17.0	1192988.0	e14 prophage; putative inner membrane protein	b1138
intE	1.4995975017257568	17.0	1196032.0	e14 prophage; putative integrase	b1140
xisE	1.9733422472662934	17.0	1196242.0	e14 prophage; putative excisionase	b1141
ymfJ	1.4212076383178525	17.0	1197231.0	e14 prophage; uncharacterized protein	b1144
iraM	1.809332631288397	18.0	1207296.0	RpoS stabilzer during Mg starvation, anti-RssB factor	b1160
ycgX	1.5288735581017758	18.0	1208320.0	DUF1398 family protein	b1161
ycgZ	1.3682395133960146	18.0	1211392.0	RcsB connector protein for regulation of biofilm and acid-resistance	b1164
ymgA	1.496876612872125	18.0	1211523.0	RcsB connector protein for regulation of biofilm	b1165
ariR	1.5256076717380989	18.0	1211904.0	RcsB connector protein for regulation of biofilm and acid-resistance	b1166
ymgC	1.56661860795384	18.0	1212416.0	Blue light, low temperature and stress induced protein	b1167
ymgI	1.5215993919855186	19.0	1218560.0	uncharacterized protein	b4593
ycgJ	1.484370616718975	20.0	1222055.0	uncharacterized protein	b1177
tpx	1.4676884285799787	21.0	1382561.0	lipid hydroperoxide peroxidase	b1324
ymjD	1.49013027595086	21.0	1385124.0	No_gene_product	b4673
ynaJ	1.478117262197887	21.0	1391621.0	DUF2534 family putative inner membrane protein	b1332
ydaQ	1.6004709124642948	22.0	1407493.0	Rac prophage; conserved protein	b1346
rcbA	1.7688874633617568	22.0	1407787.0
ralR	1.7051665193881071	22.0	1408000.0	Rac prophage; restriction alleviation protein	b1348
kilR	1.40181660876196	22.0	1412264.0	killing protein, Rac prophage; FtsZ inhibitor protein	b1352
tfaR	1.8669753849855304	23.0	1426667.0	Rac prophage; putative tail fiber assembly protein	b1373
ynaE	2.343270969693835	23.0	1428480.0	cold shock protein, Rac prophage	b1375
ttcC	1.511898004278121	23.0	1429248.0	No_gene_product	b4638
ynbE	1.7819728004541728	24.0	1439943.0	lipoprotein	b1382
ynbG	1.753845053616759	25.0	1459456.0	uncharacterized protein	b4674
hicB	1.4003519218049112	26.0	1503764.0	antitoxin for the HicAB toxin-antitoxin system	b1438
yncL	1.5336101317667428	27.0	1511424.0	stress-induced small inner membrane enterobacterial protein	b4598
yncH	1.778094458812298	28.0	1521196.0	IPR020099 family protein	b1455
yddK	1.7660664396074073	29.0	1538640.0	No_gene_product	b1471
yddM	1.5637624665608008	30.0	1546752.0	putative DNA-binding transcriptional regulator	b1477
bdm	1.7102207900671877	30.0	1550336.0	biofilm-dependent modulation protein	b1481
safA	1.7521121608125025	31.0	1578018.0	two-component system connector membrane protein, EvgSA to PhoQP	b1500
ydfK	2.219968981698682	32.0	1627328.0	cold shock protein, function unknown, Qin prophage	b1544
tfaQ	1.9217781199201331	32.0	1628566.0	Qin prophage; putative tail fibre assembly protein	b1546
ydfO	1.738255917752591	32.0	1631303.0	Qin prophage; uncharacterized protein	b1549
gnsB	1.4203147953229578	32.0	1631865.0	Qin prophage; multicopy suppressor of secG(Cs) and fabA6(Ts)	b1550
ynfN	1.5454071327803331	32.0	1632256.0	Qin prophage; cold shock-induced protein	b1551
cspI	1.4746673694811268	32.0	1632768.0	Qin prophage; cold shock protein	b1552
cspB	1.4240046618975377	33.0	1635595.0	Qin prophage; cold shock protein	b1557
dicC	1.433079844018529	34.0	1641984.0	Qin prophage; DNA-binding transcriptional regulator for DicB	b1569
dicA	1.7323066787488848	34.0	1642496.0	Qin prophage; putative regulator for DicB	b1570
ydfD	1.4988439698813527	34.0	1644050.0	Qin prophage; uncharacterized protein	b1576
cnu	1.4498536462276927	35.0	1699328.0	nucleoid-associated oriC-binding protein; H-NS and StpA stabilizing factor	b1625
ynhF	1.3478440231504774	36.0	1731712.0	stress response membrane	b4602
pheM	1.6081245223497598	37.0	1793482.0	phenylalanyl-tRNA synthetase operon leader peptide	b1715
rplT	1.520897397160729	37.0	1793649.0	50S ribosomal subunit protein L20	b1716
ydjO	1.5336101317667428	38.0	1806585.0	uncharacterized protein	b1730
yoaK	1.7949618737904744	39.0	1873029.0	inner membrane-associated protein	b4676
yoaJ	1.6153333564154657	39.0	1873152.0	inner membrane-associated protein	b4675
yeaQ	1.467906352790908	39.0	1873408.0	UPF0410 family protein	b1795
yobF	1.8513793497472246	40.0	1901704.0	DUF2527 family heat-induced protein	b1824
msrC	1.427256445683838	41.0	1909887.0	free methionine-(R)-sulfoxide reductase	b1832
yobI	1.5151784537578359	42.0	1940371.0	uncharacterized protein	b4677
nudB	1.4143159549439397	42.0	1942436.0	dihydroneopterin triphosphate pyrophosphatase	b1865	['DNTPPA', 'NTPP5']
yecN	1.49666800789419	42.0	1946522.0	MAPEG family inner membrane protein	b1869
fliT	1.508298533593099	43.0	1999193.0	putative flagellar synthesis and assembly chaperone	b1926
yedN	1.5685826406639771	44.0	2004992.0	No_gene_product	b4495
intG	1.3682151407827337	44.0	2006016.0	No_gene_product	b1936
hiuH	1.5018153159669116	45.0	2032436.0	hydroxyisourate hydrolase	b1970
zinT	1.5447022428502075	45.0	2034855.0	zinc and cadmium binding protein, periplasmic	b1973
yeeL	1.5296259594219144	45.0	2045952.0	No_gene_product	b4497
yoeG	1.4791946967482885	46.0	2060840.0	No_gene_product	b4640
yoeH	2.060246063807398	46.0	2061824.0	No_gene_product	b4641
yoeD	1.4316918549768836	47.0	2072064.0	No_gene_product	b4642
yeeD	1.4096626938202068	48.0	2077706.0	putative TusA family sulfurtransferase	b2012
yoeI	1.4586006289539384	48.0	2080532.0	uncharacterized protein	b4678
yoeB	1.5598481675205986	48.0	2082816.0	toxin of the YoeB-YefM toxin-antitoxin system	b4539
yefM	1.6172840986008281	48.0	2082942.0	antitoxin of the YoeB-YefM toxin-antitoxin system	b2017
hisL	2.0831410204576373	48.0	2083476.0	his operon leader peptide	b2018
wbbI	1.714464457818195	49.0	2099200.0	d-Galf:alpha-d-Glc beta-1,6-galactofuranosyltransferase	b2034	['O16GALFT']
wzxB	1.4694764355784529	49.0	2101817.0	putative polisoprenol-linked O-antigen transporter	b2037	['O16AUNDtpp']
rfbC	1.4890021169991152	49.0	2103296.0	dTDP-4-deoxyrhamnose-3,5-epimerase	b2038	['TDPDRE']
gatB	1.5212974723680803	50.0	2167808.0	galactitol-specific enzyme IIB component of PTS	b2093	['GALTptspp']
yehE	1.7786116782408383	51.0	2186240.0	DUF2574 family protein	b2112
yfbO	1.7456498449003055	52.0	2382113.0	uncharacterized protein	b2274
alaA	1.5354539980018134	53.0	2401039.0	glutamate-pyruvate aminotransferase; glutamic-pyruvic transaminase (GPT); alanine transaminase	b2290	['ALATA_L']
yfbR	1.951219968664446	53.0	2402340.0	5'-nucleotidase	b2291	['NTD5', 'NTD6', 'NTD12', 'NTD1', 'NTD8', 'NTD3']
yfbS	1.5764673218896814	53.0	2402998.0	putative transporter	b2292
yfbT	1.5857646151980667	53.0	2404917.0	sugar phosphatas	b2293
yfbU	1.8860805281524553	53.0	2405578.0	UPF0304 family protein	b2294
yfbV	1.727808131948981	53.0	2406400.0	UPF0208 family inner membrane protein	b2295
ackA	2.0114607243259415	53.0	2406948.0	acetate kinase A and propionate kinase 2	b2296	['ACKr']
pta	1.8473849106520992	53.0	2408448.0	phosphate acetyltransferase	b2297	['PTAr', 'PTA2']
yfcC	1.7019468250654064	53.0	2410559.0	putative inner membrane transporter; C4-dicarboxylate anaerobic carrier family protein	b2298
yfcD	1.5093975024741242	53.0	2412544.0	putative NUDIX hydrolase	b2299
yfcE	1.7569284958006468	53.0	2412712.0	phosphodiesterase activity on bis-pNPP	b2300
yfcF	1.8785847592782308	53.0	2413319.0	glutathione S-transferase	b2301
yfcG	1.8463972829349882	53.0	2414592.0	GSH-dependent disulfide bond oxidoreductase	b2302
folX	2.043639151915307	53.0	2414803.0	D-erythro-7,8-dihydroneopterin triphosphate 2'-epimerase and dihydroneopterin aldolase	b2303	['DHPTPE']
yfcH	1.5986808380742157	53.0	2415186.0	putative NAD-dependent nucleotide-sugar epimerase	b2304
yfcI	2.384740562140056	53.0	2416640.0	transposase_31 family protein	b2305
hisP	1.986660850498098	53.0	2417214.0	histidine ABC transporter ATPase	b2306	['ORNabcpp', 'HISabcpp', 'ARGabcpp', 'LYSabcpp']
hisM	1.9240330557449183	53.0	2418688.0	histidine ABC transporter permease	b2307	['ORNabcpp', 'HISabcpp', 'ARGabcpp', 'LYSabcpp']
hisQ	1.7431236822970555	53.0	2418708.0	histidine ABC transporter permease	b2308	['ORNabcpp', 'HISabcpp', 'ARGabcpp', 'LYSabcpp']
hisJ	1.8565058242931494	53.0	2419484.0	histidine ABC transporter periplasmic binding protein	b2309	['HISabcpp']
argT	2.0517849168555387	53.0	2420736.0	lysine/arginine/ornithine transporter subunit	b2310	['ORNabcpp', 'ARGabcpp', 'LYSabcpp']
ubiX	1.839401868298859	53.0	2421535.0	3-octaprenyl-4-hydroxybenzoate carboxy-lyase	b2311	['OPHBDC']
purF	1.616891727051135	53.0	2422199.0	amidophosphoribosyltransferase	b2312	['GLUPRT']
cvpA	1.8794976617451213	53.0	2423753.0	colicin V production protein	b2313
dedD	1.8504942806283087	53.0	2424832.0	membrane-anchored periplasmic protein involved in septation	b2314
accD	2.045415760292	53.0	2426880.0	acetyl-CoA carboxylase, beta (carboxyltransferase) subunit	b2316	['ACCOAC']
gtrB	1.512358205356239	54.0	2461696.0	CPS-53 (KpLE1) prophage; bactoprenol glucosyl transferase	b2351
gtrS	1.904894123813799	54.0	2463744.0	serotype-specific glucosyl transferase, CPS-53 (KpLE1) prophage	b2352
yffN	1.4579123021954534	55.0	2554983.0	CPZ-55 prophage; uncharacterized protein	b2445
ypfM	1.593394933513582	56.0	2584192.0	stress-induced small enterobacterial protein	b4606
shoB	1.5137781363402552	57.0	2693504.0	toxic membrane protein	b4687
raiA	1.516828433030788	58.0	2730512.0	cold shock protein associated with 30S ribosomal subunit	b2597
rplS	1.4059736134946306	59.0	2737541.0	50S ribosomal subunit protein L19	b2606
bamE	1.8074071948392234	60.0	2746963.0	lipoprotein component of BamABCDE OM biogenesis complex	b2617
yfjH	1.6240410612728655	60.0	2751002.0	CP4-57 prophage; uncharacterized protein	b2623
yfjJ	1.9554990531015206	60.0	2753905.0	CP4-57 prophage; uncharacterized protein	b2626
yfjW	1.7069970399559835	61.0	2766676.0	CP4-57 prophage; putative inner membrane protein	b2642
ypjC	1.499489548123113	62.0	2777088.0	No_gene_product	b2650
ygaQ	1.5261686147311553	62.0	2779755.0	No_gene_product	b4462
ygcG	1.4108605806528831	63.0	2899069.0	TPM domain protein, putative phosphatase	b2778
yqeH	1.5387595336068787	64.0	2980894.0	putative LuxR family transcriptional regulator	b2846
yqeJ	1.536742254785616	64.0	2982662.0	uncharacterized protein	b2848
yqeL	1.867673355698356	64.0	2983177.0	uncharacterized protein	b4683
yqeK	1.6762442944156621	64.0	2983293.0	uncharacterized protein	b2849
ygeH	1.669126879498282	64.0	2985452.0	putative transcriptional regulator	b2852
pbl	1.6146702406958566	64.0	2987297.0	No_gene_product	b2854
ygeN	1.8126696005686975	64.0	2988672.0	No_gene_product	b2858
mocA	1.4440474078161953	65.0	3008518.0	CTP:molybdopterin cytidylyltransferase	b2877	['MOCDS']
hybG	1.3400063369008657	66.0	3133074.0	hydrogenase 2 accessory protein	b2990
mqsR	1.8648027049923155	67.0	3161606.0	GCU-specific mRNA interferase toxin of the MqsR-MqsA toxin-antitoxin system; biofilm/motility regulator; anti-repressor	b3022
glgS	1.427231204842776	68.0	3185152.0	motility and biofilm regulator	b3049
yrbN	1.3759168865794282	69.0	3301248.0	uncharacterized protein	b4685
nlpI	1.4070619633528734	69.0	3301398.0	lipoprotein involved in osmotic sensitivity and filamentation	b3163
yhfL	1.8553711920998863	70.0	3492864.0	small lipoprotein	b3369
yhhZ	1.5711385049398332	71.0	3575808.0	putative Hcp1 family polymorphic toxin protein; putative colicin-like DNase/tRNase activity	b3442
yhiJ	1.4247838230336474	72.0	3624327.0	DUF4049 family protein	b3488
yhiL	1.5700849911967156	72.0	3626211.0	No_gene_product	b4660
arsR	1.6050699316439523	73.0	3641887.0	arsenical resistance operon transcriptional repressor; autorepressor	b3501
ldrD	1.502995692224883	74.0	3693339.0	toxic polypeptide, small	b4453
insK	1.6043048360981245	75.0	3715072.0	IS150 transposase B	b3558
yibA	1.4551859403371123	76.0	3760128.0	putative immunity protein for polymorphic toxin RhsA; HEAT-domain protein; lethality reduction protein	b3594
yibW	1.9110911563519668	76.0	3762251.0	No_gene_product	b4651
yibV	1.5191035689976278	76.0	3762704.0	No_gene_product	b4615
waaL	1.611169462562953	77.0	3790848.0	O-antigen ligase	b3622	['ECA4OALpp', 'O16A4Lpp']
waaU	1.6979348382440884	77.0	3791598.0	lipopolysaccharide core biosynthesis	b3623	['HEPT4']
waaY	1.612348913391895	77.0	3793626.0	lipopolysaccharide core biosynthesis protein	b3625	['HEPK2']
waaJ	1.7083869396438045	77.0	3794944.0
waaS	1.5918953147406678	77.0	3797540.0	lipopolysaccharide rhamnose:KdoIII transferase; lipopolysaccharide core biosynthesis protein	b3629	['RHAT1']
rpmG	1.5859682500667696	78.0	3804672.0	50S ribosomal subunit protein L33	b3636
tisB	1.6840252271761815	79.0	3846912.0	toxic membrane persister formation peptide, LexA-regulated	b4618
tnaC	2.1102475413110384	80.0	3881856.0	tryptophanase leader peptide	b3707
atpE	1.486692059091506	81.0	3914309.0	F0 sector of membrane-bound ATP synthase, subunit c	b3737	['ATPS4rpp']
yigG	1.9677202464707682	82.0	3996172.0	PRK11371 family inner membrane protein	b3818
yjbI	1.5366385838971413	83.0	4240630.0	No_gene_product	b4038
yjbJ	1.4437472620603138	84.0	4249164.0	stress-induced protein, UPF0337 family	b4045
yjbM	1.5852004065239635	84.0	4250526.0	uncharacterized protein	b4048
yjbS	2.054854093799926	85.0	4258816.0	uncharacterized protein	b4621
yjcF	1.6625397687831784	86.0	4272128.0	pentapeptide repeats protein	b4066
yjdM	1.4767960033986287	87.0	4316215.0	zinc-ribbon family protein	b4108
yjdK	1.8807663235527363	88.0	4342400.0
yjdO	1.5362991033595543	88.0	4342784.0
yjdQ	1.4419156505599342	89.0	4352007.0	No_gene_product	b4654
groS	1.4452325987496764	90.0	4360704.0	Cpn10 chaperonin GroES, small subunit of GroESL	b4142
ecnB	1.7571533035157936	91.0	4366369.0	entericidin B membrane lipoprotein	b4411
yjfY	1.5269422616286266	92.0	4414464.0	YhcN family protein, periplasmic	b4199
rpsR	1.3805227332433723	92.0	4415655.0	30S ribosomal subunit protein S18	b4202
chpS	1.5718575515178264	93.0	4438263.0	antitoxin of the ChpBS toxin-antitoxin system	b4224
yjgL	1.7208398903383386	94.0	4465253.0	SopA-central-domain-like hexapeptide repeat protein	b4253
