# Supplementary material for: The genetic basis for adaptation of model-designed syntrophic co-cultures
Source: PLoS Comput Biol. 2019 Mar 1;15(3):e1006213. doi: 10.1371/journal.pcbi.1006213 (PMC6415869; doi:10.1371/journal.pcbi.1006213)
Supplement: S4 Data — Genes with read coverage meeting the duplication criteria. Separate spreadsheets are provided for all samples using the mutant pair, ale number, flask number, isolate number, and replicate number to identify each sample. (ZIP) [file pcbi.1006213.s004.zip › S4_Data/hisD_pyrC_4_24_40_1_genes.csv]

	Multiplicity	Group Number	Start Position	Product	Gene	iJO1366 Reactions
thrL	1.367614797254721	0.0	189.0	thr operon leader peptide	b0001
hokC	1.4516185013514504	1.0	16896.0	toxic membrane protein, small	b4412
mokC	1.4315716604290436	1.0	16896.0	regulatory protein for HokC, overlaps CDS of hokC	b0018
yadC	1.595680913901584	2.0	146201.0	putative fimbrial-like adhesin protein	b0135
yadK	1.694533860969676	2.0	147489.0	putative fimbrial-like adhesin protein	b0136
yadM	1.4345464298548896	2.0	148729.0	putative fimbrial-like adhesin protein	b0138
htrE	1.405235996240968	2.0	149315.0	putative outer membrane usher protein	b0139
yadN	1.489422576271478	2.0	152785.0	putative fimbrial-like adhesin protein	b0141
yaeP	1.4771750490119144	3.0	210432.0	UPF0253 family protein	b4406
gloB	1.4801554086650621	4.0	230513.0	hydroxyacylglutathione hydrolase	b0212	['GLYOX']
ykfM	2.306558417846807	4.0	234743.0	lethality reduction protein, putative inner membrane protein	b4586
yafQ	1.7455924058977224	5.0	242688.0	mRNA interferase toxin of toxin-antitoxin pair YafQ/DinJ	b0225
dinJ	1.595633696587377	5.0	242728.0	antitoxin of YafQ-DinJ toxin-antitoxin system	b0226
ykfN	1.4182225694879353	6.0	258860.0	No_gene_product	b4626
ykgS	1.751619637168106	7.0	286208.0	No_gene_product	b4688
yagK	1.6113945923229869	7.0	288032.0	CP4-6 prophage; conserved protein	b0277
yagL	1.9808241984733626	7.0	288930.0	CP4-6 prophage; DNA-binding protein	b0278
yagM	1.8955675917284396	7.0	289655.0	CP4-6 prophage; uncharacterized protein	b0279
ykgL	1.4797858462992046	8.0	307822.0	uncharacterized protein	b0295
ykgO	1.5406144158108155	8.0	308224.0	RpmJ-like protein	b4506
ykgM	1.4805785745610032	8.0	308224.0	50S ribosomal protein L31 type B; alternative zinc-limitation L31 protein	b0296
ykgR	2.119732056511998	8.0	308851.0	uncharacterized protein	b4671
ykgP	1.7029716180969618	8.0	309426.0	No_gene_product	b4630
ykgQ	1.830804814491109	8.0	313149.0	No_gene_product	b4631
rclB	2.211474232629892	8.0	314041.0	reactive chlorine species (RCS) stress resistance periplasmic protein	b0303
ykgH	1.5220884569268596	9.0	320406.0	putative inner membrane protein	b0310
yahL	1.763568341545419	10.0	339968.0	uncharacterized protein	b0326
yaiV	1.5347722225969143	11.0	389961.0	putative transcriptional regulator	b0375
yajI	1.4170075813053524	12.0	428032.0	putative lipoprotein	b0412
hha	1.480409386803211	13.0	475648.0	modulator of gene expression, with H-NS	b0460
tomB	1.980527936665096	13.0	475789.0	Hha toxicity attenuator; conjugation-related protein	b0461
ybbC	1.4502271362486616	14.0	523036.0	putative immunity protein	b0498
ybbD	1.6693276257602156	14.0	524288.0	No_gene_product	b0501
sfmZ	1.6609479983979494	15.0	559303.0	response regulator family protein	b0535
emrE	1.8912619488788975	16.0	563770.0	DLP12 prophage; multidrug resistance protein	b0543
ybcK	1.9328663047224033	16.0	565248.0	DLP12 prophage; putative recombinase	b0544
ybcL	1.550298508189486	16.0	566348.0	inactive polymorphonuclear leukocyte migration suppressor; DLP12 prophage; UPF0098 family secreted protein	b0545
ybcM	1.8125165471549312	16.0	567296.0	DLP12 prophage; putative DNA-binding transcriptional regulator	b0546
ylcH	1.6378950318041674	16.0	567823.0	uncharacterized protein, DLP12 prophage	b4588
essD	1.3721082452853488	17.0	572928.0	DLP12 prophage; putative phage lysis protein	b0554
ybcV	1.9835185974242209	17.0	574639.0	DLP12 prophage; uncharacterized protein	b0558
ybcW	1.6948364798309705	17.0	575488.0	DLP12 prophage; uncharacterized protein	b0559
tfaX	1.4940552149224828	18.0	578560.0	No_gene_product	b0563
appY	2.119805345638734	18.0	579584.0	global transcriptional activator; DLP12 prophage	b0564
ompT	1.3783967990434012	18.0	580135.0	DLP12 prophage; outer membrane protease VII; outer membrane protein 3b	b0565
ybdD	1.4712402356370173	19.0	627712.0	DUF466 family protein	b4512
ybdO	1.7443208474505805	19.0	632832.0	putative DNA-binding transcriptional regulator	b0603
cspE	1.3872640394330253	20.0	652800.0	constitutive cold shock family transcription antitermination protein; negative regulator of cspA transcription; RNA melting protein; ssDNA-binding protein	b0623
ybfP	1.4288662676163495	21.0	710867.0	lipoprotein	b0689
ybfK	1.4821828353363917	21.0	716288.0	uncharacterized protein	b4590
ybfA	1.453471633757343	22.0	724589.0	DUF2517 family protein	b0699
ybfB	1.7755446153115055	22.0	729231.0	putative membrane protein	b0702
ybfC	1.4713448757675744	22.0	731136.0	putative secreted protein	b0704
ybfQ	1.8779851431245034	22.0	731900.0	No_gene_product	b4514
ybfD	1.5156216579399642	22.0	733547.0	H repeat-associated putative transposase	b0706
dps	1.5005104054901561	23.0	843863.0	Fe-binding and storage protein; stress-inducible DNA-binding protein	b0812
cmk	1.3191051124877333	24.0	956656.0	cytidylate kinase	b0910	['CYTK2', 'CYTK1', 'UMPK']
cspH	1.540872592938452	25.0	1046528.0	stress protein, member of the CspA-family	b0989
yccE	1.7423547390562921	26.0	1059491.0	uncharacterized protein	b1001
ymdF	1.3444091808407226	26.0	1063536.0	KGG family protein	b4518
ycdT	1.5540437649978898	27.0	1089536.0	diguanylate cyclase, membrane-anchored	b1025
yceO	1.3738061736449547	28.0	1114762.0	uncharacterized protein	b1058
yceD	1.4110621375655021	29.0	1142249.0	DUF177 family protein	b1088
rpmF	1.3846294792986467	29.0	1142822.0	50S ribosomal subunit protein L32	b1089
ymfD	1.7202978869218082	30.0	1192322.0	e14 prophage; putative SAM-dependent methyltransferase	b1137
ymfE	1.9811404599144353	30.0	1192988.0	e14 prophage; putative inner membrane protein	b1138
lit	1.6786184809558875	30.0	1194150.0	T4 phage exclusion protein; cell death peptidase, e14 prophage	b1139
intE	1.3729777726113752	30.0	1196032.0	e14 prophage; putative integrase	b1140
xisE	1.3855714458229522	30.0	1196242.0	e14 prophage; putative excisionase	b1141
ymfI	1.685403702844492	30.0	1196952.0	e14 prophage; uncharacterized protein	b1143
croE	1.3694581862575301	30.0	1198592.0	e14 prophage; putative DNA-binding transcriptional regulator	b1146
ymfL	1.4681404124145911	30.0	1198723.0	e14 prophage; putative DNA-binding transcriptional regulator	b1147
tfaP	1.582942311237347	31.0	1203587.0	e14 prophage; uncharacterized protein	b1155
mcrA	1.3992944998285963	31.0	1206272.0	putative 5-methylcytosine/5-hydroxymethylcytosine-specific restriction nuclease; 5-methylcytosine DNA binding protein	b1159
icdC	1.938036687140523	31.0	1206868.0	No_gene_product	b4519
iraM	1.688219943395296	31.0	1207296.0	RpoS stabilzer during Mg starvation, anti-RssB factor	b1160
ycgX	1.4900418709472933	31.0	1208320.0	DUF1398 family protein	b1161
ariR	1.8163763067058285	31.0	1211904.0	RcsB connector protein for regulation of biofilm and acid-resistance	b1166
ymgC	2.137394435458988	31.0	1212416.0	Blue light, low temperature and stress induced protein	b1167
ymgF	1.443460431113697	31.0	1214464.0	inner membrane division septum protein	b4520
ymgI	1.935030552229954	31.0	1218560.0	uncharacterized protein	b4593
ymgJ	1.8563665484094798	31.0	1218719.0	uncharacterized protein	b4594
minE	1.524704679871625	31.0	1219734.0	cell division topological specificity factor	b1174
ycgJ	1.5673078156612172	31.0	1222055.0	uncharacterized protein	b1177
hlyE	1.4430310004409186	31.0	1224938.0	hemolysin E	b1182
yciI	1.483490529709343	32.0	1305088.0	putative DGPF domain-containing enzyme	b1251
yciA	1.3625141571245207	32.0	1306104.0	acyl-CoA esterase	b1253
yciE	1.6151957477918093	32.0	1308974.0	putative rubrerythrin/ferritin-like metal-binding protein	b1257
yciT	1.483884949013573	33.0	1337853.0	global regulator of transcription; DeoR family	b1284
ymiB	1.348542208263428	33.0	1341052.0	uncharacterized protein	b4672
ymjD	1.6516810425875852	34.0	1385124.0	No_gene_product	b4673
ynaJ	1.3736045045165426	34.0	1391621.0	DUF2534 family putative inner membrane protein	b1332
ydaQ	1.5651256861093494	35.0	1407493.0	Rac prophage; conserved protein	b1346
rcbA	1.524257901786099	35.0	1407787.0
ralR	1.511207399349402	35.0	1408000.0	Rac prophage; restriction alleviation protein	b1348
racC	1.7310700206910086	35.0	1411744.0	Rac prophage; uncharacterized protein	b1351
ydaE	1.8395734951990586	35.0	1412096.0	conserved protein, Rac prophage	b4526
kilR	1.4439253907460208	35.0	1412264.0	killing protein, Rac prophage; FtsZ inhibitor protein	b1352
sieB	1.5908959039474064	35.0	1413120.0	phage superinfection exclusion protein, Rac prophage	b1353
racR	1.481368610538139	35.0	1414021.0	Rac prophage; putative DNA-binding transcriptional regulator	b1356
ydaS	1.8518026498510696	35.0	1414656.0	Rac prophage; putative DNA-binding transcriptional regulator	b1357
trkG	1.629475060223937	36.0	1418038.0	Rac prophage; potassium transporter subunit	b1363	['Kt2pp']
tfaR	1.8400512791285135	37.0	1426667.0	Rac prophage; putative tail fiber assembly protein	b1373
ynaE	2.525985920852883	37.0	1428480.0	cold shock protein, Rac prophage	b1375
hslJ	1.3288727615540663	38.0	1435648.0	heat-inducible lipoprotein involved in novobiocin resistance	b1379
ynbE	1.4124504848668662	38.0	1439943.0	lipoprotein	b1382
ynbG	2.0188886280178724	39.0	1459456.0	uncharacterized protein	b4674
ydcH	1.5480274887762706	40.0	1492992.0	DUF465 family protein	b1426
yncJ	1.5376844536030743	41.0	1503232.0	uncharacterized protein	b1436
yncL	1.5857666785293696	42.0	1511424.0	stress-induced small inner membrane enterobacterial protein	b4598
ydcX	1.316072152381731	42.0	1511645.0	DUF2566 family protein	b1445
yncH	2.340991315174241	43.0	1521196.0	IPR020099 family protein	b1455
ydcD	1.945682487216455	43.0	1524178.0	putative immunity protein for RhsE	b1457
yncI	1.542787676707985	43.0	1525760.0	No_gene_product	b1459
ydcC	1.5322140489159908	43.0	1526072.0	H repeat-associated putative transposase	b1460
yddK	1.9902537108481346	44.0	1538640.0	No_gene_product	b1471
yddL	1.4807178560642051	44.0	1540096.0	No_gene_product	b1472
yddM	1.4890988179188132	44.0	1546752.0	putative DNA-binding transcriptional regulator	b1477
gadB	1.518411199844605	45.0	1564901.0	glutamate decarboxylase B, PLP-dependent	b1493	['GLUDC']
ydeO	1.54338287682905	46.0	1577182.0	UV-inducible global regulator, EvgA-, GadE-dependent	b1499
safA	1.941470785970634	46.0	1578018.0	two-component system connector membrane protein, EvgSA to PhoQP	b1500
yneL	1.3428421562254789	47.0	1584640.0	No_gene_product	b1506
hipB	1.456719947857423	47.0	1586688.0	antitoxin of HipAB toxin-antitoxin system	b1508
ydfK	2.470164435820917	48.0	1627328.0	cold shock protein, function unknown, Qin prophage	b1544
pinQ	1.6356084569596145	48.0	1628160.0	Qin prophage; putative site-specific recombinase	b1545
tfaQ	1.8211016054853846	48.0	1628566.0	Qin prophage; putative tail fibre assembly protein	b1546
ydfO	1.6337277726760369	48.0	1631303.0	Qin prophage; uncharacterized protein	b1549
gnsB	1.8740145312738987	48.0	1631865.0	Qin prophage; multicopy suppressor of secG(Cs) and fabA6(Ts)	b1550
ynfN	1.3432841375272144	48.0	1632256.0	Qin prophage; cold shock-induced protein	b1551
cspI	1.9266507869422453	48.0	1632768.0	Qin prophage; cold shock protein	b1552
essQ	1.4240213767229914	48.0	1634816.0	Qin prophage; putative S lysis protein	b1556
cspB	2.1017454667502284	48.0	1635595.0	Qin prophage; cold shock protein	b1557
relB	1.4153231658704075	49.0	1639936.0	antitoxin of the RelE-RelB toxin-antitoxin syste; transcriptional repressor	b1564
ydfV	1.6185331880389389	49.0	1640448.0	Qin prophage; uncharacterized protein	b1565
flxA	1.6108892459103306	49.0	1640960.0	Qin prophage; uncharacterized protein	b1566
ydfA	1.4940531256386653	49.0	1642764.0	Qin prophage; uncharacterized protein	b1571
ydfB	1.3855488915123386	49.0	1643008.0	Qin prophage; uncharacterized protein	b1572
dicB	1.4957503868527633	49.0	1644032.0	Qin prophage; cell division inhibition protein	b1575
ydfD	1.7532072374416061	49.0	1644050.0	Qin prophage; uncharacterized protein	b1576
ydgU	1.3256783397366367	50.0	1666048.0	stationary phase-induced protein	b4601
hdhA	1.4242284769813862	51.0	1691648.0	7-alpha-hydroxysteroid dehydrogenase, NAD-dependent	b1619
blr	1.6610624153314972	52.0	1698816.0	beta-lactam resistance membrane protein; divisome-associated protein	b4409
ydiH	1.4106486171809238	53.0	1759232.0	uncharacterized protein	b1685
menI	1.3980990757671161	53.0	1759478.0	1,4-dihydroxy-2-naphthoyl-CoA hydrolase	b1686
arpB	1.5834458476337152	54.0	1797350.0	No_gene_product	b4494
ydjO	1.789939713868997	55.0	1806585.0	uncharacterized protein	b1730
osmE	1.3653808469212072	56.0	1816174.0	osmotically-inducible lipoprotein	b1739
yeaJ	1.4317303400636447	57.0	1867776.0	putative diguanylate cyclase	b1786
yoaC	1.5968921044103408	58.0	1888389.0	DUF1889 family protein	b1810
yobF	1.4849088526910774	59.0	1901704.0	DUF2527 family heat-induced protein	b1824
mgrB	1.3409051396871914	59.0	1902879.0	regulatory peptide for PhoPQ, feedback inhibition	b1826
yobH	1.616624617030202	59.0	1903181.0	uncharacterized protein	b4536
yobI	1.9562313862053213	60.0	1940371.0	uncharacterized protein	b4677
yecT	1.6124038375308911	61.0	1956228.0	uncharacterized protein	b1877
uspC	1.659026584619604	62.0	1973233.0	universal stress protein	b1895
azuC	1.3971983225667481	63.0	1981353.0	acid-inducible small membrane-associated protein	b4663
ftnA	1.451518302596621	63.0	1982464.0	ferritin iron storage protein (cytoplasmic)	b1905
yedF	1.3168602686612458	64.0	2002959.0	putative TusA family sulfurtransferase	b1930
yedL	1.3575836138299233	64.0	2004080.0	GNAT family putative N-acetyltransferase	b1932
yedN	1.7032864447312763	64.0	2004992.0	No_gene_product	b4495
rcsA	1.4086003728671288	65.0	2017448.0	transcriptional regulator of colanic acid capsular biosynthesis	b1951
yodD	1.4602530219284904	65.0	2018466.0	uncharacterized protein	b1953
yedV	1.4232405218855997	66.0	2031616.0	putative sensory kinase in two-component regulatory system with YedW	b1968
zinT	1.7873000438034035	66.0	2034855.0	zinc and cadmium binding protein, periplasmic	b1973
yodB	1.4707909333815166	66.0	2035848.0	cytochrome b561 homolog	b1974
yeeL	1.453775370541611	66.0	2045952.0	No_gene_product	b4497
yoeG	1.5657991828846172	67.0	2060840.0	No_gene_product	b4640
yoeH	1.9438977310226984	67.0	2061824.0	No_gene_product	b4641
yoeD	1.470007266656806	68.0	2072064.0	No_gene_product	b4642
yoeF	1.3365582611453983	68.0	2072226.0	No_gene_product	b4538
yoeI	1.3308065366111759	69.0	2080532.0	uncharacterized protein	b4678
yoeB	1.5595770235001194	69.0	2082816.0	toxin of the YoeB-YefM toxin-antitoxin system	b4539
yefM	1.3636269966082262	69.0	2082942.0	antitoxin of the YoeB-YefM toxin-antitoxin system	b2017
hisL	1.6860397506968996	69.0	2083476.0	his operon leader peptide	b2018
wbbK	1.8315791388439628	70.0	2097152.0	lipopolysaccharide biosynthesis protein	b2032	['O16GLCT1']
wbbI	1.633256457116764	70.0	2099200.0	d-Galf:alpha-d-Glc beta-1,6-galactofuranosyltransferase	b2034	['O16GALFT']
wbbH	1.9389780325917212	70.0	2099540.0	O-antigen polymerase	b2035	['O16AP2pp', 'O16AP1pp', 'O16AP3pp']
glf	1.6112940364663	70.0	2101248.0	UDP-galactopyranose mutase, FAD/NAD(P)-binding	b2036	['UDPGALM']
wzxB	1.602462145513816	70.0	2101817.0	putative polisoprenol-linked O-antigen transporter	b2037	['O16AUNDtpp']
rfbA	1.5270981339012284	70.0	2103618.0	glucose-1-phosphate thymidylyltransferase	b2039	['G1PTT']
ibsA	1.4251811381700026	71.0	2146829.0	toxic membrane protein	b4667
ibsB	1.8779415430701045	71.0	2147200.0	toxic membrane protein	b4668
yegZ	1.6132118381242588	72.0	2161152.0	No_gene_product	b2083
yegR	1.674370421153959	72.0	2161664.0	uncharacterized protein	b2085
yehE	1.5967341794473435	73.0	2186240.0	DUF2574 family protein	b2112
yeiL	1.407860025649706	74.0	2248833.0	putative transcriptional regulator	b2163
yfaH	1.4234588821940177	75.0	2343129.0	No_gene_product	b2238
arnF	1.3087451987866825	76.0	2366370.0	undecaprenyl phosphate-alpha-L-ara4N exporter; flippase ArnEF subunit	b2258	['ULA4Ntppi']
elaD	1.455869705568425	77.0	2376191.0	protease, capable of cleaving an AMC-ubiquitin model substrate	b2269
yfbN	1.647790173069655	77.0	2381824.0	uncharacterized protein	b2273
yfbO	1.7112767790974428	77.0	2382113.0	uncharacterized protein	b2274
yfbP	1.4439820362564824	77.0	2382594.0	TPR-like repeats-containing protein	b2275
yfcQ	1.3863875751668229	78.0	2444065.0	putative fimbrial-like adhesin protein	b2334
yfdF	1.6987806441805264	79.0	2456490.0	uncharacterized protein	b2345
gtrA	1.4266024278772016	79.0	2461333.0	CPS-53 (KpLE1) prophage; bactoprenol-linked glucose translocase/flippase	b2350
gtrB	1.438104194293841	79.0	2461696.0	CPS-53 (KpLE1) prophage; bactoprenol glucosyl transferase	b2351
gtrS	2.127124888205415	79.0	2463744.0	serotype-specific glucosyl transferase, CPS-53 (KpLE1) prophage	b2352
yfdS	1.3899610862927638	80.0	2468989.0	CPS-53 (KpLE1) prophage; uncharacterized protein	b2362
yfdT	1.4551270233760218	80.0	2469376.0	CPS-53 (KpLE1) prophage; uncharacterized protein	b2363
torI	1.3457189327579415	80.0	2469888.0	response regulator inhibitor for tor operon	b4501
yfdX	1.3543262784450565	81.0	2487245.0	uncharacterized protein	b2375
ypdI	1.6707047975484401	81.0	2488320.0	putative lipoprotein involved in colanic acid biosynthesis	b2376
yfeC	1.5168815308436179	82.0	2511945.0	DUF1323 family putative DNA-binding protein	b2398
ypfM	1.4546722149654292	83.0	2584192.0	stress-induced small enterobacterial protein	b4606
yfgG	1.4476308061800043	84.0	2622648.0	uncharacterized protein	b2504
yfgJ	1.415829410946484	85.0	2629120.0	DUF1407 family protein	b2510
shoB	1.516894337043171	86.0	2693504.0	toxic membrane protein	b4687
trxC	1.397772898259004	87.0	2712093.0	thioredoxin 2	b2582	['PAPSR', 'TRDR', 'RNDR1', 'METSOXR2', 'RNDR2', 'RNDR4', 'METSOXR1', 'RNDR3', 'THIORDXi', 'DSBDR']
raiA	1.7010415890222366	88.0	2730512.0	cold shock protein associated with 30S ribosomal subunit	b2597
pheL	1.802600649068778	88.0	2730957.0	pheA gene leader peptide	b2598
yfiB	1.4067381526745861	89.0	2736983.0	OM lipoprotein putative positive effector of YfiN activity	b2605
rplS	1.3882858700675489	89.0	2737541.0	50S ribosomal subunit protein L19	b2606
rpsP	1.3952269552545988	89.0	2739295.0	30S ribosomal subunit protein S16	b2609
yfjH	1.5887225640355505	90.0	2751002.0	CP4-57 prophage; uncharacterized protein	b2623
yfjI	1.620845937190676	90.0	2752512.0	CP4-57 prophage; uncharacterized protein	b2625
yfjJ	2.0325869723817505	90.0	2753905.0	CP4-57 prophage; uncharacterized protein	b2626
yfjU	1.6101517187580179	91.0	2765360.0	No_gene_product	b2638
yfjW	2.000588496094255	91.0	2766676.0	CP4-57 prophage; putative inner membrane protein	b2642
ypjC	1.7222493662833382	92.0	2777088.0	No_gene_product	b2650
ygaQ	1.6910588214848243	92.0	2779755.0	No_gene_product	b4462
ygaV	1.3208688800216843	93.0	2790569.0	tributyltin-inducible repressor of ygaVP	b2667
stpA	1.3971627743231616	93.0	2791449.0	DNA binding protein, nucleoid-associated	b2669
ygbE	1.3353824661299956	94.0	2866688.0	DUF3561 family inner membrane protein	b2749
casB	1.5011655798065688	95.0	2875513.0	CRISP RNA (crRNA) containing Cascade antiviral complex protein	b2759
yqcG	2.022567561814968	96.0	2898944.0	membrane stress resistance protein	b4682
ygcG	1.6914639605775756	96.0	2899069.0	TPM domain protein, putative phosphatase	b2778
ygdI	1.5425699246336437	97.0	2936320.0	DUF903 family verified lipoprotein	b2809
yqeH	1.6672611209666492	98.0	2980894.0	putative LuxR family transcriptional regulator	b2846
yqeI	1.447554102380599	98.0	2981888.0	putative transcriptional regulator	b2847
yqeJ	2.025497125930018	98.0	2982662.0	uncharacterized protein	b2848
yqeL	1.8882634522448403	98.0	2983177.0	uncharacterized protein	b4683
yqeK	2.087570604620092	98.0	2983293.0	uncharacterized protein	b2849
ygeF	1.9262048457362417	98.0	2983936.0	No_gene_product	b2850
ygeG	2.0185506550906473	98.0	2984626.0	SycD-like chaperone family TPR-repeat-containing protein	b2851
ygeH	1.8878447397398506	98.0	2985452.0	putative transcriptional regulator	b2852
ygeI	1.74486223182423	98.0	2987008.0	uncharacterized protein	b2853
pbl	2.2655170755469056	98.0	2987297.0	No_gene_product	b2854
ygeK	1.7025015364993918	98.0	2988032.0	No_gene_product	b2856
ygeN	2.040580229725229	98.0	2988672.0	No_gene_product	b2858
yqfG	1.7863482097433154	99.0	3026175.0	uncharacterized protein	b4684
idi	1.5510564488833125	99.0	3026944.0	isopentenyl diphosphate isomerase	b2889	['IPDDI']
ibsC	1.3496309639075612	100.0	3050248.0	toxic membrane protein	b4665
yqgB	1.4228917389499285	101.0	3079278.0	uncharacterized protein	b2939
ygiL	1.6589270958971154	102.0	3178772.0	putative fimbrial-like adhesin protein	b3043
yqiH	1.4808099243769266	102.0	3183239.0	putative periplasmic pilin chaperone	b3047
yqiI	1.648756076274911	102.0	3184640.0	fimbrial protein	b3048
glgS	1.4738119880994727	102.0	3185152.0	motility and biofilm regulator	b3049
higB	1.438672240716867	103.0	3227648.0	mRNA interferase toxin of the HigB-HigA toxin-antitoxin system	b3083
mzrA	1.4182225694879353	104.0	3241984.0	modulator of EnvZ/OmpR regulon	b3096
tdcR	1.475688635707745	105.0	3260928.0	L-threonine dehydratase operon activator protein	b3119
yhaB	1.4499595335299553	105.0	3261212.0	uncharacterized protein	b3120
yhaC	1.731307954057702	105.0	3262464.0	pentapetide repeats-related protein	b3121
agaB	1.4694479717656252	106.0	3277528.0	N-acetylgalactosamine-specific enzyme IIB component of PTS	b3138
yraH	1.5757801978643091	106.0	3280896.0	putative fimbrial-like adhesin protein	b3142
yrbN	1.2878874735381096	107.0	3301248.0	uncharacterized protein	b4685
argR	1.4007047896695686	108.0	3378061.0	l-arginine-responsive arginine metabolism regulon transcriptional regulator	b3237
yrdF	1.6133312884456574	109.0	3397853.0	No_gene_product	b4697
yrdE	1.6765659496858245	109.0	3397996.0	No_gene_product	b4646
yhdU	1.352613207628447	110.0	3405979.0	putative membrane protein	b3263
acrS	1.3677538295960212	110.0	3406161.0	acrAB operon transcriptional repressor	b3264
yhdV	1.460851638891589	110.0	3411968.0	putative outer membrane protein	b3267
arfA	1.5605713717512233	111.0	3431936.0	alternate ribosome-rescue factor A	b4550
rpmJ	1.3582378382359297	112.0	3436032.0	50S ribosomal subunit protein L36	b3299
rplR	1.4554584939125554	112.0	3438602.0	50S ribosomal subunit protein L18	b3304
rplF	1.4306206613612813	112.0	3438965.0	50S ribosomal subunit protein L6	b3305
rpsQ	1.5641770857101134	113.0	3441672.0	30S ribosomal subunit protein S17	b3311
rplW	1.3671077651189572	114.0	3444740.0	50S ribosomal subunit protein L23	b3318
bfd	1.389878509508234	115.0	3460155.0	bacterioferritin-associated ferredoxin	b3337
rpsL	1.4349761519910453	115.0	3467536.0	30S ribosomal subunit protein S12	b3342
feoA	1.7862070286147853	116.0	3533521.0	ferrous iron transporter, protein A	b3408
yhhZ	1.8650616654225307	117.0	3575808.0	putative Hcp1 family polymorphic toxin protein; putative colicin-like DNase/tRNase activity	b3442
yhhH	1.4591248705209185	118.0	3616768.0	putative NTF2 fold immunity protein for polymorphic toxin RhsB	b3483
yrhC	1.4280217748766013	118.0	3617246.0	No_gene_product	b4552
yhiJ	1.6249645176390566	118.0	3624327.0	DUF4049 family protein	b3488
yhiL	1.811702235035721	118.0	3626211.0	No_gene_product	b4660
dinQ	1.390056934346236	119.0	3641088.0	UV-inducible membrane toxin, DinQ-AgrB type I toxin-antitoxin system	b4613
slp	1.5057087315527233	120.0	3647488.0	outer membrane lipoprotein	b3506
dctR	1.7366655430740514	120.0	3648042.0	Putative LuxR family repressor for dicarboxylate transport	b3507
hdeB	1.4561618168239756	120.0	3649536.0	acid-resistance protein	b3509
gadE	1.829222445920625	120.0	3651725.0	gad regulon transcriptional activator	b3512
gadX	1.6406075800441746	120.0	3658345.0	acid resistance regulon transcriptional activator; autoactivator	b3516
cspA	1.7344617471518242	121.0	3713536.0	RNA chaperone and antiterminator, cold-inducible	b3556
hokA	1.48215563749124	121.0	3713807.0	toxic polypeptide, small	b4455
mokA	1.4930562888024166	121.0	3713807.0	No_gene_product	b4647
insJ	1.450444513138886	121.0	3714039.0	IS150 transposase A	b3557
insK	1.7004389666741127	121.0	3715072.0	IS150 transposase B	b3558
ysaC	1.4805962943692081	122.0	3744256.0	No_gene_product	b4648
yibA	1.7064471682459104	123.0	3760128.0	putative immunity protein for polymorphic toxin RhsA; HEAT-domain protein; lethality reduction protein	b3594
yibG	1.8951233619101135	123.0	3761536.0	TPR-like repeat protein	b3596
yibS	1.588636496395698	123.0	3762176.0	No_gene_product	b4650
yibW	1.7857511990049602	123.0	3762251.0	No_gene_product	b4651
yibV	2.2048223736918224	123.0	3762704.0	No_gene_product	b4615
yibU	1.6990297057750314	123.0	3763307.0	No_gene_product	b4652
waaL	1.833038469902581	124.0	3790848.0	O-antigen ligase	b3622	['ECA4OALpp', 'O16A4Lpp']
waaU	1.9798692143772998	124.0	3791598.0	lipopolysaccharide core biosynthesis	b3623	['HEPT4']
waaY	1.9935950847936081	124.0	3793626.0	lipopolysaccharide core biosynthesis protein	b3625	['HEPK2']
waaJ	1.7642058495419355	124.0	3794944.0
waaR	1.598911453753372	124.0	3795398.0	lipopolysaccharide 1,2-glucosyltransferase; UDP-glucose:(glucosyl)LPS alpha-1,2-glucosyltransferase	b3626	['GLCTR3']
waaS	2.1684565311808703	124.0	3797540.0	lipopolysaccharide rhamnose:KdoIII transferase; lipopolysaccharide core biosynthesis protein	b3629	['RHAT1']
rpmG	1.3417729883890366	125.0	3804672.0	50S ribosomal subunit protein L33	b3636
yicS	1.6061512611056628	126.0	3833856.0	putative periplasmic protein	b4555
ivbL	1.3358845273624678	127.0	3846249.0	ilvB operon leader peptide	b3672
tisB	1.3945855266631366	127.0	3846912.0	toxic membrane persister formation peptide, LexA-regulated	b4618
tnaC	1.4545396708000564	128.0	3881856.0	tryptophanase leader peptide	b3707
bglG	1.4342323844451403	129.0	3899392.0	transcriptional antiterminator of the bgl operon	b3723
yifE	1.4461389512213016	130.0	3941445.0	UPF0438 family protein	b3764
ilvL	1.3595818175351633	130.0	3943681.0	ilvG operon leader peptide	b3766
yifN	1.4197871219967892	131.0	3953371.0	No_gene_product	b3777
yigF	1.751513744383787	132.0	3995778.0	DUF2628 family putative inner membrane protein	b3817
yigG	1.875343391796947	132.0	3996172.0	PRK11371 family inner membrane protein	b3818
tatA	1.3196980732275587	133.0	4015304.0	TatABCE protein translocation system subunit	b3836
yiiF	1.692389267724625	134.0	4073110.0	putative thymol sensitivity protein, CopG family putative transcriptional regulator	b3890
yjbI	1.7914211649116305	135.0	4240630.0	No_gene_product	b4038
yjbL	1.9565857823694195	136.0	4250248.0	uncharacterized protein	b4047
yjbM	1.698109793273898	136.0	4250526.0	uncharacterized protein	b4048
yjbS	1.858639542516796	137.0	4258816.0	uncharacterized protein	b4621
yjcF	1.8619072437140818	138.0	4272128.0	pentapeptide repeats protein	b4066
yjdK	1.73170960304368	139.0	4342400.0
yjdO	1.6617153422545154	139.0	4342784.0
yjdQ	1.750924687661199	140.0	4352007.0	No_gene_product	b4654
yjeJ	1.5155739737099563	141.0	4363181.0	uncharacterized protein	b4145
ecnA	1.4111219892001121	141.0	4366133.0	entericidin A membrane lipoprotein, antidote entericidin B	b4410
ecnB	1.68709787638685	141.0	4366369.0	entericidin B membrane lipoprotein	b4411
hfq	1.3984052865098806	142.0	4390400.0	global sRNA chaperone; HF-I, host factor for RNA phage Q beta replication	b4172
yjfI	1.4038306470538098	143.0	4399949.0	DUF2170 family protein	b4181
rplI	1.4914753115505834	144.0	4415924.0	50S ribosomal subunit protein L9	b4203
ytfI	1.5899371351704645	145.0	4427776.0	uncharacterized protein	b4215
ytfP	1.4267681801501229	146.0	4438016.0	GGCT-like protein	b4222
mgtL	1.4465722937482082	147.0	4457247.0	regulatory leader peptide for mgtA	b4702
pyrL	1.4011390992843424	147.0	4462215.0	pyrBI operon leader peptide	b4246
yjgL	1.917815486373745	147.0	4465253.0	SopA-central-domain-like hexapeptide repeat protein	b4253
intB	1.385322092419711	148.0	4487168.0	No_gene_product	b4271
yjhB	1.526592115535889	149.0	4493874.0	putative MFS transporter, membrane protein	b4279
yjhX	1.605942096725091	150.0	4523612.0	UPF0386 family protein	b4566
nanC	1.422881025509403	150.0	4528601.0	N-acetylnuraminic acid outer membrane channel protein	b4311	['ACNAMtex']
fimB	1.5945194979077986	150.0	4530773.0	tyrosine recombinase/inversion of on/off regulator of fimA	b4312
fimG	1.390175277351033	151.0	4538368.0	minor component of type 1 fimbriae	b4319
yjiC	1.4788722913687666	152.0	4545306.0	uncharacterized protein	b4325
mcrC	1.4819311188898585	153.0	4567040.0	5-methylcytosine-specific restriction enzyme McrBC, subunit McrC	b4345
