# Supplementary material for: The genetic basis for adaptation of model-designed syntrophic co-cultures
Source: PLoS Comput Biol. 2019 Mar 1;15(3):e1006213. doi: 10.1371/journal.pcbi.1006213 (PMC6415869; doi:10.1371/journal.pcbi.1006213)
Supplement: S4 Data — Genes with read coverage meeting the duplication criteria. Separate spreadsheets are provided for all samples using the mutant pair, ale number, flask number, isolate number, and replicate number to identify each sample. (ZIP) [file pcbi.1006213.s004.zip › S4_Data/hisD_pyrC_4_11_1_2_genes.csv]

	Multiplicity	Group Number	Start Position	Product	Gene	iJO1366 Reactions
ykgL	1.3579776709969082	1.0	307822.0	uncharacterized protein	b0295
ykgR	1.5106854169145385	1.0	308851.0	uncharacterized protein	b4671
ykgP	1.64215467002325	1.0	309426.0	No_gene_product	b4630
tomB	1.401859632232506	2.0	475789.0	Hha toxicity attenuator; conjugation-related protein	b0461
ylcH	1.400637821752891	3.0	567823.0	uncharacterized protein, DLP12 prophage	b4588
tfaX	1.354744181420924	4.0	578560.0	No_gene_product	b0563
infA	1.597613160352947	5.0	921680.0	translation initiation factor IF-1	b0884
rmf	1.357707166497523	6.0	1011200.0	ribosome modulation factor	b0953
pinE	1.4150343808496615	7.0	1205140.0	e14 prophage; site-specific DNA recombinase	b1158
ycgZ	1.3962757436746318	8.0	1211392.0	RcsB connector protein for regulation of biofilm and acid-resistance	b1164
minE	1.595254187915489	9.0	1219734.0	cell division topological specificity factor	b1174
ycgJ	1.3976468992556634	9.0	1222055.0	uncharacterized protein	b1177
ldrC	1.3364825819809476	10.0	1265693.0	toxic polypeptide, small	b4423
ymiA	1.3704003852035223	11.0	1329380.0	uncharacterized protein	b4522
ydaS	1.5466518269494007	12.0	1414656.0	Rac prophage; putative DNA-binding transcriptional regulator	b1357
ynaE	1.9990351864693934	13.0	1428480.0	cold shock protein, Rac prophage	b1375
yncL	1.536896673053801	14.0	1511424.0	stress-induced small inner membrane enterobacterial protein	b4598
yneL	1.5315964755189722	15.0	1584640.0	No_gene_product	b1506
ydfK	1.9930390033996883	16.0	1627328.0	cold shock protein, function unknown, Qin prophage	b1544
cspB	1.4225944332875464	17.0	1635595.0	Qin prophage; cold shock protein	b1557
ydgU	1.4917646879845023	18.0	1666048.0	stationary phase-induced protein	b4601
ydiZ	1.3836965137348458	19.0	1801728.0	uncharacterized protein	b1724
yoaI	1.4483351906082094	20.0	1868334.0	uncharacterized protein	b1788
yegZ	1.7899028729483228	21.0	2161152.0	No_gene_product	b2083
yegR	1.3781038862656305	21.0	2161664.0	uncharacterized protein	b2085
yfaE	1.3293185148885154	22.0	2341992.0	ferredoxin involved with ribonucleotide reductase diferric-tyrosyl radical (Y*) cofactor maintenance	b2236
yfaH	1.496824958881952	22.0	2343129.0	No_gene_product	b2238
yfbN	1.5597100798218815	23.0	2381824.0	uncharacterized protein	b2273
smrB	1.4216819706465045	24.0	2442084.0	putative DNA endonuclease	b2331
yfcZ	1.3955327123282195	25.0	2454128.0	UPF0381 family protein	b2343
gtrA	1.4658437619989944	26.0	2461333.0	CPS-53 (KpLE1) prophage; bactoprenol-linked glucose translocase/flippase	b2350
yfdR	1.5731438509468896	27.0	2468462.0	CPS-53 (KpLE1) prophage; conserved protein	b2361
yfdT	1.4303835926673105	27.0	2469376.0	CPS-53 (KpLE1) prophage; uncharacterized protein	b2363
ypdJ	1.4080448714272327	27.0	2469659.0	No_gene_product	b4545
torI	1.3721414749958112	27.0	2469888.0	response regulator inhibitor for tor operon	b4501
xapA	1.419758109281553	28.0	2517403.0	purine nucleoside phosphorylase 2; nicotinamide 1-beta-D-riboside synthase	b2407	['PUNP3', 'PUNP7', 'PUNP4', 'PUNP5', 'PUNP6']
yfeK	1.455777310395295	29.0	2530700.0	uncharacterized protein	b2419
ypfM	1.8414278207064512	30.0	2584192.0	stress-induced small enterobacterial protein	b4606
pheL	1.2906784057540333	31.0	2730957.0	pheA gene leader peptide	b2598
yfiL	1.560875261702427	31.0	2734718.0	lipoprotein	b2602
rplS	1.376847691764365	31.0	2737541.0	50S ribosomal subunit protein L19	b2606
bamE	1.4990457674262871	32.0	2746963.0	lipoprotein component of BamABCDE OM biogenesis complex	b2617
yfjU	1.3741840729159565	33.0	2765360.0	No_gene_product	b2638
csrA	1.440244488291114	34.0	2812416.0	pleiotropic regulatory protein for carbon source metabolism	b2696
ygdI	1.357504288122984	35.0	2936320.0	DUF903 family verified lipoprotein	b2809
yqeL	1.496380797173085	36.0	2983177.0	uncharacterized protein	b4683
cptA	1.713585670493826	37.0	3033774.0	toxin of CptAB toxin-antitoxin pair	b2896
ibsC	1.7077129382520264	38.0	3050248.0	toxic membrane protein	b4665
yqfE	1.3862951100781868	38.0	3053056.0	No_gene_product	b2915
mqsR	1.5092211083930596	39.0	3161606.0	GCU-specific mRNA interferase toxin of the MqsR-MqsA toxin-antitoxin system; biofilm/motility regulator; anti-repressor	b3022
rpmJ	1.3680522295958055	40.0	3436032.0	50S ribosomal subunit protein L36	b3299
cspA	1.5487042976373664	41.0	3713536.0	RNA chaperone and antiterminator, cold-inducible	b3556
yiaW	1.5072627590403276	42.0	3747464.0	DUF3302 family inner membrane protein	b3587
yibA	1.4013570624685998	43.0	3760128.0	putative immunity protein for polymorphic toxin RhsA; HEAT-domain protein; lethality reduction protein	b3594
yicS	1.402005498563508	44.0	3833856.0	putative periplasmic protein	b4555
ilvX	1.30011357617254	45.0	3943866.0	uncharacterized protein	b4669
yigF	1.474777750907953	46.0	3995778.0	DUF2628 family putative inner membrane protein	b3817
yigG	1.5170815306753216	46.0	3996172.0	PRK11371 family inner membrane protein	b3818
yiiS	1.3820002739056427	47.0	4103168.0	UPF0381 family protein	b3922
yjbT	1.4087806459468548	48.0	4229704.0	putative periplasmic protein	b4620
yjbS	1.4766482600776827	49.0	4258816.0	uncharacterized protein	b4621
yjiX	1.4198608792410634	50.0	4578816.0	DUF466 family protein	b4353
yjjY	1.3627920755444767	51.0	4630218.0	uncharacterized protein	b4402
