# Supplementary material for: The genetic basis for adaptation of model-designed syntrophic co-cultures
Source: PLoS Comput Biol. 2019 Mar 1;15(3):e1006213. doi: 10.1371/journal.pcbi.1006213 (PMC6415869; doi:10.1371/journal.pcbi.1006213)
Supplement: S4 Data — Genes with read coverage meeting the duplication criteria. Separate spreadsheets are provided for all samples using the mutant pair, ale number, flask number, isolate number, and replicate number to identify each sample. (ZIP) [file pcbi.1006213.s004.zip › S4_Data/hisD_pyrC_4_11_0_1_genes.csv]

	Multiplicity	Group Number	Start Position	Product	Gene	iJO1366 Reactions
yadN	1.3725643986280376	1.0	152785.0	putative fimbrial-like adhesin protein	b0141
ykfM	1.6258738101848402	2.0	234743.0	lethality reduction protein, putative inner membrane protein	b4586
yafU	1.4990664894728174	2.0	235520.0	No_gene_product	b0218
yafN	1.5755230804677522	3.0	248491.0	antitoxin of the YafO-YafN toxin-antitoxin system	b0232
yafO	1.5426880886812466	3.0	248787.0	mRNA interferase toxin of the YafO-YafN toxin-antitoxin system	b0233
ykfN	1.3332986646366523	4.0	258860.0	No_gene_product	b4626
ykgS	2.1087851780313924	5.0	286208.0	No_gene_product	b4688
yagL	1.7554119504551227	5.0	288930.0	CP4-6 prophage; DNA-binding protein	b0278
ykgR	1.3887078820922913	6.0	308851.0	uncharacterized protein	b4671
ykgP	1.7134035972446828	6.0	309426.0	No_gene_product	b4630
ykgQ	1.6100887723446762	6.0	313149.0	No_gene_product	b4631
rclB	1.6371686308547315	6.0	314041.0	reactive chlorine species (RCS) stress resistance periplasmic protein	b0303
ykgH	1.4904002612482012	7.0	320406.0	putative inner membrane protein	b0310
yahL	1.414093594952138	8.0	339968.0	uncharacterized protein	b0326
yahO	1.367689515530382	8.0	342194.0	periplasmic protein, function unknown, YhcN family	b0329
hha	1.4020928788543152	9.0	475648.0	modulator of gene expression, with H-NS	b0460
ybbD	1.5726486107081	10.0	524288.0	No_gene_product	b0501
ybcK	1.5481365349785374	11.0	565248.0	DLP12 prophage; putative recombinase	b0544
ybcM	1.4617274351623462	11.0	567296.0	DLP12 prophage; putative DNA-binding transcriptional regulator	b0546
ybcV	1.8110598886388465	12.0	574639.0	DLP12 prophage; uncharacterized protein	b0558
ybcW	1.4335610588419672	12.0	575488.0	DLP12 prophage; uncharacterized protein	b0559
appY	1.7205034492763795	13.0	579584.0	global transcriptional activator; DLP12 prophage	b0564
ybdO	1.4951506035677635	14.0	632832.0	putative DNA-binding transcriptional regulator	b0603
ybfB	1.5668470186087453	15.0	729231.0	putative membrane protein	b0702
ybfC	1.64120628840396	15.0	731136.0	putative secreted protein	b0704
ybfQ	1.4753738759508106	15.0	731900.0	No_gene_product	b4514
cspG	1.5372511990797786	16.0	1047040.0	cold shock protein homolog, cold-inducible	b0990
ymfD	1.5780838116069738	17.0	1192322.0	e14 prophage; putative SAM-dependent methyltransferase	b1137
ymfE	1.5770123923066681	17.0	1192988.0	e14 prophage; putative inner membrane protein	b1138
iraM	1.8529572612695466	18.0	1207296.0	RpoS stabilzer during Mg starvation, anti-RssB factor	b1160
ycgX	1.777394984642333	18.0	1208320.0	DUF1398 family protein	b1161
ymgA	1.371782691825759	18.0	1211523.0	RcsB connector protein for regulation of biofilm	b1165
ariR	1.5948959676969783	18.0	1211904.0	RcsB connector protein for regulation of biofilm and acid-resistance	b1166
ymgC	1.9351658116200499	18.0	1212416.0	Blue light, low temperature and stress induced protein	b1167
ymgI	1.5048445593393058	19.0	1218560.0	uncharacterized protein	b4593
ldrA	1.7872178906056897	20.0	1264640.0	toxic polypeptide, small	b4419
ldrC	1.8088776832521627	20.0	1265693.0	toxic polypeptide, small	b4423
ydaE	1.4156864473505022	21.0	1412096.0	conserved protein, Rac prophage	b4526
sieB	1.4823355025573008	21.0	1413120.0	phage superinfection exclusion protein, Rac prophage	b1353
ydaS	1.4918311729472697	21.0	1414656.0	Rac prophage; putative DNA-binding transcriptional regulator	b1357
tfaR	1.9218612891375069	22.0	1426667.0	Rac prophage; putative tail fiber assembly protein	b1373
pinR	1.7648593483033093	22.0	1427456.0	Rac prophage; putative site-specific recombinase	b1374
ynaE	2.1900944184034987	22.0	1428480.0	cold shock protein, Rac prophage	b1375
ttcC	1.4683730017951087	22.0	1429248.0	No_gene_product	b4638
ynbG	1.5473797320788945	23.0	1459456.0	uncharacterized protein	b4674
yncH	1.4352302039161837	24.0	1521196.0	IPR020099 family protein	b1455
ydcD	1.882978744054223	24.0	1524178.0	putative immunity protein for RhsE	b1457
yddK	1.5571154615665157	25.0	1538640.0	No_gene_product	b1471
ydeO	1.5095789343257175	26.0	1577182.0	UV-inducible global regulator, EvgA-, GadE-dependent	b1499
safA	1.6101827672165148	26.0	1578018.0	two-component system connector membrane protein, EvgSA to PhoQP	b1500
ydfK	2.1975920389349697	27.0	1627328.0	cold shock protein, function unknown, Qin prophage	b1544
tfaQ	1.9067920583982665	27.0	1628566.0	Qin prophage; putative tail fibre assembly protein	b1546
gnsB	1.553313750506459	27.0	1631865.0	Qin prophage; multicopy suppressor of secG(Cs) and fabA6(Ts)	b1550
cspI	1.4515593433687137	27.0	1632768.0	Qin prophage; cold shock protein	b1552
cspB	1.7243759922037514	28.0	1635595.0	Qin prophage; cold shock protein	b1557
ydfD	1.4248438596847623	29.0	1644050.0	Qin prophage; uncharacterized protein	b1576
yoaK	1.312023803370089	30.0	1873029.0	inner membrane-associated protein	b4676
yobI	1.6499787498779772	31.0	1940371.0	uncharacterized protein	b4677
yecT	1.6169731093500848	32.0	1956228.0	uncharacterized protein	b1877
yedN	1.556896928995276	33.0	2004992.0	No_gene_product	b4495
intG	1.428976320123892	33.0	2006016.0	No_gene_product	b1936
zinT	1.4324146743046142	34.0	2034855.0	zinc and cadmium binding protein, periplasmic	b1973
wbbK	1.6863372611818686	35.0	2097152.0	lipopolysaccharide biosynthesis protein	b2032	['O16GLCT1']
wbbI	1.546331480647385	35.0	2099200.0	d-Galf:alpha-d-Glc beta-1,6-galactofuranosyltransferase	b2034	['O16GALFT']
wbbH	1.8111232273078195	35.0	2099540.0	O-antigen polymerase	b2035	['O16AP2pp', 'O16AP1pp', 'O16AP3pp']
glf	1.7696657760268972	35.0	2101248.0	UDP-galactopyranose mutase, FAD/NAD(P)-binding	b2036	['UDPGALM']
wzxB	1.6968792362049268	35.0	2101817.0	putative polisoprenol-linked O-antigen transporter	b2037	['O16AUNDtpp']
yegZ	1.326561948444479	36.0	2161152.0	No_gene_product	b2083
yegR	1.5800248741058753	36.0	2161664.0	uncharacterized protein	b2085
gatB	1.3984786120845507	37.0	2167808.0	galactitol-specific enzyme IIB component of PTS	b2093	['GALTptspp']
yehD	1.8334047688914554	38.0	2185216.0	putative fimbrial-like adhesin protein	b2111
yehE	1.729448337262199	38.0	2186240.0	DUF2574 family protein	b2112
yohP	1.4173321458816155	39.0	2222464.0	uncharacterized protein	b4679
elaD	1.5929259387202153	40.0	2376191.0	protease, capable of cleaving an AMC-ubiquitin model substrate	b2269
yfbM	1.4517761018570217	40.0	2380412.0	DUF1877 family protein	b2272
yfbN	1.5814844417231007	40.0	2381824.0	uncharacterized protein	b2273
yfdF	1.716251955245904	41.0	2456490.0	uncharacterized protein	b2345
gtrB	1.5955316963400037	41.0	2461696.0	CPS-53 (KpLE1) prophage; bactoprenol glucosyl transferase	b2351
gtrS	2.024759265223251	41.0	2463744.0	serotype-specific glucosyl transferase, CPS-53 (KpLE1) prophage	b2352
yfdS	1.6300524943550148	42.0	2468989.0	CPS-53 (KpLE1) prophage; uncharacterized protein	b2362
ypdJ	1.3718092203371484	42.0	2469659.0	No_gene_product	b4545
emrK	1.619583670659336	43.0	2476032.0	multidrug resistance efflux pump membrane fusion protein	b2368
ypdI	1.5166811326820937	44.0	2488320.0	putative lipoprotein involved in colanic acid biosynthesis	b2376
yfdY	1.5508918196690986	44.0	2488528.0	DUF2545 family putative inner membrane protein	b2377
ptsH	1.3893815828931608	45.0	2527232.0	phosphohistidinoprotein-hexose phosphotransferase component of PTS system (Hpr)	b2415	['ACMUMptspp', 'DHAPT', 'SBTptspp', 'ARBTptspp', 'TREptspp', 'GLCptspp', 'ACGAptspp', 'SUCptspp', 'MANptspp', 'GALTptspp', 'FRUptspp', 'FRUpts2pp', 'GAMptspp', 'ASCBptspp', 'ACMANAptspp', 'MANGLYCptspp', 'MNLptspp', 'MALTptspp']
yffL	1.5362524894093506	46.0	2553856.0	CPZ-55 prophage; uncharacterized protein	b2443
yffQ	1.596147576902874	46.0	2556950.0	CPZ-55 prophage; uncharacterized protein	b2448
yfgH	1.4204329915062615	47.0	2623488.0	outer membrane integrity lipoprotein	b2505
shoB	1.632464372092073	48.0	2693504.0	toxic membrane protein	b4687
yfiR	1.3936860799297377	49.0	2735233.0	putative periplasmic inhibitor of YfiN activity	b2603
yfjI	1.9398636420633393	50.0	2752512.0	CP4-57 prophage; uncharacterized protein	b2625
yfjJ	1.5516506002839279	50.0	2753905.0	CP4-57 prophage; uncharacterized protein	b2626
yfjW	1.7884381606139417	51.0	2766676.0	CP4-57 prophage; putative inner membrane protein	b2642
pinH	1.4969196696886182	52.0	2776576.0	No_gene_product	b2648
ypjC	1.7744925757464511	52.0	2777088.0	No_gene_product	b2650
ygaQ	1.6987446430371709	52.0	2779755.0	No_gene_product	b4462
stpA	1.4391222229951348	53.0	2791449.0	DNA binding protein, nucleoid-associated	b2669
pphB	1.4546573071513795	54.0	2853118.0	serine/threonine-specific protein phosphatase 2	b2734
ygcP	1.4911591623351073	55.0	2887680.0	putative antiterminator regulatory protein	b2768
ygcW	1.6306586641876364	55.0	2892846.0	putative SDR family oxidoreductase	b2774
yqcG	1.91707356236499	55.0	2898944.0	membrane stress resistance protein	b4682
ygcG	1.4868395806203165	55.0	2899069.0	TPM domain protein, putative phosphatase	b2778
yqeH	1.8481924490641415	56.0	2980894.0	putative LuxR family transcriptional regulator	b2846
yqeI	1.899107819461023	56.0	2981888.0	putative transcriptional regulator	b2847
yqeJ	2.051916629883644	56.0	2982662.0	uncharacterized protein	b2848
yqeL	2.0326005415084962	56.0	2983177.0	uncharacterized protein	b4683
yqeK	1.988903635884051	56.0	2983293.0	uncharacterized protein	b2849
ygeF	2.0460966163895047	56.0	2983936.0	No_gene_product	b2850
ygeG	1.9403100835600935	56.0	2984626.0	SycD-like chaperone family TPR-repeat-containing protein	b2851
ygeH	1.8626974621423025	56.0	2985452.0	putative transcriptional regulator	b2852
ygeI	2.189997116911381	56.0	2987008.0	uncharacterized protein	b2853
pbl	2.0416796593636564	56.0	2987297.0	No_gene_product	b2854
ygeK	1.911161988424242	56.0	2988032.0	No_gene_product	b2856
ygeN	2.1027719489514993	56.0	2988672.0	No_gene_product	b2858
ygeO	1.550710869020423	56.0	2989320.0	No_gene_product	b2859
mocA	1.4800838619492558	57.0	3008518.0	CTP:molybdopterin cytidylyltransferase	b2877	['MOCDS']
yqfB	1.5403664076104606	58.0	3036672.0	UPF0267 family protein	b2900
ygiZ	1.5159698116421236	59.0	3165237.0	inner membrane protein	b3027
ygiL	1.4831134105543502	60.0	3178772.0	putative fimbrial-like adhesin protein	b3043
ibsE	1.3312222559430995	61.0	3188499.0	toxic membrane protein	b4666
yhaI	1.5313118950668148	62.0	3246269.0	DUF805 family inner membrane protein	b3104
tdcR	1.8497337989777107	63.0	3260928.0	L-threonine dehydratase operon activator protein	b3119
yhaB	1.6477402258532698	63.0	3261212.0	uncharacterized protein	b3120
yhaC	1.828179771196687	63.0	3262464.0	pentapetide repeats-related protein	b3121
bfd	1.4531177813205483	64.0	3460155.0	bacterioferritin-associated ferredoxin	b3337
yhfL	1.5157172754496644	65.0	3492864.0	small lipoprotein	b3369
yhhZ	1.568564067791932	66.0	3575808.0	putative Hcp1 family polymorphic toxin protein; putative colicin-like DNase/tRNase activity	b3442
yrhC	1.6312366915372123	67.0	3617246.0	No_gene_product	b4552
yhiJ	1.533485504479452	67.0	3624327.0	DUF4049 family protein	b3488
yhiL	1.5598434493850974	67.0	3626211.0	No_gene_product	b4660
hdeB	1.4546469918046108	68.0	3649536.0	acid-resistance protein	b3509
hdeA	1.5284480705636336	68.0	3650048.0	stress response protein acid-resistance protein	b3510
gadE	1.612670016132856	68.0	3651725.0	gad regulon transcriptional activator	b3512
yibA	1.6716337480054835	69.0	3760128.0	putative immunity protein for polymorphic toxin RhsA; HEAT-domain protein; lethality reduction protein	b3594
yibG	1.7527776358935516	69.0	3761536.0	TPR-like repeat protein	b3596
yibS	1.5271375232642053	69.0	3762176.0	No_gene_product	b4650
yibW	1.6879927720144443	69.0	3762251.0	No_gene_product	b4651
yibV	1.7351620677619828	69.0	3762704.0	No_gene_product	b4615
waaL	1.6970610394095433	70.0	3790848.0	O-antigen ligase	b3622	['ECA4OALpp', 'O16A4Lpp']
waaU	1.8814309830983205	70.0	3791598.0	lipopolysaccharide core biosynthesis	b3623	['HEPT4']
waaZ	1.658491446873343	70.0	3792896.0	lipopolysaccharide KdoIII transferase; lipopolysaccharide core biosynthesis protein	b3624	['MOAT3C']
waaY	1.6542220178790317	70.0	3793626.0	lipopolysaccharide core biosynthesis protein	b3625	['HEPK2']
waaJ	1.6598947289648072	70.0	3794944.0
waaR	1.6133997310722827	70.0	3795398.0	lipopolysaccharide 1,2-glucosyltransferase; UDP-glucose:(glucosyl)LPS alpha-1,2-glucosyltransferase	b3626	['GLCTR3']
waaS	2.064871001807695	70.0	3797540.0	lipopolysaccharide rhamnose:KdoIII transferase; lipopolysaccharide core biosynthesis protein	b3629	['RHAT1']
yigF	1.702335829182892	71.0	3995778.0	DUF2628 family putative inner membrane protein	b3817
yigG	1.5838218456307234	71.0	3996172.0	PRK11371 family inner membrane protein	b3818
ompL	1.5176659905604586	72.0	4057088.0	outer membrane porin L; putative sulpholipid porin	b3875	['H2Otex']
arpA	1.4289974310329043	73.0	4210688.0	ankyrin repeat protein	b4017
yjbI	1.775391315019309	74.0	4240630.0	No_gene_product	b4038
yjbL	1.716421215415244	75.0	4250248.0	uncharacterized protein	b4047
yjbM	1.7176205907728654	75.0	4250526.0	uncharacterized protein	b4048
yjbS	1.7811491251737832	76.0	4258816.0	uncharacterized protein	b4621
yjcF	1.7171409628582457	77.0	4272128.0	pentapeptide repeats protein	b4066
yjdK	1.617229972479482	78.0	4342400.0
yjdO	1.639815336202582	78.0	4342784.0
ytfI	1.5447871922739218	79.0	4427776.0	uncharacterized protein	b4215
yjgL	1.779168719728128	80.0	4465253.0	SopA-central-domain-like hexapeptide repeat protein	b4253
yjgN	1.5238139836525433	80.0	4469546.0	DUF898 family inner membrane protein	b4257
yjhB	1.4884944202959547	81.0	4493874.0	putative MFS transporter, membrane protein	b4279
ythA	1.4598374532555212	81.0	4496384.0	uncharacterized protein	b4655
fimB	1.3963675278167706	82.0	4530773.0	tyrosine recombinase/inversion of on/off regulator of fimA	b4312
