# Supplementary material for: The genetic basis for adaptation of model-designed syntrophic co-cultures
Source: PLoS Comput Biol. 2019 Mar 1;15(3):e1006213. doi: 10.1371/journal.pcbi.1006213 (PMC6415869; doi:10.1371/journal.pcbi.1006213)
Supplement: S4 Data — Genes with read coverage meeting the duplication criteria. Separate spreadsheets are provided for all samples using the mutant pair, ale number, flask number, isolate number, and replicate number to identify each sample. (ZIP) [file pcbi.1006213.s004.zip › S4_Data/hisD_pyrC_4_4_0_1_genes.csv]

	Multiplicity	Group Number	Start Position	Product	Gene	iJO1366 Reactions
ompF	1.6131331498598886	1.0	981349.0	outer membrane porin 1a (Ia;b;F)	b0929	['LCTStex', 'MALDtex', 'TSULtex', 'GAMtex', 'TTRCYCtex', 'MAN6Ptex', 'ASNtex', 'UACGAMtex', 'PROGLYtex', 'HPPPNtex', 'ILEtex', 'XTSNtex', 'NOtex', 'PPPNtex', 'QUIN2tex', 'Zn2tex', 'OROTtex', 'HYXNtex', 'TUNGStex', 'GBBTNtex', 'Htex', 'NMNtex', '34dhpactex', 'UDPACGALtex', 'CMPtex', 'TREtex', 'AKGtex', 'MANGLYCtex', 'NO3tex', '3GMPtex', 'ORNtex', 'PROtex', 'TRPtex', 'FE2tex', 'TYMtex', 'PACALDtex'…
ldrA	1.5174999373347058	2.0	1264640.0	toxic polypeptide, small	b4419
ldrC	1.4756389148386833	2.0	1265693.0	toxic polypeptide, small	b4423
tfaR	1.6832524178451933	3.0	1426667.0	Rac prophage; putative tail fiber assembly protein	b1373
ynaE	1.5575236893806386	3.0	1428480.0	cold shock protein, Rac prophage	b1375
tfaQ	1.6376263018752748	4.0	1628566.0	Qin prophage; putative tail fibre assembly protein	b1546
pheL	1.3266889135025643	5.0	2730957.0	pheA gene leader peptide	b2598
yqeL	1.3729472790332011	6.0	2983177.0	uncharacterized protein	b4683
yqeK	1.415349057076738	6.0	2983293.0	uncharacterized protein	b2849
ygeI	1.3597759439865047	6.0	2987008.0	uncharacterized protein	b2853
ibsC	1.3538430327392785	7.0	3050248.0	toxic membrane protein	b4665
yqgB	1.314552705779803	8.0	3079278.0	uncharacterized protein	b2939
ygiN	1.3234806264518824	9.0	3166720.0	quinol monooxygenase	b3029	['QMO3', 'QMO2']
rpsN	1.3891396005616186	10.0	3440128.0	30S ribosomal subunit protein S14	b3307
tufA	1.7189829950421067	11.0	3463503.0	translation elongation factor EF-Tu 1	b3339
rpsR	1.3234658194112652	12.0	4415655.0	30S ribosomal subunit protein S18	b4202
