# Supplementary material for: The genetic basis for adaptation of model-designed syntrophic co-cultures
Source: PLoS Comput Biol. 2019 Mar 1;15(3):e1006213. doi: 10.1371/journal.pcbi.1006213 (PMC6415869; doi:10.1371/journal.pcbi.1006213)
Supplement: S4 Data — Genes with read coverage meeting the duplication criteria. Separate spreadsheets are provided for all samples using the mutant pair, ale number, flask number, isolate number, and replicate number to identify each sample. (ZIP) [file pcbi.1006213.s004.zip › S4_Data/hisD_pyrC_4_17_1_1_genes.csv]

	Multiplicity	Group Number	Start Position	Product	Gene	iJO1366 Reactions
rpsT	1.3726278827931564	1.0	20992.0	30S ribosomal subunit protein S20	b0023
ykfN	1.4543532600625224	2.0	258860.0	No_gene_product	b4626
ykgS	1.6260583006033045	3.0	286208.0	No_gene_product	b4688
ykgQ	1.3837209439872393	4.0	313149.0	No_gene_product	b4631
xisD	1.3919277268375312	5.0	561313.0	No_gene_product	b4633
ybfQ	1.388009457137271	6.0	731900.0	No_gene_product	b4514
cbdX	1.3378973603993731	7.0	1035900.0	putative cytochrome bd-II oxidase subunit	b4592
ldrA	1.3622156088578976	8.0	1264640.0	toxic polypeptide, small	b4419
tfaR	1.786118377043368	9.0	1426667.0	Rac prophage; putative tail fiber assembly protein	b1373
ynaE	1.7503058745633708	9.0	1428480.0	cold shock protein, Rac prophage	b1375
tfaQ	1.6792405457401864	10.0	1628566.0	Qin prophage; putative tail fibre assembly protein	b1546
cspI	1.3664865404316648	11.0	1632768.0	Qin prophage; cold shock protein	b1552
yfbO	1.451882102518368	12.0	2382113.0	uncharacterized protein	b2274
yfcZ	1.3205817856498137	13.0	2454128.0	UPF0381 family protein	b2343
ypeB	1.4204862292494569	14.0	2521299.0	DUF3820 family protein	b4546
ypfM	1.5180583318561132	15.0	2584192.0	stress-induced small enterobacterial protein	b4606
pheL	1.3881502788749198	16.0	2730957.0	pheA gene leader peptide	b2598
yfiL	1.3582141168591284	16.0	2734718.0	lipoprotein	b2602
ypjK	1.3443306539919286	17.0	2763803.0	CP4-57 prophage; putative inner membrane protein	b2635
hycA	1.4415390915543762	18.0	2843332.0	regulator of the transcriptional regulator FhlA	b2725
ygdI	1.3152009129375417	19.0	2936320.0	DUF903 family verified lipoprotein	b2809
yqeJ	1.4269352968979034	20.0	2982662.0	uncharacterized protein	b2848
yqeL	1.324350208290058	20.0	2983177.0	uncharacterized protein	b4683
yqeK	1.4481631482680792	20.0	2983293.0	uncharacterized protein	b2849
yqgB	1.354961155706283	21.0	3079278.0	uncharacterized protein	b2939
yggL	1.4183462060602503	22.0	3095165.0	DUF469 family protein	b2959
mqsA	1.4030112395222716	23.0	3161209.0	antitoxin for MqsR toxin; transcriptional repressor	b3021
tdcR	1.3856858984660625	24.0	3260928.0	L-threonine dehydratase operon activator protein	b3119
yhdU	1.3202507310384985	25.0	3405979.0	putative membrane protein	b3263
uspB	1.4229030719875813	26.0	3632744.0	universal stress (ethanol tolerance) protein B	b3494
cbrB	1.4190498178475157	27.0	3891200.0	PRK09823 family inner membrane protein, creBC regulon	b3716
yiiS	1.396782651392803	28.0	4103168.0	UPF0381 family protein	b3922
yjdI	1.4497689333650314	29.0	4341760.0	putative 4Fe-4S mono-cluster protein	b4126
yjdJ	1.329109604746864	29.0	4341901.0	GNAT family putative N-acetyltransferase	b4127
yjdQ	1.368165255278814	30.0	4352007.0	No_gene_product	b4654
yjjY	1.3683078967987403	31.0	4630218.0	uncharacterized protein	b4402
