# Supplementary material for: The genetic basis for adaptation of model-designed syntrophic co-cultures
Source: PLoS Comput Biol. 2019 Mar 1;15(3):e1006213. doi: 10.1371/journal.pcbi.1006213 (PMC6415869; doi:10.1371/journal.pcbi.1006213)
Supplement: S4 Data — Genes with read coverage meeting the duplication criteria. Separate spreadsheets are provided for all samples using the mutant pair, ale number, flask number, isolate number, and replicate number to identify each sample. (ZIP) [file pcbi.1006213.s004.zip › S4_Data/hisD_gltA_11_8_1_2_genes.csv]

	Multiplicity	Group Number	Start Position	Product	Gene	iJO1366 Reactions
ybcN	1.4640932349016038	1.0	567921.0	DLP12 prophage; uncharacterized protein	b0547
essD	1.50032075235717	2.0	572928.0	DLP12 prophage; putative phage lysis protein	b0554
ydaS	1.4504329370044253	3.0	1414656.0	Rac prophage; putative DNA-binding transcriptional regulator	b1357
fliS	1.3900150632688941	4.0	1998848.0	flagellar protein potentiates polymerization	b1925
yoeI	1.4134295890932411	5.0	2080532.0	uncharacterized protein	b4678
rpsJ	1.378595144538587	6.0	3446317.0	30S ribosomal subunit protein S10	b3321
bax	1.4446076129890488	7.0	3729712.0	putative glucosaminidase	b3570
mtlA	1.511832151775408	8.0	3765640.0	mannitol-specific PTS enzyme: IIA, IIB and IIC components	b3599	['MNLptspp']
secB	1.379920791772998	9.0	3777020.0	protein export chaperone	b3609
grxC	1.347797797107887	9.0	3777550.0	glutaredoxin 3	b3610	['RNDR3b', 'RNDR4b', 'RNDR1b', 'GRXR', 'PAPSR2', 'RNDR2b']
yicT	1.349072200835758	10.0	3829784.0	No_gene_product	b4653
ivbL	1.4204019466787832	11.0	3846249.0	ilvB operon leader peptide	b3672
atpE	1.4051517576062977	12.0	3914309.0	F0 sector of membrane-bound ATP synthase, subunit c	b3737	['ATPS4rpp']
tatA	1.3886752621367175	13.0	4015304.0	TatABCE protein translocation system subunit	b3836
tufB	1.6970557185909922	14.0	4165871.0	translation elongation factor EF-Tu 2	b3980
yjgZ	1.7086404731365519	15.0	4491264.0	uncharacterized protein	b4277
