# Supplementary material for: The genetic basis for adaptation of model-designed syntrophic co-cultures
Source: PLoS Comput Biol. 2019 Mar 1;15(3):e1006213. doi: 10.1371/journal.pcbi.1006213 (PMC6415869; doi:10.1371/journal.pcbi.1006213)
Supplement: S4 Data — Genes with read coverage meeting the duplication criteria. Separate spreadsheets are provided for all samples using the mutant pair, ale number, flask number, isolate number, and replicate number to identify each sample. (ZIP) [file pcbi.1006213.s004.zip › S4_Data/hisD_gltA_11_8_0_1_genes.csv]

	Multiplicity	Group Number	Start Position	Product	Gene	iJO1366 Reactions
rclB	1.4192505226932717	1.0	314041.0	reactive chlorine species (RCS) stress resistance periplasmic protein	b0303
xisE	1.3276252477873272	2.0	1196242.0	e14 prophage; putative excisionase	b1141
ldrA	1.5260630111191964	3.0	1264640.0	toxic polypeptide, small	b4419
tfaR	1.637956522823834	4.0	1426667.0	Rac prophage; putative tail fiber assembly protein	b1373
ynaE	1.7072141679207868	4.0	1428480.0	cold shock protein, Rac prophage	b1375
yncH	1.3141056424127109	5.0	1521196.0	IPR020099 family protein	b1455
ydfK	1.6975771158845219	6.0	1627328.0	cold shock protein, function unknown, Qin prophage	b1544
tfaQ	1.6495921441502868	6.0	1628566.0	Qin prophage; putative tail fibre assembly protein	b1546
ibsA	1.3400632847319742	7.0	2146829.0	toxic membrane protein	b4667
yqcG	1.3498894489787168	8.0	2898944.0	membrane stress resistance protein	b4682
mutH	1.3055706567588228	9.0	2963456.0	methyl-directed mismatch repair protein	b2831
yqeL	1.419057838209733	10.0	2983177.0	uncharacterized protein	b4683
yqfG	1.3867252369963647	11.0	3026175.0	uncharacterized protein	b4684
ibsC	1.2900407448458937	12.0	3050248.0	toxic membrane protein	b4665
yiaM	1.3577791018000793	13.0	3737687.0	2,3-diketo-L-gulonate TRAP transporter small permease protein	b3577	['XYLUt2pp']
yibW	1.45678377913332	14.0	3762251.0	No_gene_product	b4651
waaU	1.4990598862191946	15.0	3791598.0	lipopolysaccharide core biosynthesis	b3623	['HEPT4']
waaS	1.4263876983316401	16.0	3797540.0	lipopolysaccharide rhamnose:KdoIII transferase; lipopolysaccharide core biosynthesis protein	b3629	['RHAT1']
yigF	1.4042505387215702	17.0	3995778.0	DUF2628 family putative inner membrane protein	b3817
frvA	1.3853875349113596	18.0	4085760.0	putative enzyme IIA component of PTS	b3900
yjbL	1.4594811637350562	19.0	4250248.0	uncharacterized protein	b4047
yjbM	1.3894258845590906	19.0	4250526.0	uncharacterized protein	b4048
