# Supplementary material for: The genetic basis for adaptation of model-designed syntrophic co-cultures
Source: PLoS Comput Biol. 2019 Mar 1;15(3):e1006213. doi: 10.1371/journal.pcbi.1006213 (PMC6415869; doi:10.1371/journal.pcbi.1006213)
Supplement: S4 Data — Genes with read coverage meeting the duplication criteria. Separate spreadsheets are provided for all samples using the mutant pair, ale number, flask number, isolate number, and replicate number to identify each sample. (ZIP) [file pcbi.1006213.s004.zip › S4_Data/hisD_gltA_11_20_1_1_genes.csv]

	Multiplicity	Group Number	Start Position	Product	Gene	iJO1366 Reactions
ldrA	1.4775408610155973	1.0	1264640.0	toxic polypeptide, small	b4419
ldrC	1.5395446365995638	1.0	1265693.0	toxic polypeptide, small	b4423
tfaR	1.7528294725265443	2.0	1426667.0	Rac prophage; putative tail fiber assembly protein	b1373
tfaQ	1.709848599152007	3.0	1628566.0	Qin prophage; putative tail fibre assembly protein	b1546
rfbC	1.3581337446600972	4.0	2103296.0	dTDP-4-deoxyrhamnose-3,5-epimerase	b2038	['TDPDRE']
yegR	1.313715682917472	5.0	2161664.0	uncharacterized protein	b2085
gatD	1.3528354286235629	5.0	2165313.0	galactitol-1-phosphate dehydrogenase, Zn-dependent and NAD(P)-binding	b2091	['GLTPD']
gatB	1.3510568941435503	5.0	2167808.0	galactitol-specific enzyme IIB component of PTS	b2093	['GALTptspp']
gatA	1.4695354975714758	5.0	2168075.0	galactitol-specific enzyme IIA component of PTS	b2094	['GALTptspp']
thiM	1.3254027016160184	6.0	2177991.0	hydoxyethylthiazole kinase	b2104	['HETZK']
rcnR	1.5308313416021482	6.0	2179072.0	transcriptional repressor of rcnA	b2105
rcnA	1.3630985354846834	6.0	2179395.0	membrane protein conferring nickel and cobalt resistance	b2106
rcnB	1.3483042649377301	6.0	2180608.0	periplasmic modulator of Ni and Co efflux	b2107
yehA	1.5253141456660821	6.0	2181120.0	putative fimbrial-like adhesin protein	b2108
yehB	1.445784214182616	6.0	2181908.0	putative outer membrane protein	b2109
yehC	1.5255158627812424	6.0	2184404.0	putative periplasmic pilin chaperone	b2110
yehD	1.4276311505918116	6.0	2185216.0	putative fimbrial-like adhesin protein	b2111
yehE	1.737838161282709	6.0	2186240.0	DUF2574 family protein	b2112
mrp	1.356750077285624	6.0	2187264.0	antiporter inner membrane protein	b2113
metG	1.3679150929995625	6.0	2187778.0	methionyl-tRNA synthetase	b2114	['METTRS']
yehH	1.4272727381972325	6.0	2189952.0	No_gene_product	b4499
yehK	1.5387728579281525	6.0	2197504.0	uncharacterized protein	b4541
yehR	1.4776766252513653	6.0	2204703.0	lipoprotein, DUF1307 family	b2123
yehS	1.3316439468346724	6.0	2205204.0	DUF1456 family protein	b2124
yehT	1.4181241725876674	6.0	2205721.0	putative response regulator in two-component system withYehU	b2125
mlrA	1.366717356610419	6.0	2208344.0	transcriptional activator of csgD and csgBA	b2127
yohP	1.32039064425544	7.0	2222464.0	uncharacterized protein	b4679
yohJ	1.3663004579582443	7.0	2224128.0	UPF0299 family inner membrane protein	b2141
cdd	1.393031650099728	7.0	2226176.0	cytidine/deoxycytidine deaminase	b2143	['CYTD', 'DCYTD']
sanA	1.4390342625670862	7.0	2226356.0	DUF218 superfamily vancomycin high temperature exclusion protein	b2144
yeiS	1.4050544672238547	7.0	2227200.0	DUF2542 family protein	b2145
preA	1.4281344030248775	7.0	2228743.0	dihydropyrimidine dehydrogenase, NADH-dependent, subunit C	b2147	['DURADx']
mglA	1.4516096929917481	7.0	2231247.0	methyl-galactoside ABC transporter ATPase	b2149	['GLCabcpp', 'GALabcpp']
mglB	1.4756175399527725	7.0	2232828.0	methyl-galactoside transporter subunit	b2150	['GLCabcpp', 'GALabcpp']
lysP	1.4352827390839102	8.0	2240541.0	lysine transporter	b2156	['LYSt2pp']
yeiE	1.3846815045110243	8.0	2242560.0	putative DNA-binding transcriptional regulator	b2157
nfo	1.3408098919102676	8.0	2244608.0	endonuclease IV with intrinsic 3'-5' exonuclease activity	b2159
yeiI	1.398535813683716	8.0	2245178.0	putative kinase	b2160
rihB	1.4155190647186324	8.0	2247723.0	ribonucleoside hydrolase 2	b2162	['CYTDH', 'URIH']
yeiL	1.4623134695992441	8.0	2248833.0	putative transcriptional regulator	b2163
psuT	1.462957500688627	8.0	2250752.0	putative nucleoside transporter	b2164
psuG	1.404951329063539	8.0	2250907.0	pseudouridine 5'-phosphate glycosidase	b2165
psuK	1.4954357344591442	8.0	2251833.0	pseudouridine kinase	b2166
fruK	1.3689412195073944	8.0	2254905.0	fructose-1-phosphate kinase	b2168	['FRUK']
fruB	1.4286080182504288	8.0	2256896.0	fused fructose-specific PTS enzymes: IIA component/HPr component	b2169	['FRUptspp']
yeiP	1.3808235776141964	8.0	2258944.0	elongation factor P-like protein	b2171
lpxT	1.4348719860685075	8.0	2263040.0	lipid A 1-diphosphate synthase; undecaprenyl pyrophosphate:lipid A 1-phosphate phosphotransferase	b2174	['COLIPAKpp']
mepS	1.5387202944279503	8.0	2263457.0	murein DD-endopeptidase, space-maker hydrolase, mutational suppressor of prc thermosensitivity, outer membrane lipoprotein, weak murein LD-carboxypeptidase	b2175
rtn	1.4393377827860707	8.0	2264204.0	resistance protein for phages lambda and N4, putative membrane-anchored cyclic-di-GMP phosphodiesterase	b2176
yejA	1.3359601638105534	8.0	2265842.0	microcin C ABC transporter periplasmic binding protein	b2177
yejB	1.378164027068805	8.0	2267657.0	microcin C ABC transporter permease	b2178
yejE	1.3958019673781081	8.0	2269184.0	microcin C ABC transporter permease	b2179
yejF	1.3728699394536754	8.0	2269778.0	microcin C ABC transporter ATPase	b2180
yejG	1.4831067939420224	8.0	2271371.0	uncharacterized protein	b2181
rsuA	1.4153990126455078	8.0	2273280.0	16S rRNA pseudouridine(516) synthase	b2183
yejH	1.4027067264657265	8.0	2274110.0	putative ATP-dependent DNA or RNA helicase	b2184
yejL	1.488703913053204	8.0	2277607.0	UPF0352 family protein	b2187
narP	1.4372280169777623	8.0	2283978.0	response regulator in two-component regulatory system with NarQ	b2193
ccmE	1.325622020150335	8.0	2288379.0	periplasmic heme chaperone	b2197	['PHEMEabcpp']
ccmC	1.4927643183374035	8.0	2289664.0	heme export ABC transporter permease; CcmE-interacting protein	b2199	['PHEMEabcpp']
napC	1.38758596576453	8.0	2291712.0	quinol dehydrogenase, electron source for NapAB	b2202	['NO3R2bpp', 'NO3R1bpp']
napB	1.3651303655995801	8.0	2291747.0	nitrate reductase, small, cytochrome C550 subunit, periplasmic	b2203	['NO3R2bpp', 'NO3R1bpp']
napD	1.5651081703142775	8.0	2296320.0	assembly protein for periplasmic nitrate reductase	b2207
eco	1.4405267025271233	8.0	2297856.0	ecotin, a serine protease inhibitor	b2209
ada	1.3523092143075586	8.0	2302819.0	fused DNA-binding transcriptional dual regulator/O6-methylguanine-DNA methyltransferase	b2213
ompC	1.4564726289877556	8.0	2306048.0	outer membrane porin protein C	b2215	['LCTStex', 'MALDtex', 'TSULtex', 'GAMtex', 'TTRCYCtex', 'MAN6Ptex', 'ASNtex', 'UACGAMtex', 'PROGLYtex', 'HPPPNtex', 'ILEtex', 'XTSNtex', 'NOtex', 'PPPNtex', 'QUIN2tex', 'Zn2tex', 'OROTtex', 'HYXNtex', 'TUNGStex', 'GBBTNtex', 'Htex', 'NMNtex', '34dhpactex', 'UDPACGALtex', 'CMPtex', 'TREtex', 'AKGtex', 'MANGLYCtex', 'NO3tex', '3GMPtex', 'ORNtex', 'PROtex', 'TRPtex', 'FE2tex', 'TYMtex', 'PACALDtex'…
rcsD	1.4398175018049348	8.0	2306966.0	phosphotransfer intermediate protein in two-component regulatory system with RcsBC	b2216
rcsB	1.4523867494856944	8.0	2310144.0	response regulator in two-component regulatory system with RcsC and YojN	b2217
rcsC	1.43524331735285	8.0	2310505.0	hybrid sensory kinase in two-component regulatory system with RcsB and YojN	b2218
atoS	1.444532842965015	8.0	2313521.0	sensory histidine kinase in two-component regulatory system with AtoC	b2219
atoC	1.3909793280507037	8.0	2315344.0	fused response regulator of ato operon, in two-component system with AtoS: response regulator/sigma54 interaction protein	b2220
atoE	1.4214099117535748	8.0	2318336.0	short chain fatty acid transporter	b2223	['ACACt2pp', 'BUTt2rpp', 'HEXt2rpp']
yfaQ	1.383174105126618	8.0	2321626.0	tandem DUF2300 domain protein, putative host defense protein	b2226
yfaT	1.4731595781046654	8.0	2327814.0	DUF1175 family protein, putative host defense protein	b2229
nrdA	1.4140648775953601	8.0	2338343.0	ribonucleoside-diphosphate reductase 1, alpha subunit	b2234	['RNDR4', 'RNDR3', 'RNDR2', 'RNDR1']
nrdB	1.3718454118532024	8.0	2340864.0	ribonucleoside-diphosphate reductase 1, beta subunit, ferritin-like protein	b2235	['RNDR4', 'RNDR3', 'RNDR2', 'RNDR1']
yfaE	1.4455621337948017	8.0	2341992.0	ferredoxin involved with ribonucleotide reductase diferric-tyrosyl radical (Y*) cofactor maintenance	b2236
inaA	1.4058555766619385	8.0	2342912.0	acid-inducible Kdo/WaaP family putative kinase	b2237
yfaH	1.775342272456608	8.0	2343129.0	No_gene_product	b2238
yfaD	1.428779902651483	9.0	2351104.0	transposase_31 family protein	b2244
ypaA	1.480127252073562	9.0	2351294.0	No_gene_product	b4543
rhmA	1.3655860805744715	9.0	2351520.0	2-keto-3-deoxy-L-rhamnonate aldolase	b2245
rhmR	1.3596812693543239	9.0	2355200.0	putative DNA-binding transcriptional regulator for the rhm operon	b2248
nudI	1.3883893695661633	9.0	2358032.0	nucleoside triphosphatase	b2251	['NTPP7', 'NTPP3', 'DUTPDP']
ais	1.458932070107226	9.0	2358496.0	putative LPS core heptose(II)-phosphate phosphatase	b2252
arnB	1.3858650217677544	9.0	2359406.0	uridine 5'-(beta-1-threo-pentapyranosyl-4-ulose diphosphate) aminotransferase, PLP-dependent	b2253	['UDPKAAT']
arnC	1.4304645553844877	9.0	2361344.0	undecaprenyl phosphate-L-Ara4FN transferase	b2254	['UPLA4FNT']
arnD	1.3939333419268192	9.0	2363496.0	undecaprenyl phosphate-alpha-L-ara4FN deformylase	b2256	['UPLA4FNF']
arnT	1.3608909836481229	9.0	2364386.0	4-amino-4-deoxy-L-arabinose transferase	b2257	['LA4NTpp']
arnE	1.3662923455371068	9.0	2366035.0	undecaprenyl phosphate-alpha-L-ara4N exporter; flippase ArnEF subunit	b4544	['ULA4Ntppi']
arnF	1.4480238565342862	9.0	2366370.0	undecaprenyl phosphate-alpha-L-ara4N exporter; flippase ArnEF subunit	b2258	['ULA4Ntppi']
pmrD	1.6350414533459734	9.0	2366976.0	inactive two-component system connector protein	b2259
menE	1.3812189850565704	9.0	2367488.0	O-succinylbenzoate-CoA ligase	b2260	['SUCBZL']
menC	1.3520714026987835	9.0	2368478.0	O-succinylbenzoyl-CoA synthase	b2261	['SUCBZS']
menF	1.3875562632713494	9.0	2373632.0	isochorismate synthase 2	b2265	['ICHORS']
elaB	1.4308342272810397	9.0	2374200.0	putative membrane-anchored DUF883 family ribosome-binding protein	b2266
elaA	1.5437813526359407	9.0	2374560.0	GNAT family putative N-acetyltransferase	b2267
rbn	1.3922458259349382	9.0	2375680.0	RNase BN, tRNA processing enzyme	b2268
elaD	1.5334450561861632	9.0	2376191.0	protease, capable of cleaving an AMC-ubiquitin model substrate	b2269
yfbK	1.4699822027585032	9.0	2377473.0	Von Willebrand factor domain putative lipoprotein	b2270
yfbL	1.4633093507823092	9.0	2379776.0	putative M28A family peptidase	b2271
yfbM	1.5567633406024692	9.0	2380412.0	DUF1877 family protein	b2272
yfbN	1.6139677467436049	9.0	2381824.0	uncharacterized protein	b2273
yfbO	1.719834201763289	9.0	2382113.0	uncharacterized protein	b2274
yfbP	1.5651346502158725	9.0	2382594.0	TPR-like repeats-containing protein	b2275
nuoN	1.3891964479338281	9.0	2383872.0	NADH:ubiquinone oxidoreductase, membrane subunit N	b2276	['NADH18pp', 'NADH17pp', 'NADH16pp']
nuoM	1.4140821221703506	9.0	2384990.0	NADH:ubiquinone oxidoreductase, membrane subunit M	b2277	['NADH18pp', 'NADH17pp', 'NADH16pp']
nuoJ	1.4557570467137368	9.0	2388820.0	NADH:ubiquinone oxidoreductase, membrane subunit J	b2280	['NADH18pp', 'NADH17pp', 'NADH16pp']
nuoI	1.5522507040055766	9.0	2389386.0	NADH:ubiquinone oxidoreductase, chain I	b2281	['NADH18pp', 'NADH17pp', 'NADH16pp']
nuoF	1.32969465273334	9.0	2394112.0	NADH:ubiquinone oxidoreductase, chain F	b2284	['NADH18pp', 'NADH17pp', 'NADH16pp']
nuoE	1.365707736295044	9.0	2395030.0	NADH:ubiquinone oxidoreductase, chain E	b2285	['NADH18pp', 'NADH17pp', 'NADH16pp']
nuoB	1.422810599835155	9.0	2397429.0	NADH:ubiquinone oxidoreductase, chain B	b2287	['NADH18pp', 'NADH17pp', 'NADH16pp']
nuoA	1.466989811977553	9.0	2398208.0	NADH:ubiquinone oxidoreductase, membrane subunit A	b2288	['NADH18pp', 'NADH17pp', 'NADH16pp']
lrhA	1.4930158748259776	9.0	2399181.0	transcriptional repressor of flagellar, motility and chemotaxis genes	b2289
yfbR	1.4957382258714393	9.0	2402340.0	5'-nucleotidase	b2291	['NTD5', 'NTD6', 'NTD12', 'NTD1', 'NTD8', 'NTD3']
yfbS	1.4210861048210832	9.0	2402998.0	putative transporter	b2292
yfbU	1.4786743055527436	9.0	2405578.0	UPF0304 family protein	b2294
yfbV	1.383375481968999	9.0	2406400.0	UPF0208 family inner membrane protein	b2295
ackA	1.4025881066960288	9.0	2406948.0	acetate kinase A and propionate kinase 2	b2296	['ACKr']
pta	1.3649929035922823	9.0	2408448.0	phosphate acetyltransferase	b2297	['PTAr', 'PTA2']
yfcC	1.4732483203115139	9.0	2410559.0	putative inner membrane transporter; C4-dicarboxylate anaerobic carrier family protein	b2298
yfcE	1.4705194430978346	9.0	2412712.0	phosphodiesterase activity on bis-pNPP	b2300
yfcF	1.4608789424515058	9.0	2413319.0	glutathione S-transferase	b2301
yfcG	1.3647304340540503	9.0	2414592.0	GSH-dependent disulfide bond oxidoreductase	b2302
folX	1.4725537050521538	9.0	2414803.0	D-erythro-7,8-dihydroneopterin triphosphate 2'-epimerase and dihydroneopterin aldolase	b2303	['DHPTPE']
yfcH	1.3991849682822635	9.0	2415186.0	putative NAD-dependent nucleotide-sugar epimerase	b2304
yfcI	1.5037030859473681	9.0	2416640.0	transposase_31 family protein	b2305
hisP	1.445086430593385	9.0	2417214.0	histidine ABC transporter ATPase	b2306	['ORNabcpp', 'HISabcpp', 'ARGabcpp', 'LYSabcpp']
hisJ	1.5090975203015247	9.0	2419484.0	histidine ABC transporter periplasmic binding protein	b2309	['HISabcpp']
argT	1.5832368189676234	9.0	2420736.0	lysine/arginine/ornithine transporter subunit	b2310	['ORNabcpp', 'ARGabcpp', 'LYSabcpp']
ubiX	1.4454686023510956	9.0	2421535.0	3-octaprenyl-4-hydroxybenzoate carboxy-lyase	b2311	['OPHBDC']
purF	1.39038617859942	9.0	2422199.0	amidophosphoribosyltransferase	b2312	['GLUPRT']
cvpA	1.503722841438121	9.0	2423753.0	colicin V production protein	b2313
accD	1.4367141030288602	9.0	2426880.0	acetyl-CoA carboxylase, beta (carboxyltransferase) subunit	b2316	['ACCOAC']
dedA	1.3545673600177077	9.0	2427560.0	DedA family inner membrane protein	b2317
pdxB	1.367288983229887	9.0	2430976.0	erythronate-4-phosphate dehydrogenase	b2320	['PERD']
flk	1.4283296720097785	9.0	2431428.0	putative flagella assembly protein	b2321
yfcL	1.3859962301481692	9.0	2437632.0	uncharacterized protein	b2325
yfcO	1.461962649104521	10.0	2443264.0	DUF2544 family putative outer membrane protein	b2332
yfcP	1.4529407551574578	10.0	2443529.0	putative fimbrial-like adhesin protein	b2333
yfcQ	1.5398485377386761	10.0	2444065.0	putative fimbrial-like adhesin protein	b2334
yfcR	1.37340621777082	10.0	2444550.0	putative fimbrial-like adhesin protein	b2335
yfcS	1.5365308308485937	10.0	2445312.0	putative periplasmic pilin chaperone	b2336
yfcU	1.430137434689601	10.0	2445834.0	No_gene_product	b4661
yfcV	1.4972548191836939	10.0	2448561.0	putative fimbrial-like adhesin protein	b2339
sixA	1.4732037403379872	10.0	2449805.0	phosphohistidine phosphatase	b2340
fadI	1.3913414562695232	10.0	2453504.0	beta-ketoacyl-CoA thiolase, anaerobic, subunit	b2342	['ACACT8r', 'ACACT7r', 'ACACT2r', 'ACACT5r', 'ACACT3r', 'ACACT1r', 'ACACT6r', 'ACACT4r']
yfcZ	1.5086792898691301	10.0	2454128.0	UPF0381 family protein	b2343
yfdF	1.4955729781050366	10.0	2456490.0	uncharacterized protein	b2345
intS	1.5018251699810736	10.0	2460023.0	CPS-53 (KpLE1) prophage; putative prophage CPS-53 integrase	b2349
gtrA	1.4913720548430114	10.0	2461333.0	CPS-53 (KpLE1) prophage; bactoprenol-linked glucose translocase/flippase	b2350
gtrB	1.5132825619538066	10.0	2461696.0	CPS-53 (KpLE1) prophage; bactoprenol glucosyl transferase	b2351
gtrS	1.5102023260454156	10.0	2463744.0	serotype-specific glucosyl transferase, CPS-53 (KpLE1) prophage	b2352
tfaS	1.4950670954739638	10.0	2464293.0	No_gene_product	b2353
yfdK	1.4480211254423416	10.0	2464555.0	CPS-53 (KpLE1) prophage; conserved protein	b2354
yfdL	1.403321882729819	10.0	2465022.0	No_gene_product	b2355
yfdN	1.3197374812716163	10.0	2465865.0	CPS-53 (KpLE1) prophage; uncharacterized protein	b2357
yfdQ	1.4436833033062948	10.0	2467840.0	CPS-53 (KpLE1) prophage; uncharacterized protein	b2360
yfdR	1.4540752956336709	10.0	2468462.0	CPS-53 (KpLE1) prophage; conserved protein	b2361
yfdS	1.4300376456308075	10.0	2468989.0	CPS-53 (KpLE1) prophage; uncharacterized protein	b2362
yfdT	1.6545454066638337	10.0	2469376.0	CPS-53 (KpLE1) prophage; uncharacterized protein	b2363
ypdJ	1.5671968367746978	10.0	2469659.0	No_gene_product	b4545
torI	1.429859412926532	10.0	2469888.0	response regulator inhibitor for tor operon	b4501
dsdC	1.403035996999597	10.0	2470172.0	dsd operon activator; autorepressor	b2364
dsdX	1.4074527404658819	10.0	2471936.0	D-serine transporter	b2365
dsdA	1.3505381152498943	10.0	2473984.0	D-serine dehydratase	b2366	['SERD_D']
emrY	1.4676170263757895	10.0	2474116.0	putative multidrug efflux system	b2367
emrK	1.5055763105285715	10.0	2476032.0	multidrug resistance efflux pump membrane fusion protein	b2368
evgA	1.4515936148575763	10.0	2477233.0	response regulator in two-component regulatory system with EvgS	b2369
evgS	1.550955870036465	10.0	2477852.0	hybrid sensory histidine kinase in two-component regulatory system with EvgA	b2370
yfdE	1.4781439192427515	10.0	2482176.0	acetyl-CoA:oxalate CoA-transferase	b2371
yfdV	1.480829095716769	10.0	2482720.0	putative transporter	b2372
oxc	1.3815413339052627	10.0	2483734.0	oxalyl CoA decarboxylase, ThDP-dependent	b2373	['OXCDC']
yfdX	1.402938906978259	10.0	2487245.0	uncharacterized protein	b2375
ypdI	1.5718172900937704	10.0	2488320.0	putative lipoprotein involved in colanic acid biosynthesis	b2376
yfdY	1.4116635145070335	10.0	2488528.0	DUF2545 family putative inner membrane protein	b2377
ypdK	1.4555781934073555	10.0	2490399.0	inner membrane protein	b4680
ypdA	1.345952602335687	10.0	2492149.0	sensor kinase regulating yhjX; pyruvate-responsive YpdAB two-component system	b2380
ypeC	1.3570325898876463	11.0	2504704.0	DUF2502 family putative periplasmic protein	b2390
nupC	1.5003040279049464	11.0	2506752.0	nucleoside (except guanosine) transporter	b2393	['ADNt2pp', 'DCYTt2pp', 'CYTDt2pp', 'THMDt2pp', 'DADNt2pp', 'URIt2pp', 'DURIt2pp']
yfeA	1.3459267145902505	11.0	2509121.0	putative diguanylate cyclase	b2395
yfeC	1.497262644330566	11.0	2511945.0	DUF1323 family putative DNA-binding protein	b2398
gltX	1.3940462307368149	11.0	2512735.0	glutamyl-tRNA synthetase	b2400	['GLUTRS']
xapB	1.4304956921392213	11.0	2516992.0	xanthosine transporter	b2406	['URIt2rpp', 'THMDt2rpp', 'CYTDt2rpp', 'XTSNt2rpp', 'ADNt2rpp', 'INSt2rpp']
xapA	1.436449952569704	11.0	2517403.0	purine nucleoside phosphorylase 2; nicotinamide 1-beta-D-riboside synthase	b2407	['PUNP3', 'PUNP7', 'PUNP4', 'PUNP5', 'PUNP6']
yfeH	1.430499849360414	11.0	2521088.0	putative inorganic ion transporter	b2410
ypeB	1.4030041627990522	11.0	2521299.0	DUF3820 family protein	b4546
cysZ	1.3698374735743073	11.0	2525184.0	sulfate transporter, sulfite inhibited	b2413
ptsH	1.3457492426238642	11.0	2527232.0	phosphohistidinoprotein-hexose phosphotransferase component of PTS system (Hpr)	b2415	['ACMUMptspp', 'DHAPT', 'SBTptspp', 'ARBTptspp', 'TREptspp', 'GLCptspp', 'ACGAptspp', 'SUCptspp', 'MANptspp', 'GALTptspp', 'FRUptspp', 'FRUpts2pp', 'GAMptspp', 'ASCBptspp', 'ACMANAptspp', 'MANGLYCptspp', 'MNLptspp', 'MALTptspp']
ptsI	1.4372989480822103	11.0	2527424.0	PEP-protein phosphotransferase of PTS system (enzyme I)	b2416	['ACMUMptspp', 'DHAPT', 'SBTptspp', 'ARBTptspp', 'TREptspp', 'GLCptspp', 'ACGAptspp', 'SUCptspp', 'MANptspp', 'GALTptspp', 'FRUptspp', 'CHTBSptspp', 'FRUpts2pp', 'GAMptspp', 'ASCBptspp', 'ACMANAptspp', 'MANGLYCptspp', 'MNLptspp', 'MALTptspp']
crr	1.3687204409037623	11.0	2529280.0	glucose-specific enzyme IIA component of PTS	b2417	['ACMUMptspp', 'TREptspp', 'MALTptspp', 'ACGAptspp', 'SUCptspp', 'GLCptspp']
pdxK	1.3872283564159524	11.0	2529744.0	pyridoxal-pyridoxamine kinase/hydroxymethylpyrimidine kinase	b2418	['PYDXK', 'HMPK1', 'PYDXNK', 'PYDAMK']
yfeK	1.6810935498004542	11.0	2530700.0	uncharacterized protein	b2419
yfeS	1.4220041427388577	11.0	2531328.0	WGR domain protein	b2420
murR	1.3465924710814363	12.0	2538110.0	repressor for murPQ, MurNAc 6-P inducible	b2427
yfeY	1.3921807714754317	12.0	2543999.0	RpoE-regulated lipoprotein	b2432
ypeA	1.3598807220557423	12.0	2545071.0	GNAT family putative N-acetyltransferase	b2434
amiA	1.3956549349431524	12.0	2545710.0	N-acetylmuramoyl-l-alanine amidase I	b2435	['AGM4PApp', 'AGM3PApp']
yffL	1.5487620015079158	13.0	2553856.0	CPZ-55 prophage; uncharacterized protein	b2443
yffM	1.3651006110855768	13.0	2554880.0	CPZ-55 prophage; uncharacterized protein	b2444
yffN	1.4496062378845265	13.0	2554983.0	CPZ-55 prophage; uncharacterized protein	b2445
yffQ	1.6705465369964463	13.0	2556950.0	CPZ-55 prophage; uncharacterized protein	b2448
yffR	1.5586853734002462	13.0	2557338.0	CPZ-55 prophage; uncharacterized protein	b2449
yffS	1.4830842766826557	13.0	2557952.0	CPZ-55 prophage; uncharacterized protein	b2450
eutS	1.4589897369098213	14.0	2568828.0	putative ethanol utilization carboxysome structural protein	b2462
talA	1.409610980273056	14.0	2572288.0	transaldolase A	b2464	['TALA']
nudK	1.5630777788020627	14.0	2576384.0	GDP-mannose pyrophosphatase	b2467	['GDPMNP']
ypfM	1.4758337191665722	14.0	2584192.0	stress-induced small enterobacterial protein	b4606
yffB	1.446978008972012	14.0	2584605.0	putative ArsC family reductase	b2471
ypfN	1.4504722274711894	14.0	2586120.0	putative membrane protein, UPF0370 family	b4547
ypfJ	1.3303658124934472	14.0	2589232.0	putative neutral zinc metallopeptidase	b2475
purC	1.4761224068307783	14.0	2590720.0	phosphoribosylaminoimidazole-succinocarboxamide synthetase	b2476	['PRASCSi']
gcvR	1.439437221957004	14.0	2593264.0	transcriptional repressor, regulatory protein accessory to GcvA	b2479
bcp	1.3771001263486067	14.0	2593836.0	peroxiredoxin; thiol peroxidase, thioredoxin-dependent	b2480	['THIORDXi']
hyfA	1.4068528602462211	14.0	2594816.0	hydrogenase 4, 4Fe-4S subunit	b2481	['FHL']
hyfR	1.4119291442300026	15.0	2605258.0	hydrogenase-4 transcriptional activator	b2491
yfgO	1.3395926809224719	15.0	2609152.0	putative UPF0118 family inner membrane permease	b2493
yfgD	1.4827677840926679	15.0	2611200.0	putative oxidoreductase	b2495
uraA	1.3303849659826403	15.0	2613248.0	uracil permease	b2497	['URAt2pp']
yfgF	1.408933617043384	16.0	2621440.0	cyclic-di-GMP phosphodiesterase, anaerobic	b2503
yfgG	1.3079865495252783	16.0	2622648.0	uncharacterized protein	b2504
yfgH	1.373464748081734	16.0	2623488.0	outer membrane integrity lipoprotein	b2505
guaA	1.360985964602337	16.0	2624316.0	GMP synthetase (glutamine aminotransferase)	b2507	['GMPS2']
guaB	1.3814822120915926	16.0	2625962.0	IMP dehydrogenase	b2508	['IMPD']
ispG	1.4965093323362386	17.0	2634044.0	1-hydroxy-2-methyl-2-(E)-butenyl 4-diphosphate synthase	b2515	['MECDPDH5']
rodZ	1.4079851307225362	17.0	2635776.0	MreB assembly cytoskeletal protein	b2516
sseB	1.4726403544800903	18.0	2648064.0	rhodanase-like enzyme, sulfur transfer from thiosulfate	b2522
iscX	1.4537187457619731	18.0	2649894.0	Fe(2+) donor and activity modulator for cysteine desulfurase	b2524
fdx	1.3775751008555015	18.0	2650112.0	[2Fe-2S] ferredoxin	b2525
hscB	1.40403272476104	18.0	2652310.0	HscA co-chaperone, J domain-containing protein Hsc56; IscU-specific chaperone HscAB	b2527
iscA	1.40853588571372	18.0	2653184.0	FeS cluster assembly protein	b2528	['I4FE4ST', 'I2FE2ST']
iscU	1.519793402416078	18.0	2653261.0	iron-sulfur cluster assembly scaffold protein	b2529	['I2FE2SS', 'I2FE2ST', 'I2FE2SS2', 'I4FE4SR', 'I2FE2SR', 'I4FE4ST']
iscR	1.4033101394077594	18.0	2655001.0	isc operon transcriptional repressor; suf operon transcriptional activator; oxidative stress- and iron starvation-inducible; autorepressor	b2531
suhB	1.349108711947836	18.0	2656800.0	inositol monophosphatase	b2533	['MI1PP', 'G2PP']
yfhR	1.3744803744398695	18.0	2658304.0	putative S9 family prolyl oligopeptidase	b2534
csiE	1.403136914290946	18.0	2658793.0	stationary phase inducible protein	b2535
iroK	1.4108768846231337	18.0	2661376.0	3-hydroxypropionic acid resistance peptide	b4706
hcaD	1.324795935745058	19.0	2666496.0	phenylpropionate dioxygenase, ferredoxin reductase subunit	b2542	['PPPNDO', 'CINNDO']
yphH	1.43365938269829	20.0	2676736.0	putative DNA-binding transcriptional regulator	b2550
glnB	1.3506875076105263	20.0	2680428.0	regulatory protein P-II for glutamine synthetase	b2553
mltF	1.3733716131104292	20.0	2689159.0	membrane-bound lytic transglycosylase F, murein hydrolase	b2558	['MLTGY1pp', 'MLTGY4pp', 'MLTGY3pp', 'MLTGY2pp']
yfhH	1.3544744169494918	20.0	2692117.0	putative DNA-binding transcriptional regulator	b2561
yfhL	1.402151466226036	20.0	2693120.0	putative 4Fe-4S cluster-containing protein	b2562
shoB	1.384703034619187	20.0	2693504.0	toxic membrane protein	b4687
lepB	1.3243023788441797	21.0	2697693.0	leader peptidase (signal peptidase I)	b2568
rpoE	1.4137867855021533	21.0	2703360.0	RNA polymerase sigma E factor	b2573
trmN	1.3188267277512242	21.0	2705408.0	tRNA1(Val) (adenine(37)-N6)-methyltransferase	b2575
eamB	1.3616462460597818	21.0	2708781.0	cysteine and O-acetylserine exporter	b2578	['ACSERtpp', 'CYStpp']
grcA	1.4374068432833425	21.0	2709504.0	autonomous glycyl radical cofactor	b2579	['OBTFL', 'PFL']
trxC	1.4810743432215647	21.0	2712093.0	thioredoxin 2	b2582	['PAPSR', 'TRDR', 'RNDR1', 'METSOXR2', 'RNDR2', 'RNDR4', 'METSOXR1', 'RNDR3', 'THIORDXi', 'DSBDR']
pssA	1.4692003603939567	21.0	2716085.0	phosphatidylserine synthase; CDP-diacylglycerol-serine O-phosphatidyltransferase	b2585	['PSSA141', 'PSSA140', 'PSSA180', 'PSSA161', 'PSSA120', 'PSSA160', 'PSSA181']
kgtP	1.4758070070059228	21.0	2717806.0	alpha-ketoglutarate transporter	b2587	['AKGt2rpp']
bamD	1.4156341618727581	21.0	2729984.0	BamABCDE complex OM biogenesis lipoprotein	b2595
raiA	1.50932136096078	21.0	2730512.0	cold shock protein associated with 30S ribosomal subunit	b2597
pheL	1.4633826129559175	21.0	2730957.0	pheA gene leader peptide	b2598
pheA	1.4463153764502084	21.0	2732032.0	chorismate mutase and prephenate dehydratase, P-protein	b2599	['CHORM', 'PPNDH']
tyrA	1.3451335113728318	21.0	2732306.0	fused chorismate mutase T/prephenate dehydrogenase	b2600	['CHORM', 'PPND']
yfiL	1.4808740169558559	21.0	2734718.0	lipoprotein	b2602
yfiR	1.3518707397349075	21.0	2735233.0	putative periplasmic inhibitor of YfiN activity	b2603
yfiN	1.3499889774051481	21.0	2736128.0	putative membrane-anchored diguanylate cyclase	b2604
yfiB	1.4673318453799673	21.0	2736983.0	OM lipoprotein putative positive effector of YfiN activity	b2605
trmD	1.405854240402247	21.0	2738176.0	tRNA m(1)G37 methyltransferase, SAM-dependent	b2607
rimM	1.5297016069939084	21.0	2738728.0	ribosome maturation factor	b2608
rpsP	1.4392959842597925	21.0	2739295.0	30S ribosomal subunit protein S16	b2609
yfjD	1.362765182068859	21.0	2742272.0	UPF0053 family inner membrane protein	b4461
grpE	1.365050850105897	21.0	2743473.0	heat shock protein	b2614
nadK	1.5015535783612404	21.0	2744320.0	NAD kinase	b2615	['NADK']
bamE	1.6340557850626556	21.0	2746963.0	lipoprotein component of BamABCDE OM biogenesis complex	b2617
ratB	1.4702400759969483	21.0	2747392.0	UPF0125 family protein	b2618
ratA	1.4622717673945753	21.0	2747646.0	toxic UPF0083 family protein inhibitor of 70S ribosome formation	b2619
intA	1.571108413410003	21.0	2750464.0	CP4-57 prophage; integrase	b2622
yfjH	1.5260859598283114	21.0	2751002.0	CP4-57 prophage; uncharacterized protein	b2623
alpA	1.6695976960324992	21.0	2752002.0	CP4-57 prophage; DNA-binding transcriptional activator	b2624
yfjI	1.5594281662327019	21.0	2752512.0	CP4-57 prophage; uncharacterized protein	b2625
yfjJ	1.7259102221298739	21.0	2753905.0	CP4-57 prophage; uncharacterized protein	b2626
yfjK	1.55563241871736	21.0	2754709.0	radiation resistance protein; DEAD/H helicase-like protein; CP4-57 putative defective prophage	b2627
yfjL	1.5638054208356722	21.0	2756895.0	CP4-57 putative defective prophage, DUF4297/DUF1837 polymorphic toxin family protein	b2628
yfjM	1.364736973157149	21.0	2758871.0	CP4-57 prophage; uncharacterized protein	b2629
rnlA	1.5536957184354563	21.0	2759276.0	CP4-57 prophage; RNase LS	b2630
rnlB	1.3667050322511145	21.0	2760704.0	CP4-57 prophage; uncharacterized protein	b2631
yfjP	1.3781394098836452	21.0	2761068.0	CP4-57 prophage; 50S ribosome-binding GTPase family protein	b2632
yfjR	1.3938805819838669	21.0	2763061.0	CP4-57 prophage; putative DNA-binding transcriptional regulator	b2634
ypjK	1.5471789428985203	21.0	2763803.0	CP4-57 prophage; putative inner membrane protein	b2635
yfjS	1.481756874100078	21.0	2764039.0	CP4-57 prophage; uncharacterized protein	b2636
yfjT	1.4079825769899654	21.0	2764800.0	CP4-57 prophage; putative periplasmic protein	b2637
yfjU	1.679610942801367	21.0	2765360.0	No_gene_product	b2638
yfjV	1.3648012314301212	21.0	2765525.0	No_gene_product	b2641
yfjW	1.5847373605166701	21.0	2766676.0	CP4-57 prophage; putative inner membrane protein	b2642
ypjI	1.3509113859404136	21.0	2768903.0	No_gene_product	b4644
yfjX	1.4547150317982982	21.0	2769277.0	CP4-57 prophage; putative antirestriction protein	b2643
yfjY	1.3660041782297347	21.0	2769744.0	CP4-57 prophage; putative DNA repair protein	b2644
ypjJ	1.4137041195271565	21.0	2770432.0	uncharacterized protein	b4548
yfjZ	1.336271887229636	21.0	2770473.0	CP4-57 prophage; antitoxin of the YpjF-YfjZ toxin-antitoxin system	b2645
ypjF	1.5703106807397789	21.0	2770944.0	CP4-57 prophage; toxin of the YpjF-YfjZ toxin-antitoxin system	b2646
ypjA	1.440393445336555	21.0	2771504.0	adhesin-like autotransporter	b2647
pinH	1.3786201429464675	21.0	2776576.0	No_gene_product	b2648
ypjC	1.5196921289948329	21.0	2777088.0	No_gene_product	b2650
ygaQ	1.5078364415033498	21.0	2779755.0	No_gene_product	b4462
csiD	1.412905531037282	21.0	2783232.0	carbon starvation protein	b2659
csiR	1.3601161647736546	21.0	2789376.0	transcriptional repressor of csiD	b2664
ygaU	1.4834525589691872	21.0	2789695.0	uncharacterized protein	b2665
yqaE	1.4665278598568465	21.0	2790228.0	cyaR sRNA-regulated protein	b2666
ygaV	1.3662294580484469	21.0	2790569.0	tributyltin-inducible repressor of ygaVP	b2667
ygaP	1.4310923537050817	21.0	2790878.0	DUF2892 family inner membrane rhodanese	b2668
alaE	1.3451280339123535	21.0	2792522.0	alanine exporter, alanine-inducible, stress-responsive	b2670
ygaC	1.422865619382929	21.0	2793008.0	uncharacterized protein	b2671
nrdF	1.3690390490859292	21.0	2797568.0	ribonucleoside-diphosphate reductase 2, beta subunit, ferritin-like protein	b2676	['RNDR3b', 'RNDR1b', 'RNDR4b', 'RNDR2b']
proX	1.3851266473323263	21.0	2800490.0	glycine betaine/proline ABC transporter periplasmic binding protein; cold shock protein	b2679	['PROabcpp', 'CRNDabcpp', 'CRNabcpp', 'CTBTabcpp']
ygaY	1.3901840538462171	21.0	2801674.0	No_gene_product	b2681
mprA	1.3770207337445997	21.0	2804128.0	transcriptional repressor of microcin B17 synthesis and multidrug efflux	b2684
emrB	1.304201857184979	21.0	2805974.0	multidrug efflux system protein	b2686
luxS	1.3956721012686573	21.0	2807808.0	S-ribosylhomocysteine lyase	b2687	['RHCCE']
yqaB	1.5566046376082114	21.0	2810295.0	fructose-1-P and 6-phosphogluconate phosphatase	b2690	['PGMT']
csrA	1.4281983359157455	21.0	2812416.0	pleiotropic regulatory protein for carbon source metabolism	b2696
recX	1.3334761447137098	21.0	2815497.0	regulatory protein for RecA	b2698
recA	1.3318339796794745	21.0	2816066.0	DNA recombination and repair protein; ssDNA-dependent ATPase; synaptase; ssDNA and dsDNA binding protein; ATP-dependent homologous DNA strand exchanger; recombinase A; LexA autocleavage cofactor	b2699
mltB	1.3644200614865207	21.0	2818048.0	membrane-bound lytic murein transglycosylase B	b2701	['MLTGY1pp', 'MLTGY4pp', 'MLTGY3pp', 'MLTGY2pp']
srlA	1.396228180642726	21.0	2819190.0	glucitol/sorbitol-specific enzyme IIC component of PTS	b2702	['SBTptspp']
srlR	1.496795833033669	21.0	2822405.0	sorbitol-inducible srl operon transcriptional repressor	b2707
ascB	1.3504608583377167	22.0	2834432.0	cryptic 6-phospho-beta-glucosidase	b2716
hycH	1.3226156030641887	22.0	2836480.0	hydrogenase 3 maturation protein	b2718
hycF	1.3743631109610233	22.0	2837568.0	formate hydrogenlyase complex iron-sulfur protein	b2720	['FHL', 'HYD1pp']
hycA	1.6114330449822032	22.0	2843332.0	regulator of the transcriptional regulator FhlA	b2725
pphB	1.4953900446086805	23.0	2853118.0	serine/threonine-specific protein phosphatase 2	b2734
ygbI	1.4451146067142233	23.0	2853825.0	DeoR family putative transcriptional regulator	b2735
ygbJ	1.3879638673645154	23.0	2854912.0	putative dehydrogenase	b2736
ygbN	1.4476263566059648	23.0	2859008.0	putative transporter	b2740
rpoS	1.3641134864689257	23.0	2859917.0	RNA polymerase, sigma S (sigma 38) factor	b2741
nlpD	1.4384679074060553	23.0	2861056.0	activator of AmiC murein hydrolase activity, lipoprotein	b2742
truD	1.4129314334505112	23.0	2863613.0	tRNA(Glu) pseudouridine(13) synthase	b2745
ispF	1.471280541678794	23.0	2864659.0	2C-methyl-D-erythritol 2,4-cyclodiphosphate synthase	b2746	['MECDPS']
ftsB	1.3930432414485847	23.0	2866176.0	cell division protein	b2748
ygbE	1.4187020113315087	23.0	2866688.0	DUF3561 family inner membrane protein	b2749
iap	1.378399238436404	23.0	2869939.0	aminopeptidase in alkaline phosphatase isozyme conversion	b2753
ygbF	1.4388813163872358	23.0	2871927.0	CRISPR adaptation ssRNA endonuclease	b2754
ygbT	1.3983895056229358	23.0	2872213.0	multifunctional endonuclease Cas1, CRISPR adaptation protein; DNA repair enzyme	b2755
casE	1.5039209979253045	23.0	2873344.0	CRISPR RNA precursor cleavage enzyme; CRISP RNA (crRNA) containing Cascade antiviral complex protein	b2756
casD	1.3851480423820788	23.0	2873732.0	CRISP RNA (crRNA) containing Cascade antiviral complex protein	b2757
casC	1.5871028388080146	23.0	2875392.0	CRISP RNA (crRNA) containing Cascade antiviral complex protein	b2758
casB	1.5404486032950397	23.0	2875513.0	CRISP RNA (crRNA) containing Cascade antiviral complex protein	b2759
casA	1.4446133525299376	23.0	2875988.0	CRISP RNA (crRNA) containing Cascade antiviral complex protein	b2760
ygcB	1.5158205302746757	23.0	2877911.0	Cascade complex anti-viral R-loop helicase-annealase Cas3	b2761
ygcO	1.335360616201032	24.0	2887277.0	putative 4Fe-4S cluster-containing protein	b2767
ygcP	1.4718613775115557	24.0	2887680.0	putative antiterminator regulatory protein	b2768
ygcW	1.5681142609007144	24.0	2892846.0	putative SDR family oxidoreductase	b2774
yqcE	1.373906085102447	24.0	2893950.0	putative MFS transporter, inner membrane protein	b2775
ygcE	1.3336144501873066	24.0	2895254.0	putative kinase	b2776
queE	1.4349059866570997	24.0	2898105.0	7-carboxy-7-deazaguanine synthase; queosine biosynthesis	b2777
yqcG	1.5169973453483077	24.0	2898944.0	membrane stress resistance protein	b4682
ygcG	1.5198110616002798	24.0	2899069.0	TPM domain protein, putative phosphatase	b2778
eno	1.4156328815301473	24.0	2900001.0	enolase	b2779	['ENO']
pyrG	1.3789749719266013	24.0	2901387.0	CTP synthetase	b2780	['CTPS2']
mazF	1.5562341403302495	24.0	2904114.0	mRNA interferase toxin, antitoxin is MazE	b2782
mazE	1.3038316093250522	24.0	2904576.0	antitoxin of the ChpA-ChpR toxin-antitoxin system	b2783
barA	1.3998546464403245	24.0	2908415.0	hybrid sensory histidine kinase, in two-component regulatory system with UvrY	b2786
gudX	1.3805140295843277	24.0	2912764.0	glucarate dehydratase-related protein, substrate unknown	b2788	['GLCRD']
yqcA	1.4537943260819701	24.0	2915893.0	short-chain flavodoxin, FMN-binding	b2790
yqcC	1.436897283674359	24.0	2917376.0	DUF446 family protein	b2792
syd	1.5246943574146734	24.0	2918400.0	SecY-interacting protein	b2793
queF	1.462592271076246	24.0	2918706.0	7-cyano-7-deazaguanine reductase (NADPH-dependent)	b2794	['CDGR']
ygdH	1.3539837558448702	24.0	2919666.0	UPF0717 family protein	b2795
sdaC	1.3204445560104243	24.0	2922496.0	putative serine transporter	b2796	['SERt2rpp']
fucO	1.4191233253457933	24.0	2925223.0	L-1,2-propanediol oxidoreductase	b2799	['LCARS']
fucP	1.4332729701415583	24.0	2928640.0	L-fucose transporter	b2801	['FUCtpp']
fucI	1.3571116720137428	24.0	2928942.0	L-fucose isomerase	b2802	['FCI']
fucR	1.4455126913651217	24.0	2932736.0	l-fucose operon activator	b2805
gcvA	1.3612284238003087	24.0	2935008.0	glycine cleavage system transcriptional activator; autorepressor	b2808
ygdI	1.4604694425253484	24.0	2936320.0	DUF903 family verified lipoprotein	b2809
argA	1.4144263804782342	25.0	2942976.0	amino acid N-acetyltransferase and inactive acetylglutamate kinase	b2818	['ACGS']
ptrA	1.38905559201647	25.0	2949354.0	protease III	b2821
ppdC	1.4628511291873774	25.0	2955799.0	putative prepilin peptidase-dependent protein	b2823
ygdB	1.5883569897496816	25.0	2956107.0	DUF2509 family protein	b2824
ppdB	1.3564492860636064	25.0	2956511.0	putative prepilin peptidase-dependent protein	b2825
ppdA	1.406579569328011	25.0	2957312.0	putative prepilin peptidase-dependent protein	b2826
ptsP	1.3664228569552985	25.0	2959546.0	PEP-protein phosphotransferase enzyme I; GAF domain containing protein	b2829
rppH	1.4517988134806914	25.0	2961805.0	RNA pyrophosphohydrolase	b2830
ygdQ	1.3642160429270838	25.0	2963778.0	UPF0053 family inner membrane protein	b2832
ygdR	1.4223720904105077	25.0	2964629.0	DUF903 family verified lipoprotein	b2833
galR	1.4053676142262104	25.0	2969957.0	galactose-inducible d-galactose regulon transcriptional repressor; autorepressor	b2837
lysA	1.3305195396624394	25.0	2971648.0	diaminopimelate decarboxylase, PLP-binding	b2838	['DAPDC']
araE	1.3759124524253696	25.0	2974122.0	arabinose transporter	b2841	['ARBt2rpp']
kduI	1.4958250370354182	25.0	2976646.0	hexuronate isomerase	b2843
yqeF	1.4175085309679416	25.0	2977792.0	short chain acyltransferase	b2844
yqeG	1.5028822566133315	25.0	2979840.0	putative transporter	b2845
yqeH	1.5679023817531632	25.0	2980894.0	putative LuxR family transcriptional regulator	b2846
yqeI	1.5537931969387098	25.0	2981888.0	putative transcriptional regulator	b2847
yqeJ	1.583617406252377	25.0	2982662.0	uncharacterized protein	b2848
yqeL	1.6756204658200595	25.0	2983177.0	uncharacterized protein	b4683
yqeK	1.8238240083212862	25.0	2983293.0	uncharacterized protein	b2849
ygeF	1.508908662782214	25.0	2983936.0	No_gene_product	b2850
ygeG	1.5301539529151151	25.0	2984626.0	SycD-like chaperone family TPR-repeat-containing protein	b2851
ygeH	1.5539729752607705	25.0	2985452.0	putative transcriptional regulator	b2852
ygeI	1.3872780677299217	25.0	2987008.0	uncharacterized protein	b2853
pbl	1.5615880528142634	25.0	2987297.0	No_gene_product	b2854
ygeK	1.4437216528216443	25.0	2988032.0	No_gene_product	b2856
ygeN	1.4024312861301897	25.0	2988672.0	No_gene_product	b2858
ygeO	1.5023295355961837	25.0	2989320.0	No_gene_product	b2859
ygeQ	1.6114703422713448	25.0	2992128.0	No_gene_product	b2863
xdhC	1.3914704614013116	25.0	2996847.0	xanthine dehydrogenase, Fe-S binding subunit	b2868	['XAND', 'HXAND']
ygeV	1.4418175827303006	25.0	2998272.0	putative sigma-54-interacting transcriptional activator	b2869
ygeW	1.454429485472548	25.0	3000320.0	putative carbamoyltransferase	b2870
ygeX	1.424437312799879	25.0	3000868.0	2,3-diaminopropionate ammonia lyase, PLP-dependent	b2871	['DAPAL']
zapA	1.4259743658579216	26.0	3048970.0	FtsZ stabilizer	b2910
yqfE	1.4034201070182932	26.0	3053056.0	No_gene_product	b2915
yqgB	1.3803915859759655	27.0	3079278.0	uncharacterized protein	b2939
yggL	1.3581253999981964	28.0	3095165.0	DUF469 family protein	b2959
mqsA	1.3499847565659842	29.0	3161209.0	antitoxin for MqsR toxin; transcriptional repressor	b3021
mqsR	1.3937182780915656	29.0	3161606.0	GCU-specific mRNA interferase toxin of the MqsR-MqsA toxin-antitoxin system; biofilm/motility regulator; anti-repressor	b3022
yqiJ	1.419119891158116	30.0	3185566.0	DUF1449 family inner membrane protein	b3050
ibsD	1.2822265702549676	30.0	3188124.0	toxic membrane protein	b4664
higB	1.455520649300085	31.0	3227648.0	mRNA interferase toxin of the HigB-HigA toxin-antitoxin system	b3083
yqjC	1.3992060210044357	32.0	3242327.0	DUF1090 family putative periplasmic protein	b3097
tdcA	1.3082496518008826	33.0	3260416.0	tdc operon transcriptional activator	b3118
tdcR	1.4427568933422223	33.0	3260928.0	L-threonine dehydratase operon activator protein	b3119
yrbN	1.3896262526856635	34.0	3301248.0	uncharacterized protein	b4685
rlmE	1.3921481460217564	35.0	3320393.0	23S rRNA U2552 2'-O-ribose methyltransferase, SAM-dependent	b3179
greA	1.313525678789692	35.0	3321856.0	transcript cleavage factor	b3181
kdsC	1.3478291360396604	36.0	3336192.0	3-deoxy-D-manno-octulosonate 8-phosphate phosphatase	b3198	['KDOPP']
lptA	1.3537993739995606	36.0	3336738.0	lipopolysaccharide export ABC transporter periplasmic binding protein; Lipid A binding protein; LPS export and assembly protein	b3200	['ECA4COLIPAabctex', 'CLIPAabctex', 'O16A4COLIPAabctex', 'ACOLIPAabctex', 'ENLIPAabctex', 'LIPAabctex', 'COLIPAabctex', 'K2L4Aabctex', 'COLIPAPabctex']
yhcA	1.3315015893106985	37.0	3355470.0	putative periplasmic chaperone protein	b3215
