# Supplementary material for: The genetic basis for adaptation of model-designed syntrophic co-cultures
Source: PLoS Comput Biol. 2019 Mar 1;15(3):e1006213. doi: 10.1371/journal.pcbi.1006213 (PMC6415869; doi:10.1371/journal.pcbi.1006213)
Supplement: S4 Data — Genes with read coverage meeting the duplication criteria. Separate spreadsheets are provided for all samples using the mutant pair, ale number, flask number, isolate number, and replicate number to identify each sample. (ZIP) [file pcbi.1006213.s004.zip › S4_Data/hisD_gltA_11_14_1_2_genes.csv]

	Multiplicity	Group Number	Start Position	Product	Gene	iJO1366 Reactions
ldrA	1.4053453859284235	1.0	1264640.0	toxic polypeptide, small	b4419
ldrC	1.6278320830390647	1.0	1265693.0	toxic polypeptide, small	b4423
tfaR	1.7710348159248905	2.0	1426667.0	Rac prophage; putative tail fiber assembly protein	b1373
tfaQ	1.7063126282701875	3.0	1628566.0	Qin prophage; putative tail fibre assembly protein	b1546
gatA	1.433863066330661	4.0	2168075.0	galactitol-specific enzyme IIA component of PTS	b2094	['GALTptspp']
yegV	1.3151391293100927	5.0	2174976.0	putative kinase	b2100
yehB	1.395004755051286	6.0	2181908.0	putative outer membrane protein	b2109
yehD	1.3927232038933135	6.0	2185216.0	putative fimbrial-like adhesin protein	b2111
yehE	1.471906720700291	6.0	2186240.0	DUF2574 family protein	b2112
yehK	1.429126556546532	6.0	2197504.0	uncharacterized protein	b4541
yehT	1.4252028018962968	7.0	2205721.0	putative response regulator in two-component system withYehU	b2125
yohO	1.4009855186385127	7.0	2209135.0	putative membrane protein	b4542
yohJ	1.316923437234066	8.0	2224128.0	UPF0299 family inner membrane protein	b2141
cdd	1.3383975199163811	8.0	2226176.0	cytidine/deoxycytidine deaminase	b2143	['CYTD', 'DCYTD']
sanA	1.3809190069944905	8.0	2226356.0	DUF218 superfamily vancomycin high temperature exclusion protein	b2144
yeiS	1.3235088973591322	8.0	2227200.0	DUF2542 family protein	b2145
mglB	1.3226053010358096	8.0	2232828.0	methyl-galactoside transporter subunit	b2150	['GLCabcpp', 'GALabcpp']
yeiI	1.4111674890263939	9.0	2245178.0	putative kinase	b2160
rihB	1.3481000960518834	9.0	2247723.0	ribonucleoside hydrolase 2	b2162	['CYTDH', 'URIH']
lpxT	1.3211048391694762	10.0	2263040.0	lipid A 1-diphosphate synthase; undecaprenyl pyrophosphate:lipid A 1-phosphate phosphotransferase	b2174	['COLIPAKpp']
rsuA	1.3468975450375198	11.0	2273280.0	16S rRNA pseudouridine(516) synthase	b2183
yejK	1.3407545240226488	11.0	2277376.0	spermidine nucleoid-associated protein	b2186
yejL	1.3856440307311584	11.0	2277607.0	UPF0352 family protein	b2187
narP	1.3194456196807802	11.0	2283978.0	response regulator in two-component regulatory system with NarQ	b2193
ccmC	1.4088143992997135	12.0	2289664.0	heme export ABC transporter permease; CcmE-interacting protein	b2199	['PHEMEabcpp']
ompC	1.3309031665172981	13.0	2306048.0	outer membrane porin protein C	b2215	['LCTStex', 'MALDtex', 'TSULtex', 'GAMtex', 'TTRCYCtex', 'MAN6Ptex', 'ASNtex', 'UACGAMtex', 'PROGLYtex', 'HPPPNtex', 'ILEtex', 'XTSNtex', 'NOtex', 'PPPNtex', 'QUIN2tex', 'Zn2tex', 'OROTtex', 'HYXNtex', 'TUNGStex', 'GBBTNtex', 'Htex', 'NMNtex', '34dhpactex', 'UDPACGALtex', 'CMPtex', 'TREtex', 'AKGtex', 'MANGLYCtex', 'NO3tex', '3GMPtex', 'ORNtex', 'PROtex', 'TRPtex', 'FE2tex', 'TYMtex', 'PACALDtex'…
rcsB	1.4196897306417298	13.0	2310144.0	response regulator in two-component regulatory system with RcsC and YojN	b2217
rcsC	1.345809267322485	13.0	2310505.0	hybrid sensory kinase in two-component regulatory system with RcsB and YojN	b2218
atoS	1.4122130425718298	13.0	2313521.0	sensory histidine kinase in two-component regulatory system with AtoC	b2219
atoD	1.3439825386365682	13.0	2316925.0	acetyl-CoA:acetoacetyl-CoA transferase, alpha subunit	b2221	['HXCT', 'BUTCT', 'ACACCT']
nrdB	1.5715616386538662	14.0	2340864.0	ribonucleoside-diphosphate reductase 1, beta subunit, ferritin-like protein	b2235	['RNDR4', 'RNDR3', 'RNDR2', 'RNDR1']
yfaE	1.3269782107242192	14.0	2341992.0	ferredoxin involved with ribonucleotide reductase diferric-tyrosyl radical (Y*) cofactor maintenance	b2236
inaA	1.3590583400502618	14.0	2342912.0	acid-inducible Kdo/WaaP family putative kinase	b2237
yfaH	1.4671299451762605	14.0	2343129.0	No_gene_product	b2238
yfaD	1.347182976743347	15.0	2351104.0	transposase_31 family protein	b2244
ypaA	1.372428244378496	15.0	2351294.0	No_gene_product	b4543
rhmA	1.4231327945428194	15.0	2351520.0	2-keto-3-deoxy-L-rhamnonate aldolase	b2245
rhmD	1.355549539496461	15.0	2353687.0	L-rhamnonate dehydratase	b2247
menC	1.323866260122405	16.0	2368478.0	O-succinylbenzoyl-CoA synthase	b2261	['SUCBZS']
elaA	1.4081874462516504	17.0	2374560.0	GNAT family putative N-acetyltransferase	b2267
yfbK	1.4079396181870245	17.0	2377473.0	Von Willebrand factor domain putative lipoprotein	b2270
yfbM	1.4476030500838395	17.0	2380412.0	DUF1877 family protein	b2272
yfbN	1.5523435739016826	17.0	2381824.0	uncharacterized protein	b2273
yfbO	1.5121337376535304	17.0	2382113.0	uncharacterized protein	b2274
yfbP	1.347775298686244	17.0	2382594.0	TPR-like repeats-containing protein	b2275
nuoN	1.321975693839381	17.0	2383872.0	NADH:ubiquinone oxidoreductase, membrane subunit N	b2276	['NADH18pp', 'NADH17pp', 'NADH16pp']
nuoK	1.364327483129498	17.0	2388521.0	NADH:ubiquinone oxidoreductase, membrane subunit K	b2279	['NADH18pp', 'NADH17pp', 'NADH16pp']
nuoB	1.468637944543627	18.0	2397429.0	NADH:ubiquinone oxidoreductase, chain B	b2287	['NADH18pp', 'NADH17pp', 'NADH16pp']
nuoA	1.5539259598063995	18.0	2398208.0	NADH:ubiquinone oxidoreductase, membrane subunit A	b2288	['NADH18pp', 'NADH17pp', 'NADH16pp']
lrhA	1.363244680081817	18.0	2399181.0	transcriptional repressor of flagellar, motility and chemotaxis genes	b2289
yfbT	1.3698044513955057	18.0	2404917.0	sugar phosphatas	b2293
folX	1.4055420910220398	19.0	2414803.0	D-erythro-7,8-dihydroneopterin triphosphate 2'-epimerase and dihydroneopterin aldolase	b2303	['DHPTPE']
yfcI	1.4962730201592827	19.0	2416640.0	transposase_31 family protein	b2305
hisJ	1.4151129000152851	19.0	2419484.0	histidine ABC transporter periplasmic binding protein	b2309	['HISabcpp']
argT	1.3997904670484915	19.0	2420736.0	lysine/arginine/ornithine transporter subunit	b2310	['ORNabcpp', 'ARGabcpp', 'LYSabcpp']
cvpA	1.4784977579648029	19.0	2423753.0	colicin V production protein	b2313
yfcQ	1.4620004612031055	20.0	2444065.0	putative fimbrial-like adhesin protein	b2334
yfcR	1.5138620613048497	20.0	2444550.0	putative fimbrial-like adhesin protein	b2335
yfcS	1.4683078746481424	20.0	2445312.0	putative periplasmic pilin chaperone	b2336
fadL	1.3381609715670586	21.0	2455552.0	long-chain fatty acid outer membrane transporter	b2344	['HDCAtexi', 'HDCEAtexi', 'TTDCAtexi', 'TTDCEAtexi', 'DDCAtexi', 'OCDCEAtexi', 'OCDCAtexi']
yfdF	1.4058866829744476	21.0	2456490.0	uncharacterized protein	b2345
intS	1.4012697375434753	21.0	2460023.0	CPS-53 (KpLE1) prophage; putative prophage CPS-53 integrase	b2349
gtrA	1.6812263019271905	21.0	2461333.0	CPS-53 (KpLE1) prophage; bactoprenol-linked glucose translocase/flippase	b2350
gtrB	1.517550307953205	21.0	2461696.0	CPS-53 (KpLE1) prophage; bactoprenol glucosyl transferase	b2351
tfaS	1.301889578573296	21.0	2464293.0	No_gene_product	b2353
yfdL	1.3550561585146905	21.0	2465022.0	No_gene_product	b2355
yfdM	1.329777318799422	21.0	2465792.0	No_gene_product	b2356
yfdR	1.351477339152233	21.0	2468462.0	CPS-53 (KpLE1) prophage; conserved protein	b2361
yfdS	1.4541058210878646	21.0	2468989.0	CPS-53 (KpLE1) prophage; uncharacterized protein	b2362
ypdJ	1.3533383975416329	21.0	2469659.0	No_gene_product	b4545
torI	1.4116169281997006	21.0	2469888.0	response regulator inhibitor for tor operon	b4501
dsdC	1.349339571067331	21.0	2470172.0	dsd operon activator; autorepressor	b2364
emrY	1.3999747724622804	21.0	2474116.0	putative multidrug efflux system	b2367
emrK	1.480296944156615	21.0	2476032.0	multidrug resistance efflux pump membrane fusion protein	b2368
evgA	1.3519321287492674	21.0	2477233.0	response regulator in two-component regulatory system with EvgS	b2369
evgS	1.4327090455269798	21.0	2477852.0	hybrid sensory histidine kinase in two-component regulatory system with EvgA	b2370
yfdE	1.375450317702216	21.0	2482176.0	acetyl-CoA:oxalate CoA-transferase	b2371
yfdX	1.418701151898729	21.0	2487245.0	uncharacterized protein	b2375
ypdI	1.3370440221866164	21.0	2488320.0	putative lipoprotein involved in colanic acid biosynthesis	b2376
yfdY	1.4033434060504033	21.0	2488528.0	DUF2545 family putative inner membrane protein	b2377
ypdK	1.2842033590873363	21.0	2490399.0	inner membrane protein	b4680
mntH	1.3730964362409313	22.0	2504946.0	manganese/divalent cation transporter	b2392	['FE2t2pp', 'MNt2pp']
nupC	1.3846950938455458	22.0	2506752.0	nucleoside (except guanosine) transporter	b2393	['ADNt2pp', 'DCYTt2pp', 'CYTDt2pp', 'THMDt2pp', 'DADNt2pp', 'URIt2pp', 'DURIt2pp']
ligA	1.3738539246725825	23.0	2523136.0	DNA ligase, NAD(+)-dependent	b2411	['NADDP']
cysZ	1.3540193859725813	23.0	2525184.0	sulfate transporter, sulfite inhibited	b2413
cysK	1.3432148054671011	23.0	2525767.0	cysteine synthase A, O-acetylserine sulfhydrolase A subunit	b2414	['CYSS']
ptsH	1.341754848852065	23.0	2527232.0	phosphohistidinoprotein-hexose phosphotransferase component of PTS system (Hpr)	b2415	['ACMUMptspp', 'DHAPT', 'SBTptspp', 'ARBTptspp', 'TREptspp', 'GLCptspp', 'ACGAptspp', 'SUCptspp', 'MANptspp', 'GALTptspp', 'FRUptspp', 'FRUpts2pp', 'GAMptspp', 'ASCBptspp', 'ACMANAptspp', 'MANGLYCptspp', 'MNLptspp', 'MALTptspp']
crr	1.3748561483246824	23.0	2529280.0	glucose-specific enzyme IIA component of PTS	b2417	['ACMUMptspp', 'TREptspp', 'MALTptspp', 'ACGAptspp', 'SUCptspp', 'GLCptspp']
yfeK	1.459017309758659	23.0	2530700.0	uncharacterized protein	b2419
yfeS	1.3969276279959626	23.0	2531328.0	WGR domain protein	b2420
eutC	1.4051301580616573	24.0	2549768.0	ethanolamine ammonia-lyase, small subunit (light chain)	b2440	['ETHAAL']
yffL	1.3321959932223546	24.0	2553856.0	CPZ-55 prophage; uncharacterized protein	b2443
yffM	1.3344514263997256	24.0	2554880.0	CPZ-55 prophage; uncharacterized protein	b2444
yffP	1.3774753993841062	24.0	2555904.0	CPZ-55 prophage; uncharacterized protein	b2447
yffQ	1.5719927331714927	24.0	2556950.0	CPZ-55 prophage; uncharacterized protein	b2448
yffR	1.4762569055942418	24.0	2557338.0	CPZ-55 prophage; uncharacterized protein	b2449
ypfG	1.3826547465599972	25.0	2575092.0	DUF1176 family protein	b2466
yffB	1.3294896019527136	26.0	2584605.0	putative ArsC family reductase	b2471
ypfN	1.3661749729983113	26.0	2586120.0	putative membrane protein, UPF0370 family	b4547
gcvR	1.4888944465806861	27.0	2593264.0	transcriptional repressor, regulatory protein accessory to GcvA	b2479
bcp	1.3722411680586846	27.0	2593836.0	peroxiredoxin; thiol peroxidase, thioredoxin-dependent	b2480	['THIORDXi']
hyfA	1.4054520718032608	27.0	2594816.0	hydrogenase 4, 4Fe-4S subunit	b2481	['FHL']
yfgF	1.3702685097293392	28.0	2621440.0	cyclic-di-GMP phosphodiesterase, anaerobic	b2503
yfgJ	1.3842801087674779	29.0	2629120.0	DUF1407 family protein	b2510
ispG	1.3707625998901707	29.0	2634044.0	1-hydroxy-2-methyl-2-(E)-butenyl 4-diphosphate synthase	b2515	['MECDPDH5']
fdx	1.2940511934396928	30.0	2650112.0	[2Fe-2S] ferredoxin	b2525
hscB	1.4372539448007853	30.0	2652310.0	HscA co-chaperone, J domain-containing protein Hsc56; IscU-specific chaperone HscAB	b2527
iscU	1.3629851470933951	30.0	2653261.0	iron-sulfur cluster assembly scaffold protein	b2529	['I2FE2SS', 'I2FE2ST', 'I2FE2SS2', 'I4FE4SR', 'I2FE2SR', 'I4FE4ST']
iscR	1.375475627800182	30.0	2655001.0	isc operon transcriptional repressor; suf operon transcriptional activator; oxidative stress- and iron starvation-inducible; autorepressor	b2531
suhB	1.3510555428747562	30.0	2656800.0	inositol monophosphatase	b2533	['MI1PP', 'G2PP']
iroK	1.3348473833955556	30.0	2661376.0	3-hydroxypropionic acid resistance peptide	b4706
yfhH	1.3943400773049008	31.0	2692117.0	putative DNA-binding transcriptional regulator	b2561
yfhL	1.3854621206418183	31.0	2693120.0	putative 4Fe-4S cluster-containing protein	b2562
shoB	1.4836598728604566	31.0	2693504.0	toxic membrane protein	b4687
era	1.3487404728946302	31.0	2695839.0	membrane-associated, 16S rRNA-binding GTPase	b2566
rnc	1.3504880015214737	31.0	2697216.0	RNase III	b2567
rseA	1.4237564252510906	31.0	2702112.0	anti-sigma factor	b2572
rpoE	1.357108792978571	31.0	2703360.0	RNA polymerase sigma E factor	b2573
nadB	1.3719120341474718	31.0	2703778.0	quinolinate synthase, L-aspartate oxidase (B protein) subunit	b2574	['ASPO3', 'ASPO6', 'ASPO5', 'ASPO4']
trmN	1.3917894322069568	31.0	2705408.0	tRNA1(Val) (adenine(37)-N6)-methyltransferase	b2575
grcA	1.3734457829414979	31.0	2709504.0	autonomous glycyl radical cofactor	b2579	['OBTFL', 'PFL']
yfiM	1.3653799357709098	32.0	2717696.0	putative lipoprotein	b2586
kgtP	1.436949954387168	32.0	2717806.0	alpha-ketoglutarate transporter	b2587	['AKGt2rpp']
raiA	1.5441797635979553	32.0	2730512.0	cold shock protein associated with 30S ribosomal subunit	b2597
pheL	1.4985820376919958	32.0	2730957.0	pheA gene leader peptide	b2598
pheA	1.3252341177449716	32.0	2732032.0	chorismate mutase and prephenate dehydratase, P-protein	b2599	['CHORM', 'PPNDH']
yfiL	1.3501221019998955	32.0	2734718.0	lipoprotein	b2602
yfiR	1.3477467404488042	32.0	2735233.0	putative periplasmic inhibitor of YfiN activity	b2603
yfiN	1.4126635714330862	32.0	2736128.0	putative membrane-anchored diguanylate cyclase	b2604
yfiB	1.328717775439273	32.0	2736983.0	OM lipoprotein putative positive effector of YfiN activity	b2605
rplS	1.4410941499878134	32.0	2737541.0	50S ribosomal subunit protein L19	b2606
ypjD	1.466705058088793	32.0	2741320.0	cytochrome c assembly protein family inner membrane protein	b2611
ratA	1.4125768562215653	33.0	2747646.0	toxic UPF0083 family protein inhibitor of 70S ribosome formation	b2619
yfjH	1.4503220848236782	33.0	2751002.0	CP4-57 prophage; uncharacterized protein	b2623
yfjI	1.4182604752199992	33.0	2752512.0	CP4-57 prophage; uncharacterized protein	b2625
yfjJ	1.5945032156896621	33.0	2753905.0	CP4-57 prophage; uncharacterized protein	b2626
yfjK	1.45951902237072	33.0	2754709.0	radiation resistance protein; DEAD/H helicase-like protein; CP4-57 putative defective prophage	b2627
yfjL	1.3806039520658824	33.0	2756895.0	CP4-57 putative defective prophage, DUF4297/DUF1837 polymorphic toxin family protein	b2628
yfjM	1.3933415954678903	33.0	2758871.0	CP4-57 prophage; uncharacterized protein	b2629
rnlA	1.4444184161709348	33.0	2759276.0	CP4-57 prophage; RNase LS	b2630
rnlB	1.283307849808566	33.0	2760704.0	CP4-57 prophage; uncharacterized protein	b2631
yfjR	1.3453989217860658	33.0	2763061.0	CP4-57 prophage; putative DNA-binding transcriptional regulator	b2634
yfjS	1.411417457029926	33.0	2764039.0	CP4-57 prophage; uncharacterized protein	b2636
yfjT	1.4393721994791149	33.0	2764800.0	CP4-57 prophage; putative periplasmic protein	b2637
yfjZ	1.314024045521946	34.0	2770473.0	CP4-57 prophage; antitoxin of the YpjF-YfjZ toxin-antitoxin system	b2645
ypjF	1.4765584390520667	34.0	2770944.0	CP4-57 prophage; toxin of the YpjF-YfjZ toxin-antitoxin system	b2646
pinH	1.3238692537371761	34.0	2776576.0	No_gene_product	b2648
ygaQ	1.4072100499503333	34.0	2779755.0	No_gene_product	b4462
ygaC	1.3554413468395878	35.0	2793008.0	uncharacterized protein	b2671
yqaB	1.3399918650214986	36.0	2810295.0	fructose-1-P and 6-phosphogluconate phosphatase	b2690	['PGMT']
recA	1.3652055008637727	36.0	2816066.0	DNA recombination and repair protein; ssDNA-dependent ATPase; synaptase; ssDNA and dsDNA binding protein; ATP-dependent homologous DNA strand exchanger; recombinase A; LexA autocleavage cofactor	b2699
srlA	1.361755232092628	36.0	2819190.0	glucitol/sorbitol-specific enzyme IIC component of PTS	b2702	['SBTptspp']
hycB	1.3201604878768751	37.0	2842624.0	hydrogenase 3, Fe-S subunit	b2724	['FHL', 'HYD1pp']
nlpD	1.438921983653375	38.0	2861056.0	activator of AmiC murein hydrolase activity, lipoprotein	b2742
ygbE	1.466917389287977	39.0	2866688.0	DUF3561 family inner membrane protein	b2749
ygbF	1.6040958603262387	39.0	2871927.0	CRISPR adaptation ssRNA endonuclease	b2754
ygbT	1.4184485405026026	39.0	2872213.0	multifunctional endonuclease Cas1, CRISPR adaptation protein; DNA repair enzyme	b2755
casE	1.3616506179951724	39.0	2873344.0	CRISPR RNA precursor cleavage enzyme; CRISP RNA (crRNA) containing Cascade antiviral complex protein	b2756
casD	1.3382763907082438	39.0	2873732.0	CRISP RNA (crRNA) containing Cascade antiviral complex protein	b2757
casC	1.4691364336509398	39.0	2875392.0	CRISP RNA (crRNA) containing Cascade antiviral complex protein	b2758
casA	1.4966562763321947	39.0	2875988.0	CRISP RNA (crRNA) containing Cascade antiviral complex protein	b2760
ygcB	1.4512421946090146	39.0	2877911.0	Cascade complex anti-viral R-loop helicase-annealase Cas3	b2761
cysH	1.3092588863008492	39.0	2881536.0	phosphoadenosine phosphosulfate reductase; PAPS reductase, thioredoxin dependent	b2762	['PAPSR', 'PAPSR2']
cysI	1.357932783587443	39.0	2881745.0	sulfite reductase, beta subunit, NAD(P)-binding, heme-binding	b2763	['FMNRx2', 'FADRx2', 'FLVR', 'SULRi']
ygcE	1.369224290610223	40.0	2895254.0	putative kinase	b2776
queE	1.4456296699183626	40.0	2898105.0	7-carboxy-7-deazaguanine synthase; queosine biosynthesis	b2777
yqcG	1.5108047637770574	40.0	2898944.0	membrane stress resistance protein	b4682
ygcG	1.4665335044866246	40.0	2899069.0	TPM domain protein, putative phosphatase	b2778
eno	1.3268142447374154	40.0	2900001.0	enolase	b2779	['ENO']
mazG	1.3953314421345284	40.0	2903252.0	nucleoside triphosphate pyrophosphohydrolase	b2781	['NTPP8', 'NTPP6', 'NTPP7', 'NTPP1', 'NTPP3', 'NTPP4', 'NTPP5', 'NTPP2']
mazF	1.4364920617608277	40.0	2904114.0	mRNA interferase toxin, antitoxin is MazE	b2782
mazE	1.426914776094798	40.0	2904576.0	antitoxin of the ChpA-ChpR toxin-antitoxin system	b2783
rlmD	1.3633649032164363	40.0	2908160.0	23S rRNA m(5)U1939 methyltransferase, SAM-dependent	b2785
yqcA	1.364378649242288	40.0	2915893.0	short-chain flavodoxin, FMN-binding	b2790
truC	1.3684767404047002	40.0	2916360.0	tRNA(Ile1,Asp) pseudouridine(65) synthase	b2791
queF	1.4533440128758925	40.0	2918706.0	7-cyano-7-deazaguanine reductase (NADPH-dependent)	b2794	['CDGR']
sdaC	1.3605715973985912	40.0	2922496.0	putative serine transporter	b2796	['SERt2rpp']
fucO	1.3744433425951426	40.0	2925223.0	L-1,2-propanediol oxidoreductase	b2799	['LCARS']
fucA	1.3679009474691572	40.0	2926592.0	L-fuculose-1-phosphate aldolase	b2800	['FCLPA']
fucP	1.353352990561245	40.0	2928640.0	L-fucose transporter	b2801	['FUCtpp']
fucR	1.4798175787533396	40.0	2932736.0	l-fucose operon activator	b2805
ygdB	1.3831207923152389	41.0	2956107.0	DUF2509 family protein	b2824
ppdB	1.353704717263994	41.0	2956511.0	putative prepilin peptidase-dependent protein	b2825
rppH	1.3865735256409237	41.0	2961805.0	RNA pyrophosphohydrolase	b2830
tas	1.2912227890150727	41.0	2965504.0	putative NADP(H)-dependent aldo-keto reductase	b2834
galR	1.3186156860758784	41.0	2969957.0	galactose-inducible d-galactose regulon transcriptional repressor; autorepressor	b2837
kduD	1.3626578503281328	41.0	2975855.0	2-dehydro-3-deoxy-D-gluconate 5-dehydrogenase; KDG oxidoreductase; 20-ketosteroid reductase	b2842
yqeF	1.4471611337133758	41.0	2977792.0	short chain acyltransferase	b2844
yqeG	1.4495389018460283	41.0	2979840.0	putative transporter	b2845
yqeH	1.356685783802133	41.0	2980894.0	putative LuxR family transcriptional regulator	b2846
yqeJ	1.3973172946384138	41.0	2982662.0	uncharacterized protein	b2848
yqeL	1.495642093167422	41.0	2983177.0	uncharacterized protein	b4683
yqeK	1.4885030558976535	41.0	2983293.0	uncharacterized protein	b2849
ygeF	1.401722574087482	41.0	2983936.0	No_gene_product	b2850
ygeG	1.5375400778304933	41.0	2984626.0	SycD-like chaperone family TPR-repeat-containing protein	b2851
ygeH	1.5587528732175322	41.0	2985452.0	putative transcriptional regulator	b2852
ygeI	1.4778450913253527	41.0	2987008.0	uncharacterized protein	b2853
pbl	1.3862902699195743	41.0	2987297.0	No_gene_product	b2854
ygeQ	1.5780968223907275	41.0	2992128.0	No_gene_product	b2863
