# Supplementary material for: The genetic basis for adaptation of model-designed syntrophic co-cultures
Source: PLoS Comput Biol. 2019 Mar 1;15(3):e1006213. doi: 10.1371/journal.pcbi.1006213 (PMC6415869; doi:10.1371/journal.pcbi.1006213)
Supplement: S4 Data — Genes with read coverage meeting the duplication criteria. Separate spreadsheets are provided for all samples using the mutant pair, ale number, flask number, isolate number, and replicate number to identify each sample. (ZIP) [file pcbi.1006213.s004.zip › S4_Data/hisD_gltA_11_14_0_1_genes.csv]

	Multiplicity	Group Number	Start Position	Product	Gene	iJO1366 Reactions
icdC	1.3557302980235477	1.0	1206868.0	No_gene_product	b4519
ldrA	1.5244845461454357	2.0	1264640.0	toxic polypeptide, small	b4419
ldrC	1.6051660799694105	2.0	1265693.0	toxic polypeptide, small	b4423
tfaR	1.7490977040131264	3.0	1426667.0	Rac prophage; putative tail fiber assembly protein	b1373
ynaE	1.7440860158773783	3.0	1428480.0	cold shock protein, Rac prophage	b1375
ynbG	1.4012462549537266	4.0	1459456.0	uncharacterized protein	b4674
ydfK	1.7420090165389739	5.0	1627328.0	cold shock protein, function unknown, Qin prophage	b1544
tfaQ	1.7157147679299507	5.0	1628566.0	Qin prophage; putative tail fibre assembly protein	b1546
gatB	1.393454171174665	6.0	2167808.0	galactitol-specific enzyme IIB component of PTS	b2093	['GALTptspp']
thiD	1.3586309444365252	7.0	2177194.0	hydroxy-methylpyrimidine kinase and hydroxy-phosphomethylpyrimidine kinase	b2103	['HMPK1', 'PMPK']
rcnR	1.4266442190342905	7.0	2179072.0	transcriptional repressor of rcnA	b2105
rcnA	1.3926059377059636	7.0	2179395.0	membrane protein conferring nickel and cobalt resistance	b2106
yehA	1.457483328288173	7.0	2181120.0	putative fimbrial-like adhesin protein	b2108
yehC	1.449004989037469	7.0	2184404.0	putative periplasmic pilin chaperone	b2110
yehD	1.3913928401401634	7.0	2185216.0	putative fimbrial-like adhesin protein	b2111
yehE	1.5559218706469367	7.0	2186240.0	DUF2574 family protein	b2112
yehK	1.510090486639392	7.0	2197504.0	uncharacterized protein	b4541
yohO	1.42794528721396	8.0	2209135.0	putative membrane protein	b4542
yohP	1.496213099935441	9.0	2222464.0	uncharacterized protein	b4679
dusC	1.4556854558441104	9.0	2222916.0	tRNA-dihydrouridine synthase C	b2140
cdd	1.3996058689475201	9.0	2226176.0	cytidine/deoxycytidine deaminase	b2143	['CYTD', 'DCYTD']
yeiS	1.4276774202357927	9.0	2227200.0	DUF2542 family protein	b2145
yeiG	1.4744504509718994	10.0	2237388.0	S-formylglutathione hydrolase	b2154	['SFGTHi']
yejG	1.4362850344194382	11.0	2271371.0	uncharacterized protein	b2181
rplY	1.3958497478552008	11.0	2275995.0	50S ribosomal subunit protein L25	b2185
narP	1.3840508183916205	11.0	2283978.0	response regulator in two-component regulatory system with NarQ	b2193
eco	1.3886697434630033	12.0	2297856.0	ecotin, a serine protease inhibitor	b2209
yojI	1.384568042804938	12.0	2301952.0	microcin J25 efflux ABC transporter permease/ATPase	b2211
ada	1.3406182377558598	12.0	2302819.0	fused DNA-binding transcriptional dual regulator/O6-methylguanine-DNA methyltransferase	b2213
apbE	1.3606899768820317	12.0	2304000.0	putative thiamine-synthetic flavin transferase lipoprotein	b2214
inaA	1.4164410794271975	13.0	2342912.0	acid-inducible Kdo/WaaP family putative kinase	b2237
yfaH	1.37266944811927	13.0	2343129.0	No_gene_product	b2238
ypaA	1.3767394900326986	14.0	2351294.0	No_gene_product	b4543
ais	1.4718706740158691	15.0	2358496.0	putative LPS core heptose(II)-phosphate phosphatase	b2252
arnD	1.3575693265863833	15.0	2363496.0	undecaprenyl phosphate-alpha-L-ara4FN deformylase	b2256	['UPLA4FNF']
rbn	1.4104929657423104	16.0	2375680.0	RNase BN, tRNA processing enzyme	b2268
elaD	1.5033384373303555	16.0	2376191.0	protease, capable of cleaving an AMC-ubiquitin model substrate	b2269
yfbM	1.554715247967168	16.0	2380412.0	DUF1877 family protein	b2272
yfbN	1.4358136275215974	16.0	2381824.0	uncharacterized protein	b2273
yfbO	1.674198249891814	16.0	2382113.0	uncharacterized protein	b2274
yfbP	1.4055917405595821	16.0	2382594.0	TPR-like repeats-containing protein	b2275
nuoJ	1.3479020007628293	16.0	2388820.0	NADH:ubiquinone oxidoreductase, membrane subunit J	b2280	['NADH18pp', 'NADH17pp', 'NADH16pp']
nuoB	1.4484714125617733	17.0	2397429.0	NADH:ubiquinone oxidoreductase, chain B	b2287	['NADH18pp', 'NADH17pp', 'NADH16pp']
lrhA	1.461688995378663	17.0	2399181.0	transcriptional repressor of flagellar, motility and chemotaxis genes	b2289
yfbT	1.350476182071932	17.0	2404917.0	sugar phosphatas	b2293
yfbV	1.4311286747755476	17.0	2406400.0	UPF0208 family inner membrane protein	b2295
yfcD	1.3864700074541108	17.0	2412544.0	putative NUDIX hydrolase	b2299
argT	1.4295746573846049	18.0	2420736.0	lysine/arginine/ornithine transporter subunit	b2310	['ORNabcpp', 'ARGabcpp', 'LYSabcpp']
cvpA	1.3911781615947487	18.0	2423753.0	colicin V production protein	b2313
accD	1.3582447186405449	18.0	2426880.0	acetyl-CoA carboxylase, beta (carboxyltransferase) subunit	b2316	['ACCOAC']
smrB	1.43283444188503	19.0	2442084.0	putative DNA endonuclease	b2331
yfcO	1.4543933386028118	19.0	2443264.0	DUF2544 family putative outer membrane protein	b2332
yfcQ	1.4839186395033324	19.0	2444065.0	putative fimbrial-like adhesin protein	b2334
yfcS	1.455994268145331	19.0	2445312.0	putative periplasmic pilin chaperone	b2336
sixA	1.4637680310941932	19.0	2449805.0	phosphohistidine phosphatase	b2340
yfdF	1.481994924534372	19.0	2456490.0	uncharacterized protein	b2345
gtrB	1.4503389665887418	19.0	2461696.0	CPS-53 (KpLE1) prophage; bactoprenol glucosyl transferase	b2351
gtrS	1.7723266577826664	19.0	2463744.0	serotype-specific glucosyl transferase, CPS-53 (KpLE1) prophage	b2352
yfdK	1.391744978450215	19.0	2464555.0	CPS-53 (KpLE1) prophage; conserved protein	b2354
yfdQ	1.440085603101543	20.0	2467840.0	CPS-53 (KpLE1) prophage; uncharacterized protein	b2360
yfdR	1.4690004658319644	20.0	2468462.0	CPS-53 (KpLE1) prophage; conserved protein	b2361
yfdS	1.4719206326776415	20.0	2468989.0	CPS-53 (KpLE1) prophage; uncharacterized protein	b2362
torI	1.5695693571812033	20.0	2469888.0	response regulator inhibitor for tor operon	b4501
evgS	1.403497752317765	21.0	2477852.0	hybrid sensory histidine kinase in two-component regulatory system with EvgA	b2370
ypdK	1.5382529088232322	22.0	2490399.0	inner membrane protein	b4680
mntH	1.3297264439564263	23.0	2504946.0	manganese/divalent cation transporter	b2392	['FE2t2pp', 'MNt2pp']
ptsH	1.4063838643108793	24.0	2527232.0	phosphohistidinoprotein-hexose phosphotransferase component of PTS system (Hpr)	b2415	['ACMUMptspp', 'DHAPT', 'SBTptspp', 'ARBTptspp', 'TREptspp', 'GLCptspp', 'ACGAptspp', 'SUCptspp', 'MANptspp', 'GALTptspp', 'FRUptspp', 'FRUpts2pp', 'GAMptspp', 'ASCBptspp', 'ACMANAptspp', 'MANGLYCptspp', 'MNLptspp', 'MALTptspp']
crr	1.3810212953914858	24.0	2529280.0	glucose-specific enzyme IIA component of PTS	b2417	['ACMUMptspp', 'TREptspp', 'MALTptspp', 'ACGAptspp', 'SUCptspp', 'GLCptspp']
yffN	1.3805628854466396	25.0	2554983.0	CPZ-55 prophage; uncharacterized protein	b2445
yffQ	1.4122253222666594	25.0	2556950.0	CPZ-55 prophage; uncharacterized protein	b2448
yffR	1.3707787934581024	25.0	2557338.0	CPZ-55 prophage; uncharacterized protein	b2449
eutN	1.3492459690284229	26.0	2565121.0	Ethanolamine catabolic microcompartment shell protein	b2456
ypfM	1.3633572014382733	27.0	2584192.0	stress-induced small enterobacterial protein	b4606
yffB	1.4505658656761307	27.0	2584605.0	putative ArsC family reductase	b2471
ypfJ	1.3709030142132448	27.0	2589232.0	putative neutral zinc metallopeptidase	b2475
bcp	1.4412239822310304	27.0	2593836.0	peroxiredoxin; thiol peroxidase, thioredoxin-dependent	b2480	['THIORDXi']
yfgD	1.5101590201530513	28.0	2611200.0	putative oxidoreductase	b2495
yfgG	1.3751219191193789	29.0	2622648.0	uncharacterized protein	b2504
yfgH	1.4080649123418434	29.0	2623488.0	outer membrane integrity lipoprotein	b2505
yfgI	1.4701611229731182	29.0	2623684.0	nalidixic acid resistance protein, putative periplasmic protein	b2506
guaA	1.3791552013761939	29.0	2624316.0	GMP synthetase (glutamine aminotransferase)	b2507	['GMPS2']
suhB	1.362470601720686	30.0	2656800.0	inositol monophosphatase	b2533	['MI1PP', 'G2PP']
yfhL	1.4543735974874816	31.0	2693120.0	putative 4Fe-4S cluster-containing protein	b2562
shoB	1.6506320350636647	31.0	2693504.0	toxic membrane protein	b4687
pdxJ	1.357953841449827	31.0	2694356.0	pyridoxine 5'-phosphate synthase	b2564	['PDX5PS']
rnc	1.4707978675608673	31.0	2697216.0	RNase III	b2567
ung	1.3973600027190167	32.0	2710112.0	uracil-DNA-glycosylase	b2580
trxC	1.4040515527614414	32.0	2712093.0	thioredoxin 2	b2582	['PAPSR', 'TRDR', 'RNDR1', 'METSOXR2', 'RNDR2', 'RNDR4', 'METSOXR1', 'RNDR3', 'THIORDXi', 'DSBDR']
yfiM	1.3778005889010514	32.0	2717696.0	putative lipoprotein	b2586
kgtP	1.4112138084806776	32.0	2717806.0	alpha-ketoglutarate transporter	b2587	['AKGt2rpp']
raiA	1.440154382113583	32.0	2730512.0	cold shock protein associated with 30S ribosomal subunit	b2597
pheL	1.5392975900380848	32.0	2730957.0	pheA gene leader peptide	b2598
yfiL	1.4390200498194978	32.0	2734718.0	lipoprotein	b2602
rplS	1.453930231454653	32.0	2737541.0	50S ribosomal subunit protein L19	b2606
trmD	1.4219668310949898	32.0	2738176.0	tRNA m(1)G37 methyltransferase, SAM-dependent	b2607
ratB	1.3624962714474134	33.0	2747392.0	UPF0125 family protein	b2618
ratA	1.408709405725195	33.0	2747646.0	toxic UPF0083 family protein inhibitor of 70S ribosome formation	b2619
alpA	1.3938922260176563	33.0	2752002.0	CP4-57 prophage; DNA-binding transcriptional activator	b2624
yfjI	1.5939940892187177	33.0	2752512.0	CP4-57 prophage; uncharacterized protein	b2625
yfjJ	1.5738643496613578	33.0	2753905.0	CP4-57 prophage; uncharacterized protein	b2626
yfjK	1.4466296327409376	33.0	2754709.0	radiation resistance protein; DEAD/H helicase-like protein; CP4-57 putative defective prophage	b2627
yfjL	1.3753473448360702	33.0	2756895.0	CP4-57 putative defective prophage, DUF4297/DUF1837 polymorphic toxin family protein	b2628
yfjM	1.5100392105591804	33.0	2758871.0	CP4-57 prophage; uncharacterized protein	b2629
rnlB	1.3858227728536474	33.0	2760704.0	CP4-57 prophage; uncharacterized protein	b2631
yfjU	1.5100890596011067	34.0	2765360.0	No_gene_product	b2638
yfjW	1.5209313472716623	34.0	2766676.0	CP4-57 prophage; putative inner membrane protein	b2642
ypjI	1.4055122156365065	34.0	2768903.0	No_gene_product	b4644
yfjX	1.3980765434602052	34.0	2769277.0	CP4-57 prophage; putative antirestriction protein	b2643
yfjZ	1.4691523258251524	34.0	2770473.0	CP4-57 prophage; antitoxin of the YpjF-YfjZ toxin-antitoxin system	b2645
ypjF	1.4667148925412792	34.0	2770944.0	CP4-57 prophage; toxin of the YpjF-YfjZ toxin-antitoxin system	b2646
pinH	1.310512403985439	34.0	2776576.0	No_gene_product	b2648
ypjC	1.6792325861299293	34.0	2777088.0	No_gene_product	b2650
ygaQ	1.5023840580570103	34.0	2779755.0	No_gene_product	b4462
ygaP	1.3578743470623016	35.0	2790878.0	DUF2892 family inner membrane rhodanese	b2668
stpA	1.4258523532245466	35.0	2791449.0	DNA binding protein, nucleoid-associated	b2669
alaE	1.4359898683022787	35.0	2792522.0	alanine exporter, alanine-inducible, stress-responsive	b2670
proV	1.3979145265723691	36.0	2798173.0	glycine betaine/proline ABC transporter periplasmic binding protein	b2677	['PROabcpp', 'CRNDabcpp', 'CRNabcpp', 'CTBTabcpp']
ygaH	1.5264170150593568	36.0	2803712.0	putative L-valine exporter, norvaline resistance protein	b2683	['VALt2rpp']
mprA	1.518724044079358	36.0	2804128.0	transcriptional repressor of microcin B17 synthesis and multidrug efflux	b2684
pncC	1.4591224216222356	37.0	2817207.0	nicotinamide-nucleotide amidohydrolase; NMN amidohydrolase	b2700
srlA	1.4044413847041362	37.0	2819190.0	glucitol/sorbitol-specific enzyme IIC component of PTS	b2702	['SBTptspp']
hycI	1.3736600820054063	38.0	2835931.0	protease involved in processing C-terminal end of HycE	b2717
hycH	1.3736719180171246	38.0	2836480.0	hydrogenase 3 maturation protein	b2718
hycA	1.4462061617827329	39.0	2843332.0	regulator of the transcriptional regulator FhlA	b2725
hypA	1.353016711874931	39.0	2844005.0	protein involved in nickel insertion into hydrogenases 3	b2726
hypD	1.4016897395336225	39.0	2845494.0	hydrogenase maturation protein	b2729
hypE	1.401327417130656	39.0	2846720.0	carbamoyl dehydratase, hydrogenases 1,2,3 maturation protein	b2730
pphB	1.426578798684241	39.0	2853118.0	serine/threonine-specific protein phosphatase 2	b2734
ygbM	1.3850183111683625	39.0	2857594.0	putative hydroxypyruvate isomerase	b2739
nlpD	1.398356982770846	39.0	2861056.0	activator of AmiC murein hydrolase activity, lipoprotein	b2742
ispF	1.3520023202337639	39.0	2864659.0	2C-methyl-D-erythritol 2,4-cyclodiphosphate synthase	b2746	['MECDPS']
cysC	1.3643329798403259	39.0	2867200.0	adenosine 5'-phosphosulfate kinase	b2750	['ADSK']
ygbF	1.3950376879634938	39.0	2871927.0	CRISPR adaptation ssRNA endonuclease	b2754
casE	1.3823736139523226	39.0	2873344.0	CRISPR RNA precursor cleavage enzyme; CRISP RNA (crRNA) containing Cascade antiviral complex protein	b2756
ygcO	1.3751884240243033	40.0	2887277.0	putative 4Fe-4S cluster-containing protein	b2767
ygcW	1.3529940619366714	41.0	2892846.0	putative SDR family oxidoreductase	b2774
queE	1.4634089617877453	41.0	2898105.0	7-carboxy-7-deazaguanine synthase; queosine biosynthesis	b2777
yqcG	1.696138265192934	41.0	2898944.0	membrane stress resistance protein	b4682
ygcG	1.5879419571217328	41.0	2899069.0	TPM domain protein, putative phosphatase	b2778
mazF	1.564507699354739	41.0	2904114.0	mRNA interferase toxin, antitoxin is MazE	b2782
mazE	1.4103719225209927	41.0	2904576.0	antitoxin of the ChpA-ChpR toxin-antitoxin system	b2783
fucK	1.3818422191082804	42.0	2930796.0	L-fuculokinase	b2803	['FCLK']
fucU	1.3979236681885603	42.0	2932246.0	L-fucose mutarotase	b2804
fucR	1.405885343746403	42.0	2932736.0	l-fucose operon activator	b2805
ygdB	1.4687177926672288	43.0	2956107.0	DUF2509 family protein	b2824
rppH	1.3868572168340687	44.0	2961805.0	RNA pyrophosphohydrolase	b2830
mutH	1.377788476655082	44.0	2963456.0	methyl-directed mismatch repair protein	b2831
lysA	1.390903801605033	45.0	2971648.0	diaminopimelate decarboxylase, PLP-binding	b2838	['DAPDC']
yqeH	1.573406450745687	46.0	2980894.0	putative LuxR family transcriptional regulator	b2846
yqeI	1.4664967027117901	46.0	2981888.0	putative transcriptional regulator	b2847
yqeJ	1.7017572485264691	46.0	2982662.0	uncharacterized protein	b2848
yqeL	1.8254955984112435	46.0	2983177.0	uncharacterized protein	b4683
yqeK	1.6294853833675245	46.0	2983293.0	uncharacterized protein	b2849
ygeF	1.6112270896843817	46.0	2983936.0	No_gene_product	b2850
ygeG	1.4853367672874322	46.0	2984626.0	SycD-like chaperone family TPR-repeat-containing protein	b2851
ygeH	1.6735824575695393	46.0	2985452.0	putative transcriptional regulator	b2852
ygeI	1.9223543406975014	46.0	2987008.0	uncharacterized protein	b2853
pbl	1.6733176166643564	46.0	2987297.0	No_gene_product	b2854
ygeK	1.455677009573565	46.0	2988032.0	No_gene_product	b2856
ygeN	1.528172093139928	46.0	2988672.0	No_gene_product	b2858
ygeQ	1.5513204353650112	46.0	2992128.0	No_gene_product	b2863
mqsR	1.3514132563972305	47.0	3161606.0	GCU-specific mRNA interferase toxin of the MqsR-MqsA toxin-antitoxin system; biofilm/motility regulator; anti-repressor	b3022
yigG	1.450065615719683	48.0	3996172.0	PRK11371 family inner membrane protein	b3818
