# Supplementary material for: The genetic basis for adaptation of model-designed syntrophic co-cultures
Source: PLoS Comput Biol. 2019 Mar 1;15(3):e1006213. doi: 10.1371/journal.pcbi.1006213 (PMC6415869; doi:10.1371/journal.pcbi.1006213)
Supplement: S4 Data — Genes with read coverage meeting the duplication criteria. Separate spreadsheets are provided for all samples using the mutant pair, ale number, flask number, isolate number, and replicate number to identify each sample. (ZIP) [file pcbi.1006213.s004.zip › S4_Data/hisD_gltA_11_29_1_2_genes.csv]

	Multiplicity	Group Number	Start Position	Product	Gene	iJO1366 Reactions
ybcW	1.3201944568776482	1.0	575488.0	DLP12 prophage; uncharacterized protein	b0559
ldrA	1.321174993461782	2.0	1264640.0	toxic polypeptide, small	b4419
ldrC	1.4092925478225995	2.0	1265693.0	toxic polypeptide, small	b4423
tfaR	1.8340446537929271	3.0	1426667.0	Rac prophage; putative tail fiber assembly protein	b1373
ydfK	1.5233012963972865	4.0	1627328.0	cold shock protein, function unknown, Qin prophage	b1544
tfaQ	1.7651272281517227	4.0	1628566.0	Qin prophage; putative tail fibre assembly protein	b1546
gatB	1.558842611442978	5.0	2167808.0	galactitol-specific enzyme IIB component of PTS	b2093	['GALTptspp']
gatA	1.5815808344526021	5.0	2168075.0	galactitol-specific enzyme IIA component of PTS	b2094	['GALTptspp']
yegU	1.4319650903593322	5.0	2173573.0	ADP-ribosylglycohydrolase family protein	b2099
yegV	1.3235343715530454	5.0	2174976.0	putative kinase	b2100
rcnR	1.3597348640110232	5.0	2179072.0	transcriptional repressor of rcnA	b2105
rcnA	1.3626220965937357	5.0	2179395.0	membrane protein conferring nickel and cobalt resistance	b2106
yehA	1.479631410738808	5.0	2181120.0	putative fimbrial-like adhesin protein	b2108
yehB	1.4958828996568512	5.0	2181908.0	putative outer membrane protein	b2109
yehC	1.4781294844840676	5.0	2184404.0	putative periplasmic pilin chaperone	b2110
yehD	1.5896394094025632	5.0	2185216.0	putative fimbrial-like adhesin protein	b2111
yehE	1.616308160293828	5.0	2186240.0	DUF2574 family protein	b2112
yehK	1.5041727211655618	5.0	2197504.0	uncharacterized protein	b4541
yehS	1.387090784648178	6.0	2205204.0	DUF1456 family protein	b2124
yehT	1.4214446645552967	6.0	2205721.0	putative response regulator in two-component system withYehU	b2125
yohO	1.4495599168776911	6.0	2209135.0	putative membrane protein	b4542
cdd	1.4936836199833319	7.0	2226176.0	cytidine/deoxycytidine deaminase	b2143	['CYTD', 'DCYTD']
mglA	1.4568011892215047	8.0	2231247.0	methyl-galactoside ABC transporter ATPase	b2149	['GLCabcpp', 'GALabcpp']
mglB	1.434678728322451	8.0	2232828.0	methyl-galactoside transporter subunit	b2150	['GLCabcpp', 'GALabcpp']
galS	1.4696587504411516	8.0	2234368.0	galactose- and fucose-inducible galactose regulon transcriptional isorepressor; mgl operon transcriptional repressor; autorepressor	b2151
yeiG	1.3325850654117768	8.0	2237388.0	S-formylglutathione hydrolase	b2154	['SFGTHi']
yeiE	1.420417302346533	8.0	2242560.0	putative DNA-binding transcriptional regulator	b2157
yeiH	1.34578478080368	8.0	2243195.0	UPF0324 family inner membrane protein	b2158
nfo	1.4041393595181988	8.0	2244608.0	endonuclease IV with intrinsic 3'-5' exonuclease activity	b2159
yeiI	1.4895987641834227	8.0	2245178.0	putative kinase	b2160
nupX	1.3516844950904032	8.0	2246656.0	nucleoside permease	b2161
rihB	1.356715385090262	8.0	2247723.0	ribonucleoside hydrolase 2	b2162	['CYTDH', 'URIH']
yeiL	1.4060038875458747	8.0	2248833.0	putative transcriptional regulator	b2163
psuK	1.4632353835893142	8.0	2251833.0	pseudouridine kinase	b2166
fruK	1.3728690074855017	8.0	2254905.0	fructose-1-phosphate kinase	b2168	['FRUK']
fruB	1.3994384585895485	8.0	2256896.0	fused fructose-specific PTS enzymes: IIA component/HPr component	b2169	['FRUptspp']
yeiW	1.3646300677256848	8.0	2258519.0	UPF0153 cysteine cluster protein	b4502
lpxT	1.4024507645422715	8.0	2263040.0	lipid A 1-diphosphate synthase; undecaprenyl pyrophosphate:lipid A 1-phosphate phosphotransferase	b2174	['COLIPAKpp']
mepS	1.3845550105714544	8.0	2263457.0	murein DD-endopeptidase, space-maker hydrolase, mutational suppressor of prc thermosensitivity, outer membrane lipoprotein, weak murein LD-carboxypeptidase	b2175
rtn	1.3646983485459605	8.0	2264204.0	resistance protein for phages lambda and N4, putative membrane-anchored cyclic-di-GMP phosphodiesterase	b2176
yejB	1.3887621713253995	8.0	2267657.0	microcin C ABC transporter permease	b2178
yejG	1.4323337364822288	8.0	2271371.0	uncharacterized protein	b2181
yejH	1.365861069061092	8.0	2274110.0	putative ATP-dependent DNA or RNA helicase	b2184
rplY	1.314868595010143	8.0	2275995.0	50S ribosomal subunit protein L25	b2185
yejL	1.6377334885710595	8.0	2277607.0	UPF0352 family protein	b2187
yejM	1.433428892934304	8.0	2277854.0	essential inner membrane DUF3413 domain-containing protein; lipid A production and membrane permeability factor	b2188
narP	1.3946280784643328	8.0	2283978.0	response regulator in two-component regulatory system with NarQ	b2193
ccmH	1.364833175353972	8.0	2285568.0	heme lyase, CcmH subunit	b2194
ccmD	1.435707269554796	8.0	2288855.0	cytochrome c biogenesis protein; heme export ABC transporter holo-CcmE release factor	b2198	['PHEMEabcpp']
ccmC	1.4677628212371299	8.0	2289664.0	heme export ABC transporter permease; CcmE-interacting protein	b2199	['PHEMEabcpp']
napC	1.3288231788180251	8.0	2291712.0	quinol dehydrogenase, electron source for NapAB	b2202	['NO3R2bpp', 'NO3R1bpp']
eco	1.4040032647926854	9.0	2297856.0	ecotin, a serine protease inhibitor	b2209
yojI	1.3733796200652229	9.0	2301952.0	microcin J25 efflux ABC transporter permease/ATPase	b2211
ompC	1.4349683956517707	9.0	2306048.0	outer membrane porin protein C	b2215	['LCTStex', 'MALDtex', 'TSULtex', 'GAMtex', 'TTRCYCtex', 'MAN6Ptex', 'ASNtex', 'UACGAMtex', 'PROGLYtex', 'HPPPNtex', 'ILEtex', 'XTSNtex', 'NOtex', 'PPPNtex', 'QUIN2tex', 'Zn2tex', 'OROTtex', 'HYXNtex', 'TUNGStex', 'GBBTNtex', 'Htex', 'NMNtex', '34dhpactex', 'UDPACGALtex', 'CMPtex', 'TREtex', 'AKGtex', 'MANGLYCtex', 'NO3tex', '3GMPtex', 'ORNtex', 'PROtex', 'TRPtex', 'FE2tex', 'TYMtex', 'PACALDtex'…
rcsD	1.3665919953920649	9.0	2306966.0	phosphotransfer intermediate protein in two-component regulatory system with RcsBC	b2216
rcsB	1.387257736910271	9.0	2310144.0	response regulator in two-component regulatory system with RcsC and YojN	b2217
rcsC	1.4117769866932472	9.0	2310505.0	hybrid sensory kinase in two-component regulatory system with RcsB and YojN	b2218
atoS	1.4401116660024638	9.0	2313521.0	sensory histidine kinase in two-component regulatory system with AtoC	b2219
atoD	1.4290207072651233	9.0	2316925.0	acetyl-CoA:acetoacetyl-CoA transferase, alpha subunit	b2221	['HXCT', 'BUTCT', 'ACACCT']
atoA	1.3905002855405675	9.0	2317587.0	acetyl-CoA:acetoacetyl-CoA transferase, beta subunit	b2222	['HXCT', 'BUTCT', 'ACACCT']
ubiG	1.376263247577358	10.0	2333045.0	bifunctional 3-demethylubiquinone-9 3-methyltransferase/ 2-octaprenyl-6-hydroxy phenol methylase	b2232	['DMQMT', 'OHPHM']
yfaL	1.3937953669799334	10.0	2334720.0	adhesin	b2233
nrdA	1.4029918925331606	10.0	2338343.0	ribonucleoside-diphosphate reductase 1, alpha subunit	b2234	['RNDR4', 'RNDR3', 'RNDR2', 'RNDR1']
nrdB	1.5568652977525355	10.0	2340864.0	ribonucleoside-diphosphate reductase 1, beta subunit, ferritin-like protein	b2235	['RNDR4', 'RNDR3', 'RNDR2', 'RNDR1']
yfaE	1.3925096067437366	10.0	2341992.0	ferredoxin involved with ribonucleotide reductase diferric-tyrosyl radical (Y*) cofactor maintenance	b2236
inaA	1.3693640739002728	10.0	2342912.0	acid-inducible Kdo/WaaP family putative kinase	b2237
yfaH	1.6655176521076767	10.0	2343129.0	No_gene_product	b2238
glpQ	1.4446106197758641	10.0	2343413.0	periplasmic glycerophosphodiester phosphodiesterase	b2239	['GPDDA3pp', 'GPDDA2pp', 'GPDDA4pp', 'GPDDA1pp', 'GPDDA5pp']
glpA	1.3798544198265315	10.0	2346125.0	anaerobic sn-glycerol-3-phosphate dehydrogenase, large FAD/NAD(P)-binding subunit	b2241	['G3PD5', 'G3PD7', 'G3PD6']
yfaD	1.404755931893341	10.0	2351104.0	transposase_31 family protein	b2244
ypaA	1.427155183100442	10.0	2351294.0	No_gene_product	b4543
rhmA	1.36219361940223	10.0	2351520.0	2-keto-3-deoxy-L-rhamnonate aldolase	b2245
yfaY	1.3541264021911317	10.0	2355909.0	inactive PncC family protein	b2249
yfaZ	1.3724998537126092	10.0	2357248.0	outer membrane protein, putative porin	b2250
ais	1.3653167015970678	10.0	2358496.0	putative LPS core heptose(II)-phosphate phosphatase	b2252
arnT	1.3907290268390353	10.0	2364386.0	4-amino-4-deoxy-L-arabinose transferase	b2257	['LA4NTpp']
arnE	1.4851557294926598	10.0	2366035.0	undecaprenyl phosphate-alpha-L-ara4N exporter; flippase ArnEF subunit	b4544	['ULA4Ntppi']
arnF	1.5306039259269206	10.0	2366370.0	undecaprenyl phosphate-alpha-L-ara4N exporter; flippase ArnEF subunit	b2258	['ULA4Ntppi']
elaB	1.3237705314786066	11.0	2374200.0	putative membrane-anchored DUF883 family ribosome-binding protein	b2266
elaA	1.4694142970449078	11.0	2374560.0	GNAT family putative N-acetyltransferase	b2267
elaD	1.4758027002947671	11.0	2376191.0	protease, capable of cleaving an AMC-ubiquitin model substrate	b2269
yfbK	1.5126901306195009	11.0	2377473.0	Von Willebrand factor domain putative lipoprotein	b2270
yfbL	1.4700422366351513	11.0	2379776.0	putative M28A family peptidase	b2271
yfbM	1.503666859434556	11.0	2380412.0	DUF1877 family protein	b2272
yfbN	1.6529237514488302	11.0	2381824.0	uncharacterized protein	b2273
yfbO	1.734373110015734	11.0	2382113.0	uncharacterized protein	b2274
yfbP	1.5473740425613236	11.0	2382594.0	TPR-like repeats-containing protein	b2275
nuoN	1.5046128091903253	11.0	2383872.0	NADH:ubiquinone oxidoreductase, membrane subunit N	b2276	['NADH18pp', 'NADH17pp', 'NADH16pp']
nuoJ	1.3441979924572418	11.0	2388820.0	NADH:ubiquinone oxidoreductase, membrane subunit J	b2280	['NADH18pp', 'NADH17pp', 'NADH16pp']
nuoG	1.3658363314077542	11.0	2392064.0	NADH:ubiquinone oxidoreductase, chain G	b2283	['NADH18pp', 'NADH17pp', 'NADH16pp']
nuoE	1.419427107782602	11.0	2395030.0	NADH:ubiquinone oxidoreductase, chain E	b2285	['NADH18pp', 'NADH17pp', 'NADH16pp']
nuoB	1.5841247349700123	11.0	2397429.0	NADH:ubiquinone oxidoreductase, chain B	b2287	['NADH18pp', 'NADH17pp', 'NADH16pp']
nuoA	1.620858774759561	11.0	2398208.0	NADH:ubiquinone oxidoreductase, membrane subunit A	b2288	['NADH18pp', 'NADH17pp', 'NADH16pp']
lrhA	1.410213354169659	11.0	2399181.0	transcriptional repressor of flagellar, motility and chemotaxis genes	b2289
alaA	3.3903863732477997	11.0	2401039.0	glutamate-pyruvate aminotransferase; glutamic-pyruvic transaminase (GPT); alanine transaminase	b2290	['ALATA_L']
yfbR	3.520659748941844	11.0	2402340.0	5'-nucleotidase	b2291	['NTD5', 'NTD6', 'NTD12', 'NTD1', 'NTD8', 'NTD3']
yfbS	3.754218132618339	11.0	2402998.0	putative transporter	b2292
yfbT	3.7219686632335596	11.0	2404917.0	sugar phosphatas	b2293
yfbU	3.7343111828906674	11.0	2405578.0	UPF0304 family protein	b2294
yfbV	3.670215523757765	11.0	2406400.0	UPF0208 family inner membrane protein	b2295
ackA	3.7244095195094875	11.0	2406948.0	acetate kinase A and propionate kinase 2	b2296	['ACKr']
pta	3.446111870082083	11.0	2408448.0	phosphate acetyltransferase	b2297	['PTAr', 'PTA2']
yfcC	3.6179688029584036	11.0	2410559.0	putative inner membrane transporter; C4-dicarboxylate anaerobic carrier family protein	b2298
yfcD	3.042736119933448	11.0	2412544.0	putative NUDIX hydrolase	b2299
yfcE	3.2087906010041363	11.0	2412712.0	phosphodiesterase activity on bis-pNPP	b2300
yfcF	3.8295763859762393	11.0	2413319.0	glutathione S-transferase	b2301
yfcG	3.81504995184563	11.0	2414592.0	GSH-dependent disulfide bond oxidoreductase	b2302
folX	3.567934383583508	11.0	2414803.0	D-erythro-7,8-dihydroneopterin triphosphate 2'-epimerase and dihydroneopterin aldolase	b2303	['DHPTPE']
yfcH	3.209805592430838	11.0	2415186.0	putative NAD-dependent nucleotide-sugar epimerase	b2304
yfcI	3.8366197758145844	11.0	2416640.0	transposase_31 family protein	b2305
hisP	3.8146612843727463	11.0	2417214.0	histidine ABC transporter ATPase	b2306	['ORNabcpp', 'HISabcpp', 'ARGabcpp', 'LYSabcpp']
hisM	3.5551876995840366	11.0	2418688.0	histidine ABC transporter permease	b2307	['ORNabcpp', 'HISabcpp', 'ARGabcpp', 'LYSabcpp']
hisQ	3.3852610230759845	11.0	2418708.0	histidine ABC transporter permease	b2308	['ORNabcpp', 'HISabcpp', 'ARGabcpp', 'LYSabcpp']
hisJ	4.091429778991093	11.0	2419484.0	histidine ABC transporter periplasmic binding protein	b2309	['HISabcpp']
argT	4.178771920512963	11.0	2420736.0	lysine/arginine/ornithine transporter subunit	b2310	['ORNabcpp', 'ARGabcpp', 'LYSabcpp']
ubiX	3.3576338786049797	11.0	2421535.0	3-octaprenyl-4-hydroxybenzoate carboxy-lyase	b2311	['OPHBDC']
purF	3.2980351882976535	11.0	2422199.0	amidophosphoribosyltransferase	b2312	['GLUPRT']
cvpA	3.7455535024009787	11.0	2423753.0	colicin V production protein	b2313
dedD	3.061701968826808	11.0	2424832.0	membrane-anchored periplasmic protein involved in septation	b2314
folC	2.9501828410601845	11.0	2425152.0	bifunctional folylpolyglutamate synthase/ dihydrofolate synthase	b2315	['DHFS']
accD	3.4110250854538595	11.0	2426880.0	acetyl-CoA carboxylase, beta (carboxyltransferase) subunit	b2316	['ACCOAC']
dedA	3.430868983183277	11.0	2427560.0	DedA family inner membrane protein	b2317
truA	3.131513999413019	11.0	2428928.0	tRNA pseudouridine(38-40) synthase	b2318
usg	3.3223480466261672	11.0	2429114.0	putative semialdehyde dehydrogenase	b2319
pdxB	3.2649539800661715	11.0	2430976.0	erythronate-4-phosphate dehydrogenase	b2320	['PERD']
flk	2.9324092476816186	11.0	2431428.0	putative flagella assembly protein	b2321
yfcJ	1.4865713056724914	11.0	2433024.0	putative arabinose efflux transporter	b2322
fabB	1.526462734631279	11.0	2435072.0	3-oxoacyl-[acyl-carrier-protein] synthase I	b2323	['3OAS141', '3OAS161', '3OAS60', '3OAS120', '3OAS160', 'MACPD', '3OAS180', 'OPMEACPS', '3OAS100', 'KAS14', '3OAS140', '3OAS80', '3OAS121']
mnmC	1.5127736008115282	11.0	2435242.0	fused 5-methylaminomethyl-2-thiouridine-forming enzyme methyltransferase and FAD-dependent demodification enzyme	b2324
yfcL	1.428724041635056	11.0	2437632.0	uncharacterized protein	b2325
epmC	1.368829071450681	11.0	2437681.0	Elongation Factor P Lys34 hydroxylase	b2326
mepA	1.3993419437138912	11.0	2439168.0	murein DD-endopeptidase	b2328	['MDDEP4pp', 'MDDEP3pp', 'MDDEP1pp', 'MDDEP2pp']
prmB	1.5113934156523698	11.0	2441216.0	N5-glutamine methyltransferase	b2330
smrB	1.4254785067983722	11.0	2442084.0	putative DNA endonuclease	b2331
yfcO	1.4183196873044612	11.0	2443264.0	DUF2544 family putative outer membrane protein	b2332
yfcP	1.4377411825835993	11.0	2443529.0	putative fimbrial-like adhesin protein	b2333
yfcQ	1.6183257029492277	11.0	2444065.0	putative fimbrial-like adhesin protein	b2334
yfcR	1.6715774828802645	11.0	2444550.0	putative fimbrial-like adhesin protein	b2335
yfcS	1.6820476151052925	11.0	2445312.0	putative periplasmic pilin chaperone	b2336
yfcU	1.4608394227536783	11.0	2445834.0	No_gene_product	b4661
yfcV	1.412798835380899	11.0	2448561.0	putative fimbrial-like adhesin protein	b2339
sixA	1.530116444689744	11.0	2449805.0	phosphohistidine phosphatase	b2340
fadJ	1.3973592575993776	11.0	2450493.0	enoyl-CoA hydratase/epimerase and isomerase/3-hydroxyacyl-CoA dehydrogenase	b2341	['ECOAH4', 'HACD8', 'HACD4', 'ECOAH8', 'ECOAH5', 'ECOAH1', 'ECOAH2', 'ECOAH6', 'HACD5', 'ECOAH3', 'ECOAH7', 'HACD1', 'HACD6', 'HACD3', 'HACD7', 'HACD2']
yfdF	1.425005762321844	11.0	2456490.0	uncharacterized protein	b2345
gtrA	1.484496732502674	11.0	2461333.0	CPS-53 (KpLE1) prophage; bactoprenol-linked glucose translocase/flippase	b2350
gtrB	1.4478239093271064	11.0	2461696.0	CPS-53 (KpLE1) prophage; bactoprenol glucosyl transferase	b2351
gtrS	1.4191650495021297	11.0	2463744.0	serotype-specific glucosyl transferase, CPS-53 (KpLE1) prophage	b2352
yfdK	1.3767213904054227	11.0	2464555.0	CPS-53 (KpLE1) prophage; conserved protein	b2354
yfdR	1.3521807653808529	12.0	2468462.0	CPS-53 (KpLE1) prophage; conserved protein	b2361
yfdS	1.3842777899960739	12.0	2468989.0	CPS-53 (KpLE1) prophage; uncharacterized protein	b2362
ypdJ	1.5087343384197849	12.0	2469659.0	No_gene_product	b4545
torI	1.5595273387028616	12.0	2469888.0	response regulator inhibitor for tor operon	b4501
dsdC	1.3857169284651074	12.0	2470172.0	dsd operon activator; autorepressor	b2364
emrY	1.464524854756476	12.0	2474116.0	putative multidrug efflux system	b2367
emrK	1.456636627991085	12.0	2476032.0	multidrug resistance efflux pump membrane fusion protein	b2368
evgS	1.4159445909484616	12.0	2477852.0	hybrid sensory histidine kinase in two-component regulatory system with EvgA	b2370
yfdV	1.3487775652273293	12.0	2482720.0	putative transporter	b2372
yfdX	1.4513569505922608	12.0	2487245.0	uncharacterized protein	b2375
ypdI	1.4190325445583278	12.0	2488320.0	putative lipoprotein involved in colanic acid biosynthesis	b2376
nupC	1.4248541443077183	13.0	2506752.0	nucleoside (except guanosine) transporter	b2393	['ADNt2pp', 'DCYTt2pp', 'CYTDt2pp', 'THMDt2pp', 'DADNt2pp', 'URIt2pp', 'DURIt2pp']
cysZ	1.3476649227544024	14.0	2525184.0	sulfate transporter, sulfite inhibited	b2413
ptsH	1.3385282106833114	14.0	2527232.0	phosphohistidinoprotein-hexose phosphotransferase component of PTS system (Hpr)	b2415	['ACMUMptspp', 'DHAPT', 'SBTptspp', 'ARBTptspp', 'TREptspp', 'GLCptspp', 'ACGAptspp', 'SUCptspp', 'MANptspp', 'GALTptspp', 'FRUptspp', 'FRUpts2pp', 'GAMptspp', 'ASCBptspp', 'ACMANAptspp', 'MANGLYCptspp', 'MNLptspp', 'MALTptspp']
yfeK	1.474005347611201	14.0	2530700.0	uncharacterized protein	b2419
yfeS	1.4287818797377145	14.0	2531328.0	WGR domain protein	b2420
yfeX	1.3781088696829227	15.0	2543616.0	porphyrinogen oxidase, cytoplasmic	b2431
yfeY	1.3822133958241065	15.0	2543999.0	RpoE-regulated lipoprotein	b2432
yffL	1.4334821715290011	16.0	2553856.0	CPZ-55 prophage; uncharacterized protein	b2443
yffN	1.388592862502586	16.0	2554983.0	CPZ-55 prophage; uncharacterized protein	b2445
yffQ	1.5720149285705058	16.0	2556950.0	CPZ-55 prophage; uncharacterized protein	b2448
yffR	1.5349364598101898	16.0	2557338.0	CPZ-55 prophage; uncharacterized protein	b2449
ypfG	1.3477103421248215	17.0	2575092.0	DUF1176 family protein	b2466
narQ	1.391648077332447	17.0	2580480.0	sensory histidine kinase in two-component regulatory system with NarP	b2469
ypfM	1.2918373388645008	17.0	2584192.0	stress-induced small enterobacterial protein	b4606
ypfN	1.3417604077788343	17.0	2586120.0	putative membrane protein, UPF0370 family	b4547
gcvR	1.3769937069658973	18.0	2593264.0	transcriptional repressor, regulatory protein accessory to GcvA	b2479
hyfA	1.3841216342541025	18.0	2594816.0	hydrogenase 4, 4Fe-4S subunit	b2481	['FHL']
yfgG	1.3984780464134245	19.0	2622648.0	uncharacterized protein	b2504
yfgH	1.3760204287798652	19.0	2623488.0	outer membrane integrity lipoprotein	b2505
yfgJ	1.3273523739418245	19.0	2629120.0	DUF1407 family protein	b2510
glrK	1.3999145531086887	20.0	2683029.0	sensor protein kinase regulating glmY sRNA in two-component system with response regulator GlrR	b2556
shoB	1.5007003471657323	21.0	2693504.0	toxic membrane protein	b4687
era	1.3577925153023784	21.0	2695839.0	membrane-associated, 16S rRNA-binding GTPase	b2566
rpoE	1.358606977561087	22.0	2703360.0	RNA polymerase sigma E factor	b2573
kgtP	1.4031356234945431	23.0	2717806.0	alpha-ketoglutarate transporter	b2587	['AKGt2rpp']
raiA	1.4394689912592202	23.0	2730512.0	cold shock protein associated with 30S ribosomal subunit	b2597
pheL	1.3454923007482984	23.0	2730957.0	pheA gene leader peptide	b2598
yfiR	1.390085744312734	23.0	2735233.0	putative periplasmic inhibitor of YfiN activity	b2603
yfiN	1.3371738023629018	23.0	2736128.0	putative membrane-anchored diguanylate cyclase	b2604
ypjD	1.4110991121957912	24.0	2741320.0	cytochrome c assembly protein family inner membrane protein	b2611
smpB	1.4672384027616525	25.0	2748416.0	tmRNA-binding trans-translation protein	b2620
yfjH	1.40564314844395	25.0	2751002.0	CP4-57 prophage; uncharacterized protein	b2623
alpA	1.5014970523214166	25.0	2752002.0	CP4-57 prophage; DNA-binding transcriptional activator	b2624
yfjI	1.4980229027776997	25.0	2752512.0	CP4-57 prophage; uncharacterized protein	b2625
yfjJ	1.6344540863112056	25.0	2753905.0	CP4-57 prophage; uncharacterized protein	b2626
yfjK	1.458364687669612	25.0	2754709.0	radiation resistance protein; DEAD/H helicase-like protein; CP4-57 putative defective prophage	b2627
yfjL	1.410571186932868	25.0	2756895.0	CP4-57 putative defective prophage, DUF4297/DUF1837 polymorphic toxin family protein	b2628
yfjM	1.3563762568321827	25.0	2758871.0	CP4-57 prophage; uncharacterized protein	b2629
rnlA	1.3923181266057951	25.0	2759276.0	CP4-57 prophage; RNase LS	b2630
rnlB	1.4111566216728666	25.0	2760704.0	CP4-57 prophage; uncharacterized protein	b2631
yfjR	1.400709081416875	25.0	2763061.0	CP4-57 prophage; putative DNA-binding transcriptional regulator	b2634
yfjY	1.377316498678313	26.0	2769744.0	CP4-57 prophage; putative DNA repair protein	b2644
ypjJ	1.3498739821406809	26.0	2770432.0	uncharacterized protein	b4548
ypjF	1.3593232149659518	26.0	2770944.0	CP4-57 prophage; toxin of the YpjF-YfjZ toxin-antitoxin system	b2646
pinH	1.5155467605346102	26.0	2776576.0	No_gene_product	b2648
ypjC	1.4682974429094588	26.0	2777088.0	No_gene_product	b2650
ygaQ	1.5244761324872753	26.0	2779755.0	No_gene_product	b4462
hycA	1.4079537545817518	27.0	2843332.0	regulator of the transcriptional regulator FhlA	b2725
pphB	1.3589431135613328	28.0	2853118.0	serine/threonine-specific protein phosphatase 2	b2734
ftsB	1.3453791619116675	29.0	2866176.0	cell division protein	b2748
ygbE	1.3824912145229442	29.0	2866688.0	DUF3561 family inner membrane protein	b2749
ygbF	1.484082373693532	29.0	2871927.0	CRISPR adaptation ssRNA endonuclease	b2754
casE	1.392122698543362	29.0	2873344.0	CRISPR RNA precursor cleavage enzyme; CRISP RNA (crRNA) containing Cascade antiviral complex protein	b2756
casD	1.4415822712291793	29.0	2873732.0	CRISP RNA (crRNA) containing Cascade antiviral complex protein	b2757
casC	1.4691239563420737	29.0	2875392.0	CRISP RNA (crRNA) containing Cascade antiviral complex protein	b2758
casA	1.4432531627502656	29.0	2875988.0	CRISP RNA (crRNA) containing Cascade antiviral complex protein	b2760
ygcB	1.3957934966246226	29.0	2877911.0	Cascade complex anti-viral R-loop helicase-annealase Cas3	b2761
ygcO	1.286166456247573	30.0	2887277.0	putative 4Fe-4S cluster-containing protein	b2767
ygcP	1.372383516568166	30.0	2887680.0	putative antiterminator regulatory protein	b2768
ygcW	1.3728470259420016	30.0	2892846.0	putative SDR family oxidoreductase	b2774
ygcE	1.3740098051106233	30.0	2895254.0	putative kinase	b2776
queE	1.438394640178597	30.0	2898105.0	7-carboxy-7-deazaguanine synthase; queosine biosynthesis	b2777
yqcG	1.4352552094056126	30.0	2898944.0	membrane stress resistance protein	b4682
ygcG	1.5001279743784763	30.0	2899069.0	TPM domain protein, putative phosphatase	b2778
mazE	1.4093642175648935	30.0	2904576.0	antitoxin of the ChpA-ChpR toxin-antitoxin system	b2783
queF	1.4101100081220692	31.0	2918706.0	7-cyano-7-deazaguanine reductase (NADPH-dependent)	b2794	['CDGR']
sdaC	1.4436271384695667	31.0	2922496.0	putative serine transporter	b2796	['SERt2rpp']
sdaB	1.3543687371941404	31.0	2922934.0	L-serine dehydratase 2	b2797	['SERD_L']
fucO	1.4313458311250369	31.0	2925223.0	L-1,2-propanediol oxidoreductase	b2799	['LCARS']
fucA	1.47462896887871	31.0	2926592.0	L-fuculose-1-phosphate aldolase	b2800	['FCLPA']
fucR	1.4746820143004746	31.0	2932736.0	l-fucose operon activator	b2805
ygdD	1.3454031610588317	31.0	2934784.0	UPF0382 family inner membrane protein	b2807
argA	1.3379872207313612	32.0	2942976.0	amino acid N-acetyltransferase and inactive acetylglutamate kinase	b2818	['ACGS']
ppdC	1.3746469218498745	32.0	2955799.0	putative prepilin peptidase-dependent protein	b2823
ppdA	1.3624936809351063	32.0	2957312.0	putative prepilin peptidase-dependent protein	b2826
ygdR	1.316583933126756	33.0	2964629.0	DUF903 family verified lipoprotein	b2833
kduD	1.3386872224392001	34.0	2975855.0	2-dehydro-3-deoxy-D-gluconate 5-dehydrogenase; KDG oxidoreductase; 20-ketosteroid reductase	b2842
kduI	1.3766396252305333	34.0	2976646.0	hexuronate isomerase	b2843
yqeF	1.3800121658528721	34.0	2977792.0	short chain acyltransferase	b2844
yqeG	1.4411534498963845	34.0	2979840.0	putative transporter	b2845
yqeH	1.5653378970967113	34.0	2980894.0	putative LuxR family transcriptional regulator	b2846
yqeI	1.5420049060298187	34.0	2981888.0	putative transcriptional regulator	b2847
yqeJ	1.5614429983105993	34.0	2982662.0	uncharacterized protein	b2848
yqeL	1.5425365747554378	34.0	2983177.0	uncharacterized protein	b4683
yqeK	1.6612388912137825	34.0	2983293.0	uncharacterized protein	b2849
ygeF	1.512323596705908	34.0	2983936.0	No_gene_product	b2850
ygeG	1.4131636743693907	34.0	2984626.0	SycD-like chaperone family TPR-repeat-containing protein	b2851
ygeH	1.5162043609195643	34.0	2985452.0	putative transcriptional regulator	b2852
ygeI	1.4291871426077125	34.0	2987008.0	uncharacterized protein	b2853
pbl	1.42891354622365	34.0	2987297.0	No_gene_product	b2854
ygeK	1.4382157437019487	34.0	2988032.0	No_gene_product	b2856
ygeN	1.3905134923845532	34.0	2988672.0	No_gene_product	b2858
ygeQ	1.4866321337391015	34.0	2992128.0	No_gene_product	b2863
ygeV	1.411885375365647	34.0	2998272.0	putative sigma-54-interacting transcriptional activator	b2869
yibW	1.371741130785478	35.0	3762251.0	No_gene_product	b4651
