# Supplementary material for: The genetic basis for adaptation of model-designed syntrophic co-cultures
Source: PLoS Comput Biol. 2019 Mar 1;15(3):e1006213. doi: 10.1371/journal.pcbi.1006213 (PMC6415869; doi:10.1371/journal.pcbi.1006213)
Supplement: S4 Data — Genes with read coverage meeting the duplication criteria. Separate spreadsheets are provided for all samples using the mutant pair, ale number, flask number, isolate number, and replicate number to identify each sample. (ZIP) [file pcbi.1006213.s004.zip › S4_Data/hisD_gltA_11_29_0_1_genes.csv]

	Multiplicity	Group Number	Start Position	Product	Gene	iJO1366 Reactions
ykgS	1.7980817056227976	1.0	286208.0	No_gene_product	b4688
ldrA	1.693200326627793	2.0	1264640.0	toxic polypeptide, small	b4419
ldrC	1.6039930842408554	2.0	1265693.0	toxic polypeptide, small	b4423
tfaR	1.8106736998820137	3.0	1426667.0	Rac prophage; putative tail fiber assembly protein	b1373
ynaE	1.746086323133455	3.0	1428480.0	cold shock protein, Rac prophage	b1375
ydfK	1.7940464041157296	4.0	1627328.0	cold shock protein, function unknown, Qin prophage	b1544
tfaQ	1.7750652958228512	4.0	1628566.0	Qin prophage; putative tail fibre assembly protein	b1546
gatD	1.394581313570597	5.0	2165313.0	galactitol-1-phosphate dehydrogenase, Zn-dependent and NAD(P)-binding	b2091	['GLTPD']
gatB	1.4129447343373618	5.0	2167808.0	galactitol-specific enzyme IIB component of PTS	b2093	['GALTptspp']
gatA	1.3872907744048089	5.0	2168075.0	galactitol-specific enzyme IIA component of PTS	b2094	['GALTptspp']
gatZ	1.3797837480464068	5.0	2168832.0	D-tagatose 1,6-bisphosphate aldolase 2, subunit	b2095	['TGBPA']
gatY	1.3763585375025817	5.0	2169828.0	D-tagatose 1,6-bisphosphate aldolase 2, catalytic subunit	b2096	['TGBPA']
fbaB	1.3658097885055074	5.0	2170990.0	fructose-bisphosphate aldolase class I	b2097	['FBA']
yegT	1.3488464181565942	5.0	2172928.0	nucleoside transporter, low affinity	b2098
yegU	1.4505019461709026	5.0	2173573.0	ADP-ribosylglycohydrolase family protein	b2099
yegV	1.3991555511864966	5.0	2174976.0	putative kinase	b2100
yegW	1.4705818580469496	5.0	2175513.0	putative DNA-binding transcriptional regulator	b2101
rcnR	1.4345189474520583	5.0	2179072.0	transcriptional repressor of rcnA	b2105
rcnA	1.468894210294826	5.0	2179395.0	membrane protein conferring nickel and cobalt resistance	b2106
rcnB	1.3051836464775264	5.0	2180608.0	periplasmic modulator of Ni and Co efflux	b2107
yehA	1.5016201148200075	5.0	2181120.0	putative fimbrial-like adhesin protein	b2108
yehB	1.4275116829525625	5.0	2181908.0	putative outer membrane protein	b2109
yehC	1.5065721496540696	5.0	2184404.0	putative periplasmic pilin chaperone	b2110
yehD	1.5545749487471927	5.0	2185216.0	putative fimbrial-like adhesin protein	b2111
yehE	1.6460995284460604	5.0	2186240.0	DUF2574 family protein	b2112
mrp	1.3882601927241232	5.0	2187264.0	antiporter inner membrane protein	b2113
metG	1.4542513854873265	5.0	2187778.0	methionyl-tRNA synthetase	b2114	['METTRS']
yehH	1.4406592107623761	5.0	2189952.0	No_gene_product	b4499
yehK	1.5353259801684176	5.0	2197504.0	uncharacterized protein	b4541
yehL	1.3914630932072463	5.0	2198074.0	putative hexameric AAA+ MoxR family ATPase	b2119
yehM	1.4187779081387504	5.0	2199173.0	uncharacterized protein	b2120
yehP	1.3259394764483947	5.0	2201600.0	VMA domain putative YehL ATPase stimulator	b2121
yehQ	1.415829886044153	5.0	2203648.0	No_gene_product	b2122
yehT	1.375555072672874	5.0	2205721.0	putative response regulator in two-component system withYehU	b2125
yehU	1.3433726636650134	5.0	2206437.0	inner membrane putative sensory kinase in two-component system with YehT	b2126
yohO	1.5500162383038314	5.0	2209135.0	putative membrane protein	b4542
yehW	1.4197733200098535	5.0	2209792.0	putative ABC transporter permease	b2128	['CHLabcpp', 'GLYBabcpp']
yehX	1.3472731831303282	5.0	2209959.0	putative ABC transporter ATPase	b2129	['CHLabcpp', 'GLYBabcpp']
yehY	1.4060163679353455	5.0	2211840.0	putative ABC transporter permease	b2130	['CHLabcpp', 'GLYBabcpp']
osmF	1.3669032582667697	5.0	2212042.0	putative ABC transporter periplasmic binding protein	b2131	['CHLabcpp', 'GLYBabcpp']
bglX	1.367545430816083	5.0	2213170.0	beta-D-glucoside glucohydrolase, periplasmic	b2132	['LACZpp']
dld	1.3879368070324318	5.0	2215663.0	D-lactate dehydrogenase, FAD-binding, NADH independent	b2133	['LDH_D', 'LDH_D2']
pbpG	1.3628439097267804	5.0	2217984.0	D-alanyl-D-alanine endopeptidase	b2134	['MDDEP4pp', 'MDDEP3pp', 'MDDEP1pp', 'MDDEP2pp']
yohD	1.348719454452476	5.0	2219279.0	DedA family inner membrane protein	b2136
yohF	1.3597023009256706	5.0	2220032.0	putative oxidoreductase	b2137
mdtQ	1.3867856393526492	5.0	2220801.0	No_gene_product	b2139
yohP	1.4499986203351953	5.0	2222464.0	uncharacterized protein	b4679
dusC	1.400922231541605	5.0	2222916.0	tRNA-dihydrouridine synthase C	b2140
yohJ	1.357126050953322	5.0	2224128.0	UPF0299 family inner membrane protein	b2141
yohK	1.3478510496910554	5.0	2224497.0	LrgB family inner membrane protein	b2142
cdd	1.4876918263039143	5.0	2226176.0	cytidine/deoxycytidine deaminase	b2143	['CYTD', 'DCYTD']
sanA	1.3635617892025105	5.0	2226356.0	DUF218 superfamily vancomycin high temperature exclusion protein	b2144
yeiS	1.4837370348908918	5.0	2227200.0	DUF2542 family protein	b2145
preA	1.4278830728252154	5.0	2228743.0	dihydropyrimidine dehydrogenase, NADH-dependent, subunit C	b2147	['DURADx']
mglC	1.3747162911030253	5.0	2230272.0	methyl-galactoside transporter subunit	b2148	['GLCabcpp', 'GALabcpp']
mglA	1.4124298355891933	5.0	2231247.0	methyl-galactoside ABC transporter ATPase	b2149	['GLCabcpp', 'GALabcpp']
mglB	1.4687572371690303	5.0	2232828.0	methyl-galactoside transporter subunit	b2150	['GLCabcpp', 'GALabcpp']
galS	1.3655800178334454	5.0	2234368.0	galactose- and fucose-inducible galactose regulon transcriptional isorepressor; mgl operon transcriptional repressor; autorepressor	b2151
yeiG	1.4148304091916606	5.0	2237388.0	S-formylglutathione hydrolase	b2154	['SFGTHi']
lysP	1.442842054405906	5.0	2240541.0	lysine transporter	b2156	['LYSt2pp']
yeiE	1.3719719662243492	5.0	2242560.0	putative DNA-binding transcriptional regulator	b2157
yeiH	1.370518291861939	5.0	2243195.0	UPF0324 family inner membrane protein	b2158
yeiI	1.4990735364692829	5.0	2245178.0	putative kinase	b2160
rihB	1.4547160395624805	5.0	2247723.0	ribonucleoside hydrolase 2	b2162	['CYTDH', 'URIH']
yeiL	1.478127424330221	5.0	2248833.0	putative transcriptional regulator	b2163
psuK	1.3758923250253796	5.0	2251833.0	pseudouridine kinase	b2166
fruA	1.3809818551808801	5.0	2253197.0	fused fructose-specific PTS enzymes: IIBcomponent/IIC components	b2167	['FRUptspp']
fruK	1.4093449373281512	5.0	2254905.0	fructose-1-phosphate kinase	b2168	['FRUK']
fruB	1.4818384167603558	5.0	2256896.0	fused fructose-specific PTS enzymes: IIA component/HPr component	b2169	['FRUptspp']
yeiW	1.3229650789922145	5.0	2258519.0	UPF0153 cysteine cluster protein	b4502
yeiP	1.4716377442084811	5.0	2258944.0	elongation factor P-like protein	b2171
mepS	1.4927591484859042	5.0	2263457.0	murein DD-endopeptidase, space-maker hydrolase, mutational suppressor of prc thermosensitivity, outer membrane lipoprotein, weak murein LD-carboxypeptidase	b2175
rtn	1.4142901411146476	5.0	2264204.0	resistance protein for phages lambda and N4, putative membrane-anchored cyclic-di-GMP phosphodiesterase	b2176
yejB	1.3754146901471178	5.0	2267657.0	microcin C ABC transporter permease	b2178
yejE	1.3569555063806586	5.0	2269184.0	microcin C ABC transporter permease	b2179
yejG	1.4298158732163062	5.0	2271371.0	uncharacterized protein	b2181
rsuA	1.3868018974902059	5.0	2273280.0	16S rRNA pseudouridine(516) synthase	b2183
rplY	1.4179664692634915	5.0	2275995.0	50S ribosomal subunit protein L25	b2185
yejK	1.5000694749882284	5.0	2277376.0	spermidine nucleoid-associated protein	b2186
yejL	1.5439155618543625	5.0	2277607.0	UPF0352 family protein	b2187
yejM	1.4810377865109032	5.0	2277854.0	essential inner membrane DUF3413 domain-containing protein; lipid A production and membrane permeability factor	b2188
narP	1.4805856920891793	5.0	2283978.0	response regulator in two-component regulatory system with NarQ	b2193
ccmH	1.4525804897124224	5.0	2285568.0	heme lyase, CcmH subunit	b2194
dsbE	1.485385038601713	5.0	2285885.0	periplasmic thioredoxin of cytochrome c-type biogenesis	b2195
ccmF	1.3379088711962628	5.0	2286439.0	heme lyase, CcmF subunit	b2196
ccmE	1.314346299024228	5.0	2288379.0	periplasmic heme chaperone	b2197	['PHEMEabcpp']
ccmD	1.3834879721487232	5.0	2288855.0	cytochrome c biogenesis protein; heme export ABC transporter holo-CcmE release factor	b2198	['PHEMEabcpp']
ccmC	1.5041838102080065	5.0	2289664.0	heme export ABC transporter permease; CcmE-interacting protein	b2199	['PHEMEabcpp']
napC	1.405925822342868	5.0	2291712.0	quinol dehydrogenase, electron source for NapAB	b2202	['NO3R2bpp', 'NO3R1bpp']
napH	1.4245281518664095	5.0	2292193.0	ferredoxin-type protein	b2204	['NO3R1bpp']
napG	1.4641644376224308	5.0	2293043.0	ferredoxin-type protein	b2205	['NO3R1bpp']
napA	1.4557940516584575	5.0	2293760.0	nitrate reductase, periplasmic, large subunit	b2206	['NO3R2bpp', 'NO3R1bpp']
napD	1.4664983082710343	5.0	2296320.0	assembly protein for periplasmic nitrate reductase	b2207
eco	1.5365495397227524	5.0	2297856.0	ecotin, a serine protease inhibitor	b2209
yojI	1.3800545832815458	5.0	2301952.0	microcin J25 efflux ABC transporter permease/ATPase	b2211
alkB	1.314528861306174	5.0	2302169.0	oxidative demethylase of N1-methyladenine or N3-methylcytosine DNA lesions	b2212
ada	1.4230945128171795	5.0	2302819.0	fused DNA-binding transcriptional dual regulator/O6-methylguanine-DNA methyltransferase	b2213
apbE	1.434702526550085	5.0	2304000.0	putative thiamine-synthetic flavin transferase lipoprotein	b2214
ompC	1.5440380847977402	5.0	2306048.0	outer membrane porin protein C	b2215	['LCTStex', 'MALDtex', 'TSULtex', 'GAMtex', 'TTRCYCtex', 'MAN6Ptex', 'ASNtex', 'UACGAMtex', 'PROGLYtex', 'HPPPNtex', 'ILEtex', 'XTSNtex', 'NOtex', 'PPPNtex', 'QUIN2tex', 'Zn2tex', 'OROTtex', 'HYXNtex', 'TUNGStex', 'GBBTNtex', 'Htex', 'NMNtex', '34dhpactex', 'UDPACGALtex', 'CMPtex', 'TREtex', 'AKGtex', 'MANGLYCtex', 'NO3tex', '3GMPtex', 'ORNtex', 'PROtex', 'TRPtex', 'FE2tex', 'TYMtex', 'PACALDtex'…
rcsB	1.5246824285622378	5.0	2310144.0	response regulator in two-component regulatory system with RcsC and YojN	b2217
rcsC	1.4334925100823575	5.0	2310505.0	hybrid sensory kinase in two-component regulatory system with RcsB and YojN	b2218
atoS	1.4140274573128442	5.0	2313521.0	sensory histidine kinase in two-component regulatory system with AtoC	b2219
atoC	1.4063740876645363	5.0	2315344.0	fused response regulator of ato operon, in two-component system with AtoS: response regulator/sigma54 interaction protein	b2220
atoD	1.4146095938140302	5.0	2316925.0	acetyl-CoA:acetoacetyl-CoA transferase, alpha subunit	b2221	['HXCT', 'BUTCT', 'ACACCT']
atoE	1.4375268225281042	5.0	2318336.0	short chain fatty acid transporter	b2223	['ACACt2pp', 'BUTt2rpp', 'HEXt2rpp']
yfaP	1.3834947109869091	5.0	2320845.0	DUF2135 family protein, putative host defense protein	b2225
yfaQ	1.3738937861196774	5.0	2321626.0	tandem DUF2300 domain protein, putative host defense protein	b2226
yfaS	1.3839721624283547	5.0	2326528.0	No_gene_product	b4500
yfaT	1.3480591405529618	5.0	2327814.0	DUF1175 family protein, putative host defense protein	b2229
yfaA	1.3930011608901025	5.0	2328434.0	DUF2138 family protein, putative host defense protein	b2230
gyrA	1.422957461513185	5.0	2330271.0	DNA gyrase (type II topoisomerase), subunit A	b2231
ubiG	1.4125579779079738	5.0	2333045.0	bifunctional 3-demethylubiquinone-9 3-methyltransferase/ 2-octaprenyl-6-hydroxy phenol methylase	b2232	['DMQMT', 'OHPHM']
yfaL	1.4304317603930266	5.0	2334720.0	adhesin	b2233
nrdA	1.4613374009636984	5.0	2338343.0	ribonucleoside-diphosphate reductase 1, alpha subunit	b2234	['RNDR4', 'RNDR3', 'RNDR2', 'RNDR1']
nrdB	1.5376791052467704	5.0	2340864.0	ribonucleoside-diphosphate reductase 1, beta subunit, ferritin-like protein	b2235	['RNDR4', 'RNDR3', 'RNDR2', 'RNDR1']
yfaE	1.415486222135342	5.0	2341992.0	ferredoxin involved with ribonucleotide reductase diferric-tyrosyl radical (Y*) cofactor maintenance	b2236
inaA	1.4978384840301038	5.0	2342912.0	acid-inducible Kdo/WaaP family putative kinase	b2237
yfaH	1.573983502147625	5.0	2343129.0	No_gene_product	b2238
glpQ	1.4324139365053208	5.0	2343413.0	periplasmic glycerophosphodiester phosphodiesterase	b2239	['GPDDA3pp', 'GPDDA2pp', 'GPDDA4pp', 'GPDDA1pp', 'GPDDA5pp']
glpT	1.3429054836346885	5.0	2344960.0	sn-glycerol-3-phosphate transporter	b2240	['GLYC3Pt6pp']
glpA	1.430570346107772	5.0	2346125.0	anaerobic sn-glycerol-3-phosphate dehydrogenase, large FAD/NAD(P)-binding subunit	b2241	['G3PD5', 'G3PD7', 'G3PD6']
glpB	1.4082658378039459	5.0	2347743.0	anaerobic sn-glycerol-3-phosphate dehydrogenase membrane anchor subunit	b2242	['G3PD5', 'G3PD7', 'G3PD6']
yfaD	1.4580341981781553	5.0	2351104.0	transposase_31 family protein	b2244
ypaA	1.4965046650633382	5.0	2351294.0	No_gene_product	b4543
rhmA	1.4196781231342674	5.0	2351520.0	2-keto-3-deoxy-L-rhamnonate aldolase	b2245
rhmD	1.3987909796276246	5.0	2353687.0	L-rhamnonate dehydratase	b2247
rhmR	1.445360171722292	5.0	2355200.0	putative DNA-binding transcriptional regulator for the rhm operon	b2248
yfaY	1.4626921645436224	5.0	2355909.0	inactive PncC family protein	b2249
yfaZ	1.3707497436507854	5.0	2357248.0	outer membrane protein, putative porin	b2250
nudI	1.4310612986173052	5.0	2358032.0	nucleoside triphosphatase	b2251	['NTPP7', 'NTPP3', 'DUTPDP']
ais	1.4089288240942128	5.0	2358496.0	putative LPS core heptose(II)-phosphate phosphatase	b2252
arnB	1.352641812263297	5.0	2359406.0	uridine 5'-(beta-1-threo-pentapyranosyl-4-ulose diphosphate) aminotransferase, PLP-dependent	b2253	['UDPKAAT']
arnA	1.3697504206209787	5.0	2361517.0	fused UDP-L-Ara4N formyltransferase/UDP-GlcA C-4'-decarboxylase	b2255	['UDPGDC', 'ULA4NFT']
arnD	1.4854504398058088	5.0	2363496.0	undecaprenyl phosphate-alpha-L-ara4FN deformylase	b2256	['UPLA4FNF']
arnT	1.3235507782990148	5.0	2364386.0	4-amino-4-deoxy-L-arabinose transferase	b2257	['LA4NTpp']
arnF	1.3357521755337314	5.0	2366370.0	undecaprenyl phosphate-alpha-L-ara4N exporter; flippase ArnEF subunit	b2258	['ULA4Ntppi']
pmrD	1.4792081712404619	5.0	2366976.0	inactive two-component system connector protein	b2259
menE	1.391038967062098	5.0	2367488.0	O-succinylbenzoate-CoA ligase	b2260	['SUCBZL']
menC	1.5276105912260918	5.0	2368478.0	O-succinylbenzoyl-CoA synthase	b2261	['SUCBZS']
menB	1.3836903768450786	5.0	2369536.0	dihydroxynaphthoic acid synthetase	b2262	['DHNCOAS']
menH	1.3583734276119745	5.0	2370312.0	2-succinyl-6-hydroxy-2, 4-cyclohexadiene-1-carboxylate synthase	b2263	['SHCHCS3']
menF	1.3888903702893511	5.0	2373632.0	isochorismate synthase 2	b2265	['ICHORS']
elaB	1.341117383908866	5.0	2374200.0	putative membrane-anchored DUF883 family ribosome-binding protein	b2266
elaA	1.4002162190130383	5.0	2374560.0	GNAT family putative N-acetyltransferase	b2267
rbn	1.361660526577043	5.0	2375680.0	RNase BN, tRNA processing enzyme	b2268
elaD	1.5084395542746885	5.0	2376191.0	protease, capable of cleaving an AMC-ubiquitin model substrate	b2269
yfbK	1.5150206774953916	5.0	2377473.0	Von Willebrand factor domain putative lipoprotein	b2270
yfbL	1.5165859678702807	5.0	2379776.0	putative M28A family peptidase	b2271
yfbM	1.439903934327512	5.0	2380412.0	DUF1877 family protein	b2272
yfbN	1.5164906638770521	5.0	2381824.0	uncharacterized protein	b2273
yfbO	1.6573174835912725	5.0	2382113.0	uncharacterized protein	b2274
yfbP	1.4873532842720087	5.0	2382594.0	TPR-like repeats-containing protein	b2275
nuoN	1.536424763152856	5.0	2383872.0	NADH:ubiquinone oxidoreductase, membrane subunit N	b2276	['NADH18pp', 'NADH17pp', 'NADH16pp']
nuoM	1.4600042865106648	5.0	2384990.0	NADH:ubiquinone oxidoreductase, membrane subunit M	b2277	['NADH18pp', 'NADH17pp', 'NADH16pp']
nuoL	1.4184737993401928	5.0	2386683.0	NADH:ubiquinone oxidoreductase, membrane subunit L	b2278	['NADH18pp', 'NADH17pp', 'NADH16pp']
nuoK	1.3472242488740591	5.0	2388521.0	NADH:ubiquinone oxidoreductase, membrane subunit K	b2279	['NADH18pp', 'NADH17pp', 'NADH16pp']
nuoJ	1.3869629663733143	5.0	2388820.0	NADH:ubiquinone oxidoreductase, membrane subunit J	b2280	['NADH18pp', 'NADH17pp', 'NADH16pp']
nuoI	1.3753301059040182	5.0	2389386.0	NADH:ubiquinone oxidoreductase, chain I	b2281	['NADH18pp', 'NADH17pp', 'NADH16pp']
nuoH	1.4221018112430048	5.0	2390016.0	NADH:ubiquinone oxidoreductase, membrane subunit H	b2282	['NADH18pp', 'NADH17pp', 'NADH16pp']
nuoG	1.4113983568955273	5.0	2392064.0	NADH:ubiquinone oxidoreductase, chain G	b2283	['NADH18pp', 'NADH17pp', 'NADH16pp']
nuoF	1.4409387233069242	5.0	2394112.0	NADH:ubiquinone oxidoreductase, chain F	b2284	['NADH18pp', 'NADH17pp', 'NADH16pp']
nuoE	1.3502233787902875	5.0	2395030.0	NADH:ubiquinone oxidoreductase, chain E	b2285	['NADH18pp', 'NADH17pp', 'NADH16pp']
nuoC	1.3972252442954074	5.0	2395533.0	NADH:ubiquinone oxidoreductase, fused CD subunit	b2286	['NADH18pp', 'NADH17pp', 'NADH16pp']
nuoB	1.4616724250880557	5.0	2397429.0	NADH:ubiquinone oxidoreductase, chain B	b2287	['NADH18pp', 'NADH17pp', 'NADH16pp']
nuoA	1.6857849527655513	5.0	2398208.0	NADH:ubiquinone oxidoreductase, membrane subunit A	b2288	['NADH18pp', 'NADH17pp', 'NADH16pp']
lrhA	1.5435647242310704	5.0	2399181.0	transcriptional repressor of flagellar, motility and chemotaxis genes	b2289
alaA	3.0752854596409755	5.0	2401039.0	glutamate-pyruvate aminotransferase; glutamic-pyruvic transaminase (GPT); alanine transaminase	b2290	['ALATA_L']
yfbR	3.316051369408742	5.0	2402340.0	5'-nucleotidase	b2291	['NTD5', 'NTD6', 'NTD12', 'NTD1', 'NTD8', 'NTD3']
yfbS	3.1888510414800497	5.0	2402998.0	putative transporter	b2292
yfbT	3.2070839229885584	5.0	2404917.0	sugar phosphatas	b2293
yfbU	3.1869639940529444	5.0	2405578.0	UPF0304 family protein	b2294
yfbV	3.342544465931754	5.0	2406400.0	UPF0208 family inner membrane protein	b2295
ackA	3.441763251762939	5.0	2406948.0	acetate kinase A and propionate kinase 2	b2296	['ACKr']
pta	3.2391342283339464	5.0	2408448.0	phosphate acetyltransferase	b2297	['PTAr', 'PTA2']
yfcC	3.0926879497108177	5.0	2410559.0	putative inner membrane transporter; C4-dicarboxylate anaerobic carrier family protein	b2298
yfcD	3.3766269816366754	5.0	2412544.0	putative NUDIX hydrolase	b2299
yfcE	3.124090565708304	5.0	2412712.0	phosphodiesterase activity on bis-pNPP	b2300
yfcF	3.1456309224160552	5.0	2413319.0	glutathione S-transferase	b2301
yfcG	3.132205801194377	5.0	2414592.0	GSH-dependent disulfide bond oxidoreductase	b2302
folX	3.2604798331594416	5.0	2414803.0	D-erythro-7,8-dihydroneopterin triphosphate 2'-epimerase and dihydroneopterin aldolase	b2303	['DHPTPE']
yfcH	3.1034593110877906	5.0	2415186.0	putative NAD-dependent nucleotide-sugar epimerase	b2304
yfcI	3.312186162985886	5.0	2416640.0	transposase_31 family protein	b2305
hisP	3.062366695380755	5.0	2417214.0	histidine ABC transporter ATPase	b2306	['ORNabcpp', 'HISabcpp', 'ARGabcpp', 'LYSabcpp']
hisM	3.3475841294483324	5.0	2418688.0	histidine ABC transporter permease	b2307	['ORNabcpp', 'HISabcpp', 'ARGabcpp', 'LYSabcpp']
hisQ	3.0687452282720855	5.0	2418708.0	histidine ABC transporter permease	b2308	['ORNabcpp', 'HISabcpp', 'ARGabcpp', 'LYSabcpp']
hisJ	3.2208673866712036	5.0	2419484.0	histidine ABC transporter periplasmic binding protein	b2309	['HISabcpp']
argT	3.4350305258623828	5.0	2420736.0	lysine/arginine/ornithine transporter subunit	b2310	['ORNabcpp', 'ARGabcpp', 'LYSabcpp']
ubiX	3.0464400859867995	5.0	2421535.0	3-octaprenyl-4-hydroxybenzoate carboxy-lyase	b2311	['OPHBDC']
purF	3.029264438164586	5.0	2422199.0	amidophosphoribosyltransferase	b2312	['GLUPRT']
cvpA	3.2648298093569608	5.0	2423753.0	colicin V production protein	b2313
dedD	2.982668631619835	5.0	2424832.0	membrane-anchored periplasmic protein involved in septation	b2314
folC	3.0821095367779563	5.0	2425152.0	bifunctional folylpolyglutamate synthase/ dihydrofolate synthase	b2315	['DHFS']
accD	3.3119380921321464	5.0	2426880.0	acetyl-CoA carboxylase, beta (carboxyltransferase) subunit	b2316	['ACCOAC']
dedA	2.9113250745056773	5.0	2427560.0	DedA family inner membrane protein	b2317
truA	2.999817151630469	5.0	2428928.0	tRNA pseudouridine(38-40) synthase	b2318
usg	3.0777875632637586	5.0	2429114.0	putative semialdehyde dehydrogenase	b2319
pdxB	3.1459790589206764	5.0	2430976.0	erythronate-4-phosphate dehydrogenase	b2320	['PERD']
flk	2.5748033218627495	5.0	2431428.0	putative flagella assembly protein	b2321
yfcJ	1.5000724819947187	5.0	2433024.0	putative arabinose efflux transporter	b2322
fabB	1.610515448594995	5.0	2435072.0	3-oxoacyl-[acyl-carrier-protein] synthase I	b2323	['3OAS141', '3OAS161', '3OAS60', '3OAS120', '3OAS160', 'MACPD', '3OAS180', 'OPMEACPS', '3OAS100', 'KAS14', '3OAS140', '3OAS80', '3OAS121']
mnmC	1.531943937751134	5.0	2435242.0	fused 5-methylaminomethyl-2-thiouridine-forming enzyme methyltransferase and FAD-dependent demodification enzyme	b2324
yfcL	1.5802381110205026	5.0	2437632.0	uncharacterized protein	b2325
epmC	1.52932718931327	5.0	2437681.0	Elongation Factor P Lys34 hydroxylase	b2326
yfcA	1.4121086290811988	5.0	2438229.0	TauE/TSUP family inner membrane protein	b2327
mepA	1.5054674166844904	5.0	2439168.0	murein DD-endopeptidase	b2328	['MDDEP4pp', 'MDDEP3pp', 'MDDEP1pp', 'MDDEP2pp']
aroC	1.3927515539128053	5.0	2439866.0	chorismate synthase	b2329	['CHORS']
prmB	1.5716275803132502	5.0	2441216.0	N5-glutamine methyltransferase	b2330
smrB	1.5100992294821403	5.0	2442084.0	putative DNA endonuclease	b2331
yfcO	1.5946944701775205	5.0	2443264.0	DUF2544 family putative outer membrane protein	b2332
yfcP	1.4162780980188494	5.0	2443529.0	putative fimbrial-like adhesin protein	b2333
yfcQ	1.6140288494365873	5.0	2444065.0	putative fimbrial-like adhesin protein	b2334
yfcR	1.6004483551919655	5.0	2444550.0	putative fimbrial-like adhesin protein	b2335
yfcS	1.6683998800973072	5.0	2445312.0	putative periplasmic pilin chaperone	b2336
yfcU	1.513973682602299	5.0	2445834.0	No_gene_product	b4661
yfcV	1.4600207304097552	5.0	2448561.0	putative fimbrial-like adhesin protein	b2339
sixA	1.780715181213811	5.0	2449805.0	phosphohistidine phosphatase	b2340
fadJ	1.4089136636034436	5.0	2450493.0	enoyl-CoA hydratase/epimerase and isomerase/3-hydroxyacyl-CoA dehydrogenase	b2341	['ECOAH4', 'HACD8', 'HACD4', 'ECOAH8', 'ECOAH5', 'ECOAH1', 'ECOAH2', 'ECOAH6', 'HACD5', 'ECOAH3', 'ECOAH7', 'HACD1', 'HACD6', 'HACD3', 'HACD7', 'HACD2']
fadI	1.3789368584570543	5.0	2453504.0	beta-ketoacyl-CoA thiolase, anaerobic, subunit	b2342	['ACACT8r', 'ACACT7r', 'ACACT2r', 'ACACT5r', 'ACACT3r', 'ACACT1r', 'ACACT6r', 'ACACT4r']
yfcZ	1.4485561838440009	5.0	2454128.0	UPF0381 family protein	b2343
yfdF	1.3868353038882453	5.0	2456490.0	uncharacterized protein	b2345
gtrA	1.4561487615999305	5.0	2461333.0	CPS-53 (KpLE1) prophage; bactoprenol-linked glucose translocase/flippase	b2350
gtrB	1.4105713591599027	5.0	2461696.0	CPS-53 (KpLE1) prophage; bactoprenol glucosyl transferase	b2351
gtrS	1.6250315186693356	5.0	2463744.0	serotype-specific glucosyl transferase, CPS-53 (KpLE1) prophage	b2352
tfaS	1.4464138652573664	5.0	2464293.0	No_gene_product	b2353
yfdK	1.3719868077132111	5.0	2464555.0	CPS-53 (KpLE1) prophage; conserved protein	b2354
yfdL	1.4276901707995744	5.0	2465022.0	No_gene_product	b2355
yfdM	1.4256513227624044	5.0	2465792.0	No_gene_product	b2356
yfdN	1.3440234638318933	5.0	2465865.0	CPS-53 (KpLE1) prophage; uncharacterized protein	b2357
yfdR	1.3328026791658558	5.0	2468462.0	CPS-53 (KpLE1) prophage; conserved protein	b2361
yfdS	1.4381903147629624	5.0	2468989.0	CPS-53 (KpLE1) prophage; uncharacterized protein	b2362
yfdT	1.4015204975199702	5.0	2469376.0	CPS-53 (KpLE1) prophage; uncharacterized protein	b2363
ypdJ	1.4672138743864378	5.0	2469659.0	No_gene_product	b4545
torI	1.3768365041732142	5.0	2469888.0	response regulator inhibitor for tor operon	b4501
dsdX	1.3390739315639535	5.0	2471936.0	D-serine transporter	b2365
emrK	1.45898299977062	5.0	2476032.0	multidrug resistance efflux pump membrane fusion protein	b2368
evgS	1.3664670787843125	5.0	2477852.0	hybrid sensory histidine kinase in two-component regulatory system with EvgA	b2370
yfdE	1.3531635002075728	5.0	2482176.0	acetyl-CoA:oxalate CoA-transferase	b2371
yfdV	1.3573906981336625	5.0	2482720.0	putative transporter	b2372
yfdX	1.371643679958136	5.0	2487245.0	uncharacterized protein	b2375
ypdI	1.488187384382608	5.0	2488320.0	putative lipoprotein involved in colanic acid biosynthesis	b2376
yfdY	1.4218212292034	5.0	2488528.0	DUF2545 family putative inner membrane protein	b2377
ypdK	1.3934389430725922	5.0	2490399.0	inner membrane protein	b4680
nupC	1.3614381238922446	6.0	2506752.0	nucleoside (except guanosine) transporter	b2393	['ADNt2pp', 'DCYTt2pp', 'CYTDt2pp', 'THMDt2pp', 'DADNt2pp', 'URIt2pp', 'DURIt2pp']
yfeD	1.3784117751001868	6.0	2512291.0	DUF1323 family putative DNA-binding protein	b2399
ypeB	1.3403002967620512	7.0	2521299.0	DUF3820 family protein	b4546
ligA	1.3570210213819232	7.0	2523136.0	DNA ligase, NAD(+)-dependent	b2411	['NADDP']
zipA	1.3611767303647402	7.0	2523605.0	FtsZ stabilizer	b2412
cysK	1.4071957664569907	7.0	2525767.0	cysteine synthase A, O-acetylserine sulfhydrolase A subunit	b2414	['CYSS']
ptsI	1.3596579623023122	7.0	2527424.0	PEP-protein phosphotransferase of PTS system (enzyme I)	b2416	['ACMUMptspp', 'DHAPT', 'SBTptspp', 'ARBTptspp', 'TREptspp', 'GLCptspp', 'ACGAptspp', 'SUCptspp', 'MANptspp', 'GALTptspp', 'FRUptspp', 'CHTBSptspp', 'FRUpts2pp', 'GAMptspp', 'ASCBptspp', 'ACMANAptspp', 'MANGLYCptspp', 'MNLptspp', 'MALTptspp']
yfeK	1.322470218356058	7.0	2530700.0	uncharacterized protein	b2419
yfeX	1.3728897638955795	8.0	2543616.0	porphyrinogen oxidase, cytoplasmic	b2431
eutK	1.3516778446987703	9.0	2548586.0	putative ethanol utilization carboxysome structural protein	b2438
intZ	1.3475897324333044	9.0	2552216.0	CPZ-55 prophage; putative phage integrase	b2442
yffL	1.3607887887788612	9.0	2553856.0	CPZ-55 prophage; uncharacterized protein	b2443
yffM	1.3654064776718056	9.0	2554880.0	CPZ-55 prophage; uncharacterized protein	b2444
yffQ	1.3513488929233464	9.0	2556950.0	CPZ-55 prophage; uncharacterized protein	b2448
yffR	1.3718833327018065	9.0	2557338.0	CPZ-55 prophage; uncharacterized protein	b2449
eutM	1.3875159522258884	10.0	2565632.0	ethanolamine utilization protein, putative carboxysome structural protein	b2457
ypfG	1.3894036360765	11.0	2575092.0	DUF1176 family protein	b2466
ypfM	1.4193405567928212	11.0	2584192.0	stress-induced small enterobacterial protein	b4606
ypfN	1.489047463590333	11.0	2586120.0	putative membrane protein, UPF0370 family	b4547
ypfH	1.3631404310530575	11.0	2586624.0	palmitoyl-CoA esterase activity, uncertain physiological substrate	b2473
yfgD	1.4453997376531358	12.0	2611200.0	putative oxidoreductase	b2495
hda	1.3310911485789485	12.0	2611433.0	ATPase regulatory factor involved in DnaA inactivation	b2496
yfgG	1.3506534042647267	13.0	2622648.0	uncharacterized protein	b2504
yfgH	1.382583344797551	13.0	2623488.0	outer membrane integrity lipoprotein	b2505
yfgI	1.4188718955556434	13.0	2623684.0	nalidixic acid resistance protein, putative periplasmic protein	b2506
guaB	1.3501637489473772	13.0	2625962.0	IMP dehydrogenase	b2508	['IMPD']
der	1.3720530855908313	13.0	2629632.0	GTPase; multicopy suppressor of ftsJ	b2511
ispG	1.370761980355361	13.0	2634044.0	1-hydroxy-2-methyl-2-(E)-butenyl 4-diphosphate synthase	b2515	['MECDPDH5']
sseB	1.3114116051904472	14.0	2648064.0	rhodanase-like enzyme, sulfur transfer from thiosulfate	b2522
iscX	1.3354819137902367	14.0	2649894.0	Fe(2+) donor and activity modulator for cysteine desulfurase	b2524
fdx	1.3878461753530695	14.0	2650112.0	[2Fe-2S] ferredoxin	b2525
iscR	1.3249024422791904	15.0	2655001.0	isc operon transcriptional repressor; suf operon transcriptional activator; oxidative stress- and iron starvation-inducible; autorepressor	b2531
trmJ	1.3357178942702823	15.0	2656256.0	tRNA mC32,mU32 2'-O-methyltransferase, SAM-dependent	b2532
suhB	1.3399158639664692	15.0	2656800.0	inositol monophosphatase	b2533	['MI1PP', 'G2PP']
hmp	1.3254763978885769	16.0	2679193.0	fused nitric oxide dioxygenase/dihydropteridine reductase 2	b2552	['NODOy', 'NODOx']
yfhH	1.328801081880876	17.0	2692117.0	putative DNA-binding transcriptional regulator	b2561
yfhL	1.4352736456902857	17.0	2693120.0	putative 4Fe-4S cluster-containing protein	b2562
shoB	1.5810583116283923	17.0	2693504.0	toxic membrane protein	b4687
pdxJ	1.3412977311361876	17.0	2694356.0	pyridoxine 5'-phosphate synthase	b2564	['PDX5PS']
recO	1.3629542653765394	17.0	2695168.0	gap repair protein	b2565
era	1.4016476051107256	17.0	2695839.0	membrane-associated, 16S rRNA-binding GTPase	b2566
rnc	1.3564528467995962	17.0	2697216.0	RNase III	b2567
lepB	1.3460656831433935	17.0	2697693.0	leader peptidase (signal peptidase I)	b2568
lepA	1.3349233554644866	17.0	2698683.0	back-translocating elongation factor EF4, GTPase	b2569
nadB	1.3441577084363854	17.0	2703778.0	quinolinate synthase, L-aspartate oxidase (B protein) subunit	b2574	['ASPO3', 'ASPO6', 'ASPO5', 'ASPO4']
trmN	1.3986463448973732	17.0	2705408.0	tRNA1(Val) (adenine(37)-N6)-methyltransferase	b2575
grcA	1.4330011733176484	17.0	2709504.0	autonomous glycyl radical cofactor	b2579	['OBTFL', 'PFL']
pka	1.3193612753399346	17.0	2713311.0	protein lysine acetyltransferase	b2584
pssA	1.33249349640074	17.0	2716085.0	phosphatidylserine synthase; CDP-diacylglycerol-serine O-phosphatidyltransferase	b2585	['PSSA141', 'PSSA140', 'PSSA180', 'PSSA161', 'PSSA120', 'PSSA160', 'PSSA181']
yfiM	1.4163669820465898	17.0	2717696.0	putative lipoprotein	b2586
kgtP	1.3992432305716958	17.0	2717806.0	alpha-ketoglutarate transporter	b2587	['AKGt2rpp']
rluD	1.4019805943539452	17.0	2728389.0	23S rRNA pseudouridine(1911,1915,1917) synthase	b2594
raiA	1.3995406827281347	17.0	2730512.0	cold shock protein associated with 30S ribosomal subunit	b2597
pheL	1.4210131925875764	17.0	2730957.0	pheA gene leader peptide	b2598
rplS	1.3385224062780285	18.0	2737541.0	50S ribosomal subunit protein L19	b2606
trmD	1.3372904987305423	18.0	2738176.0	tRNA m(1)G37 methyltransferase, SAM-dependent	b2607
rimM	1.3745338667252447	18.0	2738728.0	ribosome maturation factor	b2608
rpsP	1.4029637963738757	18.0	2739295.0	30S ribosomal subunit protein S16	b2609
bamE	1.5312081228644614	19.0	2746963.0	lipoprotein component of BamABCDE OM biogenesis complex	b2617
ratB	1.2837236064219328	19.0	2747392.0	UPF0125 family protein	b2618
ratA	1.3565593133978344	19.0	2747646.0	toxic UPF0083 family protein inhibitor of 70S ribosome formation	b2619
smpB	1.3236091464679474	19.0	2748416.0	tmRNA-binding trans-translation protein	b2620
intA	1.342440414705414	19.0	2750464.0	CP4-57 prophage; integrase	b2622
yfjH	1.4759910920373698	19.0	2751002.0	CP4-57 prophage; uncharacterized protein	b2623
alpA	1.342451548094181	19.0	2752002.0	CP4-57 prophage; DNA-binding transcriptional activator	b2624
yfjI	1.481859381295207	19.0	2752512.0	CP4-57 prophage; uncharacterized protein	b2625
yfjJ	1.5292212806784717	19.0	2753905.0	CP4-57 prophage; uncharacterized protein	b2626
yfjK	1.4618478210729906	19.0	2754709.0	radiation resistance protein; DEAD/H helicase-like protein; CP4-57 putative defective prophage	b2627
yfjL	1.4046902532918217	19.0	2756895.0	CP4-57 putative defective prophage, DUF4297/DUF1837 polymorphic toxin family protein	b2628
rnlA	1.4058794341822747	19.0	2759276.0	CP4-57 prophage; RNase LS	b2630
rnlB	1.384616356184175	19.0	2760704.0	CP4-57 prophage; uncharacterized protein	b2631
yfjP	1.3559056422675808	19.0	2761068.0	CP4-57 prophage; 50S ribosome-binding GTPase family protein	b2632
yfjQ	1.3625903758402758	19.0	2762752.0	CP4-57 prophage; uncharacterized protein	b2633
yfjR	1.4654676377904314	19.0	2763061.0	CP4-57 prophage; putative DNA-binding transcriptional regulator	b2634
ypjK	1.3287926896054276	19.0	2763803.0	CP4-57 prophage; putative inner membrane protein	b2635
yfjS	1.416531865193873	19.0	2764039.0	CP4-57 prophage; uncharacterized protein	b2636
yfjT	1.3823766110186517	19.0	2764800.0	CP4-57 prophage; putative periplasmic protein	b2637
yfjU	1.422752847889879	19.0	2765360.0	No_gene_product	b2638
yfjV	1.40887498743204	19.0	2765525.0	No_gene_product	b2641
yfjW	1.481706416113732	19.0	2766676.0	CP4-57 prophage; putative inner membrane protein	b2642
ypjI	1.3898865526858202	19.0	2768903.0	No_gene_product	b4644
yfjX	1.3850983415924942	19.0	2769277.0	CP4-57 prophage; putative antirestriction protein	b2643
yfjY	1.3531772639739337	19.0	2769744.0	CP4-57 prophage; putative DNA repair protein	b2644
ypjJ	1.426179802829649	19.0	2770432.0	uncharacterized protein	b4548
yfjZ	1.5601067861186035	19.0	2770473.0	CP4-57 prophage; antitoxin of the YpjF-YfjZ toxin-antitoxin system	b2645
ypjF	1.4868476085724422	19.0	2770944.0	CP4-57 prophage; toxin of the YpjF-YfjZ toxin-antitoxin system	b2646
ypjA	1.3418186192444959	19.0	2771504.0	adhesin-like autotransporter	b2647
ypjC	1.501990105688886	19.0	2777088.0	No_gene_product	b2650
ygaQ	1.4520605201227106	19.0	2779755.0	No_gene_product	b4462
csiD	1.4187065702725898	19.0	2783232.0	carbon starvation protein	b2659
csiR	1.347421166394575	19.0	2789376.0	transcriptional repressor of csiD	b2664
yqaE	1.42606265913778	19.0	2790228.0	cyaR sRNA-regulated protein	b2666
ygaV	1.3513151862530863	19.0	2790569.0	tributyltin-inducible repressor of ygaVP	b2667
ygaP	1.3070744889339245	19.0	2790878.0	DUF2892 family inner membrane rhodanese	b2668
alaE	1.4545337835584071	19.0	2792522.0	alanine exporter, alanine-inducible, stress-responsive	b2670
ygaC	1.45580654662441	19.0	2793008.0	uncharacterized protein	b2671
nrdH	1.37496693041171	19.0	2794081.0	hydrogen donor for NrdEF electron transport system; glutaredoxin-like protein	b2673
ygaH	1.3576140625410367	20.0	2803712.0	putative L-valine exporter, norvaline resistance protein	b2683	['VALt2rpp']
emrA	1.3236197746441147	20.0	2805760.0	multidrug efflux system	b2685
luxS	1.3640015114539121	20.0	2807808.0	S-ribosylhomocysteine lyase	b2687	['RHCCE']
yqaB	1.3254416999026748	20.0	2810295.0	fructose-1-P and 6-phosphogluconate phosphatase	b2690	['PGMT']
csrA	1.3577204664410236	20.0	2812416.0	pleiotropic regulatory protein for carbon source metabolism	b2696
recA	1.3881767758062387	20.0	2816066.0	DNA recombination and repair protein; ssDNA-dependent ATPase; synaptase; ssDNA and dsDNA binding protein; ATP-dependent homologous DNA strand exchanger; recombinase A; LexA autocleavage cofactor	b2699
pncC	1.3835125053086252	20.0	2817207.0	nicotinamide-nucleotide amidohydrolase; NMN amidohydrolase	b2700
mltB	1.363421164045613	20.0	2818048.0	membrane-bound lytic murein transglycosylase B	b2701	['MLTGY1pp', 'MLTGY4pp', 'MLTGY3pp', 'MLTGY2pp']
srlE	1.3863059998464082	20.0	2820096.0	glucitol/sorbitol-specific enzyme IIB component of PTS	b2703	['SBTptspp']
hydN	1.4366734931362959	21.0	2830936.0	formate dehydrogenase-H, [4Fe-4S] ferredoxin subunit	b2713
hycI	1.3820483288227474	21.0	2835931.0	protease involved in processing C-terminal end of HycE	b2717
hycH	1.330528426616789	21.0	2836480.0	hydrogenase 3 maturation protein	b2718
hycE	1.3438652587681634	21.0	2838120.0	hydrogenase 3, large subunit	b2721	['FHL', 'HYD1pp']
hycA	1.3414803522282734	21.0	2843332.0	regulator of the transcriptional regulator FhlA	b2725
rpoS	1.4921985331235865	22.0	2859917.0	RNA polymerase, sigma S (sigma 38) factor	b2741
nlpD	1.3357623526411693	22.0	2861056.0	activator of AmiC murein hydrolase activity, lipoprotein	b2742
pcm	1.3495703838962692	22.0	2862251.0	L-isoaspartate protein carboxylmethyltransferase type II	b2743
ygbE	1.3019489972459526	23.0	2866688.0	DUF3561 family inner membrane protein	b2749
ygbF	1.4130672156770234	23.0	2871927.0	CRISPR adaptation ssRNA endonuclease	b2754
ygbT	1.3841334508100693	23.0	2872213.0	multifunctional endonuclease Cas1, CRISPR adaptation protein; DNA repair enzyme	b2755
casE	1.3416066263139643	23.0	2873344.0	CRISPR RNA precursor cleavage enzyme; CRISP RNA (crRNA) containing Cascade antiviral complex protein	b2756
casD	1.3377143139355416	23.0	2873732.0	CRISP RNA (crRNA) containing Cascade antiviral complex protein	b2757
casB	1.376259005565072	23.0	2875513.0	CRISP RNA (crRNA) containing Cascade antiviral complex protein	b2759
casA	1.4442441649707767	23.0	2875988.0	CRISP RNA (crRNA) containing Cascade antiviral complex protein	b2760
ygcB	1.3815184715180915	23.0	2877911.0	Cascade complex anti-viral R-loop helicase-annealase Cas3	b2761
cysI	1.3439952745334918	23.0	2881745.0	sulfite reductase, beta subunit, NAD(P)-binding, heme-binding	b2763	['FMNRx2', 'FADRx2', 'FLVR', 'SULRi']
cysJ	1.3213144027807837	23.0	2883584.0	sulfite reductase, alpha subunit, flavoprotein	b2764	['FMNRx2', 'FADRx2', 'FLVR', 'SULRi']
ygcN	1.3562071314011264	23.0	2886015.0	putative oxidoreductase	b2766
ygcP	1.335911786254793	23.0	2887680.0	putative antiterminator regulatory protein	b2768
ygcR	1.3449949724707644	23.0	2889728.0	putative flavoprotein	b2770
ygcW	1.4174214389891477	23.0	2892846.0	putative SDR family oxidoreductase	b2774
ygcE	1.423370430439255	23.0	2895254.0	putative kinase	b2776
queE	1.3809699280446623	23.0	2898105.0	7-carboxy-7-deazaguanine synthase; queosine biosynthesis	b2777
yqcG	1.6681486126969947	23.0	2898944.0	membrane stress resistance protein	b4682
ygcG	1.5210864448887453	23.0	2899069.0	TPM domain protein, putative phosphatase	b2778
eno	1.3694249999259667	23.0	2900001.0	enolase	b2779	['ENO']
pyrG	1.3546698346191492	23.0	2901387.0	CTP synthetase	b2780	['CTPS2']
mazF	1.4913470083049172	23.0	2904114.0	mRNA interferase toxin, antitoxin is MazE	b2782
gudD	1.3468126543839096	23.0	2912256.0	D-glucarate dehydratase 1	b2787	['GLCRD']
yqcA	1.3447700896649142	23.0	2915893.0	short-chain flavodoxin, FMN-binding	b2790
yqcC	1.361525536930635	23.0	2917376.0	DUF446 family protein	b2792
queF	1.4267950800329579	23.0	2918706.0	7-cyano-7-deazaguanine reductase (NADPH-dependent)	b2794	['CDGR']
sdaB	1.403199174826884	23.0	2922934.0	L-serine dehydratase 2	b2797	['SERD_L']
ygdG	1.334224288357997	23.0	2924544.0	Ssb-binding protein, misidentified as ExoIX	b2798
fucO	1.3715993273103526	23.0	2925223.0	L-1,2-propanediol oxidoreductase	b2799	['LCARS']
fucI	1.346407936207534	23.0	2928942.0	L-fucose isomerase	b2802	['FCI']
fucU	1.3893347187936023	23.0	2932246.0	L-fucose mutarotase	b2804
fucR	1.4408153882760166	23.0	2932736.0	l-fucose operon activator	b2805
ygdI	1.512261790635542	23.0	2936320.0	DUF903 family verified lipoprotein	b2809
recB	1.346954892045072	24.0	2949120.0	exonuclease V (RecBCD complex), beta subunit	b2820
ppdC	1.4148990488611768	24.0	2955799.0	putative prepilin peptidase-dependent protein	b2823
rppH	1.4242179479791484	25.0	2961805.0	RNA pyrophosphohydrolase	b2830
mutH	1.4301004426331831	25.0	2963456.0	methyl-directed mismatch repair protein	b2831
ygdR	1.331175017500612	25.0	2964629.0	DUF903 family verified lipoprotein	b2833
kduD	1.3953195369522937	26.0	2975855.0	2-dehydro-3-deoxy-D-gluconate 5-dehydrogenase; KDG oxidoreductase; 20-ketosteroid reductase	b2842
kduI	1.3713215472841465	26.0	2976646.0	hexuronate isomerase	b2843
yqeF	1.3542517307730857	26.0	2977792.0	short chain acyltransferase	b2844
yqeG	1.4107822665386396	26.0	2979840.0	putative transporter	b2845
yqeH	1.5258243496419797	26.0	2980894.0	putative LuxR family transcriptional regulator	b2846
yqeI	1.4273158781910011	26.0	2981888.0	putative transcriptional regulator	b2847
yqeJ	1.567787774047937	26.0	2982662.0	uncharacterized protein	b2848
yqeL	1.7329153262955284	26.0	2983177.0	uncharacterized protein	b4683
yqeK	1.6189127406002088	26.0	2983293.0	uncharacterized protein	b2849
ygeF	1.499325792717165	26.0	2983936.0	No_gene_product	b2850
ygeG	1.5764459335148167	26.0	2984626.0	SycD-like chaperone family TPR-repeat-containing protein	b2851
ygeH	1.7089847673829766	26.0	2985452.0	putative transcriptional regulator	b2852
ygeI	1.7709417508160867	26.0	2987008.0	uncharacterized protein	b2853
pbl	1.570831855908261	26.0	2987297.0	No_gene_product	b2854
ygeK	1.440920763884723	26.0	2988032.0	No_gene_product	b2856
ygeN	1.4595102513505696	26.0	2988672.0	No_gene_product	b2858
ygeO	1.3458621420380052	26.0	2989320.0	No_gene_product	b2859
ygeQ	1.4821851888440774	26.0	2992128.0	No_gene_product	b2863
ygeW	1.376990869271889	27.0	3000320.0	putative carbamoyltransferase	b2870
