# Supplementary material for: The genetic basis for adaptation of model-designed syntrophic co-cultures
Source: PLoS Comput Biol. 2019 Mar 1;15(3):e1006213. doi: 10.1371/journal.pcbi.1006213 (PMC6415869; doi:10.1371/journal.pcbi.1006213)
Supplement: S4 Data — Genes with read coverage meeting the duplication criteria. Separate spreadsheets are provided for all samples using the mutant pair, ale number, flask number, isolate number, and replicate number to identify each sample. (ZIP) [file pcbi.1006213.s004.zip › S4_Data/hisD_gltA_11_29_40_1_genes.csv]

	Multiplicity	Group Number	Start Position	Product	Gene	iJO1366 Reactions
yaaA	1.3243064193436143	0.0	6144.0	peroxide resistance protein, lowers intracellular iron	b0006
hokC	1.3045067400348003	1.0	16896.0	toxic membrane protein, small	b4412
mokC	1.351974964176329	1.0	16896.0	regulatory protein for HokC, overlaps CDS of hokC	b0018
ykfN	1.6903299991344187	2.0	258860.0	No_gene_product	b4626
ykfI	1.3795342564953343	2.0	259038.0	CP4-6 prophage; toxin of the YkfI-YafW toxin-antitoxin system	b0245
yagE	1.3879357734303384	3.0	278528.0	2-keto-3-deoxy gluconate (KDG) aldolase; CP4-6 prophage	b0268
yagH	1.545784542889023	3.0	282499.0	CP4-6 prophage; putative xylosidase/arabinosidase	b0271
yagK	1.4370678371469747	3.0	288032.0	CP4-6 prophage; conserved protein	b0277
ecpA	1.5334252136226185	4.0	305794.0	ECP pilin	b0293
ykgR	1.542914354007321	4.0	308851.0	uncharacterized protein	b4671
ykgP	1.556795768517271	4.0	309426.0	No_gene_product	b4630
rclB	1.5793192219292438	4.0	314041.0	reactive chlorine species (RCS) stress resistance periplasmic protein	b0303
ykgH	1.4224911703143814	5.0	320406.0	putative inner membrane protein	b0310
cynS	1.3430393100418665	6.0	355199.0	cyanate aminohydrolase	b0340	['CYNTAH']
emrE	1.3993703342538564	7.0	563770.0	DLP12 prophage; multidrug resistance protein	b0543
uof	1.4369485745521513	8.0	706094.0	ryhB-regulated fur leader peptide	b4637
ybfK	1.6454378936078964	9.0	716288.0	uncharacterized protein	b4590
ybfA	1.3656510098508998	10.0	724589.0	DUF2517 family protein	b0699
ybfB	1.4873641783920004	10.0	729231.0	putative membrane protein	b0702
mntS	1.3560025129073616	11.0	848384.0	Mn(2)-response protein, MntR-repressed	b4705
bssR	1.3792271998854033	12.0	873703.0	repressor of biofilm formation by indole transport regulation	b0836
cspD	1.3264400241303345	13.0	918016.0	inhibitor of DNA replication, cold shock protein homolog	b0880
rmf	1.3885510462343906	14.0	1011200.0	ribosome modulation factor	b0953
hspQ	1.305201841674624	15.0	1024000.0	heat shock protein involved in degradation of mutant DnaA; hemimethylated oriC DNA-binding protein	b0966
yceD	1.5300559415826316	16.0	1142249.0	DUF177 family protein	b1088
rpmF	1.712084649605437	16.0	1142822.0	50S ribosomal subunit protein L32	b1089
intE	1.4368372440724133	17.0	1196032.0	e14 prophage; putative integrase	b1140
xisE	1.6186415960818747	17.0	1196242.0	e14 prophage; putative excisionase	b1141
ymfI	1.7330214560737853	17.0	1196952.0	e14 prophage; uncharacterized protein	b1143
ymfJ	1.6956693683278348	17.0	1197231.0	e14 prophage; uncharacterized protein	b1144
croE	1.536458990004631	17.0	1198592.0	e14 prophage; putative DNA-binding transcriptional regulator	b1146
ymfM	1.3873965334214884	17.0	1199277.0	e14 prophage; uncharacterized protein	b1148
tfaP	1.490444498219602	18.0	1203587.0	e14 prophage; uncharacterized protein	b1155
icdC	1.5065992044911405	18.0	1206868.0	No_gene_product	b4519
iraM	1.8450878750677444	18.0	1207296.0	RpoS stabilzer during Mg starvation, anti-RssB factor	b1160
ymgA	1.5047613600014254	18.0	1211523.0	RcsB connector protein for regulation of biofilm	b1165
ymgC	1.6908840095173434	18.0	1212416.0	Blue light, low temperature and stress induced protein	b1167
ldrA	1.7787703699632689	19.0	1264640.0	toxic polypeptide, small	b4419
ldrC	1.688490684663108	19.0	1265693.0	toxic polypeptide, small	b4423
yciN	1.371143248559487	20.0	1324673.0	DUF2498 protein YciN	b1273
rcbA	1.4181114573804536	21.0	1407787.0
ydaS	1.4903463529810144	22.0	1414656.0	Rac prophage; putative DNA-binding transcriptional regulator	b1357
tfaR	1.6183955597330066	23.0	1426667.0	Rac prophage; putative tail fiber assembly protein	b1373
ynaE	1.9186172221697735	23.0	1428480.0	cold shock protein, Rac prophage	b1375
ynbG	1.6177606827208924	24.0	1459456.0	uncharacterized protein	b4674
ydcH	1.4507776823909293	25.0	1492992.0	DUF465 family protein	b1426
yncL	1.3781063676294485	26.0	1511424.0	stress-induced small inner membrane enterobacterial protein	b4598
yncH	1.5381072972552505	27.0	1521196.0	IPR020099 family protein	b1455
yddM	1.475556152500227	28.0	1546752.0	putative DNA-binding transcriptional regulator	b1477
sra	1.3658109502397093	28.0	1550082.0	stationary-phase-induced ribosome-associated protein	b1480
gnsB	1.610478381224763	29.0	1631865.0	Qin prophage; multicopy suppressor of secG(Cs) and fabA6(Ts)	b1550
cspB	1.4434786694639452	30.0	1635595.0	Qin prophage; cold shock protein	b1557
hokD	1.4464439745250643	30.0	1639424.0	Qin prophage; small toxic polypeptide	b1562
relB	1.5511628679488823	30.0	1639936.0	antitoxin of the RelE-RelB toxin-antitoxin syste; transcriptional repressor	b1564
dicB	1.4225783639536362	31.0	1644032.0	Qin prophage; cell division inhibition protein	b1575
ydfD	1.5702859905927893	31.0	1644050.0	Qin prophage; uncharacterized protein	b1576
ydiE	1.3767268817759657	32.0	1783869.0	hemin uptake protein HemP homolog	b1705
pheM	1.4148006913320945	33.0	1793482.0	phenylalanyl-tRNA synthetase operon leader peptide	b1715
rplT	1.4613739885165737	33.0	1793649.0	50S ribosomal subunit protein L20	b1716
rpmI	1.4132623555924528	33.0	1794058.0	50S ribosomal subunit protein L35	b1717
ydiZ	1.4350634897242849	34.0	1801728.0	uncharacterized protein	b1724
ydjO	1.6033949379101982	35.0	1806585.0	uncharacterized protein	b1730
yoaJ	1.343950297897211	36.0	1873152.0	inner membrane-associated protein	b4675
yobD	1.4212491114785715	37.0	1899057.0	UPF0266 family inner membrane protein	b1820
cspC	1.5418710453786364	37.0	1901568.0	stress protein, member of the CspA-family	b1823
yobF	1.4708767912761758	37.0	1901704.0	DUF2527 family heat-induced protein	b1824
yobI	1.5568124895579192	38.0	1940371.0	uncharacterized protein	b4677
nudB	1.5014652913352764	38.0	1942436.0	dihydroneopterin triphosphate pyrophosphatase	b1865	['DNTPPA', 'NTPP5']
yodD	1.4282760899850644	39.0	2018466.0	uncharacterized protein	b1953
zinT	1.3917422992226323	40.0	2034855.0	zinc and cadmium binding protein, periplasmic	b1973
yoeH	2.1767766207261228	41.0	2061824.0	No_gene_product	b4641
yoeF	1.49189170076996	42.0	2072226.0	No_gene_product	b4538
hisL	1.5992298353200949	43.0	2083476.0	his operon leader peptide	b2018
wbbH	1.5951537497950599	44.0	2099540.0	O-antigen polymerase	b2035	['O16AP2pp', 'O16AP1pp', 'O16AP3pp']
ibsA	1.7196670649518224	45.0	2146829.0	toxic membrane protein	b4667
ibsB	1.350734464115603	45.0	2147200.0	toxic membrane protein	b4668
yegR	1.5206098590977324	46.0	2161664.0	uncharacterized protein	b2085
yehD	1.489235004257264	47.0	2185216.0	putative fimbrial-like adhesin protein	b2111
yehE	1.4845028829246745	47.0	2186240.0	DUF2574 family protein	b2112
yehK	1.3818283766303552	47.0	2197504.0	uncharacterized protein	b4541
mepS	1.381938272778012	48.0	2263457.0	murein DD-endopeptidase, space-maker hydrolase, mutational suppressor of prc thermosensitivity, outer membrane lipoprotein, weak murein LD-carboxypeptidase	b2175
gtrA	1.6131091932314623	49.0	2461333.0	CPS-53 (KpLE1) prophage; bactoprenol-linked glucose translocase/flippase	b2350
gtrS	1.7771506133004704	49.0	2463744.0	serotype-specific glucosyl transferase, CPS-53 (KpLE1) prophage	b2352
ypfM	1.7566372858251647	50.0	2584192.0	stress-induced small enterobacterial protein	b4606
yfgI	1.3495356828417577	51.0	2623684.0	nalidixic acid resistance protein, putative periplasmic protein	b2506
shoB	1.362114550142776	52.0	2693504.0	toxic membrane protein	b4687
grcA	1.526702859409313	53.0	2709504.0	autonomous glycyl radical cofactor	b2579	['OBTFL', 'PFL']
raiA	1.6758090954135458	54.0	2730512.0	cold shock protein associated with 30S ribosomal subunit	b2597
pheL	2.0123249887682264	54.0	2730957.0	pheA gene leader peptide	b2598
rplS	1.481187258819018	55.0	2737541.0	50S ribosomal subunit protein L19	b2606
rpsP	1.4794736473932124	55.0	2739295.0	30S ribosomal subunit protein S16	b2609
bamE	1.690717223233642	56.0	2746963.0	lipoprotein component of BamABCDE OM biogenesis complex	b2617
ypjF	1.6984229828081852	57.0	2770944.0	CP4-57 prophage; toxin of the YpjF-YfjZ toxin-antitoxin system	b2646
hycA	1.5697832396607978	58.0	2843332.0	regulator of the transcriptional regulator FhlA	b2725
yqeL	1.4338478145238882	59.0	2983177.0	uncharacterized protein	b4683
ygeG	1.4092289143238803	59.0	2984626.0	SycD-like chaperone family TPR-repeat-containing protein	b2851
ygeI	1.4419973494188427	59.0	2987008.0	uncharacterized protein	b2853
ygeN	1.4671563745136176	59.0	2988672.0	No_gene_product	b2858
yqfG	1.4439932395838952	60.0	3026175.0	uncharacterized protein	b4684
zapA	1.4876877075179382	61.0	3048970.0	FtsZ stabilizer	b2910
yqgB	1.5965667636992	62.0	3079278.0	uncharacterized protein	b2939
hybG	1.4280171630271503	63.0	3133074.0	hydrogenase 2 accessory protein	b2990
hybF	1.5506389053396208	63.0	3133440.0	protein involved with the maturation of hydrogenases 1 and 2	b2991
hybE	1.3935007527060463	63.0	3133669.0	hydrogenase 2-specific chaperone	b2992
yhaH	1.389436243245759	64.0	3245662.0	DUF805 family inner membrane protein	b3103
rbfA	1.4976274926961415	65.0	3306135.0	30s ribosome binding factor	b3167
ptsN	1.3283102929183572	66.0	3340288.0	sugar-specific enzyme IIA component of PTS	b3204
rplQ	1.5432566896511082	67.0	3432974.0	50S ribosomal subunit protein L17	b3294
rpsM	1.4140773306828731	67.0	3435473.0	30S ribosomal subunit protein S13	b3298
rplR	1.5142546070333656	68.0	3438602.0	50S ribosomal subunit protein L18	b3304
rpsN	1.3375062055494902	68.0	3440128.0	30S ribosomal subunit protein S14	b3307
rpsQ	1.5428169785353105	68.0	3441672.0	30S ribosomal subunit protein S17	b3311
rplW	1.4217718752887052	69.0	3444740.0	50S ribosomal subunit protein L23	b3318
rpsJ	1.4634222619525468	69.0	3446317.0	30S ribosomal subunit protein S10	b3321
rpsL	1.5083408680850652	70.0	3467536.0	30S ribosomal subunit protein S12	b3342
yhfL	1.3888466503458512	71.0	3492864.0	small lipoprotein	b3369
feoC	1.3007678506031712	72.0	3536086.0	putative DNA-binding transcriptional regulator	b3410
yhhA	1.4198381607616837	73.0	3580302.0	DUF2756 family protein	b3448
hokA	1.3668270421215585	74.0	3713807.0	toxic polypeptide, small	b4455
mokA	1.3847055296852993	74.0	3713807.0	No_gene_product	b4647
insK	1.4094653840734126	74.0	3715072.0	IS150 transposase B	b3558
yibS	1.4632403517301094	75.0	3762176.0	No_gene_product	b4650
yibW	1.3089771190101163	75.0	3762251.0	No_gene_product	b4651
secB	1.4003196270137377	76.0	3777020.0	protein export chaperone	b3609
waaU	1.4870395103053213	77.0	3791598.0	lipopolysaccharide core biosynthesis	b3623	['HEPT4']
waaR	1.4207892828607438	77.0	3795398.0	lipopolysaccharide 1,2-glucosyltransferase; UDP-glucose:(glucosyl)LPS alpha-1,2-glucosyltransferase	b3626	['GLCTR3']
waaS	1.4712570341716869	77.0	3797540.0	lipopolysaccharide rhamnose:KdoIII transferase; lipopolysaccharide core biosynthesis protein	b3629	['RHAT1']
rpmG	1.3704206607314722	78.0	3804672.0	50S ribosomal subunit protein L33	b3636
tisB	1.6781905236237689	79.0	3846912.0	toxic membrane persister formation peptide, LexA-regulated	b4618
dgoR	1.4403991505610734	80.0	3867830.0	D-galactonate catabolism operon transcriptional repressor	b4479
yifE	1.3996532041904872	81.0	3941445.0	UPF0438 family protein	b3764
ilvL	1.303739539346232	81.0	3943681.0	ilvG operon leader peptide	b3766
ilvX	1.3106738532621356	81.0	3943866.0	uncharacterized protein	b4669
ppiC	1.3237781056124929	82.0	3953152.0	peptidyl-prolyl cis-trans isomerase C (rotamase C)	b3775
yifN	1.4239980829823986	82.0	3953371.0	No_gene_product	b3777
yigF	1.5677911035300187	83.0	3995778.0	DUF2628 family putative inner membrane protein	b3817
yigG	1.7546625572569508	83.0	3996172.0	PRK11371 family inner membrane protein	b3818
metJ	1.425347251102496	84.0	4118016.0	transcriptional repressor, S-adenosylmethionine-binding	b3938
yjbI	1.5124400194603602	85.0	4240630.0	No_gene_product	b4038
yjbL	1.475043650015961	86.0	4250248.0	uncharacterized protein	b4047
yjbS	1.5223032124317524	87.0	4258816.0	uncharacterized protein	b4621
phnH	1.4312413329910398	88.0	4311040.0	ribophosphonate triphosphate synthase subunit	b4100
yjdO	1.505922867226298	89.0	4342784.0
ecnA	1.6514416360267092	90.0	4366133.0	entericidin A membrane lipoprotein, antidote entericidin B	b4410
ecnB	1.535564824334143	90.0	4366369.0	entericidin B membrane lipoprotein	b4411
sugE	1.358559313365945	90.0	4366848.0	multidrug efflux system protein	b4148
nsrR	1.4608949482166425	91.0	4396006.0	nitric oxide-sensitive repressor for NO regulon	b4178
yjfI	1.4467306415049501	91.0	4399949.0	DUF2170 family protein	b4181
ytfK	1.464814050912861	92.0	4429403.0	DUF1107 family protein	b4217
mgtL	1.2798563196202752	93.0	4457247.0	regulatory leader peptide for mgtA	b4702
pyrL	1.4849398831714045	93.0	4462215.0	pyrBI operon leader peptide	b4246
yjhX	1.4500641994750816	94.0	4523612.0	UPF0386 family protein	b4566
