# Supplementary material for: The genetic basis for adaptation of model-designed syntrophic co-cultures
Source: PLoS Comput Biol. 2019 Mar 1;15(3):e1006213. doi: 10.1371/journal.pcbi.1006213 (PMC6415869; doi:10.1371/journal.pcbi.1006213)
Supplement: S4 Data — Genes with read coverage meeting the duplication criteria. Separate spreadsheets are provided for all samples using the mutant pair, ale number, flask number, isolate number, and replicate number to identify each sample. (ZIP) [file pcbi.1006213.s004.zip › S4_Data/hisD_gltA_10_11_1_2_genes.csv]

	Multiplicity	Group Number	Start Position	Product	Gene	iJO1366 Reactions
ykfI	1.3917322795040092	1.0	259038.0	CP4-6 prophage; toxin of the YkfI-YafW toxin-antitoxin system	b0245
yegZ	1.358932872684686	2.0	2161152.0	No_gene_product	b2083
nuoK	1.3735918333599997	3.0	2388521.0	NADH:ubiquinone oxidoreductase, membrane subunit K	b2279	['NADH18pp', 'NADH17pp', 'NADH16pp']
alaA	1.6271441235874062	4.0	2401039.0	glutamate-pyruvate aminotransferase; glutamic-pyruvic transaminase (GPT); alanine transaminase	b2290	['ALATA_L']
yfbS	1.5276708784110695	4.0	2402998.0	putative transporter	b2292
yfbU	1.5067145940297204	4.0	2405578.0	UPF0304 family protein	b2294
yfbV	1.6112310497914868	4.0	2406400.0	UPF0208 family inner membrane protein	b2295
ackA	1.5912955395251744	4.0	2406948.0	acetate kinase A and propionate kinase 2	b2296	['ACKr']
pta	1.56996007008411	4.0	2408448.0	phosphate acetyltransferase	b2297	['PTAr', 'PTA2']
yfcF	1.737283250034036	4.0	2413319.0	glutathione S-transferase	b2301
yfcG	1.5309274811708482	4.0	2414592.0	GSH-dependent disulfide bond oxidoreductase	b2302
folX	1.945840605292985	4.0	2414803.0	D-erythro-7,8-dihydroneopterin triphosphate 2'-epimerase and dihydroneopterin aldolase	b2303	['DHPTPE']
yfcI	1.7343104338346567	4.0	2416640.0	transposase_31 family protein	b2305
hisP	1.547518504845749	4.0	2417214.0	histidine ABC transporter ATPase	b2306	['ORNabcpp', 'HISabcpp', 'ARGabcpp', 'LYSabcpp']
hisM	1.4108666385890143	4.0	2418688.0	histidine ABC transporter permease	b2307	['ORNabcpp', 'HISabcpp', 'ARGabcpp', 'LYSabcpp']
hisJ	1.5664666435738248	4.0	2419484.0	histidine ABC transporter periplasmic binding protein	b2309	['HISabcpp']
argT	1.549647100362969	4.0	2420736.0	lysine/arginine/ornithine transporter subunit	b2310	['ORNabcpp', 'ARGabcpp', 'LYSabcpp']
ubiX	1.5288084686290542	4.0	2421535.0	3-octaprenyl-4-hydroxybenzoate carboxy-lyase	b2311	['OPHBDC']
purF	1.510091837404881	4.0	2422199.0	amidophosphoribosyltransferase	b2312	['GLUPRT']
dedD	1.6597825418787546	4.0	2424832.0	membrane-anchored periplasmic protein involved in septation	b2314
folC	1.5378369403210073	4.0	2425152.0	bifunctional folylpolyglutamate synthase/ dihydrofolate synthase	b2315	['DHFS']
dedA	1.5934272512232555	4.0	2427560.0	DedA family inner membrane protein	b2317
truA	1.5220055602320763	4.0	2428928.0	tRNA pseudouridine(38-40) synthase	b2318
usg	1.6331242384588867	4.0	2429114.0	putative semialdehyde dehydrogenase	b2319
pdxB	1.5505532523503982	4.0	2430976.0	erythronate-4-phosphate dehydrogenase	b2320	['PERD']
flk	1.6972837748262735	4.0	2431428.0	putative flagella assembly protein	b2321
mnmC	1.5277237229819405	4.0	2435242.0	fused 5-methylaminomethyl-2-thiouridine-forming enzyme methyltransferase and FAD-dependent demodification enzyme	b2324
yfcL	1.427623396307168	4.0	2437632.0	uncharacterized protein	b2325
prmB	1.5427679788799977	4.0	2441216.0	N5-glutamine methyltransferase	b2330
yfcQ	1.9813741063359231	4.0	2444065.0	putative fimbrial-like adhesin protein	b2334
yfcR	1.4819074365848544	4.0	2444550.0	putative fimbrial-like adhesin protein	b2335
yfcS	1.6813446068002722	4.0	2445312.0	putative periplasmic pilin chaperone	b2336
yfcU	1.5326243309833538	4.0	2445834.0	No_gene_product	b4661
sixA	1.8013969816262299	4.0	2449805.0	phosphohistidine phosphatase	b2340
fadJ	1.455256748405134	4.0	2450493.0	enoyl-CoA hydratase/epimerase and isomerase/3-hydroxyacyl-CoA dehydrogenase	b2341	['ECOAH4', 'HACD8', 'HACD4', 'ECOAH8', 'ECOAH5', 'ECOAH1', 'ECOAH2', 'ECOAH6', 'HACD5', 'ECOAH3', 'ECOAH7', 'HACD1', 'HACD6', 'HACD3', 'HACD7', 'HACD2']
fadI	1.5739569390596555	4.0	2453504.0	beta-ketoacyl-CoA thiolase, anaerobic, subunit	b2342	['ACACT8r', 'ACACT7r', 'ACACT2r', 'ACACT5r', 'ACACT3r', 'ACACT1r', 'ACACT6r', 'ACACT4r']
yfcZ	1.3201045974906065	4.0	2454128.0	UPF0381 family protein	b2343
mlaA	1.5547227653961455	4.0	2457730.0	ABC transporter maintaining OM lipid asymmetry, OM lipoprotein component	b2346
intS	1.731442670405789	4.0	2460023.0	CPS-53 (KpLE1) prophage; putative prophage CPS-53 integrase	b2349
gtrA	2.034431722281934	4.0	2461333.0	CPS-53 (KpLE1) prophage; bactoprenol-linked glucose translocase/flippase	b2350
gtrB	1.7000154857538161	4.0	2461696.0	CPS-53 (KpLE1) prophage; bactoprenol glucosyl transferase	b2351
tfaS	1.5189063708539412	4.0	2464293.0	No_gene_product	b2353
yfdK	1.582232470741096	4.0	2464555.0	CPS-53 (KpLE1) prophage; conserved protein	b2354
yfdM	1.590251954971037	4.0	2465792.0	No_gene_product	b2356
yfdN	1.7150209029709313	4.0	2465865.0	CPS-53 (KpLE1) prophage; uncharacterized protein	b2357
yfdP	1.5923901726712022	4.0	2467082.0	CPS-53 (KpLE1) prophage; uncharacterized protein	b2359
yfdQ	1.4614440645122988	4.0	2467840.0	CPS-53 (KpLE1) prophage; uncharacterized protein	b2360
yfdR	1.6270351363563238	4.0	2468462.0	CPS-53 (KpLE1) prophage; conserved protein	b2361
yfdS	1.7395498614472897	4.0	2468989.0	CPS-53 (KpLE1) prophage; uncharacterized protein	b2362
yfdT	1.7027630411831345	4.0	2469376.0	CPS-53 (KpLE1) prophage; uncharacterized protein	b2363
ypdJ	1.7355421680596943	4.0	2469659.0	No_gene_product	b4545
torI	1.5779618468303938	4.0	2469888.0	response regulator inhibitor for tor operon	b4501
dsdC	1.5398410283512285	4.0	2470172.0	dsd operon activator; autorepressor	b2364
dsdX	1.6164554082426201	4.0	2471936.0	D-serine transporter	b2365
dsdA	1.6592621975872792	4.0	2473984.0	D-serine dehydratase	b2366	['SERD_D']
emrY	1.552455504303827	4.0	2474116.0	putative multidrug efflux system	b2367
emrK	1.6561455869177883	4.0	2476032.0	multidrug resistance efflux pump membrane fusion protein	b2368
evgA	1.4205964599438403	4.0	2477233.0	response regulator in two-component regulatory system with EvgS	b2369
yfdV	1.588617963356228	4.0	2482720.0	putative transporter	b2372
frc	1.4991666618865196	4.0	2486272.0	formyl-CoA transferase, NAD(P)-binding	b2374	['FORCT']
yfdX	1.6343744422532178	4.0	2487245.0	uncharacterized protein	b2375
ypdI	1.6181008555364733	4.0	2488320.0	putative lipoprotein involved in colanic acid biosynthesis	b2376
yfdY	1.5376626325583347	4.0	2488528.0	DUF2545 family putative inner membrane protein	b2377
alaC	1.4380865716728788	4.0	2490535.0	glutamate-pyruvate aminotransferase; glutamic-pyruvic transaminase (GPT); alanine transaminase	b2379	['ALATA_L']
ypdA	1.4774444530337727	4.0	2492149.0	sensor kinase regulating yhjX; pyruvate-responsive YpdAB two-component system	b2380
ypdB	1.4412500537278434	4.0	2494464.0	response regulator activating yhjX; pyruvate-responsive YpdAB two-component system	b2381
ypdC	1.550547365797881	4.0	2494608.0	putative DNA-binding protein	b2382
fryC	1.5336921350804666	4.0	2500608.0	putative enzyme IIC component of PTS	b2386
fryB	1.6158119249492622	4.0	2501632.0	putative enzyme IIB component of PTS	b2387
yfeO	1.5205790797864014	4.0	2503108.0	putative ion channel protein	b2389
ypeC	1.5614103738097762	4.0	2504704.0	DUF2502 family putative periplasmic protein	b2390
mntH	1.5520219528096846	4.0	2504946.0	manganese/divalent cation transporter	b2392	['FE2t2pp', 'MNt2pp']
nupC	1.6315632407986733	4.0	2506752.0	nucleoside (except guanosine) transporter	b2393	['ADNt2pp', 'DCYTt2pp', 'CYTDt2pp', 'THMDt2pp', 'DADNt2pp', 'URIt2pp', 'DURIt2pp']
yfeA	1.596041498225726	4.0	2509121.0	putative diguanylate cyclase	b2395
yfeC	1.4777261213551744	4.0	2511945.0	DUF1323 family putative DNA-binding protein	b2398
yfeD	1.6074741709255185	4.0	2512291.0	DUF1323 family putative DNA-binding protein	b2399
gltX	1.5483037578548495	4.0	2512735.0	glutamyl-tRNA synthetase	b2400	['GLUTRS']
xapA	1.552752046571816	4.0	2517403.0	purine nucleoside phosphorylase 2; nicotinamide 1-beta-D-riboside synthase	b2407	['PUNP3', 'PUNP7', 'PUNP4', 'PUNP5', 'PUNP6']
yfeR	1.6373610751714898	4.0	2519288.0	transcriptional regulator of yefH	b2409
yfeH	1.7684993811079925	4.0	2521088.0	putative inorganic ion transporter	b2410
ypeB	1.4822965911597672	4.0	2521299.0	DUF3820 family protein	b4546
ligA	1.6158033300468224	4.0	2523136.0	DNA ligase, NAD(+)-dependent	b2411	['NADDP']
cysZ	1.5214464150444564	4.0	2525184.0	sulfate transporter, sulfite inhibited	b2413
cysK	1.543413112690341	4.0	2525767.0	cysteine synthase A, O-acetylserine sulfhydrolase A subunit	b2414	['CYSS']
ptsI	1.6003074178320036	4.0	2527424.0	PEP-protein phosphotransferase of PTS system (enzyme I)	b2416	['ACMUMptspp', 'DHAPT', 'SBTptspp', 'ARBTptspp', 'TREptspp', 'GLCptspp', 'ACGAptspp', 'SUCptspp', 'MANptspp', 'GALTptspp', 'FRUptspp', 'CHTBSptspp', 'FRUpts2pp', 'GAMptspp', 'ASCBptspp', 'ACMANAptspp', 'MANGLYCptspp', 'MNLptspp', 'MALTptspp']
yfeK	1.6126249462747606	4.0	2530700.0	uncharacterized protein	b2419
yfeS	1.6408478204746846	4.0	2531328.0	WGR domain protein	b2420
cysU	1.4393077170296154	4.0	2535424.0	sulfate/thiosulfate ABC transporter permease	b2424	['TSULabcpp', 'MOBDabcpp', 'SULabcpp', 'SELtpp', 'SLNTtpp']
ucpA	1.5647786886228938	4.0	2537472.0	furfural resistance protein, putative short-chain oxidoreductase	b2426
murR	1.585856713005595	4.0	2538110.0	repressor for murPQ, MurNAc 6-P inducible	b2427
yfeW	1.6697503734535097	4.0	2541568.0	penicillin binding protein PBP4B; weak DD-carboxypeptidase activity	b2430
yfeX	1.5476668925140165	4.0	2543616.0	porphyrinogen oxidase, cytoplasmic	b2431
yfeY	1.5606054728110303	4.0	2543999.0	RpoE-regulated lipoprotein	b2432
ypeA	1.785089716146734	4.0	2545071.0	GNAT family putative N-acetyltransferase	b2434
hemF	1.5929838269022418	4.0	2546583.0	coproporphyrinogen III oxidase	b2436	['CPPPGO']
eutR	1.542243626214601	4.0	2547712.0	eut operon transcriptional activator, AraC family	b2437
eutK	1.4320719116568648	4.0	2548586.0	putative ethanol utilization carboxysome structural protein	b2438
eutL	1.4585050893613956	4.0	2549099.0	putative ethanol utilization carboxysome structural protein	b2439
eutC	1.5246639074765271	4.0	2549768.0	ethanolamine ammonia-lyase, small subunit (light chain)	b2440	['ETHAAL']
eutB	1.490584415394104	4.0	2551808.0	ethanolamine ammonia-lyase, large subunit, heavy chain	b2441	['ETHAAL']
intZ	1.4914617595170707	4.0	2552216.0	CPZ-55 prophage; putative phage integrase	b2442
yffL	1.4813092524297296	4.0	2553856.0	CPZ-55 prophage; uncharacterized protein	b2443
yffM	1.5340582554358346	4.0	2554880.0	CPZ-55 prophage; uncharacterized protein	b2444
yffN	1.5914669912675556	4.0	2554983.0	CPZ-55 prophage; uncharacterized protein	b2445
yffO	1.5596376613943128	4.0	2555469.0	CPZ-55 prophage; uncharacterized protein	b2446
yffQ	1.5964503198569644	4.0	2556950.0	CPZ-55 prophage; uncharacterized protein	b2448
yffS	1.5635949347426692	4.0	2557952.0	CPZ-55 prophage; uncharacterized protein	b2450
eutG	1.5397823612246784	4.0	2562048.0	ethanol dehydrogenase involved in ethanolamine utilization; aldehyde reductase	b2453
eutJ	1.5465462730981019	4.0	2562859.0	ethanolamine utilization protein, HSP70/actin superfamily protein	b2454
eutN	1.6996509007974305	4.0	2565121.0	Ethanolamine catabolic microcompartment shell protein	b2456
eutM	1.5273673921989928	4.0	2565632.0	ethanolamine utilization protein, putative carboxysome structural protein	b2457
eutD	1.5181351201983209	4.0	2566144.0	phosphate acetyltransferase	b2458	['PTAr']
eutT	1.4694904613266628	4.0	2566860.0	cobalamin adenosyltransferase involved in ethanolamine utilization	b2459
eutS	2.0857953603269936	4.0	2568828.0	putative ethanol utilization carboxysome structural protein	b2462
maeB	1.4909722165132018	4.0	2569456.0	malic enzyme: putative oxidoreductase/phosphotransacetylase	b2463	['ME2']
talA	1.6612016626238475	4.0	2572288.0	transaldolase A	b2464	['TALA']
tktB	1.5506937837458339	4.0	2572994.0	transketolase 2, thiamine triphosphate-binding	b2465	['TKT2', 'TKT1']
ypfG	1.5938472953124272	4.0	2575092.0	DUF1176 family protein	b2466
nudK	1.7630144960876	4.0	2576384.0	GDP-mannose pyrophosphatase	b2467	['GDPMNP']
aegA	1.5463134171155744	4.0	2576904.0	putative oxidoreductase, FeS binding subunit/NAD/FAD-binding subunit	b2468
narQ	1.6039525770415777	4.0	2580480.0	sensory histidine kinase in two-component regulatory system with NarP	b2469
acrD	1.5127227879316631	4.0	2580953.0	aminoglycoside/multidrug efflux system	b2470	['NOVBCNtpp', 'FUSAtpp', 'CMtpp', 'MINCYCtpp', 'DOXRBCNtpp', 'RFAMPtpp', 'TTRCYCtpp']
ypfM	1.3573811417349226	4.0	2584192.0	stress-induced small enterobacterial protein	b4606
dapE	1.7599335225805581	4.0	2584965.0	N-succinyl-diaminopimelate deacylase	b2472	['SDPDS']
ypfN	1.5940881166097016	4.0	2586120.0	putative membrane protein, UPF0370 family	b4547
ypfH	1.590037338897911	4.0	2586624.0	palmitoyl-CoA esterase activity, uncertain physiological substrate	b2473
tmcA	1.6405157652129383	4.0	2588672.0	elongator methionine tRNA (ac4C34) acetyltransferase	b2474
ypfJ	1.4838306550212164	4.0	2589232.0	putative neutral zinc metallopeptidase	b2475
purC	1.5672855157064034	4.0	2590720.0	phosphoribosylaminoimidazole-succinocarboxamide synthetase	b2476	['PRASCSi']
bamC	1.5442330441636	4.0	2591189.0	BamABCDE complex OM biogenesis lipoprotein	b2477
bcp	1.7303400933708677	4.0	2593836.0	peroxiredoxin; thiol peroxidase, thioredoxin-dependent	b2480	['THIORDXi']
hyfA	1.6503426750864612	4.0	2594816.0	hydrogenase 4, 4Fe-4S subunit	b2481	['FHL']
hyfB	1.640859223396006	4.0	2596864.0	hydrogenase 4, membrane subunit	b2482	['FHL']
hyfD	1.5753696336157048	4.0	2598169.0	hydrogenase 4, membrane subunit	b2484	['FHL']
hyfF	1.4858364135526125	4.0	2600275.0	hydrogenase 4, membrane subunit	b2486	['FHL']
hyfG	1.569354028977169	4.0	2601845.0	hydrogenase 4, subunit	b2487	['FHL']
hyfJ	1.5030638533483733	4.0	2605056.0	putative processing element hydrogenase 4	b2490	['FHL']
hyfR	1.5215979631574466	4.0	2605258.0	hydrogenase-4 transcriptional activator	b2491
yfgO	1.6127833695323746	4.0	2609152.0	putative UPF0118 family inner membrane permease	b2493
bepA	1.4798272399708603	4.0	2609452.0	OM protein maintenance and assembly metalloprotease and chaperone, periplasmic	b2494
hda	1.4770432403132465	4.0	2611433.0	ATPase regulatory factor involved in DnaA inactivation	b2496
uraA	1.5707329311703047	4.0	2613248.0	uracil permease	b2497	['URAt2pp']
purM	1.6243045962544402	4.0	2615296.0	phosphoribosylaminoimidazole synthetase	b2499	['PRAIS']
purN	1.4037872834075766	4.0	2615592.0	phosphoribosylglycinamide formyltransferase 1	b2500	['GARFT']
ppx	1.4328782853525572	4.0	2618473.0	exopolyphosphatase	b2502	['PPA', 'PPA2']
yfgF	1.6330761187776233	4.0	2621440.0	cyclic-di-GMP phosphodiesterase, anaerobic	b2503
yfgI	1.6093466999573147	4.0	2623684.0	nalidixic acid resistance protein, putative periplasmic protein	b2506
guaA	1.6167274662166455	4.0	2624316.0	GMP synthetase (glutamine aminotransferase)	b2507	['GMPS2']
der	1.5340637493643734	4.0	2629632.0	GTPase; multicopy suppressor of ftsJ	b2511
bamB	1.5981656451027166	4.0	2631680.0	BamABCDE complex OM biogenesis lipoprotein	b2512
yfgM	1.5611988442719416	4.0	2632021.0	ancillary SecYEG translocon subunit; putative anti-RcsB factor	b2513
hisS	1.5562628640557425	4.0	2633728.0	histidyl tRNA synthetase	b2514	['HISTRS']
ispG	1.4705989700338649	4.0	2634044.0	1-hydroxy-2-methyl-2-(E)-butenyl 4-diphosphate synthase	b2515	['MECDPDH5']
rodZ	1.6146492420649339	4.0	2635776.0	MreB assembly cytoskeletal protein	b2516
rlmN	1.5263003958499	4.0	2636487.0	dual specificity 23S rRNA m(2)A2503, tRNA m(2)A37 methyltransferase, SAM-dependent	b2517
ndk	1.4942583236167548	4.0	2637824.0	multifunctional nucleoside diphosphate kinase and apyrimidinic endonuclease and 3'-phosphodiesterase	b2518	['NDPK2', 'NDPK4', 'NDPK3', 'NDPK7', 'NDPK5', 'NDPK1', 'NDPK8', 'NDPK6']
yfhM	1.5971734485473599	4.0	2640684.0	bacterial alpha2-macroglobulin colonization factor ECAM; anti-host protease defense factor; periplasmic inner membrane-anchored lipoprotein	b2520
sseB	1.7023002747657958	4.0	2648064.0	rhodanase-like enzyme, sulfur transfer from thiosulfate	b2522
pepB	1.616674862706513	4.0	2648433.0	aminopeptidase B	b2523	['AMPTASECG', 'AMPTASEPG']
iscX	1.540757145686006	4.0	2649894.0	Fe(2+) donor and activity modulator for cysteine desulfurase	b2524
fdx	1.6008644604279612	4.0	2650112.0	[2Fe-2S] ferredoxin	b2525
hscA	1.5391237123441008	4.0	2650443.0	DnaK-like molecular chaperone specific for IscU	b2526
hscB	1.651703135488411	4.0	2652310.0	HscA co-chaperone, J domain-containing protein Hsc56; IscU-specific chaperone HscAB	b2527
iscA	1.5236409138802927	4.0	2653184.0	FeS cluster assembly protein	b2528	['I4FE4ST', 'I2FE2ST']
iscU	1.6925427192994373	4.0	2653261.0	iron-sulfur cluster assembly scaffold protein	b2529	['I2FE2SS', 'I2FE2ST', 'I2FE2SS2', 'I4FE4SR', 'I2FE2SR', 'I4FE4ST']
iscS	1.8350281001334139	4.0	2654208.0	cysteine desulfurase (tRNA sulfurtransferase), PLP-dependent	b2530	['I2FE2SS', 'I2FE2SS2', 'I2FE2SR', 'MOADSUx', 'THZPSN3', 'ICYSDS']
iscR	1.5437306238632738	4.0	2655001.0	isc operon transcriptional repressor; suf operon transcriptional activator; oxidative stress- and iron starvation-inducible; autorepressor	b2531
suhB	1.5274878922061819	4.0	2656800.0	inositol monophosphatase	b2533	['MI1PP', 'G2PP']
yfhR	1.517002363925449	4.0	2658304.0	putative S9 family prolyl oligopeptidase	b2534
csiE	1.6479760681765336	4.0	2658793.0	stationary phase inducible protein	b2535
iroK	1.6365451103450595	4.0	2661376.0	3-hydroxypropionic acid resistance peptide	b4706
hcaF	1.7803420919830304	4.0	2663748.0	3-phenylpropionate dioxygenase, small (beta) subunit	b2539	['PPPNDO', 'CINNDO']
hcaD	1.4668220920164192	4.0	2666496.0	phenylpropionate dioxygenase, ferredoxin reductase subunit	b2542	['PPPNDO', 'CINNDO']
yphB	1.4027825670076182	4.0	2667174.0	mutarotase superfamily protein, YphB family	b2544
yphD	1.5521569934390078	4.0	2669185.0	putative sugar ABC transporter permease	b2546
yphE	1.558132541286552	4.0	2670592.0	putative sugar ABC transporter ATPase	b2547
yphF	1.5537449559612606	4.0	2672640.0	putative sugar ABC transporter periplasmic binding protein	b2548
yphG	1.5882696227200768	4.0	2672822.0	DUF4380 domain-containing TPR repeat protein	b2549
yphH	1.4872838822698964	4.0	2676736.0	putative DNA-binding transcriptional regulator	b2550
glyA	1.6758874854606822	4.0	2678784.0	serine hydroxymethyltransferase	b2551	['THRAi', 'ALATA_L2', 'ALATA_D2', 'GHMT2r', 'THRA2i', 'THFAT']
hmp	1.4671575911744816	4.0	2679193.0	fused nitric oxide dioxygenase/dihydropteridine reductase 2	b2552	['NODOy', 'NODOx']
glnB	1.5372332113240865	4.0	2680428.0	regulatory protein P-II for glutamine synthetase	b2553
glrR	1.4594575189194645	4.0	2680832.0	response regulator regulating glmY sRNA in two-component system with sensor protein GlrK	b2554
yfhG	1.4394933907514396	4.0	2682151.0	putative outer membrane protein modulating the QseEF response	b2555
glrK	1.5489835386499162	4.0	2683029.0	sensor protein kinase regulating glmY sRNA in two-component system with response regulator GlrR	b2556
purL	1.542691020436322	4.0	2686976.0	phosphoribosylformyl-glycineamide synthetase	b2557	['PRFGS']
mltF	1.4825447198954897	4.0	2689159.0	membrane-bound lytic transglycosylase F, murein hydrolase	b2558	['MLTGY1pp', 'MLTGY4pp', 'MLTGY3pp', 'MLTGY2pp']
tadA	1.613853680960971	4.0	2691072.0	tRNA-specific adenosine deaminase	b2559
yfhH	1.6351950510884607	4.0	2692117.0	putative DNA-binding transcriptional regulator	b2561
recO	1.4617247853356794	4.0	2695168.0	gap repair protein	b2565
era	1.734978753513512	4.0	2695839.0	membrane-associated, 16S rRNA-binding GTPase	b2566
rnc	1.5960481724321962	4.0	2697216.0	RNase III	b2567
lepB	1.6617750816405055	4.0	2697693.0	leader peptidase (signal peptidase I)	b2568
lepA	1.5413712983749766	4.0	2698683.0	back-translocating elongation factor EF4, GTPase	b2569
rseC	1.458408412547221	4.0	2700680.0	SoxR iron-sulfur cluster reduction factor component	b2570
rseB	1.5360812320015709	4.0	2701312.0	anti-sigma E factor, binds RseA	b2571
rseA	1.6827717750397173	4.0	2702112.0	anti-sigma factor	b2572
rpoE	1.6702289236836736	4.0	2703360.0	RNA polymerase sigma E factor	b2573
nadB	1.6173955957296549	4.0	2703778.0	quinolinate synthase, L-aspartate oxidase (B protein) subunit	b2574	['ASPO3', 'ASPO6', 'ASPO5', 'ASPO4']
trmN	1.7847891800020865	4.0	2705408.0	tRNA1(Val) (adenine(37)-N6)-methyltransferase	b2575
srmB	1.6333940979567758	4.0	2707456.0	ATP-dependent RNA helicase	b2576
yfiE	1.483585291020616	4.0	2707797.0	putative DNA-binding transcriptional regulator	b2577
eamB	1.4743687680693187	4.0	2708781.0	cysteine and O-acetylserine exporter	b2578	['ACSERtpp', 'CYStpp']
ung	1.780669223580428	4.0	2710112.0	uracil-DNA-glycosylase	b2580
yfiF	1.449014443867248	4.0	2711552.0	putative methyltransferase	b2581
yfiP	1.5688962357399003	4.0	2712581.0	DTW domain protein	b2583
pka	1.6288763610267796	4.0	2713311.0	protein lysine acetyltransferase	b2584
pssA	1.5695130006940148	4.0	2716085.0	phosphatidylserine synthase; CDP-diacylglycerol-serine O-phosphatidyltransferase	b2585	['PSSA141', 'PSSA140', 'PSSA180', 'PSSA161', 'PSSA120', 'PSSA160', 'PSSA181']
kgtP	1.6557715164009257	4.0	2717806.0	alpha-ketoglutarate transporter	b2587	['AKGt2rpp']
clpB	1.6806099064672388	4.0	2724958.0	protein disaggregation chaperone	b2592
rluD	1.659390403265206	4.0	2728389.0	23S rRNA pseudouridine(1911,1915,1917) synthase	b2594
raiA	1.7206912525349316	4.0	2730512.0	cold shock protein associated with 30S ribosomal subunit	b2597
pheA	1.706458185079214	4.0	2732032.0	chorismate mutase and prephenate dehydratase, P-protein	b2599	['CHORM', 'PPNDH']
aroF	1.5138451725434185	4.0	2734080.0	3-deoxy-D-arabino-heptulosonate-7-phosphate synthase, tyrosine-repressible	b2601	['DDPA']
yfiL	1.6688066386948148	4.0	2734718.0	lipoprotein	b2602
yfiR	1.9001855767263571	4.0	2735233.0	putative periplasmic inhibitor of YfiN activity	b2603
yfiN	1.5612099983666567	4.0	2736128.0	putative membrane-anchored diguanylate cyclase	b2604
yfiB	1.6173874887337452	4.0	2736983.0	OM lipoprotein putative positive effector of YfiN activity	b2605
rplS	1.5560766641194446	4.0	2737541.0	50S ribosomal subunit protein L19	b2606
trmD	1.6135118593679971	4.0	2738176.0	tRNA m(1)G37 methyltransferase, SAM-dependent	b2607
rimM	2.0308428176770517	4.0	2738728.0	ribosome maturation factor	b2608
rpsP	1.965348779256826	4.0	2739295.0	30S ribosomal subunit protein S16	b2609
ypjD	1.586305392579071	4.0	2741320.0	cytochrome c assembly protein family inner membrane protein	b2611
yfjD	1.7442282079793678	4.0	2742272.0	UPF0053 family inner membrane protein	b4461
grpE	1.4355862392811063	4.0	2743473.0	heat shock protein	b2614
nadK	1.5313607365232598	4.0	2744320.0	NAD kinase	b2615	['NADK']
recN	1.677202422391304	4.0	2745153.0	recombination and repair protein	b2616
bamE	1.824199894911041	4.0	2746963.0	lipoprotein component of BamABCDE OM biogenesis complex	b2617
ratB	1.3394582570551674	4.0	2747392.0	UPF0125 family protein	b2618
ratA	1.7948275522689108	4.0	2747646.0	toxic UPF0083 family protein inhibitor of 70S ribosome formation	b2619
smpB	1.7093325433076054	4.0	2748416.0	tmRNA-binding trans-translation protein	b2620
intA	1.6796059908614078	4.0	2750464.0	CP4-57 prophage; integrase	b2622
yfjH	1.5092784186925168	4.0	2751002.0	CP4-57 prophage; uncharacterized protein	b2623
alpA	1.8049207178599265	4.0	2752002.0	CP4-57 prophage; DNA-binding transcriptional activator	b2624
yfjJ	1.7187305789000955	4.0	2753905.0	CP4-57 prophage; uncharacterized protein	b2626
yfjK	1.9040734284163372	4.0	2754709.0	radiation resistance protein; DEAD/H helicase-like protein; CP4-57 putative defective prophage	b2627
yfjL	1.6926571224903921	4.0	2756895.0	CP4-57 putative defective prophage, DUF4297/DUF1837 polymorphic toxin family protein	b2628
yfjM	1.4667806246547284	4.0	2758871.0	CP4-57 prophage; uncharacterized protein	b2629
rnlA	1.7130612981535644	4.0	2759276.0	CP4-57 prophage; RNase LS	b2630
yfjQ	1.540799780803533	4.0	2762752.0	CP4-57 prophage; uncharacterized protein	b2633
yfjR	1.609092200309744	4.0	2763061.0	CP4-57 prophage; putative DNA-binding transcriptional regulator	b2634
ypjK	1.8122178955143047	4.0	2763803.0	CP4-57 prophage; putative inner membrane protein	b2635
yfjS	1.7808391748307275	4.0	2764039.0	CP4-57 prophage; uncharacterized protein	b2636
yfjT	1.6287613873576807	4.0	2764800.0	CP4-57 prophage; putative periplasmic protein	b2637
yfjU	1.8976862460445103	4.0	2765360.0	No_gene_product	b2638
yfjV	1.4898110210014508	4.0	2765525.0	No_gene_product	b2641
yfjX	1.6384002941778448	4.0	2769277.0	CP4-57 prophage; putative antirestriction protein	b2643
yfjY	1.6406379623041465	4.0	2769744.0	CP4-57 prophage; putative DNA repair protein	b2644
ypjJ	2.052353531046886	4.0	2770432.0	uncharacterized protein	b4548
yfjZ	1.5411524561173813	4.0	2770473.0	CP4-57 prophage; antitoxin of the YpjF-YfjZ toxin-antitoxin system	b2645
ypjF	1.6537149125424415	4.0	2770944.0	CP4-57 prophage; toxin of the YpjF-YfjZ toxin-antitoxin system	b2646
ypjA	1.5612068380496917	4.0	2771504.0	adhesin-like autotransporter	b2647
pinH	1.9291954945325316	4.0	2776576.0	No_gene_product	b2648
csiD	1.637261586366671	4.0	2783232.0	carbon starvation protein	b2659
lhgO	1.453907752594299	4.0	2783340.0	L-2-hydroxyglutarate oxidase	b2660
gabP	1.6406291364479149	4.0	2787611.0	gamma-aminobutyrate transporter	b2663	['ABUTt2pp']
csiR	1.693042865567948	4.0	2789376.0	transcriptional repressor of csiD	b2664
ygaU	1.841773229522956	4.0	2789695.0	uncharacterized protein	b2665
yqaE	1.4376170604090477	4.0	2790228.0	cyaR sRNA-regulated protein	b2666
ygaP	1.6159501867312112	4.0	2790878.0	DUF2892 family inner membrane rhodanese	b2668
ygaM	1.5564193667572768	4.0	2793504.0	putative membrane-anchored DUF883 family ribosome-binding protein	b2672
nrdH	1.5736910333052034	4.0	2794081.0	hydrogen donor for NrdEF electron transport system; glutaredoxin-like protein	b2673
nrdE	1.4789589285695033	4.0	2794706.0	ribonucleoside-diphosphate reductase 2, alpha subunit	b2675	['RNDR3b', 'RNDR1b', 'RNDR4b', 'RNDR2b']
nrdF	1.5929873717187617	4.0	2797568.0	ribonucleoside-diphosphate reductase 2, beta subunit, ferritin-like protein	b2676	['RNDR3b', 'RNDR1b', 'RNDR4b', 'RNDR2b']
proW	1.5397724363435987	4.0	2799616.0	glycine betaine/proline ABC transporter permease	b2678	['PROabcpp', 'CRNDabcpp', 'CRNabcpp', 'CTBTabcpp']
proX	1.5230073924586396	4.0	2800490.0	glycine betaine/proline ABC transporter periplasmic binding protein; cold shock protein	b2679	['PROabcpp', 'CRNDabcpp', 'CRNabcpp', 'CTBTabcpp']
ygaY	1.5032164581313	4.0	2801674.0	No_gene_product	b2681
ygaZ	1.6645766705134946	4.0	2803712.0	putative L-valine exporter, norvaline resistance protein	b2682	['VALt2rpp']
ygaH	1.5784561559996695	4.0	2803712.0	putative L-valine exporter, norvaline resistance protein	b2683	['VALt2rpp']
mprA	1.7287649595270582	4.0	2804128.0	transcriptional repressor of microcin B17 synthesis and multidrug efflux	b2684
emrA	1.7658081922782771	4.0	2805760.0	multidrug efflux system	b2685
luxS	1.5853243852166343	4.0	2807808.0	S-ribosylhomocysteine lyase	b2687	['RHCCE']
yqaA	1.5455201714608098	4.0	2809870.0	COG1238 family inner membrane protein	b2689
yqaB	1.5284798697643682	4.0	2810295.0	fructose-1-P and 6-phosphogluconate phosphatase	b2690	['PGMT']
csrA	1.504191433133331	4.0	2812416.0	pleiotropic regulatory protein for carbon source metabolism	b2696
alaS	1.676872018975109	4.0	2812739.0	alanyl-tRNA synthetase	b2697	['ALATRS']
recX	1.4488832570677987	4.0	2815497.0	regulatory protein for RecA	b2698
recA	1.7419829194311356	4.0	2816066.0	DNA recombination and repair protein; ssDNA-dependent ATPase; synaptase; ssDNA and dsDNA binding protein; ATP-dependent homologous DNA strand exchanger; recombinase A; LexA autocleavage cofactor	b2699
pncC	1.5250056919674069	4.0	2817207.0	nicotinamide-nucleotide amidohydrolase; NMN amidohydrolase	b2700
mltB	1.6896906518387476	4.0	2818048.0	membrane-bound lytic murein transglycosylase B	b2701	['MLTGY1pp', 'MLTGY4pp', 'MLTGY3pp', 'MLTGY2pp']
srlA	1.6692465569779398	4.0	2819190.0	glucitol/sorbitol-specific enzyme IIC component of PTS	b2702	['SBTptspp']
srlE	1.6252895122547992	4.0	2820096.0	glucitol/sorbitol-specific enzyme IIB component of PTS	b2703	['SBTptspp']
srlB	1.4464223587537348	4.0	2820720.0	glucitol/sorbitol-specific enzyme IIA component of PTS	b2704	['SBTptspp']
srlD	1.7146659255404242	4.0	2821095.0	sorbitol-6-phosphate dehydrogenase	b2705	['SBTPD']
srlM	1.7314301808968078	4.0	2822144.0	sorbitol=responsive srl operon transcriptional activator	b2706
srlR	1.913145719457504	4.0	2822405.0	sorbitol-inducible srl operon transcriptional repressor	b2707
norR	1.46629896353698	4.0	2824133.0	anaerobic nitric oxide reductase DNA-binding transcriptional activator	b2709
norW	1.6767319739895108	4.0	2828288.0	NADH:flavorubredoxin oxidoreductase	b2711	['NHFRBO']
hypF	1.4936941109208048	4.0	2828531.0	carbamoyl phosphate phosphatase and [NiFe] hydrogenase maturation protein	b2712
hydN	1.725536117792639	4.0	2830936.0	formate dehydrogenase-H, [4Fe-4S] ferredoxin subunit	b2713
ascF	1.5946072653419445	4.0	2832882.0	cellobiose/arbutin/salicin-specific PTS enzymes, IIB and IC components	b2715	['ARBTptspp']
ascB	1.5612894358300475	4.0	2834432.0	cryptic 6-phospho-beta-glucosidase	b2716
hycI	1.4996605938882241	4.0	2835931.0	protease involved in processing C-terminal end of HycE	b2717
hycH	1.5052791668014522	4.0	2836480.0	hydrogenase 3 maturation protein	b2718
hycG	1.5584121175894476	4.0	2836801.0	hydrogenase 3 and formate hydrogenase complex, HycG subunit	b2719	['FHL', 'HYD1pp']
hycF	1.5643569070892305	4.0	2837568.0	formate hydrogenlyase complex iron-sulfur protein	b2720	['FHL', 'HYD1pp']
hycE	1.6638846349598095	4.0	2838120.0	hydrogenase 3, large subunit	b2721	['FHL', 'HYD1pp']
hycD	1.5395092108608204	4.0	2840576.0	hydrogenase 3, membrane subunit	b2722	['FHL', 'HYD1pp']
hycC	1.5252000898820741	4.0	2840773.0	hydrogenase 3, membrane subunit	b2723	['FHL', 'HYD1pp']
hycB	1.4833597504737426	4.0	2842624.0	hydrogenase 3, Fe-S subunit	b2724	['FHL', 'HYD1pp']
hycA	1.9316027472054755	4.0	2843332.0	regulator of the transcriptional regulator FhlA	b2725
hypA	1.6269798898246883	4.0	2844005.0	protein involved in nickel insertion into hydrogenases 3	b2726
hypB	1.4765439862181602	4.0	2844672.0	GTP hydrolase involved in nickel liganding into hydrogenases	b2727
hypD	1.5105695346043313	4.0	2845494.0	hydrogenase maturation protein	b2729
hypE	1.679523548304582	4.0	2846720.0	carbamoyl dehydratase, hydrogenases 1,2,3 maturation protein	b2730
fhlA	1.6272273069217698	4.0	2847696.0	formate hydrogenlyase transcriptional activator	b2731
mutS	1.5463635290629685	4.0	2850816.0	methyl-directed mismatch repair protein	b2733
pphB	1.6316644762924901	4.0	2853118.0	serine/threonine-specific protein phosphatase 2	b2734
ygbI	1.5562519950227371	4.0	2853825.0	DeoR family putative transcriptional regulator	b2735
ygbK	1.5437174748285387	4.0	2855693.0	FliA-regulated DUF1537 family protein	b2737
ygbL	1.5947879887298047	4.0	2856960.0	putative class II aldolase	b2738	['FCLPA']
ygbM	1.5555695066394684	4.0	2857594.0	putative hydroxypyruvate isomerase	b2739
ygbN	1.4984897697978885	4.0	2859008.0	putative transporter	b2740
rpoS	1.705778560592525	4.0	2859917.0	RNA polymerase, sigma S (sigma 38) factor	b2741
nlpD	1.5216442078733898	4.0	2861056.0	activator of AmiC murein hydrolase activity, lipoprotein	b2742
truD	1.9301951327910953	4.0	2863613.0	tRNA(Glu) pseudouridine(13) synthase	b2745
ispF	1.4368204799420667	4.0	2864659.0	2C-methyl-D-erythritol 2,4-cyclodiphosphate synthase	b2746	['MECDPS']
ispD	1.7156194017969093	4.0	2865152.0	4-diphosphocytidyl-2C-methyl-D-erythritol synthase	b2747	['MEPCT']
ftsB	1.604493028107223	4.0	2866176.0	cell division protein	b2748
ygbE	1.6093466999573147	4.0	2866688.0	DUF3561 family inner membrane protein	b2749
cysC	1.630713871216834	4.0	2867200.0	adenosine 5'-phosphosulfate kinase	b2750	['ADSK']
cysN	1.4963474815880466	4.0	2867350.0	sulfate adenylyltransferase, subunit 1	b2751	['SADT2']
cysD	1.5605054458102259	4.0	2869248.0	sulfate adenylyltransferase, subunit 2	b2752	['SADT2']
iap	1.7840795170304218	4.0	2869939.0	aminopeptidase in alkaline phosphatase isozyme conversion	b2753
ygbT	1.5804599206318304	4.0	2872213.0	multifunctional endonuclease Cas1, CRISPR adaptation protein; DNA repair enzyme	b2755
casE	1.4194437893623515	4.0	2873344.0	CRISPR RNA precursor cleavage enzyme; CRISP RNA (crRNA) containing Cascade antiviral complex protein	b2756
casD	1.673871813460449	4.0	2873732.0	CRISP RNA (crRNA) containing Cascade antiviral complex protein	b2757
casC	1.563591299033418	4.0	2875392.0	CRISP RNA (crRNA) containing Cascade antiviral complex protein	b2758
casB	1.8034969612677314	4.0	2875513.0	CRISP RNA (crRNA) containing Cascade antiviral complex protein	b2759
casA	1.8174380006888708	4.0	2875988.0	CRISP RNA (crRNA) containing Cascade antiviral complex protein	b2760
ygcB	1.644466301733661	4.0	2877911.0	Cascade complex anti-viral R-loop helicase-annealase Cas3	b2761
cysH	1.5093105309066548	4.0	2881536.0	phosphoadenosine phosphosulfate reductase; PAPS reductase, thioredoxin dependent	b2762	['PAPSR', 'PAPSR2']
queD	1.5884729607132666	4.0	2885632.0	6-pyruvoyl tetrahydrobiopterin synthase (PTPS)	b2765	['CPH4S']
ygcN	1.5649495451309634	4.0	2886015.0	putative oxidoreductase	b2766
ygcO	1.600399094121307	4.0	2887277.0	putative 4Fe-4S cluster-containing protein	b2767
ygcP	1.6721342625630282	4.0	2887680.0	putative antiterminator regulatory protein	b2768
ygcR	1.4625476675294902	4.0	2889728.0	putative flavoprotein	b2770
ygcS	1.6998142325899874	4.0	2889891.0	putative MFS sugar transporter; membrane protein	b2771
ygcW	1.6225409941177744	4.0	2892846.0	putative SDR family oxidoreductase	b2774
yqcE	1.6554193293151547	4.0	2893950.0	putative MFS transporter, inner membrane protein	b2775
ygcE	1.757440937212816	4.0	2895254.0	putative kinase	b2776
queE	1.4496273956254906	4.0	2898105.0	7-carboxy-7-deazaguanine synthase; queosine biosynthesis	b2777
yqcG	1.600507285146414	4.0	2898944.0	membrane stress resistance protein	b4682
ygcG	1.6359949495056336	4.0	2899069.0	TPM domain protein, putative phosphatase	b2778
eno	1.654003201462677	4.0	2900001.0	enolase	b2779	['ENO']
pyrG	1.5833254094608369	4.0	2901387.0	CTP synthetase	b2780	['CTPS2']
mazG	1.7015441550750132	4.0	2903252.0	nucleoside triphosphate pyrophosphohydrolase	b2781	['NTPP8', 'NTPP6', 'NTPP7', 'NTPP1', 'NTPP3', 'NTPP4', 'NTPP5', 'NTPP2']
mazF	1.7426064809811557	4.0	2904114.0	mRNA interferase toxin, antitoxin is MazE	b2782
mazE	1.5398682961706112	4.0	2904576.0	antitoxin of the ChpA-ChpR toxin-antitoxin system	b2783
relA	1.5082019030134226	4.0	2904775.0	(p)ppGpp synthetase I/GTP pyrophosphokinase	b2784	['GTPDPK', 'GDPDPK']
rlmD	1.483530216846906	4.0	2908160.0	23S rRNA m(5)U1939 methyltransferase, SAM-dependent	b2785
barA	1.62371265713477	4.0	2908415.0	hybrid sensory histidine kinase, in two-component regulatory system with UvrY	b2786
gudD	1.5066564581736799	4.0	2912256.0	D-glucarate dehydratase 1	b2787	['GLCRD']
gudP	1.5276823016424759	4.0	2914304.0	putative D-glucarate transporter	b2789	['GALCTt2rpp', 'GLCRt2rpp', 'GLYCAt2rpp']
yqcA	1.608439226928264	4.0	2915893.0	short-chain flavodoxin, FMN-binding	b2790
truC	1.5865457881821332	4.0	2916360.0	tRNA(Ile1,Asp) pseudouridine(65) synthase	b2791
syd	1.5488433041502347	4.0	2918400.0	SecY-interacting protein	b2793
queF	1.8478840422722467	4.0	2918706.0	7-cyano-7-deazaguanine reductase (NADPH-dependent)	b2794	['CDGR']
ygdH	1.6088075762140943	4.0	2919666.0	UPF0717 family protein	b2795
sdaC	1.7266586929860648	4.0	2922496.0	putative serine transporter	b2796	['SERt2rpp']
sdaB	1.7556729945059493	4.0	2922934.0	L-serine dehydratase 2	b2797	['SERD_L']
ygdG	1.595505035451703	4.0	2924544.0	Ssb-binding protein, misidentified as ExoIX	b2798
fucO	1.6555755499644849	4.0	2925223.0	L-1,2-propanediol oxidoreductase	b2799	['LCARS']
fucA	1.7192360120689374	4.0	2926592.0	L-fuculose-1-phosphate aldolase	b2800	['FCLPA']
fucP	1.491671711106914	4.0	2928640.0	L-fucose transporter	b2801	['FUCtpp']
fucI	1.724447850411459	4.0	2928942.0	L-fucose isomerase	b2802	['FCI']
fucK	1.6850956860099746	4.0	2930796.0	L-fuculokinase	b2803	['FCLK']
fucU	1.445259405907866	4.0	2932246.0	L-fucose mutarotase	b2804
fucR	1.764795621109399	4.0	2932736.0	l-fucose operon activator	b2805
rlmM	1.6922625662569555	4.0	2933501.0	23S rRNA C2498 2'-O-ribose methyltransferase, SAM-dependent	b2806
ygdI	1.5881151146970385	4.0	2936320.0	DUF903 family verified lipoprotein	b2809
csdA	1.6678414633037808	4.0	2936832.0	cysteine sulfinate desulfinase	b2810	['CYSSADS']
tcdA	1.7210571780281443	4.0	2938880.0	tRNA threonylcarbamoyladenosine dehydratase; sulfur acceptor for CsdA	b2812
mltA	1.5143921066255368	4.0	2939439.0	membrane-bound lytic murein transglycosylase A	b2813	['MLTGY1pp', 'MLTGY4pp', 'MLTGY3pp', 'MLTGY2pp']
amiC	1.4531644586162638	4.0	2941115.0	N-acetylmuramoyl-L-alanine amidase	b2817	['AGM4PApp', 'AGM3PApp']
argA	1.546632189313663	4.0	2942976.0	amino acid N-acetyltransferase and inactive acetylglutamate kinase	b2818	['ACGS']
recD	1.6044922221618225	4.0	2943993.0	exonuclease V (RecBCD complex), alpha chain	b2819
recB	1.5364969685542178	4.0	2949120.0	exonuclease V (RecBCD complex), beta subunit	b2820
ptrA	1.6320997839362903	4.0	2949354.0	protease III	b2821
recC	1.5835197286621865	4.0	2952418.0	exonuclease V (RecBCD complex), gamma chain	b2822
ppdC	1.8012394342253528	4.0	2955799.0	putative prepilin peptidase-dependent protein	b2823
ygdB	1.5729602009753827	4.0	2956107.0	DUF2509 family protein	b2824
ppdB	1.86781661938527	4.0	2956511.0	putative prepilin peptidase-dependent protein	b2825
ptsP	1.4832799621744766	4.0	2959546.0	PEP-protein phosphotransferase enzyme I; GAF domain containing protein	b2829
rppH	1.6860349000553327	4.0	2961805.0	RNA pyrophosphohydrolase	b2830
mutH	1.5955003383863353	4.0	2963456.0	methyl-directed mismatch repair protein	b2831
ygdQ	1.7492329048031212	4.0	2963778.0	UPF0053 family inner membrane protein	b2832
ygdR	1.455375409261984	4.0	2964629.0	DUF903 family verified lipoprotein	b2833
tas	1.4905146432307885	4.0	2965504.0	putative NADP(H)-dependent aldo-keto reductase	b2834
aas	1.541947921862186	4.0	2967213.0	fused 2-acylglycerophospho-ethanolamine acyl transferase/acyl-acyl carrier protein synthetase	b2836	['2AGPGAT120', '2AGPGAT140', '2AGPEAT141', '2AGPEAT140', 'AACPS8', 'AACPS1', 'AACPS9', '2AGPGAT180', '2AGPEAT160', '2AGPGAT141', 'AACPS6', '2AGPEAT161', 'AACPS2', '2AGPEAT120', 'AACPS3', '2AGPGAT181', 'AACPS7', '2AGPGAT160', 'AACPS4', '2AGPEAT180', '2AGPGAT161', 'AACPS5', '2AGPEAT181']
galR	1.7215689959644804	4.0	2969957.0	galactose-inducible d-galactose regulon transcriptional repressor; autorepressor	b2837
lysA	1.7327130508372972	4.0	2971648.0	diaminopimelate decarboxylase, PLP-binding	b2838	['DAPDC']
lysR	1.508919321171432	4.0	2972379.0	transcriptional activator of lysA; autorepressor	b2839
ygeA	1.4591017234145864	4.0	2973696.0	Asp/Glu_racemase family protein	b2840
araE	1.5415050571175646	4.0	2974122.0	arabinose transporter	b2841	['ARBt2rpp']
kduD	1.5494811686855319	4.0	2975855.0	2-dehydro-3-deoxy-D-gluconate 5-dehydrogenase; KDG oxidoreductase; 20-ketosteroid reductase	b2842
kduI	1.6433007059333928	4.0	2976646.0	hexuronate isomerase	b2843
yqeF	1.698294603613803	4.0	2977792.0	short chain acyltransferase	b2844
yqeG	1.6667969360799986	4.0	2979840.0	putative transporter	b2845
yqeH	1.5839382615476496	4.0	2980894.0	putative LuxR family transcriptional regulator	b2846
yqeJ	1.6791597696514706	4.0	2982662.0	uncharacterized protein	b2848
yqeL	1.5014267303566526	4.0	2983177.0	uncharacterized protein	b4683
yqeK	1.5550261313169487	4.0	2983293.0	uncharacterized protein	b2849
ygeH	1.5574209301271291	4.0	2985452.0	putative transcriptional regulator	b2852
pbl	1.4988865525810833	4.0	2987297.0	No_gene_product	b2854
ygeK	1.526602954350807	4.0	2988032.0	No_gene_product	b2856
ygeQ	1.679289016407286	4.0	2992128.0	No_gene_product	b2863
ygeR	1.744995012112307	4.0	2992494.0	LysM domain-containing M23 family putative peptidase; septation lipoprotein	b2865
xdhA	1.537348793114357	4.0	2993703.0	xanthine dehydrogenase, molybdenum binding subunit	b2866	['XAND', 'HXAND']
ygeV	1.7401044007205	4.0	2998272.0	putative sigma-54-interacting transcriptional activator	b2869
ygeW	1.6844539509330299	4.0	3000320.0	putative carbamoyltransferase	b2870
ygeX	1.5022132827941133	4.0	3000868.0	2,3-diaminopropionate ammonia lyase, PLP-dependent	b2871	['DAPAL']
ygeY	1.5732036103333769	4.0	3002368.0	putative peptidase	b2872
hyuA	1.6287557213172896	4.0	3003386.0	D-stereospecific phenylhydantoinase	b2873
yqeA	1.8203168540633667	4.0	3004819.0	putative amino acid kinase	b2874	['CBMKr']
yqeB	1.7961781513027177	4.0	3006464.0	XdhC-CoxI family protein with NAD(P)-binding Rossman fold	b2875
yqeC	1.7882757965353009	4.0	3007645.0	putative selenium-dependent hydroxylase accessory protein	b2876
ygfK	1.6847521193227957	4.0	3009418.0	putative Fe-S subunit oxidoreductase subunit	b2878
ssnA	1.5570754597011458	4.0	3012608.0	putative chlorohydrolase/aminohydrolase	b2879
ygfM	1.5210535007966608	4.0	3014656.0	putative oxidoreductase	b2880
xdhD	1.6554093126143172	4.0	3014674.0	putative hypoxanthine oxidase, molybdopterin-binding/Fe-S binding	b2881
xanQ	1.5601079080939675	4.0	3017709.0	xanthine permease	b2882	['XANt2pp']
guaD	1.5862344962486765	4.0	3019124.0	guanine deaminase	b2883	['GUAD']
ygfQ	1.6122012101021497	4.0	3020479.0
ygfS	1.5166421363971672	4.0	3021882.0	putative 4Fe-4S ferredoxin-type oxidoreductase subunit	b2886
ygfT	1.4782549540370582	4.0	3022848.0	putative oxidoreductase, Fe-S subunit/nucleotide-binding subunit	b2887
uacT	1.6740340970689052	4.0	3024725.0	uric acid permease	b2888
idi	1.6107646265652067	4.0	3026944.0	isopentenyl diphosphate isomerase	b2889	['IPDDI']
lysS	1.490083940210517	4.0	3027015.0	lysine tRNA synthetase, constitutive	b2890	['LYSTRS']
prfB	1.6136649896357624	4.0	3028992.0	peptide chain release factor RF-2	b2891
recJ	1.5859386451259918	4.0	3031040.0	ssDNA exonuclease, 5' --> 3'-specific	b2892
dsbC	1.5326171271884803	4.0	3031470.0	protein disulfide isomerase II	b2893	['TDSR1', 'DSBCGT']
xerD	1.4132507696464842	4.0	3033088.0	site-specific tyrosine recombinase	b2894
fldB	1.852447772179334	4.0	3033213.0	flavodoxin 2	b2895	['RNTR1c2', 'MECDPDH5', 'POR5', 'RNTR2c2', 'RNTR3c2', 'RNTR4c2', 'FLDR2']
sdhE	1.6517092488380403	4.0	3034162.0	flavinator of succinate dehydrogenase; antitoxin of CptAB toxin-antitoxin pair	b2897
yqfB	1.8822157685183591	4.0	3036672.0	UPF0267 family protein	b2900
bglA	1.7139719595371388	4.0	3037020.0	6-phospho-beta-glucosidase A	b2901	['AB6PGH']
ygfF	1.5092342205049465	4.0	3039232.0	putative NAD(P)-dependent oxidoreductase	b2902
gcvP	1.6531129732301368	4.0	3039526.0	glycine decarboxylase, PLP-dependent, subunit P of glycine cleavage complex	b2903	['GLYCL']
gcvH	1.7329899001654891	4.0	3042518.0	glycine cleavage complex lipoylprotein	b2904	['GLYCL']
gcvT	1.59189260612373	4.0	3043328.0	aminomethyltransferase, tetrahydrofolate-dependent, subunit (T protein) of glycine cleavage complex	b2905	['GLYCL']
ubiI	1.476369228777786	4.0	3045376.0	2-octaprenylphenol hydroxylase, FAD-dependent	b2906
pepP	1.700260817757443	4.0	3047424.0	proline aminopeptidase P II	b2908
ygfB	1.6250320538839944	4.0	3048224.0	UPF0149 family protein	b2909
zapA	2.125807131519107	4.0	3048970.0	FtsZ stabilizer	b2910
fau	1.5121606155704939	4.0	3049599.0	5-formyltetrahydrofolate cyclo-ligase family protein	b2912	['FOMETRi']
ibsC	1.514345617228557	4.0	3050248.0	toxic membrane protein	b4665
serA	1.7118410590664648	4.0	3051520.0	D-3-phosphoglycerate dehydrogenase	b2913	['PGCD']
argP	1.4455428697449428	4.0	3053568.0	transcriptional regulator for arginine transport and DNA replication genes; replication initiation inhibitor	b2916
scpA	1.5388926040152504	4.0	3055616.0	methylmalonyl-CoA mutase	b2917	['MMM']
argK	1.6613060225826548	4.0	3056345.0	membrane ATPase/protein kinase	b2918
scpB	1.6124098543850507	4.0	3057664.0	methylmalonyl-CoA decarboxylase, biotin-independent	b2919	['MMCD']
scpC	1.600508386638751	4.0	3058160.0	propionyl-CoA:succinate CoA transferase	b2920	['PPCSCT']
ygfI	1.5593588592423027	4.0	3059712.0	putative DNA-binding transcriptional regulator	b2921
yggE	1.4970893930045768	4.0	3060698.0	oxidative stress defense protein	b2922
argO	1.6564058113399913	4.0	3061760.0	arginine transporter	b2923	['LYSt3pp', 'ARGt3pp']
mscS	1.7235960128754344	4.0	3062305.0	mechanosensitive channel protein, small conductance	b2924
fbaA	1.5952619623189217	4.0	3063808.0	fructose-bisphosphate aldolase, class II	b2925	['FBA', 'FBA3']
pgk	1.710107195918128	4.0	3065856.0	phosphoglycerate kinase	b2926	['PGK']
epd	1.8425122195080101	4.0	3066030.0	D-erythrose 4-phosphate dehydrogenase	b2927	['E4PD']
yggC	1.5320041654041519	4.0	3067904.0	putative PanK family P-loop kinase	b2928
yggD	1.8922313989765025	4.0	3068044.0	MtlR family putative transcriptional repressor	b2929
yggF	1.4839086336454859	4.0	3068575.0	fructose 1,6 bisphosphatase isozyme	b2930	['FBP']
yggP	1.5972044552024092	4.0	3069952.0	putative Zn-binding dehydrogenase	b4465
cmtA	1.744472349460586	4.0	3072000.0	putative mannitol-specific PTS IIB and IIC components	b2933
cmtB	1.585740138052952	4.0	3072245.0	putative mannitol-specific enzyme IIA component of PTS	b2934
tktA	1.7240877127513625	4.0	3073002.0	transketolase 1, thiamine triphosphate-binding	b2935	['TKT2', 'TKT1']
loiP	1.6331151851117398	4.0	3075271.0	Phe-Phe periplasmic metalloprotease, OM lipoprotein; low salt-inducible; Era-binding heat shock protein	b2936
speB	1.6893463962937827	4.0	3076235.0	agmatinase	b2937	['AGMT']
speA	1.6401516396313487	4.0	3077293.0	biosynthetic arginine decarboxylase, PLP-binding	b2938	['ARGDCpp']
yqgB	1.7649319195687267	4.0	3079278.0	uncharacterized protein	b2939
yqgC	1.5462489659061247	4.0	3079680.0	uncharacterized protein	b2940
metK	1.7646888464359451	4.0	3080192.0	S-adenosylmethionine synthetase	b2942	['METAT']
galP	1.6105450766388232	4.0	3081642.0	D-galactose transporter	b2943	['GALt2pp', 'GLCt2pp']
yggI	1.937007330552095	4.0	3083113.0	Zn-dependent metalloprotease-related protein	b2944
rsmE	1.6593576687586171	4.0	3084492.0	16S rRNA m(3)U1498 methyltransferase, SAM-dependent	b2946
gshB	1.6846041610859623	4.0	3085236.0	glutathione synthetase	b2947	['GTHS']
yqgE	1.696896125831832	4.0	3086336.0	uncharacterized protein	b2948
yqgF	1.6112338684642211	4.0	3086858.0	putative Holliday junction resolvase	b2949
yggR	1.5016493202624788	4.0	3088384.0	putative PilT family AAA+ ATPase	b2950
yggS	1.7180926201872544	4.0	3088456.0	UPF0001 family protein, PLP-binding	b2951
yggT	1.4768943493629674	4.0	3089178.0	putative inner membrane protein; compensates for loss in K+ uptake	b2952
yggU	1.8147414089005023	4.0	3089920.0	UPF0235 family protein	b2953
rdgB	1.6114091386597027	4.0	3090432.0	dITP/XTP pyrophosphatase	b2954	['NTPP11', 'NTPP9', 'NTPP10']
yggM	1.6165376134687663	4.0	3092480.0	DUF1202 family putative secreted protein	b2956
ansB	1.6559270110159987	4.0	3093040.0	periplasmic L-asparaginase 2	b2957	['GLUNpp', 'ASNNpp']
yggN	1.4717723708266022	4.0	3094528.0	DUF2884 family putative periplasmic protein	b2958
yggL	1.4516706594595365	4.0	3095165.0	DUF469 family protein	b2959
trmI	1.7098422482916535	4.0	3095491.0	tRNA m(7)G46 methyltransferase, SAM-dependent	b2960
mutY	1.468584156789242	4.0	3096576.0	adenine DNA glycosylase	b2961
yggX	1.5899889193104424	4.0	3097600.0	oxidative damage protective factor for iron-sulfur proteins	b2962
mltC	1.5097373557529081	4.0	3098624.0	membrane-bound lytic murein transglycosylase C	b2963	['MLTGY1pp', 'MLTGY4pp', 'MLTGY3pp', 'MLTGY2pp']
nupG	1.7829936403648503	4.0	3099072.0	nucleoside transporter	b2964	['ADNt2pp', 'DCYTt2pp', 'INSt2pp', 'URIt2pp', 'DURIt2pp', 'DINSt2pp', 'DGSNt2pp', 'CYTDt2pp', 'DADNt2pp', 'THMDt2pp', 'GSNt2pp']
speC	1.5576481399279973	4.0	3100378.0	ornithine decarboxylase, constitutive	b2965	['ORNDC']
yqgA	1.7876329464089435	4.0	3102911.0	DUF554 family putative inner membrane protein	b2966
yghD	1.5066935663725591	4.0	3103948.0	putative membrane-anchored secretion pathway M-type protein	b2968
yghE	1.5604878644124787	4.0	3104768.0	No_gene_product	b2969
yghG	1.6980964858162422	4.0	3106816.0	secretin (GspDbeta) OM localization lipoprotein pilotin	b2971
pppA	1.6455826021589965	4.0	3106901.0	bifunctional prepilin leader peptidase/ methylase	b2972
yghJ	1.6569213538564256	4.0	3107908.0
glcA	1.4968755482200917	4.0	3112960.0	glycolate transporter	b2975	['GLYCLTt2rpp', 'L__LACt2rpp', 'D__LACt2pp']
glcB	1.5217486042145119	4.0	3114992.0	malate synthase G	b2976	['MALS']
glcG	1.5924261091031378	4.0	3117185.0	DUF336 family protein	b2977
glcF	1.6483605335362228	4.0	3117594.0	glycolate oxidase 4Fe-4S iron-sulfur cluster subunit	b4467	['GLYCTO4', 'GLYCTO2', 'GLYCTO3']
glcD	1.6345744501649273	4.0	3121152.0	glycolate oxidase subunit, FAD-linked	b2979	['GLYCTO4', 'GLYCTO2', 'GLYCTO3']
glcC	1.5081734661118509	4.0	3121630.0	glycolate-inducible glc operon transcriptional repressor; autorepressor	b2980
yghO	1.6034315892306594	4.0	3123200.0	No_gene_product	b2981
hybG	1.572463524699018	5.0	3133074.0	hydrogenase 2 accessory protein	b2990
metC	1.3725959239123326	6.0	3145728.0	cystathionine beta-lyase, PLP-dependent	b3008	['CYSTL', 'CYSDS']
yqiB	1.4681875808439904	7.0	3170304.0	DUF1249 protein YqiB	b3033
ibsE	1.3765231509414633	8.0	3188499.0	toxic membrane protein	b4666
ygiM	1.479657789487665	8.0	3194880.0	SH3 domain protein	b3055
rpsU	1.3218620802072303	9.0	3204139.0	30S ribosomal subunit protein S21	b3065
yqjD	1.3545369477743867	10.0	3243008.0	membrane-anchored ribosome-binding protein	b3098
tdcF	1.426063325195656	11.0	3253079.0	putative reactive intermediate deaminase	b3113
prlF	1.7562033843461193	12.0	3270656.0	antitoxin of the SohA(PrlF)-YhaV toxin-antitoxin system	b3129
yraN	1.3392316811539062	13.0	3289088.0	UPF0102 family protein	b3148
nlpI	1.4637905254936177	14.0	3301398.0	lipoprotein involved in osmotic sensitivity and filamentation	b3163
mlaB	1.4833537927989195	15.0	3330560.0	ABC transporter maintaining OM lipid asymmetry, cytoplasmic STAS component	b3191
hpf	1.645415208045565	16.0	3339776.0	ribosome hibernation promoting factor HPF; stabilizes 100S dimers	b3203
yhdU	1.4611733694326103	17.0	3405979.0	putative membrane protein	b3263
cbrB	1.429706305865163	18.0	3891200.0	PRK09823 family inner membrane protein, creBC regulon	b3716
ilvX	1.4577953678079267	19.0	3943866.0	uncharacterized protein	b4669
