# Supplementary material for: The genetic basis for adaptation of model-designed syntrophic co-cultures
Source: PLoS Comput Biol. 2019 Mar 1;15(3):e1006213. doi: 10.1371/journal.pcbi.1006213 (PMC6415869; doi:10.1371/journal.pcbi.1006213)
Supplement: S4 Data — Genes with read coverage meeting the duplication criteria. Separate spreadsheets are provided for all samples using the mutant pair, ale number, flask number, isolate number, and replicate number to identify each sample. (ZIP) [file pcbi.1006213.s004.zip › S4_Data/hisD_gltA_10_11_0_1_genes.csv]

	Multiplicity	Group Number	Start Position	Product	Gene	iJO1366 Reactions
ykgS	1.9009720462702062	1.0	286208.0	No_gene_product	b4688
appY	1.4279444183031347	2.0	579584.0	global transcriptional activator; DLP12 prophage	b0564
ldrA	1.610009269206509	3.0	1264640.0	toxic polypeptide, small	b4419
tfaR	1.4607211100889637	4.0	1426667.0	Rac prophage; putative tail fiber assembly protein	b1373
ynaE	1.6267156159817338	4.0	1428480.0	cold shock protein, Rac prophage	b1375
ydfK	1.6237225227752037	5.0	1627328.0	cold shock protein, function unknown, Qin prophage	b1544
wbbK	1.4534072165482597	6.0	2097152.0	lipopolysaccharide biosynthesis protein	b2032	['O16GLCT1']
wbbI	1.433255572233702	6.0	2099200.0	d-Galf:alpha-d-Glc beta-1,6-galactofuranosyltransferase	b2034	['O16GALFT']
wbbH	1.4992056998685885	6.0	2099540.0	O-antigen polymerase	b2035	['O16AP2pp', 'O16AP1pp', 'O16AP3pp']
rfbC	1.4180582018854164	6.0	2103296.0	dTDP-4-deoxyrhamnose-3,5-epimerase	b2038	['TDPDRE']
ibsA	1.3738481068577961	7.0	2146829.0	toxic membrane protein	b4667
yegR	1.4009923619635023	8.0	2161664.0	uncharacterized protein	b2085
yehK	1.3855751082770358	9.0	2197504.0	uncharacterized protein	b4541
yfbM	1.3470533779949054	10.0	2380412.0	DUF1877 family protein	b2272
yfbO	1.4261445802526058	10.0	2382113.0	uncharacterized protein	b2274
yfbR	1.3912385892230845	11.0	2402340.0	5'-nucleotidase	b2291	['NTD5', 'NTD6', 'NTD12', 'NTD1', 'NTD8', 'NTD3']
yfbT	1.4903932112313456	11.0	2404917.0	sugar phosphatas	b2293
yfbU	1.4685103713891487	11.0	2405578.0	UPF0304 family protein	b2294
yfbV	1.487970796467642	11.0	2406400.0	UPF0208 family inner membrane protein	b2295
ackA	1.3862720865559917	11.0	2406948.0	acetate kinase A and propionate kinase 2	b2296	['ACKr']
yfcC	1.4183972685539235	11.0	2410559.0	putative inner membrane transporter; C4-dicarboxylate anaerobic carrier family protein	b2298
yfcD	1.5419131083465414	11.0	2412544.0	putative NUDIX hydrolase	b2299
yfcE	1.4419227347912267	11.0	2412712.0	phosphodiesterase activity on bis-pNPP	b2300
yfcG	1.3751362907367064	11.0	2414592.0	GSH-dependent disulfide bond oxidoreductase	b2302
folX	1.5784328678703885	11.0	2414803.0	D-erythro-7,8-dihydroneopterin triphosphate 2'-epimerase and dihydroneopterin aldolase	b2303	['DHPTPE']
yfcH	1.4220800349182594	11.0	2415186.0	putative NAD-dependent nucleotide-sugar epimerase	b2304
yfcI	1.6224379175276267	11.0	2416640.0	transposase_31 family protein	b2305
hisP	1.4061784854039474	11.0	2417214.0	histidine ABC transporter ATPase	b2306	['ORNabcpp', 'HISabcpp', 'ARGabcpp', 'LYSabcpp']
argT	1.4975913423435079	11.0	2420736.0	lysine/arginine/ornithine transporter subunit	b2310	['ORNabcpp', 'ARGabcpp', 'LYSabcpp']
ubiX	1.3463016830967731	11.0	2421535.0	3-octaprenyl-4-hydroxybenzoate carboxy-lyase	b2311	['OPHBDC']
accD	1.414920575538627	11.0	2426880.0	acetyl-CoA carboxylase, beta (carboxyltransferase) subunit	b2316	['ACCOAC']
yfcJ	1.3923418231421765	12.0	2433024.0	putative arabinose efflux transporter	b2322
mnmC	1.4167917766533753	12.0	2435242.0	fused 5-methylaminomethyl-2-thiouridine-forming enzyme methyltransferase and FAD-dependent demodification enzyme	b2324
yfcL	1.3824780280669076	12.0	2437632.0	uncharacterized protein	b2325
smrB	1.4485940365713785	13.0	2442084.0	putative DNA endonuclease	b2331
yfcR	1.4098787121140213	13.0	2444550.0	putative fimbrial-like adhesin protein	b2335
yfcS	1.4160672209250957	13.0	2445312.0	putative periplasmic pilin chaperone	b2336
sixA	1.5849661511039501	13.0	2449805.0	phosphohistidine phosphatase	b2340
fadI	1.3919472700504842	13.0	2453504.0	beta-ketoacyl-CoA thiolase, anaerobic, subunit	b2342	['ACACT8r', 'ACACT7r', 'ACACT2r', 'ACACT5r', 'ACACT3r', 'ACACT1r', 'ACACT6r', 'ACACT4r']
yfcZ	1.4134061255041446	13.0	2454128.0	UPF0381 family protein	b2343
fadL	1.4970065745810317	13.0	2455552.0	long-chain fatty acid outer membrane transporter	b2344	['HDCAtexi', 'HDCEAtexi', 'TTDCAtexi', 'TTDCEAtexi', 'DDCAtexi', 'OCDCEAtexi', 'OCDCAtexi']
yfdF	1.8533696193019507	13.0	2456490.0	uncharacterized protein	b2345
gtrA	1.4714872093078986	13.0	2461333.0	CPS-53 (KpLE1) prophage; bactoprenol-linked glucose translocase/flippase	b2350
gtrB	1.5020484987212421	13.0	2461696.0	CPS-53 (KpLE1) prophage; bactoprenol glucosyl transferase	b2351
gtrS	2.0088121117485205	13.0	2463744.0	serotype-specific glucosyl transferase, CPS-53 (KpLE1) prophage	b2352
tfaS	1.5057834412944104	13.0	2464293.0	No_gene_product	b2353
yfdK	1.60188204256762	13.0	2464555.0	CPS-53 (KpLE1) prophage; conserved protein	b2354
yfdM	1.4525420247756087	13.0	2465792.0	No_gene_product	b2356
yfdN	1.4282285566949562	13.0	2465865.0	CPS-53 (KpLE1) prophage; uncharacterized protein	b2357
yfdQ	1.4752673209507554	13.0	2467840.0	CPS-53 (KpLE1) prophage; uncharacterized protein	b2360
yfdR	1.5169792162891644	13.0	2468462.0	CPS-53 (KpLE1) prophage; conserved protein	b2361
yfdS	1.6095006604351179	13.0	2468989.0	CPS-53 (KpLE1) prophage; uncharacterized protein	b2362
yfdT	1.5647230144303952	13.0	2469376.0	CPS-53 (KpLE1) prophage; uncharacterized protein	b2363
ypdJ	1.5305306075236231	13.0	2469659.0	No_gene_product	b4545
torI	1.526778394531774	13.0	2469888.0	response regulator inhibitor for tor operon	b4501
dsdC	1.4873382603898926	13.0	2470172.0	dsd operon activator; autorepressor	b2364
emrY	1.5268833300412852	13.0	2474116.0	putative multidrug efflux system	b2367
emrK	1.6037630054750611	13.0	2476032.0	multidrug resistance efflux pump membrane fusion protein	b2368
evgA	1.4911772115695476	13.0	2477233.0	response regulator in two-component regulatory system with EvgS	b2369
evgS	1.552480459585994	13.0	2477852.0	hybrid sensory histidine kinase in two-component regulatory system with EvgA	b2370
yfdE	1.50114673711301	13.0	2482176.0	acetyl-CoA:oxalate CoA-transferase	b2371
yfdV	1.6176665266080552	13.0	2482720.0	putative transporter	b2372
yfdX	1.448210510644649	13.0	2487245.0	uncharacterized protein	b2375
ypdI	1.6673215597095448	13.0	2488320.0	putative lipoprotein involved in colanic acid biosynthesis	b2376
yfdY	1.4339427671266851	13.0	2488528.0	DUF2545 family putative inner membrane protein	b2377
lpxP	1.5567705912829373	13.0	2489123.0	palmitoleoyl-acyl carrier protein (ACP)-dependent acyltransferase	b2378	['EDTXS3']
ypdK	1.5853926046711693	13.0	2490399.0	inner membrane protein	b4680
ypdE	1.3816269361302258	14.0	2498560.0	aminopeptidase	b2384
fryC	1.3645985325965955	14.0	2500608.0	putative enzyme IIC component of PTS	b2386
fryB	1.5155531093861627	14.0	2501632.0	putative enzyme IIB component of PTS	b2387
yfeO	1.3402389400856607	14.0	2503108.0	putative ion channel protein	b2389
ypeC	1.3942109476517377	14.0	2504704.0	DUF2502 family putative periplasmic protein	b2390
nupC	1.515710077118936	14.0	2506752.0	nucleoside (except guanosine) transporter	b2393	['ADNt2pp', 'DCYTt2pp', 'CYTDt2pp', 'THMDt2pp', 'DADNt2pp', 'URIt2pp', 'DURIt2pp']
yfeN	1.5527650142007043	15.0	2519040.0	putative outer membrane protein	b2408
ypeB	1.366110663868849	15.0	2521299.0	DUF3820 family protein	b4546
ligA	1.4916408318742798	15.0	2523136.0	DNA ligase, NAD(+)-dependent	b2411	['NADDP']
zipA	1.3966258227992077	15.0	2523605.0	FtsZ stabilizer	b2412
cysZ	1.3538915388625092	15.0	2525184.0	sulfate transporter, sulfite inhibited	b2413
cysK	1.421752077222386	15.0	2525767.0	cysteine synthase A, O-acetylserine sulfhydrolase A subunit	b2414	['CYSS']
ptsH	1.4641467599549094	15.0	2527232.0	phosphohistidinoprotein-hexose phosphotransferase component of PTS system (Hpr)	b2415	['ACMUMptspp', 'DHAPT', 'SBTptspp', 'ARBTptspp', 'TREptspp', 'GLCptspp', 'ACGAptspp', 'SUCptspp', 'MANptspp', 'GALTptspp', 'FRUptspp', 'FRUpts2pp', 'GAMptspp', 'ASCBptspp', 'ACMANAptspp', 'MANGLYCptspp', 'MNLptspp', 'MALTptspp']
ptsI	1.4069383302473035	15.0	2527424.0	PEP-protein phosphotransferase of PTS system (enzyme I)	b2416	['ACMUMptspp', 'DHAPT', 'SBTptspp', 'ARBTptspp', 'TREptspp', 'GLCptspp', 'ACGAptspp', 'SUCptspp', 'MANptspp', 'GALTptspp', 'FRUptspp', 'CHTBSptspp', 'FRUpts2pp', 'GAMptspp', 'ASCBptspp', 'ACMANAptspp', 'MANGLYCptspp', 'MNLptspp', 'MALTptspp']
yfeK	1.3758015583015681	15.0	2530700.0	uncharacterized protein	b2419
yfeS	1.5655809704417727	15.0	2531328.0	WGR domain protein	b2420
cysM	1.508502097746056	15.0	2532030.0	cysteine synthase B (O-acetylserine sulfhydrolase B)	b2421	['CYSS']
cysU	1.3789331133797051	15.0	2535424.0	sulfate/thiosulfate ABC transporter permease	b2424	['TSULabcpp', 'MOBDabcpp', 'SULabcpp', 'SELtpp', 'SLNTtpp']
ucpA	1.5363758444966948	15.0	2537472.0	furfural resistance protein, putative short-chain oxidoreductase	b2426
yfeW	1.4120819763691366	15.0	2541568.0	penicillin binding protein PBP4B; weak DD-carboxypeptidase activity	b2430
yfeX	1.4665338192631148	15.0	2543616.0	porphyrinogen oxidase, cytoplasmic	b2431
yfeY	1.3706916151956032	15.0	2543999.0	RpoE-regulated lipoprotein	b2432
eutR	1.421644615448153	15.0	2547712.0	eut operon transcriptional activator, AraC family	b2437
eutL	1.3873836628706298	15.0	2549099.0	putative ethanol utilization carboxysome structural protein	b2439
yffL	1.508214129291227	15.0	2553856.0	CPZ-55 prophage; uncharacterized protein	b2443
yffM	1.3625352872235774	15.0	2554880.0	CPZ-55 prophage; uncharacterized protein	b2444
yffO	1.398505332618061	15.0	2555469.0	CPZ-55 prophage; uncharacterized protein	b2446
yffQ	1.6915921474476705	15.0	2556950.0	CPZ-55 prophage; uncharacterized protein	b2448
yffR	1.5990587633007984	15.0	2557338.0	CPZ-55 prophage; uncharacterized protein	b2449
eutN	1.363445580876733	16.0	2565121.0	Ethanolamine catabolic microcompartment shell protein	b2456
eutQ	1.417687759803239	16.0	2568192.0	RmlC-like cupin domain protein	b2460
maeB	1.35605640211638	16.0	2569456.0	malic enzyme: putative oxidoreductase/phosphotransacetylase	b2463	['ME2']
tktB	1.4231993600699628	16.0	2572994.0	transketolase 2, thiamine triphosphate-binding	b2465	['TKT2', 'TKT1']
ypfG	1.5420738468347868	16.0	2575092.0	DUF1176 family protein	b2466
narQ	1.4147586588712897	16.0	2580480.0	sensory histidine kinase in two-component regulatory system with NarP	b2469
ypfM	1.578722282668045	16.0	2584192.0	stress-induced small enterobacterial protein	b4606
yffB	1.5338937950882237	16.0	2584605.0	putative ArsC family reductase	b2471
ypfN	1.446848309974079	16.0	2586120.0	putative membrane protein, UPF0370 family	b4547
ypfH	1.3964734219416617	16.0	2586624.0	palmitoyl-CoA esterase activity, uncertain physiological substrate	b2473
gcvR	1.4700900770760246	17.0	2593264.0	transcriptional repressor, regulatory protein accessory to GcvA	b2479
bcp	1.4989712694373318	17.0	2593836.0	peroxiredoxin; thiol peroxidase, thioredoxin-dependent	b2480	['THIORDXi']
hyfA	1.4683728606531117	17.0	2594816.0	hydrogenase 4, 4Fe-4S subunit	b2481	['FHL']
hyfJ	1.4090882604219217	18.0	2605056.0	putative processing element hydrogenase 4	b2490	['FHL']
yfgD	1.5474352961295805	18.0	2611200.0	putative oxidoreductase	b2495
hda	1.4989492223016194	18.0	2611433.0	ATPase regulatory factor involved in DnaA inactivation	b2496
purN	1.4043913368348793	18.0	2615592.0	phosphoribosylglycinamide formyltransferase 1	b2500	['GARFT']
ppx	1.494648973140338	18.0	2618473.0	exopolyphosphatase	b2502	['PPA', 'PPA2']
yfgF	1.4452852681731518	18.0	2621440.0	cyclic-di-GMP phosphodiesterase, anaerobic	b2503
yfgG	1.8900238282960011	18.0	2622648.0	uncharacterized protein	b2504
yfgH	1.7299047728416663	18.0	2623488.0	outer membrane integrity lipoprotein	b2505
yfgI	1.385653518022056	18.0	2623684.0	nalidixic acid resistance protein, putative periplasmic protein	b2506
guaB	1.3885786448660107	18.0	2625962.0	IMP dehydrogenase	b2508	['IMPD']
xseA	1.367624523363321	18.0	2627590.0	exonuclease VII, large subunit	b2509
bamB	1.468816543599662	18.0	2631680.0	BamABCDE complex OM biogenesis lipoprotein	b2512
yfgM	1.39128462319136	18.0	2632021.0	ancillary SecYEG translocon subunit; putative anti-RcsB factor	b2513
rodZ	1.4519650203081647	18.0	2635776.0	MreB assembly cytoskeletal protein	b2516
yfhM	1.4065921979105318	18.0	2640684.0	bacterial alpha2-macroglobulin colonization factor ECAM; anti-host protease defense factor; periplasmic inner membrane-anchored lipoprotein	b2520
sseB	1.569457231159844	18.0	2648064.0	rhodanase-like enzyme, sulfur transfer from thiosulfate	b2522
pepB	1.4664466924492334	18.0	2648433.0	aminopeptidase B	b2523	['AMPTASECG', 'AMPTASEPG']
iscX	1.3613003636013858	18.0	2649894.0	Fe(2+) donor and activity modulator for cysteine desulfurase	b2524
fdx	1.505714587376195	18.0	2650112.0	[2Fe-2S] ferredoxin	b2525
hscA	1.3705434480233007	18.0	2650443.0	DnaK-like molecular chaperone specific for IscU	b2526
hscB	1.4244239952020838	18.0	2652310.0	HscA co-chaperone, J domain-containing protein Hsc56; IscU-specific chaperone HscAB	b2527
trmJ	1.3904670077305312	18.0	2656256.0	tRNA mC32,mU32 2'-O-methyltransferase, SAM-dependent	b2532
suhB	1.4087855183730948	18.0	2656800.0	inositol monophosphatase	b2533	['MI1PP', 'G2PP']
yfhR	1.3950334841972933	18.0	2658304.0	putative S9 family prolyl oligopeptidase	b2534
hcaR	1.3935326153088152	18.0	2661364.0	hca operon transcriptional regulator	b2537
hcaE	1.4224178319406469	18.0	2662400.0	3-phenylpropionate dioxygenase, large (alpha) subunit	b2538	['PPPNDO', 'CINNDO']
hcaD	1.4360678106655291	18.0	2666496.0	phenylpropionate dioxygenase, ferredoxin reductase subunit	b2542	['PPPNDO', 'CINNDO']
yphA	1.5758720209610362	18.0	2666704.0	DoxX family inner membrane protein	b2543
yphB	1.5016902147338287	18.0	2667174.0	mutarotase superfamily protein, YphB family	b2544
yphC	1.4292605013676094	18.0	2668544.0	putative Zn-dependent NAD(P)-binding oxidoreductase	b2545
yphF	1.437794299196982	18.0	2672640.0	putative sugar ABC transporter periplasmic binding protein	b2548
glnB	1.4429736404104019	18.0	2680428.0	regulatory protein P-II for glutamine synthetase	b2553
glrR	1.3920951313743688	18.0	2680832.0	response regulator regulating glmY sRNA in two-component system with sensor protein GlrK	b2554
tadA	1.3934506858057536	18.0	2691072.0	tRNA-specific adenosine deaminase	b2559
yfhL	1.5473175523503793	18.0	2693120.0	putative 4Fe-4S cluster-containing protein	b2562
shoB	1.8821601715694345	18.0	2693504.0	toxic membrane protein	b4687
acpS	1.4617309123044722	18.0	2693976.0	holo-[acyl-carrier-protein] synthase 1	b2563	['ACPS1']
recO	1.4573732044980363	18.0	2695168.0	gap repair protein	b2565
rnc	1.4480979419809952	18.0	2697216.0	RNase III	b2567
lepB	1.3613467506200723	18.0	2697693.0	leader peptidase (signal peptidase I)	b2568
rseC	1.4217612680320244	18.0	2700680.0	SoxR iron-sulfur cluster reduction factor component	b2570
rseA	1.5208685467821574	18.0	2702112.0	anti-sigma factor	b2572
rpoE	1.479853618513104	18.0	2703360.0	RNA polymerase sigma E factor	b2573
nadB	1.4704123346787068	18.0	2703778.0	quinolinate synthase, L-aspartate oxidase (B protein) subunit	b2574	['ASPO3', 'ASPO6', 'ASPO5', 'ASPO4']
trmN	1.438244604036043	18.0	2705408.0	tRNA1(Val) (adenine(37)-N6)-methyltransferase	b2575
yfiE	1.4312832094119097	18.0	2707797.0	putative DNA-binding transcriptional regulator	b2577
grcA	1.61986089805785	18.0	2709504.0	autonomous glycyl radical cofactor	b2579	['OBTFL', 'PFL']
ung	1.4891597448403795	18.0	2710112.0	uracil-DNA-glycosylase	b2580
yfiF	1.4715743831252885	18.0	2711552.0	putative methyltransferase	b2581
trxC	1.506573901817924	18.0	2712093.0	thioredoxin 2	b2582	['PAPSR', 'TRDR', 'RNDR1', 'METSOXR2', 'RNDR2', 'RNDR4', 'METSOXR1', 'RNDR3', 'THIORDXi', 'DSBDR']
yfiP	1.337888282337274	18.0	2712581.0	DTW domain protein	b2583
pka	1.434463006326597	18.0	2713311.0	protein lysine acetyltransferase	b2584
pssA	1.3937262567210893	18.0	2716085.0	phosphatidylserine synthase; CDP-diacylglycerol-serine O-phosphatidyltransferase	b2585	['PSSA141', 'PSSA140', 'PSSA180', 'PSSA161', 'PSSA120', 'PSSA160', 'PSSA181']
yfiM	1.506822211234896	18.0	2717696.0	putative lipoprotein	b2586
rluD	1.4783403474901828	18.0	2728389.0	23S rRNA pseudouridine(1911,1915,1917) synthase	b2594
raiA	1.5953186790805807	18.0	2730512.0	cold shock protein associated with 30S ribosomal subunit	b2597
pheL	1.5928371604782277	18.0	2730957.0	pheA gene leader peptide	b2598
pheA	1.417732743801755	18.0	2732032.0	chorismate mutase and prephenate dehydratase, P-protein	b2599	['CHORM', 'PPNDH']
aroF	1.5163571742156638	18.0	2734080.0	3-deoxy-D-arabino-heptulosonate-7-phosphate synthase, tyrosine-repressible	b2601	['DDPA']
yfiL	1.6100548315152736	18.0	2734718.0	lipoprotein	b2602
yfiR	1.5839949215924798	18.0	2735233.0	putative periplasmic inhibitor of YfiN activity	b2603
yfiN	1.4718509333754086	18.0	2736128.0	putative membrane-anchored diguanylate cyclase	b2604
yfiB	1.388604788609606	18.0	2736983.0	OM lipoprotein putative positive effector of YfiN activity	b2605
rplS	1.4054499895499384	18.0	2737541.0	50S ribosomal subunit protein L19	b2606
rpsP	1.5999588198888355	18.0	2739295.0	30S ribosomal subunit protein S16	b2609
recN	1.4416100126015008	19.0	2745153.0	recombination and repair protein	b2616
ratB	1.4155523549929416	19.0	2747392.0	UPF0125 family protein	b2618
ratA	1.5161348251126732	19.0	2747646.0	toxic UPF0083 family protein inhibitor of 70S ribosome formation	b2619
smpB	1.569094113796188	19.0	2748416.0	tmRNA-binding trans-translation protein	b2620
intA	1.4741457660873152	19.0	2750464.0	CP4-57 prophage; integrase	b2622
yfjH	1.6557364225265545	19.0	2751002.0	CP4-57 prophage; uncharacterized protein	b2623
alpA	1.7130782705810779	19.0	2752002.0	CP4-57 prophage; DNA-binding transcriptional activator	b2624
yfjI	1.8112965418727274	19.0	2752512.0	CP4-57 prophage; uncharacterized protein	b2625
yfjJ	1.6746018923633308	19.0	2753905.0	CP4-57 prophage; uncharacterized protein	b2626
yfjK	1.473103412007027	19.0	2754709.0	radiation resistance protein; DEAD/H helicase-like protein; CP4-57 putative defective prophage	b2627
yfjL	1.4337037719728987	19.0	2756895.0	CP4-57 putative defective prophage, DUF4297/DUF1837 polymorphic toxin family protein	b2628
yfjM	1.8055348876638941	19.0	2758871.0	CP4-57 prophage; uncharacterized protein	b2629
rnlA	1.513731892728186	19.0	2759276.0	CP4-57 prophage; RNase LS	b2630
rnlB	1.6009157042636937	19.0	2760704.0	CP4-57 prophage; uncharacterized protein	b2631
yfjP	1.4175261429506756	19.0	2761068.0	CP4-57 prophage; 50S ribosome-binding GTPase family protein	b2632
yfjQ	1.3764407685122952	19.0	2762752.0	CP4-57 prophage; uncharacterized protein	b2633
yfjR	1.4741696683400738	19.0	2763061.0	CP4-57 prophage; putative DNA-binding transcriptional regulator	b2634
yfjS	1.4999854411852187	19.0	2764039.0	CP4-57 prophage; uncharacterized protein	b2636
yfjT	1.4939200112675177	19.0	2764800.0	CP4-57 prophage; putative periplasmic protein	b2637
yfjU	1.4572878561167673	19.0	2765360.0	No_gene_product	b2638
yfjV	1.3719554311263134	19.0	2765525.0	No_gene_product	b2641
yfjW	1.702785910045573	19.0	2766676.0	CP4-57 prophage; putative inner membrane protein	b2642
ypjI	1.4767546396938127	19.0	2768903.0	No_gene_product	b4644
yfjY	1.3817687443206899	19.0	2769744.0	CP4-57 prophage; putative DNA repair protein	b2644
yfjZ	1.3760460768440008	19.0	2770473.0	CP4-57 prophage; antitoxin of the YpjF-YfjZ toxin-antitoxin system	b2645
ypjF	1.6329727911674818	19.0	2770944.0	CP4-57 prophage; toxin of the YpjF-YfjZ toxin-antitoxin system	b2646
ypjA	1.4482848504182961	19.0	2771504.0	adhesin-like autotransporter	b2647
pinH	1.720109286555699	19.0	2776576.0	No_gene_product	b2648
ypjC	2.0271766029052376	19.0	2777088.0	No_gene_product	b2650
ygaQ	1.680084975451209	19.0	2779755.0	No_gene_product	b4462
csiD	1.4347769092215674	19.0	2783232.0	carbon starvation protein	b2659
lhgO	1.4118960876251956	19.0	2783340.0	L-2-hydroxyglutarate oxidase	b2660
yqaE	1.3971717597379931	20.0	2790228.0	cyaR sRNA-regulated protein	b2666
ygaV	1.617600730914827	20.0	2790569.0	tributyltin-inducible repressor of ygaVP	b2667
ygaP	1.5599841230000842	20.0	2790878.0	DUF2892 family inner membrane rhodanese	b2668
stpA	1.6002773046966596	20.0	2791449.0	DNA binding protein, nucleoid-associated	b2669
alaE	1.4918651611559324	20.0	2792522.0	alanine exporter, alanine-inducible, stress-responsive	b2670
ygaC	1.3645158706391392	20.0	2793008.0	uncharacterized protein	b2671
ygaM	1.3673726968612565	20.0	2793504.0	putative membrane-anchored DUF883 family ribosome-binding protein	b2672
nrdH	1.500125204500568	20.0	2794081.0	hydrogen donor for NrdEF electron transport system; glutaredoxin-like protein	b2673
nrdI	1.5401210109925083	20.0	2794323.0	NrdEF cluster assembly flavodoxin	b2674
nrdF	1.3760665844882995	20.0	2797568.0	ribonucleoside-diphosphate reductase 2, beta subunit, ferritin-like protein	b2676	['RNDR3b', 'RNDR1b', 'RNDR4b', 'RNDR2b']
proV	1.417627590236514	20.0	2798173.0	glycine betaine/proline ABC transporter periplasmic binding protein	b2677	['PROabcpp', 'CRNDabcpp', 'CRNabcpp', 'CTBTabcpp']
proX	1.427425877776936	20.0	2800490.0	glycine betaine/proline ABC transporter periplasmic binding protein; cold shock protein	b2679	['PROabcpp', 'CRNDabcpp', 'CRNabcpp', 'CTBTabcpp']
ygaY	1.4595798643181568	20.0	2801674.0	No_gene_product	b2681
ygaZ	1.466889802185349	20.0	2803712.0	putative L-valine exporter, norvaline resistance protein	b2682	['VALt2rpp']
ygaH	1.4776805172227576	20.0	2803712.0	putative L-valine exporter, norvaline resistance protein	b2683	['VALt2rpp']
mprA	1.594066984273699	20.0	2804128.0	transcriptional repressor of microcin B17 synthesis and multidrug efflux	b2684
luxS	1.523537002374754	20.0	2807808.0	S-ribosylhomocysteine lyase	b2687	['RHCCE']
yqaB	1.4751596094362407	20.0	2810295.0	fructose-1-P and 6-phosphogluconate phosphatase	b2690	['PGMT']
csrA	1.4298157971213385	20.0	2812416.0	pleiotropic regulatory protein for carbon source metabolism	b2696
recA	1.4523024530813884	20.0	2816066.0	DNA recombination and repair protein; ssDNA-dependent ATPase; synaptase; ssDNA and dsDNA binding protein; ATP-dependent homologous DNA strand exchanger; recombinase A; LexA autocleavage cofactor	b2699
pncC	1.6746411686501506	20.0	2817207.0	nicotinamide-nucleotide amidohydrolase; NMN amidohydrolase	b2700
mltB	1.4847257581027067	20.0	2818048.0	membrane-bound lytic murein transglycosylase B	b2701	['MLTGY1pp', 'MLTGY4pp', 'MLTGY3pp', 'MLTGY2pp']
srlA	1.420484605908516	20.0	2819190.0	glucitol/sorbitol-specific enzyme IIC component of PTS	b2702	['SBTptspp']
srlM	1.3848461973034238	20.0	2822144.0	sorbitol=responsive srl operon transcriptional activator	b2706
srlR	1.4012108314204466	20.0	2822405.0	sorbitol-inducible srl operon transcriptional repressor	b2707
srlQ	1.4294730880165039	20.0	2823171.0	D-arabinose 5-phosphate isomerase	b2708	['A5PISO']
norR	1.5359949548439296	20.0	2824133.0	anaerobic nitric oxide reductase DNA-binding transcriptional activator	b2709
hypF	1.4674137426295089	20.0	2828531.0	carbamoyl phosphate phosphatase and [NiFe] hydrogenase maturation protein	b2712
hydN	1.499468895101702	20.0	2830936.0	formate dehydrogenase-H, [4Fe-4S] ferredoxin subunit	b2713
ascG	1.4324226672118539	20.0	2832384.0	asc operon transcriptional repressor; prpBC operon repressor	b2714
ascB	1.5390790042667692	20.0	2834432.0	cryptic 6-phospho-beta-glucosidase	b2716
hycI	1.6222417333895214	20.0	2835931.0	protease involved in processing C-terminal end of HycE	b2717
hycH	1.5503455921651808	20.0	2836480.0	hydrogenase 3 maturation protein	b2718
hycG	1.5102956479674672	20.0	2836801.0	hydrogenase 3 and formate hydrogenase complex, HycG subunit	b2719	['FHL', 'HYD1pp']
hycF	1.4259063638012803	20.0	2837568.0	formate hydrogenlyase complex iron-sulfur protein	b2720	['FHL', 'HYD1pp']
hycE	1.391455918010154	20.0	2838120.0	hydrogenase 3, large subunit	b2721	['FHL', 'HYD1pp']
hycD	1.4553893901204797	20.0	2840576.0	hydrogenase 3, membrane subunit	b2722	['FHL', 'HYD1pp']
hycB	1.4169529608107594	20.0	2842624.0	hydrogenase 3, Fe-S subunit	b2724	['FHL', 'HYD1pp']
hycA	1.4039233388579686	20.0	2843332.0	regulator of the transcriptional regulator FhlA	b2725
hypA	1.4783844322431468	20.0	2844005.0	protein involved in nickel insertion into hydrogenases 3	b2726
hypD	1.3663459055063065	20.0	2845494.0	hydrogenase maturation protein	b2729
hypE	1.3724774249624954	20.0	2846720.0	carbamoyl dehydratase, hydrogenases 1,2,3 maturation protein	b2730
pphB	1.6201093898521404	20.0	2853118.0	serine/threonine-specific protein phosphatase 2	b2734
ygbI	1.3866601874017437	20.0	2853825.0	DeoR family putative transcriptional regulator	b2735
ygbJ	1.38576647216253	20.0	2854912.0	putative dehydrogenase	b2736
ygbK	1.4050054675402197	20.0	2855693.0	FliA-regulated DUF1537 family protein	b2737
ygbM	1.441900659814934	20.0	2857594.0	putative hydroxypyruvate isomerase	b2739
ygbN	1.448381363431954	20.0	2859008.0	putative transporter	b2740
rpoS	1.5138205101954783	20.0	2859917.0	RNA polymerase, sigma S (sigma 38) factor	b2741
nlpD	1.416114376543007	20.0	2861056.0	activator of AmiC murein hydrolase activity, lipoprotein	b2742
pcm	1.4083361336603482	20.0	2862251.0	L-isoaspartate protein carboxylmethyltransferase type II	b2743
ispD	1.4082461010212861	20.0	2865152.0	4-diphosphocytidyl-2C-methyl-D-erythritol synthase	b2747	['MEPCT']
cysC	1.453177293537811	20.0	2867200.0	adenosine 5'-phosphosulfate kinase	b2750	['ADSK']
ygbF	1.5263000715870993	20.0	2871927.0	CRISPR adaptation ssRNA endonuclease	b2754
ygbT	1.377645706149491	20.0	2872213.0	multifunctional endonuclease Cas1, CRISPR adaptation protein; DNA repair enzyme	b2755
casE	1.489768774240665	20.0	2873344.0	CRISPR RNA precursor cleavage enzyme; CRISP RNA (crRNA) containing Cascade antiviral complex protein	b2756
casC	1.5024324381566434	20.0	2875392.0	CRISP RNA (crRNA) containing Cascade antiviral complex protein	b2758
casB	1.5059124923380225	20.0	2875513.0	CRISP RNA (crRNA) containing Cascade antiviral complex protein	b2759
casA	1.5643240677279013	20.0	2875988.0	CRISP RNA (crRNA) containing Cascade antiviral complex protein	b2760
ygcB	1.4723961387115247	20.0	2877911.0	Cascade complex anti-viral R-loop helicase-annealase Cas3	b2761
cysH	1.5818970058954795	20.0	2881536.0	phosphoadenosine phosphosulfate reductase; PAPS reductase, thioredoxin dependent	b2762	['PAPSR', 'PAPSR2']
cysJ	1.4846548607049361	20.0	2883584.0	sulfite reductase, alpha subunit, flavoprotein	b2764	['FMNRx2', 'FADRx2', 'FLVR', 'SULRi']
queD	1.4574341149566667	20.0	2885632.0	6-pyruvoyl tetrahydrobiopterin synthase (PTPS)	b2765	['CPH4S']
ygcN	1.4138925130072806	20.0	2886015.0	putative oxidoreductase	b2766
ygcO	1.5116658312991973	20.0	2887277.0	putative 4Fe-4S cluster-containing protein	b2767
ygcP	1.4375685415290118	20.0	2887680.0	putative antiterminator regulatory protein	b2768
ygcR	1.4805182837264417	20.0	2889728.0	putative flavoprotein	b2770
ygcU	1.4761845013895303	20.0	2891776.0	putative FAD-linked oxidoreductase	b4463
ygcW	1.560524378555377	20.0	2892846.0	putative SDR family oxidoreductase	b2774
yqcE	1.3740594903015573	20.0	2893950.0	putative MFS transporter, inner membrane protein	b2775
ygcE	1.566791181495983	20.0	2895254.0	putative kinase	b2776
queE	1.5095857563958655	20.0	2898105.0	7-carboxy-7-deazaguanine synthase; queosine biosynthesis	b2777
yqcG	2.1674491603161448	20.0	2898944.0	membrane stress resistance protein	b4682
ygcG	1.7423719364960484	20.0	2899069.0	TPM domain protein, putative phosphatase	b2778
pyrG	1.443150867606898	20.0	2901387.0	CTP synthetase	b2780	['CTPS2']
mazG	1.5136361103951343	20.0	2903252.0	nucleoside triphosphate pyrophosphohydrolase	b2781	['NTPP8', 'NTPP6', 'NTPP7', 'NTPP1', 'NTPP3', 'NTPP4', 'NTPP5', 'NTPP2']
mazF	1.529537165958782	20.0	2904114.0	mRNA interferase toxin, antitoxin is MazE	b2782
relA	1.3968920548518113	20.0	2904775.0	(p)ppGpp synthetase I/GTP pyrophosphokinase	b2784	['GTPDPK', 'GDPDPK']
rlmD	1.4734539307000407	20.0	2908160.0	23S rRNA m(5)U1939 methyltransferase, SAM-dependent	b2785
barA	1.4523685182910464	20.0	2908415.0	hybrid sensory histidine kinase, in two-component regulatory system with UvrY	b2786
gudD	1.4571423938656511	20.0	2912256.0	D-glucarate dehydratase 1	b2787	['GLCRD']
truC	1.3627792788704003	20.0	2916360.0	tRNA(Ile1,Asp) pseudouridine(65) synthase	b2791
queF	1.5323052930700791	20.0	2918706.0	7-cyano-7-deazaguanine reductase (NADPH-dependent)	b2794	['CDGR']
sdaC	1.46505534202178	20.0	2922496.0	putative serine transporter	b2796	['SERt2rpp']
sdaB	1.4405241607906563	20.0	2922934.0	L-serine dehydratase 2	b2797	['SERD_L']
ygdG	1.443667168913175	20.0	2924544.0	Ssb-binding protein, misidentified as ExoIX	b2798
fucA	1.6418388811460214	20.0	2926592.0	L-fuculose-1-phosphate aldolase	b2800	['FCLPA']
fucP	1.6361607445184114	20.0	2928640.0	L-fucose transporter	b2801	['FUCtpp']
fucI	1.4035844796101418	20.0	2928942.0	L-fucose isomerase	b2802	['FCI']
fucK	1.4175470020925505	20.0	2930796.0	L-fuculokinase	b2803	['FCLK']
fucU	1.5171096604573213	20.0	2932246.0	L-fucose mutarotase	b2804
fucR	1.4970733235817912	20.0	2932736.0	l-fucose operon activator	b2805
ygdD	1.4522749231369554	20.0	2934784.0	UPF0382 family inner membrane protein	b2807
gcvA	1.444380066806333	20.0	2935008.0	glycine cleavage system transcriptional activator; autorepressor	b2808
ygdI	1.4289785689776042	20.0	2936320.0	DUF903 family verified lipoprotein	b2809
csdE	1.4996957071213763	20.0	2937900.0	CsdA-binding activator; Fe-S protein	b2811
ptrA	1.4315464911363425	21.0	2949354.0	protease III	b2821
recC	1.4925195502067925	21.0	2952418.0	exonuclease V (RecBCD complex), gamma chain	b2822
ppdC	1.4386631669569387	21.0	2955799.0	putative prepilin peptidase-dependent protein	b2823
lgt	1.4132826328293007	21.0	2959360.0	phosphatidylglycerol-prolipoprotein diacylglyceryl transferase	b2828
ptsP	1.4528719574171263	21.0	2959546.0	PEP-protein phosphotransferase enzyme I; GAF domain containing protein	b2829
rppH	1.5856146795562611	21.0	2961805.0	RNA pyrophosphohydrolase	b2830
mutH	1.6036945596083134	21.0	2963456.0	methyl-directed mismatch repair protein	b2831
ygdQ	1.489411635751662	21.0	2963778.0	UPF0053 family inner membrane protein	b2832
ygdR	1.6273758202143176	21.0	2964629.0	DUF903 family verified lipoprotein	b2833
tas	1.3830551558886628	21.0	2965504.0	putative NADP(H)-dependent aldo-keto reductase	b2834
ygeA	1.4527029045270756	22.0	2973696.0	Asp/Glu_racemase family protein	b2840
araE	1.5000569048373291	22.0	2974122.0	arabinose transporter	b2841	['ARBt2rpp']
kduD	1.4221329096368807	22.0	2975855.0	2-dehydro-3-deoxy-D-gluconate 5-dehydrogenase; KDG oxidoreductase; 20-ketosteroid reductase	b2842
kduI	1.4571904160947344	22.0	2976646.0	hexuronate isomerase	b2843
yqeF	1.5089245459569613	22.0	2977792.0	short chain acyltransferase	b2844
yqeG	1.4190354711594497	22.0	2979840.0	putative transporter	b2845
yqeH	1.7153611418055061	22.0	2980894.0	putative LuxR family transcriptional regulator	b2846
yqeI	1.7550181873564419	22.0	2981888.0	putative transcriptional regulator	b2847
yqeJ	2.092273451388184	22.0	2982662.0	uncharacterized protein	b2848
yqeL	2.1948535734090213	22.0	2983177.0	uncharacterized protein	b4683
yqeK	2.19801873291084	22.0	2983293.0	uncharacterized protein	b2849
ygeF	2.09181686958039	22.0	2983936.0	No_gene_product	b2850
ygeG	2.092581113079468	22.0	2984626.0	SycD-like chaperone family TPR-repeat-containing protein	b2851
ygeH	2.056371211374035	22.0	2985452.0	putative transcriptional regulator	b2852
ygeI	2.3403562268887863	22.0	2987008.0	uncharacterized protein	b2853
pbl	1.908430085520435	22.0	2987297.0	No_gene_product	b2854
ygeK	1.6617321141906776	22.0	2988032.0	No_gene_product	b2856
ygeN	1.9163663942841687	22.0	2988672.0	No_gene_product	b2858
ygeO	1.6220489257758794	22.0	2989320.0	No_gene_product	b2859
ygeQ	1.6927607777736655	22.0	2992128.0	No_gene_product	b2863
ygeV	1.4721630450355017	22.0	2998272.0	putative sigma-54-interacting transcriptional activator	b2869
ygeW	1.3680760820873703	22.0	3000320.0	putative carbamoyltransferase	b2870
yqeA	1.4429895026970263	22.0	3004819.0	putative amino acid kinase	b2874	['CBMKr']
mocA	1.6803681647249082	22.0	3008518.0	CTP:molybdopterin cytidylyltransferase	b2877	['MOCDS']
ygfK	1.4234878572675085	22.0	3009418.0	putative Fe-S subunit oxidoreductase subunit	b2878
ygfM	1.426166154437247	22.0	3014656.0	putative oxidoreductase	b2880
xanQ	1.5224209084585898	22.0	3017709.0	xanthine permease	b2882	['XANt2pp']
ygfS	1.5415692906344287	22.0	3021882.0	putative 4Fe-4S ferredoxin-type oxidoreductase subunit	b2886
ygfT	1.4096415311781332	22.0	3022848.0	putative oxidoreductase, Fe-S subunit/nucleotide-binding subunit	b2887
yqfG	1.6949197457258731	22.0	3026175.0	uncharacterized protein	b4684
idi	1.5107420162111442	22.0	3026944.0	isopentenyl diphosphate isomerase	b2889	['IPDDI']
prfB	1.4321119779176488	22.0	3028992.0	peptide chain release factor RF-2	b2891
recJ	1.3898702334982715	22.0	3031040.0	ssDNA exonuclease, 5' --> 3'-specific	b2892
xerD	1.3623646678908787	22.0	3033088.0	site-specific tyrosine recombinase	b2894
sdhE	1.4849228870197755	22.0	3034162.0	flavinator of succinate dehydrogenase; antitoxin of CptAB toxin-antitoxin pair	b2897
ygfZ	1.494061792316245	22.0	3035136.0	iron-sulfur cluster repair protein, plumbagin resistance	b2898
yqfA	1.515830675210015	22.0	3035847.0	hemolysin III family HylIII inner membrane protein	b2899
yqfB	1.5213923310560267	22.0	3036672.0	UPF0267 family protein	b2900
bglA	1.51052022540098	22.0	3037020.0	6-phospho-beta-glucosidase A	b2901	['AB6PGH']
ygfF	1.3856287562020237	22.0	3039232.0	putative NAD(P)-dependent oxidoreductase	b2902
gcvH	1.5418339359859312	22.0	3042518.0	glycine cleavage complex lipoylprotein	b2904	['GLYCL']
gcvT	1.4374609184071618	22.0	3043328.0	aminomethyltransferase, tetrahydrofolate-dependent, subunit (T protein) of glycine cleavage complex	b2905	['GLYCL']
ubiI	1.4409986685766383	22.0	3045376.0	2-octaprenylphenol hydroxylase, FAD-dependent	b2906
ubiH	1.5049807939364852	22.0	3045698.0	2-octaprenyl-6-methoxyphenol hydroxylase, FAD/NAD(P)-binding	b2907	['OMPHHX']
fau	1.4344837291418575	22.0	3049599.0	5-formyltetrahydrofolate cyclo-ligase family protein	b2912	['FOMETRi']
ibsC	1.420063909308015	22.0	3050248.0	toxic membrane protein	b4665
serA	1.4278245055280214	22.0	3051520.0	D-3-phosphoglycerate dehydrogenase	b2913	['PGCD']
rpiA	1.4483261502628115	22.0	3052024.0	ribose 5-phosphate isomerase, constitutive	b2914	['RPI']
yqfE	1.5021137680467143	22.0	3053056.0	No_gene_product	b2915
argP	1.3853548919624188	22.0	3053568.0	transcriptional regulator for arginine transport and DNA replication genes; replication initiation inhibitor	b2916
scpB	1.4019860273469846	22.0	3057664.0	methylmalonyl-CoA decarboxylase, biotin-independent	b2919	['MMCD']
scpC	1.4195164248955592	22.0	3058160.0	propionyl-CoA:succinate CoA transferase	b2920	['PPCSCT']
yggE	1.4481620138362137	22.0	3060698.0	oxidative stress defense protein	b2922
argO	1.6371505277614504	22.0	3061760.0	arginine transporter	b2923	['LYSt3pp', 'ARGt3pp']
mscS	1.4461882304135816	22.0	3062305.0	mechanosensitive channel protein, small conductance	b2924
fbaA	1.447949561015521	22.0	3063808.0	fructose-bisphosphate aldolase, class II	b2925	['FBA', 'FBA3']
pgk	1.556989705567291	22.0	3065856.0	phosphoglycerate kinase	b2926	['PGK']
epd	1.389851274352687	22.0	3066030.0	D-erythrose 4-phosphate dehydrogenase	b2927	['E4PD']
yggC	1.385953580192998	22.0	3067904.0	putative PanK family P-loop kinase	b2928
yggD	1.4941521286998607	22.0	3068044.0	MtlR family putative transcriptional repressor	b2929
yggF	1.5083391400942612	22.0	3068575.0	fructose 1,6 bisphosphatase isozyme	b2930	['FBP']
cmtA	1.4238595715586357	22.0	3072000.0	putative mannitol-specific PTS IIB and IIC components	b2933
cmtB	1.641150315623927	22.0	3072245.0	putative mannitol-specific enzyme IIA component of PTS	b2934
loiP	1.4415390693765155	22.0	3075271.0	Phe-Phe periplasmic metalloprotease, OM lipoprotein; low salt-inducible; Era-binding heat shock protein	b2936
speA	1.4454412816763942	22.0	3077293.0	biosynthetic arginine decarboxylase, PLP-binding	b2938	['ARGDCpp']
yqgB	1.7129516845361128	22.0	3079278.0	uncharacterized protein	b2939
yqgC	1.5951201575923923	22.0	3079680.0	uncharacterized protein	b2940
galP	1.3963514781317776	22.0	3081642.0	D-galactose transporter	b2943	['GALt2pp', 'GLCt2pp']
yggI	1.5853208499164024	22.0	3083113.0	Zn-dependent metalloprotease-related protein	b2944
endA	1.5348402853738827	22.0	3084288.0	DNA-specific endonuclease I	b2945
rsmE	1.4076996004895772	22.0	3084492.0	16S rRNA m(3)U1498 methyltransferase, SAM-dependent	b2946
yqgE	1.7021739260632556	22.0	3086336.0	uncharacterized protein	b2948
yqgF	1.7582776848523543	22.0	3086858.0	putative Holliday junction resolvase	b2949
yggR	1.414128663200604	22.0	3088384.0	putative PilT family AAA+ ATPase	b2950
yggT	1.5658870806729928	22.0	3089178.0	putative inner membrane protein; compensates for loss in K+ uptake	b2952
yggU	1.5152142352899916	22.0	3089920.0	UPF0235 family protein	b2953
rdgB	1.4114998126236282	22.0	3090432.0	dITP/XTP pyrophosphatase	b2954	['NTPP11', 'NTPP9', 'NTPP10']
yggW	1.4584572317988596	22.0	3090625.0	HemN family putative oxidoreductase	b2955
ansB	1.4292454996952464	22.0	3093040.0	periplasmic L-asparaginase 2	b2957	['GLUNpp', 'ASNNpp']
yggL	1.4944406223120537	22.0	3095165.0	DUF469 family protein	b2959
mutY	1.4127807158387917	22.0	3096576.0	adenine DNA glycosylase	b2961
mltC	1.4284679856413165	22.0	3098624.0	membrane-bound lytic murein transglycosylase C	b2963	['MLTGY1pp', 'MLTGY4pp', 'MLTGY3pp', 'MLTGY2pp']
nupG	1.3740453964704014	22.0	3099072.0	nucleoside transporter	b2964	['ADNt2pp', 'DCYTt2pp', 'INSt2pp', 'URIt2pp', 'DURIt2pp', 'DINSt2pp', 'DGSNt2pp', 'CYTDt2pp', 'DADNt2pp', 'THMDt2pp', 'GSNt2pp']
yqgA	1.566395107682852	22.0	3102911.0	DUF554 family putative inner membrane protein	b2966
yghD	1.4051062578728364	22.0	3103948.0	putative membrane-anchored secretion pathway M-type protein	b2968
yghE	1.4164415415179339	22.0	3104768.0	No_gene_product	b2969
yghF	1.5083143570416786	22.0	3105451.0	No_gene_product	b2970
yghG	1.491084754348059	22.0	3106816.0	secretin (GspDbeta) OM localization lipoprotein pilotin	b2971
pppA	1.4420953829082817	22.0	3106901.0	bifunctional prepilin leader peptidase/ methylase	b2972
yghJ	1.4477518226495742	22.0	3107908.0
glcA	1.4477843033774036	22.0	3112960.0	glycolate transporter	b2975	['GLYCLTt2rpp', 'L__LACt2rpp', 'D__LACt2pp']
glcB	1.3811041220912659	22.0	3114992.0	malate synthase G	b2976	['MALS']
glcG	1.5468441432536424	22.0	3117185.0	DUF336 family protein	b2977
glcF	1.4841232902259756	22.0	3117594.0	glycolate oxidase 4Fe-4S iron-sulfur cluster subunit	b4467	['GLYCTO4', 'GLYCTO2', 'GLYCTO3']
glcC	1.3940786142776362	22.0	3121630.0	glycolate-inducible glc operon transcriptional repressor; autorepressor	b2980
yghO	1.4146067861978295	22.0	3123200.0	No_gene_product	b2981
ygiZ	1.758707229305117	23.0	3165237.0	inner membrane protein	b3027
yqiI	1.360732267466341	24.0	3184640.0	fimbrial protein	b3048
glgS	1.4460660760504715	24.0	3185152.0	motility and biofilm regulator	b3049
ibsE	1.3717040747853633	24.0	3188499.0	toxic membrane protein	b4666
tdcA	1.4124277453808873	25.0	3260416.0	tdc operon transcriptional activator	b3118
yhaB	1.6038153987750365	25.0	3261212.0	uncharacterized protein	b3120
yhaC	1.5813860800913706	25.0	3262464.0	pentapetide repeats-related protein	b3121
agaB	1.3493468095269128	26.0	3277528.0	N-acetylgalactosamine-specific enzyme IIB component of PTS	b3138
yhbP	1.363649467810548	27.0	3293184.0	UPF0306 family protein	b3154
yrbN	1.4087084801836485	28.0	3301248.0	uncharacterized protein	b4685
rbfA	1.3843051521729288	28.0	3306135.0	30s ribosome binding factor	b3167
greA	1.3561190142560506	29.0	3321856.0	transcript cleavage factor	b3181
gltF	1.4454793308899476	30.0	3354624.0	periplasmic protein	b3214
yhdU	1.3733716552861444	31.0	3405979.0	putative membrane protein	b3263
yhhZ	1.4438543607490022	32.0	3575808.0	putative Hcp1 family polymorphic toxin protein; putative colicin-like DNase/tRNase activity	b3442
yhhI	1.615346825841438	33.0	3618816.0	putative transposase	b3484
hokA	1.478401200272315	34.0	3713807.0	toxic polypeptide, small	b4455
mokA	1.4801933853574152	34.0	3713807.0	No_gene_product	b4647
yibA	1.4367134331793114	35.0	3760128.0	putative immunity protein for polymorphic toxin RhsA; HEAT-domain protein; lethality reduction protein	b3594
yibG	1.482042833560608	35.0	3761536.0	TPR-like repeat protein	b3596
yibV	1.4946361774491925	35.0	3762704.0	No_gene_product	b4615
waaL	1.4072904695537325	36.0	3790848.0	O-antigen ligase	b3622	['ECA4OALpp', 'O16A4Lpp']
waaU	1.5229947500988454	36.0	3791598.0	lipopolysaccharide core biosynthesis	b3623	['HEPT4']
waaJ	1.4677378784413864	36.0	3794944.0
waaS	1.5325095343945674	36.0	3797540.0	lipopolysaccharide rhamnose:KdoIII transferase; lipopolysaccharide core biosynthesis protein	b3629	['RHAT1']
tnaC	1.4083908458025474	37.0	3881856.0	tryptophanase leader peptide	b3707
yjbM	1.3942870717366191	38.0	4250526.0	uncharacterized protein	b4048
yjbS	1.5249953613235514	39.0	4258816.0	uncharacterized protein	b4621
yjgL	1.462076306363703	40.0	4465253.0	SopA-central-domain-like hexapeptide repeat protein	b4253
