# Supplementary material for: The genetic basis for adaptation of model-designed syntrophic co-cultures
Source: PLoS Comput Biol. 2019 Mar 1;15(3):e1006213. doi: 10.1371/journal.pcbi.1006213 (PMC6415869; doi:10.1371/journal.pcbi.1006213)
Supplement: S4 Data — Genes with read coverage meeting the duplication criteria. Separate spreadsheets are provided for all samples using the mutant pair, ale number, flask number, isolate number, and replicate number to identify each sample. (ZIP) [file pcbi.1006213.s004.zip › S4_Data/hisD_gltA_10_23_1_1_genes.csv]

	Multiplicity	Group Number	Start Position	Product	Gene	iJO1366 Reactions
hokC	1.6652611226675236	1.0	16896.0	toxic membrane protein, small	b4412
mokC	1.5830333779707697	1.0	16896.0	regulatory protein for HokC, overlaps CDS of hokC	b0018
yafY	1.485407886523518	2.0	262144.0	lipoprotein, inner membrane; degP regulator; CP4-6 prophage	b0251
yaiA	1.4696625159544738	3.0	402434.0	OxyR-regulated conserved protein	b0389
peaD	1.5209379095124207	4.0	561831.0	No_gene_product	b4508
rzoD	1.3516201229933285	5.0	573952.0	DLP12 prophage; putative lipoprotein	b4510
tfaR	2.0073439242305007	6.0	1426667.0	Rac prophage; putative tail fiber assembly protein	b1373
pptA	1.43701077611321	7.0	1527308.0	4-oxalocrotonate tautomerase	b1461
tfaQ	2.05104365663099	8.0	1628566.0	Qin prophage; putative tail fibre assembly protein	b1546
ftnB	1.3427810831020357	9.0	1980416.0	ferritin B, putative ferrous iron reservoir	b1902
wzb	1.775850769363312	10.0	2129135.0	colanic acid production protein-tyrosine-phosphatase; Wzc-P dephosphorylase	b2061
udk	1.3819219247767207	10.0	2136064.0	uridine/cytidine kinase	b2066	['URIK2', 'CYTDK2']
yegL	1.7410147041115545	11.0	2146304.0	VMA domain protein	b2073
ogrK	1.653522228360581	12.0	2160782.0	orphan Ogr protein, positive regulator of P2 growth	b2082
gatA	1.4758465655093778	13.0	2168075.0	galactitol-specific enzyme IIA component of PTS	b2094	['GALTptspp']
gatZ	1.6029964279473357	13.0	2168832.0	D-tagatose 1,6-bisphosphate aldolase 2, subunit	b2095	['TGBPA']
fbaB	1.508872868309899	13.0	2170990.0	fructose-bisphosphate aldolase class I	b2097	['FBA']
yehB	1.4676481179156593	14.0	2181908.0	putative outer membrane protein	b2109
yehE	1.343529444850478	14.0	2186240.0	DUF2574 family protein	b2112
yejA	1.5590507596270293	15.0	2265842.0	microcin C ABC transporter periplasmic binding protein	b2177
yejL	1.6224010056703113	16.0	2277607.0	UPF0352 family protein	b2187
ccmH	1.5418165375851842	16.0	2285568.0	heme lyase, CcmH subunit	b2194
ccmD	1.500604412869406	16.0	2288855.0	cytochrome c biogenesis protein; heme export ABC transporter holo-CcmE release factor	b2198	['PHEMEabcpp']
ccmC	1.7048022778645269	16.0	2289664.0	heme export ABC transporter permease; CcmE-interacting protein	b2199	['PHEMEabcpp']
napH	1.5314968836701681	16.0	2292193.0	ferredoxin-type protein	b2204	['NO3R1bpp']
apbE	1.5608725056901869	17.0	2304000.0	putative thiamine-synthetic flavin transferase lipoprotein	b2214
ubiG	1.7574791062772404	18.0	2333045.0	bifunctional 3-demethylubiquinone-9 3-methyltransferase/ 2-octaprenyl-6-hydroxy phenol methylase	b2232	['DMQMT', 'OHPHM']
yfaL	1.5064728977090136	18.0	2334720.0	adhesin	b2233
nrdB	1.5568803382620249	18.0	2340864.0	ribonucleoside-diphosphate reductase 1, beta subunit, ferritin-like protein	b2235	['RNDR4', 'RNDR3', 'RNDR2', 'RNDR1']
yfaH	1.7116403824732098	18.0	2343129.0	No_gene_product	b2238
glpB	1.4998871594916834	18.0	2347743.0	anaerobic sn-glycerol-3-phosphate dehydrogenase membrane anchor subunit	b2242	['G3PD5', 'G3PD7', 'G3PD6']
rhmA	1.6105961653482173	18.0	2351520.0	2-keto-3-deoxy-L-rhamnonate aldolase	b2245
arnA	1.4982741114846436	19.0	2361517.0	fused UDP-L-Ara4N formyltransferase/UDP-GlcA C-4'-decarboxylase	b2255	['UDPGDC', 'ULA4NFT']
arnF	1.6068272002185156	19.0	2366370.0	undecaprenyl phosphate-alpha-L-ara4N exporter; flippase ArnEF subunit	b2258	['ULA4Ntppi']
pmrD	1.3929717716014955	19.0	2366976.0	inactive two-component system connector protein	b2259
elaB	1.4308068963929146	20.0	2374200.0	putative membrane-anchored DUF883 family ribosome-binding protein	b2266
yfbM	1.4215410213096642	21.0	2380412.0	DUF1877 family protein	b2272
yfbO	1.544196044503375	21.0	2382113.0	uncharacterized protein	b2274
nuoK	1.6441217334345741	21.0	2388521.0	NADH:ubiquinone oxidoreductase, membrane subunit K	b2279	['NADH18pp', 'NADH17pp', 'NADH16pp']
nuoJ	1.6322420296648434	21.0	2388820.0	NADH:ubiquinone oxidoreductase, membrane subunit J	b2280	['NADH18pp', 'NADH17pp', 'NADH16pp']
nuoA	1.5289351757038212	22.0	2398208.0	NADH:ubiquinone oxidoreductase, membrane subunit A	b2288	['NADH18pp', 'NADH17pp', 'NADH16pp']
yfbT	1.6445213920987207	22.0	2404917.0	sugar phosphatas	b2293
yfbU	1.7689976173585127	22.0	2405578.0	UPF0304 family protein	b2294
yfcE	1.3742097542362826	23.0	2412712.0	phosphodiesterase activity on bis-pNPP	b2300
hisJ	1.7337872276071373	24.0	2419484.0	histidine ABC transporter periplasmic binding protein	b2309	['HISabcpp']
accD	1.4467425734704307	25.0	2426880.0	acetyl-CoA carboxylase, beta (carboxyltransferase) subunit	b2316	['ACCOAC']
flk	1.5737263672742954	25.0	2431428.0	putative flagella assembly protein	b2321
smrB	1.6589962678893524	26.0	2442084.0	putative DNA endonuclease	b2331
yfcR	1.4394239580889179	26.0	2444550.0	putative fimbrial-like adhesin protein	b2335
yfdL	1.5486155072396801	27.0	2465022.0	No_gene_product	b2355
yfdM	1.632910074390872	27.0	2465792.0	No_gene_product	b2356
yfdT	1.583929133320324	28.0	2469376.0	CPS-53 (KpLE1) prophage; uncharacterized protein	b2363
ypdJ	1.3085817280443297	28.0	2469659.0	No_gene_product	b4545
torI	1.5518859706699846	28.0	2469888.0	response regulator inhibitor for tor operon	b4501
yfdV	1.6756510192582459	29.0	2482720.0	putative transporter	b2372
yfdY	1.3600431854049204	29.0	2488528.0	DUF2545 family putative inner membrane protein	b2377
ypdE	1.4795097008124514	30.0	2498560.0	aminopeptidase	b2384
nupC	1.6797680600672114	31.0	2506752.0	nucleoside (except guanosine) transporter	b2393	['ADNt2pp', 'DCYTt2pp', 'CYTDt2pp', 'THMDt2pp', 'DADNt2pp', 'URIt2pp', 'DURIt2pp']
xapA	1.5978396787432172	32.0	2517403.0	purine nucleoside phosphorylase 2; nicotinamide 1-beta-D-riboside synthase	b2407	['PUNP3', 'PUNP7', 'PUNP4', 'PUNP5', 'PUNP6']
yfeN	1.454070571558147	32.0	2519040.0	putative outer membrane protein	b2408
ligA	1.511128726854068	32.0	2523136.0	DNA ligase, NAD(+)-dependent	b2411	['NADDP']
cysM	1.6985510998567726	33.0	2532030.0	cysteine synthase B (O-acetylserine sulfhydrolase B)	b2421	['CYSS']
cysA	1.553210832737134	33.0	2533376.0	sulfate/thiosulfate transporter subunit	b2422	['TSULabcpp', 'MOBDabcpp', 'SULabcpp', 'SELtpp', 'SLNTtpp']
ucpA	1.4985956018359938	33.0	2537472.0	furfural resistance protein, putative short-chain oxidoreductase	b2426
yfeX	1.8031529222601947	33.0	2543616.0	porphyrinogen oxidase, cytoplasmic	b2431
yfeY	1.6400791598345525	33.0	2543999.0	RpoE-regulated lipoprotein	b2432
eutK	1.7873584148076542	34.0	2548586.0	putative ethanol utilization carboxysome structural protein	b2438
yffM	1.623509076085486	35.0	2554880.0	CPZ-55 prophage; uncharacterized protein	b2444
yffQ	1.8255018018655444	35.0	2556950.0	CPZ-55 prophage; uncharacterized protein	b2448
eutJ	1.5337238397219686	36.0	2562859.0	ethanolamine utilization protein, HSP70/actin superfamily protein	b2454
nudK	1.626682384005453	37.0	2576384.0	GDP-mannose pyrophosphatase	b2467	['GDPMNP']
yffB	1.6152805705547193	37.0	2584605.0	putative ArsC family reductase	b2471
dapE	1.5114089956657395	37.0	2584965.0	N-succinyl-diaminopimelate deacylase	b2472	['SDPDS']
ypfN	1.6898851911507788	37.0	2586120.0	putative membrane protein, UPF0370 family	b4547
dapA	1.4827429395455651	38.0	2592768.0	dihydrodipicolinate synthase	b2478	['DHDPS']
hyfA	1.7525837201143868	38.0	2594816.0	hydrogenase 4, 4Fe-4S subunit	b2481	['FHL']
ispG	1.5809690372531995	39.0	2634044.0	1-hydroxy-2-methyl-2-(E)-butenyl 4-diphosphate synthase	b2515	['MECDPDH5']
hscB	1.5711698274691164	40.0	2652310.0	HscA co-chaperone, J domain-containing protein Hsc56; IscU-specific chaperone HscAB	b2527
iscR	1.5379347602103814	40.0	2655001.0	isc operon transcriptional repressor; suf operon transcriptional activator; oxidative stress- and iron starvation-inducible; autorepressor	b2531
trmJ	1.4847479979609588	40.0	2656256.0	tRNA mC32,mU32 2'-O-methyltransferase, SAM-dependent	b2532
yfhR	1.5632290539381022	40.0	2658304.0	putative S9 family prolyl oligopeptidase	b2534
iroK	1.440926925539722	40.0	2661376.0	3-hydroxypropionic acid resistance peptide	b4706
glrK	1.4663612436913411	41.0	2683029.0	sensor protein kinase regulating glmY sRNA in two-component system with response regulator GlrR	b2556
yfhL	1.4452370181784606	42.0	2693120.0	putative 4Fe-4S cluster-containing protein	b2562
recO	1.5397039175114184	42.0	2695168.0	gap repair protein	b2565
rnc	1.4457990604027224	42.0	2697216.0	RNase III	b2567
yfiH	1.4581770213912004	43.0	2727936.0	UPF0124 family protein	b2593
bamD	1.5856413274004633	43.0	2729984.0	BamABCDE complex OM biogenesis lipoprotein	b2595
pheL	1.6220961003882834	43.0	2730957.0	pheA gene leader peptide	b2598
aroF	1.5775679721423308	43.0	2734080.0	3-deoxy-D-arabino-heptulosonate-7-phosphate synthase, tyrosine-repressible	b2601	['DDPA']
recN	1.566464645681826	44.0	2745153.0	recombination and repair protein	b2616
bamE	1.6499441161468291	44.0	2746963.0	lipoprotein component of BamABCDE OM biogenesis complex	b2617
yfjL	1.504168467115952	45.0	2756895.0	CP4-57 putative defective prophage, DUF4297/DUF1837 polymorphic toxin family protein	b2628
yfjM	1.5154485483335345	45.0	2758871.0	CP4-57 prophage; uncharacterized protein	b2629
rnlA	1.5228673165935813	45.0	2759276.0	CP4-57 prophage; RNase LS	b2630
yfjR	1.449191351226016	45.0	2763061.0	CP4-57 prophage; putative DNA-binding transcriptional regulator	b2634
yfjU	1.3649234413351272	45.0	2765360.0	No_gene_product	b2638
ypjJ	1.6307426680875814	46.0	2770432.0	uncharacterized protein	b4548
nrdE	1.5367942635007317	47.0	2794706.0	ribonucleoside-diphosphate reductase 2, alpha subunit	b2675	['RNDR3b', 'RNDR1b', 'RNDR4b', 'RNDR2b']
ygaZ	1.6048577968824151	48.0	2803712.0	putative L-valine exporter, norvaline resistance protein	b2682	['VALt2rpp']
yqaA	1.5125519481542695	49.0	2809870.0	COG1238 family inner membrane protein	b2689
yqaB	1.5783252532349488	49.0	2810295.0	fructose-1-P and 6-phosphogluconate phosphatase	b2690	['PGMT']
recX	1.7916599527984187	49.0	2815497.0	regulatory protein for RecA	b2698
srlA	1.4073779083763998	49.0	2819190.0	glucitol/sorbitol-specific enzyme IIC component of PTS	b2702	['SBTptspp']
srlM	1.4674176508155437	49.0	2822144.0	sorbitol=responsive srl operon transcriptional activator	b2706
ascB	1.7320083564536912	50.0	2834432.0	cryptic 6-phospho-beta-glucosidase	b2716
hycI	1.6659325464133352	50.0	2835931.0	protease involved in processing C-terminal end of HycE	b2717
hycF	1.582919983046625	50.0	2837568.0	formate hydrogenlyase complex iron-sulfur protein	b2720	['FHL', 'HYD1pp']
hypD	1.5678816585303865	51.0	2845494.0	hydrogenase maturation protein	b2729
pphB	1.4633782823463772	51.0	2853118.0	serine/threonine-specific protein phosphatase 2	b2734
pcm	1.5592301749665367	52.0	2862251.0	L-isoaspartate protein carboxylmethyltransferase type II	b2743
ftsB	1.5773102053088819	52.0	2866176.0	cell division protein	b2748
cysC	1.5638199462866393	52.0	2867200.0	adenosine 5'-phosphosulfate kinase	b2750	['ADSK']
ygbT	1.4908592870375414	52.0	2872213.0	multifunctional endonuclease Cas1, CRISPR adaptation protein; DNA repair enzyme	b2755
queD	1.4287361671101486	53.0	2885632.0	6-pyruvoyl tetrahydrobiopterin synthase (PTPS)	b2765	['CPH4S']
ygcU	1.4579753314682908	54.0	2891776.0	putative FAD-linked oxidoreductase	b4463
ygcW	1.560891601943971	54.0	2892846.0	putative SDR family oxidoreductase	b2774
mazF	1.754925908608855	55.0	2904114.0	mRNA interferase toxin, antitoxin is MazE	b2782
mazE	1.3797588516555763	55.0	2904576.0	antitoxin of the ChpA-ChpR toxin-antitoxin system	b2783
yqcA	1.6356908105629664	56.0	2915893.0	short-chain flavodoxin, FMN-binding	b2790
fucP	1.4683321582981086	57.0	2928640.0	L-fucose transporter	b2801	['FUCtpp']
ppdA	1.6065983669450834	58.0	2957312.0	putative prepilin peptidase-dependent protein	b2826
thyA	1.6884665014769469	58.0	2957719.0	thymidylate synthetase	b2827	['TMDS']
mutH	1.460490998212954	58.0	2963456.0	methyl-directed mismatch repair protein	b2831
ygdR	1.5630530720766944	58.0	2964629.0	DUF903 family verified lipoprotein	b2833
yqeG	1.4759378942696737	59.0	2979840.0	putative transporter	b2845
yqeH	1.6789847787905268	59.0	2980894.0	putative LuxR family transcriptional regulator	b2846
yqeL	1.7216533213644958	59.0	2983177.0	uncharacterized protein	b4683
yqeK	1.4672299837616756	59.0	2983293.0	uncharacterized protein	b2849
ygeG	1.57772866349613	59.0	2984626.0	SycD-like chaperone family TPR-repeat-containing protein	b2851
yqeA	1.5168126006249099	60.0	3004819.0	putative amino acid kinase	b2874	['CBMKr']
ygfS	1.6121445905699505	61.0	3021882.0	putative 4Fe-4S ferredoxin-type oxidoreductase subunit	b2886
dsbC	1.546711164077291	62.0	3031470.0	protein disulfide isomerase II	b2893	['TDSR1', 'DSBCGT']
sdhE	1.383077766494793	62.0	3034162.0	flavinator of succinate dehydrogenase; antitoxin of CptAB toxin-antitoxin pair	b2897
ygfZ	1.6636228943956026	62.0	3035136.0	iron-sulfur cluster repair protein, plumbagin resistance	b2898
gcvT	1.586416334892463	63.0	3043328.0	aminomethyltransferase, tetrahydrofolate-dependent, subunit (T protein) of glycine cleavage complex	b2905	['GLYCL']
zapA	1.4445081766704493	63.0	3048970.0	FtsZ stabilizer	b2910
fau	1.4013846637780742	63.0	3049599.0	5-formyltetrahydrofolate cyclo-ligase family protein	b2912	['FOMETRi']
ibsC	1.490011132213809	63.0	3050248.0	toxic membrane protein	b4665
argK	1.4397847830813044	64.0	3056345.0	membrane ATPase/protein kinase	b2918
scpB	1.4656354678044845	64.0	3057664.0	methylmalonyl-CoA decarboxylase, biotin-independent	b2919	['MMCD']
tktA	1.5739357600583388	65.0	3073002.0	transketolase 1, thiamine triphosphate-binding	b2935	['TKT2', 'TKT1']
loiP	1.5821619445571546	65.0	3075271.0	Phe-Phe periplasmic metalloprotease, OM lipoprotein; low salt-inducible; Era-binding heat shock protein	b2936
speA	1.5279631877340578	65.0	3077293.0	biosynthetic arginine decarboxylase, PLP-binding	b2938	['ARGDCpp']
yqgB	1.6542220296492205	65.0	3079278.0	uncharacterized protein	b2939
rsmE	1.606995791257034	66.0	3084492.0	16S rRNA m(3)U1498 methyltransferase, SAM-dependent	b2946
yqgE	1.5117787744120286	66.0	3086336.0	uncharacterized protein	b2948
yqgF	1.511233417268221	66.0	3086858.0	putative Holliday junction resolvase	b2949
yggR	1.7286059491818	66.0	3088384.0	putative PilT family AAA+ ATPase	b2950
yggS	1.4936103120110231	66.0	3088456.0	UPF0001 family protein, PLP-binding	b2951
yggT	1.8375173285350872	66.0	3089178.0	putative inner membrane protein; compensates for loss in K+ uptake	b2952
yghE	1.6013055495688875	67.0	3104768.0	No_gene_product	b2969
glcG	1.8287631591044202	68.0	3117185.0	DUF336 family protein	b2977
glcE	1.4773816253353278	68.0	3119104.0	glycolate oxidase FAD binding subunit	b4468	['GLYCTO4', 'GLYCTO2', 'GLYCTO3']
yghT	1.6451685866646784	69.0	3127489.0	putative ATP-binding protein	b2986
yghU	1.462131606059335	69.0	3132085.0	putative S-transferase	b2989
yqhH	1.4534196620422593	70.0	3151985.0	outer membrane lipoprotein, Lpp paralog	b3014
yqiB	1.5601376171211727	71.0	3170304.0	DUF1249 protein YqiB	b3033
ygiC	1.7041290150258601	71.0	3174400.0	ATP-Grasp family ATPase	b3038
ygiD	1.713289444435099	71.0	3174977.0	4,5- DOPA-extradiol-dioxygenase	b3039
yqiC	1.4693320873341893	71.0	3178198.0	BMFP family putative fusogenic protein	b3042
yqiK	1.6824123091752847	72.0	3186688.0	PHB family membrane protein, function unknown	b3051
ibsD	1.295359600167215	72.0	3188124.0	toxic membrane protein	b4664
glnE	1.5825775425043331	72.0	3190159.0	fused deadenylyltransferase/adenylyltransferase for glutamine synthetase	b3053
ygiM	1.7125483881117987	72.0	3194880.0	SH3 domain protein	b3055
bacA	1.5503788171177275	72.0	3196928.0	undecaprenyl pyrophosphate phosphatase	b3057	['UDCPDP', 'UDCPDPpp']
ygjH	1.4738736768006797	73.0	3214336.0	putative tRNA binding protein; putative tRNA corner chaperone	b3074
fadH	1.4972108837440827	74.0	3225023.0	2,4-dienoyl-CoA reductase, NADH and FMN-linked	b3081
ygjR	1.7511312743314593	75.0	3230669.0	putative NAD(P)-dependent dehydrogenase	b3087
yqjD	1.844282372962477	76.0	3243008.0	membrane-anchored ribosome-binding protein	b3098
yqjE	1.5937737875243612	76.0	3243041.0	DUF1469 family inner membrane protein	b3099
yqjK	1.7101527458379333	76.0	3243520.0	uncharacterized protein	b3100
yqjG	1.6559044429061462	76.0	3244382.0	putative S-transferase	b3102
yhaH	1.6298836811981101	76.0	3245662.0	DUF805 family inner membrane protein	b3103
yhaI	1.5134370818988883	76.0	3246269.0	DUF805 family inner membrane protein	b3104
yhaK	1.4886049194772086	76.0	3248128.0	redox-sensitive bicupin	b3106
tdcA	1.4485592104152056	77.0	3260416.0	tdc operon transcriptional activator	b3118
yhaB	1.4014395356211788	77.0	3261212.0	uncharacterized protein	b3120
garL	1.545454539224857	77.0	3266560.0	alpha-dehydro-beta-deoxy-D-glucarate aldolase	b3126	['GLCRAL']
prlF	1.6800281039735794	77.0	3270656.0	antitoxin of the SohA(PrlF)-YhaV toxin-antitoxin system	b3129
agaR	1.7031150802172008	77.0	3271214.0	transcriptional repressor of the aga regulon	b3131
agaA	1.6124512046562451	77.0	3274752.0	No_gene_product	b3135
yraI	1.4322189644992362	78.0	3281448.0	putative periplasmic pilin chaperone	b3143
yraP	1.525422069405321	79.0	3289767.0	outer membrane lipoprotein	b3150
yraR	1.4813104011093003	79.0	3291569.0	putative nucleoside-diphosphate-sugar epimerase	b3152
yhbW	1.516715027199793	80.0	3297280.0	putative luciferase-like monooxygenase	b3160
yrbN	1.97569588523483	80.0	3301248.0	uncharacterized protein	b4685
nlpI	1.4028578332607435	80.0	3301398.0	lipoprotein involved in osmotic sensitivity and filamentation	b3163
truB	1.5433821399612786	80.0	3305472.0	tRNA pseudouridine synthase B: tRNA pseudouridine(55) synthase and putative tmRNA pseudouridine(342) synthase	b3166
rbfA	2.0028909418653624	80.0	3306135.0	30s ribosome binding factor	b3167
secG	1.7001738277428806	81.0	3315712.0	preprotein translocase membrane subunit	b3175
folP	1.493130862724904	81.0	3317760.0	7,8-dihydropteroate synthase	b3177	['DHPS2']
rlmE	1.6358894345752588	81.0	3320393.0	23S rRNA U2552 2'-O-ribose methyltransferase, SAM-dependent	b3179
yhbY	1.440024089120211	81.0	3321344.0	RNA binding protein associated with pre-50S ribosomal subunits	b3180
greA	1.724260463943736	81.0	3321856.0	transcript cleavage factor	b3181
dacB	1.5789500893498625	81.0	3322321.0	D-alanyl-D-alanine carboxypeptidase	b3182	['MDDEP3pp', 'MDDCP4pp', 'MDDCP2pp', 'MDDCP3pp', 'MDDEP2pp', 'MDDCP5pp', 'MDDEP4pp', 'MDDEP1pp', 'MDDCP1pp']
sfsB	1.5194380983360605	82.0	3328512.0	malPQ operon transcriptional activator	b3188
mlaC	1.364244031600146	82.0	3330614.0	ABC transporter maintaining OM lipid asymmetry, periplasmic binding protein	b3192
mlaF	1.5845904921412104	82.0	3332614.0	ABC transporter maintaining OM lipid asymmetry, ATP-binding protein	b3195
kdsD	1.6821763424044018	82.0	3334624.0	D-arabinose 5-phosphate isomerase	b3197	['A5PISO']
hpf	1.7934782776614504	83.0	3339776.0	ribosome hibernation promoting factor HPF; stabilizes 100S dimers	b3203
yhbJ	1.4850106855885519	83.0	3340473.0	adaptor protein for GlmZ/GlmY sRNA decay, glucosamine-6-phosphate-regulated; NTPase	b3205
yrbL	1.6704185299191465	83.0	3342336.0	Mg(2+)-starvation-stimulated protein	b3207
yhcD	1.7196611824969203	84.0	3356165.0	putative outer membrane fimbrial subunit usher protein	b3216
rpmC	1.3657469845233494	85.0	3441926.0	50S ribosomal subunit protein L29	b3312
slmA	1.5203220880595425	86.0	3807853.0	nucleoid occlusion factor, anti-FtsZ division inhibitor	b3641
yiiS	1.4292983924564189	87.0	4103168.0	UPF0381 family protein	b3922
frwD	1.4352907975992069	88.0	4137065.0	putative enzyme IIB component of PTS	b3953
alsE	1.511925410811419	89.0	4297599.0	allulose-6-phosphate 3-epimerase	b4085	['ALLULPE']
yjhY	1.5041012609019109	90.0	4521984.0	No_gene_product	b4656
