# Supplementary material for: The genetic basis for adaptation of model-designed syntrophic co-cultures
Source: PLoS Comput Biol. 2019 Mar 1;15(3):e1006213. doi: 10.1371/journal.pcbi.1006213 (PMC6415869; doi:10.1371/journal.pcbi.1006213)
Supplement: S4 Data — Genes with read coverage meeting the duplication criteria. Separate spreadsheets are provided for all samples using the mutant pair, ale number, flask number, isolate number, and replicate number to identify each sample. (ZIP) [file pcbi.1006213.s004.zip › S4_Data/hisD_gltA_10_30_1_2_genes.csv]

	Multiplicity	Group Number	Start Position	Product	Gene	iJO1366 Reactions
oweE	1.369818444010512	1.0	1199625.0	No_gene_product	b4692
wzb	1.366840746055443	2.0	2129135.0	colanic acid production protein-tyrosine-phosphatase; Wzc-P dephosphorylase	b2061
yohO	1.4002204123216666	3.0	2209135.0	putative membrane protein	b4542
mepS	1.3048635768367651	4.0	2263457.0	murein DD-endopeptidase, space-maker hydrolase, mutational suppressor of prc thermosensitivity, outer membrane lipoprotein, weak murein LD-carboxypeptidase	b2175
gtrA	1.3887893353382288	5.0	2461333.0	CPS-53 (KpLE1) prophage; bactoprenol-linked glucose translocase/flippase	b2350
yffQ	1.3915057305708842	6.0	2556950.0	CPZ-55 prophage; uncharacterized protein	b2448
ypfM	1.3050974454148228	7.0	2584192.0	stress-induced small enterobacterial protein	b4606
pheL	1.4115291889580102	8.0	2730957.0	pheA gene leader peptide	b2598
rpsP	1.3790650196357646	9.0	2739295.0	30S ribosomal subunit protein S16	b2609
bamE	1.526062438049399	10.0	2746963.0	lipoprotein component of BamABCDE OM biogenesis complex	b2617
yfjJ	1.370781417349704	11.0	2753905.0	CP4-57 prophage; uncharacterized protein	b2626
yfjK	1.3889999813532923	11.0	2754709.0	radiation resistance protein; DEAD/H helicase-like protein; CP4-57 putative defective prophage	b2627
ypjK	1.3741525574321913	12.0	2763803.0	CP4-57 prophage; putative inner membrane protein	b2635
yfjS	1.3616221167752278	12.0	2764039.0	CP4-57 prophage; uncharacterized protein	b2636
ypjF	1.4280570394456407	13.0	2770944.0	CP4-57 prophage; toxin of the YpjF-YfjZ toxin-antitoxin system	b2646
hycB	1.382688957583241	14.0	2842624.0	hydrogenase 3, Fe-S subunit	b2724	['FHL', 'HYD1pp']
ygcO	1.3704766585203043	15.0	2887277.0	putative 4Fe-4S cluster-containing protein	b2767
xerD	1.4359736526732583	16.0	3033088.0	site-specific tyrosine recombinase	b2894
sdhE	1.3436525683290983	16.0	3034162.0	flavinator of succinate dehydrogenase; antitoxin of CptAB toxin-antitoxin pair	b2897
ygfB	1.36576405151951	17.0	3048224.0	UPF0149 family protein	b2909
zapA	1.567851142738332	17.0	3048970.0	FtsZ stabilizer	b2910
ibsC	1.5063290479609586	17.0	3050248.0	toxic membrane protein	b4665
tktA	1.3454937191343879	18.0	3073002.0	transketolase 1, thiamine triphosphate-binding	b2935	['TKT2', 'TKT1']
yghT	1.534200251826856	19.0	3127489.0	putative ATP-binding protein	b2986
hybG	1.477893995271627	19.0	3133074.0	hydrogenase 2 accessory protein	b2990
hybE	1.4049032964453647	19.0	3133669.0	hydrogenase 2-specific chaperone	b2992
ygiV	1.3833417370736978	20.0	3162112.0	transcriptional repressor for mcbR biofilm gene	b3023
yqiA	1.3381463874693575	21.0	3168783.0	acyl CoA esterase	b3031
yqiB	1.3242859301244652	21.0	3170304.0	DUF1249 protein YqiB	b3033
ibsE	1.5305233678046557	22.0	3188499.0	toxic membrane protein	b4666
rpsU	1.3492339850869521	23.0	3204139.0	30S ribosomal subunit protein S21	b3065
exuR	1.347897391232768	24.0	3240010.0	hexuronate regulon transcriptional repressor; autorepressor	b3094
yqjC	1.4365282839028246	24.0	3242327.0	DUF1090 family putative periplasmic protein	b3097
tdcC	1.434641009997197	25.0	3258368.0	L-threonine/L-serine transporter	b3116	['THRt2rpp', 'SERt2rpp']
agaR	1.462205432604985	26.0	3271214.0	transcriptional repressor of the aga regulon	b3131
agaS	1.348682267850534	26.0	3275334.0	tagatose-6-phosphate ketose/aldose isomerase	b3136
yraN	1.390856157797858	27.0	3289088.0	UPF0102 family protein	b3148
yraP	1.4345263940177744	27.0	3289767.0	outer membrane lipoprotein	b3150
yrbN	1.3546406573454706	28.0	3301248.0	uncharacterized protein	b4685
nlpI	1.4434419542212051	28.0	3301398.0	lipoprotein involved in osmotic sensitivity and filamentation	b3163
rpsO	1.4124209667727616	28.0	3304960.0	30S ribosomal subunit protein S15	b3165
truB	1.4683057098305325	28.0	3305472.0	tRNA pseudouridine synthase B: tRNA pseudouridine(55) synthase and putative tmRNA pseudouridine(342) synthase	b3166
rbfA	1.4486730948891169	28.0	3306135.0	30s ribosome binding factor	b3167
secG	1.4485992714454838	29.0	3315712.0	preprotein translocase membrane subunit	b3175
rlmE	1.4286169812468852	29.0	3320393.0	23S rRNA U2552 2'-O-ribose methyltransferase, SAM-dependent	b3179
yhbY	1.3939745387182003	29.0	3321344.0	RNA binding protein associated with pre-50S ribosomal subunits	b3180
mlaB	1.3598859954533364	30.0	3330560.0	ABC transporter maintaining OM lipid asymmetry, cytoplasmic STAS component	b3191
mlaD	1.4096073993383185	30.0	3331268.0	OM lipid asymmetry maintenance protein; membrane-anchored ABC family periplasmic binding protein	b3193
kdsD	1.442721377820095	30.0	3334624.0	D-arabinose 5-phosphate isomerase	b3197	['A5PISO']
kdsC	1.4170712588143515	30.0	3336192.0	3-deoxy-D-manno-octulosonate 8-phosphate phosphatase	b3198	['KDOPP']
yhbJ	1.3874675134117016	31.0	3340473.0	adaptor protein for GlmZ/GlmY sRNA decay, glucosamine-6-phosphate-regulated; NTPase	b3205
pmrR	1.420485740053994	32.0	4321932.0	putative membrane-bound BasS regulator	b4703
ecnB	1.3718976966316243	33.0	4366369.0	entericidin B membrane lipoprotein	b4411
