# Supplementary material for: The genetic basis for adaptation of model-designed syntrophic co-cultures
Source: PLoS Comput Biol. 2019 Mar 1;15(3):e1006213. doi: 10.1371/journal.pcbi.1006213 (PMC6415869; doi:10.1371/journal.pcbi.1006213)
Supplement: S4 Data — Genes with read coverage meeting the duplication criteria. Separate spreadsheets are provided for all samples using the mutant pair, ale number, flask number, isolate number, and replicate number to identify each sample. (ZIP) [file pcbi.1006213.s004.zip › S4_Data/hisD_gltA_10_30_0_1_genes.csv]

	Multiplicity	Group Number	Start Position	Product	Gene	iJO1366 Reactions
ldrA	1.5661598206288005	1.0	1264640.0	toxic polypeptide, small	b4419
ldrC	1.5824135472625784	1.0	1265693.0	toxic polypeptide, small	b4423
tfaR	1.6906732023338602	2.0	1426667.0	Rac prophage; putative tail fiber assembly protein	b1373
tfaQ	1.666359375856897	3.0	1628566.0	Qin prophage; putative tail fibre assembly protein	b1546
wbbI	1.401847093477601	4.0	2099200.0	d-Galf:alpha-d-Glc beta-1,6-galactofuranosyltransferase	b2034	['O16GALFT']
wbbH	1.4450258787838766	4.0	2099540.0	O-antigen polymerase	b2035	['O16AP2pp', 'O16AP1pp', 'O16AP3pp']
ibsB	1.3253051511157343	5.0	2147200.0	toxic membrane protein	b4668
yehE	1.3872090214701895	6.0	2186240.0	DUF2574 family protein	b2112
yfaH	1.3182960089307625	7.0	2343129.0	No_gene_product	b2238
yfbO	1.4063248853695	8.0	2382113.0	uncharacterized protein	b2274
gtrA	1.3505178731119982	9.0	2461333.0	CPS-53 (KpLE1) prophage; bactoprenol-linked glucose translocase/flippase	b2350
gtrB	1.3308781213448193	9.0	2461696.0	CPS-53 (KpLE1) prophage; bactoprenol glucosyl transferase	b2351
gtrS	1.4927726284193161	9.0	2463744.0	serotype-specific glucosyl transferase, CPS-53 (KpLE1) prophage	b2352
ypdJ	1.2880020567638202	10.0	2469659.0	No_gene_product	b4545
emrK	1.3737445068545266	11.0	2476032.0	multidrug resistance efflux pump membrane fusion protein	b2368
ypfM	1.462406203280471	12.0	2584192.0	stress-induced small enterobacterial protein	b4606
shoB	1.5890766479119591	13.0	2693504.0	toxic membrane protein	b4687
grcA	1.3463830590069885	14.0	2709504.0	autonomous glycyl radical cofactor	b2579	['OBTFL', 'PFL']
raiA	1.4004893561830067	15.0	2730512.0	cold shock protein associated with 30S ribosomal subunit	b2597
bamE	1.3072338349253032	16.0	2746963.0	lipoprotein component of BamABCDE OM biogenesis complex	b2617
yfjJ	1.3651236534944227	17.0	2753905.0	CP4-57 prophage; uncharacterized protein	b2626
yfjU	1.3467987966304642	18.0	2765360.0	No_gene_product	b2638
ypjJ	1.3558038687013012	19.0	2770432.0	uncharacterized protein	b4548
yfjZ	1.3867142396906782	19.0	2770473.0	CP4-57 prophage; antitoxin of the YpjF-YfjZ toxin-antitoxin system	b2645
ypjF	1.3977930336650481	19.0	2770944.0	CP4-57 prophage; toxin of the YpjF-YfjZ toxin-antitoxin system	b2646
ygaC	1.3275025184032374	20.0	2793008.0	uncharacterized protein	b2671
pncC	1.3548905810154501	21.0	2817207.0	nicotinamide-nucleotide amidohydrolase; NMN amidohydrolase	b2700
ygbM	1.3160395314518791	22.0	2857594.0	putative hydroxypyruvate isomerase	b2739
ygbF	1.3484816141299623	23.0	2871927.0	CRISPR adaptation ssRNA endonuclease	b2754
casA	1.353063902328925	24.0	2875988.0	CRISP RNA (crRNA) containing Cascade antiviral complex protein	b2760
yqcG	1.665423983316843	25.0	2898944.0	membrane stress resistance protein	b4682
mazF	1.4008705480088985	25.0	2904114.0	mRNA interferase toxin, antitoxin is MazE	b2782
queF	1.353997622650774	26.0	2918706.0	7-cyano-7-deazaguanine reductase (NADPH-dependent)	b2794	['CDGR']
ygdI	1.3578899931216053	27.0	2936320.0	DUF903 family verified lipoprotein	b2809
ppdC	1.3766919705530691	28.0	2955799.0	putative prepilin peptidase-dependent protein	b2823
yqeH	1.4016261290448673	29.0	2980894.0	putative LuxR family transcriptional regulator	b2846
yqeI	1.3786551346012565	29.0	2981888.0	putative transcriptional regulator	b2847
yqeJ	1.4668385396624573	29.0	2982662.0	uncharacterized protein	b2848
yqeL	1.688586015860564	29.0	2983177.0	uncharacterized protein	b4683
yqeK	1.581478254132476	29.0	2983293.0	uncharacterized protein	b2849
ygeF	1.4742017324537489	29.0	2983936.0	No_gene_product	b2850
ygeG	1.463175611605469	29.0	2984626.0	SycD-like chaperone family TPR-repeat-containing protein	b2851
ygeH	1.5415131274303544	29.0	2985452.0	putative transcriptional regulator	b2852
ygeI	1.5459990371557348	29.0	2987008.0	uncharacterized protein	b2853
pbl	1.5254467742782558	29.0	2987297.0	No_gene_product	b2854
ygeN	1.4581842803202247	29.0	2988672.0	No_gene_product	b2858
ygeO	1.3602537858197288	29.0	2989320.0	No_gene_product	b2859
ygeQ	1.409457962066104	29.0	2992128.0	No_gene_product	b2863
yqfG	1.4202907140523828	30.0	3026175.0	uncharacterized protein	b4684
cptA	1.2880546540382716	31.0	3033774.0	toxin of CptAB toxin-antitoxin pair	b2896
ibsC	1.3234189574883581	32.0	3050248.0	toxic membrane protein	b4665
yqgB	1.3472131993988685	33.0	3079278.0	uncharacterized protein	b2939
glcC	1.3184944500057296	34.0	3121630.0	glycolate-inducible glc operon transcriptional repressor; autorepressor	b2980
hybG	1.3415666141033584	35.0	3133074.0	hydrogenase 2 accessory protein	b2990
mqsR	1.4299233166590835	36.0	3161606.0	GCU-specific mRNA interferase toxin of the MqsR-MqsA toxin-antitoxin system; biofilm/motility regulator; anti-repressor	b3022
ygiV	1.3025719591544385	36.0	3162112.0	transcriptional repressor for mcbR biofilm gene	b3023
ygiZ	1.3871722749595665	36.0	3165237.0	inner membrane protein	b3027
ygiN	1.3963921155062595	36.0	3166720.0	quinol monooxygenase	b3029	['QMO3', 'QMO2']
yqiA	1.3186130198065544	36.0	3168783.0	acyl CoA esterase	b3031
ygiL	1.4264705562195619	37.0	3178772.0	putative fimbrial-like adhesin protein	b3043
glgS	1.3450847011749125	37.0	3185152.0	motility and biofilm regulator	b3049
folB	1.4115822181419737	38.0	3197579.0	dihydroneopterin aldolase and dihydroneopterin triphosphate 2'-epimerase	b3058	['DHNPTE', 'DHNPA2r']
yqjI	1.3274261415315944	39.0	3210137.0	PadR family putative transcriptional regulator	b3071
yqjC	1.442835433096922	40.0	3242327.0	DUF1090 family putative periplasmic protein	b3097
yqjD	1.3687493925014802	40.0	3243008.0	membrane-anchored ribosome-binding protein	b3098
yqjG	1.3432199224698653	40.0	3244382.0	putative S-transferase	b3102
tdcA	1.392059563500805	41.0	3260416.0	tdc operon transcriptional activator	b3118
tdcR	1.4120474688298033	41.0	3260928.0	L-threonine dehydratase operon activator protein	b3119
yhaB	1.3985835016329233	41.0	3261212.0	uncharacterized protein	b3120
yhaC	1.4214731129257192	41.0	3262464.0	pentapetide repeats-related protein	b3121
garR	1.3420767619100966	41.0	3265225.0	tartronate semialdehyde reductase	b3125	['TRSARr']
agaW	1.382633389843845	42.0	3274059.0	No_gene_product	b3134
yraH	1.4131332923581685	43.0	3280896.0	putative fimbrial-like adhesin protein	b3142
rbfA	1.4757859450574335	44.0	3306135.0	30s ribosome binding factor	b3167
secG	1.4531882039768476	45.0	3315712.0	preprotein translocase membrane subunit	b3175
ibaG	1.3310729128665135	46.0	3330048.0	acid stress protein; putative BolA family transcriptional regulator	b3190
lptC	1.2970369535826949	47.0	3336194.0	periplasmic membrane-anchored LPS-binding protein; LPS export protein	b3199	['ECA4COLIPAabctex', 'CLIPAabctex', 'O16A4COLIPAabctex', 'ACOLIPAabctex', 'ENLIPAabctex', 'LIPAabctex', 'COLIPAabctex', 'K2L4Aabctex', 'COLIPAPabctex']
yhcD	1.3611802604961074	48.0	3356165.0	putative outer membrane fimbrial subunit usher protein	b3216
yjdO	1.3220154445621028	49.0	4342784.0
