# Supplementary material for: The genetic basis for adaptation of model-designed syntrophic co-cultures
Source: PLoS Comput Biol. 2019 Mar 1;15(3):e1006213. doi: 10.1371/journal.pcbi.1006213 (PMC6415869; doi:10.1371/journal.pcbi.1006213)
Supplement: S4 Data — Genes with read coverage meeting the duplication criteria. Separate spreadsheets are provided for all samples using the mutant pair, ale number, flask number, isolate number, and replicate number to identify each sample. (ZIP) [file pcbi.1006213.s004.zip › S4_Data/hisD_gltA_10_30_30_1_genes.csv]

	Multiplicity	Group Number	Start Position	Product	Gene	iJO1366 Reactions
thrL	1.4195644081597691	0.0	189.0	thr operon leader peptide	b0001
rpsT	1.3621009995490796	1.0	20992.0	30S ribosomal subunit protein S20	b0023
skp	1.3784644662111203	2.0	196968.0	periplasmic chaperone	b0178
yaeP	1.5463638842998428	3.0	210432.0	UPF0253 family protein	b4406
ykfN	1.378041120490996	4.0	258860.0	No_gene_product	b4626
ykfF	1.4878294828194303	5.0	261120.0	CP4-6 prophage; uncharacterized protein	b0249
yagE	1.5054995349809488	6.0	278528.0	2-keto-3-deoxy gluconate (KDG) aldolase; CP4-6 prophage	b0268
yagF	1.6874505162700686	6.0	278911.0	CP4-6 prophage; dehydratase family protein	b0269
yagH	1.740818224473334	6.0	282499.0	CP4-6 prophage; putative xylosidase/arabinosidase	b0271
paoB	1.4786481293834008	7.0	296960.0	PaoABC aldehyde oxidoreductase, FAD-containing subunit	b0285
ecpA	1.677483224808513	8.0	305794.0	ECP pilin	b0293
betI	1.3995301492445051	9.0	324457.0	choline-inducible betIBA-betT divergent operon transcriptional repressor	b0313
ybaB	1.4014670713719977	10.0	489531.0	DNA-binding protein, putative nucleoid-associated protein	b0471
ybaQ	1.4328104703711606	11.0	503808.0	putative DNA-binding transcriptional regulator	b0483
ybbA	1.4697114044442268	12.0	515188.0	putative ABC transporter ATPase	b0495
rnk	1.4907292001448231	13.0	639012.0	regulator of nucleoside diphosphate kinase	b0610
citX	1.4772713325912084	13.0	643072.0	apo-citrate lyase phosphoribosyl-dephospho-CoA transferase	b0614	['CITL']
lptE	1.417917668693384	14.0	667060.0	LPS assembly OM complex LptDE, lipoprotein component	b0641
galE	1.3936214418467068	15.0	786494.0	UDP-galactose-4-epimerase	b0759	['UDPG4E']
bioC	1.4624731909125857	16.0	806977.0	malonyl-ACP O-methyltransferase, SAM-dependent	b0777	['MALCOAMT']
mntS	1.4134273093537761	17.0	848384.0	Mn(2)-response protein, MntR-repressed	b4705
ihfB	1.5723519932556504	18.0	959488.0	integration host factor (IHF), DNA-binding protein, beta subunit	b0912
rmf	1.5140621003669321	19.0	1011200.0	ribosome modulation factor	b0953
torD	1.467682375329571	20.0	1057254.0	TorA-maturation chaperone	b0998
rutF	1.356427397179923	21.0	1065315.0	flavin:NADH reductase	b1007	['PYROX']
yceB	1.351772133697538	22.0	1118208.0	lipoprotein, DUF1439 family	b1063
yceD	1.4780762543435388	23.0	1142249.0	DUF177 family protein	b1088
rpmF	1.3625273976051169	23.0	1142822.0	50S ribosomal subunit protein L32	b1089
ymfI	1.4097893757378752	24.0	1196952.0	e14 prophage; uncharacterized protein	b1143
ymfJ	1.616528945074974	24.0	1197231.0	e14 prophage; uncharacterized protein	b1144
ymfL	1.5412613800692403	24.0	1198723.0	e14 prophage; putative DNA-binding transcriptional regulator	b1147
ldrA	1.8813568471467708	25.0	1264640.0	toxic polypeptide, small	b4419
ldrC	1.9987082807652252	25.0	1265693.0	toxic polypeptide, small	b4423
yciN	1.5056036528788486	26.0	1324673.0	DUF2498 protein YciN	b1273
racC	1.4521196271051977	27.0	1411744.0	Rac prophage; uncharacterized protein	b1351
hslJ	1.3732614572372353	28.0	1435648.0	heat-inducible lipoprotein involved in novobiocin resistance	b1379
hokB	1.3342217903689466	29.0	1486178.0	toxic polypeptide, small	b4428
ydcH	1.5131933949492369	30.0	1492992.0	DUF465 family protein	b1426
yddM	1.4842878839316387	31.0	1546752.0	putative DNA-binding transcriptional regulator	b1477
cspB	1.349985999618359	32.0	1635595.0	Qin prophage; cold shock protein	b1557
hokD	1.5167877955034246	32.0	1639424.0	Qin prophage; small toxic polypeptide	b1562
relB	1.463265694100658	32.0	1639936.0	antitoxin of the RelE-RelB toxin-antitoxin syste; transcriptional repressor	b1564
lpp	1.5720500679391878	33.0	1751677.0	murein lipoprotein	b1677	['ALPATE160pp', 'ALPATG160pp']
ydiE	1.457924870332	34.0	1783869.0	hemin uptake protein HemP homolog	b1705
osmE	1.4469630025823679	35.0	1816174.0	osmotically-inducible lipoprotein	b1739
yoaG	1.4082172034214557	36.0	1873659.0	uncharacterized protein	b1796
uspC	1.3732579651546992	37.0	1973233.0	universal stress protein	b1895
yodD	1.7404789777933243	38.0	2018466.0	uncharacterized protein	b1953
yoeF	1.5428444199362343	39.0	2072226.0	No_gene_product	b4538
hisL	1.3765887956440754	40.0	2083476.0	his operon leader peptide	b2018
ibsA	1.3781325631665429	41.0	2146829.0	toxic membrane protein	b4667
ibsB	2.212720237337828	41.0	2147200.0	toxic membrane protein	b4668
fruB	1.5545400375073746	42.0	2256896.0	fused fructose-specific PTS enzymes: IIA component/HPr component	b2169	['FRUptspp']
rplY	1.4831424441011045	43.0	2275995.0	50S ribosomal subunit protein L25	b2185
napD	1.4597160556953397	44.0	2296320.0	assembly protein for periplasmic nitrate reductase	b2207
eutL	1.5295159125343494	45.0	2549099.0	putative ethanol utilization carboxysome structural protein	b2439
iscX	1.358442361970806	46.0	2649894.0	Fe(2+) donor and activity modulator for cysteine desulfurase	b2524
grcA	1.4090173268324906	47.0	2709504.0	autonomous glycyl radical cofactor	b2579	['OBTFL', 'PFL']
raiA	1.5624023884531668	48.0	2730512.0	cold shock protein associated with 30S ribosomal subunit	b2597
pheL	1.5790435516774108	48.0	2730957.0	pheA gene leader peptide	b2598
rplS	1.3917181068766666	49.0	2737541.0	50S ribosomal subunit protein L19	b2606
rpsP	1.396263552461416	49.0	2739295.0	30S ribosomal subunit protein S16	b2609
bamE	1.710748076309606	50.0	2746963.0	lipoprotein component of BamABCDE OM biogenesis complex	b2617
ratB	1.7184341234441487	50.0	2747392.0	UPF0125 family protein	b2618
ypjF	1.5393792520376524	51.0	2770944.0	CP4-57 prophage; toxin of the YpjF-YfjZ toxin-antitoxin system	b2646
pncC	1.3642971761844067	52.0	2817207.0	nicotinamide-nucleotide amidohydrolase; NMN amidohydrolase	b2700
ubiH	1.4734975012622284	53.0	3045698.0	2-octaprenyl-6-methoxyphenol hydroxylase, FAD/NAD(P)-binding	b2907	['OMPHHX']
ibsC	1.883490509576197	53.0	3050248.0	toxic membrane protein	b4665
yqgB	1.45491531522913	54.0	3079278.0	uncharacterized protein	b2939
yqgF	1.5830240217402214	55.0	3086858.0	putative Holliday junction resolvase	b2949
hybG	1.7087551246554873	56.0	3133074.0	hydrogenase 2 accessory protein	b2990
hybF	2.0087870282937	56.0	3133440.0	protein involved with the maturation of hydrogenases 1 and 2	b2991
hybE	1.5545759741172664	56.0	3133669.0	hydrogenase 2-specific chaperone	b2992
rpsU	1.4367549384150344	57.0	3204139.0	30S ribosomal subunit protein S21	b3065
rbfA	1.6718041277253768	58.0	3306135.0	30s ribosome binding factor	b3167
secG	1.454581111347371	59.0	3315712.0	preprotein translocase membrane subunit	b3175
yhcG	1.526652492156986	60.0	3361185.0	DUF1016 family protein in the PD-(D/E)XK nuclease superfamily	b3220
nanK	1.4089625238591321	60.0	3362833.0	N-acetylmannosamine kinase	b3222	['AMANK']
yhcB	1.4977828977333945	61.0	3373549.0	DUF1043 family inner membrane-anchored protein	b3233
rplQ	1.8253815468497863	62.0	3432974.0	50S ribosomal subunit protein L17	b3294
rpsD	1.441551813550756	62.0	3434496.0	30S ribosomal subunit protein S4	b3296
rpsM	1.3920802606778944	62.0	3435473.0	30S ribosomal subunit protein S13	b3298
rplR	1.7659672980502885	63.0	3438602.0	50S ribosomal subunit protein L18	b3304
rplF	1.5439684787768184	63.0	3438965.0	50S ribosomal subunit protein L6	b3305
rpmC	1.3739119121733336	64.0	3441926.0	50S ribosomal subunit protein L29	b3312
rplW	1.5374410953105804	65.0	3444740.0	50S ribosomal subunit protein L23	b3318
rpsJ	1.573288817913429	65.0	3446317.0	30S ribosomal subunit protein S10	b3321
rpsL	1.669377484783253	66.0	3467536.0	30S ribosomal subunit protein S12	b3342
fkpA	1.4037530462351648	66.0	3469965.0	FKBP-type peptidyl-prolyl cis-trans isomerase (rotamase)	b3347
yhfG	1.4674263358380397	67.0	3484811.0	putative antitoxin for Fic	b3362
nirD	1.5093997822994862	67.0	3489909.0	nitrite reductase (NADH) small subunit	b3366	['NTRIR2x']
hofN	1.4274557263267842	68.0	3514791.0	DNA catabolic putative fimbrial assembly protein	b3394
yhhA	1.5693304889087591	69.0	3580302.0	DUF2756 family protein	b3448
yibT	1.3863624039657592	70.0	3769530.0	uncharacterized protein	b4554
ivbL	1.3232586448679298	71.0	3846249.0	ilvB operon leader peptide	b3672
tisB	1.8522323549850994	71.0	3846912.0	toxic membrane persister formation peptide, LexA-regulated	b4618
atpH	1.5038364461154714	72.0	3913728.0	F1 sector of membrane-bound ATP synthase, delta subunit	b3735	['ATPS4rpp']
yshB	1.5196289821688043	73.0	4047006.0	uncharacterized protein	b4686
zapB	1.463718446860073	74.0	4108442.0	FtsZ stabilizer, septal ring assembly factor, cell division stimulator	b3928
ftsN	1.5714623823578548	74.0	4112384.0	essential cell division protein	b3933
rplL	1.5376535611278912	75.0	4170487.0	50S ribosomal subunit protein L7/L12	b3986
yjbT	1.361276629974074	76.0	4229704.0	putative periplasmic protein	b4620
phnN	1.5985605404723862	77.0	4305341.0	ribose 1,5-bisphosphokinase	b4094	['R15BPK']
phnI	1.415898388167391	77.0	4309415.0	ribophosphonate triphosphate synthase complex putative catalytic subunit	b4099
phnH	1.6526364411062147	77.0	4311040.0	ribophosphonate triphosphate synthase subunit	b4100
yjdN	1.3834782525505382	78.0	4315136.0	metalloprotein superfamily protein	b4107
pmrR	1.7026626186823057	78.0	4321932.0	putative membrane-bound BasS regulator	b4703
yjdO	1.3407861131949268	79.0	4342784.0
cutA	1.5313654013393254	80.0	4355072.0	divalent-cation tolerance protein, copper sensitivity	b4137
ecnA	1.423152840427441	81.0	4366133.0	entericidin A membrane lipoprotein, antidote entericidin B	b4410
ecnB	1.5270926816323578	81.0	4366369.0	entericidin B membrane lipoprotein	b4411
priB	1.4336992290071773	82.0	4415488.0	primosomal protein N	b4201
rplI	1.4721844030556606	82.0	4415924.0	50S ribosomal subunit protein L9	b4203
ytfP	1.7154645932588641	83.0	4438016.0	GGCT-like protein	b4222
fecR	1.4977102521123047	84.0	4506580.0	anti-sigma transmembrane signal transducer for ferric citrate transport; periplasmic FecA-bound ferric citrate sensor and cytoplasmic FecI ECF sigma factor activator	b4292
yjiX	1.571348247106575	85.0	4578816.0	DUF466 family protein	b4353
