# Supplementary material for: The genetic basis for adaptation of model-designed syntrophic co-cultures
Source: PLoS Comput Biol. 2019 Mar 1;15(3):e1006213. doi: 10.1371/journal.pcbi.1006213 (PMC6415869; doi:10.1371/journal.pcbi.1006213)
Supplement: S4 Data — Genes with read coverage meeting the duplication criteria. Separate spreadsheets are provided for all samples using the mutant pair, ale number, flask number, isolate number, and replicate number to identify each sample. (ZIP) [file pcbi.1006213.s004.zip › S4_Data/hisD_gltA_10_30_40_1_genes.csv]

	Multiplicity	Group Number	Start Position	Product	Gene	iJO1366 Reactions
yaaX	1.430062665253792	0.0	5233.0	DUF2502 family putative periplasmic protein	b0005
panD	1.3408549749409948	1.0	142800.0	aspartate 1-decarboxylase	b0131	['ASP1DC']
frr	1.3792355422738445	2.0	189358.0	ribosome recycling factor	b0172
tilS	1.549657522608677	3.0	208896.0	tRNA(Ile)-lysidine synthetase	b0188
rof	1.6367779252237495	3.0	210164.0	modulator of Rho-dependent transcription termination	b0189
tsaA	1.5324197297151139	4.0	215373.0	tRNA-Thr(GGU) m(6)t(6)A37 methyltransferase, SAM-dependent	b0195
ykfN	1.6444438176265366	5.0	258860.0	No_gene_product	b4626
ykfI	1.4851205758965662	5.0	259038.0	CP4-6 prophage; toxin of the YkfI-YafW toxin-antitoxin system	b0245
afuC	1.400845534350938	6.0	274432.0	CP4-6 prophage; putative ferric transporter subunit	b0262
yagE	1.6982603728351369	6.0	278528.0	2-keto-3-deoxy gluconate (KDG) aldolase; CP4-6 prophage	b0268
yagF	1.925500680756526	6.0	278911.0	CP4-6 prophage; dehydratase family protein	b0269
yagH	1.595589356058376	6.0	282499.0	CP4-6 prophage; putative xylosidase/arabinosidase	b0271
paoB	1.5653917761583944	7.0	296960.0	PaoABC aldehyde oxidoreductase, FAD-containing subunit	b0285
ecpA	1.69421396562946	8.0	305794.0	ECP pilin	b0293
ykgR	1.4120223929042361	8.0	308851.0	uncharacterized protein	b4671
betI	1.6176183206181212	9.0	324457.0	choline-inducible betIBA-betT divergent operon transcriptional repressor	b0313
cyoC	1.594837007241897	10.0	443501.0	cytochrome o ubiquinol oxidase subunit III	b0430	['CYTBO3_4pp']
ybaB	1.5178705509944344	11.0	489531.0	DNA-binding protein, putative nucleoid-associated protein	b0471
recR	1.5572033160222474	11.0	489860.0	gap repair protein	b0472
rnk	1.474302836971213	12.0	639012.0	regulator of nucleoside diphosphate kinase	b0610
pal	1.4694315141787753	13.0	774522.0	peptidoglycan-associated outer membrane lipoprotein	b0741
bioC	1.6628403894328156	14.0	806977.0	malonyl-ACP O-methyltransferase, SAM-dependent	b0777	['MALCOAMT']
mntS	1.467664710697133	15.0	848384.0	Mn(2)-response protein, MntR-repressed	b4705
rutD	1.3648442005784862	16.0	1067008.0	putative reactive intermediate detoxifying aminoacrylate hydrolase	b1009	['3AMACHYD']
yceD	1.3589469037274167	17.0	1142249.0	DUF177 family protein	b1088
rpmF	1.4459172967940839	17.0	1142822.0	50S ribosomal subunit protein L32	b1089
ymfI	1.4618727674018033	18.0	1196952.0	e14 prophage; uncharacterized protein	b1143
ymfJ	1.4594138580235698	18.0	1197231.0	e14 prophage; uncharacterized protein	b1144
iraM	1.4677647094674446	19.0	1207296.0	RpoS stabilzer during Mg starvation, anti-RssB factor	b1160
ymgC	1.538559310445133	20.0	1212416.0	Blue light, low temperature and stress induced protein	b1167
ymgI	1.6717642222814928	21.0	1218560.0	uncharacterized protein	b4593
ldrA	2.1729560377053643	22.0	1264640.0	toxic polypeptide, small	b4419
ldrC	2.0110407874034704	22.0	1265693.0	toxic polypeptide, small	b4423
yciN	1.4790653094198336	23.0	1324673.0	DUF2498 protein YciN	b1273
osmB	1.6672785999211073	24.0	1337366.0	osmotically and stress inducible lipoprotein	b1283
ynaE	1.5879123036263734	25.0	1428480.0	cold shock protein, Rac prophage	b1375
paaJ	1.5366877939817167	26.0	1456128.0	3-oxoadipyl-CoA/3-oxo-5,6-dehydrosuberyl-CoA thiolase	b1397	['3OXCOAT', 'OXDHCOAT']
ynbG	1.4182950983612217	26.0	1459456.0	uncharacterized protein	b4674
ydcH	1.4547818346355457	27.0	1492992.0	DUF465 family protein	b1426
narW	1.4974783155407507	28.0	1530870.0	nitrate reductase 2 (NRZ), delta subunit (assembly subunit)	b1466	['NO3R1pp', 'NO3R2pp']
yddM	1.667942465660518	29.0	1546752.0	putative DNA-binding transcriptional regulator	b1477
sra	1.3226882326083182	29.0	1550082.0	stationary-phase-induced ribosome-associated protein	b1480
cspB	1.4328832418543307	30.0	1635595.0	Qin prophage; cold shock protein	b1557
hokD	1.7342416713178463	30.0	1639424.0	Qin prophage; small toxic polypeptide	b1562
relE	1.3984373292300094	30.0	1639602.0	Qin prophage; toxin of the RelE-RelB toxin-antitoxin system	b1563
lpp	1.68132624741432	31.0	1751677.0	murein lipoprotein	b1677	['ALPATE160pp', 'ALPATG160pp']
rplT	1.5178601525553541	32.0	1793649.0	50S ribosomal subunit protein L20	b1716
yoaJ	1.4248897884259653	33.0	1873152.0	inner membrane-associated protein	b4675
yeaQ	1.3966556960702639	33.0	1873408.0	UPF0410 family protein	b1795
yobD	1.5770775640264645	34.0	1899057.0	UPF0266 family inner membrane protein	b1820
cspC	1.5440538205986984	34.0	1901568.0	stress protein, member of the CspA-family	b1823
nudB	1.6222515286232928	35.0	1942436.0	dihydroneopterin triphosphate pyrophosphatase	b1865	['DNTPPA', 'NTPP5']
yecH	1.401489921002528	36.0	1982731.0	DUF2492 family protein	b1906
yodD	1.5797623340436755	37.0	2018466.0	uncharacterized protein	b1953
yoeH	1.4085921775174937	38.0	2061824.0	No_gene_product	b4641
yeeP	1.3867861325501543	38.0	2064384.0	No_gene_product	b1999
yoeD	1.419810126752809	39.0	2072064.0	No_gene_product	b4642
hisL	1.361155675614824	40.0	2083476.0	his operon leader peptide	b2018
ibsA	1.5497157706779363	41.0	2146829.0	toxic membrane protein	b4667
ibsB	1.6498218173473798	41.0	2147200.0	toxic membrane protein	b4668
yeiS	1.3909809985069723	42.0	2227200.0	DUF2542 family protein	b2145
rplY	1.4001782810519547	43.0	2275995.0	50S ribosomal subunit protein L25	b2185
narP	1.5539489944839062	43.0	2283978.0	response regulator in two-component regulatory system with NarQ	b2193
napD	1.5926249295429062	44.0	2296320.0	assembly protein for periplasmic nitrate reductase	b2207
gtrS	1.5134110726632601	45.0	2463744.0	serotype-specific glucosyl transferase, CPS-53 (KpLE1) prophage	b2352
ypeB	1.527653203059087	46.0	2521299.0	DUF3820 family protein	b4546
ypfM	1.8299537038927531	47.0	2584192.0	stress-induced small enterobacterial protein	b4606
hyfJ	1.563820499780322	48.0	2605056.0	putative processing element hydrogenase 4	b2490	['FHL']
yfgI	1.382996441520931	49.0	2623684.0	nalidixic acid resistance protein, putative periplasmic protein	b2506
shoB	1.4759197815980347	50.0	2693504.0	toxic membrane protein	b4687
grcA	1.5815302824710291	51.0	2709504.0	autonomous glycyl radical cofactor	b2579	['OBTFL', 'PFL']
raiA	1.713103616301402	52.0	2730512.0	cold shock protein associated with 30S ribosomal subunit	b2597
pheL	1.8330563381533458	52.0	2730957.0	pheA gene leader peptide	b2598
rpsP	1.5658595979149414	53.0	2739295.0	30S ribosomal subunit protein S16	b2609
bamE	1.4898263256523039	54.0	2746963.0	lipoprotein component of BamABCDE OM biogenesis complex	b2617
ratB	1.604909023710068	54.0	2747392.0	UPF0125 family protein	b2618
yfjR	1.4281869468196866	55.0	2763061.0	CP4-57 prophage; putative DNA-binding transcriptional regulator	b2634
ypjK	1.392067997361847	55.0	2763803.0	CP4-57 prophage; putative inner membrane protein	b2635
ypjF	1.4350365852805484	56.0	2770944.0	CP4-57 prophage; toxin of the YpjF-YfjZ toxin-antitoxin system	b2646
luxS	1.4907075307870556	57.0	2807808.0	S-ribosylhomocysteine lyase	b2687	['RHCCE']
hycA	1.623508293611478	58.0	2843332.0	regulator of the transcriptional regulator FhlA	b2725
ibsC	1.5000736225084546	59.0	3050248.0	toxic membrane protein	b4665
yqgB	1.6204667501804826	60.0	3079278.0	uncharacterized protein	b2939
yqgF	1.640759977325969	61.0	3086858.0	putative Holliday junction resolvase	b2949
yggX	1.3701198082611363	62.0	3097600.0	oxidative damage protective factor for iron-sulfur proteins	b2962
glcG	1.6214655780232539	63.0	3117185.0	DUF336 family protein	b2977
hybG	1.5401992570422594	64.0	3133074.0	hydrogenase 2 accessory protein	b2990
hybF	1.840931445487108	64.0	3133440.0	protein involved with the maturation of hydrogenases 1 and 2	b2991
hybE	1.738457615145588	64.0	3133669.0	hydrogenase 2-specific chaperone	b2992
hybD	1.817300536605175	64.0	3134150.0	maturation protease for hydrogenase 2	b2993
ygiZ	1.4296823259504934	65.0	3165237.0	inner membrane protein	b3027
exuR	1.3720993301496331	66.0	3240010.0	hexuronate regulon transcriptional repressor; autorepressor	b3094
yqjK	1.4650839148470618	67.0	3243520.0	uncharacterized protein	b3100
yhaL	1.4687379263398888	68.0	3248401.0	uncharacterized protein	b3107
rbfA	1.5569039632932333	69.0	3306135.0	30s ribosome binding factor	b3167
yhdV	1.440682656662272	70.0	3411968.0	putative outer membrane protein	b3267
rplQ	1.6016098308107514	71.0	3432974.0	50S ribosomal subunit protein L17	b3294
rplR	1.758984974026076	72.0	3438602.0	50S ribosomal subunit protein L18	b3304
rpsQ	1.5644341495232523	73.0	3441672.0	30S ribosomal subunit protein S17	b3311
rpsL	1.7774451220063883	74.0	3467536.0	30S ribosomal subunit protein S12	b3342
nirD	1.4963163039543423	75.0	3489909.0	nitrite reductase (NADH) small subunit	b3366	['NTRIR2x']
hslO	1.3574118826503745	76.0	3523132.0	heat shock protein Hsp33	b3401
feoA	1.3852814224968515	77.0	3533521.0	ferrous iron transporter, protein A	b3408
feoC	1.6339949219852712	77.0	3536086.0	putative DNA-binding transcriptional regulator	b3410
ugpQ	1.4160732705915986	78.0	3580729.0	glycerophosphodiester phosphodiesterase, cytosolic	b3449	['GPDDA4', 'GPDDA2', 'GPDDA5', 'GPDDA3', 'GPDDA1']
gadE	1.62801861656257	79.0	3651725.0	gad regulon transcriptional activator	b3512
ldrD	1.4176480843740014	80.0	3693339.0	toxic polypeptide, small	b4453
cspA	1.527381314873834	81.0	3713536.0	RNA chaperone and antiterminator, cold-inducible	b3556
hokA	1.6103083927083335	81.0	3713807.0	toxic polypeptide, small	b4455
mokA	1.6372820098095004	81.0	3713807.0	No_gene_product	b4647
yibW	1.3758750222439544	82.0	3762251.0	No_gene_product	b4651
mtlR	1.6900063115301702	83.0	3768931.0	mannitol operon repressor	b3601
yibT	1.3687049423871416	83.0	3769530.0	uncharacterized protein	b4554
secB	1.506099251328861	84.0	3777020.0	protein export chaperone	b3609
slmA	1.4225947745407428	85.0	3807853.0	nucleoid occlusion factor, anti-FtsZ division inhibitor	b3641
tisB	1.5042104681892448	86.0	3846912.0	toxic membrane persister formation peptide, LexA-regulated	b4618
dgoK	1.435430341873027	87.0	3866955.0	2-oxo-3-deoxygalactonate kinase	b3693	['DDGALK']
atpH	1.5201221051463107	88.0	3913728.0	F1 sector of membrane-bound ATP synthase, delta subunit	b3735	['ATPS4rpp']
atpF	1.5982996955327307	88.0	3913777.0	F0 sector of membrane-bound ATP synthase, subunit b	b3736	['ATPS4rpp']
ilvL	1.3213643154007721	89.0	3943681.0	ilvG operon leader peptide	b3766
yigG	1.514608798099608	90.0	3996172.0	PRK11371 family inner membrane protein	b3818
frvA	1.3628752564130742	91.0	4085760.0	putative enzyme IIA component of PTS	b3900
zapB	1.5009817105847256	92.0	4108442.0	FtsZ stabilizer, septal ring assembly factor, cell division stimulator	b3928
ftsN	1.593127629082196	92.0	4112384.0	essential cell division protein	b3933
rplL	1.6532725469823064	93.0	4170487.0	50S ribosomal subunit protein L7/L12	b3986
yjbD	1.3811286774483447	94.0	4221440.0	DUF3811 family protein	b4023
phnO	1.5548097508432699	95.0	4304920.0	aminoalkylphosphonate N-acetyltransferase	b4093
phnN	1.6067405310665184	95.0	4305341.0	ribose 1,5-bisphosphokinase	b4094	['R15BPK']
phnH	1.730782323937136	96.0	4311040.0	ribophosphonate triphosphate synthase subunit	b4100
phnG	1.7374751859318636	96.0	4311060.0	ribophosphonate triphosphate synthase subunit	b4101
phnF	1.46855264506173	96.0	4311513.0	putative DNA-binding transcriptional regulator of phosphonate uptake and biodegradation	b4102
yjdO	1.4363919680296393	97.0	4342784.0
ecnA	1.5929715441789172	98.0	4366133.0	entericidin A membrane lipoprotein, antidote entericidin B	b4410
ecnB	2.023759068726242	98.0	4366369.0	entericidin B membrane lipoprotein	b4411
yjeV	1.4701370940872527	99.0	4382720.0	uncharacterized protein	b4670
rlmB	1.585181948455287	100.0	4399104.0	23S rRNA mG2251 2'-O-ribose methyltransferase, SAM-dependent	b4180
priB	1.5707050199615769	101.0	4415488.0	primosomal protein N	b4201
rpsR	1.57396794068773	101.0	4415655.0	30S ribosomal subunit protein S18	b4202
rplI	1.584918992955112	101.0	4415924.0	50S ribosomal subunit protein L9	b4203
ytfP	1.5692621909319924	102.0	4438016.0	GGCT-like protein	b4222
cybC	1.332147439905	103.0	4449306.0	No_gene_product	b4236
pyrL	1.4052820295432524	104.0	4462215.0	pyrBI operon leader peptide	b4246
fecR	1.582979232813614	105.0	4506580.0	anti-sigma transmembrane signal transducer for ferric citrate transport; periplasmic FecA-bound ferric citrate sensor and cytoplasmic FecI ECF sigma factor activator	b4292
fimA	1.435579520173513	106.0	4532931.0	major type 1 subunit fimbrin (pilin)	b4314
trpR	1.5151212609407103	107.0	4622848.0	transcriptional repressor, tryptophan-binding	b4393
