# Supplementary material for: The genetic basis for adaptation of model-designed syntrophic co-cultures
Source: PLoS Comput Biol. 2019 Mar 1;15(3):e1006213. doi: 10.1371/journal.pcbi.1006213 (PMC6415869; doi:10.1371/journal.pcbi.1006213)
Supplement: S4 Data — Genes with read coverage meeting the duplication criteria. Separate spreadsheets are provided for all samples using the mutant pair, ale number, flask number, isolate number, and replicate number to identify each sample. (ZIP) [file pcbi.1006213.s004.zip › S4_Data/hisD_gltA_10_4_1_1_genes.csv]

	Multiplicity	Group Number	Start Position	Product	Gene	iJO1366 Reactions
yadK	1.3074798959784584	1.0	147489.0	putative fimbrial-like adhesin protein	b0136
ykgS	1.4819774137651467	2.0	286208.0	No_gene_product	b4688
yagL	1.326447339222867	2.0	288930.0	CP4-6 prophage; DNA-binding protein	b0278
ykgR	1.3947606944708173	3.0	308851.0	uncharacterized protein	b4671
tomB	1.31726368544154	4.0	475789.0	Hha toxicity attenuator; conjugation-related protein	b0461
ybcW	1.3905484311000513	5.0	575488.0	DLP12 prophage; uncharacterized protein	b0559
ldrA	1.400428721003591	6.0	1264640.0	toxic polypeptide, small	b4419
ldrC	1.4438977966684723	6.0	1265693.0	toxic polypeptide, small	b4423
folX	1.3640188795272628	7.0	2414803.0	D-erythro-7,8-dihydroneopterin triphosphate 2'-epimerase and dihydroneopterin aldolase	b2303	['DHPTPE']
yfcS	1.3361574123827469	8.0	2445312.0	putative periplasmic pilin chaperone	b2336
yfcZ	1.2837561966883246	9.0	2454128.0	UPF0381 family protein	b2343
yfdF	1.4535993226679005	9.0	2456490.0	uncharacterized protein	b2345
gtrA	1.451076780376763	9.0	2461333.0	CPS-53 (KpLE1) prophage; bactoprenol-linked glucose translocase/flippase	b2350
gtrB	1.5455828673158156	9.0	2461696.0	CPS-53 (KpLE1) prophage; bactoprenol glucosyl transferase	b2351
yfdN	1.3266586260292808	10.0	2465865.0	CPS-53 (KpLE1) prophage; uncharacterized protein	b2357
yfdR	1.4229363122300718	10.0	2468462.0	CPS-53 (KpLE1) prophage; conserved protein	b2361
emrY	1.4004273087529195	11.0	2474116.0	putative multidrug efflux system	b2367
emrK	1.4646688446794747	11.0	2476032.0	multidrug resistance efflux pump membrane fusion protein	b2368
evgA	1.4052173874691123	11.0	2477233.0	response regulator in two-component regulatory system with EvgS	b2369
evgS	1.5099444247940195	11.0	2477852.0	hybrid sensory histidine kinase in two-component regulatory system with EvgA	b2370
yfdE	1.3954938809128397	11.0	2482176.0	acetyl-CoA:oxalate CoA-transferase	b2371
yfdV	1.3951043342224163	11.0	2482720.0	putative transporter	b2372
ypdI	1.4062245977589083	11.0	2488320.0	putative lipoprotein involved in colanic acid biosynthesis	b2376
mntH	1.3760646373914223	12.0	2504946.0	manganese/divalent cation transporter	b2392	['FE2t2pp', 'MNt2pp']
nupC	1.4272021304914493	12.0	2506752.0	nucleoside (except guanosine) transporter	b2393	['ADNt2pp', 'DCYTt2pp', 'CYTDt2pp', 'THMDt2pp', 'DADNt2pp', 'URIt2pp', 'DURIt2pp']
yfeK	1.4080039319227908	13.0	2530700.0	uncharacterized protein	b2419
yfeS	1.4119583758347047	13.0	2531328.0	WGR domain protein	b2420
yffQ	1.4485321981216328	14.0	2556950.0	CPZ-55 prophage; uncharacterized protein	b2448
ypfM	1.3153742296193067	15.0	2584192.0	stress-induced small enterobacterial protein	b4606
ypfN	1.3017798709312745	15.0	2586120.0	putative membrane protein, UPF0370 family	b4547
gcvR	1.4232670547364226	16.0	2593264.0	transcriptional repressor, regulatory protein accessory to GcvA	b2479
yfgF	1.3498968891054586	17.0	2621440.0	cyclic-di-GMP phosphodiesterase, anaerobic	b2503
yfgH	1.402434663897953	17.0	2623488.0	outer membrane integrity lipoprotein	b2505
yfgJ	1.4063453451913108	17.0	2629120.0	DUF1407 family protein	b2510
ispG	1.3411083885692237	17.0	2634044.0	1-hydroxy-2-methyl-2-(E)-butenyl 4-diphosphate synthase	b2515	['MECDPDH5']
yfhL	1.3223592603985599	18.0	2693120.0	putative 4Fe-4S cluster-containing protein	b2562
shoB	1.4704353990342545	18.0	2693504.0	toxic membrane protein	b4687
rpoE	1.3501374154079713	19.0	2703360.0	RNA polymerase sigma E factor	b2573
kgtP	1.3709590970742007	20.0	2717806.0	alpha-ketoglutarate transporter	b2587	['AKGt2rpp']
raiA	1.5270864224657377	20.0	2730512.0	cold shock protein associated with 30S ribosomal subunit	b2597
pheL	1.5723126910284755	20.0	2730957.0	pheA gene leader peptide	b2598
yfiL	1.3513656741260978	20.0	2734718.0	lipoprotein	b2602
yfiR	1.4395048236075414	20.0	2735233.0	putative periplasmic inhibitor of YfiN activity	b2603
ypjD	1.3723165233324393	21.0	2741320.0	cytochrome c assembly protein family inner membrane protein	b2611
nadK	1.3738898365262775	21.0	2744320.0	NAD kinase	b2615	['NADK']
yfjH	1.4860064764961922	22.0	2751002.0	CP4-57 prophage; uncharacterized protein	b2623
alpA	1.3225211170830817	22.0	2752002.0	CP4-57 prophage; DNA-binding transcriptional activator	b2624
yfjI	1.4990665278048587	22.0	2752512.0	CP4-57 prophage; uncharacterized protein	b2625
yfjJ	1.6519635326041313	22.0	2753905.0	CP4-57 prophage; uncharacterized protein	b2626
yfjL	1.359498701737317	22.0	2756895.0	CP4-57 putative defective prophage, DUF4297/DUF1837 polymorphic toxin family protein	b2628
yfjM	1.3796162544731325	22.0	2758871.0	CP4-57 prophage; uncharacterized protein	b2629
rnlA	1.3846479085252508	22.0	2759276.0	CP4-57 prophage; RNase LS	b2630
yfjT	1.4407769399540704	23.0	2764800.0	CP4-57 prophage; putative periplasmic protein	b2637
yfjY	1.3671789280338384	24.0	2769744.0	CP4-57 prophage; putative DNA repair protein	b2644
yfjZ	1.3747983697860902	24.0	2770473.0	CP4-57 prophage; antitoxin of the YpjF-YfjZ toxin-antitoxin system	b2645
ypjF	1.3606084132051255	24.0	2770944.0	CP4-57 prophage; toxin of the YpjF-YfjZ toxin-antitoxin system	b2646
pinH	1.469979242067401	24.0	2776576.0	No_gene_product	b2648
ypjC	1.5069532658880316	24.0	2777088.0	No_gene_product	b2650
ygaQ	1.5683596194615477	24.0	2779755.0	No_gene_product	b4462
pphB	1.3356981727893802	25.0	2853118.0	serine/threonine-specific protein phosphatase 2	b2734
ygbF	1.5147676423094794	26.0	2871927.0	CRISPR adaptation ssRNA endonuclease	b2754
ygbT	1.3739069026159	26.0	2872213.0	multifunctional endonuclease Cas1, CRISPR adaptation protein; DNA repair enzyme	b2755
casE	1.4025442160192816	26.0	2873344.0	CRISPR RNA precursor cleavage enzyme; CRISP RNA (crRNA) containing Cascade antiviral complex protein	b2756
casC	1.3960897748062722	26.0	2875392.0	CRISP RNA (crRNA) containing Cascade antiviral complex protein	b2758
casB	1.320685916670531	26.0	2875513.0	CRISP RNA (crRNA) containing Cascade antiviral complex protein	b2759
casA	1.4299107789818697	26.0	2875988.0	CRISP RNA (crRNA) containing Cascade antiviral complex protein	b2760
ygcE	1.3367137543503707	27.0	2895254.0	putative kinase	b2776
queE	1.522271505114261	27.0	2898105.0	7-carboxy-7-deazaguanine synthase; queosine biosynthesis	b2777
yqcG	1.3501309926722052	27.0	2898944.0	membrane stress resistance protein	b4682
ygcG	1.5567605462169294	27.0	2899069.0	TPM domain protein, putative phosphatase	b2778
queF	1.4563113153904397	28.0	2918706.0	7-cyano-7-deazaguanine reductase (NADPH-dependent)	b2794	['CDGR']
fucA	1.433030527752252	29.0	2926592.0	L-fuculose-1-phosphate aldolase	b2800	['FCLPA']
fucR	1.3504749143788666	29.0	2932736.0	l-fucose operon activator	b2805
ygdI	1.3609633759920539	29.0	2936320.0	DUF903 family verified lipoprotein	b2809
rppH	1.3986072766842998	30.0	2961805.0	RNA pyrophosphohydrolase	b2830
kduD	1.3883292578165551	31.0	2975855.0	2-dehydro-3-deoxy-D-gluconate 5-dehydrogenase; KDG oxidoreductase; 20-ketosteroid reductase	b2842
kduI	1.370766400136211	31.0	2976646.0	hexuronate isomerase	b2843
yqeG	1.5443325658815013	31.0	2979840.0	putative transporter	b2845
yqeH	1.7042212492501705	31.0	2980894.0	putative LuxR family transcriptional regulator	b2846
yqeI	1.73427658866243	31.0	2981888.0	putative transcriptional regulator	b2847
yqeJ	1.707731686451873	31.0	2982662.0	uncharacterized protein	b2848
yqeL	1.875717447702382	31.0	2983177.0	uncharacterized protein	b4683
yqeK	1.8604764384569175	31.0	2983293.0	uncharacterized protein	b2849
ygeF	1.6083025721610165	31.0	2983936.0	No_gene_product	b2850
ygeG	1.7239199275877295	31.0	2984626.0	SycD-like chaperone family TPR-repeat-containing protein	b2851
ygeH	1.7721429834638376	31.0	2985452.0	putative transcriptional regulator	b2852
ygeI	1.79489569599264	31.0	2987008.0	uncharacterized protein	b2853
pbl	1.5044794000992399	31.0	2987297.0	No_gene_product	b2854
ygeK	1.4890458911327316	31.0	2988032.0	No_gene_product	b2856
ygeN	1.5325831138164483	31.0	2988672.0	No_gene_product	b2858
ygeO	1.4261125169634798	31.0	2989320.0	No_gene_product	b2859
ygeQ	1.4897926532048895	31.0	2992128.0	No_gene_product	b2863
ygeV	1.3994061348222668	31.0	2998272.0	putative sigma-54-interacting transcriptional activator	b2869
ygeW	1.3870321431506987	31.0	3000320.0	putative carbamoyltransferase	b2870
mocA	1.3728870449972665	32.0	3008518.0	CTP:molybdopterin cytidylyltransferase	b2877	['MOCDS']
xanQ	1.3600080655271998	32.0	3017709.0	xanthine permease	b2882	['XANt2pp']
idi	1.3689195795448668	33.0	3026944.0	isopentenyl diphosphate isomerase	b2889	['IPDDI']
sdhE	1.4854701879457284	34.0	3034162.0	flavinator of succinate dehydrogenase; antitoxin of CptAB toxin-antitoxin pair	b2897
yqfB	1.3335532199806965	34.0	3036672.0	UPF0267 family protein	b2900
gcvT	1.4094222544208317	34.0	3043328.0	aminomethyltransferase, tetrahydrofolate-dependent, subunit (T protein) of glycine cleavage complex	b2905	['GLYCL']
fau	1.3342076619283205	35.0	3049599.0	5-formyltetrahydrofolate cyclo-ligase family protein	b2912	['FOMETRi']
yggE	1.4123049887071741	36.0	3060698.0	oxidative stress defense protein	b2922
pgk	1.3560036244306162	36.0	3065856.0	phosphoglycerate kinase	b2926	['PGK']
cmtB	1.4647903659182147	37.0	3072245.0	putative mannitol-specific enzyme IIA component of PTS	b2934
yqgB	1.462141636000551	37.0	3079278.0	uncharacterized protein	b2939
yggT	1.4410880230827263	38.0	3089178.0	putative inner membrane protein; compensates for loss in K+ uptake	b2952
yghF	1.380268593155479	39.0	3105451.0	No_gene_product	b2970
tdcR	1.4010936589190126	40.0	3260928.0	L-threonine dehydratase operon activator protein	b3119
yhdV	1.4179142545931127	41.0	3411968.0	putative outer membrane protein	b3267
yrhC	1.3666132477548847	42.0	3617246.0	No_gene_product	b4552
yhiJ	1.3940797719054023	42.0	3624327.0	DUF4049 family protein	b3488
yhiL	1.3996825965457462	42.0	3626211.0	No_gene_product	b4660
slp	1.46592749489123	43.0	3647488.0	outer membrane lipoprotein	b3506
gadE	1.4258680096029248	44.0	3651725.0	gad regulon transcriptional activator	b3512
insK	1.456826275275844	45.0	3715072.0	IS150 transposase B	b3558
yibS	1.4754991246915128	46.0	3762176.0	No_gene_product	b4650
yibW	1.4000138791399397	46.0	3762251.0	No_gene_product	b4651
yibU	1.3318138408481457	46.0	3763307.0	No_gene_product	b4652
yibB	1.3684551386584782	47.0	3786752.0	YibB family protein, function unknown	b3618
waaL	1.3837310760656523	47.0	3790848.0	O-antigen ligase	b3622	['ECA4OALpp', 'O16A4Lpp']
waaU	1.3855140521185734	47.0	3791598.0	lipopolysaccharide core biosynthesis	b3623	['HEPT4']
waaJ	1.4484733763635809	47.0	3794944.0
waaR	1.3766059628696021	47.0	3795398.0	lipopolysaccharide 1,2-glucosyltransferase; UDP-glucose:(glucosyl)LPS alpha-1,2-glucosyltransferase	b3626	['GLCTR3']
waaB	1.3613548518781589	47.0	3796992.0	lipopolysaccharide 1,6-galactosyltransferase; UDP-D-galactose:(glucosyl)lipopolysaccharide-1, 6-D-galactosyltransferase	b3628	['GALT1']
waaS	1.4081937097334714	47.0	3797540.0	lipopolysaccharide rhamnose:KdoIII transferase; lipopolysaccharide core biosynthesis protein	b3629	['RHAT1']
yicS	1.4029865951838714	48.0	3833856.0	putative periplasmic protein	b4555
tisB	1.3203973228072483	49.0	3846912.0	toxic membrane persister formation peptide, LexA-regulated	b4618
tnaC	1.3975018032421556	50.0	3881856.0	tryptophanase leader peptide	b3707
yigG	1.4440632301585354	51.0	3996172.0	PRK11371 family inner membrane protein	b3818
yihG	1.3642953430487155	52.0	4039029.0	inner membrane protein, inner membrane acyltransferase	b3862
yiiE	1.3978675149022095	53.0	4072656.0	CopG family putative transcriptional regulator	b3889
yiiF	1.4402753736963987	53.0	4073110.0	putative thymol sensitivity protein, CopG family putative transcriptional regulator	b3890
yjbM	1.4879685629287147	54.0	4250526.0	uncharacterized protein	b4048
yjdO	1.3536370090953596	55.0	4342784.0
cadC	1.397964343582044	55.0	4350212.0	cadBA operon transcriptional activator	b4133
yjdQ	1.4298925760733758	55.0	4352007.0	No_gene_product	b4654
nrdG	1.3524397962883934	56.0	4449716.0	anaerobic ribonucleotide reductase activating protein	b4237	['RNTR1c2', 'RNTR3c2', 'RNTR4c2', 'RNTR2c2']
yjhB	1.3219452692017515	57.0	4493874.0	putative MFS transporter, membrane protein	b4279
