# Supplementary material for: The genetic basis for adaptation of model-designed syntrophic co-cultures
Source: PLoS Comput Biol. 2019 Mar 1;15(3):e1006213. doi: 10.1371/journal.pcbi.1006213 (PMC6415869; doi:10.1371/journal.pcbi.1006213)
Supplement: S4 Data — Genes with read coverage meeting the duplication criteria. Separate spreadsheets are provided for all samples using the mutant pair, ale number, flask number, isolate number, and replicate number to identify each sample. (ZIP) [file pcbi.1006213.s004.zip › S4_Data/hisD_gltA_10_16_1_2_genes.csv]

	Multiplicity	Group Number	Start Position	Product	Gene	iJO1366 Reactions
tfaQ	1.5248137982276162	1.0	1628566.0	Qin prophage; putative tail fibre assembly protein	b1546
yohO	1.3293650253955387	2.0	2209135.0	putative membrane protein	b4542
yeiW	1.412990548439773	3.0	2258519.0	UPF0153 cysteine cluster protein	b4502
mepS	1.3731262097556483	3.0	2263457.0	murein DD-endopeptidase, space-maker hydrolase, mutational suppressor of prc thermosensitivity, outer membrane lipoprotein, weak murein LD-carboxypeptidase	b2175
yejL	1.4288059925594239	4.0	2277607.0	UPF0352 family protein	b2187
arnE	1.4695588438066458	5.0	2366035.0	undecaprenyl phosphate-alpha-L-ara4N exporter; flippase ArnEF subunit	b4544	['ULA4Ntppi']
elaB	1.4886629407048986	6.0	2374200.0	putative membrane-anchored DUF883 family ribosome-binding protein	b2266
yfbO	1.446691699532008	7.0	2382113.0	uncharacterized protein	b2274
yfbU	1.508722836639294	8.0	2405578.0	UPF0304 family protein	b2294
yfbV	1.406384405397207	8.0	2406400.0	UPF0208 family inner membrane protein	b2295
hisJ	1.4705842285875241	9.0	2419484.0	histidine ABC transporter periplasmic binding protein	b2309	['HISabcpp']
yfcQ	1.5500737635744744	10.0	2444065.0	putative fimbrial-like adhesin protein	b2334
yfcR	1.4411883540317245	10.0	2444550.0	putative fimbrial-like adhesin protein	b2335
yfcS	1.4344883814699463	10.0	2445312.0	putative periplasmic pilin chaperone	b2336
gtrA	1.5041680907722426	11.0	2461333.0	CPS-53 (KpLE1) prophage; bactoprenol-linked glucose translocase/flippase	b2350
yfdT	1.439877463933642	12.0	2469376.0	CPS-53 (KpLE1) prophage; uncharacterized protein	b2363
ypdJ	1.5435662103831613	12.0	2469659.0	No_gene_product	b4545
ypdI	1.4225266666589216	13.0	2488320.0	putative lipoprotein involved in colanic acid biosynthesis	b2376
nupC	1.4652119880104024	14.0	2506752.0	nucleoside (except guanosine) transporter	b2393	['ADNt2pp', 'DCYTt2pp', 'CYTDt2pp', 'THMDt2pp', 'DADNt2pp', 'URIt2pp', 'DURIt2pp']
ypeB	1.3480504023617748	15.0	2521299.0	DUF3820 family protein	b4546
ptsI	1.3988944607550555	16.0	2527424.0	PEP-protein phosphotransferase of PTS system (enzyme I)	b2416	['ACMUMptspp', 'DHAPT', 'SBTptspp', 'ARBTptspp', 'TREptspp', 'GLCptspp', 'ACGAptspp', 'SUCptspp', 'MANptspp', 'GALTptspp', 'FRUptspp', 'CHTBSptspp', 'FRUpts2pp', 'GAMptspp', 'ASCBptspp', 'ACMANAptspp', 'MANGLYCptspp', 'MNLptspp', 'MALTptspp']
yffM	1.4151231674306204	17.0	2554880.0	CPZ-55 prophage; uncharacterized protein	b2444
yffQ	1.4722467385738878	17.0	2556950.0	CPZ-55 prophage; uncharacterized protein	b2448
talA	1.4294683582312333	18.0	2572288.0	transaldolase A	b2464	['TALA']
yfgJ	1.4415899230593212	19.0	2629120.0	DUF1407 family protein	b2510
era	1.4773862142648315	20.0	2695839.0	membrane-associated, 16S rRNA-binding GTPase	b2566
rseB	1.4228803164510702	20.0	2701312.0	anti-sigma E factor, binds RseA	b2571
grcA	1.6177052327594157	21.0	2709504.0	autonomous glycyl radical cofactor	b2579	['OBTFL', 'PFL']
pheL	1.3763661459022516	22.0	2730957.0	pheA gene leader peptide	b2598
rimM	1.367784884858686	23.0	2738728.0	ribosome maturation factor	b2608
rpsP	1.3687715873379354	23.0	2739295.0	30S ribosomal subunit protein S16	b2609
grpE	1.4003835534940836	23.0	2743473.0	heat shock protein	b2614
bamE	1.4216947119153822	23.0	2746963.0	lipoprotein component of BamABCDE OM biogenesis complex	b2617
yfjK	1.459519726457128	24.0	2754709.0	radiation resistance protein; DEAD/H helicase-like protein; CP4-57 putative defective prophage	b2627
rnlA	1.4144545772079213	24.0	2759276.0	CP4-57 prophage; RNase LS	b2630
ypjK	1.4482033015380167	24.0	2763803.0	CP4-57 prophage; putative inner membrane protein	b2635
yfjS	1.3641766661158643	24.0	2764039.0	CP4-57 prophage; uncharacterized protein	b2636
yfjX	1.336118999046436	25.0	2769277.0	CP4-57 prophage; putative antirestriction protein	b2643
yfjY	1.4449371388127765	25.0	2769744.0	CP4-57 prophage; putative DNA repair protein	b2644
ypjJ	1.5901672628213765	25.0	2770432.0	uncharacterized protein	b4548
csiD	1.38725597606795	26.0	2783232.0	carbon starvation protein	b2659
ygaP	1.4091916903679935	27.0	2790878.0	DUF2892 family inner membrane rhodanese	b2668
srlB	1.4381418121825227	28.0	2820720.0	glucitol/sorbitol-specific enzyme IIA component of PTS	b2704	['SBTptspp']
truD	1.4074392676378547	29.0	2863613.0	tRNA(Glu) pseudouridine(13) synthase	b2745
ygbE	1.5432466675437642	29.0	2866688.0	DUF3561 family inner membrane protein	b2749
syd	1.3689410604633063	30.0	2918400.0	SecY-interacting protein	b2793
fucI	1.441268594077517	31.0	2928942.0	L-fucose isomerase	b2802	['FCI']
ygdB	1.396896047099802	32.0	2956107.0	DUF2509 family protein	b2824
yqeL	1.4218610576614419	33.0	2983177.0	uncharacterized protein	b4683
yqeK	1.4416869519765594	33.0	2983293.0	uncharacterized protein	b2849
xdhB	1.4358658578907437	34.0	2996224.0	xanthine dehydrogenase, FAD-binding subunit	b2867	['XAND', 'HXAND']
yqeC	1.445201768785265	35.0	3007645.0	putative selenium-dependent hydroxylase accessory protein	b2876
guaD	1.3759115896110843	36.0	3019124.0	guanine deaminase	b2883	['GUAD']
ygfB	1.4753512345495974	37.0	3048224.0	UPF0149 family protein	b2909
epd	1.4422147745570881	38.0	3066030.0	D-erythrose 4-phosphate dehydrogenase	b2927	['E4PD']
yggD	1.409476739180364	38.0	3068044.0	MtlR family putative transcriptional repressor	b2929
yggT	1.443985041887349	39.0	3089178.0	putative inner membrane protein; compensates for loss in K+ uptake	b2952
ansB	1.4097604472755005	39.0	3093040.0	periplasmic L-asparaginase 2	b2957	['GLUNpp', 'ASNNpp']
hybE	1.3443592478884778	40.0	3133669.0	hydrogenase 2-specific chaperone	b2992
mqsA	1.4540144616845645	41.0	3161209.0	antitoxin for MqsR toxin; transcriptional repressor	b3021
ygiW	1.3643073342471537	41.0	3162642.0	hydrogen peroxide and cadmium resistance periplasmic protein; stress-induced OB-fold protein	b3024
yqiA	1.4037173134180028	42.0	3168783.0	acyl CoA esterase	b3031
ibsD	1.3261649491057201	43.0	3188124.0	toxic membrane protein	b4664
ygiM	1.496821513532451	43.0	3194880.0	SH3 domain protein	b3055
plsY	1.3600065325880992	43.0	3198052.0	putative glycerol-3-phosphate acyltransferase	b3059	['APG3PAT140', 'APG3PAT180', 'APG3PAT161', 'APG3PAT181', 'APG3PAT160', 'APG3PAT120', 'APG3PAT141']
alx	1.4511153399313188	44.0	3231938.0	putative membrane-bound redox modulator	b3088
exuR	1.431632585719299	45.0	3240010.0	hexuronate regulon transcriptional repressor; autorepressor	b3094
yqjE	1.4623953573324793	45.0	3243041.0	DUF1469 family inner membrane protein	b3099
prlF	1.5537037069630406	46.0	3270656.0	antitoxin of the SohA(PrlF)-YhaV toxin-antitoxin system	b3129
agaR	1.4095743449931255	46.0	3271214.0	transcriptional repressor of the aga regulon	b3131
diaA	1.4107950546739003	47.0	3289167.0	DnaA initiator-associating factor for replication initiation	b3149
yhbS	1.3907315677389875	48.0	3293613.0	GNAT family putative N-acetyltransferase	b3156
yhbT	1.3565275777126908	48.0	3294110.0	SCP-2 sterol transfer family protein	b3157
yrbN	1.6877439395192217	49.0	3301248.0	uncharacterized protein	b4685
rpsO	1.4752944302784772	49.0	3304960.0	30S ribosomal subunit protein S15	b3165
yhbX	1.440900279721955	50.0	3313346.0	putative EptAB family phosphoethanolamine transferase, inner membrane protein	b3173
rlmE	1.7511782560261315	50.0	3320393.0	23S rRNA U2552 2'-O-ribose methyltransferase, SAM-dependent	b3179
mlaC	1.5358856721181968	51.0	3330614.0	ABC transporter maintaining OM lipid asymmetry, periplasmic binding protein	b3192
kdsD	1.636869823381858	51.0	3334624.0	D-arabinose 5-phosphate isomerase	b3197	['A5PISO']
kdsC	1.4937640063956408	51.0	3336192.0	3-deoxy-D-manno-octulosonate 8-phosphate phosphatase	b3198	['KDOPP']
lptB	1.4685529166376208	51.0	3337302.0	lipopolysaccharide export ABC transporter ATPase	b3201	['ECA4COLIPAabctex', 'CLIPAabctex', 'O16A4COLIPAabctex', 'ACOLIPAabctex', 'ENLIPAabctex', 'LIPAabctex', 'COLIPAabctex', 'K2L4Aabctex', 'COLIPAPabctex']
hpf	1.4510901495447208	51.0	3339776.0	ribosome hibernation promoting factor HPF; stabilizes 100S dimers	b3203
yrbL	1.5333825274034343	51.0	3342336.0	Mg(2+)-starvation-stimulated protein	b3207
yrdF	1.3538784303079323	52.0	3397853.0	No_gene_product	b4697
