# Supplementary material for: The genetic basis for adaptation of model-designed syntrophic co-cultures
Source: PLoS Comput Biol. 2019 Mar 1;15(3):e1006213. doi: 10.1371/journal.pcbi.1006213 (PMC6415869; doi:10.1371/journal.pcbi.1006213)
Supplement: S4 Data — Genes with read coverage meeting the duplication criteria. Separate spreadsheets are provided for all samples using the mutant pair, ale number, flask number, isolate number, and replicate number to identify each sample. (ZIP) [file pcbi.1006213.s004.zip › S4_Data/hisD_gltA_10_16_0_1_genes.csv]

	Multiplicity	Group Number	Start Position	Product	Gene	iJO1366 Reactions
leuL	1.3003157193820354	1.0	80108.0	leu operon leader peptide	b0075
ykfM	1.5758062453617179	2.0	234743.0	lethality reduction protein, putative inner membrane protein	b4586
yafN	1.4149192184263544	3.0	248491.0	antitoxin of the YafO-YafN toxin-antitoxin system	b0232
ykfN	1.4472993225760995	4.0	258860.0	No_gene_product	b4626
ykgS	1.892556920469577	5.0	286208.0	No_gene_product	b4688
yagM	1.4143233323607993	5.0	289655.0	CP4-6 prophage; uncharacterized protein	b0279
ykgR	1.6643097810953862	6.0	308851.0	uncharacterized protein	b4671
ykgP	1.4798931112875564	6.0	309426.0	No_gene_product	b4630
ykgQ	1.317379750269195	6.0	313149.0	No_gene_product	b4631
rclB	1.3898588357474215	6.0	314041.0	reactive chlorine species (RCS) stress resistance periplasmic protein	b0303
ybcM	1.4284368530093576	7.0	567296.0	DLP12 prophage; putative DNA-binding transcriptional regulator	b0546
borD	1.4789211911842859	8.0	574055.0	DLP12 prophage; putative lipoprotein	b0557
ybcV	1.3681847142216004	8.0	574639.0	DLP12 prophage; uncharacterized protein	b0558
ybfB	1.529446143771206	9.0	729231.0	putative membrane protein	b0702
iraM	1.4750706566537946	10.0	1207296.0	RpoS stabilzer during Mg starvation, anti-RssB factor	b1160
ymgC	1.6048864962887126	11.0	1212416.0	Blue light, low temperature and stress induced protein	b1167
ldrA	1.6955525319327933	12.0	1264640.0	toxic polypeptide, small	b4419
ldrC	1.7463571853215498	12.0	1265693.0	toxic polypeptide, small	b4423
rcbA	1.3266709409644892	13.0	1407787.0
ralR	1.412743930797512	13.0	1408000.0	Rac prophage; restriction alleviation protein	b1348
ydaE	1.5650707162021715	13.0	1412096.0	conserved protein, Rac prophage	b4526
kilR	1.4324881134501117	13.0	1412264.0	killing protein, Rac prophage; FtsZ inhibitor protein	b1352
tfaR	1.669534497873939	14.0	1426667.0	Rac prophage; putative tail fiber assembly protein	b1373
pinR	1.5816658685016085	14.0	1427456.0	Rac prophage; putative site-specific recombinase	b1374
ynaE	2.256558018383281	14.0	1428480.0	cold shock protein, Rac prophage	b1375
ttcC	1.3226263422869233	14.0	1429248.0	No_gene_product	b4638
ynbG	1.54547985899144	15.0	1459456.0	uncharacterized protein	b4674
ydcD	1.3764537495843765	16.0	1524178.0	putative immunity protein for RhsE	b1457
ydfK	2.204530069483566	17.0	1627328.0	cold shock protein, function unknown, Qin prophage	b1544
pinQ	1.6020857429685322	17.0	1628160.0	Qin prophage; putative site-specific recombinase	b1545
tfaQ	1.6716018053648904	17.0	1628566.0	Qin prophage; putative tail fibre assembly protein	b1546
ydfO	1.353762138376358	17.0	1631303.0	Qin prophage; uncharacterized protein	b1549
gnsB	1.4516960191058743	17.0	1631865.0	Qin prophage; multicopy suppressor of secG(Cs) and fabA6(Ts)	b1550
dicB	1.309059197249194	18.0	1644032.0	Qin prophage; cell division inhibition protein	b1575
wbbK	1.732094846548939	19.0	2097152.0	lipopolysaccharide biosynthesis protein	b2032	['O16GLCT1']
wbbI	1.7660432391377605	19.0	2099200.0	d-Galf:alpha-d-Glc beta-1,6-galactofuranosyltransferase	b2034	['O16GALFT']
wbbH	1.832067268274385	19.0	2099540.0	O-antigen polymerase	b2035	['O16AP2pp', 'O16AP1pp', 'O16AP3pp']
glf	1.663910527375813	19.0	2101248.0	UDP-galactopyranose mutase, FAD/NAD(P)-binding	b2036	['UDPGALM']
wzxB	1.614741955247577	19.0	2101817.0	putative polisoprenol-linked O-antigen transporter	b2037	['O16AUNDtpp']
rfbC	1.704677485315994	19.0	2103296.0	dTDP-4-deoxyrhamnose-3,5-epimerase	b2038	['TDPDRE']
ibsA	1.4654538940086468	20.0	2146829.0	toxic membrane protein	b4667
ibsB	1.4591209039740374	20.0	2147200.0	toxic membrane protein	b4668
yegZ	1.4434222244516248	21.0	2161152.0	No_gene_product	b2083
yegR	1.5811922741505864	21.0	2161664.0	uncharacterized protein	b2085
gatB	1.378645266397399	22.0	2167808.0	galactitol-specific enzyme IIB component of PTS	b2093	['GALTptspp']
gatA	1.381950694280782	22.0	2168075.0	galactitol-specific enzyme IIA component of PTS	b2094	['GALTptspp']
yehA	1.6181909284491458	23.0	2181120.0	putative fimbrial-like adhesin protein	b2108
yehC	1.42517607738853	23.0	2184404.0	putative periplasmic pilin chaperone	b2110
yehD	1.5014994538630928	23.0	2185216.0	putative fimbrial-like adhesin protein	b2111
yehE	1.6883481943331382	23.0	2186240.0	DUF2574 family protein	b2112
yehK	1.503284547687088	23.0	2197504.0	uncharacterized protein	b4541
yohP	1.4656348365810643	24.0	2222464.0	uncharacterized protein	b4679
yeiS	1.5854640551644976	25.0	2227200.0	DUF2542 family protein	b2145
yfaE	1.3439051888032116	26.0	2341992.0	ferredoxin involved with ribonucleotide reductase diferric-tyrosyl radical (Y*) cofactor maintenance	b2236
yfaH	1.40045083333242	26.0	2343129.0	No_gene_product	b2238
glpQ	1.4630159574549335	26.0	2343413.0	periplasmic glycerophosphodiester phosphodiesterase	b2239	['GPDDA3pp', 'GPDDA2pp', 'GPDDA4pp', 'GPDDA1pp', 'GPDDA5pp']
elaD	1.5199426894549408	27.0	2376191.0	protease, capable of cleaving an AMC-ubiquitin model substrate	b2269
yfbM	1.4172025413640028	27.0	2380412.0	DUF1877 family protein	b2272
yfbN	1.4861275292597027	27.0	2381824.0	uncharacterized protein	b2273
yfbO	1.5471539569374038	27.0	2382113.0	uncharacterized protein	b2274
yfbP	1.4186255726431911	27.0	2382594.0	TPR-like repeats-containing protein	b2275
nuoA	1.514680054385774	28.0	2398208.0	NADH:ubiquinone oxidoreductase, membrane subunit A	b2288	['NADH18pp', 'NADH17pp', 'NADH16pp']
yfdF	1.7148660584821558	29.0	2456490.0	uncharacterized protein	b2345
gtrA	1.4697980111398252	29.0	2461333.0	CPS-53 (KpLE1) prophage; bactoprenol-linked glucose translocase/flippase	b2350
gtrB	1.623935422477348	29.0	2461696.0	CPS-53 (KpLE1) prophage; bactoprenol glucosyl transferase	b2351
gtrS	2.0189115798621	29.0	2463744.0	serotype-specific glucosyl transferase, CPS-53 (KpLE1) prophage	b2352
tfaS	1.3809835588872261	29.0	2464293.0	No_gene_product	b2353
yfdK	1.4538477204350153	29.0	2464555.0	CPS-53 (KpLE1) prophage; conserved protein	b2354
yfdT	1.5072019577269944	30.0	2469376.0	CPS-53 (KpLE1) prophage; uncharacterized protein	b2363
ypdJ	1.4737240339361957	30.0	2469659.0	No_gene_product	b4545
torI	1.5928131592718242	30.0	2469888.0	response regulator inhibitor for tor operon	b4501
emrK	1.442393975655821	30.0	2476032.0	multidrug resistance efflux pump membrane fusion protein	b2368
evgA	1.6735652143362107	30.0	2477233.0	response regulator in two-component regulatory system with EvgS	b2369
evgS	1.500261022208883	30.0	2477852.0	hybrid sensory histidine kinase in two-component regulatory system with EvgA	b2370
yfdX	1.3811414832837319	30.0	2487245.0	uncharacterized protein	b2375
ypdI	1.4982753032314926	30.0	2488320.0	putative lipoprotein involved in colanic acid biosynthesis	b2376
ypdK	1.5425052727630628	30.0	2490399.0	inner membrane protein	b4680
yfeK	1.3143842165270572	31.0	2530700.0	uncharacterized protein	b2419
yfeS	1.5866905873160984	31.0	2531328.0	WGR domain protein	b2420
yffL	1.494609322896952	32.0	2553856.0	CPZ-55 prophage; uncharacterized protein	b2443
yffM	1.3496991932297104	32.0	2554880.0	CPZ-55 prophage; uncharacterized protein	b2444
yffN	1.3704796385790472	32.0	2554983.0	CPZ-55 prophage; uncharacterized protein	b2445
yffQ	1.4573516877104005	32.0	2556950.0	CPZ-55 prophage; uncharacterized protein	b2448
yffR	1.4288772508011232	32.0	2557338.0	CPZ-55 prophage; uncharacterized protein	b2449
ypfM	1.5893271790856094	33.0	2584192.0	stress-induced small enterobacterial protein	b4606
yffB	1.416929353558588	33.0	2584605.0	putative ArsC family reductase	b2471
ypfN	1.4869482512305903	33.0	2586120.0	putative membrane protein, UPF0370 family	b4547
shoB	1.4726312827145376	34.0	2693504.0	toxic membrane protein	b4687
rnc	1.3336886432004493	34.0	2697216.0	RNase III	b2567
raiA	1.4468549022227937	35.0	2730512.0	cold shock protein associated with 30S ribosomal subunit	b2597
pheL	1.5227674538218632	35.0	2730957.0	pheA gene leader peptide	b2598
rplS	1.3389687964898245	36.0	2737541.0	50S ribosomal subunit protein L19	b2606
yfjH	1.506274878676873	37.0	2751002.0	CP4-57 prophage; uncharacterized protein	b2623
yfjI	1.766165819966919	37.0	2752512.0	CP4-57 prophage; uncharacterized protein	b2625
yfjM	1.5059850302301478	37.0	2758871.0	CP4-57 prophage; uncharacterized protein	b2629
rnlB	1.4772618560731767	37.0	2760704.0	CP4-57 prophage; uncharacterized protein	b2631
yfjW	1.7401005083123964	38.0	2766676.0	CP4-57 prophage; putative inner membrane protein	b2642
yfjZ	1.3456528410143163	38.0	2770473.0	CP4-57 prophage; antitoxin of the YpjF-YfjZ toxin-antitoxin system	b2645
ypjF	1.4757018233373786	38.0	2770944.0	CP4-57 prophage; toxin of the YpjF-YfjZ toxin-antitoxin system	b2646
ypjC	1.8344210837193609	38.0	2777088.0	No_gene_product	b2650
ygaQ	1.728503194330355	38.0	2779755.0	No_gene_product	b4462
stpA	1.3883040020759145	39.0	2791449.0	DNA binding protein, nucleoid-associated	b2669
mprA	1.4647883933609422	40.0	2804128.0	transcriptional repressor of microcin B17 synthesis and multidrug efflux	b2684
srlM	1.4299047099477054	41.0	2822144.0	sorbitol=responsive srl operon transcriptional activator	b2706
hycI	1.3972592892155837	42.0	2835931.0	protease involved in processing C-terminal end of HycE	b2717
pphB	1.3881220129558942	43.0	2853118.0	serine/threonine-specific protein phosphatase 2	b2734
casC	1.379534009429208	44.0	2875392.0	CRISP RNA (crRNA) containing Cascade antiviral complex protein	b2758
ygcP	1.4562446709999854	45.0	2887680.0	putative antiterminator regulatory protein	b2768
ygcW	1.4120730726634876	45.0	2892846.0	putative SDR family oxidoreductase	b2774
yqcG	1.9129402749647804	45.0	2898944.0	membrane stress resistance protein	b4682
ygcG	1.5977937991648687	45.0	2899069.0	TPM domain protein, putative phosphatase	b2778
mazF	1.4107187658523788	45.0	2904114.0	mRNA interferase toxin, antitoxin is MazE	b2782
fucA	1.3741884709543293	46.0	2926592.0	L-fuculose-1-phosphate aldolase	b2800	['FCLPA']
fucR	1.4354708198775774	46.0	2932736.0	l-fucose operon activator	b2805
ygdI	1.3592596505861942	46.0	2936320.0	DUF903 family verified lipoprotein	b2809
ygdB	1.3688944224221296	47.0	2956107.0	DUF2509 family protein	b2824
mutH	1.3938966135654152	48.0	2963456.0	methyl-directed mismatch repair protein	b2831
ygdQ	1.4499673385458622	48.0	2963778.0	UPF0053 family inner membrane protein	b2832
ygdR	1.4618276065641718	48.0	2964629.0	DUF903 family verified lipoprotein	b2833
kduI	1.40477068412146	49.0	2976646.0	hexuronate isomerase	b2843
yqeG	1.543074726988939	49.0	2979840.0	putative transporter	b2845
yqeH	1.8184505565538733	49.0	2980894.0	putative LuxR family transcriptional regulator	b2846
yqeI	1.6422803579824037	49.0	2981888.0	putative transcriptional regulator	b2847
yqeJ	1.9682146320729843	49.0	2982662.0	uncharacterized protein	b2848
yqeL	2.261487285840419	49.0	2983177.0	uncharacterized protein	b4683
yqeK	1.9522735138803642	49.0	2983293.0	uncharacterized protein	b2849
ygeF	1.8542374446802723	49.0	2983936.0	No_gene_product	b2850
ygeG	2.1626079725990537	49.0	2984626.0	SycD-like chaperone family TPR-repeat-containing protein	b2851
ygeH	1.9606385252594736	49.0	2985452.0	putative transcriptional regulator	b2852
ygeI	2.0602170868754426	49.0	2987008.0	uncharacterized protein	b2853
pbl	1.8134762477634576	49.0	2987297.0	No_gene_product	b2854
ygeK	1.7615436887547278	49.0	2988032.0	No_gene_product	b2856
ygeN	1.9548892203128114	49.0	2988672.0	No_gene_product	b2858
ygeO	1.6254356979054974	49.0	2989320.0	No_gene_product	b2859
ygeQ	1.6362975792642005	49.0	2992128.0	No_gene_product	b2863
yqeA	1.3979495147008312	50.0	3004819.0	putative amino acid kinase	b2874	['CBMKr']
yqfG	1.6926574507741148	51.0	3026175.0	uncharacterized protein	b4684
sdhE	1.4068061368566784	52.0	3034162.0	flavinator of succinate dehydrogenase; antitoxin of CptAB toxin-antitoxin pair	b2897
yqfB	1.379763667309584	52.0	3036672.0	UPF0267 family protein	b2900
yqfE	1.3471394353246797	53.0	3053056.0	No_gene_product	b2915
cmtB	1.537170727103279	54.0	3072245.0	putative mannitol-specific enzyme IIA component of PTS	b2934
yqgB	1.6270027125278683	54.0	3079278.0	uncharacterized protein	b2939
yqgC	1.4192934333119374	54.0	3079680.0	uncharacterized protein	b2940
yqgF	1.3533098532087338	55.0	3086858.0	putative Holliday junction resolvase	b2949
yghF	1.412091180098647	56.0	3105451.0	No_gene_product	b2970
yghT	1.4171202947401766	57.0	3127489.0	putative ATP-binding protein	b2986
hybE	1.3326165140802417	58.0	3133669.0	hydrogenase 2-specific chaperone	b2992
exbD	1.4145937402377402	59.0	3144176.0	membrane spanning protein in TonB-ExbB-ExbD complex	b3005	['FECRMtonex', 'FEOXAMtonex', 'CBL1tonex', 'FE3DCITtonex', 'CPGNtonex', 'ADOCBLtonex', 'FEENTERtonex', 'FE3HOXtonex', 'FE3DHBZStonex', 'CBItonex']
dkgA	1.4180207164740641	60.0	3149981.0	2,5-diketo-D-gluconate reductase A	b3012	['DKGLCNR1', 'ALR2']
mqsA	1.4692536880294127	61.0	3161209.0	antitoxin for MqsR toxin; transcriptional repressor	b3021
mqsR	1.399245361828638	61.0	3161606.0	GCU-specific mRNA interferase toxin of the MqsR-MqsA toxin-antitoxin system; biofilm/motility regulator; anti-repressor	b3022
ygiZ	1.73950690601084	61.0	3165237.0	inner membrane protein	b3027
yqiC	1.4652409049770367	62.0	3178198.0	BMFP family putative fusogenic protein	b3042
ygiL	1.6448151856845012	62.0	3178772.0	putative fimbrial-like adhesin protein	b3043
yqiH	1.6141119688850571	62.0	3183239.0	putative periplasmic pilin chaperone	b3047
yqiI	1.618904918458518	62.0	3184640.0	fimbrial protein	b3048
glgS	1.5055502279292643	62.0	3185152.0	motility and biofilm regulator	b3049
yqiJ	1.6376750344355429	62.0	3185566.0	DUF1449 family inner membrane protein	b3050
ibsD	1.419096406955305	62.0	3188124.0	toxic membrane protein	b4664
ibsE	1.5584221877167148	62.0	3188499.0	toxic membrane protein	b4666
higB	1.5862632181926746	63.0	3227648.0	mRNA interferase toxin of the HigB-HigA toxin-antitoxin system	b3083
yqjC	1.459285664690385	64.0	3242327.0	DUF1090 family putative periplasmic protein	b3097
yhaH	1.4735310517904932	65.0	3245662.0	DUF805 family inner membrane protein	b3103
yhaI	1.662542930094134	65.0	3246269.0	DUF805 family inner membrane protein	b3104
yhaK	1.4232231348205924	65.0	3248128.0	redox-sensitive bicupin	b3106
tdcB	1.4118652837885144	66.0	3258397.0	L-threonine dehydratase, catabolic	b3117	['THRD_L']
tdcA	1.4906523150600932	66.0	3260416.0	tdc operon transcriptional activator	b3118
tdcR	2.0088591402934033	66.0	3260928.0	L-threonine dehydratase operon activator protein	b3119
yhaB	1.650827548977262	66.0	3261212.0	uncharacterized protein	b3120
yhaC	1.8666200263828219	66.0	3262464.0	pentapetide repeats-related protein	b3121
prlF	1.4339698864080166	67.0	3270656.0	antitoxin of the SohA(PrlF)-YhaV toxin-antitoxin system	b3129
agaR	1.4320438532482846	67.0	3271214.0	transcriptional repressor of the aga regulon	b3131
agaB	1.450390140353997	68.0	3277528.0	N-acetylgalactosamine-specific enzyme IIB component of PTS	b3138
yraH	1.4795943240654108	68.0	3280896.0	putative fimbrial-like adhesin protein	b3142
yraK	1.492998920994344	68.0	3284992.0	putative fimbrial-like adhesin protein	b3145
rbfA	1.401462337987294	69.0	3306135.0	30s ribosome binding factor	b3167
yhbY	1.324086047072812	70.0	3321344.0	RNA binding protein associated with pre-50S ribosomal subunits	b3180
sfsB	1.327231279253266	71.0	3328512.0	malPQ operon transcriptional activator	b3188
npr	1.5183587184516156	72.0	3341324.0	phosphohistidinoprotein-hexose phosphotransferase component of N-regulated PTS system (Npr)	b3206
gltF	1.532732599905734	73.0	3354624.0	periplasmic protein	b3214
yhcD	1.444355625444983	73.0	3356165.0	putative outer membrane fimbrial subunit usher protein	b3216
yhdU	1.4297358302134489	74.0	3405979.0	putative membrane protein	b3263
yhhZ	1.6086503724960444	75.0	3575808.0	putative Hcp1 family polymorphic toxin protein; putative colicin-like DNase/tRNase activity	b3442
yhhH	1.4333139695830033	76.0	3616768.0	putative NTF2 fold immunity protein for polymorphic toxin RhsB	b3483
yhhI	1.697856247568954	76.0	3618816.0	putative transposase	b3484
yhiJ	1.4162953757991472	76.0	3624327.0	DUF4049 family protein	b3488
yhiL	1.4727973250170423	76.0	3626211.0	No_gene_product	b4660
gadE	1.5698330843063475	77.0	3651725.0	gad regulon transcriptional activator	b3512
insK	1.4495054627665598	78.0	3715072.0	IS150 transposase B	b3558
yibA	1.426757296537385	79.0	3760128.0	putative immunity protein for polymorphic toxin RhsA; HEAT-domain protein; lethality reduction protein	b3594
yibG	1.493499992733346	79.0	3761536.0	TPR-like repeat protein	b3596
yibS	1.485176634402145	79.0	3762176.0	No_gene_product	b4650
yibW	1.6912310614726471	79.0	3762251.0	No_gene_product	b4651
yibV	1.74967098527031	79.0	3762704.0	No_gene_product	b4615
yibU	1.6167646197300263	79.0	3763307.0	No_gene_product	b4652
yibB	1.4170485925553025	80.0	3786752.0	YibB family protein, function unknown	b3618
waaL	1.5690495481366977	80.0	3790848.0	O-antigen ligase	b3622	['ECA4OALpp', 'O16A4Lpp']
waaU	1.7721616627797645	80.0	3791598.0	lipopolysaccharide core biosynthesis	b3623	['HEPT4']
waaJ	1.7212431746926606	80.0	3794944.0
waaS	1.7809342283481187	80.0	3797540.0	lipopolysaccharide rhamnose:KdoIII transferase; lipopolysaccharide core biosynthesis protein	b3629	['RHAT1']
yigF	1.6088786651704103	81.0	3995778.0	DUF2628 family putative inner membrane protein	b3817
yigG	1.7277593599933168	81.0	3996172.0	PRK11371 family inner membrane protein	b3818
ompL	1.4446235657476236	82.0	4057088.0	outer membrane porin L; putative sulpholipid porin	b3875	['H2Otex']
yiiF	1.3571684397456383	83.0	4073110.0	putative thymol sensitivity protein, CopG family putative transcriptional regulator	b3890
yjbI	1.5452591820918384	84.0	4240630.0	No_gene_product	b4038
yjbL	1.4930359282534993	85.0	4250248.0	uncharacterized protein	b4047
yjbM	1.4093371619731574	85.0	4250526.0	uncharacterized protein	b4048
yjbS	1.6902377873547287	86.0	4258816.0	uncharacterized protein	b4621
yjcF	1.5626469238994316	87.0	4272128.0	pentapeptide repeats protein	b4066
yjdK	1.6363422735890096	88.0	4342400.0
yjdO	1.5640301595818449	88.0	4342784.0
yjeV	1.3614521243291702	89.0	4382720.0	uncharacterized protein	b4670
yjfI	1.703706650445017	90.0	4399949.0	DUF2170 family protein	b4181
ytfI	1.368022966811654	91.0	4427776.0	uncharacterized protein	b4215
yjgL	1.5561779016614745	92.0	4465253.0	SopA-central-domain-like hexapeptide repeat protein	b4253
