# Supplementary material for: The genetic basis for adaptation of model-designed syntrophic co-cultures
Source: PLoS Comput Biol. 2019 Mar 1;15(3):e1006213. doi: 10.1371/journal.pcbi.1006213 (PMC6415869; doi:10.1371/journal.pcbi.1006213)
Supplement: S4 Data — Genes with read coverage meeting the duplication criteria. Separate spreadsheets are provided for all samples using the mutant pair, ale number, flask number, isolate number, and replicate number to identify each sample. (ZIP) [file pcbi.1006213.s004.zip › S4_Data/hisD_gltA_12_18_1_2_genes.csv]

	Multiplicity	Group Number	Start Position	Product	Gene	iJO1366 Reactions
ykgS	1.498015876642181	1.0	286208.0	No_gene_product	b4688
cyoD	1.436682724566983	2.0	443392.0	cytochrome o ubiquinol oxidase subunit IV	b0429	['CYTBO3_4pp']
rzoD	1.505443030560145	3.0	573952.0	DLP12 prophage; putative lipoprotein	b4510
ydaS	1.5047969190163086	4.0	1414656.0	Rac prophage; putative DNA-binding transcriptional regulator	b1357
ydaY	1.4244181503365319	5.0	1419886.0	No_gene_product	b1366
tfaR	1.588050972595694	5.0	1426667.0	Rac prophage; putative tail fiber assembly protein	b1373
yeeT	1.425137532573849	6.0	2070297.0	CP4-44 prophage; uncharacterized protein	b2003
ypfM	1.3208067866307407	7.0	2584192.0	stress-induced small enterobacterial protein	b4606
rimM	1.3819179090334501	8.0	2738728.0	ribosome maturation factor	b2608
yfjU	1.4589798433590084	9.0	2765360.0	No_gene_product	b2638
ypjJ	1.4354164162793648	10.0	2770432.0	uncharacterized protein	b4548
hybB	1.4209383801140223	11.0	3136344.0	putative hydrogenase 2 cytochrome b type component	b2995	['HYD1pp', 'HYD2pp', 'HYD3pp']
yhdU	1.3572015104075288	12.0	3405979.0	putative membrane protein	b3263
atpD	1.3792415006710892	13.0	3909352.0	F1 sector of membrane-bound ATP synthase, beta subunit	b3732	['ATPS4rpp']
yshB	1.4224781214027502	14.0	4047006.0	uncharacterized protein	b4686
bsmA	1.3225614400852386	15.0	4406272.0	bioflm peroxide resistance protein	b4189
insB1	1.3544396924234767	16.0	4508537.0	No_gene_product	b4576
yjhY	1.4229895466279614	17.0	4521984.0	No_gene_product	b4656
