# Supplementary material for: The genetic basis for adaptation of model-designed syntrophic co-cultures
Source: PLoS Comput Biol. 2019 Mar 1;15(3):e1006213. doi: 10.1371/journal.pcbi.1006213 (PMC6415869; doi:10.1371/journal.pcbi.1006213)
Supplement: S4 Data — Genes with read coverage meeting the duplication criteria. Separate spreadsheets are provided for all samples using the mutant pair, ale number, flask number, isolate number, and replicate number to identify each sample. (ZIP) [file pcbi.1006213.s004.zip › S4_Data/hisD_gltA_12_18_0_1_genes.csv]

	Multiplicity	Group Number	Start Position	Product	Gene	iJO1366 Reactions
ykfM	1.4889762020236805	1.0	234743.0	lethality reduction protein, putative inner membrane protein	b4586
ykgR	1.4093090117194684	2.0	308851.0	uncharacterized protein	b4671
ykgP	1.4108806938673777	2.0	309426.0	No_gene_product	b4630
rclB	1.473102564362827	2.0	314041.0	reactive chlorine species (RCS) stress resistance periplasmic protein	b0303
ylcH	1.2981686312601664	3.0	567823.0	uncharacterized protein, DLP12 prophage	b4588
ybcV	1.5219899356814135	4.0	574639.0	DLP12 prophage; uncharacterized protein	b0558
appY	1.4212627770844244	5.0	579584.0	global transcriptional activator; DLP12 prophage	b0564
ybfB	1.3203946474802735	6.0	729231.0	putative membrane protein	b0702
iraM	1.422517869982742	7.0	1207296.0	RpoS stabilzer during Mg starvation, anti-RssB factor	b1160
ariR	1.4407300408562431	8.0	1211904.0	RcsB connector protein for regulation of biofilm and acid-resistance	b1166
ldrA	1.6567072037897257	9.0	1264640.0	toxic polypeptide, small	b4419
ldrC	1.6250921256629496	9.0	1265693.0	toxic polypeptide, small	b4423
ralR	1.32413200388537	10.0	1408000.0	Rac prophage; restriction alleviation protein	b1348
ydaE	1.3773256918196004	10.0	1412096.0	conserved protein, Rac prophage	b4526
tfaR	1.7579260571978992	11.0	1426667.0	Rac prophage; putative tail fiber assembly protein	b1373
ynaE	2.024536478149334	11.0	1428480.0	cold shock protein, Rac prophage	b1375
ttcC	1.38063091538424	11.0	1429248.0	No_gene_product	b4638
ynbG	1.5477543541698988	12.0	1459456.0	uncharacterized protein	b4674
yncH	1.3579224513521644	13.0	1521196.0	IPR020099 family protein	b1455
ydcD	1.497400927672042	13.0	1524178.0	putative immunity protein for RhsE	b1457
yddK	1.4086761952272941	14.0	1538640.0	No_gene_product	b1471
safA	1.4116903483072099	15.0	1578018.0	two-component system connector membrane protein, EvgSA to PhoQP	b1500
ydfK	2.0574120073271307	16.0	1627328.0	cold shock protein, function unknown, Qin prophage	b1544
tfaQ	1.712988490692739	16.0	1628566.0	Qin prophage; putative tail fibre assembly protein	b1546
cspB	1.322869328508965	17.0	1635595.0	Qin prophage; cold shock protein	b1557
yoeH	1.3631001701323822	18.0	2061824.0	No_gene_product	b4641
wbbK	1.4228087550250113	19.0	2097152.0	lipopolysaccharide biosynthesis protein	b2032	['O16GLCT1']
wbbI	1.3948245858823092	19.0	2099200.0	d-Galf:alpha-d-Glc beta-1,6-galactofuranosyltransferase	b2034	['O16GALFT']
wbbH	1.4673507459804984	19.0	2099540.0	O-antigen polymerase	b2035	['O16AP2pp', 'O16AP1pp', 'O16AP3pp']
yfbO	1.4005545235648384	20.0	2382113.0	uncharacterized protein	b2274
yfdF	1.4007873732018226	21.0	2456490.0	uncharacterized protein	b2345
gtrB	1.3672045651600846	21.0	2461696.0	CPS-53 (KpLE1) prophage; bactoprenol glucosyl transferase	b2351
gtrS	1.603154866853986	21.0	2463744.0	serotype-specific glucosyl transferase, CPS-53 (KpLE1) prophage	b2352
ypdI	1.4891355555954953	22.0	2488320.0	putative lipoprotein involved in colanic acid biosynthesis	b2376
shoB	1.5310179907491275	23.0	2693504.0	toxic membrane protein	b4687
pheL	1.5115959229364893	24.0	2730957.0	pheA gene leader peptide	b2598
ypjF	1.3807236947318142	25.0	2770944.0	CP4-57 prophage; toxin of the YpjF-YfjZ toxin-antitoxin system	b2646
ygaQ	1.4348071607756512	25.0	2779755.0	No_gene_product	b4462
yqcG	1.5516572062569036	26.0	2898944.0	membrane stress resistance protein	b4682
ygcG	1.3986989121923785	26.0	2899069.0	TPM domain protein, putative phosphatase	b2778
ygdI	1.3362950833649525	27.0	2936320.0	DUF903 family verified lipoprotein	b2809
ygdR	1.379565605122092	28.0	2964629.0	DUF903 family verified lipoprotein	b2833
yqeI	1.4785061170800187	29.0	2981888.0	putative transcriptional regulator	b2847
yqeJ	1.48033137177993	29.0	2982662.0	uncharacterized protein	b2848
yqeL	1.5838383042048392	29.0	2983177.0	uncharacterized protein	b4683
yqeK	1.6131102174034626	29.0	2983293.0	uncharacterized protein	b2849
ygeF	1.6514684484346218	29.0	2983936.0	No_gene_product	b2850
ygeG	1.5325319787260492	29.0	2984626.0	SycD-like chaperone family TPR-repeat-containing protein	b2851
ygeH	1.4788780591756279	29.0	2985452.0	putative transcriptional regulator	b2852
ygeI	1.6619147659402438	29.0	2987008.0	uncharacterized protein	b2853
pbl	1.4547289660951026	29.0	2987297.0	No_gene_product	b2854
ygeN	1.5362100968457404	29.0	2988672.0	No_gene_product	b2858
ygiZ	1.4076108153188667	30.0	3165237.0	inner membrane protein	b3027
yqiI	1.3457531985039841	31.0	3184640.0	fimbrial protein	b3048
yhaB	1.394398442770796	32.0	3261212.0	uncharacterized protein	b3120
arfA	1.3419665838750956	33.0	3431936.0	alternate ribosome-rescue factor A	b4550
yhhZ	1.386089551706413	34.0	3575808.0	putative Hcp1 family polymorphic toxin protein; putative colicin-like DNase/tRNase activity	b3442
yhhI	1.5869562723642627	35.0	3618816.0	putative transposase	b3484
dinQ	1.3397715534221262	36.0	3641088.0	UV-inducible membrane toxin, DinQ-AgrB type I toxin-antitoxin system	b4613
gadE	1.3754793421101745	37.0	3651725.0	gad regulon transcriptional activator	b3512
yibS	1.3457613439208838	38.0	3762176.0	No_gene_product	b4650
waaU	1.4723433522935128	39.0	3791598.0	lipopolysaccharide core biosynthesis	b3623	['HEPT4']
waaJ	1.417028335543271	39.0	3794944.0
waaS	1.5598081756380282	39.0	3797540.0	lipopolysaccharide rhamnose:KdoIII transferase; lipopolysaccharide core biosynthesis protein	b3629	['RHAT1']
yjbI	1.351225249391098	40.0	4240630.0	No_gene_product	b4038
yjbM	1.3849648903144476	41.0	4250526.0	uncharacterized protein	b4048
yjbS	1.5407077627216275	42.0	4258816.0	uncharacterized protein	b4621
yjdK	1.4222929659716774	43.0	4342400.0
ecnB	1.416871664620421	44.0	4366369.0	entericidin B membrane lipoprotein	b4411
yjgL	1.4219214362287242	45.0	4465253.0	SopA-central-domain-like hexapeptide repeat protein	b4253
