# Supplementary material for: The genetic basis for adaptation of model-designed syntrophic co-cultures
Source: PLoS Comput Biol. 2019 Mar 1;15(3):e1006213. doi: 10.1371/journal.pcbi.1006213 (PMC6415869; doi:10.1371/journal.pcbi.1006213)
Supplement: S4 Data — Genes with read coverage meeting the duplication criteria. Separate spreadsheets are provided for all samples using the mutant pair, ale number, flask number, isolate number, and replicate number to identify each sample. (ZIP) [file pcbi.1006213.s004.zip › S4_Data/hisD_gltA_12_26_1_1_genes.csv]

	Multiplicity	Group Number	Start Position	Product	Gene	iJO1366 Reactions
insX	1.3630308128835311	1.0	275968.0	No_gene_product	b4505
ykgS	1.486230702420165	2.0	286208.0	No_gene_product	b4688
ykgP	1.4367075573978643	3.0	309426.0	No_gene_product	b4630
nusB	1.343706398548449	4.0	430592.0	transcription antitermination protein	b0416
cyoD	1.4831040155072457	5.0	443392.0	cytochrome o ubiquinol oxidase subunit IV	b0429	['CYTBO3_4pp']
ldrA	1.4503752153896912	6.0	1264640.0	toxic polypeptide, small	b4419
ldrC	1.5319484814302977	6.0	1265693.0	toxic polypeptide, small	b4423
tfaR	1.4959977050551476	7.0	1426667.0	Rac prophage; putative tail fiber assembly protein	b1373
yeeW	1.3168892100624898	8.0	2071552.0	No_gene_product	b2006
ypdI	1.395814137154161	9.0	2488320.0	putative lipoprotein involved in colanic acid biosynthesis	b2376
ypfN	1.3257844782966794	10.0	2586120.0	putative membrane protein, UPF0370 family	b4547
ypjJ	1.3275623109046382	11.0	2770432.0	uncharacterized protein	b4548
ibsE	1.3331693214374314	12.0	3188499.0	toxic membrane protein	b4666
hpf	1.420596519206381	13.0	3339776.0	ribosome hibernation promoting factor HPF; stabilizes 100S dimers	b3203
yrdE	1.3752734443893122	14.0	3397996.0	No_gene_product	b4646
fis	1.4851401656736258	15.0	3404800.0	global DNA-binding transcriptional dual regulator	b3261
yhdU	1.294991505817803	15.0	3405979.0	putative membrane protein	b3263
yhdN	1.4072901537135885	16.0	3432499.0	DUF1992 family protein	b3293
rpsL	1.4566088891240643	17.0	3467536.0	30S ribosomal subunit protein S12	b3342
insK	1.4339910176160282	18.0	3715072.0	IS150 transposase B	b3558
rpmB	1.3027817132581625	19.0	3804797.0	50S ribosomal subunit protein L28	b3637
atpE	1.487732207973498	20.0	3914309.0	F0 sector of membrane-bound ATP synthase, subunit c	b3737	['ATPS4rpp']
yifL	1.3077698452810786	21.0	3987968.0	putative lipoprotein	b4558
yihD	1.3472187575854548	22.0	4035584.0	DUF1040 protein YihD	b3858
tufB	1.6534047698448502	23.0	4165871.0	translation elongation factor EF-Tu 2	b3980
rplJ	1.3492592008395352	23.0	4169923.0	50S ribosomal subunit protein L10	b3985
yjaG	1.4349122310836497	24.0	4189431.0	DUF416 domain protein	b3999
yjdQ	1.3896631197653728	25.0	4352007.0	No_gene_product	b4654
ytfP	1.3520572933755635	26.0	4438016.0	GGCT-like protein	b4222
yjgX	1.4759626306138591	27.0	4489409.0	No_gene_product	b4575
yjgZ	1.4848532536047268	27.0	4491264.0	uncharacterized protein	b4277
