# Supplementary material for: The genetic basis for adaptation of model-designed syntrophic co-cultures
Source: PLoS Comput Biol. 2019 Mar 1;15(3):e1006213. doi: 10.1371/journal.pcbi.1006213 (PMC6415869; doi:10.1371/journal.pcbi.1006213)
Supplement: S4 Data — Genes with read coverage meeting the duplication criteria. Separate spreadsheets are provided for all samples using the mutant pair, ale number, flask number, isolate number, and replicate number to identify each sample. (ZIP) [file pcbi.1006213.s004.zip › S4_Data/hisD_gltA_12_12_1_2_genes.csv]

	Multiplicity	Group Number	Start Position	Product	Gene	iJO1366 Reactions
ykgR	1.2916989667774526	1.0	308851.0	uncharacterized protein	b4671
ldrC	1.5741303567089542	2.0	1265693.0	toxic polypeptide, small	b4423
tfaR	1.692290122998696	3.0	1426667.0	Rac prophage; putative tail fiber assembly protein	b1373
tfaQ	1.659438001472769	4.0	1628566.0	Qin prophage; putative tail fibre assembly protein	b1546
wzzB	1.3849319271201344	5.0	2091008.0	regulator of length of O-antigen component of lipopolysaccharide chains	b2027	['O16AP2pp', 'O16AP1pp', 'O16AP3pp']
gatD	1.3553371707391917	6.0	2165313.0	galactitol-1-phosphate dehydrogenase, Zn-dependent and NAD(P)-binding	b2091	['GLTPD']
gatB	1.5491238277079726	6.0	2167808.0	galactitol-specific enzyme IIB component of PTS	b2093	['GALTptspp']
gatA	1.5553061404918305	6.0	2168075.0	galactitol-specific enzyme IIA component of PTS	b2094	['GALTptspp']
yegW	1.4230515584469923	7.0	2175513.0	putative DNA-binding transcriptional regulator	b2101
thiM	1.4115064719510326	7.0	2177991.0	hydoxyethylthiazole kinase	b2104	['HETZK']
rcnA	1.5218713842293419	7.0	2179395.0	membrane protein conferring nickel and cobalt resistance	b2106
yehD	1.4904481436338874	7.0	2185216.0	putative fimbrial-like adhesin protein	b2111
yehH	1.391628837582339	7.0	2189952.0	No_gene_product	b4499
yehK	1.5194351832991344	7.0	2197504.0	uncharacterized protein	b4541
yehL	1.439966371674254	7.0	2198074.0	putative hexameric AAA+ MoxR family ATPase	b2119
yehQ	1.3847778413211604	7.0	2203648.0	No_gene_product	b2122
yehT	1.5731927499070157	7.0	2205721.0	putative response regulator in two-component system withYehU	b2125
yohO	1.5349213449915284	7.0	2209135.0	putative membrane protein	b4542
bglX	1.4110313860608157	7.0	2213170.0	beta-D-glucoside glucohydrolase, periplasmic	b2132	['LACZpp']
yohD	1.5157737691478914	7.0	2219279.0	DedA family inner membrane protein	b2136
cdd	1.520407276156591	8.0	2226176.0	cytidine/deoxycytidine deaminase	b2143	['CYTD', 'DCYTD']
sanA	1.5091273229018374	8.0	2226356.0	DUF218 superfamily vancomycin high temperature exclusion protein	b2144
yeiS	1.5689636842619086	8.0	2227200.0	DUF2542 family protein	b2145
preA	1.4504711659078426	8.0	2228743.0	dihydropyrimidine dehydrogenase, NADH-dependent, subunit C	b2147	['DURADx']
mglC	1.3706480260978176	8.0	2230272.0	methyl-galactoside transporter subunit	b2148	['GLCabcpp', 'GALabcpp']
galS	1.5271912520334459	8.0	2234368.0	galactose- and fucose-inducible galactose regulon transcriptional isorepressor; mgl operon transcriptional repressor; autorepressor	b2151
yeiB	1.4712806760516657	8.0	2236416.0	DUF418 family putative inner membrane protein	b2152
lysP	1.4046840536647578	8.0	2240541.0	lysine transporter	b2156	['LYSt2pp']
yeiI	1.546997577545421	8.0	2245178.0	putative kinase	b2160
nupX	1.4474796167113373	8.0	2246656.0	nucleoside permease	b2161
rihB	1.474172977157771	8.0	2247723.0	ribonucleoside hydrolase 2	b2162	['CYTDH', 'URIH']
psuG	1.377151440992971	8.0	2250907.0	pseudouridine 5'-phosphate glycosidase	b2165
psuK	1.5070683549026762	8.0	2251833.0	pseudouridine kinase	b2166
setB	1.3799644390837174	8.0	2257341.0	lactose/glucose efflux system	b2170	['LCTSt3ipp']
yeiR	1.414021145957381	8.0	2261307.0	Zn-stimulated GTPase involved in zinc homeostasis; mutants are cadmium and EDTA sensitive; Zn(2+) binding protein	b2173
rtn	1.4854384154977387	8.0	2264204.0	resistance protein for phages lambda and N4, putative membrane-anchored cyclic-di-GMP phosphodiesterase	b2176
yejG	1.528190189075636	8.0	2271371.0	uncharacterized protein	b2181
yejH	1.4103663337270502	8.0	2274110.0	putative ATP-dependent DNA or RNA helicase	b2184
rplY	1.510413124500668	8.0	2275995.0	50S ribosomal subunit protein L25	b2185
yejK	1.4215421088869946	8.0	2277376.0	spermidine nucleoid-associated protein	b2186
yejL	1.4557510275455523	8.0	2277607.0	UPF0352 family protein	b2187
yejM	1.5676491738453144	8.0	2277854.0	essential inner membrane DUF3413 domain-containing protein; lipid A production and membrane permeability factor	b2188
ccmH	1.4186392720797945	8.0	2285568.0	heme lyase, CcmH subunit	b2194
ccmE	1.4494974973058294	8.0	2288379.0	periplasmic heme chaperone	b2197	['PHEMEabcpp']
ccmD	1.456169866989754	8.0	2288855.0	cytochrome c biogenesis protein; heme export ABC transporter holo-CcmE release factor	b2198	['PHEMEabcpp']
ccmC	1.5158813542293266	8.0	2289664.0	heme export ABC transporter permease; CcmE-interacting protein	b2199	['PHEMEabcpp']
ccmA	1.4121826127237882	8.0	2290499.0	heme export ABC transporter ATPase	b2201	['PHEMEabcpp']
napG	1.4356168695761917	8.0	2293043.0	ferredoxin-type protein	b2205	['NO3R1bpp']
napA	1.4253622824283627	8.0	2293760.0	nitrate reductase, periplasmic, large subunit	b2206	['NO3R2bpp', 'NO3R1bpp']
ada	1.4786531163620096	9.0	2302819.0	fused DNA-binding transcriptional dual regulator/O6-methylguanine-DNA methyltransferase	b2213
apbE	1.5074026151577757	9.0	2304000.0	putative thiamine-synthetic flavin transferase lipoprotein	b2214
ompC	1.5122779554269283	9.0	2306048.0	outer membrane porin protein C	b2215	['LCTStex', 'MALDtex', 'TSULtex', 'GAMtex', 'TTRCYCtex', 'MAN6Ptex', 'ASNtex', 'UACGAMtex', 'PROGLYtex', 'HPPPNtex', 'ILEtex', 'XTSNtex', 'NOtex', 'PPPNtex', 'QUIN2tex', 'Zn2tex', 'OROTtex', 'HYXNtex', 'TUNGStex', 'GBBTNtex', 'Htex', 'NMNtex', '34dhpactex', 'UDPACGALtex', 'CMPtex', 'TREtex', 'AKGtex', 'MANGLYCtex', 'NO3tex', '3GMPtex', 'ORNtex', 'PROtex', 'TRPtex', 'FE2tex', 'TYMtex', 'PACALDtex'…
rcsB	1.4565788594705327	9.0	2310144.0	response regulator in two-component regulatory system with RcsC and YojN	b2217
rcsC	1.445156519299343	9.0	2310505.0	hybrid sensory kinase in two-component regulatory system with RcsB and YojN	b2218
atoS	1.5601255232899418	9.0	2313521.0	sensory histidine kinase in two-component regulatory system with AtoC	b2219
atoC	1.4299376535820378	9.0	2315344.0	fused response regulator of ato operon, in two-component system with AtoS: response regulator/sigma54 interaction protein	b2220
atoD	1.5777570078328649	9.0	2316925.0	acetyl-CoA:acetoacetyl-CoA transferase, alpha subunit	b2221	['HXCT', 'BUTCT', 'ACACCT']
atoA	1.5514520620596384	9.0	2317587.0	acetyl-CoA:acetoacetyl-CoA transferase, beta subunit	b2222	['HXCT', 'BUTCT', 'ACACCT']
atoE	1.44342473031628	9.0	2318336.0	short chain fatty acid transporter	b2223	['ACACt2pp', 'BUTt2rpp', 'HEXt2rpp']
atoB	1.4487172925840783	9.0	2320384.0	acetyl-CoA acetyltransferase	b2224	['ACACT1r']
yfaP	1.3231776949953211	9.0	2320845.0	DUF2135 family protein, putative host defense protein	b2225
yfaT	1.4636122875993465	9.0	2327814.0	DUF1175 family protein, putative host defense protein	b2229
gyrA	1.4370793492425467	9.0	2330271.0	DNA gyrase (type II topoisomerase), subunit A	b2231
ubiG	1.379340591562369	9.0	2333045.0	bifunctional 3-demethylubiquinone-9 3-methyltransferase/ 2-octaprenyl-6-hydroxy phenol methylase	b2232	['DMQMT', 'OHPHM']
yfaL	1.4416908605240912	9.0	2334720.0	adhesin	b2233
nrdA	1.398105405255557	9.0	2338343.0	ribonucleoside-diphosphate reductase 1, alpha subunit	b2234	['RNDR4', 'RNDR3', 'RNDR2', 'RNDR1']
nrdB	1.614632271352612	9.0	2340864.0	ribonucleoside-diphosphate reductase 1, beta subunit, ferritin-like protein	b2235	['RNDR4', 'RNDR3', 'RNDR2', 'RNDR1']
yfaE	1.434128806626997	9.0	2341992.0	ferredoxin involved with ribonucleotide reductase diferric-tyrosyl radical (Y*) cofactor maintenance	b2236
inaA	1.4738957751460493	9.0	2342912.0	acid-inducible Kdo/WaaP family putative kinase	b2237
yfaH	1.3580218238985278	9.0	2343129.0	No_gene_product	b2238
glpQ	1.5512816586257576	9.0	2343413.0	periplasmic glycerophosphodiester phosphodiesterase	b2239	['GPDDA3pp', 'GPDDA2pp', 'GPDDA4pp', 'GPDDA1pp', 'GPDDA5pp']
glpT	1.4555541211356902	9.0	2344960.0	sn-glycerol-3-phosphate transporter	b2240	['GLYC3Pt6pp']
glpB	1.633638883522893	9.0	2347743.0	anaerobic sn-glycerol-3-phosphate dehydrogenase membrane anchor subunit	b2242	['G3PD5', 'G3PD7', 'G3PD6']
yfaD	1.396449278057974	9.0	2351104.0	transposase_31 family protein	b2244
ypaA	1.5063976244164285	9.0	2351294.0	No_gene_product	b4543
rhmA	1.5744454693174752	9.0	2351520.0	2-keto-3-deoxy-L-rhamnonate aldolase	b2245
rhmR	1.59073461123858	9.0	2355200.0	putative DNA-binding transcriptional regulator for the rhm operon	b2248
yfaY	1.557634310978182	9.0	2355909.0	inactive PncC family protein	b2249
arnD	1.464025634233386	10.0	2363496.0	undecaprenyl phosphate-alpha-L-ara4FN deformylase	b2256	['UPLA4FNF']
arnT	1.4607117413601312	10.0	2364386.0	4-amino-4-deoxy-L-arabinose transferase	b2257	['LA4NTpp']
arnE	1.4811143292698965	10.0	2366035.0	undecaprenyl phosphate-alpha-L-ara4N exporter; flippase ArnEF subunit	b4544	['ULA4Ntppi']
arnF	1.3920556242225903	10.0	2366370.0	undecaprenyl phosphate-alpha-L-ara4N exporter; flippase ArnEF subunit	b2258	['ULA4Ntppi']
pmrD	1.449131832863194	10.0	2366976.0	inactive two-component system connector protein	b2259
menB	1.403139193604011	10.0	2369536.0	dihydroxynaphthoic acid synthetase	b2262	['DHNCOAS']
menD	1.4284837678705458	10.0	2371067.0	2-succinyl-5-enolpyruvyl-6-hydroxy-3- cyclohexene-1-carboxylate synthase; SEPHCHC synthase	b2264	['SEPHCHCS']
elaB	1.6315515416832835	10.0	2374200.0	putative membrane-anchored DUF883 family ribosome-binding protein	b2266
elaA	1.5064312456551772	10.0	2374560.0	GNAT family putative N-acetyltransferase	b2267
rbn	1.462620328499805	10.0	2375680.0	RNase BN, tRNA processing enzyme	b2268
yfbK	1.5168658573632907	10.0	2377473.0	Von Willebrand factor domain putative lipoprotein	b2270
yfbL	1.4597088148966375	10.0	2379776.0	putative M28A family peptidase	b2271
yfbM	1.5871781716450204	10.0	2380412.0	DUF1877 family protein	b2272
yfbN	1.5765752617090638	10.0	2381824.0	uncharacterized protein	b2273
yfbO	1.8602364477608073	10.0	2382113.0	uncharacterized protein	b2274
yfbP	1.529127825090055	10.0	2382594.0	TPR-like repeats-containing protein	b2275
nuoN	1.566592590551956	10.0	2383872.0	NADH:ubiquinone oxidoreductase, membrane subunit N	b2276	['NADH18pp', 'NADH17pp', 'NADH16pp']
nuoM	1.5113928524594624	10.0	2384990.0	NADH:ubiquinone oxidoreductase, membrane subunit M	b2277	['NADH18pp', 'NADH17pp', 'NADH16pp']
nuoK	1.6203154278971479	10.0	2388521.0	NADH:ubiquinone oxidoreductase, membrane subunit K	b2279	['NADH18pp', 'NADH17pp', 'NADH16pp']
nuoJ	1.5539910375203887	10.0	2388820.0	NADH:ubiquinone oxidoreductase, membrane subunit J	b2280	['NADH18pp', 'NADH17pp', 'NADH16pp']
nuoI	1.401039512320965	10.0	2389386.0	NADH:ubiquinone oxidoreductase, chain I	b2281	['NADH18pp', 'NADH17pp', 'NADH16pp']
nuoH	1.5231152788209965	10.0	2390016.0	NADH:ubiquinone oxidoreductase, membrane subunit H	b2282	['NADH18pp', 'NADH17pp', 'NADH16pp']
nuoB	1.6284470523704069	10.0	2397429.0	NADH:ubiquinone oxidoreductase, chain B	b2287	['NADH18pp', 'NADH17pp', 'NADH16pp']
nuoA	1.8030970920422782	10.0	2398208.0	NADH:ubiquinone oxidoreductase, membrane subunit A	b2288	['NADH18pp', 'NADH17pp', 'NADH16pp']
lrhA	1.5179464283070003	10.0	2399181.0	transcriptional repressor of flagellar, motility and chemotaxis genes	b2289
alaA	1.41596617619029	10.0	2401039.0	glutamate-pyruvate aminotransferase; glutamic-pyruvic transaminase (GPT); alanine transaminase	b2290	['ALATA_L']
yfbR	1.4663803207625519	10.0	2402340.0	5'-nucleotidase	b2291	['NTD5', 'NTD6', 'NTD12', 'NTD1', 'NTD8', 'NTD3']
yfbS	1.4317057233277577	10.0	2402998.0	putative transporter	b2292
yfbT	1.377673767567142	10.0	2404917.0	sugar phosphatas	b2293
yfbV	1.4703793500829725	10.0	2406400.0	UPF0208 family inner membrane protein	b2295
ackA	1.7119026203354348	10.0	2406948.0	acetate kinase A and propionate kinase 2	b2296	['ACKr']
pta	1.3781551750236867	10.0	2408448.0	phosphate acetyltransferase	b2297	['PTAr', 'PTA2']
yfcC	1.52620210997404	10.0	2410559.0	putative inner membrane transporter; C4-dicarboxylate anaerobic carrier family protein	b2298
yfcD	1.3929019706145378	10.0	2412544.0	putative NUDIX hydrolase	b2299
yfcF	1.5245385961937414	10.0	2413319.0	glutathione S-transferase	b2301
yfcG	1.568753870152384	10.0	2414592.0	GSH-dependent disulfide bond oxidoreductase	b2302
folX	1.492285513985275	10.0	2414803.0	D-erythro-7,8-dihydroneopterin triphosphate 2'-epimerase and dihydroneopterin aldolase	b2303	['DHPTPE']
yfcI	1.5662305375851837	10.0	2416640.0	transposase_31 family protein	b2305
hisP	1.5100943585723356	10.0	2417214.0	histidine ABC transporter ATPase	b2306	['ORNabcpp', 'HISabcpp', 'ARGabcpp', 'LYSabcpp']
hisQ	1.3423407388133095	10.0	2418708.0	histidine ABC transporter permease	b2308	['ORNabcpp', 'HISabcpp', 'ARGabcpp', 'LYSabcpp']
hisJ	1.5864840667783817	10.0	2419484.0	histidine ABC transporter periplasmic binding protein	b2309	['HISabcpp']
argT	1.5728280622360424	10.0	2420736.0	lysine/arginine/ornithine transporter subunit	b2310	['ORNabcpp', 'ARGabcpp', 'LYSabcpp']
ubiX	1.5312344141590255	10.0	2421535.0	3-octaprenyl-4-hydroxybenzoate carboxy-lyase	b2311	['OPHBDC']
cvpA	1.4756174834746105	10.0	2423753.0	colicin V production protein	b2313
usg	1.4372654472318045	11.0	2429114.0	putative semialdehyde dehydrogenase	b2319
flk	1.5750040555234657	11.0	2431428.0	putative flagella assembly protein	b2321
yfcJ	1.41807110253482	11.0	2433024.0	putative arabinose efflux transporter	b2322
fabB	1.5027162324031687	11.0	2435072.0	3-oxoacyl-[acyl-carrier-protein] synthase I	b2323	['3OAS141', '3OAS161', '3OAS60', '3OAS120', '3OAS160', 'MACPD', '3OAS180', 'OPMEACPS', '3OAS100', 'KAS14', '3OAS140', '3OAS80', '3OAS121']
mnmC	1.4280578677449125	11.0	2435242.0	fused 5-methylaminomethyl-2-thiouridine-forming enzyme methyltransferase and FAD-dependent demodification enzyme	b2324
yfcL	1.5529458998440422	11.0	2437632.0	uncharacterized protein	b2325
epmC	1.476764571375019	11.0	2437681.0	Elongation Factor P Lys34 hydroxylase	b2326
mepA	1.3733287168888515	11.0	2439168.0	murein DD-endopeptidase	b2328	['MDDEP4pp', 'MDDEP3pp', 'MDDEP1pp', 'MDDEP2pp']
aroC	1.3591520380244204	11.0	2439866.0	chorismate synthase	b2329	['CHORS']
yfcO	1.4264277324354402	11.0	2443264.0	DUF2544 family putative outer membrane protein	b2332
yfcP	1.4296208887738269	11.0	2443529.0	putative fimbrial-like adhesin protein	b2333
yfcQ	1.6007915514545372	11.0	2444065.0	putative fimbrial-like adhesin protein	b2334
yfcR	1.4878028934874157	11.0	2444550.0	putative fimbrial-like adhesin protein	b2335
yfcS	1.488787840725198	11.0	2445312.0	putative periplasmic pilin chaperone	b2336
yfcU	1.4376869567088704	11.0	2445834.0	No_gene_product	b4661
sixA	1.4969071080644516	11.0	2449805.0	phosphohistidine phosphatase	b2340
fadL	1.4328789921021003	11.0	2455552.0	long-chain fatty acid outer membrane transporter	b2344	['HDCAtexi', 'HDCEAtexi', 'TTDCAtexi', 'TTDCEAtexi', 'DDCAtexi', 'OCDCEAtexi', 'OCDCAtexi']
mlaA	1.346182313432492	11.0	2457730.0	ABC transporter maintaining OM lipid asymmetry, OM lipoprotein component	b2346
intS	1.5448691700483643	11.0	2460023.0	CPS-53 (KpLE1) prophage; putative prophage CPS-53 integrase	b2349
gtrB	1.5734315458718564	11.0	2461696.0	CPS-53 (KpLE1) prophage; bactoprenol glucosyl transferase	b2351
tfaS	1.5153337378207608	11.0	2464293.0	No_gene_product	b2353
yfdK	1.5270399348824697	11.0	2464555.0	CPS-53 (KpLE1) prophage; conserved protein	b2354
yfdL	1.4274969285847912	11.0	2465022.0	No_gene_product	b2355
yfdM	1.6838631359903646	11.0	2465792.0	No_gene_product	b2356
yfdN	1.4483181870339699	11.0	2465865.0	CPS-53 (KpLE1) prophage; uncharacterized protein	b2357
yfdR	1.4610534452796444	11.0	2468462.0	CPS-53 (KpLE1) prophage; conserved protein	b2361
yfdS	1.4597860020202633	11.0	2468989.0	CPS-53 (KpLE1) prophage; uncharacterized protein	b2362
yfdT	1.5015902138424047	11.0	2469376.0	CPS-53 (KpLE1) prophage; uncharacterized protein	b2363
ypdJ	1.5973024738049892	11.0	2469659.0	No_gene_product	b4545
torI	1.42829389281993	11.0	2469888.0	response regulator inhibitor for tor operon	b4501
dsdC	1.5119174470698435	11.0	2470172.0	dsd operon activator; autorepressor	b2364
dsdA	1.4159362015795178	11.0	2473984.0	D-serine dehydratase	b2366	['SERD_D']
emrY	1.5064469016407935	11.0	2474116.0	putative multidrug efflux system	b2367
emrK	1.4015474364646152	11.0	2476032.0	multidrug resistance efflux pump membrane fusion protein	b2368
evgA	1.4000102328899924	11.0	2477233.0	response regulator in two-component regulatory system with EvgS	b2369
evgS	1.5155439699118556	11.0	2477852.0	hybrid sensory histidine kinase in two-component regulatory system with EvgA	b2370
yfdE	1.453653392339933	11.0	2482176.0	acetyl-CoA:oxalate CoA-transferase	b2371
yfdV	1.4371667033556612	11.0	2482720.0	putative transporter	b2372
oxc	1.4213671173546711	11.0	2483734.0	oxalyl CoA decarboxylase, ThDP-dependent	b2373	['OXCDC']
frc	1.5549602905869144	11.0	2486272.0	formyl-CoA transferase, NAD(P)-binding	b2374	['FORCT']
yfdX	1.4896405900574332	11.0	2487245.0	uncharacterized protein	b2375
ypdI	1.3751433394121861	11.0	2488320.0	putative lipoprotein involved in colanic acid biosynthesis	b2376
yfdY	1.5840965269113765	11.0	2488528.0	DUF2545 family putative inner membrane protein	b2377
ypdK	1.4386691222470789	11.0	2490399.0	inner membrane protein	b4680
ypdB	1.411061974402248	11.0	2494464.0	response regulator activating yhjX; pyruvate-responsive YpdAB two-component system	b2381
fryA	1.4272585886885234	11.0	2495468.0	putative PTS enzyme: Hpr, enzyme I and IIA components	b2383
ypdF	1.4030478158831279	11.0	2499025.0	Xaa-Pro aminopeptidase	b2385
fryC	1.4719191106374994	11.0	2500608.0	putative enzyme IIC component of PTS	b2386
ypeC	1.598841261580726	11.0	2504704.0	DUF2502 family putative periplasmic protein	b2390
nupC	1.6322373540487645	11.0	2506752.0	nucleoside (except guanosine) transporter	b2393	['ADNt2pp', 'DCYTt2pp', 'CYTDt2pp', 'THMDt2pp', 'DADNt2pp', 'URIt2pp', 'DURIt2pp']
yfeA	1.552670397136816	11.0	2509121.0	putative diguanylate cyclase	b2395
yfeC	1.356845040414672	11.0	2511945.0	DUF1323 family putative DNA-binding protein	b2398
yfeD	1.4432728201941403	11.0	2512291.0	DUF1323 family putative DNA-binding protein	b2399
gltX	1.5211434036256013	11.0	2512735.0	glutamyl-tRNA synthetase	b2400	['GLUTRS']
xapR	1.3804950487314305	11.0	2514951.0	transcriptional activator of xapAB	b2405
yfeN	1.611335335130258	11.0	2519040.0	putative outer membrane protein	b2408
yfeH	1.4168548343395715	11.0	2521088.0	putative inorganic ion transporter	b2410
ligA	1.5309428386066797	11.0	2523136.0	DNA ligase, NAD(+)-dependent	b2411	['NADDP']
zipA	1.3955109498207425	11.0	2523605.0	FtsZ stabilizer	b2412
cysZ	1.4836005246878599	11.0	2525184.0	sulfate transporter, sulfite inhibited	b2413
cysK	1.4551045608265125	11.0	2525767.0	cysteine synthase A, O-acetylserine sulfhydrolase A subunit	b2414	['CYSS']
ptsI	1.472354121862175	11.0	2527424.0	PEP-protein phosphotransferase of PTS system (enzyme I)	b2416	['ACMUMptspp', 'DHAPT', 'SBTptspp', 'ARBTptspp', 'TREptspp', 'GLCptspp', 'ACGAptspp', 'SUCptspp', 'MANptspp', 'GALTptspp', 'FRUptspp', 'CHTBSptspp', 'FRUpts2pp', 'GAMptspp', 'ASCBptspp', 'ACMANAptspp', 'MANGLYCptspp', 'MNLptspp', 'MALTptspp']
yfeK	1.6425045787208585	11.0	2530700.0	uncharacterized protein	b2419
yfeS	1.632863320653757	11.0	2531328.0	WGR domain protein	b2420
cysM	1.4829112569701255	11.0	2532030.0	cysteine synthase B (O-acetylserine sulfhydrolase B)	b2421	['CYSS']
yfeW	1.4527963041646872	12.0	2541568.0	penicillin binding protein PBP4B; weak DD-carboxypeptidase activity	b2430
yfeX	1.5303788695203189	12.0	2543616.0	porphyrinogen oxidase, cytoplasmic	b2431
yfeY	1.4858281217082132	12.0	2543999.0	RpoE-regulated lipoprotein	b2432
hemF	1.3923893750386716	12.0	2546583.0	coproporphyrinogen III oxidase	b2436	['CPPPGO']
eutR	1.571426982605463	12.0	2547712.0	eut operon transcriptional activator, AraC family	b2437
eutL	1.3907742832455803	12.0	2549099.0	putative ethanol utilization carboxysome structural protein	b2439
eutC	1.5394809033007093	12.0	2549768.0	ethanolamine ammonia-lyase, small subunit (light chain)	b2440	['ETHAAL']
intZ	1.4006302276789255	12.0	2552216.0	CPZ-55 prophage; putative phage integrase	b2442
yffM	1.4902239032139752	12.0	2554880.0	CPZ-55 prophage; uncharacterized protein	b2444
yffN	1.6082635301365065	12.0	2554983.0	CPZ-55 prophage; uncharacterized protein	b2445
yffP	1.4082341551097766	12.0	2555904.0	CPZ-55 prophage; uncharacterized protein	b2447
yffQ	1.634414446392029	12.0	2556950.0	CPZ-55 prophage; uncharacterized protein	b2448
yffR	1.5967894797204083	12.0	2557338.0	CPZ-55 prophage; uncharacterized protein	b2449
yffS	1.5054861738761278	12.0	2557952.0	CPZ-55 prophage; uncharacterized protein	b2450
eutG	1.5480704906054903	12.0	2562048.0	ethanol dehydrogenase involved in ethanolamine utilization; aldehyde reductase	b2453
eutN	1.740506388871107	12.0	2565121.0	Ethanolamine catabolic microcompartment shell protein	b2456
eutQ	1.3653047944310674	12.0	2568192.0	RmlC-like cupin domain protein	b2460
talA	1.5701260180255965	12.0	2572288.0	transaldolase A	b2464	['TALA']
tktB	1.5056015506968343	12.0	2572994.0	transketolase 2, thiamine triphosphate-binding	b2465	['TKT2', 'TKT1']
ypfG	1.5537051340209582	12.0	2575092.0	DUF1176 family protein	b2466
aegA	1.4920358178549316	12.0	2576904.0	putative oxidoreductase, FeS binding subunit/NAD/FAD-binding subunit	b2468
narQ	1.531917756102202	12.0	2580480.0	sensory histidine kinase in two-component regulatory system with NarP	b2469
ypfM	1.6031896108781232	12.0	2584192.0	stress-induced small enterobacterial protein	b4606
yffB	1.4632550602597116	12.0	2584605.0	putative ArsC family reductase	b2471
dapE	1.4903093409457178	12.0	2584965.0	N-succinyl-diaminopimelate deacylase	b2472	['SDPDS']
ypfN	1.4704994101500637	12.0	2586120.0	putative membrane protein, UPF0370 family	b4547
ypfH	1.5099524529071329	12.0	2586624.0	palmitoyl-CoA esterase activity, uncertain physiological substrate	b2473
tmcA	1.3887211874684902	12.0	2588672.0	elongator methionine tRNA (ac4C34) acetyltransferase	b2474
ypfJ	1.401951653080259	12.0	2589232.0	putative neutral zinc metallopeptidase	b2475
purC	1.5103640580652804	12.0	2590720.0	phosphoribosylaminoimidazole-succinocarboxamide synthetase	b2476	['PRASCSi']
bamC	1.4776432333853629	12.0	2591189.0	BamABCDE complex OM biogenesis lipoprotein	b2477
dapA	1.4631956218547204	12.0	2592768.0	dihydrodipicolinate synthase	b2478	['DHDPS']
gcvR	1.5196336133920971	12.0	2593264.0	transcriptional repressor, regulatory protein accessory to GcvA	b2479
bcp	1.4598451458090986	12.0	2593836.0	peroxiredoxin; thiol peroxidase, thioredoxin-dependent	b2480	['THIORDXi']
hyfA	1.6089279249221136	12.0	2594816.0	hydrogenase 4, 4Fe-4S subunit	b2481	['FHL']
hyfC	1.4960360180158538	12.0	2597205.0	hydrogenase 4, membrane subunit	b2483	['FHL']
hyfD	1.475255457595446	12.0	2598169.0	hydrogenase 4, membrane subunit	b2484	['FHL']
hyfI	1.3851214308708317	12.0	2604064.0	hydrogenase 4, Fe-S subunit	b2489	['FHL']
hyfJ	1.6227296901216828	12.0	2605056.0	putative processing element hydrogenase 4	b2490	['FHL']
hyfR	1.4650715778941314	12.0	2605258.0	hydrogenase-4 transcriptional activator	b2491
bepA	1.6229261104491803	12.0	2609452.0	OM protein maintenance and assembly metalloprotease and chaperone, periplasmic	b2494
yfgD	1.527695871594772	12.0	2611200.0	putative oxidoreductase	b2495
ppk	1.5386850188085193	13.0	2616402.0	polyphosphate kinase, component of RNA degradosome	b2501	['PPKr', 'PPK2r']
yfgF	1.5649825456837216	13.0	2621440.0	cyclic-di-GMP phosphodiesterase, anaerobic	b2503
yfgI	1.503868856781875	13.0	2623684.0	nalidixic acid resistance protein, putative periplasmic protein	b2506
guaA	1.4198711143022353	13.0	2624316.0	GMP synthetase (glutamine aminotransferase)	b2507	['GMPS2']
xseA	1.492460099798511	13.0	2627590.0	exonuclease VII, large subunit	b2509
yfgJ	1.4421441684360816	13.0	2629120.0	DUF1407 family protein	b2510
pheL	1.3392369044051458	14.0	2730957.0	pheA gene leader peptide	b2598
bamE	1.416245239291628	15.0	2746963.0	lipoprotein component of BamABCDE OM biogenesis complex	b2617
yfjJ	1.4297978253135575	16.0	2753905.0	CP4-57 prophage; uncharacterized protein	b2626
yfjX	1.3800523053986198	17.0	2769277.0	CP4-57 prophage; putative antirestriction protein	b2643
ypjF	1.323674300468839	17.0	2770944.0	CP4-57 prophage; toxin of the YpjF-YfjZ toxin-antitoxin system	b2646
csrA	1.462615849545854	18.0	2812416.0	pleiotropic regulatory protein for carbon source metabolism	b2696
mazF	1.3883839862210399	19.0	2904114.0	mRNA interferase toxin, antitoxin is MazE	b2782
fucA	1.4321124313244324	20.0	2926592.0	L-fuculose-1-phosphate aldolase	b2800	['FCLPA']
fucR	1.3866627396894846	20.0	2932736.0	l-fucose operon activator	b2805
zapA	1.3419996555348246	21.0	3048970.0	FtsZ stabilizer	b2910
atpE	1.3983061329272675	22.0	3914309.0	F0 sector of membrane-bound ATP synthase, subunit c	b3737	['ATPS4rpp']
