# Supplementary material for: The genetic basis for adaptation of model-designed syntrophic co-cultures
Source: PLoS Comput Biol. 2019 Mar 1;15(3):e1006213. doi: 10.1371/journal.pcbi.1006213 (PMC6415869; doi:10.1371/journal.pcbi.1006213)
Supplement: S4 Data — Genes with read coverage meeting the duplication criteria. Separate spreadsheets are provided for all samples using the mutant pair, ale number, flask number, isolate number, and replicate number to identify each sample. (ZIP) [file pcbi.1006213.s004.zip › S4_Data/hisD_gltA_12_12_0_1_genes.csv]

	Multiplicity	Group Number	Start Position	Product	Gene	iJO1366 Reactions
ykfM	1.3518938421001603	1.0	234743.0	lethality reduction protein, putative inner membrane protein	b4586
ykgS	1.916770744137285	2.0	286208.0	No_gene_product	b4688
ykgP	1.2978231285059731	3.0	309426.0	No_gene_product	b4630
iraM	1.367649372879474	4.0	1207296.0	RpoS stabilzer during Mg starvation, anti-RssB factor	b1160
ymgC	1.350349365780867	5.0	1212416.0	Blue light, low temperature and stress induced protein	b1167
ldrA	1.466456133714759	6.0	1264640.0	toxic polypeptide, small	b4419
tpr	1.5610418193262623	7.0	1282560.0	protamine-like protein	b1229
ydaE	1.3704402120887038	8.0	1412096.0	conserved protein, Rac prophage	b4526
tfaR	1.7182571835612683	9.0	1426667.0	Rac prophage; putative tail fiber assembly protein	b1373
ynaE	1.6828569132699744	9.0	1428480.0	cold shock protein, Rac prophage	b1375
ynbG	1.569587062520132	10.0	1459456.0	uncharacterized protein	b4674
yncH	1.300662615728193	11.0	1521196.0	IPR020099 family protein	b1455
ydfK	1.72385610545504	12.0	1627328.0	cold shock protein, function unknown, Qin prophage	b1544
tfaQ	1.7030080531815157	12.0	1628566.0	Qin prophage; putative tail fibre assembly protein	b1546
wbbI	1.410833057863779	13.0	2099200.0	d-Galf:alpha-d-Glc beta-1,6-galactofuranosyltransferase	b2034	['O16GALFT']
yehD	1.539343675737568	14.0	2185216.0	putative fimbrial-like adhesin protein	b2111
yeiS	1.4542864168382346	15.0	2227200.0	DUF2542 family protein	b2145
ccmD	1.4553259353634942	16.0	2288855.0	cytochrome c biogenesis protein; heme export ABC transporter holo-CcmE release factor	b2198	['PHEMEabcpp']
eco	1.3552121266954325	17.0	2297856.0	ecotin, a serine protease inhibitor	b2209
inaA	1.36089392991008	18.0	2342912.0	acid-inducible Kdo/WaaP family putative kinase	b2237
yfaH	1.3466373317572227	18.0	2343129.0	No_gene_product	b2238
nudI	1.3590140781448163	19.0	2358032.0	nucleoside triphosphatase	b2251	['NTPP7', 'NTPP3', 'DUTPDP']
elaD	1.4273871206341937	20.0	2376191.0	protease, capable of cleaving an AMC-ubiquitin model substrate	b2269
yfbM	1.4760263042647683	20.0	2380412.0	DUF1877 family protein	b2272
yfbN	1.3785067421008685	20.0	2381824.0	uncharacterized protein	b2273
yfbO	1.575778720250446	20.0	2382113.0	uncharacterized protein	b2274
yfbP	1.4278503220456775	20.0	2382594.0	TPR-like repeats-containing protein	b2275
nuoA	1.4033755500962188	21.0	2398208.0	NADH:ubiquinone oxidoreductase, membrane subunit A	b2288	['NADH18pp', 'NADH17pp', 'NADH16pp']
yfcS	1.344062438592495	22.0	2445312.0	putative periplasmic pilin chaperone	b2336
yfdF	1.5553210318237	23.0	2456490.0	uncharacterized protein	b2345
gtrB	1.427203219204856	23.0	2461696.0	CPS-53 (KpLE1) prophage; bactoprenol glucosyl transferase	b2351
gtrS	1.774222294091179	23.0	2463744.0	serotype-specific glucosyl transferase, CPS-53 (KpLE1) prophage	b2352
yfdR	1.421263093692721	24.0	2468462.0	CPS-53 (KpLE1) prophage; conserved protein	b2361
yfdS	1.4262725250406854	24.0	2468989.0	CPS-53 (KpLE1) prophage; uncharacterized protein	b2362
dsdX	1.3865388799129663	24.0	2471936.0	D-serine transporter	b2365
emrY	1.3961711969563748	24.0	2474116.0	putative multidrug efflux system	b2367
emrK	1.4582778951868651	24.0	2476032.0	multidrug resistance efflux pump membrane fusion protein	b2368
evgA	1.4676987412251212	24.0	2477233.0	response regulator in two-component regulatory system with EvgS	b2369
yfdX	1.3644081830427583	25.0	2487245.0	uncharacterized protein	b2375
ypdK	1.366966860716425	25.0	2490399.0	inner membrane protein	b4680
ypeC	1.3091864502777855	26.0	2504704.0	DUF2502 family putative periplasmic protein	b2390
yfeN	1.416591362721734	27.0	2519040.0	putative outer membrane protein	b2408
ucpA	1.3662223019930984	28.0	2537472.0	furfural resistance protein, putative short-chain oxidoreductase	b2426
yfeY	1.3165265868203038	29.0	2543999.0	RpoE-regulated lipoprotein	b2432
yffM	1.4180784423076278	30.0	2554880.0	CPZ-55 prophage; uncharacterized protein	b2444
yffR	1.56936277677435	30.0	2557338.0	CPZ-55 prophage; uncharacterized protein	b2449
eutN	1.4116582821622463	31.0	2565121.0	Ethanolamine catabolic microcompartment shell protein	b2456
ypfM	1.3596902310396075	32.0	2584192.0	stress-induced small enterobacterial protein	b4606
yffB	1.4552941700915227	32.0	2584605.0	putative ArsC family reductase	b2471
gcvR	1.4813905883433502	33.0	2593264.0	transcriptional repressor, regulatory protein accessory to GcvA	b2479
yfgD	1.3250396135309528	34.0	2611200.0	putative oxidoreductase	b2495
yfgF	1.3800783376915642	35.0	2621440.0	cyclic-di-GMP phosphodiesterase, anaerobic	b2503
yfgJ	1.399937448285266	36.0	2629120.0	DUF1407 family protein	b2510
shoB	1.3945648525402372	37.0	2693504.0	toxic membrane protein	b4687
yfjI	1.5517578666428988	38.0	2752512.0	CP4-57 prophage; uncharacterized protein	b2625
ypjC	1.4003003696000482	39.0	2777088.0	No_gene_product	b2650
yqcG	1.5202304962829933	40.0	2898944.0	membrane stress resistance protein	b4682
yqeJ	1.430250705889134	41.0	2982662.0	uncharacterized protein	b2848
yqeL	1.5832882157792936	41.0	2983177.0	uncharacterized protein	b4683
yqeK	1.5113880612072021	41.0	2983293.0	uncharacterized protein	b2849
ygeF	1.5016973331767463	41.0	2983936.0	No_gene_product	b2850
ygeG	1.4446541598159284	41.0	2984626.0	SycD-like chaperone family TPR-repeat-containing protein	b2851
ygeH	1.5705726950583514	41.0	2985452.0	putative transcriptional regulator	b2852
ygeI	1.385420579991115	41.0	2987008.0	uncharacterized protein	b2853
pbl	1.3965808328010174	41.0	2987297.0	No_gene_product	b2854
ygeN	1.4573041884397244	41.0	2988672.0	No_gene_product	b2858
yqgB	1.3347933328065293	42.0	3079278.0	uncharacterized protein	b2939
yrbN	1.4124851718982485	43.0	3301248.0	uncharacterized protein	b4685
yibW	1.31925386658754	44.0	3762251.0	No_gene_product	b4651
yibV	1.4754920350624636	44.0	3762704.0	No_gene_product	b4615
waaU	1.4337647689990434	45.0	3791598.0	lipopolysaccharide core biosynthesis	b3623	['HEPT4']
waaS	1.4037013615158098	46.0	3797540.0	lipopolysaccharide rhamnose:KdoIII transferase; lipopolysaccharide core biosynthesis protein	b3629	['RHAT1']
yjbL	1.3467268235481342	47.0	4250248.0	uncharacterized protein	b4047
yjbS	1.4221947566974649	48.0	4258816.0	uncharacterized protein	b4621
