# Supplementary material for: The genetic basis for adaptation of model-designed syntrophic co-cultures
Source: PLoS Comput Biol. 2019 Mar 1;15(3):e1006213. doi: 10.1371/journal.pcbi.1006213 (PMC6415869; doi:10.1371/journal.pcbi.1006213)
Supplement: S4 Data — Genes with read coverage meeting the duplication criteria. Separate spreadsheets are provided for all samples using the mutant pair, ale number, flask number, isolate number, and replicate number to identify each sample. (ZIP) [file pcbi.1006213.s004.zip › S4_Data/hisD_gltA_12_37_1_2_genes.csv]

	Multiplicity	Group Number	Start Position	Product	Gene	iJO1366 Reactions
ykgM	1.3874553014306883	1.0	308224.0	50S ribosomal protein L31 type B; alternative zinc-limitation L31 protein	b0296
cyoD	1.5136461850293357	2.0	443392.0	cytochrome o ubiquinol oxidase subunit IV	b0429	['CYTBO3_4pp']
ybcN	1.4781018400713235	3.0	567921.0	DLP12 prophage; uncharacterized protein	b0547
ybcW	1.3613633707212645	4.0	575488.0	DLP12 prophage; uncharacterized protein	b0559
hokE	1.5450632247264615	5.0	603291.0	toxic polypeptide, small	b4415
yceD	1.5009634572904267	6.0	1142249.0	DUF177 family protein	b1088
pinE	1.3817934203035547	7.0	1205140.0	e14 prophage; site-specific DNA recombinase	b1158
tfaR	1.6484510470137423	8.0	1426667.0	Rac prophage; putative tail fiber assembly protein	b1373
tfaQ	1.6096325403249339	9.0	1628566.0	Qin prophage; putative tail fibre assembly protein	b1546
relB	1.31286773587729	10.0	1639936.0	antitoxin of the RelE-RelB toxin-antitoxin syste; transcriptional repressor	b1564
ydfV	1.333629688426398	10.0	1640448.0	Qin prophage; uncharacterized protein	b1565
ydfA	1.393896532342454	11.0	1642764.0	Qin prophage; uncharacterized protein	b1571
gtrA	1.5422237589428545	12.0	2461333.0	CPS-53 (KpLE1) prophage; bactoprenol-linked glucose translocase/flippase	b2350
zapA	1.487869458851972	13.0	3048970.0	FtsZ stabilizer	b2910
ibsC	1.3709689369797493	13.0	3050248.0	toxic membrane protein	b4665
zntR	1.4904363263363345	14.0	3432448.0	zntA gene transcriptional activator	b3292
rpoA	1.3467316541713117	14.0	3433398.0	RNA polymerase, alpha subunit	b3295
rpmC	1.5245763608094547	15.0	3441926.0	50S ribosomal subunit protein L29	b3312
rpsJ	1.4286903916697746	16.0	3446317.0	30S ribosomal subunit protein S10	b3321
gspI	1.3890815683340267	17.0	3455332.0	general secretory pathway component, cryptic	b3330
rpe	1.3884454867217146	18.0	3508224.0	D-ribulose-5-phosphate 3-epimerase	b3386	['RPE']
yiaA	1.3672026848893044	19.0	3720283.0	YiaAB family inner membrane protein, tandem domains	b3562
atpE	1.5299982956981009	20.0	3914309.0	F0 sector of membrane-bound ATP synthase, subunit c	b3737	['ATPS4rpp']
yjgZ	1.5153646334411601	21.0	4491264.0	uncharacterized protein	b4277
