# Supplementary material for: The genetic basis for adaptation of model-designed syntrophic co-cultures
Source: PLoS Comput Biol. 2019 Mar 1;15(3):e1006213. doi: 10.1371/journal.pcbi.1006213 (PMC6415869; doi:10.1371/journal.pcbi.1006213)
Supplement: S4 Data — Genes with read coverage meeting the duplication criteria. Separate spreadsheets are provided for all samples using the mutant pair, ale number, flask number, isolate number, and replicate number to identify each sample. (ZIP) [file pcbi.1006213.s004.zip › S4_Data/hisD_gltA_12_37_0_1_genes.csv]

	Multiplicity	Group Number	Start Position	Product	Gene	iJO1366 Reactions
ykgR	1.3335658744470755	1.0	308851.0	uncharacterized protein	b4671
ykgP	1.3293676379130048	1.0	309426.0	No_gene_product	b4630
iraM	1.3383001122493328	2.0	1207296.0	RpoS stabilzer during Mg starvation, anti-RssB factor	b1160
ymgI	1.3268415942261418	3.0	1218560.0	uncharacterized protein	b4593
ldrA	1.6705971349218736	4.0	1264640.0	toxic polypeptide, small	b4419
ldrC	1.6494554494323739	4.0	1265693.0	toxic polypeptide, small	b4423
tfaR	1.8603252463827789	5.0	1426667.0	Rac prophage; putative tail fiber assembly protein	b1373
ynaE	1.8179156312627194	5.0	1428480.0	cold shock protein, Rac prophage	b1375
ynbG	1.3583318694521804	6.0	1459456.0	uncharacterized protein	b4674
ydfK	1.8311123521415154	7.0	1627328.0	cold shock protein, function unknown, Qin prophage	b1544
tfaQ	1.8571543436764384	7.0	1628566.0	Qin prophage; putative tail fibre assembly protein	b1546
yobI	1.3465062364568958	8.0	1940371.0	uncharacterized protein	b4677
yqcG	1.3621560169266698	9.0	2898944.0	membrane stress resistance protein	b4682
yqeL	1.5002367449831302	10.0	2983177.0	uncharacterized protein	b4683
yqeK	1.4789469119611693	10.0	2983293.0	uncharacterized protein	b2849
ygeH	1.3821439598268452	10.0	2985452.0	putative transcriptional regulator	b2852
ygeI	1.4566346447441338	10.0	2987008.0	uncharacterized protein	b2853
ysaC	1.3490122164120528	11.0	3744256.0	No_gene_product	b4648
yibW	1.4125885135649976	12.0	3762251.0	No_gene_product	b4651
yibV	1.4083283348061328	12.0	3762704.0	No_gene_product	b4615
waaL	1.3516674029898275	13.0	3790848.0	O-antigen ligase	b3622	['ECA4OALpp', 'O16A4Lpp']
waaU	1.3520191751186	13.0	3791598.0	lipopolysaccharide core biosynthesis	b3623	['HEPT4']
waaS	1.4011778949712885	14.0	3797540.0	lipopolysaccharide rhamnose:KdoIII transferase; lipopolysaccharide core biosynthesis protein	b3629	['RHAT1']
yjbS	1.3517687943627257	15.0	4258816.0	uncharacterized protein	b4621
