# Supplementary material for: The genetic basis for adaptation of model-designed syntrophic co-cultures
Source: PLoS Comput Biol. 2019 Mar 1;15(3):e1006213. doi: 10.1371/journal.pcbi.1006213 (PMC6415869; doi:10.1371/journal.pcbi.1006213)
Supplement: S4 Data — Genes with read coverage meeting the duplication criteria. Separate spreadsheets are provided for all samples using the mutant pair, ale number, flask number, isolate number, and replicate number to identify each sample. (ZIP) [file pcbi.1006213.s004.zip › S4_Data/hisD_gltA_12_37_30_1_genes.csv]

	Multiplicity	Group Number	Start Position	Product	Gene	iJO1366 Reactions
yadK	1.4415603607135623	1.0	147489.0	putative fimbrial-like adhesin protein	b0136
ykfN	1.3821674422515409	2.0	258860.0	No_gene_product	b4626
yagE	1.3954477357429838	3.0	278528.0	2-keto-3-deoxy gluconate (KDG) aldolase; CP4-6 prophage	b0268
ykgR	1.476915843018042	4.0	308851.0	uncharacterized protein	b4671
rclB	1.3780785191624991	5.0	314041.0	reactive chlorine species (RCS) stress resistance periplasmic protein	b0303
cyoC	1.4369678765186045	6.0	443501.0	cytochrome o ubiquinol oxidase subunit III	b0430	['CYTBO3_4pp']
sfmA	1.4303983779538008	7.0	553667.0	FimA homolog, function unknown	b0530
ylcH	1.4840264545533879	8.0	567823.0	uncharacterized protein, DLP12 prophage	b4588
lptE	1.4396911376324768	9.0	667060.0	LPS assembly OM complex LptDE, lipoprotein component	b0641
ybfK	1.5147807411073124	10.0	716288.0	uncharacterized protein	b4590
ybfB	1.3561045192364456	11.0	729231.0	putative membrane protein	b0702
cydX	1.4147622003922622	12.0	769651.0	cytochrome d (bd-I) ubiquinol oxidase subunit X	b4515
hspQ	1.302270489995443	13.0	1024000.0	heat shock protein involved in degradation of mutant DnaA; hemimethylated oriC DNA-binding protein	b0966
yceD	1.4156110574257215	14.0	1142249.0	DUF177 family protein	b1088
rpmF	1.5350747799640057	14.0	1142822.0	50S ribosomal subunit protein L32	b1089
ymfL	1.4215616136864837	15.0	1198723.0	e14 prophage; putative DNA-binding transcriptional regulator	b1147
iraM	1.7968339779164137	16.0	1207296.0	RpoS stabilzer during Mg starvation, anti-RssB factor	b1160
ariR	1.4094457112234138	17.0	1211904.0	RcsB connector protein for regulation of biofilm and acid-resistance	b1166
ymgC	1.5818683348954061	17.0	1212416.0	Blue light, low temperature and stress induced protein	b1167
ymgI	1.6793302898477493	18.0	1218560.0	uncharacterized protein	b4593
ldrA	1.4684729600403434	19.0	1264640.0	toxic polypeptide, small	b4419
ldrC	1.4198837812154792	19.0	1265693.0	toxic polypeptide, small	b4423
trpL	1.2912870548188329	20.0	1317294.0	trp operon leader peptide	b1265
ymiB	1.4232058288269662	21.0	1341052.0	uncharacterized protein	b4672
tpx	1.368042389751065	22.0	1382561.0	lipid hydroperoxide peroxidase	b1324
rcbA	1.4166369781705037	23.0	1407787.0
ralR	1.4607748620818493	23.0	1408000.0	Rac prophage; restriction alleviation protein	b1348
kilR	1.34633984358889	23.0	1412264.0	killing protein, Rac prophage; FtsZ inhibitor protein	b1352
ydaS	1.4750808010630894	23.0	1414656.0	Rac prophage; putative DNA-binding transcriptional regulator	b1357
tfaR	1.8241187550501143	24.0	1426667.0	Rac prophage; putative tail fiber assembly protein	b1373
ynaE	1.7905978432982828	24.0	1428480.0	cold shock protein, Rac prophage	b1375
ynbG	1.471465641662964	25.0	1459456.0	uncharacterized protein	b4674
ydcX	1.3311555181170143	26.0	1511645.0	DUF2566 family protein	b1445
yncH	1.4332722800870656	27.0	1521196.0	IPR020099 family protein	b1455
safA	1.5975173916077337	28.0	1578018.0	two-component system connector membrane protein, EvgSA to PhoQP	b1500
ydfK	1.7584481552453082	29.0	1627328.0	cold shock protein, function unknown, Qin prophage	b1544
tfaQ	1.7707284202104687	29.0	1628566.0	Qin prophage; putative tail fibre assembly protein	b1546
ynfN	1.3053441868540938	30.0	1632256.0	Qin prophage; cold shock-induced protein	b1551
cspB	1.6166107003600518	31.0	1635595.0	Qin prophage; cold shock protein	b1557
dicA	1.4340778941114722	32.0	1642496.0	Qin prophage; putative regulator for DicB	b1570
ydfD	1.3871618003537483	32.0	1644050.0	Qin prophage; uncharacterized protein	b1576
lpp	1.377478467556141	33.0	1751677.0	murein lipoprotein	b1677	['ALPATE160pp', 'ALPATG160pp']
pheM	1.3728220670908002	34.0	1793482.0	phenylalanyl-tRNA synthetase operon leader peptide	b1715
yoaK	1.3209936096776116	35.0	1873029.0	inner membrane-associated protein	b4676
yobF	1.3459795085448691	36.0	1901704.0	DUF2527 family heat-induced protein	b1824
ftnA	1.490629765194882	37.0	1982464.0	ferritin iron storage protein (cytoplasmic)	b1905
yoeH	1.7788156253454237	38.0	2061824.0	No_gene_product	b4641
yeeT	1.3943204565616303	39.0	2070297.0	CP4-44 prophage; uncharacterized protein	b2003
hisL	1.5406324993249658	40.0	2083476.0	his operon leader peptide	b2018
yegR	1.3717666555673151	41.0	2161664.0	uncharacterized protein	b2085
rcnB	1.4954937499914418	42.0	2180608.0	periplasmic modulator of Ni and Co efflux	b2107
gtrS	1.6874890483770442	43.0	2463744.0	serotype-specific glucosyl transferase, CPS-53 (KpLE1) prophage	b2352
ypdK	1.418764518288619	44.0	2490399.0	inner membrane protein	b4680
ypeB	1.3308856933051707	45.0	2521299.0	DUF3820 family protein	b4546
ypfM	1.301952972121852	46.0	2584192.0	stress-induced small enterobacterial protein	b4606
shoB	1.291146598294678	47.0	2693504.0	toxic membrane protein	b4687
grcA	1.5043757873817174	48.0	2709504.0	autonomous glycyl radical cofactor	b2579	['OBTFL', 'PFL']
raiA	1.417090821713779	49.0	2730512.0	cold shock protein associated with 30S ribosomal subunit	b2597
pheL	1.5033017887643993	49.0	2730957.0	pheA gene leader peptide	b2598
rplS	1.3774153586802997	50.0	2737541.0	50S ribosomal subunit protein L19	b2606
ratB	1.4388847796233137	51.0	2747392.0	UPF0125 family protein	b2618
yfjJ	1.4571650337744928	52.0	2753905.0	CP4-57 prophage; uncharacterized protein	b2626
yfjU	1.3063076407549363	53.0	2765360.0	No_gene_product	b2638
yfjW	1.4872945670216837	53.0	2766676.0	CP4-57 prophage; putative inner membrane protein	b2642
yqaE	1.452979677882965	54.0	2790228.0	cyaR sRNA-regulated protein	b2666
yqcG	1.4494552960915932	55.0	2898944.0	membrane stress resistance protein	b4682
yqeJ	1.4999415463566503	56.0	2982662.0	uncharacterized protein	b2848
yqeL	1.4000004045147894	56.0	2983177.0	uncharacterized protein	b4683
yqeK	1.3473106617606998	56.0	2983293.0	uncharacterized protein	b2849
ygeF	1.3535702072876186	56.0	2983936.0	No_gene_product	b2850
ygeG	1.4843546104659469	56.0	2984626.0	SycD-like chaperone family TPR-repeat-containing protein	b2851
ygeI	1.4923193031396014	56.0	2987008.0	uncharacterized protein	b2853
pbl	1.3471993624621739	56.0	2987297.0	No_gene_product	b2854
yqfG	1.3774270345613102	57.0	3026175.0	uncharacterized protein	b4684
yqgB	1.517038197412227	58.0	3079278.0	uncharacterized protein	b2939
yggX	1.4074373484635934	59.0	3097600.0	oxidative damage protective factor for iron-sulfur proteins	b2962
tdcF	1.3226102102488957	60.0	3253079.0	putative reactive intermediate deaminase	b3113
yrbN	1.44758005207229	61.0	3301248.0	uncharacterized protein	b4685
rbfA	1.380413794630528	61.0	3306135.0	30s ribosome binding factor	b3167
argR	1.4234810226492018	62.0	3378061.0	l-arginine-responsive arginine metabolism regulon transcriptional regulator	b3237
yrdE	1.3515215143629211	63.0	3397996.0	No_gene_product	b4646
rpsM	1.3653170855039143	64.0	3435473.0	30S ribosomal subunit protein S13	b3298
rplF	1.4954122057406307	65.0	3438965.0	50S ribosomal subunit protein L6	b3305
rpsQ	1.5056650214217349	66.0	3441672.0	30S ribosomal subunit protein S17	b3311
rplV	1.3301754804289594	66.0	3443259.0	50S ribosomal subunit protein L22	b3315
yhfG	1.3439055801803932	67.0	3484811.0	putative antitoxin for Fic	b3362
gadE	1.485228984445395	68.0	3651725.0	gad regulon transcriptional activator	b3512
yibA	1.5233747161680051	69.0	3760128.0	putative immunity protein for polymorphic toxin RhsA; HEAT-domain protein; lethality reduction protein	b3594
yibW	1.446785414476728	69.0	3762251.0	No_gene_product	b4651
yibV	1.42160399369988	69.0	3762704.0	No_gene_product	b4615
waaU	1.51943307834156	70.0	3791598.0	lipopolysaccharide core biosynthesis	b3623	['HEPT4']
waaJ	1.4058315254788785	70.0	3794944.0
waaS	1.3944851224905788	70.0	3797540.0	lipopolysaccharide rhamnose:KdoIII transferase; lipopolysaccharide core biosynthesis protein	b3629	['RHAT1']
rpmG	1.3880083017270037	71.0	3804672.0	50S ribosomal subunit protein L33	b3636
tisB	1.4529349570556986	72.0	3846912.0	toxic membrane persister formation peptide, LexA-regulated	b4618
yifE	1.4118024814780776	73.0	3941445.0	UPF0438 family protein	b3764
yigF	1.4095061039251209	74.0	3995778.0	DUF2628 family putative inner membrane protein	b3817
yigG	1.4194721578880467	74.0	3996172.0	PRK11371 family inner membrane protein	b3818
yjbI	1.3666406474233874	75.0	4240630.0	No_gene_product	b4038
yjbS	1.4044154901086316	76.0	4258816.0	uncharacterized protein	b4621
yjcF	1.429238417917411	77.0	4272128.0	pentapeptide repeats protein	b4066
phnO	1.3119160013880438	78.0	4304920.0	aminoalkylphosphonate N-acetyltransferase	b4093
pmrR	1.4530929706453728	79.0	4321932.0	putative membrane-bound BasS regulator	b4703
yjdO	1.4963342067714311	80.0	4342784.0
ecnA	1.5943571198142468	81.0	4366133.0	entericidin A membrane lipoprotein, antidote entericidin B	b4410
ecnB	1.9895200846855838	81.0	4366369.0	entericidin B membrane lipoprotein	b4411
hfq	1.307846265371697	82.0	4390400.0	global sRNA chaperone; HF-I, host factor for RNA phage Q beta replication	b4172
ytfP	1.3756746282096586	83.0	4438016.0	GGCT-like protein	b4222
holC	1.3405104233211742	84.0	4473653.0	DNA polymerase III, chi subunit	b4259
yjhY	1.3646925403392784	85.0	4521984.0	No_gene_product	b4656
yjhX	1.4295085237028144	85.0	4523612.0	UPF0386 family protein	b4566
