# Supplementary material for: The genetic basis for adaptation of model-designed syntrophic co-cultures
Source: PLoS Comput Biol. 2019 Mar 1;15(3):e1006213. doi: 10.1371/journal.pcbi.1006213 (PMC6415869; doi:10.1371/journal.pcbi.1006213)
Supplement: S4 Data — Genes with read coverage meeting the duplication criteria. Separate spreadsheets are provided for all samples using the mutant pair, ale number, flask number, isolate number, and replicate number to identify each sample. (ZIP) [file pcbi.1006213.s004.zip › S4_Data/hisD_gltA_12_37_40_1_genes.csv]

	Multiplicity	Group Number	Start Position	Product	Gene	iJO1366 Reactions
yadC	1.3183401976141547	1.0	146201.0	putative fimbrial-like adhesin protein	b0135
ykfN	1.5022737979504368	2.0	258860.0	No_gene_product	b4626
yagK	1.4233696051475646	3.0	288032.0	CP4-6 prophage; conserved protein	b0277
yagL	1.4067429765802548	3.0	288930.0	CP4-6 prophage; DNA-binding protein	b0278
ecpA	1.4658446120916575	4.0	305794.0	ECP pilin	b0293
ykgR	1.5214476326381565	4.0	308851.0	uncharacterized protein	b4671
ykgH	1.3995756357480815	5.0	320406.0	putative inner membrane protein	b0310
cyoD	1.3677455815814856	6.0	443392.0	cytochrome o ubiquinol oxidase subunit IV	b0429	['CYTBO3_4pp']
cueR	1.35658730583224	7.0	509448.0	copper-responsive regulon transcriptional regulator	b0487
sfmZ	1.3550365276592586	8.0	559303.0	response regulator family protein	b0535
ylcH	1.377743976838067	9.0	567823.0	uncharacterized protein, DLP12 prophage	b4588
ybfB	1.3261539915400617	10.0	729231.0	putative membrane protein	b0702
mntS	1.5027974207451213	11.0	848384.0	Mn(2)-response protein, MntR-repressed	b4705
pqiC	1.3230583260143318	12.0	1010351.0	DUF330 family putative lipoprotein	b0952
rpmF	1.5450754474263027	13.0	1142822.0	50S ribosomal subunit protein L32	b1089
ymfI	1.3883996196537405	14.0	1196952.0	e14 prophage; uncharacterized protein	b1143
icdC	1.3837065564049207	15.0	1206868.0	No_gene_product	b4519
ariR	1.4504527914832128	16.0	1211904.0	RcsB connector protein for regulation of biofilm and acid-resistance	b1166
ymgC	1.540245913627633	16.0	1212416.0	Blue light, low temperature and stress induced protein	b1167
ymgJ	1.4091533957860236	17.0	1218719.0	uncharacterized protein	b4594
ldrA	1.728013402770068	18.0	1264640.0	toxic polypeptide, small	b4419
ldrC	1.6379066468514072	18.0	1265693.0	toxic polypeptide, small	b4423
tdk	1.3076615065453614	19.0	1288982.0	thymidine kinase/deoxyuridine kinase	b1238	['TMDK1', 'DURIK1']
ydaS	1.4438925009026606	20.0	1414656.0	Rac prophage; putative DNA-binding transcriptional regulator	b1357
ynaE	1.8315989702433584	21.0	1428480.0	cold shock protein, Rac prophage	b1375
ydfK	1.7083864987863944	22.0	1627328.0	cold shock protein, function unknown, Qin prophage	b1544
dicA	1.391785538104355	23.0	1642496.0	Qin prophage; putative regulator for DicB	b1570
dicB	1.484179721378554	23.0	1644032.0	Qin prophage; cell division inhibition protein	b1575
yobI	1.4618120365429819	24.0	1940371.0	uncharacterized protein	b4677
yoeH	1.6532846360024331	25.0	2061824.0	No_gene_product	b4641
cbtA	1.4280827314171496	26.0	2071049.0	CP4-44 prophage; toxin of the YeeV-YeeU toxin-antitoxin system	b2005
yefM	1.348459602011803	27.0	2082942.0	antitoxin of the YoeB-YefM toxin-antitoxin system	b2017
hisL	1.421081463433443	27.0	2083476.0	his operon leader peptide	b2018
yegR	1.571989727208789	28.0	2161664.0	uncharacterized protein	b2085
yohO	1.3932438960349758	29.0	2209135.0	putative membrane protein	b4542
gtrS	1.47162535383272	30.0	2463744.0	serotype-specific glucosyl transferase, CPS-53 (KpLE1) prophage	b2352
ypfM	1.3197127105836122	31.0	2584192.0	stress-induced small enterobacterial protein	b4606
shoB	1.4133354966013965	32.0	2693504.0	toxic membrane protein	b4687
pheL	1.5263931729306013	33.0	2730957.0	pheA gene leader peptide	b2598
rplS	1.445889553740034	34.0	2737541.0	50S ribosomal subunit protein L19	b2606
rpsP	1.47466689012465	34.0	2739295.0	30S ribosomal subunit protein S16	b2609
bamE	1.5726321660993878	35.0	2746963.0	lipoprotein component of BamABCDE OM biogenesis complex	b2617
yfjJ	1.4277540065384653	36.0	2753905.0	CP4-57 prophage; uncharacterized protein	b2626
yfjW	1.4020516575508892	37.0	2766676.0	CP4-57 prophage; putative inner membrane protein	b2642
ypjJ	1.3833723472290458	37.0	2770432.0	uncharacterized protein	b4548
ypjF	1.4347216972288845	37.0	2770944.0	CP4-57 prophage; toxin of the YpjF-YfjZ toxin-antitoxin system	b2646
csrA	1.3889347994880363	38.0	2812416.0	pleiotropic regulatory protein for carbon source metabolism	b2696
mazF	1.4407153931503156	39.0	2904114.0	mRNA interferase toxin, antitoxin is MazE	b2782
yqeL	1.3791254740153287	40.0	2983177.0	uncharacterized protein	b4683
ygeF	1.4338437790107834	40.0	2983936.0	No_gene_product	b2850
yqfG	1.3054788976147662	41.0	3026175.0	uncharacterized protein	b4684
ibsC	1.3363900965943203	42.0	3050248.0	toxic membrane protein	b4665
yqgB	1.4129961114566936	43.0	3079278.0	uncharacterized protein	b2939
hybG	1.3714627299048043	44.0	3133074.0	hydrogenase 2 accessory protein	b2990
hybF	1.4262428495257349	44.0	3133440.0	protein involved with the maturation of hydrogenases 1 and 2	b2991
ygiL	1.4034343039015815	45.0	3178772.0	putative fimbrial-like adhesin protein	b3043
yrbN	1.435734916151798	46.0	3301248.0	uncharacterized protein	b4685
secG	1.3523855936413196	47.0	3315712.0	preprotein translocase membrane subunit	b3175
arfA	1.3713967909392417	48.0	3431936.0	alternate ribosome-rescue factor A	b4550
rpsM	1.5860534450999906	49.0	3435473.0	30S ribosomal subunit protein S13	b3298
rplR	1.4061002654995747	50.0	3438602.0	50S ribosomal subunit protein L18	b3304
rpmC	1.3367680867992333	51.0	3441926.0	50S ribosomal subunit protein L29	b3312
feoC	1.3729787364831625	52.0	3536086.0	putative DNA-binding transcriptional regulator	b3410
yibV	1.5535530489506306	53.0	3762704.0	No_gene_product	b4615
yibU	1.3951758331803006	53.0	3763307.0	No_gene_product	b4652
rpmG	1.2938064728165861	54.0	3804672.0	50S ribosomal subunit protein L33	b3636
rpmB	1.400120956030427	54.0	3804797.0	50S ribosomal subunit protein L28	b3637
yicS	1.3322085945624809	55.0	3833856.0	putative periplasmic protein	b4555
tisB	1.7464216530187615	56.0	3846912.0	toxic membrane persister formation peptide, LexA-regulated	b4618
yidF	1.38552799521504	56.0	3848473.0	putative Cys-type oxidative YidJ-maturating enzyme	b3674
yigF	1.4644987424787728	57.0	3995778.0	DUF2628 family putative inner membrane protein	b3817
yigG	1.4087968215638873	57.0	3996172.0	PRK11371 family inner membrane protein	b3818
metJ	1.3712248439863737	58.0	4118016.0	transcriptional repressor, S-adenosylmethionine-binding	b3938
pmrR	1.464066788031609	59.0	4321932.0	putative membrane-bound BasS regulator	b4703
yjdO	1.5540492587696921	60.0	4342784.0
ecnA	1.5922496481704262	61.0	4366133.0	entericidin A membrane lipoprotein, antidote entericidin B	b4410
ecnB	1.344438926981188	61.0	4366369.0	entericidin B membrane lipoprotein	b4411
rpsR	1.3550255562662046	62.0	4415655.0	30S ribosomal subunit protein S18	b4202
ytfP	1.4109705180140975	63.0	4438016.0	GGCT-like protein	b4222
