# Supplementary material for: The genetic basis for adaptation of model-designed syntrophic co-cultures
Source: PLoS Comput Biol. 2019 Mar 1;15(3):e1006213. doi: 10.1371/journal.pcbi.1006213 (PMC6415869; doi:10.1371/journal.pcbi.1006213)
Supplement: S4 Data — Genes with read coverage meeting the duplication criteria. Separate spreadsheets are provided for all samples using the mutant pair, ale number, flask number, isolate number, and replicate number to identify each sample. (ZIP) [file pcbi.1006213.s004.zip › S4_Data/hisD_gltA_12_4_1_1_genes.csv]

	Multiplicity	Group Number	Start Position	Product	Gene	iJO1366 Reactions
ykgS	1.5682356000954658	1.0	286208.0	No_gene_product	b4688
ykgO	1.2981868711497868	2.0	308224.0	RpmJ-like protein	b4506
ldrC	1.3082748545520302	3.0	1265693.0	toxic polypeptide, small	b4423
tfaR	1.5919211524807506	4.0	1426667.0	Rac prophage; putative tail fiber assembly protein	b1373
tfaQ	1.583676682099323	5.0	1628566.0	Qin prophage; putative tail fibre assembly protein	b1546
yfbO	1.4895456147549047	6.0	2382113.0	uncharacterized protein	b2274
yfcR	1.3828326502754817	7.0	2444550.0	putative fimbrial-like adhesin protein	b2335
yfcS	1.4256823984703508	7.0	2445312.0	putative periplasmic pilin chaperone	b2336
yfdF	1.3644495267001568	8.0	2456490.0	uncharacterized protein	b2345
gtrA	1.4806850533008964	8.0	2461333.0	CPS-53 (KpLE1) prophage; bactoprenol-linked glucose translocase/flippase	b2350
gtrB	1.4403532313645324	8.0	2461696.0	CPS-53 (KpLE1) prophage; bactoprenol glucosyl transferase	b2351
torI	1.2865154193282367	9.0	2469888.0	response regulator inhibitor for tor operon	b4501
emrK	1.5073106852464486	9.0	2476032.0	multidrug resistance efflux pump membrane fusion protein	b2368
yfdE	1.4271103231421542	9.0	2482176.0	acetyl-CoA:oxalate CoA-transferase	b2371
yfdX	1.3080580841548448	9.0	2487245.0	uncharacterized protein	b2375
yfdY	1.305350042251544	9.0	2488528.0	DUF2545 family putative inner membrane protein	b2377
ypdK	1.3510107810433076	9.0	2490399.0	inner membrane protein	b4680
yfeK	1.4753719483802528	10.0	2530700.0	uncharacterized protein	b2419
yfeS	1.4094700965203881	10.0	2531328.0	WGR domain protein	b2420
yffQ	1.400122377513343	11.0	2556950.0	CPZ-55 prophage; uncharacterized protein	b2448
yffB	1.3890420052264394	12.0	2584605.0	putative ArsC family reductase	b2471
ypfN	1.386641797336593	12.0	2586120.0	putative membrane protein, UPF0370 family	b4547
shoB	1.394314836542593	13.0	2693504.0	toxic membrane protein	b4687
rseA	1.3255261369698006	14.0	2702112.0	anti-sigma factor	b2572
raiA	1.490112683425085	15.0	2730512.0	cold shock protein associated with 30S ribosomal subunit	b2597
pheL	1.462080002108895	15.0	2730957.0	pheA gene leader peptide	b2598
rplS	1.3154341507487302	16.0	2737541.0	50S ribosomal subunit protein L19	b2606
alpA	1.4486489522505621	17.0	2752002.0	CP4-57 prophage; DNA-binding transcriptional activator	b2624
yfjJ	1.7106174148681599	17.0	2753905.0	CP4-57 prophage; uncharacterized protein	b2626
yfjK	1.4064041375830143	17.0	2754709.0	radiation resistance protein; DEAD/H helicase-like protein; CP4-57 putative defective prophage	b2627
yfjL	1.350106412418315	17.0	2756895.0	CP4-57 putative defective prophage, DUF4297/DUF1837 polymorphic toxin family protein	b2628
rnlA	1.3532579058347587	17.0	2759276.0	CP4-57 prophage; RNase LS	b2630
ypjC	1.3484604027890181	18.0	2777088.0	No_gene_product	b2650
luxS	1.3432287348638476	19.0	2807808.0	S-ribosylhomocysteine lyase	b2687	['RHCCE']
ygbE	1.3976815269604193	20.0	2866688.0	DUF3561 family inner membrane protein	b2749
ygbF	1.5582283613325847	20.0	2871927.0	CRISPR adaptation ssRNA endonuclease	b2754
ygcB	1.3585811480049097	21.0	2877911.0	Cascade complex anti-viral R-loop helicase-annealase Cas3	b2761
yqcG	1.4659662462806953	22.0	2898944.0	membrane stress resistance protein	b4682
ygcG	1.3747862967117712	22.0	2899069.0	TPM domain protein, putative phosphatase	b2778
mazF	1.38534200538437	22.0	2904114.0	mRNA interferase toxin, antitoxin is MazE	b2782
mazE	1.4437047934101264	22.0	2904576.0	antitoxin of the ChpA-ChpR toxin-antitoxin system	b2783
queF	1.4009539381501133	23.0	2918706.0	7-cyano-7-deazaguanine reductase (NADPH-dependent)	b2794	['CDGR']
sdaC	1.3713682967535148	23.0	2922496.0	putative serine transporter	b2796	['SERt2rpp']
fucA	1.3233407941718012	23.0	2926592.0	L-fuculose-1-phosphate aldolase	b2800	['FCLPA']
fucR	1.417891672953247	23.0	2932736.0	l-fucose operon activator	b2805
ygdI	1.343056974931194	23.0	2936320.0	DUF903 family verified lipoprotein	b2809
yqeH	1.4512761270158496	24.0	2980894.0	putative LuxR family transcriptional regulator	b2846
yqeJ	1.4182334990715977	24.0	2982662.0	uncharacterized protein	b2848
yqeL	1.6125605428781566	24.0	2983177.0	uncharacterized protein	b4683
yqeK	1.5801668166959348	24.0	2983293.0	uncharacterized protein	b2849
ygeF	1.4998466677779734	24.0	2983936.0	No_gene_product	b2850
ygeG	1.5195233875405452	24.0	2984626.0	SycD-like chaperone family TPR-repeat-containing protein	b2851
ygeH	1.5949695854450163	24.0	2985452.0	putative transcriptional regulator	b2852
ygeI	1.4952844187207668	24.0	2987008.0	uncharacterized protein	b2853
pbl	1.393355028578545	24.0	2987297.0	No_gene_product	b2854
yggI	1.307463350333095	25.0	3083113.0	Zn-dependent metalloprotease-related protein	b2944
yqiJ	1.3026711185905024	26.0	3185566.0	DUF1449 family inner membrane protein	b3050
yqjC	1.3567844498238781	27.0	3242327.0	DUF1090 family putative periplasmic protein	b3097
insK	1.3526191462631616	28.0	3715072.0	IS150 transposase B	b3558
yibG	1.298064108816473	29.0	3761536.0	TPR-like repeat protein	b3596
yibS	1.3099702236552926	29.0	3762176.0	No_gene_product	b4650
waaJ	1.396799632833272	30.0	3794944.0
yiiE	1.407231547385069	31.0	4072656.0	CopG family putative transcriptional regulator	b3889
yiiF	1.400554743577276	31.0	4073110.0	putative thymol sensitivity protein, CopG family putative transcriptional regulator	b3890
yjbM	1.4201203046106683	32.0	4250526.0	uncharacterized protein	b4048
yjbS	1.352147039059324	33.0	4258816.0	uncharacterized protein	b4621
