# Supplementary material for: The genetic basis for adaptation of model-designed syntrophic co-cultures
Source: PLoS Comput Biol. 2019 Mar 1;15(3):e1006213. doi: 10.1371/journal.pcbi.1006213 (PMC6415869; doi:10.1371/journal.pcbi.1006213)
Supplement: S4 Data — Genes with read coverage meeting the duplication criteria. Separate spreadsheets are provided for all samples using the mutant pair, ale number, flask number, isolate number, and replicate number to identify each sample. (ZIP) [file pcbi.1006213.s004.zip › S4_Data/hisD_gltA_9_32_1_1_genes.csv]

	Multiplicity	Group Number	Start Position	Product	Gene	iJO1366 Reactions
mraZ	1.4398690144110295	1.0	86120.0	RsmH methytransferase inhibitor	b0081
ykfH	1.4355449275970267	2.0	259736.0	uncharacterized protein	b4504
ykfB	1.5315489009628567	2.0	261330.0	CP4-6 prophage; uncharacterized protein	b0250
cyoD	1.4759999582121617	3.0	443392.0	cytochrome o ubiquinol oxidase subunit IV	b0429	['CYTBO3_4pp']
ninE	1.525107345970893	4.0	568376.0	DLP12 prophage; conserved protein	b0548
umuD	1.387286387595249	5.0	1226222.0	translesion error-prone DNA polymerase V subunit; RecA-activated auto-protease	b1183
fau	1.405315683498573	6.0	3049599.0	5-formyltetrahydrofolate cyclo-ligase family protein	b2912	['FOMETRi']
ibsC	1.322784300567082	6.0	3050248.0	toxic membrane protein	b4665
yhdU	1.3512796539806589	7.0	3405979.0	putative membrane protein	b3263
yrdA	1.3873763116099898	8.0	3422594.0	bacterial transferase hexapeptide domain protein	b3279
zntR	1.5573351174016525	9.0	3432448.0	zntA gene transcriptional activator	b3292
rpsJ	1.5429836879363925	10.0	3446317.0	30S ribosomal subunit protein S10	b3321
yhhN	1.4729177138430452	11.0	3599110.0	TMEM86 family putative inner membrane protein	b3468
yhjR	1.366667901003205	12.0	3689472.0	DUF2629 family protein	b3535
atpD	1.4826164741508223	13.0	3909352.0	F1 sector of membrane-bound ATP synthase, beta subunit	b3732	['ATPS4rpp']
atpE	1.4236869645509158	13.0	3914309.0	F0 sector of membrane-bound ATP synthase, subunit c	b3737	['ATPS4rpp']
yjgZ	1.3810101001118518	14.0	4491264.0	uncharacterized protein	b4277
