# Supplementary material for: The genetic basis for adaptation of model-designed syntrophic co-cultures
Source: PLoS Comput Biol. 2019 Mar 1;15(3):e1006213. doi: 10.1371/journal.pcbi.1006213 (PMC6415869; doi:10.1371/journal.pcbi.1006213)
Supplement: S4 Data — Genes with read coverage meeting the duplication criteria. Separate spreadsheets are provided for all samples using the mutant pair, ale number, flask number, isolate number, and replicate number to identify each sample. (ZIP) [file pcbi.1006213.s004.zip › S4_Data/hisD_gltA_9_44_1_2_genes.csv]

	Multiplicity	Group Number	Start Position	Product	Gene	iJO1366 Reactions
cyoD	1.6114918699482172	1.0	443392.0	cytochrome o ubiquinol oxidase subunit IV	b0429	['CYTBO3_4pp']
ninE	1.4710694265839763	2.0	568376.0	DLP12 prophage; conserved protein	b0548
essD	1.3627838369605905	3.0	572928.0	DLP12 prophage; putative phage lysis protein	b0554
ycaR	1.3202920316041542	4.0	966144.0	peroxide and acid resistance protein, UPF0434 family	b0917
ymfI	1.4018178046244254	5.0	1196952.0	e14 prophage; uncharacterized protein	b1143
ydcX	1.31543518753929	6.0	1511645.0	DUF2566 family protein	b1445
yneL	1.347686477646846	7.0	1584640.0	No_gene_product	b1506
tfaQ	1.567636731085801	8.0	1628566.0	Qin prophage; putative tail fibre assembly protein	b1546
relB	1.4197721508648042	9.0	1639936.0	antitoxin of the RelE-RelB toxin-antitoxin syste; transcriptional repressor	b1564
yfcL	1.3828573033569729	10.0	2437632.0	uncharacterized protein	b2325
gtrA	1.3953192721180223	11.0	2461333.0	CPS-53 (KpLE1) prophage; bactoprenol-linked glucose translocase/flippase	b2350
ypjJ	1.463260115842889	12.0	2770432.0	uncharacterized protein	b4548
ibsC	1.406719131330981	13.0	3050248.0	toxic membrane protein	b4665
hybB	1.3759342952051694	14.0	3136344.0	putative hydrogenase 2 cytochrome b type component	b2995	['HYD1pp', 'HYD2pp', 'HYD3pp']
agaR	1.4498495274636838	15.0	3271214.0	transcriptional repressor of the aga regulon	b3131
fis	1.3856951341379977	16.0	3404800.0	global DNA-binding transcriptional dual regulator	b3261
rplW	1.3633980737065188	17.0	3444740.0	50S ribosomal subunit protein L23	b3318
rpsL	1.3763869209126978	18.0	3467536.0	30S ribosomal subunit protein S12	b3342
atpA	1.475961534868604	19.0	3911675.0	F1 sector of membrane-bound ATP synthase, alpha subunit	b3734	['ATPS4rpp']
yjgZ	1.3995123237825589	20.0	4491264.0	uncharacterized protein	b4277
insA	1.4525012676790685	21.0	4508343.0	IS1 repressor TnpA	b4294
