# Supplementary material for: The genetic basis for adaptation of model-designed syntrophic co-cultures
Source: PLoS Comput Biol. 2019 Mar 1;15(3):e1006213. doi: 10.1371/journal.pcbi.1006213 (PMC6415869; doi:10.1371/journal.pcbi.1006213)
Supplement: S4 Data — Genes with read coverage meeting the duplication criteria. Separate spreadsheets are provided for all samples using the mutant pair, ale number, flask number, isolate number, and replicate number to identify each sample. (ZIP) [file pcbi.1006213.s004.zip › S4_Data/hisD_gltA_9_44_0_1_genes.csv]

	Multiplicity	Group Number	Start Position	Product	Gene	iJO1366 Reactions
hokC	1.3748136969643112	1.0	16896.0	toxic membrane protein, small	b4412
mokC	1.3719712339110448	1.0	16896.0	regulatory protein for HokC, overlaps CDS of hokC	b0018
leuL	1.337051286881476	2.0	80108.0	leu operon leader peptide	b0075
yadC	1.3930971127077934	3.0	146201.0	putative fimbrial-like adhesin protein	b0135
yadK	1.4173838714328983	3.0	147489.0	putative fimbrial-like adhesin protein	b0136
yadM	1.3738987545632322	3.0	148729.0	putative fimbrial-like adhesin protein	b0138
yafT	1.4345025141481933	4.0	233821.0	lipoprotein	b0217
ykfM	1.8502667287563417	4.0	234743.0	lethality reduction protein, putative inner membrane protein	b4586
yafU	1.4433320168798909	4.0	235520.0	No_gene_product	b0218
yagL	1.4833902754339396	5.0	288930.0	CP4-6 prophage; DNA-binding protein	b0278
yagM	1.7174501059572522	5.0	289655.0	CP4-6 prophage; uncharacterized protein	b0279
ykgO	1.409175582605081	6.0	308224.0	RpmJ-like protein	b4506
ykgM	1.3928663974204332	6.0	308224.0	50S ribosomal protein L31 type B; alternative zinc-limitation L31 protein	b0296
ykgR	1.5746905307553625	6.0	308851.0	uncharacterized protein	b4671
ykgP	1.7153802116205283	6.0	309426.0	No_gene_product	b4630
ykgQ	1.3917795988937942	6.0	313149.0	No_gene_product	b4631
rclB	1.5806792256255975	6.0	314041.0	reactive chlorine species (RCS) stress resistance periplasmic protein	b0303
ykgH	1.4670431975644271	7.0	320406.0	putative inner membrane protein	b0310
yahO	1.4874129599279147	8.0	342194.0	periplasmic protein, function unknown, YhcN family	b0329
hha	1.3751827681649746	9.0	475648.0	modulator of gene expression, with H-NS	b0460
tomB	1.3723818542196775	9.0	475789.0	Hha toxicity attenuator; conjugation-related protein	b0461
ybbC	1.6808838424983796	10.0	523036.0	putative immunity protein	b0498
rhsH	1.5031703476404348	10.0	523407.0	No_gene_product	b0499
ybbD	1.8447103803797995	10.0	524288.0	No_gene_product	b0501
sfmA	1.396665474511581	11.0	553667.0	FimA homolog, function unknown	b0530
ybcK	1.6946073165601128	12.0	565248.0	DLP12 prophage; putative recombinase	b0544
ybcL	1.4630308712433173	12.0	566348.0	inactive polymorphonuclear leukocyte migration suppressor; DLP12 prophage; UPF0098 family secreted protein	b0545
ybcM	1.6507316070190416	12.0	567296.0	DLP12 prophage; putative DNA-binding transcriptional regulator	b0546
ybcV	1.8166293253279642	13.0	574639.0	DLP12 prophage; uncharacterized protein	b0558
ylcI	1.5503370982248281	13.0	575706.0	DUF3950 family protein, DLP12 prophage	b4589
tfaX	1.3621923940399754	13.0	578560.0	No_gene_product	b0563
appY	1.8393459279044098	13.0	579584.0	global transcriptional activator; DLP12 prophage	b0564
ompT	1.3990614952212672	13.0	580135.0	DLP12 prophage; outer membrane protease VII; outer membrane protein 3b	b0565
ybdO	1.5755070232859076	14.0	632832.0	putative DNA-binding transcriptional regulator	b0603
ybfK	1.4576085382216444	15.0	716288.0	uncharacterized protein	b4590
ybfB	1.4495543420633044	16.0	729231.0	putative membrane protein	b0702
ybfC	1.5395414100032825	16.0	731136.0	putative secreted protein	b0704
ybfQ	1.746454180922457	16.0	731900.0	No_gene_product	b4514
ybfL	1.4884272441229291	16.0	733184.0	No_gene_product	b0705
ybfD	1.4767972726126348	16.0	733547.0	H repeat-associated putative transposase	b0706
yccE	1.6299696710724505	17.0	1059491.0	uncharacterized protein	b1001
ymfD	1.8849966682113064	18.0	1192322.0	e14 prophage; putative SAM-dependent methyltransferase	b1137
ymfE	2.0136304003558942	18.0	1192988.0	e14 prophage; putative inner membrane protein	b1138
lit	1.4113141227466228	18.0	1194150.0	T4 phage exclusion protein; cell death peptidase, e14 prophage	b1139
intE	1.392491918900754	18.0	1196032.0	e14 prophage; putative integrase	b1140
xisE	1.3960785979437367	18.0	1196242.0	e14 prophage; putative excisionase	b1141
ymfI	1.4511407374661622	18.0	1196952.0	e14 prophage; uncharacterized protein	b1143
ymfJ	1.4477773349061496	18.0	1197231.0	e14 prophage; uncharacterized protein	b1144
mcrA	1.71970457920099	19.0	1206272.0	putative 5-methylcytosine/5-hydroxymethylcytosine-specific restriction nuclease; 5-methylcytosine DNA binding protein	b1159
icdC	1.4759252635197289	19.0	1206868.0	No_gene_product	b4519
iraM	1.921982545711881	19.0	1207296.0	RpoS stabilzer during Mg starvation, anti-RssB factor	b1160
ycgX	1.5283070040696236	19.0	1208320.0	DUF1398 family protein	b1161
ycgZ	1.5114142663627939	19.0	1211392.0	RcsB connector protein for regulation of biofilm and acid-resistance	b1164
ymgA	1.5247800389947048	19.0	1211523.0	RcsB connector protein for regulation of biofilm	b1165
ariR	1.5694645766277817	19.0	1211904.0	RcsB connector protein for regulation of biofilm and acid-resistance	b1166
ymgC	1.7160880335869315	19.0	1212416.0	Blue light, low temperature and stress induced protein	b1167
ymgF	1.3310859324475546	19.0	1214464.0	inner membrane division septum protein	b4520
ymgI	1.3249967298246934	19.0	1218560.0	uncharacterized protein	b4593
ldrA	1.405476710483499	20.0	1264640.0	toxic polypeptide, small	b4419
ldrC	1.5144513944937348	20.0	1265693.0	toxic polypeptide, small	b4423
ydaQ	1.3265779603028207	21.0	1407493.0	Rac prophage; conserved protein	b1346
rcbA	1.3524806415587192	21.0	1407787.0
ydaE	1.4693694365632366	21.0	1412096.0	conserved protein, Rac prophage	b4526
kilR	1.6190482822938992	21.0	1412264.0	killing protein, Rac prophage; FtsZ inhibitor protein	b1352
sieB	1.3461415075659107	21.0	1413120.0	phage superinfection exclusion protein, Rac prophage	b1353
ydaS	1.383713651964353	21.0	1414656.0	Rac prophage; putative DNA-binding transcriptional regulator	b1357
rzoR	1.4923806274870304	22.0	1417728.0	Rac prophage; putative lipoprotein	b4528
trkG	1.449339320507971	22.0	1418038.0	Rac prophage; potassium transporter subunit	b1363	['Kt2pp']
tfaR	2.1006539354996	23.0	1426667.0	Rac prophage; putative tail fiber assembly protein	b1373
pinR	1.8970204768158678	23.0	1427456.0	Rac prophage; putative site-specific recombinase	b1374
ynaE	2.3326018662884036	23.0	1428480.0	cold shock protein, Rac prophage	b1375
ttcC	1.3300687044033233	23.0	1429248.0	No_gene_product	b4638
ynbG	1.8962183539926898	24.0	1459456.0	uncharacterized protein	b4674
yncH	1.7784103117648673	25.0	1521196.0	IPR020099 family protein	b1455
ydcD	1.8529482684572982	25.0	1524178.0	putative immunity protein for RhsE	b1457
ydcC	1.8246605052947704	25.0	1526072.0	H repeat-associated putative transposase	b1460
yddK	1.7662960105176837	26.0	1538640.0	No_gene_product	b1471
yddL	1.3470085382376684	26.0	1540096.0	No_gene_product	b1472
bdm	1.3437738417524558	27.0	1550336.0	biofilm-dependent modulation protein	b1481
ydeO	1.516155849625843	28.0	1577182.0	UV-inducible global regulator, EvgA-, GadE-dependent	b1499
safA	1.4311387282190324	28.0	1578018.0	two-component system connector membrane protein, EvgSA to PhoQP	b1500
ydfK	2.457096935607028	29.0	1627328.0	cold shock protein, function unknown, Qin prophage	b1544
pinQ	1.7881827163167268	29.0	1628160.0	Qin prophage; putative site-specific recombinase	b1545
tfaQ	2.1004067983144505	29.0	1628566.0	Qin prophage; putative tail fibre assembly protein	b1546
ynfO	1.5401907500753602	29.0	1631232.0	uncharacterized protein, Qin prophage	b4533
ydfO	1.485405195428529	29.0	1631303.0	Qin prophage; uncharacterized protein	b1549
gnsB	1.6480421165061119	29.0	1631865.0	Qin prophage; multicopy suppressor of secG(Cs) and fabA6(Ts)	b1550
ynfN	1.421391330178063	29.0	1632256.0	Qin prophage; cold shock-induced protein	b1551
cspI	1.439222618680435	29.0	1632768.0	Qin prophage; cold shock protein	b1552
cspB	1.4178847190589219	30.0	1635595.0	Qin prophage; cold shock protein	b1557
dicB	1.3889262766849146	31.0	1644032.0	Qin prophage; cell division inhibition protein	b1575
yobF	1.339053403707458	32.0	1901704.0	DUF2527 family heat-induced protein	b1824
yobI	1.329030135910612	33.0	1940371.0	uncharacterized protein	b4677
uspC	1.3595201101601004	34.0	1973233.0	universal stress protein	b1895
yedN	1.6267388070229085	35.0	2004992.0	No_gene_product	b4495
yedV	1.441479763871544	36.0	2031616.0	putative sensory kinase in two-component regulatory system with YedW	b1968
zinT	1.5710164750616475	36.0	2034855.0	zinc and cadmium binding protein, periplasmic	b1973
yodB	1.3484314168210674	36.0	2035848.0	cytochrome b561 homolog	b1974
yeeL	1.4096715026802624	36.0	2045952.0	No_gene_product	b4497
wbbK	1.8645292764908485	37.0	2097152.0	lipopolysaccharide biosynthesis protein	b2032	['O16GLCT1']
wbbI	1.6514647063149706	37.0	2099200.0	d-Galf:alpha-d-Glc beta-1,6-galactofuranosyltransferase	b2034	['O16GALFT']
wbbH	1.8640637127915456	37.0	2099540.0	O-antigen polymerase	b2035	['O16AP2pp', 'O16AP1pp', 'O16AP3pp']
glf	1.6155112819185842	37.0	2101248.0	UDP-galactopyranose mutase, FAD/NAD(P)-binding	b2036	['UDPGALM']
wzxB	1.5211235521150297	37.0	2101817.0	putative polisoprenol-linked O-antigen transporter	b2037	['O16AUNDtpp']
ibsA	1.4315874763552583	38.0	2146829.0	toxic membrane protein	b4667
yehC	1.424162901658769	39.0	2184404.0	putative periplasmic pilin chaperone	b2110
yehD	1.4632180624242925	39.0	2185216.0	putative fimbrial-like adhesin protein	b2111
yehE	1.4522018732109758	39.0	2186240.0	DUF2574 family protein	b2112
elaD	1.4918293461428696	40.0	2376191.0	protease, capable of cleaving an AMC-ubiquitin model substrate	b2269
yfbO	1.5693318672053356	40.0	2382113.0	uncharacterized protein	b2274
yfdF	1.6715325191906336	41.0	2456490.0	uncharacterized protein	b2345
gtrB	1.43962245706772	41.0	2461696.0	CPS-53 (KpLE1) prophage; bactoprenol glucosyl transferase	b2351
gtrS	2.056091587868533	41.0	2463744.0	serotype-specific glucosyl transferase, CPS-53 (KpLE1) prophage	b2352
ypdJ	1.2886557857564516	42.0	2469659.0	No_gene_product	b4545
evgA	1.4198340790487933	43.0	2477233.0	response regulator in two-component regulatory system with EvgS	b2369
ypdI	1.4160610467210406	44.0	2488320.0	putative lipoprotein involved in colanic acid biosynthesis	b2376
ypfM	1.5274798034979287	45.0	2584192.0	stress-induced small enterobacterial protein	b4606
yfgG	1.3711692411207468	46.0	2622648.0	uncharacterized protein	b2504
yfjH	1.4770637494639807	47.0	2751002.0	CP4-57 prophage; uncharacterized protein	b2623
alpA	1.5039144649824256	47.0	2752002.0	CP4-57 prophage; DNA-binding transcriptional activator	b2624
yfjI	1.5570558587211407	47.0	2752512.0	CP4-57 prophage; uncharacterized protein	b2625
yfjJ	1.485096916540364	47.0	2753905.0	CP4-57 prophage; uncharacterized protein	b2626
yfjW	1.6929637346461177	48.0	2766676.0	CP4-57 prophage; putative inner membrane protein	b2642
ypjC	1.798827897468325	49.0	2777088.0	No_gene_product	b2650
ygaQ	1.6307239457603744	49.0	2779755.0	No_gene_product	b4462
yqcG	1.7870631481185613	50.0	2898944.0	membrane stress resistance protein	b4682
ygcG	1.4930822008814897	50.0	2899069.0	TPM domain protein, putative phosphatase	b2778
yqeH	1.4610564328026183	51.0	2980894.0	putative LuxR family transcriptional regulator	b2846
yqeI	1.5440058323107022	51.0	2981888.0	putative transcriptional regulator	b2847
yqeJ	1.881537285245175	51.0	2982662.0	uncharacterized protein	b2848
yqeL	1.9719742324360487	51.0	2983177.0	uncharacterized protein	b4683
yqeK	1.9603817737200433	51.0	2983293.0	uncharacterized protein	b2849
ygeF	1.9643187737290593	51.0	2983936.0	No_gene_product	b2850
ygeG	2.0050052372368654	51.0	2984626.0	SycD-like chaperone family TPR-repeat-containing protein	b2851
ygeH	1.9069829240921456	51.0	2985452.0	putative transcriptional regulator	b2852
ygeI	2.00909972325205	51.0	2987008.0	uncharacterized protein	b2853
pbl	1.6822917239931423	51.0	2987297.0	No_gene_product	b2854
ygeK	1.552916093239007	51.0	2988032.0	No_gene_product	b2856
ygeN	1.952740204014806	51.0	2988672.0	No_gene_product	b2858
ygeO	1.438886865643229	51.0	2989320.0	No_gene_product	b2859
ygiZ	1.41245712658865	52.0	3165237.0	inner membrane protein	b3027
yqiH	1.4643608033533861	53.0	3183239.0	putative periplasmic pilin chaperone	b3047
yqiI	1.4404125109908523	53.0	3184640.0	fimbrial protein	b3048
tdcA	1.3836385981550154	54.0	3260416.0	tdc operon transcriptional activator	b3118
tdcR	1.7312830071258605	54.0	3260928.0	L-threonine dehydratase operon activator protein	b3119
yhaB	1.7483963040038275	54.0	3261212.0	uncharacterized protein	b3120
yhaC	2.110648850015981	54.0	3262464.0	pentapetide repeats-related protein	b3121
agaB	1.490976439795565	55.0	3277528.0	N-acetylgalactosamine-specific enzyme IIB component of PTS	b3138
yhdU	1.3803639800841103	56.0	3405979.0	putative membrane protein	b3263
yhhZ	1.8913832626988543	57.0	3575808.0	putative Hcp1 family polymorphic toxin protein; putative colicin-like DNase/tRNase activity	b3442
yrhB	1.5516541250107778	57.0	3578368.0	stable heat shock chaperone	b3446
yhhH	1.5664057157264921	58.0	3616768.0	putative NTF2 fold immunity protein for polymorphic toxin RhsB	b3483
yrhC	1.6579838348289986	58.0	3617246.0	No_gene_product	b4552
yhhI	1.8651555650587035	58.0	3618816.0	putative transposase	b3484
yhiJ	1.7322409631592106	58.0	3624327.0	DUF4049 family protein	b3488
yhiL	1.7684136469580967	58.0	3626211.0	No_gene_product	b4660
slp	1.4685892882633544	59.0	3647488.0	outer membrane lipoprotein	b3506
dctR	1.3770969340531607	59.0	3648042.0	Putative LuxR family repressor for dicarboxylate transport	b3507
hdeB	1.4533851352972005	59.0	3649536.0	acid-resistance protein	b3509
gadE	1.8017881365561648	59.0	3651725.0	gad regulon transcriptional activator	b3512
gadW	1.362383357029323	59.0	3657728.0	transcriptional activator of gadA and gadBC; repressor of gadX	b3515
gadX	1.5091885352042935	59.0	3658345.0	acid resistance regulon transcriptional activator; autoactivator	b3516
gadA	1.698817062365007	59.0	3659539.0	glutamate decarboxylase A, PLP-dependent	b3517	['GLUDC']
cspA	1.3577081569553056	60.0	3713536.0	RNA chaperone and antiterminator, cold-inducible	b3556
hokA	1.4477385146275383	60.0	3713807.0	toxic polypeptide, small	b4455
mokA	1.4580095359791745	60.0	3713807.0	No_gene_product	b4647
insK	1.405081599371483	60.0	3715072.0	IS150 transposase B	b3558
yiaA	1.3690637502373688	60.0	3720283.0	YiaAB family inner membrane protein, tandem domains	b3562
yiaW	1.386639914856317	61.0	3747464.0	DUF3302 family inner membrane protein	b3587
yibA	1.5601952469344675	62.0	3760128.0	putative immunity protein for polymorphic toxin RhsA; HEAT-domain protein; lethality reduction protein	b3594
yibG	1.8163895286350564	62.0	3761536.0	TPR-like repeat protein	b3596
yibS	1.6415564140155743	62.0	3762176.0	No_gene_product	b4650
yibW	1.65748233003378	62.0	3762251.0	No_gene_product	b4651
yibV	1.969452159582763	62.0	3762704.0	No_gene_product	b4615
yibU	1.6788141329515582	62.0	3763307.0	No_gene_product	b4652
waaH	1.4078844270813575	63.0	3782656.0	LPS(HepIII)-glucuronic acid glycosyltransferase	b3615
yibB	1.644879785638749	63.0	3786752.0	YibB family protein, function unknown	b3618
waaL	2.0322121597819707	63.0	3790848.0	O-antigen ligase	b3622	['ECA4OALpp', 'O16A4Lpp']
waaU	2.185186837406312	63.0	3791598.0	lipopolysaccharide core biosynthesis	b3623	['HEPT4']
waaZ	1.807012177214981	63.0	3792896.0	lipopolysaccharide KdoIII transferase; lipopolysaccharide core biosynthesis protein	b3624	['MOAT3C']
waaY	1.9664621345791309	63.0	3793626.0	lipopolysaccharide core biosynthesis protein	b3625	['HEPK2']
waaJ	1.909553849165254	63.0	3794944.0
waaR	1.6844918864366718	63.0	3795398.0	lipopolysaccharide 1,2-glucosyltransferase; UDP-glucose:(glucosyl)LPS alpha-1,2-glucosyltransferase	b3626	['GLCTR3']
waaB	1.5711101379995516	63.0	3796992.0	lipopolysaccharide 1,6-galactosyltransferase; UDP-D-galactose:(glucosyl)lipopolysaccharide-1, 6-D-galactosyltransferase	b3628	['GALT1']
waaS	2.408590544223759	63.0	3797540.0	lipopolysaccharide rhamnose:KdoIII transferase; lipopolysaccharide core biosynthesis protein	b3629	['RHAT1']
tnaC	1.3258874276516668	64.0	3881856.0	tryptophanase leader peptide	b3707
yigF	1.6663263115081948	65.0	3995778.0	DUF2628 family putative inner membrane protein	b3817
yigG	1.7319685424277462	65.0	3996172.0	PRK11371 family inner membrane protein	b3818
yiiE	1.5078123880682748	66.0	4072656.0	CopG family putative transcriptional regulator	b3889
yiiF	1.5550286863850409	66.0	4073110.0	putative thymol sensitivity protein, CopG family putative transcriptional regulator	b3890
arpA	1.491904850731013	67.0	4210688.0	ankyrin repeat protein	b4017
yjbI	1.868906515300085	68.0	4240630.0	No_gene_product	b4038
yjbL	1.9056225916941922	69.0	4250248.0	uncharacterized protein	b4047
yjbM	1.7270905554543856	69.0	4250526.0	uncharacterized protein	b4048
yjbS	1.834449492888672	70.0	4258816.0	uncharacterized protein	b4621
yjcC	1.3699218561253426	71.0	4265398.0	putative membrane-anchored cyclic-di-GMP phosphodiesterase	b4061
yjcF	1.8538601211469994	71.0	4272128.0	pentapeptide repeats protein	b4066
yjdK	1.5510991589521725	72.0	4342400.0
yjdO	1.659929249159328	72.0	4342784.0
cadC	1.3800147386528114	72.0	4350212.0	cadBA operon transcriptional activator	b4133
yjfI	1.6322892293406979	73.0	4399949.0	DUF2170 family protein	b4181
yjfL	1.3990222339729916	73.0	4401795.0	UPF0719 family inner membrane protein	b4184
yjfY	1.3630748626532139	74.0	4414464.0	YhcN family protein, periplasmic	b4199
ytfI	1.6161969786335069	75.0	4427776.0	uncharacterized protein	b4215
yjgL	1.9317624165025662	76.0	4465253.0	SopA-central-domain-like hexapeptide repeat protein	b4253
yjgN	1.5094409359802363	76.0	4469546.0	DUF898 family inner membrane protein	b4257
yjhB	1.7378055145896543	77.0	4493874.0	putative MFS transporter, membrane protein	b4279
yjhC	1.5053927093660953	77.0	4495360.0	GFO/IDH/MOCA family putative oxidoreductase. NAD(P)-dependent	b4280
ythA	1.6560067345614862	77.0	4496384.0	uncharacterized protein	b4655
fimB	1.5289146556252098	78.0	4530773.0	tyrosine recombinase/inversion of on/off regulator of fimA	b4312
fimE	1.383811492538855	78.0	4532224.0	tyrosine recombinase/inversion of on/off regulator of fimA	b4313
yjiC	1.4277409157938254	79.0	4545306.0	uncharacterized protein	b4325
mcrC	1.446617366548372	80.0	4567040.0	5-methylcytosine-specific restriction enzyme McrBC, subunit McrC	b4345
yjjY	1.3219866527818502	81.0	4630218.0	uncharacterized protein	b4402
