# Supplementary material for: The genetic basis for adaptation of model-designed syntrophic co-cultures
Source: PLoS Comput Biol. 2019 Mar 1;15(3):e1006213. doi: 10.1371/journal.pcbi.1006213 (PMC6415869; doi:10.1371/journal.pcbi.1006213)
Supplement: S4 Data — Genes with read coverage meeting the duplication criteria. Separate spreadsheets are provided for all samples using the mutant pair, ale number, flask number, isolate number, and replicate number to identify each sample. (ZIP) [file pcbi.1006213.s004.zip › S4_Data/hisD_gltA_9_44_30_1_genes.csv]

	Multiplicity	Group Number	Start Position	Product	Gene	iJO1366 Reactions
thrL	1.3404901144568668	0.0	189.0	thr operon leader peptide	b0001
panD	1.3856108206816562	1.0	142800.0	aspartate 1-decarboxylase	b0131	['ASP1DC']
yagE	1.3828783563589413	2.0	278528.0	2-keto-3-deoxy gluconate (KDG) aldolase; CP4-6 prophage	b0268
ykgS	1.5624836920680532	3.0	286208.0	No_gene_product	b4688
yagM	1.3899951109600717	3.0	289655.0	CP4-6 prophage; uncharacterized protein	b0279
ykgP	1.4005395395524518	4.0	309426.0	No_gene_product	b4630
ninE	1.3216613101133405	5.0	568376.0	DLP12 prophage; conserved protein	b0548
ybcV	1.3476851288947072	6.0	574639.0	DLP12 prophage; uncharacterized protein	b0558
cspE	1.355828210536706	7.0	652800.0	constitutive cold shock family transcription antitermination protein; negative regulator of cspA transcription; RNA melting protein; ssDNA-binding protein	b0623
ybfK	1.3196562707511779	8.0	716288.0	uncharacterized protein	b4590
ybfB	1.4864376591012904	9.0	729231.0	putative membrane protein	b0702
mntS	1.4050320480995326	10.0	848384.0	Mn(2)-response protein, MntR-repressed	b4705
rpmF	1.5324763700975335	11.0	1142822.0	50S ribosomal subunit protein L32	b1089
xisE	1.5496026344184075	12.0	1196242.0	e14 prophage; putative excisionase	b1141
ymfI	1.3544589107117235	12.0	1196952.0	e14 prophage; uncharacterized protein	b1143
ymfJ	1.3847186775550668	12.0	1197231.0	e14 prophage; uncharacterized protein	b1144
icdC	1.4030321571979287	13.0	1206868.0	No_gene_product	b4519
ymgC	1.4914600205365718	14.0	1212416.0	Blue light, low temperature and stress induced protein	b1167
ymgI	1.481549613030458	15.0	1218560.0	uncharacterized protein	b4593
ymgJ	1.4189828999534617	15.0	1218719.0	uncharacterized protein	b4594
ldrA	1.5185494062055087	16.0	1264640.0	toxic polypeptide, small	b4419
ldrC	1.5112792714062004	16.0	1265693.0	toxic polypeptide, small	b4423
trpL	1.3721860138351496	17.0	1317294.0	trp operon leader peptide	b1265
rcbA	1.3512213189955118	18.0	1407787.0
ynaE	1.6838950406452706	19.0	1428480.0	cold shock protein, Rac prophage	b1375
ynbG	1.460518151646745	20.0	1459456.0	uncharacterized protein	b4674
yncH	1.372607301324526	21.0	1521196.0	IPR020099 family protein	b1455
yddM	1.464429265518102	22.0	1546752.0	putative DNA-binding transcriptional regulator	b1477
ydfO	1.448219949166893	23.0	1631303.0	Qin prophage; uncharacterized protein	b1549
gnsB	1.4104777780096343	23.0	1631865.0	Qin prophage; multicopy suppressor of secG(Cs) and fabA6(Ts)	b1550
hokD	1.339901821830749	24.0	1639424.0	Qin prophage; small toxic polypeptide	b1562
relB	1.424005197855576	24.0	1639936.0	antitoxin of the RelE-RelB toxin-antitoxin syste; transcriptional repressor	b1564
lpp	1.3855917217101128	25.0	1751677.0	murein lipoprotein	b1677	['ALPATE160pp', 'ALPATG160pp']
ydiE	1.4054566173296623	26.0	1783869.0	hemin uptake protein HemP homolog	b1705
pheM	1.3291883594506695	27.0	1793482.0	phenylalanyl-tRNA synthetase operon leader peptide	b1715
yoaK	1.4277317320485656	28.0	1873029.0	inner membrane-associated protein	b4676
yobF	1.6068620704417487	29.0	1901704.0	DUF2527 family heat-induced protein	b1824
nudB	1.385383681434878	30.0	1942436.0	dihydroneopterin triphosphate pyrophosphatase	b1865	['DNTPPA', 'NTPP5']
yoeH	1.3721154680527305	31.0	2061824.0	No_gene_product	b4641
yoeF	1.3023675925677838	32.0	2072226.0	No_gene_product	b4538
ibsA	1.3560618934409696	33.0	2146829.0	toxic membrane protein	b4667
ibsB	1.5403393121030595	33.0	2147200.0	toxic membrane protein	b4668
shoB	1.3442825440816142	34.0	2693504.0	toxic membrane protein	b4687
pheL	1.6319829826500725	35.0	2730957.0	pheA gene leader peptide	b2598
bamE	1.7351570596574546	36.0	2746963.0	lipoprotein component of BamABCDE OM biogenesis complex	b2617
ratB	1.3713572827107514	36.0	2747392.0	UPF0125 family protein	b2618
yfjU	1.4176762858651069	37.0	2765360.0	No_gene_product	b2638
hycA	1.511382118860458	38.0	2843332.0	regulator of the transcriptional regulator FhlA	b2725
yqcG	1.390065241999649	39.0	2898944.0	membrane stress resistance protein	b4682
ygeI	1.482702021873401	40.0	2987008.0	uncharacterized protein	b2853
ibsC	1.4425245680184569	41.0	3050248.0	toxic membrane protein	b4665
hybG	1.3142551772312296	42.0	3133074.0	hydrogenase 2 accessory protein	b2990
hybF	1.5267693048554785	42.0	3133440.0	protein involved with the maturation of hydrogenases 1 and 2	b2991
ygiN	1.3785065800076095	43.0	3166720.0	quinol monooxygenase	b3029	['QMO3', 'QMO2']
rpsU	1.3410153108831155	44.0	3204139.0	30S ribosomal subunit protein S21	b3065
yrbN	1.4211382548171585	45.0	3301248.0	uncharacterized protein	b4685
yhdV	1.4804759348216796	46.0	3411968.0	putative outer membrane protein	b3267
rplQ	1.5397877743273718	47.0	3432974.0	50S ribosomal subunit protein L17	b3294
rpsN	1.3872975083108545	48.0	3440128.0	30S ribosomal subunit protein S14	b3307
rpsL	1.5349414829965775	49.0	3467536.0	30S ribosomal subunit protein S12	b3342
feoC	1.4389542482026845	50.0	3536086.0	putative DNA-binding transcriptional regulator	b3410
insK	1.3954983520168147	51.0	3715072.0	IS150 transposase B	b3558
yibS	1.3211986296763276	52.0	3762176.0	No_gene_product	b4650
secB	1.4588104688848194	53.0	3777020.0	protein export chaperone	b3609
rpmG	1.3513548520836622	54.0	3804672.0	50S ribosomal subunit protein L33	b3636
ivbL	1.3502623086351577	55.0	3846249.0	ilvB operon leader peptide	b3672
tisB	1.3245147013654	55.0	3846912.0	toxic membrane persister formation peptide, LexA-regulated	b4618
recF	1.3822147963522002	56.0	3873507.0	gap repair protein	b3700
yiiF	1.3407636660508988	57.0	4073110.0	putative thymol sensitivity protein, CopG family putative transcriptional regulator	b3890
yjbL	1.4964503346905527	58.0	4250248.0	uncharacterized protein	b4047
yjcH	1.3605241241366675	59.0	4274826.0	DUF485 family inner membrane protein	b4068
ecnA	1.3829576829459613	60.0	4366133.0	entericidin A membrane lipoprotein, antidote entericidin B	b4410
ecnB	1.5509868188687488	60.0	4366369.0	entericidin B membrane lipoprotein	b4411
priB	1.4587154549567123	61.0	4415488.0	primosomal protein N	b4201
rpsR	1.3995761100348743	61.0	4415655.0	30S ribosomal subunit protein S18	b4202
