# Supplementary material for: The genetic basis for adaptation of model-designed syntrophic co-cultures
Source: PLoS Comput Biol. 2019 Mar 1;15(3):e1006213. doi: 10.1371/journal.pcbi.1006213 (PMC6415869; doi:10.1371/journal.pcbi.1006213)
Supplement: S4 Data — Genes with read coverage meeting the duplication criteria. Separate spreadsheets are provided for all samples using the mutant pair, ale number, flask number, isolate number, and replicate number to identify each sample. (ZIP) [file pcbi.1006213.s004.zip › S4_Data/hisD_gltA_9_44_40_1_genes.csv]

	Multiplicity	Group Number	Start Position	Product	Gene	iJO1366 Reactions
ligT	1.3555367875360338	1.0	157987.0	2'-5' RNA ligase	b0147
rpsB	1.3156114003999904	2.0	186368.0	30S ribosomal subunit protein S2	b0169
tsaA	1.57533605675899	3.0	215373.0	tRNA-Thr(GGU) m(6)t(6)A37 methyltransferase, SAM-dependent	b0195
yafE	1.3734399870191194	4.0	228412.0	putative S-adenosyl-L-methionine-dependent methyltransferase	b0210
mltD	1.442034583250852	4.0	229376.0	putative membrane-bound lytic murein transglycosylase D	b0211
ykfN	1.4786390856275267	5.0	258860.0	No_gene_product	b4626
ykfI	1.437214141612568	5.0	259038.0	CP4-6 prophage; toxin of the YkfI-YafW toxin-antitoxin system	b0245
ykfK	1.3340018744589468	6.0	262656.0	No_gene_product	b4628
yagE	1.4797029211256305	7.0	278528.0	2-keto-3-deoxy gluconate (KDG) aldolase; CP4-6 prophage	b0268
yagF	1.6091020964550244	7.0	278911.0	CP4-6 prophage; dehydratase family protein	b0269
ykgP	1.3330464226078804	8.0	309426.0	No_gene_product	b4630
nusB	1.519550623936047	9.0	430592.0	transcription antitermination protein	b0416
ybaB	1.4579013961348735	10.0	489531.0	DNA-binding protein, putative nucleoid-associated protein	b0471
recR	1.493032578105261	10.0	489860.0	gap repair protein	b0472
ybcJ	1.3688745213160387	11.0	552116.0	ribosome-associated protein; putative RNA-binding protein	b0528
ybdD	1.488234965690185	12.0	627712.0	DUF466 family protein	b4512
rnk	1.5615737675403236	13.0	639012.0	regulator of nucleoside diphosphate kinase	b0610
citX	1.3967210572737334	13.0	643072.0	apo-citrate lyase phosphoribosyl-dephospho-CoA transferase	b0614	['CITL']
chiQ	1.3673795768304213	14.0	705536.0	chitosugar-induced verified lipoprotein	b0682
uof	1.359403715051092	14.0	706094.0	ryhB-regulated fur leader peptide	b4637
ihfB	1.388273551077101	15.0	959488.0	integration host factor (IHF), DNA-binding protein, beta subunit	b0912
rmf	1.598170661966656	16.0	1011200.0	ribosome modulation factor	b0953
yceD	1.4832829895341877	17.0	1142249.0	DUF177 family protein	b1088
xisE	1.4833087039658395	18.0	1196242.0	e14 prophage; putative excisionase	b1141
ymfI	1.4114672285733043	18.0	1196952.0	e14 prophage; uncharacterized protein	b1143
ymfJ	1.6248395626772547	18.0	1197231.0	e14 prophage; uncharacterized protein	b1144
croE	1.454431589119484	18.0	1198592.0	e14 prophage; putative DNA-binding transcriptional regulator	b1146
ymfL	1.560612451445104	18.0	1198723.0	e14 prophage; putative DNA-binding transcriptional regulator	b1147
ymfR	1.3773543274652034	18.0	1201152.0	e14 prophage; uncharacterized protein	b1150
ldrA	1.5976853530899238	19.0	1264640.0	toxic polypeptide, small	b4419
ldrC	1.5897020220676799	19.0	1265693.0	toxic polypeptide, small	b4423
yciG	1.4054059761286446	20.0	1310208.0	KGG family protein	b1259
yciN	1.6280899542171932	21.0	1324673.0	DUF2498 protein YciN	b1273
ymiB	1.3655427049938653	22.0	1341052.0	uncharacterized protein	b4672
ynbG	1.3138678981792016	23.0	1459456.0	uncharacterized protein	b4674
hokB	1.4301509051354633	24.0	1486178.0	toxic polypeptide, small	b4428
mokB	1.383385085846923	24.0	1486336.0	regulatory peptide	b1420
ydcH	1.4163720155072843	24.0	1492992.0	DUF465 family protein	b1426
yddM	1.4803187651924687	25.0	1546752.0	putative DNA-binding transcriptional regulator	b1477
hokD	1.7822557852015732	26.0	1639424.0	Qin prophage; small toxic polypeptide	b1562
pheM	1.679556960594638	27.0	1793482.0	phenylalanyl-tRNA synthetase operon leader peptide	b1715
cspC	1.3639703042332532	28.0	1901568.0	stress protein, member of the CspA-family	b1823
nudB	1.536984140095373	29.0	1942436.0	dihydroneopterin triphosphate pyrophosphatase	b1865	['DNTPPA', 'NTPP5']
yoeH	1.5275692085276384	30.0	2061824.0	No_gene_product	b4641
yoeF	1.5865185523875676	31.0	2072226.0	No_gene_product	b4538
hisL	1.5557004257363956	32.0	2083476.0	his operon leader peptide	b2018
napD	1.6105791275649213	33.0	2296320.0	assembly protein for periplasmic nitrate reductase	b2207
ypfM	1.5213850914900946	34.0	2584192.0	stress-induced small enterobacterial protein	b4606
glnB	1.3261198194539545	35.0	2680428.0	regulatory protein P-II for glutamine synthetase	b2553
grcA	1.4302158758613361	36.0	2709504.0	autonomous glycyl radical cofactor	b2579	['OBTFL', 'PFL']
raiA	1.6199099453870105	37.0	2730512.0	cold shock protein associated with 30S ribosomal subunit	b2597
pheL	1.3995458714421039	37.0	2730957.0	pheA gene leader peptide	b2598
rplS	1.6743206451625867	38.0	2737541.0	50S ribosomal subunit protein L19	b2606
rimM	1.410501719334332	38.0	2738728.0	ribosome maturation factor	b2608
rpsP	1.4247698003102576	38.0	2739295.0	30S ribosomal subunit protein S16	b2609
bamE	1.584239742947197	39.0	2746963.0	lipoprotein component of BamABCDE OM biogenesis complex	b2617
ypjK	1.4537961856591108	40.0	2763803.0	CP4-57 prophage; putative inner membrane protein	b2635
yfjU	1.468653141799238	40.0	2765360.0	No_gene_product	b2638
ypjF	1.4717432876790506	41.0	2770944.0	CP4-57 prophage; toxin of the YpjF-YfjZ toxin-antitoxin system	b2646
nrdI	1.442757401874276	42.0	2794323.0	NrdEF cluster assembly flavodoxin	b2674
mprA	1.348765494869493	43.0	2804128.0	transcriptional repressor of microcin B17 synthesis and multidrug efflux	b2684
hycA	1.5656505553267221	44.0	2843332.0	regulator of the transcriptional regulator FhlA	b2725
mazF	1.4377639454847608	45.0	2904114.0	mRNA interferase toxin, antitoxin is MazE	b2782
ibsC	1.969300919270036	46.0	3050248.0	toxic membrane protein	b4665
yqgF	1.5128418397156094	47.0	3086858.0	putative Holliday junction resolvase	b2949
glcG	1.527454687841758	48.0	3117185.0	DUF336 family protein	b2977
hybF	1.543741994312522	49.0	3133440.0	protein involved with the maturation of hydrogenases 1 and 2	b2991
rpsU	1.493392475480184	50.0	3204139.0	30S ribosomal subunit protein S21	b3065
rbfA	1.5327843450970866	51.0	3306135.0	30s ribosome binding factor	b3167
npr	1.6055958877806578	52.0	3341324.0	phosphohistidinoprotein-hexose phosphotransferase component of N-regulated PTS system (Npr)	b3206
rplM	1.5306472283713695	53.0	3371581.0	50S ribosomal subunit protein L13	b3231
yhcB	1.3434831177148674	53.0	3373549.0	DUF1043 family inner membrane-anchored protein	b3233
rpsD	1.4252129084150997	54.0	3434496.0	30S ribosomal subunit protein S4	b3296
rplR	1.4587126321718713	55.0	3438602.0	50S ribosomal subunit protein L18	b3304
rpsQ	1.5200901732166492	56.0	3441672.0	30S ribosomal subunit protein S17	b3311
rpmC	1.6660213927045304	56.0	3441926.0	50S ribosomal subunit protein L29	b3312
rplP	1.4599862212383234	56.0	3442117.0	50S ribosomal subunit protein L16	b3313
rplW	1.3847505576295502	56.0	3444740.0	50S ribosomal subunit protein L23	b3318
feoC	1.411765979673971	57.0	3536086.0	putative DNA-binding transcriptional regulator	b3410
yhhA	1.4704442985947066	58.0	3580302.0	DUF2756 family protein	b3448
ysaC	1.5814189414451014	59.0	3744256.0	No_gene_product	b4648
grxC	1.4219307433813742	60.0	3777550.0	glutaredoxin 3	b3610	['RNDR3b', 'RNDR4b', 'RNDR1b', 'GRXR', 'PAPSR2', 'RNDR2b']
tisB	1.4102978896061047	61.0	3846912.0	toxic membrane persister formation peptide, LexA-regulated	b4618
atpA	1.3989897018042845	62.0	3911675.0	F1 sector of membrane-bound ATP synthase, alpha subunit	b3734	['ATPS4rpp']
atpF	1.625392780584119	62.0	3913777.0	F0 sector of membrane-bound ATP synthase, subunit b	b3736	['ATPS4rpp']
atpE	1.5299459400756499	62.0	3914309.0	F0 sector of membrane-bound ATP synthase, subunit c	b3737	['ATPS4rpp']
yshB	1.3765117349245022	63.0	4047006.0	uncharacterized protein	b4686
yiiF	1.4782960453804117	64.0	4073110.0	putative thymol sensitivity protein, CopG family putative transcriptional regulator	b3890
rplJ	1.3773609701484262	65.0	4169923.0	50S ribosomal subunit protein L10	b3985
rplL	1.5357901727751564	65.0	4170487.0	50S ribosomal subunit protein L7/L12	b3986
psiE	1.5554142414464411	66.0	4230252.0	phosphate starvation inducible protein	b4030
yjcH	1.3623396664074332	67.0	4274826.0	DUF485 family inner membrane protein	b4068
phnN	1.3610236965952363	68.0	4305341.0	ribose 1,5-bisphosphokinase	b4094	['R15BPK']
phnH	1.3926901369292208	69.0	4311040.0	ribophosphonate triphosphate synthase subunit	b4100
cutA	1.4327786852069841	70.0	4355072.0	divalent-cation tolerance protein, copper sensitivity	b4137
ecnA	1.8635860866514709	71.0	4366133.0	entericidin A membrane lipoprotein, antidote entericidin B	b4410
ecnB	1.6092149054042892	71.0	4366369.0	entericidin B membrane lipoprotein	b4411
rplI	1.4743411902151866	72.0	4415924.0	50S ribosomal subunit protein L9	b4203
ytfP	1.4224096666149915	73.0	4438016.0	GGCT-like protein	b4222
fecR	1.5028596612849645	74.0	4506580.0	anti-sigma transmembrane signal transducer for ferric citrate transport; periplasmic FecA-bound ferric citrate sensor and cytoplasmic FecI ECF sigma factor activator	b4292
yjhX	1.3562972323045295	75.0	4523612.0	UPF0386 family protein	b4566
yjiX	1.3896091721910129	76.0	4578816.0	DUF466 family protein	b4353
