# Supplementary material for: The genetic basis for adaptation of model-designed syntrophic co-cultures
Source: PLoS Comput Biol. 2019 Mar 1;15(3):e1006213. doi: 10.1371/journal.pcbi.1006213 (PMC6415869; doi:10.1371/journal.pcbi.1006213)
Supplement: S4 Data — Genes with read coverage meeting the duplication criteria. Separate spreadsheets are provided for all samples using the mutant pair, ale number, flask number, isolate number, and replicate number to identify each sample. (ZIP) [file pcbi.1006213.s004.zip › S4_Data/hisD_gltA_9_12_1_2_genes.csv]

	Multiplicity	Group Number	Start Position	Product	Gene	iJO1366 Reactions
ykgR	1.381571419723733	1.0	308851.0	uncharacterized protein	b4671
quuD	1.328746798989953	2.0	569411.0	DLP12 prophage; putative antitermination protein	b0551
ldrA	1.4146159382788754	3.0	1264640.0	toxic polypeptide, small	b4419
ldrC	1.5589278314129753	3.0	1265693.0	toxic polypeptide, small	b4423
tfaR	1.642980679432042	4.0	1426667.0	Rac prophage; putative tail fiber assembly protein	b1373
wbbI	1.3871593903186648	5.0	2099200.0	d-Galf:alpha-d-Glc beta-1,6-galactofuranosyltransferase	b2034	['O16GALFT']
wbbH	1.4320665748158592	5.0	2099540.0	O-antigen polymerase	b2035	['O16AP2pp', 'O16AP1pp', 'O16AP3pp']
wzxB	1.4137937365559294	5.0	2101817.0	putative polisoprenol-linked O-antigen transporter	b2037	['O16AUNDtpp']
rfbC	1.3866846041238883	5.0	2103296.0	dTDP-4-deoxyrhamnose-3,5-epimerase	b2038	['TDPDRE']
rfbB	1.3665867175170472	5.0	2105456.0	dTDP-glucose 4,6 dehydratase, NAD(P)-binding	b2041	['TDPGDH']
gatA	1.3433502485999376	6.0	2168075.0	galactitol-specific enzyme IIA component of PTS	b2094	['GALTptspp']
yehC	1.352538278280422	7.0	2184404.0	putative periplasmic pilin chaperone	b2110
yehK	1.3470715608723483	8.0	2197504.0	uncharacterized protein	b4541
eco	1.3716288022232463	9.0	2297856.0	ecotin, a serine protease inhibitor	b2209
rcsB	1.360852017704892	10.0	2310144.0	response regulator in two-component regulatory system with RcsC and YojN	b2217
yfaH	1.3806739682797764	11.0	2343129.0	No_gene_product	b2238
glpQ	1.309359221123449	11.0	2343413.0	periplasmic glycerophosphodiester phosphodiesterase	b2239	['GPDDA3pp', 'GPDDA2pp', 'GPDDA4pp', 'GPDDA1pp', 'GPDDA5pp']
pmrD	1.401160910337532	12.0	2366976.0	inactive two-component system connector protein	b2259
elaD	1.3505265350669122	13.0	2376191.0	protease, capable of cleaving an AMC-ubiquitin model substrate	b2269
yfbK	1.3313802276967799	13.0	2377473.0	Von Willebrand factor domain putative lipoprotein	b2270
yfbM	1.487232181628295	13.0	2380412.0	DUF1877 family protein	b2272
yfbN	1.4646722133605241	13.0	2381824.0	uncharacterized protein	b2273
yfbO	1.5694101301103363	13.0	2382113.0	uncharacterized protein	b2274
nuoB	1.435026728057908	14.0	2397429.0	NADH:ubiquinone oxidoreductase, chain B	b2287	['NADH18pp', 'NADH17pp', 'NADH16pp']
nuoA	1.503621641878508	14.0	2398208.0	NADH:ubiquinone oxidoreductase, membrane subunit A	b2288	['NADH18pp', 'NADH17pp', 'NADH16pp']
yfbU	1.3379417603412465	15.0	2405578.0	UPF0304 family protein	b2294
yfbV	1.3914238289926864	15.0	2406400.0	UPF0208 family inner membrane protein	b2295
ackA	1.3851898351627936	15.0	2406948.0	acetate kinase A and propionate kinase 2	b2296	['ACKr']
yfcG	1.4098757666065873	16.0	2414592.0	GSH-dependent disulfide bond oxidoreductase	b2302
folX	1.4884830374028257	16.0	2414803.0	D-erythro-7,8-dihydroneopterin triphosphate 2'-epimerase and dihydroneopterin aldolase	b2303	['DHPTPE']
hisJ	1.4213464051563633	17.0	2419484.0	histidine ABC transporter periplasmic binding protein	b2309	['HISabcpp']
argT	1.4051761914011796	17.0	2420736.0	lysine/arginine/ornithine transporter subunit	b2310	['ORNabcpp', 'ARGabcpp', 'LYSabcpp']
yfcR	1.3745486873908606	18.0	2444550.0	putative fimbrial-like adhesin protein	b2335
yfcS	1.4031619120178636	18.0	2445312.0	putative periplasmic pilin chaperone	b2336
yfdF	1.403147687578538	19.0	2456490.0	uncharacterized protein	b2345
gtrA	1.454488378914935	19.0	2461333.0	CPS-53 (KpLE1) prophage; bactoprenol-linked glucose translocase/flippase	b2350
gtrB	1.590227234111664	19.0	2461696.0	CPS-53 (KpLE1) prophage; bactoprenol glucosyl transferase	b2351
gtrS	1.5196985357325847	19.0	2463744.0	serotype-specific glucosyl transferase, CPS-53 (KpLE1) prophage	b2352
yfdQ	1.3433737773905878	20.0	2467840.0	CPS-53 (KpLE1) prophage; uncharacterized protein	b2360
yfdR	1.3690326114340057	20.0	2468462.0	CPS-53 (KpLE1) prophage; conserved protein	b2361
yfdS	1.3819271122075925	20.0	2468989.0	CPS-53 (KpLE1) prophage; uncharacterized protein	b2362
torI	1.4401798491881297	20.0	2469888.0	response regulator inhibitor for tor operon	b4501
dsdC	1.3524074409627707	20.0	2470172.0	dsd operon activator; autorepressor	b2364
dsdX	1.3427827273956006	20.0	2471936.0	D-serine transporter	b2365
emrY	1.343171479467705	20.0	2474116.0	putative multidrug efflux system	b2367
emrK	1.498842857692147	20.0	2476032.0	multidrug resistance efflux pump membrane fusion protein	b2368
evgA	1.3468888369487584	20.0	2477233.0	response regulator in two-component regulatory system with EvgS	b2369
evgS	1.4072263040610271	20.0	2477852.0	hybrid sensory histidine kinase in two-component regulatory system with EvgA	b2370
yfdE	1.3614672317757144	20.0	2482176.0	acetyl-CoA:oxalate CoA-transferase	b2371
yfdV	1.3685402303636687	20.0	2482720.0	putative transporter	b2372
yfdX	1.441138452659816	20.0	2487245.0	uncharacterized protein	b2375
ypdI	1.444309699104086	20.0	2488320.0	putative lipoprotein involved in colanic acid biosynthesis	b2376
yfdY	1.4410672666230009	20.0	2488528.0	DUF2545 family putative inner membrane protein	b2377
nupC	1.3948801729103373	21.0	2506752.0	nucleoside (except guanosine) transporter	b2393	['ADNt2pp', 'DCYTt2pp', 'CYTDt2pp', 'THMDt2pp', 'DADNt2pp', 'URIt2pp', 'DURIt2pp']
xapB	1.3584880821370027	22.0	2516992.0	xanthosine transporter	b2406	['URIt2rpp', 'THMDt2rpp', 'CYTDt2rpp', 'XTSNt2rpp', 'ADNt2rpp', 'INSt2rpp']
crr	1.3768345284470662	23.0	2529280.0	glucose-specific enzyme IIA component of PTS	b2417	['ACMUMptspp', 'TREptspp', 'MALTptspp', 'ACGAptspp', 'SUCptspp', 'GLCptspp']
yfeK	1.476613665970698	23.0	2530700.0	uncharacterized protein	b2419
yfeS	1.4448452971852055	23.0	2531328.0	WGR domain protein	b2420
yfeX	1.3795646923758709	24.0	2543616.0	porphyrinogen oxidase, cytoplasmic	b2431
yffL	1.3394542057409	25.0	2553856.0	CPZ-55 prophage; uncharacterized protein	b2443
yffM	1.4132648420011693	25.0	2554880.0	CPZ-55 prophage; uncharacterized protein	b2444
yffN	1.4546500997961422	25.0	2554983.0	CPZ-55 prophage; uncharacterized protein	b2445
yffP	1.4627893763554132	25.0	2555904.0	CPZ-55 prophage; uncharacterized protein	b2447
yffQ	1.4665940672418536	25.0	2556950.0	CPZ-55 prophage; uncharacterized protein	b2448
yffR	1.367638502750432	25.0	2557338.0	CPZ-55 prophage; uncharacterized protein	b2449
ypfG	1.3613939701990825	26.0	2575092.0	DUF1176 family protein	b2466
ypfM	1.3195522601138534	26.0	2584192.0	stress-induced small enterobacterial protein	b4606
yffB	1.3751230991888164	26.0	2584605.0	putative ArsC family reductase	b2471
ypfN	1.3324751583375483	26.0	2586120.0	putative membrane protein, UPF0370 family	b4547
gcvR	1.4223493135191998	27.0	2593264.0	transcriptional repressor, regulatory protein accessory to GcvA	b2479
bcp	1.4257384992104285	27.0	2593836.0	peroxiredoxin; thiol peroxidase, thioredoxin-dependent	b2480	['THIORDXi']
bepA	1.3441563565875827	28.0	2609452.0	OM protein maintenance and assembly metalloprotease and chaperone, periplasmic	b2494
yfgF	1.3817384216826183	29.0	2621440.0	cyclic-di-GMP phosphodiesterase, anaerobic	b2503
yfgG	1.3586865597730073	29.0	2622648.0	uncharacterized protein	b2504
yfgJ	1.331740387799331	30.0	2629120.0	DUF1407 family protein	b2510
hscB	1.347427841488452	31.0	2652310.0	HscA co-chaperone, J domain-containing protein Hsc56; IscU-specific chaperone HscAB	b2527
iscA	1.351124488515855	31.0	2653184.0	FeS cluster assembly protein	b2528	['I4FE4ST', 'I2FE2ST']
iscR	1.3583542687779362	31.0	2655001.0	isc operon transcriptional repressor; suf operon transcriptional activator; oxidative stress- and iron starvation-inducible; autorepressor	b2531
yfhR	1.3404364096528956	31.0	2658304.0	putative S9 family prolyl oligopeptidase	b2534
shoB	1.3210517654010347	32.0	2693504.0	toxic membrane protein	b4687
recO	1.407506254502188	32.0	2695168.0	gap repair protein	b2565
rpoE	1.3706415515641452	33.0	2703360.0	RNA polymerase sigma E factor	b2573
nadB	1.4130772851855837	33.0	2703778.0	quinolinate synthase, L-aspartate oxidase (B protein) subunit	b2574	['ASPO3', 'ASPO6', 'ASPO5', 'ASPO4']
trxC	1.3205879278741852	34.0	2712093.0	thioredoxin 2	b2582	['PAPSR', 'TRDR', 'RNDR1', 'METSOXR2', 'RNDR2', 'RNDR4', 'METSOXR1', 'RNDR3', 'THIORDXi', 'DSBDR']
pssA	1.432780427470409	34.0	2716085.0	phosphatidylserine synthase; CDP-diacylglycerol-serine O-phosphatidyltransferase	b2585	['PSSA141', 'PSSA140', 'PSSA180', 'PSSA161', 'PSSA120', 'PSSA160', 'PSSA181']
kgtP	1.3676886036325142	34.0	2717806.0	alpha-ketoglutarate transporter	b2587	['AKGt2rpp']
raiA	1.3795122520865757	34.0	2730512.0	cold shock protein associated with 30S ribosomal subunit	b2597
pheL	1.38203887609972	34.0	2730957.0	pheA gene leader peptide	b2598
yfiL	1.5270392191107924	34.0	2734718.0	lipoprotein	b2602
yfiR	1.3561307191645984	34.0	2735233.0	putative periplasmic inhibitor of YfiN activity	b2603
yfiN	1.3663202268602397	34.0	2736128.0	putative membrane-anchored diguanylate cyclase	b2604
rpsP	1.28174779529274	34.0	2739295.0	30S ribosomal subunit protein S16	b2609
ypjD	1.4476703974268084	34.0	2741320.0	cytochrome c assembly protein family inner membrane protein	b2611
ratA	1.4124624307636813	35.0	2747646.0	toxic UPF0083 family protein inhibitor of 70S ribosome formation	b2619
yfjH	1.5472451783005219	35.0	2751002.0	CP4-57 prophage; uncharacterized protein	b2623
alpA	1.4246748941280498	35.0	2752002.0	CP4-57 prophage; DNA-binding transcriptional activator	b2624
yfjI	1.486337484466001	35.0	2752512.0	CP4-57 prophage; uncharacterized protein	b2625
yfjJ	1.7334753106137237	35.0	2753905.0	CP4-57 prophage; uncharacterized protein	b2626
yfjK	1.4681805147821854	35.0	2754709.0	radiation resistance protein; DEAD/H helicase-like protein; CP4-57 putative defective prophage	b2627
yfjL	1.445999120048664	35.0	2756895.0	CP4-57 putative defective prophage, DUF4297/DUF1837 polymorphic toxin family protein	b2628
yfjM	1.4271719010329214	35.0	2758871.0	CP4-57 prophage; uncharacterized protein	b2629
rnlA	1.3977446864466945	35.0	2759276.0	CP4-57 prophage; RNase LS	b2630
yfjT	1.437894971408543	36.0	2764800.0	CP4-57 prophage; putative periplasmic protein	b2637
yfjX	1.3376432774750484	36.0	2769277.0	CP4-57 prophage; putative antirestriction protein	b2643
yfjZ	1.5616366679562461	36.0	2770473.0	CP4-57 prophage; antitoxin of the YpjF-YfjZ toxin-antitoxin system	b2645
ypjF	1.4682263504470263	36.0	2770944.0	CP4-57 prophage; toxin of the YpjF-YfjZ toxin-antitoxin system	b2646
pinH	1.452751084105145	36.0	2776576.0	No_gene_product	b2648
ypjC	1.5450841003133224	36.0	2777088.0	No_gene_product	b2650
ygaQ	1.490645316686923	36.0	2779755.0	No_gene_product	b4462
ygaP	1.3563487389709352	37.0	2790878.0	DUF2892 family inner membrane rhodanese	b2668
mprA	1.3363219761277583	38.0	2804128.0	transcriptional repressor of microcin B17 synthesis and multidrug efflux	b2684
recA	1.3577905901357146	39.0	2816066.0	DNA recombination and repair protein; ssDNA-dependent ATPase; synaptase; ssDNA and dsDNA binding protein; ATP-dependent homologous DNA strand exchanger; recombinase A; LexA autocleavage cofactor	b2699
hydN	1.3279324780542727	40.0	2830936.0	formate dehydrogenase-H, [4Fe-4S] ferredoxin subunit	b2713
hycH	1.2818368572693564	40.0	2836480.0	hydrogenase 3 maturation protein	b2718
hycA	1.4921727272495517	41.0	2843332.0	regulator of the transcriptional regulator FhlA	b2725
rpoS	1.3924024733981601	42.0	2859917.0	RNA polymerase, sigma S (sigma 38) factor	b2741
ftsB	1.3663705710924514	43.0	2866176.0	cell division protein	b2748
ygbE	1.3765293301581825	43.0	2866688.0	DUF3561 family inner membrane protein	b2749
ygbF	1.4929045940511112	43.0	2871927.0	CRISPR adaptation ssRNA endonuclease	b2754
casE	1.4474922818851832	43.0	2873344.0	CRISPR RNA precursor cleavage enzyme; CRISP RNA (crRNA) containing Cascade antiviral complex protein	b2756
casC	1.4496897360005665	43.0	2875392.0	CRISP RNA (crRNA) containing Cascade antiviral complex protein	b2758
casA	1.5196665537407106	43.0	2875988.0	CRISP RNA (crRNA) containing Cascade antiviral complex protein	b2760
ygcB	1.4403623084241726	43.0	2877911.0	Cascade complex anti-viral R-loop helicase-annealase Cas3	b2761
ygcW	1.3773274391906003	44.0	2892846.0	putative SDR family oxidoreductase	b2774
yqcE	1.3515236118724712	44.0	2893950.0	putative MFS transporter, inner membrane protein	b2775
ygcE	1.4635948842985915	44.0	2895254.0	putative kinase	b2776
queE	1.4603214170994165	44.0	2898105.0	7-carboxy-7-deazaguanine synthase; queosine biosynthesis	b2777
yqcG	1.566831413439221	44.0	2898944.0	membrane stress resistance protein	b4682
ygcG	1.5572982676455733	44.0	2899069.0	TPM domain protein, putative phosphatase	b2778
mazF	1.686565031012673	44.0	2904114.0	mRNA interferase toxin, antitoxin is MazE	b2782
queF	1.378230284622017	45.0	2918706.0	7-cyano-7-deazaguanine reductase (NADPH-dependent)	b2794	['CDGR']
sdaC	1.3590791964279416	45.0	2922496.0	putative serine transporter	b2796	['SERt2rpp']
sdaB	1.4465644018410142	45.0	2922934.0	L-serine dehydratase 2	b2797	['SERD_L']
fucO	1.3965152919525243	45.0	2925223.0	L-1,2-propanediol oxidoreductase	b2799	['LCARS']
fucR	1.4244741545179314	46.0	2932736.0	l-fucose operon activator	b2805
rppH	1.4722793626366115	47.0	2961805.0	RNA pyrophosphohydrolase	b2830
kduD	1.354112700284219	48.0	2975855.0	2-dehydro-3-deoxy-D-gluconate 5-dehydrogenase; KDG oxidoreductase; 20-ketosteroid reductase	b2842
yqeF	1.3930075116250693	48.0	2977792.0	short chain acyltransferase	b2844
yqeG	1.5171759338451034	48.0	2979840.0	putative transporter	b2845
yqeH	1.514539690981086	48.0	2980894.0	putative LuxR family transcriptional regulator	b2846
yqeI	1.4445234266513065	48.0	2981888.0	putative transcriptional regulator	b2847
yqeJ	1.535836404451939	48.0	2982662.0	uncharacterized protein	b2848
yqeL	1.5681603226439675	48.0	2983177.0	uncharacterized protein	b4683
yqeK	1.7271661806949987	48.0	2983293.0	uncharacterized protein	b2849
ygeF	1.5402132264651671	48.0	2983936.0	No_gene_product	b2850
ygeG	1.6864129841041438	48.0	2984626.0	SycD-like chaperone family TPR-repeat-containing protein	b2851
ygeH	1.7067582525908906	48.0	2985452.0	putative transcriptional regulator	b2852
ygeI	1.8576583817785755	48.0	2987008.0	uncharacterized protein	b2853
pbl	1.535143760276821	48.0	2987297.0	No_gene_product	b2854
ygeK	1.3942844297103294	48.0	2988032.0	No_gene_product	b2856
ygeN	1.4295527967364665	48.0	2988672.0	No_gene_product	b2858
ygeO	1.410017629329494	48.0	2989320.0	No_gene_product	b2859
ygeQ	1.572409776559711	48.0	2992128.0	No_gene_product	b2863
ygeW	1.3343052981951609	49.0	3000320.0	putative carbamoyltransferase	b2870
mocA	1.4279749103594674	50.0	3008518.0	CTP:molybdopterin cytidylyltransferase	b2877	['MOCDS']
yqfG	1.4123852692566221	51.0	3026175.0	uncharacterized protein	b4684
bglA	1.3720938100421747	52.0	3037020.0	6-phospho-beta-glucosidase A	b2901	['AB6PGH']
zapA	1.3421327142618433	53.0	3048970.0	FtsZ stabilizer	b2910
yqfE	1.3055876466133274	53.0	3053056.0	No_gene_product	b2915
yggD	1.357217762633722	54.0	3068044.0	MtlR family putative transcriptional repressor	b2929
yggT	1.3900490728300925	55.0	3089178.0	putative inner membrane protein; compensates for loss in K+ uptake	b2952
yghG	1.4157258453714563	56.0	3106816.0	secretin (GspDbeta) OM localization lipoprotein pilotin	b2971
mqsR	1.412734515416672	57.0	3161606.0	GCU-specific mRNA interferase toxin of the MqsR-MqsA toxin-antitoxin system; biofilm/motility regulator; anti-repressor	b3022
yqiC	1.4073389286791185	58.0	3178198.0	BMFP family putative fusogenic protein	b3042
yqiH	1.4740171672287954	58.0	3183239.0	putative periplasmic pilin chaperone	b3047
folB	1.4425355720980522	59.0	3197579.0	dihydroneopterin aldolase and dihydroneopterin triphosphate 2'-epimerase	b3058	['DHNPTE', 'DHNPA2r']
yqjC	1.3767217681813309	60.0	3242327.0	DUF1090 family putative periplasmic protein	b3097
yhaL	1.3521910036712756	61.0	3248401.0	uncharacterized protein	b3107
tdcC	1.3690027759972618	62.0	3258368.0	L-threonine/L-serine transporter	b3116	['THRt2rpp', 'SERt2rpp']
tdcA	1.3680058833788562	62.0	3260416.0	tdc operon transcriptional activator	b3118
tdcR	1.3849398917202702	62.0	3260928.0	L-threonine dehydratase operon activator protein	b3119
yhaB	1.3996084928013834	62.0	3261212.0	uncharacterized protein	b3120
yhaC	1.3969677411912007	62.0	3262464.0	pentapetide repeats-related protein	b3121
yrbN	1.3075025165251266	63.0	3301248.0	uncharacterized protein	b4685
truB	1.3474373932642576	63.0	3305472.0	tRNA pseudouridine synthase B: tRNA pseudouridine(55) synthase and putative tmRNA pseudouridine(342) synthase	b3166
rbfA	1.4992259911428458	63.0	3306135.0	30s ribosome binding factor	b3167
yhbX	1.396880336114245	63.0	3313346.0	putative EptAB family phosphoethanolamine transferase, inner membrane protein	b3173
secG	1.4266233683761391	63.0	3315712.0	preprotein translocase membrane subunit	b3175
rlmE	1.3622058384893656	63.0	3320393.0	23S rRNA U2552 2'-O-ribose methyltransferase, SAM-dependent	b3179
kdsC	1.432396376808105	64.0	3336192.0	3-deoxy-D-manno-octulosonate 8-phosphate phosphatase	b3198	['KDOPP']
lptC	1.3633570230383496	64.0	3336194.0	periplasmic membrane-anchored LPS-binding protein; LPS export protein	b3199	['ECA4COLIPAabctex', 'CLIPAabctex', 'O16A4COLIPAabctex', 'ACOLIPAabctex', 'ENLIPAabctex', 'LIPAabctex', 'COLIPAabctex', 'K2L4Aabctex', 'COLIPAPabctex']
lptA	1.393304654125414	64.0	3336738.0	lipopolysaccharide export ABC transporter periplasmic binding protein; Lipid A binding protein; LPS export and assembly protein	b3200	['ECA4COLIPAabctex', 'CLIPAabctex', 'O16A4COLIPAabctex', 'ACOLIPAabctex', 'ENLIPAabctex', 'LIPAabctex', 'COLIPAabctex', 'K2L4Aabctex', 'COLIPAPabctex']
rpoN	1.3602741031161196	64.0	3338075.0	RNA polymerase, sigma 54 (sigma N) factor	b3202
yhcA	1.4307114545349997	65.0	3355470.0	putative periplasmic chaperone protein	b3215
yhcD	1.4501680452313601	65.0	3356165.0	putative outer membrane fimbrial subunit usher protein	b3216
yibW	1.3479168973728464	66.0	3762251.0	No_gene_product	b4651
yiiF	1.3284092384165944	67.0	4073110.0	putative thymol sensitivity protein, CopG family putative transcriptional regulator	b3890
yjhZ	1.3406592856549049	68.0	4524246.0	No_gene_product	b4657
