# Supplementary material for: The genetic basis for adaptation of model-designed syntrophic co-cultures
Source: PLoS Comput Biol. 2019 Mar 1;15(3):e1006213. doi: 10.1371/journal.pcbi.1006213 (PMC6415869; doi:10.1371/journal.pcbi.1006213)
Supplement: S4 Data — Genes with read coverage meeting the duplication criteria. Separate spreadsheets are provided for all samples using the mutant pair, ale number, flask number, isolate number, and replicate number to identify each sample. (ZIP) [file pcbi.1006213.s004.zip › S4_Data/hisD_gltA_9_12_0_1_genes.csv]

	Multiplicity	Group Number	Start Position	Product	Gene	iJO1366 Reactions
ykgP	1.3005533467821813	1.0	309426.0	No_gene_product	b4630
tfaR	1.7134566634230823	2.0	1426667.0	Rac prophage; putative tail fiber assembly protein	b1373
ynaE	1.6050889269596256	2.0	1428480.0	cold shock protein, Rac prophage	b1375
ydfK	1.5704194608188207	3.0	1627328.0	cold shock protein, function unknown, Qin prophage	b1544
tfaQ	1.6699301693485962	3.0	1628566.0	Qin prophage; putative tail fibre assembly protein	b1546
wbbK	1.3671570453164579	4.0	2097152.0	lipopolysaccharide biosynthesis protein	b2032	['O16GLCT1']
wbbH	1.4141744736534938	4.0	2099540.0	O-antigen polymerase	b2035	['O16AP2pp', 'O16AP1pp', 'O16AP3pp']
glf	1.3789998437584143	4.0	2101248.0	UDP-galactopyranose mutase, FAD/NAD(P)-binding	b2036	['UDPGALM']
yehD	1.3600420323091	5.0	2185216.0	putative fimbrial-like adhesin protein	b2111
yeiS	1.423963068947963	6.0	2227200.0	DUF2542 family protein	b2145
eco	1.3871482487108309	7.0	2297856.0	ecotin, a serine protease inhibitor	b2209
yfbN	1.5162756848794798	8.0	2381824.0	uncharacterized protein	b2273
yfbO	1.5040553065876605	8.0	2382113.0	uncharacterized protein	b2274
yfdF	1.4436395970197653	9.0	2456490.0	uncharacterized protein	b2345
gtrB	1.4333032783601152	9.0	2461696.0	CPS-53 (KpLE1) prophage; bactoprenol glucosyl transferase	b2351
gtrS	1.67284654380878	9.0	2463744.0	serotype-specific glucosyl transferase, CPS-53 (KpLE1) prophage	b2352
evgA	1.4426102097380298	10.0	2477233.0	response regulator in two-component regulatory system with EvgS	b2369
ypdI	1.4488566764162658	11.0	2488320.0	putative lipoprotein involved in colanic acid biosynthesis	b2376
crr	1.3556151306478936	12.0	2529280.0	glucose-specific enzyme IIA component of PTS	b2417	['ACMUMptspp', 'TREptspp', 'MALTptspp', 'ACGAptspp', 'SUCptspp', 'GLCptspp']
yffQ	1.3521873654675898	13.0	2556950.0	CPZ-55 prophage; uncharacterized protein	b2448
yffR	1.3770573695549997	13.0	2557338.0	CPZ-55 prophage; uncharacterized protein	b2449
ypfM	1.4545640827096762	14.0	2584192.0	stress-induced small enterobacterial protein	b4606
yfgG	1.397518128483867	15.0	2622648.0	uncharacterized protein	b2504
yfgH	1.4274897253646692	15.0	2623488.0	outer membrane integrity lipoprotein	b2505
iscX	1.3702314051252178	16.0	2649894.0	Fe(2+) donor and activity modulator for cysteine desulfurase	b2524
yfhL	1.4484437384137558	17.0	2693120.0	putative 4Fe-4S cluster-containing protein	b2562
shoB	1.368254583577601	17.0	2693504.0	toxic membrane protein	b4687
acpS	1.3952964655050009	17.0	2693976.0	holo-[acyl-carrier-protein] synthase 1	b2563	['ACPS1']
rpoE	1.3294816693154707	18.0	2703360.0	RNA polymerase sigma E factor	b2573
raiA	1.399940479197293	19.0	2730512.0	cold shock protein associated with 30S ribosomal subunit	b2597
pheL	1.5959321462849139	19.0	2730957.0	pheA gene leader peptide	b2598
yfjI	1.5436566698883474	20.0	2752512.0	CP4-57 prophage; uncharacterized protein	b2625
yfjK	1.3958670856670055	20.0	2754709.0	radiation resistance protein; DEAD/H helicase-like protein; CP4-57 putative defective prophage	b2627
rnlB	1.3417016172072693	20.0	2760704.0	CP4-57 prophage; uncharacterized protein	b2631
ypjF	1.3844397914335207	21.0	2770944.0	CP4-57 prophage; toxin of the YpjF-YfjZ toxin-antitoxin system	b2646
ypjC	1.5015369198040882	21.0	2777088.0	No_gene_product	b2650
ygaQ	1.4218070841473036	21.0	2779755.0	No_gene_product	b4462
yqaE	1.3491816310050138	22.0	2790228.0	cyaR sRNA-regulated protein	b2666
srlM	1.3608523262804462	23.0	2822144.0	sorbitol=responsive srl operon transcriptional activator	b2706
iap	1.3984906371788564	24.0	2869939.0	aminopeptidase in alkaline phosphatase isozyme conversion	b2753
casA	1.3891401873404414	25.0	2875988.0	CRISP RNA (crRNA) containing Cascade antiviral complex protein	b2760
yqcG	1.511670953376254	26.0	2898944.0	membrane stress resistance protein	b4682
ygcG	1.5709311728423063	26.0	2899069.0	TPM domain protein, putative phosphatase	b2778
eno	1.369940728256116	26.0	2900001.0	enolase	b2779	['ENO']
gudD	1.364048807743517	27.0	2912256.0	D-glucarate dehydratase 1	b2787	['GLCRD']
yqcC	1.4233977310313848	27.0	2917376.0	DUF446 family protein	b2792
ygdI	1.582645674144384	28.0	2936320.0	DUF903 family verified lipoprotein	b2809
ppdC	1.4477501748834598	29.0	2955799.0	putative prepilin peptidase-dependent protein	b2823
ygdR	1.4357451466535769	30.0	2964629.0	DUF903 family verified lipoprotein	b2833
kduI	1.4077485900738989	31.0	2976646.0	hexuronate isomerase	b2843
yqeH	1.4588291462391105	31.0	2980894.0	putative LuxR family transcriptional regulator	b2846
yqeI	1.5337769014015954	31.0	2981888.0	putative transcriptional regulator	b2847
yqeJ	1.5588210027099656	31.0	2982662.0	uncharacterized protein	b2848
yqeL	1.7188926248624208	31.0	2983177.0	uncharacterized protein	b4683
yqeK	1.6738764066896739	31.0	2983293.0	uncharacterized protein	b2849
ygeF	1.5491881019398341	31.0	2983936.0	No_gene_product	b2850
ygeG	1.6313132074924497	31.0	2984626.0	SycD-like chaperone family TPR-repeat-containing protein	b2851
ygeH	1.5654978717827486	31.0	2985452.0	putative transcriptional regulator	b2852
ygeI	1.7923535262035415	31.0	2987008.0	uncharacterized protein	b2853
pbl	1.6602112777198486	31.0	2987297.0	No_gene_product	b2854
ygeN	1.747842079220096	31.0	2988672.0	No_gene_product	b2858
ygeO	1.4686412619727154	31.0	2989320.0	No_gene_product	b2859
ygeQ	1.4932718965739742	31.0	2992128.0	No_gene_product	b2863
yqgC	1.3248125005490121	32.0	3079680.0	uncharacterized protein	b2940
yghW	1.3601134688053143	33.0	3139808.0	DUF2623 family protein	b2998
yqhA	1.412456669833977	33.0	3142335.0	UPF0114 family putative inner membrane protein	b3002
yqhH	1.3493026666013495	34.0	3151985.0	outer membrane lipoprotein, Lpp paralog	b3014
mqsR	1.4069637496148146	35.0	3161606.0	GCU-specific mRNA interferase toxin of the MqsR-MqsA toxin-antitoxin system; biofilm/motility regulator; anti-repressor	b3022
nudF	1.3475587556762874	36.0	3170639.0	ADP-ribose pyrophosphatase	b3034	['ADPRDP']
yqjC	1.3331071268111636	37.0	3242327.0	DUF1090 family putative periplasmic protein	b3097
yhaB	1.3686924250443457	38.0	3261212.0	uncharacterized protein	b3120
yhaC	1.3953957790445675	38.0	3262464.0	pentapetide repeats-related protein	b3121
yraH	1.3717994154525928	39.0	3280896.0	putative fimbrial-like adhesin protein	b3142
yhbP	1.3969398560230375	40.0	3293184.0	UPF0306 family protein	b3154
yrbN	1.4716946300960676	41.0	3301248.0	uncharacterized protein	b4685
rbfA	1.477420877636891	41.0	3306135.0	30s ribosome binding factor	b3167
yrhC	1.3701490899240931	42.0	3617246.0	No_gene_product	b4552
yjbS	1.4055676909273997	43.0	4258816.0	uncharacterized protein	b4621
yjdO	1.4104534421828356	44.0	4342784.0
