# Supplementary material for: The genetic basis for adaptation of model-designed syntrophic co-cultures
Source: PLoS Comput Biol. 2019 Mar 1;15(3):e1006213. doi: 10.1371/journal.pcbi.1006213 (PMC6415869; doi:10.1371/journal.pcbi.1006213)
Supplement: S4 Data — Genes with read coverage meeting the duplication criteria. Separate spreadsheets are provided for all samples using the mutant pair, ale number, flask number, isolate number, and replicate number to identify each sample. (ZIP) [file pcbi.1006213.s004.zip › S4_Data/hisD_gltA_9_20_1_2_genes.csv]

	Multiplicity	Group Number	Start Position	Product	Gene	iJO1366 Reactions
ldrC	1.4462755647053718	1.0	1265693.0	toxic polypeptide, small	b4423
tfaR	1.5807868851781028	2.0	1426667.0	Rac prophage; putative tail fiber assembly protein	b1373
yiiF	1.3407847055620001	3.0	4073110.0	putative thymol sensitivity protein, CopG family putative transcriptional regulator	b3890
