# Supplementary material for: The genetic basis for adaptation of model-designed syntrophic co-cultures
Source: PLoS Comput Biol. 2019 Mar 1;15(3):e1006213. doi: 10.1371/journal.pcbi.1006213 (PMC6415869; doi:10.1371/journal.pcbi.1006213)
Supplement: S4 Data — Genes with read coverage meeting the duplication criteria. Separate spreadsheets are provided for all samples using the mutant pair, ale number, flask number, isolate number, and replicate number to identify each sample. (ZIP) [file pcbi.1006213.s004.zip › S4_Data/hisD_gltA_9_20_0_1_genes.csv]

	Multiplicity	Group Number	Start Position	Product	Gene	iJO1366 Reactions
ykfM	1.6141224961313494	1.0	234743.0	lethality reduction protein, putative inner membrane protein	b4586
ykgS	2.0879968217310902	2.0	286208.0	No_gene_product	b4688
yagL	1.407925263593174	2.0	288930.0	CP4-6 prophage; DNA-binding protein	b0278
yagM	1.432545672459083	2.0	289655.0	CP4-6 prophage; uncharacterized protein	b0279
ecpR	1.4098820523553688	3.0	306456.0	putative transcriptional regulator for the ecp operon	b0294
ykgR	1.615377537381041	3.0	308851.0	uncharacterized protein	b4671
ykgP	1.3955314968424426	3.0	309426.0	No_gene_product	b4630
ykgQ	1.720917750378376	3.0	313149.0	No_gene_product	b4631
rclB	1.5114438822729526	3.0	314041.0	reactive chlorine species (RCS) stress resistance periplasmic protein	b0303
yahO	1.4943115292948328	4.0	342194.0	periplasmic protein, function unknown, YhcN family	b0329
ybbC	1.4524466538438212	5.0	523036.0	putative immunity protein	b0498
rhsH	1.476287768149665	5.0	523407.0	No_gene_product	b0499
ybcK	1.4364093674883005	6.0	565248.0	DLP12 prophage; putative recombinase	b0544
ybcV	1.441377722792794	7.0	574639.0	DLP12 prophage; uncharacterized protein	b0558
appY	1.5846764394330257	8.0	579584.0	global transcriptional activator; DLP12 prophage	b0564
ybfB	1.6734702112505655	9.0	729231.0	putative membrane protein	b0702
ybfQ	1.404697946266117	9.0	731900.0	No_gene_product	b4514
yccE	1.3923868935323336	10.0	1059491.0	uncharacterized protein	b1001
iraM	1.3783348493322627	11.0	1207296.0	RpoS stabilzer during Mg starvation, anti-RssB factor	b1160
ariR	1.443801960594216	12.0	1211904.0	RcsB connector protein for regulation of biofilm and acid-resistance	b1166
ymgC	1.7160227730189732	12.0	1212416.0	Blue light, low temperature and stress induced protein	b1167
ldrA	1.6371935630546952	13.0	1264640.0	toxic polypeptide, small	b4419
ldrC	1.5846367739318008	13.0	1265693.0	toxic polypeptide, small	b4423
rcbA	1.5240902195621913	14.0	1407787.0
tfaR	1.705089745229378	15.0	1426667.0	Rac prophage; putative tail fiber assembly protein	b1373
ynaE	1.981406205895133	15.0	1428480.0	cold shock protein, Rac prophage	b1375
ynbG	1.727748099373645	16.0	1459456.0	uncharacterized protein	b4674
yncL	1.3582335302219732	17.0	1511424.0	stress-induced small inner membrane enterobacterial protein	b4598
yncH	1.4497670864045007	18.0	1521196.0	IPR020099 family protein	b1455
ydcD	1.570254950118141	18.0	1524178.0	putative immunity protein for RhsE	b1457
ydfK	1.9354094804363442	19.0	1627328.0	cold shock protein, function unknown, Qin prophage	b1544
tfaQ	1.6789102801466262	19.0	1628566.0	Qin prophage; putative tail fibre assembly protein	b1546
gnsB	1.42095674118358	19.0	1631865.0	Qin prophage; multicopy suppressor of secG(Cs) and fabA6(Ts)	b1550
cspB	1.4316766848335654	20.0	1635595.0	Qin prophage; cold shock protein	b1557
yedN	1.3431572252384703	21.0	2004992.0	No_gene_product	b4495
wbbK	1.4768766134829745	22.0	2097152.0	lipopolysaccharide biosynthesis protein	b2032	['O16GLCT1']
wbbI	1.3978404244703861	22.0	2099200.0	d-Galf:alpha-d-Glc beta-1,6-galactofuranosyltransferase	b2034	['O16GALFT']
glf	1.4182087381541035	22.0	2101248.0	UDP-galactopyranose mutase, FAD/NAD(P)-binding	b2036	['UDPGALM']
yegR	1.414823524348536	23.0	2161664.0	uncharacterized protein	b2085
yohP	1.5363298599401376	24.0	2222464.0	uncharacterized protein	b4679
yeiS	1.319020463620493	25.0	2227200.0	DUF2542 family protein	b2145
yfaH	1.4236609481277152	26.0	2343129.0	No_gene_product	b2238
yfdF	1.348229543880395	27.0	2456490.0	uncharacterized protein	b2345
gtrS	1.6132770078820575	28.0	2463744.0	serotype-specific glucosyl transferase, CPS-53 (KpLE1) prophage	b2352
ypdJ	1.3699472485524298	29.0	2469659.0	No_gene_product	b4545
ypfM	1.343173035225672	30.0	2584192.0	stress-induced small enterobacterial protein	b4606
yfgG	1.411363609792258	31.0	2622648.0	uncharacterized protein	b2504
shoB	1.3633363316816254	32.0	2693504.0	toxic membrane protein	b4687
pheL	1.3066373899568677	33.0	2730957.0	pheA gene leader peptide	b2598
yfjJ	1.3911488385312738	34.0	2753905.0	CP4-57 prophage; uncharacterized protein	b2626
yfjU	1.394709021008222	35.0	2765360.0	No_gene_product	b2638
ypjC	1.6116069331024911	36.0	2777088.0	No_gene_product	b2650
ygaQ	1.5030102164262447	36.0	2779755.0	No_gene_product	b4462
yqcG	1.6314230765733178	37.0	2898944.0	membrane stress resistance protein	b4682
yqeH	1.4224382418202122	38.0	2980894.0	putative LuxR family transcriptional regulator	b2846
yqeJ	1.4846661605187337	38.0	2982662.0	uncharacterized protein	b2848
yqeL	2.0554993280548404	38.0	2983177.0	uncharacterized protein	b4683
yqeK	1.7571991626670236	38.0	2983293.0	uncharacterized protein	b2849
ygeF	1.600251017538951	38.0	2983936.0	No_gene_product	b2850
ygeG	1.6741229912148516	38.0	2984626.0	SycD-like chaperone family TPR-repeat-containing protein	b2851
ygeH	1.6403726363146263	38.0	2985452.0	putative transcriptional regulator	b2852
ygeI	1.5675751747748208	38.0	2987008.0	uncharacterized protein	b2853
pbl	1.6104982075832557	38.0	2987297.0	No_gene_product	b2854
ygeN	1.5270769139861005	38.0	2988672.0	No_gene_product	b2858
yqfG	1.4124459998647434	39.0	3026175.0	uncharacterized protein	b4684
mqsR	1.4515319726625835	40.0	3161606.0	GCU-specific mRNA interferase toxin of the MqsR-MqsA toxin-antitoxin system; biofilm/motility regulator; anti-repressor	b3022
ygiZ	1.440983337063512	40.0	3165237.0	inner membrane protein	b3027
ygiL	1.3710143367647283	41.0	3178772.0	putative fimbrial-like adhesin protein	b3043
yqiI	1.3743844773338127	41.0	3184640.0	fimbrial protein	b3048
tdcR	1.4849296578392588	42.0	3260928.0	L-threonine dehydratase operon activator protein	b3119
yhaB	1.4126124533073834	42.0	3261212.0	uncharacterized protein	b3120
yhaC	1.5819886509807115	42.0	3262464.0	pentapetide repeats-related protein	b3121
yhdU	1.3007061579768429	43.0	3405979.0	putative membrane protein	b3263
yhhZ	1.5906812210173016	44.0	3575808.0	putative Hcp1 family polymorphic toxin protein; putative colicin-like DNase/tRNase activity	b3442
yrhB	1.4412042338448707	44.0	3578368.0	stable heat shock chaperone	b3446
yhhH	1.4725817329716673	45.0	3616768.0	putative NTF2 fold immunity protein for polymorphic toxin RhsB	b3483
yrhC	1.3668960561505201	45.0	3617246.0	No_gene_product	b4552
yhhI	1.7438089881146697	45.0	3618816.0	putative transposase	b3484
yhiJ	1.5233917003446884	45.0	3624327.0	DUF4049 family protein	b3488
yhiL	1.500380597275149	45.0	3626211.0	No_gene_product	b4660
hdeB	1.3984818459358397	46.0	3649536.0	acid-resistance protein	b3509
gadE	1.6109658772306095	46.0	3651725.0	gad regulon transcriptional activator	b3512
gadA	1.5120359538232668	46.0	3659539.0	glutamate decarboxylase A, PLP-dependent	b3517	['GLUDC']
insK	1.352286323799334	47.0	3715072.0	IS150 transposase B	b3558
yibA	1.5308783742068555	48.0	3760128.0	putative immunity protein for polymorphic toxin RhsA; HEAT-domain protein; lethality reduction protein	b3594
yibG	1.5728981036829601	48.0	3761536.0	TPR-like repeat protein	b3596
yibW	1.4637058978688242	48.0	3762251.0	No_gene_product	b4651
yibV	1.6768342168698702	48.0	3762704.0	No_gene_product	b4615
yibB	1.4156475229312602	49.0	3786752.0	YibB family protein, function unknown	b3618
waaL	1.6168118702378316	49.0	3790848.0	O-antigen ligase	b3622	['ECA4OALpp', 'O16A4Lpp']
waaU	1.6758189528472642	49.0	3791598.0	lipopolysaccharide core biosynthesis	b3623	['HEPT4']
waaZ	1.6326613605379854	49.0	3792896.0	lipopolysaccharide KdoIII transferase; lipopolysaccharide core biosynthesis protein	b3624	['MOAT3C']
waaJ	1.6194186797071544	49.0	3794944.0
waaS	1.7631792043247978	49.0	3797540.0	lipopolysaccharide rhamnose:KdoIII transferase; lipopolysaccharide core biosynthesis protein	b3629	['RHAT1']
tnaC	1.313721400566239	50.0	3881856.0	tryptophanase leader peptide	b3707
yigF	1.558315434437925	51.0	3995778.0	DUF2628 family putative inner membrane protein	b3817
yigG	1.5602830931601015	51.0	3996172.0	PRK11371 family inner membrane protein	b3818
ompL	1.3746221111967842	52.0	4057088.0	outer membrane porin L; putative sulpholipid porin	b3875	['H2Otex']
yjbI	1.4963499862316954	53.0	4240630.0	No_gene_product	b4038
yjbL	1.5145280005169208	54.0	4250248.0	uncharacterized protein	b4047
yjbM	1.4584761092839829	54.0	4250526.0	uncharacterized protein	b4048
yjbS	1.8289150132763088	55.0	4258816.0	uncharacterized protein	b4621
yjcF	1.6508176503808443	56.0	4272128.0	pentapeptide repeats protein	b4066
adiY	1.3892373313823378	57.0	4327424.0	adi system transcriptional activator	b4116
yjdK	1.6708641646625875	58.0	4342400.0
yjdO	1.4687348632408113	58.0	4342784.0
yjeV	1.3907716366954634	59.0	4382720.0	uncharacterized protein	b4670
yjfI	1.5043844366122812	60.0	4399949.0	DUF2170 family protein	b4181
ytfI	1.3943833516632191	61.0	4427776.0	uncharacterized protein	b4215
yjgL	1.624449791483496	62.0	4465253.0	SopA-central-domain-like hexapeptide repeat protein	b4253
ythA	1.6126151185457407	63.0	4496384.0	uncharacterized protein	b4655
yjhI	1.3596312018460492	64.0	4514831.0	putative DNA-binding transcriptional regulator	b4299
yjhZ	1.3866539223152643	65.0	4524246.0	No_gene_product	b4657
yjiS	1.3532336487181507	66.0	4561567.0	DUF1127 family protein	b4341
