# Supplementary material for: The genetic basis for adaptation of model-designed syntrophic co-cultures
Source: PLoS Comput Biol. 2019 Mar 1;15(3):e1006213. doi: 10.1371/journal.pcbi.1006213 (PMC6415869; doi:10.1371/journal.pcbi.1006213)
Supplement: S4 Data — Genes with read coverage meeting the duplication criteria. Separate spreadsheets are provided for all samples using the mutant pair, ale number, flask number, isolate number, and replicate number to identify each sample. (ZIP) [file pcbi.1006213.s004.zip › S4_Data/hisD_gltA_9_4_1_1_genes.csv]

	Multiplicity	Group Number	Start Position	Product	Gene	iJO1366 Reactions
yadK	1.345743943144008	1.0	147489.0	putative fimbrial-like adhesin protein	b0136
ykfN	1.309405626123293	2.0	258860.0	No_gene_product	b4626
ykgL	1.3890784121910544	3.0	307822.0	uncharacterized protein	b0295
ykgP	1.5033361253823652	3.0	309426.0	No_gene_product	b4630
ybaQ	1.3688094537018642	4.0	503808.0	putative DNA-binding transcriptional regulator	b0483
cbdX	1.2914243113076291	5.0	1035900.0	putative cytochrome bd-II oxidase subunit	b4592
ldrA	1.3978274663703771	6.0	1264640.0	toxic polypeptide, small	b4419
ldrC	1.4191022814138061	6.0	1265693.0	toxic polypeptide, small	b4423
tfaR	1.6945423987411656	7.0	1426667.0	Rac prophage; putative tail fiber assembly protein	b1373
torI	1.3882664471635338	8.0	2469888.0	response regulator inhibitor for tor operon	b4501
pheL	1.503187381972104	9.0	2730957.0	pheA gene leader peptide	b2598
rplS	1.3141830006794673	10.0	2737541.0	50S ribosomal subunit protein L19	b2606
yfjJ	1.4065704819597515	11.0	2753905.0	CP4-57 prophage; uncharacterized protein	b2626
yfjR	1.3399804953494239	12.0	2763061.0	CP4-57 prophage; putative DNA-binding transcriptional regulator	b2634
yfjU	1.4458813980562077	12.0	2765360.0	No_gene_product	b2638
yqeJ	1.3666386636661692	13.0	2982662.0	uncharacterized protein	b2848
yqeK	1.5667537639514253	13.0	2983293.0	uncharacterized protein	b2849
ygeG	1.4235041189207247	13.0	2984626.0	SycD-like chaperone family TPR-repeat-containing protein	b2851
ygeH	1.4004965400423262	13.0	2985452.0	putative transcriptional regulator	b2852
ygeI	1.387703776230719	13.0	2987008.0	uncharacterized protein	b2853
ygeN	1.3565169503042804	13.0	2988672.0	No_gene_product	b2858
yqgB	1.3089665959867482	14.0	3079278.0	uncharacterized protein	b2939
uspA	1.31092649918334	15.0	3633470.0	universal stress global response regulator	b3495
ldrD	1.2943381118370874	16.0	3693339.0	toxic polypeptide, small	b4453
insK	1.3692126115939531	17.0	3715072.0	IS150 transposase B	b3558
yibG	1.331862895667815	18.0	3761536.0	TPR-like repeat protein	b3596
atpF	1.401126750814929	19.0	3913777.0	F0 sector of membrane-bound ATP synthase, subunit b	b3736	['ATPS4rpp']
atpI	1.3509692106558129	19.0	3915776.0	ATP synthase, membrane-bound accessory factor	b3739	['ATPS4rpp']
murB	1.3673071425608545	20.0	4161984.0	UDP-N-acetylenolpyruvoylglucosamine reductase, FAD-binding	b3972	['UAPGR']
yjbT	1.4134200795829066	21.0	4229704.0	putative periplasmic protein	b4620
ecnB	1.5025788862028535	22.0	4366369.0	entericidin B membrane lipoprotein	b4411
