# Supplementary material for: The genetic basis for adaptation of model-designed syntrophic co-cultures
Source: PLoS Comput Biol. 2019 Mar 1;15(3):e1006213. doi: 10.1371/journal.pcbi.1006213 (PMC6415869; doi:10.1371/journal.pcbi.1006213)
Supplement: S4 Data — Genes with read coverage meeting the duplication criteria. Separate spreadsheets are provided for all samples using the mutant pair, ale number, flask number, isolate number, and replicate number to identify each sample. (ZIP) [file pcbi.1006213.s004.zip › S4_Data/hisD_gltB_8_5_1_2_genes.csv]

	Multiplicity	Group Number	Start Position	Product	Gene	iJO1366 Reactions
rpsT	1.521395473368802	1.0	20992.0	30S ribosomal subunit protein S20	b0023
ykgS	1.550858134503733	2.0	286208.0	No_gene_product	b4688
rclB	1.3793539058936872	3.0	314041.0	reactive chlorine species (RCS) stress resistance periplasmic protein	b0303
ymfE	1.524887424813426	4.0	1192988.0	e14 prophage; putative inner membrane protein	b1138
xisE	1.5983387645109683	4.0	1196242.0	e14 prophage; putative excisionase	b1141
ymfI	1.4089279252448623	4.0	1196952.0	e14 prophage; uncharacterized protein	b1143
croE	1.389466918090302	4.0	1198592.0	e14 prophage; putative DNA-binding transcriptional regulator	b1146
ymgJ	1.4639659187339227	5.0	1218719.0	uncharacterized protein	b4594
ldrA	1.5707437047341117	6.0	1264640.0	toxic polypeptide, small	b4419
ldrC	1.5626589944891567	6.0	1265693.0	toxic polypeptide, small	b4423
tfaR	1.747820642484162	7.0	1426667.0	Rac prophage; putative tail fiber assembly protein	b1373
ydbC	1.575550264174915	8.0	1468477.0	putative NAD(P)-binding oxidoreductase	b1406
ydbD	1.686346500425451	8.0	1469400.0	PF10971 family putative periplasmic methylglyoxal resistance protein	b1407
ynbA	1.5406278731908112	8.0	1471877.0	inner membrane protein	b1408
ynbB	1.6746544421242144	8.0	1472512.0	putative CDP-diglyceride synthase	b1409
ynbC	1.5544118805084182	8.0	1474560.0	putative esterase	b1410
ynbD	1.7800811580213798	8.0	1475165.0	putative phosphatase inner membrane protein	b1411
azoR	1.4456148032003133	8.0	1476608.0	NADH-azoreductase, FMN-dependent	b1412
hrpA	1.4550560907798398	8.0	1477317.0	putative ATP-dependent helicase	b1413
ydcF	1.5198736177995635	8.0	1481491.0	DUF218 superfamily protein, SAM-binding	b1414
gapC	1.5089136130248713	8.0	1484800.0	No_gene_product	b4493
cybB	1.9675326703058782	8.0	1485158.0	cytochrome b561	b1418
ydcA	1.8539714159558944	8.0	1485933.0	putative periplasmic protein	b1419
hokB	1.8174798217412866	8.0	1486178.0	toxic polypeptide, small	b4428
mokB	1.9041472555908574	8.0	1486336.0	regulatory peptide	b1420
trg	1.7345763777805319	8.0	1486726.0	methyl-accepting chemotaxis protein III, ribose and galactose sensor receptor	b1421
ydcI	1.6743449916764197	8.0	1488896.0	putative DNA-binding transcriptional regulator	b1422
ydcJ	1.4689836018039895	8.0	1489544.0	putative metalloenzyme	b1423
opgD	1.457884162650035	8.0	1491112.0	OPG biosynthetic periplasmic protein	b1424
ydcH	1.5206646995596476	8.0	1492992.0	DUF465 family protein	b1426
ydcK	1.7958101704890785	8.0	1493725.0	uncharacterized protein	b1428
tehA	1.4986352075230018	8.0	1495040.0	potassium-tellurite ethidium and proflavin transporter	b1429
tehB	1.392502092892091	8.0	1495818.0	tellurite, selenium methyltransferase, SAM-dependent; tellurite, selenium resistance protein	b1430
ydcL	1.8206166685995828	8.0	1497088.0	lipoprotein	b1431
insP	1.7024667337965569	8.0	1497474.0	No_gene_product	b4578
insQ	1.5783766844327427	8.0	1497973.0	IS609 transposase B	b1432
ydcO	1.4988628523638063	8.0	1499161.0	BenE family inner membrane putative transporter	b1433
ydcN	1.5636771647019692	8.0	1500428.0	putative DNA-binding transcriptional regulator	b1434
ydcP	1.5943387673467797	8.0	1501037.0	putative peptidase	b1435
yncJ	1.5096778933254646	8.0	1503232.0	uncharacterized protein	b1436
hicB	2.1494593952878844	8.0	1503764.0	antitoxin for the HicAB toxin-antitoxin system	b1438
ydcR	1.4737409723451762	8.0	1504259.0	putative DNA-binding transcriptional regulator and putative aminotransferase	b1439
ydcS	1.5806582080382463	8.0	1505910.0	putative ABC transporter periplasmic binding protein	b1440	['SPMDabcpp', 'PTRCabcpp']
ydcT	1.5526744115070101	8.0	1507328.0	putative ABC transporter ATPase	b1441	['SPMDabcpp', 'PTRCabcpp']
ydcV	1.9137097524947573	8.0	1509376.0	putative ABC transporter permease	b1443	['SPMDabcpp', 'PTRCabcpp']
patD	1.6739420524335036	8.0	1509834.0	gamma-aminobutyraldehyde dehydrogenase	b1444	['ABUTD']
yncL	1.9074141385061656	8.0	1511424.0	stress-induced small inner membrane enterobacterial protein	b4598
ydcX	1.6574054263746145	8.0	1511645.0	DUF2566 family protein	b1445
ydcY	1.5656974240537442	8.0	1511936.0	DUF2526 family protein	b1446
mnaT	1.7972491128190273	8.0	1512584.0	methionine N-acyltransferase; L-amino acid N-acyltransferase	b1448
ydfK	1.7375552646893586	9.0	1627328.0	cold shock protein, function unknown, Qin prophage	b1544
tfaQ	1.885585420844787	9.0	1628566.0	Qin prophage; putative tail fibre assembly protein	b1546
wbbK	1.7404786509446244	10.0	2097152.0	lipopolysaccharide biosynthesis protein	b2032	['O16GLCT1']
wbbJ	1.814047167508319	10.0	2097974.0	putative lipopolysaccharide biosynthesis O-acetyl transferase	b2033	['O16AT']
wbbI	2.1271113416240444	10.0	2099200.0	d-Galf:alpha-d-Glc beta-1,6-galactofuranosyltransferase	b2034	['O16GALFT']
wbbH	1.746361544287909	10.0	2099540.0	O-antigen polymerase	b2035	['O16AP2pp', 'O16AP1pp', 'O16AP3pp']
glf	1.8793260473538953	10.0	2101248.0	UDP-galactopyranose mutase, FAD/NAD(P)-binding	b2036	['UDPGALM']
wzxB	1.830453915982075	10.0	2101817.0	putative polisoprenol-linked O-antigen transporter	b2037	['O16AUNDtpp']
rfbC	1.8527920477682462	10.0	2103296.0	dTDP-4-deoxyrhamnose-3,5-epimerase	b2038	['TDPDRE']
rfbA	1.770141415486943	10.0	2103618.0	glucose-1-phosphate thymidylyltransferase	b2039	['G1PTT']
rfbD	1.8256292096682012	10.0	2105344.0	dTDP-L-rhamnose synthase, NAD(P)-dependent dTDP-4-dehydrorhamnose reductase subunit	b2040	['TDPDRR']
rfbB	1.8238264022364044	10.0	2105456.0	dTDP-glucose 4,6 dehydratase, NAD(P)-binding	b2041	['TDPGDH']
wcaN	1.6786555955741553	10.0	2107392.0	putative regulatory subunit for GalU	b2042
wcaM	1.6112790261466048	10.0	2107982.0	colanic acid biosynthesis protein	b2043
wzxC	1.5389614928919912	10.0	2113536.0	putative colanic acid exporter	b2046
wcaJ	1.5126887789640717	10.0	2113640.0	colanic biosynthesis UDP-glucose lipid carrier transferase	b2047
cpsB	1.4972777281425564	10.0	2116564.0	mannose-1-phosphate guanyltransferase	b2049	['MAN1PT2']
wcaI	1.5598259489663449	10.0	2118003.0	putative glycosyl transferase	b2050
wcaH	1.6240046208692687	10.0	2119680.0	GDP-mannose mannosyl hydrolase	b2051	['GDPMNH']
gmd	1.481529019824772	10.0	2121728.0	GDP-D-mannose dehydratase, NAD(P)-binding	b2053	['GMAND']
wcaF	1.7232133877799514	10.0	2121820.0	putative acyl transferase	b2054
wcaE	1.4770890854008156	10.0	2122384.0	putative glycosyl transferase	b2055
wcaD	1.6395655829938396	10.0	2123776.0	putative colanic acid polymerase	b2056
wcaC	1.58891353628815	10.0	2124333.0	putative glycosyl transferase	b2057
wcaA	1.6406582990034428	10.0	2126038.0	putative glycosyl transferase	b2059
wzc	1.7826858174920874	10.0	2126970.0	colanic acid production tyrosine-protein kinase; autokinase; Ugd phosphorylase	b2060
wzb	1.8927773793020757	10.0	2129135.0	colanic acid production protein-tyrosine-phosphatase; Wzc-P dephosphorylase	b2061
wza	1.7592305178104022	10.0	2129920.0	colanic acid export protein; outer membrane auxillary lipoprotein	b2062
yegH	1.51848182779351	10.0	2131382.0	inner membrane protein	b2063
asmA	1.651514557489257	10.0	2133239.0	suppressor of OmpF assembly mutants; putative outer membrane protein assembly factor; inner membrane-anchored periplasmic protein	b2064
dcd	1.4137121987038255	10.0	2135114.0	deoxycytidine triphosphate deaminase; dCTP deaminase	b2065	['DCTPD']
udk	1.975251225924682	10.0	2136064.0	uridine/cytidine kinase	b2066	['URIK2', 'CYTDK2']
yegE	1.6263362692652952	10.0	2138112.0	putative diguanylate cyclase	b2067
yegD	1.5339980948630918	10.0	2142208.0	Hsp70 chaperone family protein	b2069
yegI	1.7760878706475756	10.0	2142519.0	protein kinase-related putative non-specific DNA-binding protein	b2070
yegJ	1.6353853879839408	10.0	2144665.0	uncharacterized protein	b2071
yegK	1.6597355388995012	10.0	2145191.0	ser/thr phosphatase-related protein	b2072
ibsA	1.9097009565468814	10.0	2146829.0	toxic membrane protein	b4667
ibsB	1.47844427589246	10.0	2147200.0	toxic membrane protein	b4668
mdtA	1.58132268135409	10.0	2148352.0	multidrug efflux system, subunit A	b2074
mdtB	1.5118281678448984	10.0	2148743.0	multidrug efflux system, subunit B	b2075
mdtC	1.525874575996196	10.0	2154496.0	multidrug efflux system, subunit C	b2076
mdtD	1.5999798179322722	10.0	2154944.0
baeS	1.5863267616238381	10.0	2156356.0	sensory histidine kinase in two-component regulatory system with BaeR	b2078
baeR	1.7213158020241472	10.0	2157756.0	response regulator in two-component regulatory system with BaeS	b2079
yegP	1.7336365693760927	10.0	2158669.0	UPF0339 family protein	b2080
yegQ	1.6153342652040836	10.0	2159148.0	putative peptidase	b2081
ogrK	1.9631891463858915	10.0	2160782.0	orphan Ogr protein, positive regulator of P2 growth	b2082
yegZ	1.6291748500054968	10.0	2161152.0	No_gene_product	b2083
yegR	1.9175538034036794	10.0	2161664.0	uncharacterized protein	b2085
yegS	1.567371225603359	10.0	2162688.0	phosphatidylglycerol kinase, metal-dependent	b2086
gatD	1.5321261493013962	10.0	2165313.0	galactitol-1-phosphate dehydrogenase, Zn-dependent and NAD(P)-binding	b2091	['GLTPD']
gatC	1.4549534829603492	10.0	2166784.0	No_gene_product	b2092	['GALTptspp']
gatB	1.7073449142263135	10.0	2167808.0	galactitol-specific enzyme IIB component of PTS	b2093	['GALTptspp']
gatA	1.8643693666560872	10.0	2168075.0	galactitol-specific enzyme IIA component of PTS	b2094	['GALTptspp']
gatZ	1.624050668328197	10.0	2168832.0	D-tagatose 1,6-bisphosphate aldolase 2, subunit	b2095	['TGBPA']
gatY	1.566970029455865	10.0	2169828.0	D-tagatose 1,6-bisphosphate aldolase 2, catalytic subunit	b2096	['TGBPA']
fbaB	1.5507481136813879	10.0	2170990.0	fructose-bisphosphate aldolase class I	b2097	['FBA']
yegT	1.6493980125337222	10.0	2172928.0	nucleoside transporter, low affinity	b2098
yegV	1.581532883268639	10.0	2174976.0	putative kinase	b2100
yegW	1.521272513920232	10.0	2175513.0	putative DNA-binding transcriptional regulator	b2101
yegX	1.7004849009790535	10.0	2177024.0	putative family 25 glycosyl hydrolase	b2102
thiD	1.4416686453754917	10.0	2177194.0	hydroxy-methylpyrimidine kinase and hydroxy-phosphomethylpyrimidine kinase	b2103	['HMPK1', 'PMPK']
thiM	1.5268008233679424	10.0	2177991.0	hydoxyethylthiazole kinase	b2104	['HETZK']
rcnA	1.6057771691389515	10.0	2179395.0	membrane protein conferring nickel and cobalt resistance	b2106
rcnB	1.8491030381035203	10.0	2180608.0	periplasmic modulator of Ni and Co efflux	b2107
yehA	1.840373310806603	10.0	2181120.0	putative fimbrial-like adhesin protein	b2108
yehB	1.601069258740512	10.0	2181908.0	putative outer membrane protein	b2109
yehC	1.7538854909544703	10.0	2184404.0	putative periplasmic pilin chaperone	b2110
yehD	1.7933890953157765	10.0	2185216.0	putative fimbrial-like adhesin protein	b2111
yehE	1.813884607614606	10.0	2186240.0	DUF2574 family protein	b2112
mrp	1.51399715473987	10.0	2187264.0	antiporter inner membrane protein	b2113
metG	1.7405205757036417	10.0	2187778.0	methionyl-tRNA synthetase	b2114	['METTRS']
yehH	1.6500644119421708	10.0	2189952.0	No_gene_product	b4499
yehI	1.581576472558377	10.0	2195456.0	DUF4132 domain-containing protein	b2118
yehK	2.2123689731124316	10.0	2197504.0	uncharacterized protein	b4541
yehL	1.647058787792511	10.0	2198074.0	putative hexameric AAA+ MoxR family ATPase	b2119
yehM	1.611506449065404	10.0	2199173.0	uncharacterized protein	b2120
yehP	1.496628883427854	10.0	2201600.0	VMA domain putative YehL ATPase stimulator	b2121
yehQ	1.5733756943619404	10.0	2203648.0	No_gene_product	b2122
yehR	2.045338695306601	10.0	2204703.0	lipoprotein, DUF1307 family	b2123
yehS	1.595873249954099	10.0	2205204.0	DUF1456 family protein	b2124
yehT	1.4281525151852341	10.0	2205721.0	putative response regulator in two-component system withYehU	b2125
yehU	1.5846739029863748	10.0	2206437.0	inner membrane putative sensory kinase in two-component system with YehT	b2126
mlrA	1.5698613920937958	10.0	2208344.0	transcriptional activator of csgD and csgBA	b2127
yehY	1.5643860465814543	10.0	2211840.0	putative ABC transporter permease	b2130	['CHLabcpp', 'GLYBabcpp']
osmF	1.5925928040179564	10.0	2212042.0	putative ABC transporter periplasmic binding protein	b2131	['CHLabcpp', 'GLYBabcpp']
bglX	1.4458248293311982	10.0	2213170.0	beta-D-glucoside glucohydrolase, periplasmic	b2132	['LACZpp']
dld	1.5976615092339976	10.0	2215663.0	D-lactate dehydrogenase, FAD-binding, NADH independent	b2133	['LDH_D', 'LDH_D2']
pbpG	1.5772827758408259	10.0	2217984.0	D-alanyl-D-alanine endopeptidase	b2134	['MDDEP4pp', 'MDDEP3pp', 'MDDEP1pp', 'MDDEP2pp']
yohC	1.5414596114153591	10.0	2218522.0	Yip1 family inner membrane protein	b2135
yohD	1.506348478972519	10.0	2219279.0	DedA family inner membrane protein	b2136
yohF	1.5581137321939615	10.0	2220032.0	putative oxidoreductase	b2137
mdtQ	1.5899784304056346	10.0	2220801.0	No_gene_product	b2139
yohP	1.6788808291125505	10.0	2222464.0	uncharacterized protein	b4679
yohJ	1.9875152940061542	10.0	2224128.0	UPF0299 family inner membrane protein	b2141
yohK	1.5486202734973014	10.0	2224497.0	LrgB family inner membrane protein	b2142
cdd	1.4818299015636391	10.0	2226176.0	cytidine/deoxycytidine deaminase	b2143	['CYTD', 'DCYTD']
sanA	1.5669900892632398	10.0	2226356.0	DUF218 superfamily vancomycin high temperature exclusion protein	b2144
yeiS	1.5023355064757282	10.0	2227200.0	DUF2542 family protein	b2145
preT	1.606541269211324	10.0	2228224.0	dihydropyrimidine dehydrogenase, NADH-dependent, subunit N	b2146	['DURADx']
preA	1.6682872476201913	10.0	2228743.0	dihydropyrimidine dehydrogenase, NADH-dependent, subunit C	b2147	['DURADx']
mglC	1.4895717059169393	10.0	2230272.0	methyl-galactoside transporter subunit	b2148	['GLCabcpp', 'GALabcpp']
mglA	1.5849039072933226	10.0	2231247.0	methyl-galactoside ABC transporter ATPase	b2149	['GLCabcpp', 'GALabcpp']
mglB	2.040168826540023	10.0	2232828.0	methyl-galactoside transporter subunit	b2150	['GLCabcpp', 'GALabcpp']
galS	1.6663995732692334	10.0	2234368.0	galactose- and fucose-inducible galactose regulon transcriptional isorepressor; mgl operon transcriptional repressor; autorepressor	b2151
yeiB	1.6279386911420923	10.0	2236416.0	DUF418 family putative inner membrane protein	b2152
folE	1.6449055131515102	10.0	2236462.0	GTP cyclohydrolase I	b2153	['GTPCI']
yeiG	1.6507711591403942	10.0	2237388.0	S-formylglutathione hydrolase	b2154	['SFGTHi']
cirA	1.6614747481251273	10.0	2238256.0	colicin IA outer membrane receptor and translocator; ferric iron-catecholate transporter	b2155	['FE3DHBZStonex']
lysP	1.6253803179930202	10.0	2240541.0	lysine transporter	b2156	['LYSt2pp']
yeiE	1.5564505027150426	10.0	2242560.0	putative DNA-binding transcriptional regulator	b2157
yeiH	1.756680160793839	10.0	2243195.0	UPF0324 family inner membrane protein	b2158
nfo	1.4350401067963159	10.0	2244608.0	endonuclease IV with intrinsic 3'-5' exonuclease activity	b2159
yeiI	1.6734032981538753	10.0	2245178.0	putative kinase	b2160
yeiL	1.7918447804980886	10.0	2248833.0	putative transcriptional regulator	b2163
psuT	1.5969936704133119	10.0	2250752.0	putative nucleoside transporter	b2164
psuG	1.7471210127855274	10.0	2250907.0	pseudouridine 5'-phosphate glycosidase	b2165
psuK	1.7379287446894756	10.0	2251833.0	pseudouridine kinase	b2166
fruA	1.4988168145001202	10.0	2253197.0	fused fructose-specific PTS enzymes: IIBcomponent/IIC components	b2167	['FRUptspp']
fruK	1.6812330227654835	10.0	2254905.0	fructose-1-phosphate kinase	b2168	['FRUK']
fruB	1.5947839996315012	10.0	2256896.0	fused fructose-specific PTS enzymes: IIA component/HPr component	b2169	['FRUptspp']
setB	1.63741237117467	10.0	2257341.0	lactose/glucose efflux system	b2170	['LCTSt3ipp']
yeiP	1.6591349242379667	10.0	2258944.0	elongation factor P-like protein	b2171
yeiQ	1.6408461493261244	10.0	2260992.0	putative NAD-dependent D-mannonate oxidoreductase	b2172
yeiR	1.661017235299056	10.0	2261307.0	Zn-stimulated GTPase involved in zinc homeostasis; mutants are cadmium and EDTA sensitive; Zn(2+) binding protein	b2173
lpxT	1.846505115595885	10.0	2263040.0	lipid A 1-diphosphate synthase; undecaprenyl pyrophosphate:lipid A 1-phosphate phosphotransferase	b2174	['COLIPAKpp']
mepS	2.046586650580034	10.0	2263457.0	murein DD-endopeptidase, space-maker hydrolase, mutational suppressor of prc thermosensitivity, outer membrane lipoprotein, weak murein LD-carboxypeptidase	b2175
rtn	1.679835887368926	10.0	2264204.0	resistance protein for phages lambda and N4, putative membrane-anchored cyclic-di-GMP phosphodiesterase	b2176
yejA	1.5441777477639125	10.0	2265842.0	microcin C ABC transporter periplasmic binding protein	b2177
yejB	1.6536172057906555	10.0	2267657.0	microcin C ABC transporter permease	b2178
yejE	1.6275190383340212	10.0	2269184.0	microcin C ABC transporter permease	b2179
yejF	1.6776222666721075	10.0	2269778.0	microcin C ABC transporter ATPase	b2180
yejG	1.5693537371590784	10.0	2271371.0	uncharacterized protein	b2181
bcr	1.613309020508126	10.0	2272048.0	bicyclomycin/cysteine/sulfonamide efflux transporter	b2182
rsuA	1.7108839924678436	10.0	2273280.0	16S rRNA pseudouridine(516) synthase	b2183
yejH	1.551211328111158	10.0	2274110.0	putative ATP-dependent DNA or RNA helicase	b2184
rplY	1.6971910044570104	10.0	2275995.0	50S ribosomal subunit protein L25	b2185
yejK	1.6409899371175725	10.0	2277376.0	spermidine nucleoid-associated protein	b2186
yejL	1.766977250694741	10.0	2277607.0	UPF0352 family protein	b2187
yejM	1.7310401539364442	10.0	2277854.0	essential inner membrane DUF3413 domain-containing protein; lipid A production and membrane permeability factor	b2188
narP	1.8431214427486666	10.0	2283978.0	response regulator in two-component regulatory system with NarQ	b2193
ccmH	2.010101804346391	10.0	2285568.0	heme lyase, CcmH subunit	b2194
dsbE	1.8985731166576505	10.0	2285885.0	periplasmic thioredoxin of cytochrome c-type biogenesis	b2195
ccmF	1.6494348844516733	10.0	2286439.0	heme lyase, CcmF subunit	b2196
ccmE	1.6440142787255325	10.0	2288379.0	periplasmic heme chaperone	b2197	['PHEMEabcpp']
ccmD	1.4003642111147174	10.0	2288855.0	cytochrome c biogenesis protein; heme export ABC transporter holo-CcmE release factor	b2198	['PHEMEabcpp']
ccmC	1.6829155381675984	10.0	2289664.0	heme export ABC transporter permease; CcmE-interacting protein	b2199	['PHEMEabcpp']
ccmB	1.615992997032055	10.0	2289840.0	heme export ABC transporter permease	b2200	['PHEMEabcpp']
ccmA	1.7984704468811543	10.0	2290499.0	heme export ABC transporter ATPase	b2201	['PHEMEabcpp']
napC	2.2313800276075764	10.0	2291712.0	quinol dehydrogenase, electron source for NapAB	b2202	['NO3R2bpp', 'NO3R1bpp']
napB	1.789317311082289	10.0	2291747.0	nitrate reductase, small, cytochrome C550 subunit, periplasmic	b2203	['NO3R2bpp', 'NO3R1bpp']
napH	1.8864227658344435	10.0	2292193.0	ferredoxin-type protein	b2204	['NO3R1bpp']
napG	1.673069054647229	10.0	2293043.0	ferredoxin-type protein	b2205	['NO3R1bpp']
napA	1.6516749561581223	10.0	2293760.0	nitrate reductase, periplasmic, large subunit	b2206	['NO3R2bpp', 'NO3R1bpp']
napD	2.039142417380458	10.0	2296320.0	assembly protein for periplasmic nitrate reductase	b2207
napF	1.6179332134677815	10.0	2296481.0	ferredoxin-type protein, role in electron transfer to periplasmic nitrate reductase NapA	b2208
eco	1.99403390829714	10.0	2297856.0	ecotin, a serine protease inhibitor	b2209
mqo	1.5813011624216688	10.0	2298586.0	malate dehydrogenase, FAD/NAD(P)-binding domain	b2210	['MDH3', 'MDH2']
yojI	1.8257366461096627	10.0	2301952.0	microcin J25 efflux ABC transporter permease/ATPase	b2211
alkB	1.876666159864869	10.0	2302169.0	oxidative demethylase of N1-methyladenine or N3-methylcytosine DNA lesions	b2212
ada	1.7897030347227887	10.0	2302819.0	fused DNA-binding transcriptional dual regulator/O6-methylguanine-DNA methyltransferase	b2213
apbE	1.941551040043711	10.0	2304000.0	putative thiamine-synthetic flavin transferase lipoprotein	b2214
ompC	1.8745354799168226	10.0	2306048.0	outer membrane porin protein C	b2215	['LCTStex', 'MALDtex', 'TSULtex', 'GAMtex', 'TTRCYCtex', 'MAN6Ptex', 'ASNtex', 'UACGAMtex', 'PROGLYtex', 'HPPPNtex', 'ILEtex', 'XTSNtex', 'NOtex', 'PPPNtex', 'QUIN2tex', 'Zn2tex', 'OROTtex', 'HYXNtex', 'TUNGStex', 'GBBTNtex', 'Htex', 'NMNtex', '34dhpactex', 'UDPACGALtex', 'CMPtex', 'TREtex', 'AKGtex', 'MANGLYCtex', 'NO3tex', '3GMPtex', 'ORNtex', 'PROtex', 'TRPtex', 'FE2tex', 'TYMtex', 'PACALDtex'…
rcsD	1.8445458916965871	10.0	2306966.0	phosphotransfer intermediate protein in two-component regulatory system with RcsBC	b2216
rcsB	2.0043524223142226	10.0	2310144.0	response regulator in two-component regulatory system with RcsC and YojN	b2217
rcsC	1.950023357712652	10.0	2310505.0	hybrid sensory kinase in two-component regulatory system with RcsB and YojN	b2218
atoS	2.057747078177855	10.0	2313521.0	sensory histidine kinase in two-component regulatory system with AtoC	b2219
atoC	1.76318080781143	10.0	2315344.0	fused response regulator of ato operon, in two-component system with AtoS: response regulator/sigma54 interaction protein	b2220
atoD	1.8881535052755378	10.0	2316925.0	acetyl-CoA:acetoacetyl-CoA transferase, alpha subunit	b2221	['HXCT', 'BUTCT', 'ACACCT']
atoA	1.7117700052071356	10.0	2317587.0	acetyl-CoA:acetoacetyl-CoA transferase, beta subunit	b2222	['HXCT', 'BUTCT', 'ACACCT']
atoE	1.7166550467176958	10.0	2318336.0	short chain fatty acid transporter	b2223	['ACACt2pp', 'BUTt2rpp', 'HEXt2rpp']
atoB	1.6578772907376047	10.0	2320384.0	acetyl-CoA acetyltransferase	b2224	['ACACT1r']
yfaP	1.7229877618388878	10.0	2320845.0	DUF2135 family protein, putative host defense protein	b2225
yfaQ	1.6659374930001636	10.0	2321626.0	tandem DUF2300 domain protein, putative host defense protein	b2226
yfaS	1.8196326946802985	10.0	2326528.0	No_gene_product	b4500
yfaT	2.0228344826241136	10.0	2327814.0	DUF1175 family protein, putative host defense protein	b2229
yfaA	1.8953596939818371	10.0	2328434.0	DUF2138 family protein, putative host defense protein	b2230
gyrA	1.7026779488293753	10.0	2330271.0	DNA gyrase (type II topoisomerase), subunit A	b2231
ubiG	1.7682080799167585	10.0	2333045.0	bifunctional 3-demethylubiquinone-9 3-methyltransferase/ 2-octaprenyl-6-hydroxy phenol methylase	b2232	['DMQMT', 'OHPHM']
yfaL	1.8511842724828524	10.0	2334720.0	adhesin	b2233
nrdA	1.722845387286329	10.0	2338343.0	ribonucleoside-diphosphate reductase 1, alpha subunit	b2234	['RNDR4', 'RNDR3', 'RNDR2', 'RNDR1']
nrdB	2.0133704086854145	10.0	2340864.0	ribonucleoside-diphosphate reductase 1, beta subunit, ferritin-like protein	b2235	['RNDR4', 'RNDR3', 'RNDR2', 'RNDR1']
yfaE	1.9559509342473484	10.0	2341992.0	ferredoxin involved with ribonucleotide reductase diferric-tyrosyl radical (Y*) cofactor maintenance	b2236
inaA	1.8254690270220313	10.0	2342912.0	acid-inducible Kdo/WaaP family putative kinase	b2237
yfaH	1.8160055812445557	10.0	2343129.0	No_gene_product	b2238
glpQ	1.8232234469767983	10.0	2343413.0	periplasmic glycerophosphodiester phosphodiesterase	b2239	['GPDDA3pp', 'GPDDA2pp', 'GPDDA4pp', 'GPDDA1pp', 'GPDDA5pp']
glpT	1.6730347936006489	10.0	2344960.0	sn-glycerol-3-phosphate transporter	b2240	['GLYC3Pt6pp']
glpA	1.6031999558706065	10.0	2346125.0	anaerobic sn-glycerol-3-phosphate dehydrogenase, large FAD/NAD(P)-binding subunit	b2241	['G3PD5', 'G3PD7', 'G3PD6']
glpB	1.7187170013889164	10.0	2347743.0	anaerobic sn-glycerol-3-phosphate dehydrogenase membrane anchor subunit	b2242	['G3PD5', 'G3PD7', 'G3PD6']
glpC	1.856956993483685	10.0	2349056.0	anaerobic sn-glycerol-3-phosphate dehydrogenase, C subunit, 4Fe-4S iron-sulfur cluster	b2243	['G3PD5', 'G3PD7', 'G3PD6']
yfaD	2.0656480874204246	10.0	2351104.0	transposase_31 family protein	b2244
ypaA	1.8092016745581203	10.0	2351294.0	No_gene_product	b4543
rhmA	1.6676395603564826	10.0	2351520.0	2-keto-3-deoxy-L-rhamnonate aldolase	b2245
rhmT	1.9640527713750582	10.0	2353152.0	putative L-rhamnonate transporter	b2246
rhmD	1.637303796840338	10.0	2353687.0	L-rhamnonate dehydratase	b2247
rhmR	1.8712559688933845	10.0	2355200.0	putative DNA-binding transcriptional regulator for the rhm operon	b2248
yfaY	1.70963366957783	10.0	2355909.0	inactive PncC family protein	b2249
yfaZ	1.5951905412696061	10.0	2357248.0	outer membrane protein, putative porin	b2250
nudI	1.6226745477642812	10.0	2358032.0	nucleoside triphosphatase	b2251	['NTPP7', 'NTPP3', 'DUTPDP']
ais	1.863834275030109	10.0	2358496.0	putative LPS core heptose(II)-phosphate phosphatase	b2252
arnB	1.8249245633436932	10.0	2359406.0	uridine 5'-(beta-1-threo-pentapyranosyl-4-ulose diphosphate) aminotransferase, PLP-dependent	b2253	['UDPKAAT']
arnC	1.7501591940091499	10.0	2361344.0	undecaprenyl phosphate-L-Ara4FN transferase	b2254	['UPLA4FNT']
arnA	1.7612807730340156	10.0	2361517.0	fused UDP-L-Ara4N formyltransferase/UDP-GlcA C-4'-decarboxylase	b2255	['UDPGDC', 'ULA4NFT']
arnD	1.9597337633770888	10.0	2363496.0	undecaprenyl phosphate-alpha-L-ara4FN deformylase	b2256	['UPLA4FNF']
arnT	1.7636079576566954	10.0	2364386.0	4-amino-4-deoxy-L-arabinose transferase	b2257	['LA4NTpp']
arnE	1.5650596584496486	10.0	2366035.0	undecaprenyl phosphate-alpha-L-ara4N exporter; flippase ArnEF subunit	b4544	['ULA4Ntppi']
arnF	1.7145817123878757	10.0	2366370.0	undecaprenyl phosphate-alpha-L-ara4N exporter; flippase ArnEF subunit	b2258	['ULA4Ntppi']
pmrD	1.8715001166716345	10.0	2366976.0	inactive two-component system connector protein	b2259
menE	1.7636831172423484	10.0	2367488.0	O-succinylbenzoate-CoA ligase	b2260	['SUCBZL']
menC	1.5817967665376282	10.0	2368478.0	O-succinylbenzoyl-CoA synthase	b2261	['SUCBZS']
menB	1.8967069453276075	10.0	2369536.0	dihydroxynaphthoic acid synthetase	b2262	['DHNCOAS']
menH	1.7408083922448145	10.0	2370312.0	2-succinyl-6-hydroxy-2, 4-cyclohexadiene-1-carboxylate synthase	b2263	['SHCHCS3']
menD	1.866016648219566	10.0	2371067.0	2-succinyl-5-enolpyruvyl-6-hydroxy-3- cyclohexene-1-carboxylate synthase; SEPHCHC synthase	b2264	['SEPHCHCS']
menF	1.6667977621682195	10.0	2373632.0	isochorismate synthase 2	b2265	['ICHORS']
elaB	1.853097114633548	10.0	2374200.0	putative membrane-anchored DUF883 family ribosome-binding protein	b2266
elaA	2.219482454015186	10.0	2374560.0	GNAT family putative N-acetyltransferase	b2267
rbn	1.9833764454379657	10.0	2375680.0	RNase BN, tRNA processing enzyme	b2268
elaD	2.020921412003263	10.0	2376191.0	protease, capable of cleaving an AMC-ubiquitin model substrate	b2269
yfbK	1.9824142630107036	10.0	2377473.0	Von Willebrand factor domain putative lipoprotein	b2270
yfbL	1.7762493394368246	10.0	2379776.0	putative M28A family peptidase	b2271
yfbM	2.037346981728657	10.0	2380412.0	DUF1877 family protein	b2272
yfbN	2.093921590084746	10.0	2381824.0	uncharacterized protein	b2273
yfbO	2.4231719623182895	10.0	2382113.0	uncharacterized protein	b2274
yfbP	1.9583037368905505	10.0	2382594.0	TPR-like repeats-containing protein	b2275
nuoN	1.7567005956170128	10.0	2383872.0	NADH:ubiquinone oxidoreductase, membrane subunit N	b2276	['NADH18pp', 'NADH17pp', 'NADH16pp']
nuoM	1.6867993806067327	10.0	2384990.0	NADH:ubiquinone oxidoreductase, membrane subunit M	b2277	['NADH18pp', 'NADH17pp', 'NADH16pp']
nuoK	1.5594822865598095	10.0	2388521.0	NADH:ubiquinone oxidoreductase, membrane subunit K	b2279	['NADH18pp', 'NADH17pp', 'NADH16pp']
nuoJ	1.868291008242027	10.0	2388820.0	NADH:ubiquinone oxidoreductase, membrane subunit J	b2280	['NADH18pp', 'NADH17pp', 'NADH16pp']
nuoI	1.9197326334768727	10.0	2389386.0	NADH:ubiquinone oxidoreductase, chain I	b2281	['NADH18pp', 'NADH17pp', 'NADH16pp']
nuoH	1.6816083939336417	10.0	2390016.0	NADH:ubiquinone oxidoreductase, membrane subunit H	b2282	['NADH18pp', 'NADH17pp', 'NADH16pp']
nuoG	1.6138774063521741	10.0	2392064.0	NADH:ubiquinone oxidoreductase, chain G	b2283	['NADH18pp', 'NADH17pp', 'NADH16pp']
nuoF	1.793059252666619	10.0	2394112.0	NADH:ubiquinone oxidoreductase, chain F	b2284	['NADH18pp', 'NADH17pp', 'NADH16pp']
nuoE	1.7410689775422823	10.0	2395030.0	NADH:ubiquinone oxidoreductase, chain E	b2285	['NADH18pp', 'NADH17pp', 'NADH16pp']
nuoC	1.6661630185856953	10.0	2395533.0	NADH:ubiquinone oxidoreductase, fused CD subunit	b2286	['NADH18pp', 'NADH17pp', 'NADH16pp']
nuoB	1.8423607030451603	10.0	2397429.0	NADH:ubiquinone oxidoreductase, chain B	b2287	['NADH18pp', 'NADH17pp', 'NADH16pp']
nuoA	2.03588611516702	10.0	2398208.0	NADH:ubiquinone oxidoreductase, membrane subunit A	b2288	['NADH18pp', 'NADH17pp', 'NADH16pp']
lrhA	1.9012670281469368	10.0	2399181.0	transcriptional repressor of flagellar, motility and chemotaxis genes	b2289
alaA	1.8197459529372093	10.0	2401039.0	glutamate-pyruvate aminotransferase; glutamic-pyruvic transaminase (GPT); alanine transaminase	b2290	['ALATA_L']
yfbR	1.8175214002511177	10.0	2402340.0	5'-nucleotidase	b2291	['NTD5', 'NTD6', 'NTD12', 'NTD1', 'NTD8', 'NTD3']
yfbS	1.8620095211213534	10.0	2402998.0	putative transporter	b2292
yfbT	1.8905001156704564	10.0	2404917.0	sugar phosphatas	b2293
yfbU	2.0696522239126534	10.0	2405578.0	UPF0304 family protein	b2294
yfbV	1.887336094942943	10.0	2406400.0	UPF0208 family inner membrane protein	b2295
ackA	2.081351768692148	10.0	2406948.0	acetate kinase A and propionate kinase 2	b2296	['ACKr']
pta	1.8513078647329004	10.0	2408448.0	phosphate acetyltransferase	b2297	['PTAr', 'PTA2']
yfcC	1.9153833528904785	10.0	2410559.0	putative inner membrane transporter; C4-dicarboxylate anaerobic carrier family protein	b2298
yfcD	1.8961638207217302	10.0	2412544.0	putative NUDIX hydrolase	b2299
yfcE	1.845186841697989	10.0	2412712.0	phosphodiesterase activity on bis-pNPP	b2300
yfcF	1.8199784000995145	10.0	2413319.0	glutathione S-transferase	b2301
yfcG	2.1710141911119125	10.0	2414592.0	GSH-dependent disulfide bond oxidoreductase	b2302
folX	2.173147205574021	10.0	2414803.0	D-erythro-7,8-dihydroneopterin triphosphate 2'-epimerase and dihydroneopterin aldolase	b2303	['DHPTPE']
yfcH	1.618855094521635	10.0	2415186.0	putative NAD-dependent nucleotide-sugar epimerase	b2304
yfcI	2.5959829602822215	10.0	2416640.0	transposase_31 family protein	b2305
hisP	1.6434147746302918	10.0	2417214.0	histidine ABC transporter ATPase	b2306	['ORNabcpp', 'HISabcpp', 'ARGabcpp', 'LYSabcpp']
hisM	1.752908222004777	10.0	2418688.0	histidine ABC transporter permease	b2307	['ORNabcpp', 'HISabcpp', 'ARGabcpp', 'LYSabcpp']
hisQ	1.788820063576069	10.0	2418708.0	histidine ABC transporter permease	b2308	['ORNabcpp', 'HISabcpp', 'ARGabcpp', 'LYSabcpp']
hisJ	1.993729372564742	10.0	2419484.0	histidine ABC transporter periplasmic binding protein	b2309	['HISabcpp']
argT	2.2535233719238077	10.0	2420736.0	lysine/arginine/ornithine transporter subunit	b2310	['ORNabcpp', 'ARGabcpp', 'LYSabcpp']
ubiX	2.0063600501913013	10.0	2421535.0	3-octaprenyl-4-hydroxybenzoate carboxy-lyase	b2311	['OPHBDC']
purF	1.8612052946255855	10.0	2422199.0	amidophosphoribosyltransferase	b2312	['GLUPRT']
cvpA	2.3482930153742347	10.0	2423753.0	colicin V production protein	b2313
dedD	1.7547259977086374	10.0	2424832.0	membrane-anchored periplasmic protein involved in septation	b2314
folC	1.6290519128472705	10.0	2425152.0	bifunctional folylpolyglutamate synthase/ dihydrofolate synthase	b2315	['DHFS']
accD	1.6407834240271737	10.0	2426880.0	acetyl-CoA carboxylase, beta (carboxyltransferase) subunit	b2316	['ACCOAC']
dedA	1.7676536475053921	10.0	2427560.0	DedA family inner membrane protein	b2317
truA	1.6632017637420986	10.0	2428928.0	tRNA pseudouridine(38-40) synthase	b2318
usg	2.0186243509703483	10.0	2429114.0	putative semialdehyde dehydrogenase	b2319
pdxB	1.6337392306231844	10.0	2430976.0	erythronate-4-phosphate dehydrogenase	b2320	['PERD']
flk	1.9838960540299972	10.0	2431428.0	putative flagella assembly protein	b2321
yfcJ	1.7638598369102227	10.0	2433024.0	putative arabinose efflux transporter	b2322
fabB	1.8717071885092391	10.0	2435072.0	3-oxoacyl-[acyl-carrier-protein] synthase I	b2323	['3OAS141', '3OAS161', '3OAS60', '3OAS120', '3OAS160', 'MACPD', '3OAS180', 'OPMEACPS', '3OAS100', 'KAS14', '3OAS140', '3OAS80', '3OAS121']
mnmC	2.0117908034886143	10.0	2435242.0	fused 5-methylaminomethyl-2-thiouridine-forming enzyme methyltransferase and FAD-dependent demodification enzyme	b2324
yfcL	1.9912976643887286	10.0	2437632.0	uncharacterized protein	b2325
epmC	1.7460247669441709	10.0	2437681.0	Elongation Factor P Lys34 hydroxylase	b2326
yfcA	1.5923337309501628	10.0	2438229.0	TauE/TSUP family inner membrane protein	b2327
mepA	1.5019972086002835	10.0	2439168.0	murein DD-endopeptidase	b2328	['MDDEP4pp', 'MDDEP3pp', 'MDDEP1pp', 'MDDEP2pp']
aroC	1.5331443782563114	10.0	2439866.0	chorismate synthase	b2329	['CHORS']
prmB	1.7210294439131832	10.0	2441216.0	N5-glutamine methyltransferase	b2330
smrB	1.9596132459572881	10.0	2442084.0	putative DNA endonuclease	b2331
yfcO	1.954614851947749	10.0	2443264.0	DUF2544 family putative outer membrane protein	b2332
yfcP	1.9255469886269936	10.0	2443529.0	putative fimbrial-like adhesin protein	b2333
yfcQ	1.9941359414500999	10.0	2444065.0	putative fimbrial-like adhesin protein	b2334
yfcR	1.720037301437942	10.0	2444550.0	putative fimbrial-like adhesin protein	b2335
yfcS	2.1196757442230987	10.0	2445312.0	putative periplasmic pilin chaperone	b2336
yfcU	1.8721077610253551	10.0	2445834.0	No_gene_product	b4661
yfcV	1.89416651755463	10.0	2448561.0	putative fimbrial-like adhesin protein	b2339
sixA	2.1273824215359647	10.0	2449805.0	phosphohistidine phosphatase	b2340
fadJ	1.6550456679772498	10.0	2450493.0	enoyl-CoA hydratase/epimerase and isomerase/3-hydroxyacyl-CoA dehydrogenase	b2341	['ECOAH4', 'HACD8', 'HACD4', 'ECOAH8', 'ECOAH5', 'ECOAH1', 'ECOAH2', 'ECOAH6', 'HACD5', 'ECOAH3', 'ECOAH7', 'HACD1', 'HACD6', 'HACD3', 'HACD7', 'HACD2']
fadI	2.0751767655018463	10.0	2453504.0	beta-ketoacyl-CoA thiolase, anaerobic, subunit	b2342	['ACACT8r', 'ACACT7r', 'ACACT2r', 'ACACT5r', 'ACACT3r', 'ACACT1r', 'ACACT6r', 'ACACT4r']
yfcZ	2.064132295430438	10.0	2454128.0	UPF0381 family protein	b2343
fadL	1.9747466749805678	10.0	2455552.0	long-chain fatty acid outer membrane transporter	b2344	['HDCAtexi', 'HDCEAtexi', 'TTDCAtexi', 'TTDCEAtexi', 'DDCAtexi', 'OCDCEAtexi', 'OCDCAtexi']
yfdF	2.190869445507643	10.0	2456490.0	uncharacterized protein	b2345
mlaA	1.9185842381711342	10.0	2457730.0	ABC transporter maintaining OM lipid asymmetry, OM lipoprotein component	b2346
yfdC	1.7465915374171215	10.0	2459648.0	putative inner membrane protein	b2347
intS	2.2465321270451972	10.0	2460023.0	CPS-53 (KpLE1) prophage; putative prophage CPS-53 integrase	b2349
gtrA	2.2393979220653826	10.0	2461333.0	CPS-53 (KpLE1) prophage; bactoprenol-linked glucose translocase/flippase	b2350
gtrB	2.101759813245651	10.0	2461696.0	CPS-53 (KpLE1) prophage; bactoprenol glucosyl transferase	b2351
gtrS	2.007680153092343	10.0	2463744.0	serotype-specific glucosyl transferase, CPS-53 (KpLE1) prophage	b2352
tfaS	1.9072105324013222	10.0	2464293.0	No_gene_product	b2353
yfdK	2.03881778615806	10.0	2464555.0	CPS-53 (KpLE1) prophage; conserved protein	b2354
yfdL	1.768745499565255	10.0	2465022.0	No_gene_product	b2355
yfdM	1.7995179054942094	10.0	2465792.0	No_gene_product	b2356
yfdN	2.0636044406644793	10.0	2465865.0	CPS-53 (KpLE1) prophage; uncharacterized protein	b2357
oweS	2.151582175688606	10.0	2466356.0	No_gene_product	b2358
yfdP	1.930411177931396	10.0	2467082.0	CPS-53 (KpLE1) prophage; uncharacterized protein	b2359
yfdQ	1.9839450556472793	10.0	2467840.0	CPS-53 (KpLE1) prophage; uncharacterized protein	b2360
yfdR	1.7842523207673586	10.0	2468462.0	CPS-53 (KpLE1) prophage; conserved protein	b2361
yfdS	2.001884979955272	10.0	2468989.0	CPS-53 (KpLE1) prophage; uncharacterized protein	b2362
yfdT	2.3678553716417405	10.0	2469376.0	CPS-53 (KpLE1) prophage; uncharacterized protein	b2363
ypdJ	2.094089418674761	10.0	2469659.0	No_gene_product	b4545
torI	1.8110854192741124	10.0	2469888.0	response regulator inhibitor for tor operon	b4501
dsdC	2.0734883018126973	10.0	2470172.0	dsd operon activator; autorepressor	b2364
dsdX	1.9681924108928226	10.0	2471936.0	D-serine transporter	b2365
dsdA	1.9889920195051063	10.0	2473984.0	D-serine dehydratase	b2366	['SERD_D']
emrY	1.9987673117878186	10.0	2474116.0	putative multidrug efflux system	b2367
emrK	2.0457698448027086	10.0	2476032.0	multidrug resistance efflux pump membrane fusion protein	b2368
evgA	2.2687668827891243	10.0	2477233.0	response regulator in two-component regulatory system with EvgS	b2369
evgS	2.1939362310244785	10.0	2477852.0	hybrid sensory histidine kinase in two-component regulatory system with EvgA	b2370
yfdE	2.0217604827552864	10.0	2482176.0	acetyl-CoA:oxalate CoA-transferase	b2371
yfdV	1.937004178002701	10.0	2482720.0	putative transporter	b2372
oxc	1.893404388401539	10.0	2483734.0	oxalyl CoA decarboxylase, ThDP-dependent	b2373	['OXCDC']
frc	1.8598855145882138	10.0	2486272.0	formyl-CoA transferase, NAD(P)-binding	b2374	['FORCT']
yfdX	1.9942779215450204	10.0	2487245.0	uncharacterized protein	b2375
ypdI	2.8554493566898844	10.0	2488320.0	putative lipoprotein involved in colanic acid biosynthesis	b2376
yfdY	2.260330990008558	10.0	2488528.0	DUF2545 family putative inner membrane protein	b2377
lpxP	1.9761845874623094	10.0	2489123.0	palmitoleoyl-acyl carrier protein (ACP)-dependent acyltransferase	b2378	['EDTXS3']
ypdK	2.2778093635857464	10.0	2490399.0	inner membrane protein	b4680
ypdA	1.912244150911468	10.0	2492149.0	sensor kinase regulating yhjX; pyruvate-responsive YpdAB two-component system	b2380
ypdB	1.8926198258754123	10.0	2494464.0	response regulator activating yhjX; pyruvate-responsive YpdAB two-component system	b2381
ypdC	1.6081579022753	10.0	2494608.0	putative DNA-binding protein	b2382
fryA	1.879698463563399	10.0	2495468.0	putative PTS enzyme: Hpr, enzyme I and IIA components	b2383
ypdE	1.6454034335626673	10.0	2498560.0	aminopeptidase	b2384
fryC	1.5997931347598715	10.0	2500608.0	putative enzyme IIC component of PTS	b2386
fryB	1.7651412513108378	10.0	2501632.0	putative enzyme IIB component of PTS	b2387
glk	1.7284522263926638	10.0	2502656.0	glucokinase	b2388	['HEX1']
yfeO	1.694696398322634	10.0	2503108.0	putative ion channel protein	b2389
ypeC	2.358378852131734	10.0	2504704.0	DUF2502 family putative periplasmic protein	b2390
mntH	1.8885301458146722	10.0	2504946.0	manganese/divalent cation transporter	b2392	['FE2t2pp', 'MNt2pp']
nupC	2.0617341775199223	10.0	2506752.0	nucleoside (except guanosine) transporter	b2393	['ADNt2pp', 'DCYTt2pp', 'CYTDt2pp', 'THMDt2pp', 'DADNt2pp', 'URIt2pp', 'DURIt2pp']
yfeA	1.9388230004875544	10.0	2509121.0	putative diguanylate cyclase	b2395
yfeC	1.9617102490618183	10.0	2511945.0	DUF1323 family putative DNA-binding protein	b2398
yfeD	1.7188746400139763	10.0	2512291.0	DUF1323 family putative DNA-binding protein	b2399
gltX	1.7460507607333124	10.0	2512735.0	glutamyl-tRNA synthetase	b2400	['GLUTRS']
xapR	1.88811536745994	10.0	2514951.0	transcriptional activator of xapAB	b2405
xapB	2.0358187978350997	10.0	2516992.0	xanthosine transporter	b2406	['URIt2rpp', 'THMDt2rpp', 'CYTDt2rpp', 'XTSNt2rpp', 'ADNt2rpp', 'INSt2rpp']
xapA	1.8776137137440578	10.0	2517403.0	purine nucleoside phosphorylase 2; nicotinamide 1-beta-D-riboside synthase	b2407	['PUNP3', 'PUNP7', 'PUNP4', 'PUNP5', 'PUNP6']
yfeN	1.8878273993160772	10.0	2519040.0	putative outer membrane protein	b2408
yfeR	1.725763818734741	10.0	2519288.0	transcriptional regulator of yefH	b2409
yfeH	1.8015106773167495	10.0	2521088.0	putative inorganic ion transporter	b2410
ypeB	1.892334809084509	10.0	2521299.0	DUF3820 family protein	b4546
ligA	1.843586176092679	10.0	2523136.0	DNA ligase, NAD(+)-dependent	b2411	['NADDP']
zipA	1.8980526548716798	10.0	2523605.0	FtsZ stabilizer	b2412
cysZ	1.974357176283599	10.0	2525184.0	sulfate transporter, sulfite inhibited	b2413
cysK	1.8259638910065954	10.0	2525767.0	cysteine synthase A, O-acetylserine sulfhydrolase A subunit	b2414	['CYSS']
ptsH	1.895399883049128	10.0	2527232.0	phosphohistidinoprotein-hexose phosphotransferase component of PTS system (Hpr)	b2415	['ACMUMptspp', 'DHAPT', 'SBTptspp', 'ARBTptspp', 'TREptspp', 'GLCptspp', 'ACGAptspp', 'SUCptspp', 'MANptspp', 'GALTptspp', 'FRUptspp', 'FRUpts2pp', 'GAMptspp', 'ASCBptspp', 'ACMANAptspp', 'MANGLYCptspp', 'MNLptspp', 'MALTptspp']
ptsI	2.070032310290403	10.0	2527424.0	PEP-protein phosphotransferase of PTS system (enzyme I)	b2416	['ACMUMptspp', 'DHAPT', 'SBTptspp', 'ARBTptspp', 'TREptspp', 'GLCptspp', 'ACGAptspp', 'SUCptspp', 'MANptspp', 'GALTptspp', 'FRUptspp', 'CHTBSptspp', 'FRUpts2pp', 'GAMptspp', 'ASCBptspp', 'ACMANAptspp', 'MANGLYCptspp', 'MNLptspp', 'MALTptspp']
crr	2.232178987208254	10.0	2529280.0	glucose-specific enzyme IIA component of PTS	b2417	['ACMUMptspp', 'TREptspp', 'MALTptspp', 'ACGAptspp', 'SUCptspp', 'GLCptspp']
pdxK	1.7768956824691509	10.0	2529744.0	pyridoxal-pyridoxamine kinase/hydroxymethylpyrimidine kinase	b2418	['PYDXK', 'HMPK1', 'PYDXNK', 'PYDAMK']
yfeK	2.107864134402367	10.0	2530700.0	uncharacterized protein	b2419
yfeS	2.2771446731224585	10.0	2531328.0	WGR domain protein	b2420
cysM	2.0015128712820327	10.0	2532030.0	cysteine synthase B (O-acetylserine sulfhydrolase B)	b2421	['CYSS']
cysA	1.5343833357542251	10.0	2533376.0	sulfate/thiosulfate transporter subunit	b2422	['TSULabcpp', 'MOBDabcpp', 'SULabcpp', 'SELtpp', 'SLNTtpp']
cysW	1.6285675775389288	10.0	2534162.0	sulfate/thiosulfate ABC transporter permease	b2423	['TSULabcpp', 'MOBDabcpp', 'SULabcpp', 'SELtpp', 'SLNTtpp']
cysU	1.8911641201854479	10.0	2535424.0	sulfate/thiosulfate ABC transporter permease	b2424	['TSULabcpp', 'MOBDabcpp', 'SULabcpp', 'SELtpp', 'SLNTtpp']
cysP	1.7730106855982852	10.0	2535870.0	thiosulfate-binding protein	b2425	['TSULabcpp', 'MOBDabcpp', 'SULabcpp', 'SELtpp', 'SLNTtpp']
ucpA	1.8496452089376691	10.0	2537472.0	furfural resistance protein, putative short-chain oxidoreductase	b2426
murR	1.6946877241337914	10.0	2538110.0	repressor for murPQ, MurNAc 6-P inducible	b2427
murQ	1.7987224905235255	10.0	2539520.0	N-acetylmuramic acid 6-phosphate (MurNAc-6-P) etherase	b2428	['ACM6PH']
murP	1.734725457121468	10.0	2540031.0	N-acetylmuramic acid permease, EIIBC component, PTS system	b2429	['ACMUMptspp', 'SUCptspp']
yfeW	1.83939504181967	10.0	2541568.0	penicillin binding protein PBP4B; weak DD-carboxypeptidase activity	b2430
yfeX	1.958708160134586	10.0	2543616.0	porphyrinogen oxidase, cytoplasmic	b2431
yfeY	2.0034345096475867	10.0	2543999.0	RpoE-regulated lipoprotein	b2432
yfeZ	1.6769444585118403	10.0	2544635.0	inner membrane protein	b2433
ypeA	1.7714202026533523	10.0	2545071.0	GNAT family putative N-acetyltransferase	b2434
amiA	1.8679647351266695	10.0	2545710.0	N-acetylmuramoyl-l-alanine amidase I	b2435	['AGM4PApp', 'AGM3PApp']
hemF	1.8673740335387232	10.0	2546583.0	coproporphyrinogen III oxidase	b2436	['CPPPGO']
eutR	1.9396907894071782	10.0	2547712.0	eut operon transcriptional activator, AraC family	b2437
eutK	1.5213253082188418	10.0	2548586.0	putative ethanol utilization carboxysome structural protein	b2438
eutL	1.6084835521425092	10.0	2549099.0	putative ethanol utilization carboxysome structural protein	b2439
eutC	1.8560871537348165	10.0	2549768.0	ethanolamine ammonia-lyase, small subunit (light chain)	b2440	['ETHAAL']
eutB	1.6800282285185277	10.0	2551808.0	ethanolamine ammonia-lyase, large subunit, heavy chain	b2441	['ETHAAL']
intZ	2.024347249126347	10.0	2552216.0	CPZ-55 prophage; putative phage integrase	b2442
yffL	2.242286290934015	10.0	2553856.0	CPZ-55 prophage; uncharacterized protein	b2443
yffM	1.9629113080308551	10.0	2554880.0	CPZ-55 prophage; uncharacterized protein	b2444
yffN	2.2183994196602757	10.0	2554983.0	CPZ-55 prophage; uncharacterized protein	b2445
yffO	1.5242861179698852	10.0	2555469.0	CPZ-55 prophage; uncharacterized protein	b2446
yffP	1.9853108466974918	10.0	2555904.0	CPZ-55 prophage; uncharacterized protein	b2447
yffQ	2.381392651173149	10.0	2556950.0	CPZ-55 prophage; uncharacterized protein	b2448
yffR	2.2038514569763357	10.0	2557338.0	CPZ-55 prophage; uncharacterized protein	b2449
yffS	2.0020822456125673	10.0	2557952.0	CPZ-55 prophage; uncharacterized protein	b2450
eutA	1.6902908047957756	10.0	2558839.0	reactivating factor for ethanolamine ammonia lyase	b2451
eutH	1.6440081791886378	10.0	2560239.0	ethanolamine transporter	b2452
eutG	1.690460414101614	10.0	2562048.0	ethanol dehydrogenase involved in ethanolamine utilization; aldehyde reductase	b2453
eutJ	1.4225811438947709	10.0	2562859.0	ethanolamine utilization protein, HSP70/actin superfamily protein	b2454
eutE	1.850918894058178	10.0	2564096.0	aldehyde oxidoreductase, ethanolamine utilization protein	b2455
eutN	1.8273755070811113	10.0	2565121.0	Ethanolamine catabolic microcompartment shell protein	b2456
eutM	1.8274179341319596	10.0	2565632.0	ethanolamine utilization protein, putative carboxysome structural protein	b2457
eutD	1.571618611430658	10.0	2566144.0	phosphate acetyltransferase	b2458	['PTAr']
eutT	1.9972578513540995	10.0	2566860.0	cobalamin adenosyltransferase involved in ethanolamine utilization	b2459
eutQ	1.5535792429832842	10.0	2568192.0	RmlC-like cupin domain protein	b2460
eutP	1.6663107546225118	10.0	2568336.0	putative P-loop NTPase ethanolamine utilization protein	b2461
eutS	1.745703434198403	10.0	2568828.0	putative ethanol utilization carboxysome structural protein	b2462
maeB	1.767436802645507	10.0	2569456.0	malic enzyme: putative oxidoreductase/phosphotransacetylase	b2463	['ME2']
talA	1.90482040023515	10.0	2572288.0	transaldolase A	b2464	['TALA']
tktB	1.7208772580973115	10.0	2572994.0	transketolase 2, thiamine triphosphate-binding	b2465	['TKT2', 'TKT1']
ypfG	1.7894052472410125	10.0	2575092.0	DUF1176 family protein	b2466
nudK	2.0841228052887533	10.0	2576384.0	GDP-mannose pyrophosphatase	b2467	['GDPMNP']
aegA	1.8448762798555154	10.0	2576904.0	putative oxidoreductase, FeS binding subunit/NAD/FAD-binding subunit	b2468
narQ	1.8922255161979	10.0	2580480.0	sensory histidine kinase in two-component regulatory system with NarP	b2469
acrD	1.7973132030075918	10.0	2580953.0	aminoglycoside/multidrug efflux system	b2470	['NOVBCNtpp', 'FUSAtpp', 'CMtpp', 'MINCYCtpp', 'DOXRBCNtpp', 'RFAMPtpp', 'TTRCYCtpp']
ypfM	1.9841264891447243	10.0	2584192.0	stress-induced small enterobacterial protein	b4606
yffB	1.7884349615291206	10.0	2584605.0	putative ArsC family reductase	b2471
dapE	1.8054140920479314	10.0	2584965.0	N-succinyl-diaminopimelate deacylase	b2472	['SDPDS']
ypfN	2.26956606200976	10.0	2586120.0	putative membrane protein, UPF0370 family	b4547
ypfH	1.8489767028539288	10.0	2586624.0	palmitoyl-CoA esterase activity, uncertain physiological substrate	b2473
tmcA	1.7589813333200919	10.0	2588672.0	elongator methionine tRNA (ac4C34) acetyltransferase	b2474
ypfJ	1.766364818696862	10.0	2589232.0	putative neutral zinc metallopeptidase	b2475
purC	1.8904944801988068	10.0	2590720.0	phosphoribosylaminoimidazole-succinocarboxamide synthetase	b2476	['PRASCSi']
bamC	1.9238677792444387	10.0	2591189.0	BamABCDE complex OM biogenesis lipoprotein	b2477
dapA	1.8614117036101647	10.0	2592768.0	dihydrodipicolinate synthase	b2478	['DHDPS']
gcvR	1.9686009429606357	10.0	2593264.0	transcriptional repressor, regulatory protein accessory to GcvA	b2479
bcp	2.259116689579895	10.0	2593836.0	peroxiredoxin; thiol peroxidase, thioredoxin-dependent	b2480	['THIORDXi']
hyfA	2.05216184882385	10.0	2594816.0	hydrogenase 4, 4Fe-4S subunit	b2481	['FHL']
hyfB	1.79631518640112	10.0	2596864.0	hydrogenase 4, membrane subunit	b2482	['FHL']
hyfC	1.6918243019288988	10.0	2597205.0	hydrogenase 4, membrane subunit	b2483	['FHL']
hyfD	1.7692175664547245	10.0	2598169.0	hydrogenase 4, membrane subunit	b2484	['FHL']
hyfE	1.6599980542560322	10.0	2599620.0	hydrogenase 4, membrane subunit	b2485	['FHL']
hyfF	1.6689945211975508	10.0	2600275.0	hydrogenase 4, membrane subunit	b2486	['FHL']
hyfG	1.788489130979992	10.0	2601845.0	hydrogenase 4, subunit	b2487	['FHL']
hyfH	1.5730840823937187	10.0	2603522.0	hydrogenase 4, Fe-S subunit	b2488	['FHL']
hyfI	1.7437665470944652	10.0	2604064.0	hydrogenase 4, Fe-S subunit	b2489	['FHL']
hyfJ	1.779801255614836	10.0	2605056.0	putative processing element hydrogenase 4	b2490	['FHL']
hyfR	1.8608458976702638	10.0	2605258.0	hydrogenase-4 transcriptional activator	b2491
focB	1.7420367175565503	10.0	2607292.0	putative formate transporter	b2492	['FORt2pp', 'FORtppi']
yfgO	1.8374412649696243	10.0	2609152.0	putative UPF0118 family inner membrane permease	b2493
bepA	1.7777880219955442	10.0	2609452.0	OM protein maintenance and assembly metalloprotease and chaperone, periplasmic	b2494
yfgD	1.8361069941456627	10.0	2611200.0	putative oxidoreductase	b2495
hda	1.9807717786079164	10.0	2611433.0	ATPase regulatory factor involved in DnaA inactivation	b2496
uraA	1.7791927827813776	10.0	2613248.0	uracil permease	b2497	['URAt2pp']
upp	2.0671482294449883	10.0	2613604.0	uracil phosphoribosyltransferase	b2498	['UPPRT']
purM	1.566163926676276	10.0	2615296.0	phosphoribosylaminoimidazole synthetase	b2499	['PRAIS']
purN	1.7890081075162203	10.0	2615592.0	phosphoribosylglycinamide formyltransferase 1	b2500	['GARFT']
ppk	1.7794878053734968	10.0	2616402.0	polyphosphate kinase, component of RNA degradosome	b2501	['PPKr', 'PPK2r']
ppx	2.049319004014682	10.0	2618473.0	exopolyphosphatase	b2502	['PPA', 'PPA2']
yfgF	1.8854964828558436	10.0	2621440.0	cyclic-di-GMP phosphodiesterase, anaerobic	b2503
yfgG	2.3647777466493336	10.0	2622648.0	uncharacterized protein	b2504
yfgH	1.8482488803692005	10.0	2623488.0	outer membrane integrity lipoprotein	b2505
yfgI	2.0481573942847677	10.0	2623684.0	nalidixic acid resistance protein, putative periplasmic protein	b2506
guaA	2.0309758260396937	10.0	2624316.0	GMP synthetase (glutamine aminotransferase)	b2507	['GMPS2']
guaB	1.8169553713350721	10.0	2625962.0	IMP dehydrogenase	b2508	['IMPD']
xseA	1.8772924642340354	10.0	2627590.0	exonuclease VII, large subunit	b2509
yfgJ	1.8030058804856044	10.0	2629120.0	DUF1407 family protein	b2510
der	1.944468550806341	10.0	2629632.0	GTPase; multicopy suppressor of ftsJ	b2511
bamB	1.9049305366784626	10.0	2631680.0	BamABCDE complex OM biogenesis lipoprotein	b2512
yfgM	2.1768258089111843	10.0	2632021.0	ancillary SecYEG translocon subunit; putative anti-RcsB factor	b2513
hisS	1.7280420012996855	10.0	2633728.0	histidyl tRNA synthetase	b2514	['HISTRS']
ispG	1.72157324808304	10.0	2634044.0	1-hydroxy-2-methyl-2-(E)-butenyl 4-diphosphate synthase	b2515	['MECDPDH5']
rodZ	1.938345843527037	10.0	2635776.0	MreB assembly cytoskeletal protein	b2516
rlmN	1.7800570029706204	10.0	2636487.0	dual specificity 23S rRNA m(2)A2503, tRNA m(2)A37 methyltransferase, SAM-dependent	b2517
ndk	1.9278569058398376	10.0	2637824.0	multifunctional nucleoside diphosphate kinase and apyrimidinic endonuclease and 3'-phosphodiesterase	b2518	['NDPK2', 'NDPK4', 'NDPK3', 'NDPK7', 'NDPK5', 'NDPK1', 'NDPK8', 'NDPK6']
pbpC	1.5984267592693662	10.0	2638371.0	penicillin-insensitive murein repair transglycosylase; inactive transpeptidase domain protein	b2519	['MPTG2', 'MPTG']
yfhM	1.882918262505555	10.0	2640684.0	bacterial alpha2-macroglobulin colonization factor ECAM; anti-host protease defense factor; periplasmic inner membrane-anchored lipoprotein	b2520
sseA	1.8845385860227961	10.0	2646016.0	3-mercaptopyruvate sulfurtransferase	b2521	['MCPST']
sseB	2.053657316087149	10.0	2648064.0	rhodanase-like enzyme, sulfur transfer from thiosulfate	b2522
pepB	1.8085097439754607	10.0	2648433.0	aminopeptidase B	b2523	['AMPTASECG', 'AMPTASEPG']
iscX	1.5703024071173295	10.0	2649894.0	Fe(2+) donor and activity modulator for cysteine desulfurase	b2524
fdx	1.9273866726929372	10.0	2650112.0	[2Fe-2S] ferredoxin	b2525
hscA	1.7892236864313023	10.0	2650443.0	DnaK-like molecular chaperone specific for IscU	b2526
hscB	1.8680837690321206	10.0	2652310.0	HscA co-chaperone, J domain-containing protein Hsc56; IscU-specific chaperone HscAB	b2527
iscA	1.8129000258806205	10.0	2653184.0	FeS cluster assembly protein	b2528	['I4FE4ST', 'I2FE2ST']
iscU	1.8859238505759717	10.0	2653261.0	iron-sulfur cluster assembly scaffold protein	b2529	['I2FE2SS', 'I2FE2ST', 'I2FE2SS2', 'I4FE4SR', 'I2FE2SR', 'I4FE4ST']
iscS	1.7869724884537839	10.0	2654208.0	cysteine desulfurase (tRNA sulfurtransferase), PLP-dependent	b2530	['I2FE2SS', 'I2FE2SS2', 'I2FE2SR', 'MOADSUx', 'THZPSN3', 'ICYSDS']
iscR	1.70635143352644	10.0	2655001.0	isc operon transcriptional repressor; suf operon transcriptional activator; oxidative stress- and iron starvation-inducible; autorepressor	b2531
trmJ	1.976982392151866	10.0	2656256.0	tRNA mC32,mU32 2'-O-methyltransferase, SAM-dependent	b2532
suhB	1.7068598860479998	10.0	2656800.0	inositol monophosphatase	b2533	['MI1PP', 'G2PP']
yfhR	2.066729128676036	10.0	2658304.0	putative S9 family prolyl oligopeptidase	b2534
csiE	1.9469258945407184	10.0	2658793.0	stationary phase inducible protein	b2535
hcaT	1.6544964398882394	10.0	2660352.0	putative 3-phenylpropionic transporter	b2536	['PPPNt2rpp']
iroK	1.8029953808619092	10.0	2661376.0	3-hydroxypropionic acid resistance peptide	b4706
hcaR	1.9042397522757872	10.0	2661364.0	hca operon transcriptional regulator	b2537
hcaE	1.7176870021806163	10.0	2662400.0	3-phenylpropionate dioxygenase, large (alpha) subunit	b2538	['PPPNDO', 'CINNDO']
hcaF	1.8067665058208504	10.0	2663748.0	3-phenylpropionate dioxygenase, small (beta) subunit	b2539	['PPPNDO', 'CINNDO']
hcaC	1.9879190709760561	10.0	2664448.0	3-phenylpropionate dioxygenase, ferredoxin subunit	b2540	['PPPNDO', 'CINNDO']
hcaB	1.609625322291715	10.0	2664583.0	2,3-dihydroxy-2,3-dihydrophenylpropionate dehydrogenase	b2541	['DHCIND', 'DHPPD']
hcaD	1.7900118761143486	10.0	2666496.0	phenylpropionate dioxygenase, ferredoxin reductase subunit	b2542	['PPPNDO', 'CINNDO']
yphA	1.7783217119717523	10.0	2666704.0	DoxX family inner membrane protein	b2543
yphB	1.9078106346050716	10.0	2667174.0	mutarotase superfamily protein, YphB family	b2544
yphC	1.7905538606628055	10.0	2668544.0	putative Zn-dependent NAD(P)-binding oxidoreductase	b2545
yphD	1.8018602864084234	10.0	2669185.0	putative sugar ABC transporter permease	b2546
yphE	1.5764525001315697	10.0	2670592.0	putative sugar ABC transporter ATPase	b2547
yphF	1.9087578342507105	10.0	2672640.0	putative sugar ABC transporter periplasmic binding protein	b2548
yphG	1.7174889024422266	10.0	2672822.0	DUF4380 domain-containing TPR repeat protein	b2549
yphH	1.8831095146060954	10.0	2676736.0	putative DNA-binding transcriptional regulator	b2550
glyA	1.9931026727025407	10.0	2678784.0	serine hydroxymethyltransferase	b2551	['THRAi', 'ALATA_L2', 'ALATA_D2', 'GHMT2r', 'THRA2i', 'THFAT']
hmp	1.9210318859641038	10.0	2679193.0	fused nitric oxide dioxygenase/dihydropteridine reductase 2	b2552	['NODOy', 'NODOx']
glnB	1.7811056167158632	10.0	2680428.0	regulatory protein P-II for glutamine synthetase	b2553
glrR	1.7340948210362224	10.0	2680832.0	response regulator regulating glmY sRNA in two-component system with sensor protein GlrK	b2554
yfhG	1.7945494482690023	10.0	2682151.0	putative outer membrane protein modulating the QseEF response	b2555
glrK	1.9408254410490922	10.0	2683029.0	sensor protein kinase regulating glmY sRNA in two-component system with response regulator GlrR	b2556
purL	1.8305837254322839	10.0	2686976.0	phosphoribosylformyl-glycineamide synthetase	b2557	['PRFGS']
mltF	1.8235260901304582	10.0	2689159.0	membrane-bound lytic transglycosylase F, murein hydrolase	b2558	['MLTGY1pp', 'MLTGY4pp', 'MLTGY3pp', 'MLTGY2pp']
tadA	1.7357047925485196	10.0	2691072.0	tRNA-specific adenosine deaminase	b2559
pgpC	1.8820943950193376	10.0	2691273.0	phosphatidylglycerophosphatase C, membrane bound	b2560
yfhH	1.8587797702486675	10.0	2692117.0	putative DNA-binding transcriptional regulator	b2561
yfhL	2.190470597244927	10.0	2693120.0	putative 4Fe-4S cluster-containing protein	b2562
shoB	2.196269285972343	10.0	2693504.0	toxic membrane protein	b4687
acpS	1.9498684161625477	10.0	2693976.0	holo-[acyl-carrier-protein] synthase 1	b2563	['ACPS1']
pdxJ	1.9720141921004561	10.0	2694356.0	pyridoxine 5'-phosphate synthase	b2564	['PDX5PS']
recO	1.830378399457809	10.0	2695168.0	gap repair protein	b2565
era	1.8026073815227261	10.0	2695839.0	membrane-associated, 16S rRNA-binding GTPase	b2566
rnc	2.070609789593614	10.0	2697216.0	RNase III	b2567
lepB	1.8329086472355707	10.0	2697693.0	leader peptidase (signal peptidase I)	b2568
lepA	1.8540550508894629	10.0	2698683.0	back-translocating elongation factor EF4, GTPase	b2569
rseB	1.6961946568629036	10.0	2701312.0	anti-sigma E factor, binds RseA	b2571
rseA	1.5615508729137784	10.0	2702112.0	anti-sigma factor	b2572
rpoE	2.1489592940567763	10.0	2703360.0	RNA polymerase sigma E factor	b2573
nadB	2.0022396558674904	10.0	2703778.0	quinolinate synthase, L-aspartate oxidase (B protein) subunit	b2574	['ASPO3', 'ASPO6', 'ASPO5', 'ASPO4']
trmN	2.0054701241914055	10.0	2705408.0	tRNA1(Val) (adenine(37)-N6)-methyltransferase	b2575
srmB	1.7133522835474007	10.0	2707456.0	ATP-dependent RNA helicase	b2576
yfiE	1.8749079463813334	10.0	2707797.0	putative DNA-binding transcriptional regulator	b2577
eamB	1.8019617036230635	10.0	2708781.0	cysteine and O-acetylserine exporter	b2578	['ACSERtpp', 'CYStpp']
grcA	2.0997797128970634	10.0	2709504.0	autonomous glycyl radical cofactor	b2579	['OBTFL', 'PFL']
ung	2.1957791817984877	10.0	2710112.0	uracil-DNA-glycosylase	b2580
yfiF	1.6681874955973346	10.0	2711552.0	putative methyltransferase	b2581
trxC	1.7970825927755252	10.0	2712093.0	thioredoxin 2	b2582	['PAPSR', 'TRDR', 'RNDR1', 'METSOXR2', 'RNDR2', 'RNDR4', 'METSOXR1', 'RNDR3', 'THIORDXi', 'DSBDR']
yfiP	1.7187092686188474	10.0	2712581.0	DTW domain protein	b2583
pka	1.7862727829035632	10.0	2713311.0	protein lysine acetyltransferase	b2584
pssA	2.044080492612824	10.0	2716085.0	phosphatidylserine synthase; CDP-diacylglycerol-serine O-phosphatidyltransferase	b2585	['PSSA141', 'PSSA140', 'PSSA180', 'PSSA161', 'PSSA120', 'PSSA160', 'PSSA181']
yfiM	2.0947869230880514	10.0	2717696.0	putative lipoprotein	b2586
kgtP	1.817259350012482	10.0	2717806.0	alpha-ketoglutarate transporter	b2587	['AKGt2rpp']
clpB	1.9346897378750345	10.0	2724958.0	protein disaggregation chaperone	b2592
yfiH	1.7836158295210647	10.0	2727936.0	UPF0124 family protein	b2593
rluD	2.0183251313593997	10.0	2728389.0	23S rRNA pseudouridine(1911,1915,1917) synthase	b2594
bamD	1.663072785914824	10.0	2729984.0	BamABCDE complex OM biogenesis lipoprotein	b2595
raiA	2.106936277130344	10.0	2730512.0	cold shock protein associated with 30S ribosomal subunit	b2597
pheL	2.444296646701498	10.0	2730957.0	pheA gene leader peptide	b2598
pheA	1.9596907881731287	10.0	2732032.0	chorismate mutase and prephenate dehydratase, P-protein	b2599	['CHORM', 'PPNDH']
tyrA	1.8370586306273609	10.0	2732306.0	fused chorismate mutase T/prephenate dehydrogenase	b2600	['CHORM', 'PPND']
aroF	2.0055050641156336	10.0	2734080.0	3-deoxy-D-arabino-heptulosonate-7-phosphate synthase, tyrosine-repressible	b2601	['DDPA']
yfiL	2.2636431335968115	10.0	2734718.0	lipoprotein	b2602
yfiR	1.9448648396301327	10.0	2735233.0	putative periplasmic inhibitor of YfiN activity	b2603
yfiN	1.9036451330000737	10.0	2736128.0	putative membrane-anchored diguanylate cyclase	b2604
yfiB	2.2977679091434338	10.0	2736983.0	OM lipoprotein putative positive effector of YfiN activity	b2605
rplS	1.809955545203558	10.0	2737541.0	50S ribosomal subunit protein L19	b2606
trmD	2.1829042493486517	10.0	2738176.0	tRNA m(1)G37 methyltransferase, SAM-dependent	b2607
rimM	2.114096821187555	10.0	2738728.0	ribosome maturation factor	b2608
rpsP	2.2363226938365055	10.0	2739295.0	30S ribosomal subunit protein S16	b2609
ffh	2.1163827834562405	10.0	2740224.0	Signal Recognition Particle (SRP) component with 4.5S RNA (ffs)	b2610
ypjD	1.8834749964821431	10.0	2741320.0	cytochrome c assembly protein family inner membrane protein	b2611
yfjD	1.6938832914261013	10.0	2742272.0	UPF0053 family inner membrane protein	b4461
grpE	1.730127992420367	10.0	2743473.0	heat shock protein	b2614
nadK	1.9069068239237545	10.0	2744320.0	NAD kinase	b2615	['NADK']
recN	1.7162167870251799	10.0	2745153.0	recombination and repair protein	b2616
bamE	2.107519835163063	10.0	2746963.0	lipoprotein component of BamABCDE OM biogenesis complex	b2617
ratB	1.8684610758163713	10.0	2747392.0	UPF0125 family protein	b2618
ratA	1.881754444938957	10.0	2747646.0	toxic UPF0083 family protein inhibitor of 70S ribosome formation	b2619
smpB	1.9769161040857988	10.0	2748416.0	tmRNA-binding trans-translation protein	b2620
intA	2.221638202840363	10.0	2750464.0	CP4-57 prophage; integrase	b2622
yfjH	2.1096075643318404	10.0	2751002.0	CP4-57 prophage; uncharacterized protein	b2623
alpA	2.3324958402487037	10.0	2752002.0	CP4-57 prophage; DNA-binding transcriptional activator	b2624
yfjI	2.3845717712764194	10.0	2752512.0	CP4-57 prophage; uncharacterized protein	b2625
yfjJ	2.4975355412574847	10.0	2753905.0	CP4-57 prophage; uncharacterized protein	b2626
yfjK	2.227024726166811	10.0	2754709.0	radiation resistance protein; DEAD/H helicase-like protein; CP4-57 putative defective prophage	b2627
yfjL	2.0392137719659758	10.0	2756895.0	CP4-57 putative defective prophage, DUF4297/DUF1837 polymorphic toxin family protein	b2628
yfjM	1.760566401511438	10.0	2758871.0	CP4-57 prophage; uncharacterized protein	b2629
rnlA	2.078019591066325	10.0	2759276.0	CP4-57 prophage; RNase LS	b2630
rnlB	1.9354796326422237	10.0	2760704.0	CP4-57 prophage; uncharacterized protein	b2631
yfjP	1.662938275491759	10.0	2761068.0	CP4-57 prophage; 50S ribosome-binding GTPase family protein	b2632
yfjQ	1.5452334511353278	10.0	2762752.0	CP4-57 prophage; uncharacterized protein	b2633
yfjR	1.8568891416236832	10.0	2763061.0	CP4-57 prophage; putative DNA-binding transcriptional regulator	b2634
ypjK	2.1422932457836024	10.0	2763803.0	CP4-57 prophage; putative inner membrane protein	b2635
yfjS	2.009253394004875	10.0	2764039.0	CP4-57 prophage; uncharacterized protein	b2636
yfjT	1.7500821234205526	10.0	2764800.0	CP4-57 prophage; putative periplasmic protein	b2637
yfjU	2.2269775971548613	10.0	2765360.0	No_gene_product	b2638
yfjV	1.7736508341417458	10.0	2765525.0	No_gene_product	b2641
yfjW	2.110738907708865	10.0	2766676.0	CP4-57 prophage; putative inner membrane protein	b2642
ypjI	2.1213294571009347	10.0	2768903.0	No_gene_product	b4644
yfjX	1.7942349889509515	10.0	2769277.0	CP4-57 prophage; putative antirestriction protein	b2643
yfjY	1.9867813157351883	10.0	2769744.0	CP4-57 prophage; putative DNA repair protein	b2644
ypjJ	1.8966006230761865	10.0	2770432.0	uncharacterized protein	b4548
yfjZ	1.8961369483396855	10.0	2770473.0	CP4-57 prophage; antitoxin of the YpjF-YfjZ toxin-antitoxin system	b2645
ypjF	2.0472502267975417	10.0	2770944.0	CP4-57 prophage; toxin of the YpjF-YfjZ toxin-antitoxin system	b2646
ypjA	2.0031257170555405	10.0	2771504.0	adhesin-like autotransporter	b2647
pinH	2.0483652868339237	10.0	2776576.0	No_gene_product	b2648
ypjC	1.9929542059481864	10.0	2777088.0	No_gene_product	b2650
ygaQ	2.0206048494078126	10.0	2779755.0	No_gene_product	b4462
csiD	1.9949011900972995	10.0	2783232.0	carbon starvation protein	b2659
lhgO	2.0004276240629415	10.0	2783340.0	L-2-hydroxyglutarate oxidase	b2660
gabD	1.7534079406785106	10.0	2785280.0	succinate-semialdehyde dehydrogenase I, NADP-dependent	b2661	['SSALy']
gabT	1.64393832734926	10.0	2787328.0	4-aminobutyrate aminotransferase, PLP-dependent	b2662	['ABTA']
gabP	1.837289355196109	10.0	2787611.0	gamma-aminobutyrate transporter	b2663	['ABUTt2pp']
csiR	1.5286593125811876	10.0	2789376.0	transcriptional repressor of csiD	b2664
ygaU	1.791867459685269	10.0	2789695.0	uncharacterized protein	b2665
yqaE	2.0795530917082488	10.0	2790228.0	cyaR sRNA-regulated protein	b2666
ygaV	1.6397732707227504	10.0	2790569.0	tributyltin-inducible repressor of ygaVP	b2667
ygaP	1.945113967348824	10.0	2790878.0	DUF2892 family inner membrane rhodanese	b2668
stpA	1.7308363670323061	10.0	2791449.0	DNA binding protein, nucleoid-associated	b2669
alaE	2.0983842341608536	10.0	2792522.0	alanine exporter, alanine-inducible, stress-responsive	b2670
ygaC	2.0298266947331007	10.0	2793008.0	uncharacterized protein	b2671
ygaM	1.5004550238719991	10.0	2793504.0	putative membrane-anchored DUF883 family ribosome-binding protein	b2672
nrdH	1.8555170594668606	10.0	2794081.0	hydrogen donor for NrdEF electron transport system; glutaredoxin-like protein	b2673
nrdI	1.844264879870207	10.0	2794323.0	NrdEF cluster assembly flavodoxin	b2674
nrdE	1.906482256520089	10.0	2794706.0	ribonucleoside-diphosphate reductase 2, alpha subunit	b2675	['RNDR3b', 'RNDR1b', 'RNDR4b', 'RNDR2b']
nrdF	2.0479235151669672	10.0	2797568.0	ribonucleoside-diphosphate reductase 2, beta subunit, ferritin-like protein	b2676	['RNDR3b', 'RNDR1b', 'RNDR4b', 'RNDR2b']
proV	1.7335231674958045	10.0	2798173.0	glycine betaine/proline ABC transporter periplasmic binding protein	b2677	['PROabcpp', 'CRNDabcpp', 'CRNabcpp', 'CTBTabcpp']
proW	1.5029870007318862	10.0	2799616.0	glycine betaine/proline ABC transporter permease	b2678	['PROabcpp', 'CRNDabcpp', 'CRNabcpp', 'CTBTabcpp']
proX	2.02553918739593	10.0	2800490.0	glycine betaine/proline ABC transporter periplasmic binding protein; cold shock protein	b2679	['PROabcpp', 'CRNDabcpp', 'CRNabcpp', 'CTBTabcpp']
ygaY	1.817898571690894	10.0	2801674.0	No_gene_product	b2681
ygaZ	1.943203770444198	10.0	2803712.0	putative L-valine exporter, norvaline resistance protein	b2682	['VALt2rpp']
ygaH	2.2905304076650532	10.0	2803712.0	putative L-valine exporter, norvaline resistance protein	b2683	['VALt2rpp']
mprA	2.2800057424949087	10.0	2804128.0	transcriptional repressor of microcin B17 synthesis and multidrug efflux	b2684
emrA	1.9847517618756896	10.0	2805760.0	multidrug efflux system	b2685
emrB	1.7343668931302534	10.0	2805974.0	multidrug efflux system protein	b2686
luxS	2.173830857604784	10.0	2807808.0	S-ribosylhomocysteine lyase	b2687	['RHCCE']
gshA	2.0016647692453904	10.0	2808241.0	glutamate-cysteine ligase	b2688	['GLUCYS']
yqaA	2.1390544134695846	10.0	2809870.0	COG1238 family inner membrane protein	b2689
yqaB	2.1496309574844394	10.0	2810295.0	fructose-1-P and 6-phosphogluconate phosphatase	b2690	['PGMT']
csrA	2.0635012056547324	10.0	2812416.0	pleiotropic regulatory protein for carbon source metabolism	b2696
alaS	2.0611372853013985	10.0	2812739.0	alanyl-tRNA synthetase	b2697	['ALATRS']
recX	1.7420150753707766	10.0	2815497.0	regulatory protein for RecA	b2698
recA	2.148786784349673	10.0	2816066.0	DNA recombination and repair protein; ssDNA-dependent ATPase; synaptase; ssDNA and dsDNA binding protein; ATP-dependent homologous DNA strand exchanger; recombinase A; LexA autocleavage cofactor	b2699
pncC	2.04426003517047	10.0	2817207.0	nicotinamide-nucleotide amidohydrolase; NMN amidohydrolase	b2700
mltB	1.8070801405419605	10.0	2818048.0	membrane-bound lytic murein transglycosylase B	b2701	['MLTGY1pp', 'MLTGY4pp', 'MLTGY3pp', 'MLTGY2pp']
srlA	1.9994397658506395	10.0	2819190.0	glucitol/sorbitol-specific enzyme IIC component of PTS	b2702	['SBTptspp']
srlE	1.791150230390681	10.0	2820096.0	glucitol/sorbitol-specific enzyme IIB component of PTS	b2703	['SBTptspp']
srlB	2.1241253554731228	10.0	2820720.0	glucitol/sorbitol-specific enzyme IIA component of PTS	b2704	['SBTptspp']
srlD	1.8511712080921965	10.0	2821095.0	sorbitol-6-phosphate dehydrogenase	b2705	['SBTPD']
srlM	1.7878759227414742	10.0	2822144.0	sorbitol=responsive srl operon transcriptional activator	b2706
srlR	2.0499494602898953	10.0	2822405.0	sorbitol-inducible srl operon transcriptional repressor	b2707
srlQ	1.573785334852888	10.0	2823171.0	D-arabinose 5-phosphate isomerase	b2708	['A5PISO']
norR	1.6980169412963881	10.0	2824133.0	anaerobic nitric oxide reductase DNA-binding transcriptional activator	b2709
norV	1.9247211932234016	10.0	2826240.0	anaerobic nitric oxide reductase flavorubredoxin	b2710	['NHFRBO']
norW	1.7423595540426664	10.0	2828288.0	NADH:flavorubredoxin oxidoreductase	b2711	['NHFRBO']
hypF	1.6799046712464003	10.0	2828531.0	carbamoyl phosphate phosphatase and [NiFe] hydrogenase maturation protein	b2712
hydN	1.7789932410957185	10.0	2830936.0	formate dehydrogenase-H, [4Fe-4S] ferredoxin subunit	b2713
ascG	1.6733067707258966	10.0	2832384.0	asc operon transcriptional repressor; prpBC operon repressor	b2714
ascF	1.8511163228797887	10.0	2832882.0	cellobiose/arbutin/salicin-specific PTS enzymes, IIB and IC components	b2715	['ARBTptspp']
ascB	1.7021279054138099	10.0	2834432.0	cryptic 6-phospho-beta-glucosidase	b2716
hycI	2.1498473064184176	10.0	2835931.0	protease involved in processing C-terminal end of HycE	b2717
hycH	2.022172343104132	10.0	2836480.0	hydrogenase 3 maturation protein	b2718
hycG	1.8098020900352696	10.0	2836801.0	hydrogenase 3 and formate hydrogenase complex, HycG subunit	b2719	['FHL', 'HYD1pp']
hycF	1.7156074189133272	10.0	2837568.0	formate hydrogenlyase complex iron-sulfur protein	b2720	['FHL', 'HYD1pp']
hycE	1.6913262462281893	10.0	2838120.0	hydrogenase 3, large subunit	b2721	['FHL', 'HYD1pp']
hycD	1.7924387592099627	10.0	2840576.0	hydrogenase 3, membrane subunit	b2722	['FHL', 'HYD1pp']
hycC	1.8112663947745908	10.0	2840773.0	hydrogenase 3, membrane subunit	b2723	['FHL', 'HYD1pp']
hycB	1.9140381658077046	10.0	2842624.0	hydrogenase 3, Fe-S subunit	b2724	['FHL', 'HYD1pp']
hycA	2.0992827619577255	10.0	2843332.0	regulator of the transcriptional regulator FhlA	b2725
hypA	2.046302353076914	10.0	2844005.0	protein involved in nickel insertion into hydrogenases 3	b2726
hypB	1.5855271748963151	10.0	2844672.0	GTP hydrolase involved in nickel liganding into hydrogenases	b2727
hypC	1.598533785664023	10.0	2845222.0	hydrogenase maturation protein	b2728
hypD	1.8742791790003146	10.0	2845494.0	hydrogenase maturation protein	b2729
hypE	1.549582943845409	10.0	2846720.0	carbamoyl dehydratase, hydrogenases 1,2,3 maturation protein	b2730
fhlA	1.8153669374668053	10.0	2847696.0	formate hydrogenlyase transcriptional activator	b2731
ygbA	1.908524073302507	10.0	2849811.0	uncharacterized protein	b2732
mutS	1.7421687739949543	10.0	2850816.0	methyl-directed mismatch repair protein	b2733
pphB	2.2089769949131415	10.0	2853118.0	serine/threonine-specific protein phosphatase 2	b2734
ygbI	1.7171599728176334	10.0	2853825.0	DeoR family putative transcriptional regulator	b2735
ygbJ	1.9790547342821467	10.0	2854912.0	putative dehydrogenase	b2736
ygbK	1.771864455459435	10.0	2855693.0	FliA-regulated DUF1537 family protein	b2737
ygbL	1.7561357081942788	10.0	2856960.0	putative class II aldolase	b2738	['FCLPA']
ygbM	1.6610534410169735	10.0	2857594.0	putative hydroxypyruvate isomerase	b2739
ygbN	2.0543073584861737	10.0	2859008.0	putative transporter	b2740
rpoS	2.0448085028282734	10.0	2859917.0	RNA polymerase, sigma S (sigma 38) factor	b2741
nlpD	1.8954110792206862	10.0	2861056.0	activator of AmiC murein hydrolase activity, lipoprotein	b2742
pcm	1.8478762986509911	10.0	2862251.0	L-isoaspartate protein carboxylmethyltransferase type II	b2743
umpG	1.4372414028264187	10.0	2863104.0	broad specificity 5'(3')-nucleotidase and polyphosphatase	b2744	['NTD5', 'NTD12', 'NTD1', 'NTD4', 'NTD8', 'PPA2', 'NTD3', 'NTD2', 'NTD6', 'PPA', 'NTD7', 'NTD9', 'NTD10', 'NTD11']
truD	1.8622420574681295	10.0	2863613.0	tRNA(Glu) pseudouridine(13) synthase	b2745
ispF	2.0821478260717714	10.0	2864659.0	2C-methyl-D-erythritol 2,4-cyclodiphosphate synthase	b2746	['MECDPS']
ispD	2.137626628224489	10.0	2865152.0	4-diphosphocytidyl-2C-methyl-D-erythritol synthase	b2747	['MEPCT']
ftsB	1.9864932658581924	10.0	2866176.0	cell division protein	b2748
ygbE	1.9870677837290796	10.0	2866688.0	DUF3561 family inner membrane protein	b2749
cysC	1.866257588799493	10.0	2867200.0	adenosine 5'-phosphosulfate kinase	b2750	['ADSK']
cysN	1.6791079386200316	10.0	2867350.0	sulfate adenylyltransferase, subunit 1	b2751	['SADT2']
cysD	1.6072358226035606	10.0	2869248.0	sulfate adenylyltransferase, subunit 2	b2752	['SADT2']
iap	1.7743929493222248	10.0	2869939.0	aminopeptidase in alkaline phosphatase isozyme conversion	b2753
ygbF	1.8616668359787356	10.0	2871927.0	CRISPR adaptation ssRNA endonuclease	b2754
ygbT	2.028786700292822	10.0	2872213.0	multifunctional endonuclease Cas1, CRISPR adaptation protein; DNA repair enzyme	b2755
casE	1.8786833882128087	10.0	2873344.0	CRISPR RNA precursor cleavage enzyme; CRISP RNA (crRNA) containing Cascade antiviral complex protein	b2756
casD	2.0466605679308447	10.0	2873732.0	CRISP RNA (crRNA) containing Cascade antiviral complex protein	b2757
casC	2.242566626681208	10.0	2875392.0	CRISP RNA (crRNA) containing Cascade antiviral complex protein	b2758
casB	2.1576405834638837	10.0	2875513.0	CRISP RNA (crRNA) containing Cascade antiviral complex protein	b2759
casA	2.155089386109486	10.0	2875988.0	CRISP RNA (crRNA) containing Cascade antiviral complex protein	b2760
ygcB	2.12013919556801	10.0	2877911.0	Cascade complex anti-viral R-loop helicase-annealase Cas3	b2761
cysH	2.1654087920087437	10.0	2881536.0	phosphoadenosine phosphosulfate reductase; PAPS reductase, thioredoxin dependent	b2762	['PAPSR', 'PAPSR2']
cysI	2.0282739829108505	10.0	2881745.0	sulfite reductase, beta subunit, NAD(P)-binding, heme-binding	b2763	['FMNRx2', 'FADRx2', 'FLVR', 'SULRi']
cysJ	1.7726304691367019	10.0	2883584.0	sulfite reductase, alpha subunit, flavoprotein	b2764	['FMNRx2', 'FADRx2', 'FLVR', 'SULRi']
queD	2.099714746475452	10.0	2885632.0	6-pyruvoyl tetrahydrobiopterin synthase (PTPS)	b2765	['CPH4S']
ygcN	1.7028164901292564	10.0	2886015.0	putative oxidoreductase	b2766
ygcO	2.1753685178119864	10.0	2887277.0	putative 4Fe-4S cluster-containing protein	b2767
ygcP	1.8508067298089006	10.0	2887680.0	putative antiterminator regulatory protein	b2768
ygcQ	1.7480069126176223	10.0	2888277.0	putative flavoprotein	b2769
ygcR	1.7036954320678503	10.0	2889728.0	putative flavoprotein	b2770
ygcS	1.790411652489027	10.0	2889891.0	putative MFS sugar transporter; membrane protein	b2771
ygcU	1.8838751295641019	10.0	2891776.0	putative FAD-linked oxidoreductase	b4463
ygcW	1.8581785176087273	10.0	2892846.0	putative SDR family oxidoreductase	b2774
yqcE	2.011599538316756	10.0	2893950.0	putative MFS transporter, inner membrane protein	b2775
ygcE	1.9435802733507157	10.0	2895254.0	putative kinase	b2776
queE	1.944723426345767	10.0	2898105.0	7-carboxy-7-deazaguanine synthase; queosine biosynthesis	b2777
yqcG	2.2217078636184753	10.0	2898944.0	membrane stress resistance protein	b4682
ygcG	2.2268078203409156	10.0	2899069.0	TPM domain protein, putative phosphatase	b2778
eno	2.1591249636407213	10.0	2900001.0	enolase	b2779	['ENO']
pyrG	1.9736541875476799	10.0	2901387.0	CTP synthetase	b2780	['CTPS2']
mazG	2.0652549815092933	10.0	2903252.0	nucleoside triphosphate pyrophosphohydrolase	b2781	['NTPP8', 'NTPP6', 'NTPP7', 'NTPP1', 'NTPP3', 'NTPP4', 'NTPP5', 'NTPP2']
mazF	2.15361831457804	10.0	2904114.0	mRNA interferase toxin, antitoxin is MazE	b2782
mazE	1.715639523733539	10.0	2904576.0	antitoxin of the ChpA-ChpR toxin-antitoxin system	b2783
relA	1.7671034108499688	10.0	2904775.0	(p)ppGpp synthetase I/GTP pyrophosphokinase	b2784	['GTPDPK', 'GDPDPK']
rlmD	1.6926285622018977	10.0	2908160.0	23S rRNA m(5)U1939 methyltransferase, SAM-dependent	b2785
barA	1.7775333249749763	10.0	2908415.0	hybrid sensory histidine kinase, in two-component regulatory system with UvrY	b2786
gudD	1.6706747540897777	10.0	2912256.0	D-glucarate dehydratase 1	b2787	['GLCRD']
gudX	1.8305334274586709	10.0	2912764.0	glucarate dehydratase-related protein, substrate unknown	b2788	['GLCRD']
gudP	1.7906785540028232	10.0	2914304.0	putative D-glucarate transporter	b2789	['GALCTt2rpp', 'GLCRt2rpp', 'GLYCAt2rpp']
yqcA	2.0255386849365964	10.0	2915893.0	short-chain flavodoxin, FMN-binding	b2790
truC	1.8523305782115982	10.0	2916360.0	tRNA(Ile1,Asp) pseudouridine(65) synthase	b2791
yqcC	1.7904462306219482	10.0	2917376.0	DUF446 family protein	b2792
syd	1.8492384927450978	10.0	2918400.0	SecY-interacting protein	b2793
queF	2.1355780477114776	10.0	2918706.0	7-cyano-7-deazaguanine reductase (NADPH-dependent)	b2794	['CDGR']
ygdH	1.7022150543551795	10.0	2919666.0	UPF0717 family protein	b2795
sdaC	1.9767777292675823	10.0	2922496.0	putative serine transporter	b2796	['SERt2rpp']
sdaB	1.850936662652123	10.0	2922934.0	L-serine dehydratase 2	b2797	['SERD_L']
ygdG	1.5715026775326175	10.0	2924544.0	Ssb-binding protein, misidentified as ExoIX	b2798
fucO	1.820574218201413	10.0	2925223.0	L-1,2-propanediol oxidoreductase	b2799	['LCARS']
fucA	1.9816394782788955	10.0	2926592.0	L-fuculose-1-phosphate aldolase	b2800	['FCLPA']
fucP	2.1197841911980735	10.0	2928640.0	L-fucose transporter	b2801	['FUCtpp']
fucI	1.9851069553562841	10.0	2928942.0	L-fucose isomerase	b2802	['FCI']
fucK	1.9537939762583463	10.0	2930796.0	L-fuculokinase	b2803	['FCLK']
fucU	1.8313416840827397	10.0	2932246.0	L-fucose mutarotase	b2804
fucR	2.0435837582033365	10.0	2932736.0	l-fucose operon activator	b2805
rlmM	1.8695601341537167	10.0	2933501.0	23S rRNA C2498 2'-O-ribose methyltransferase, SAM-dependent	b2806
ygdD	1.7365327628741625	10.0	2934784.0	UPF0382 family inner membrane protein	b2807
gcvA	1.802795270386786	10.0	2935008.0	glycine cleavage system transcriptional activator; autorepressor	b2808
ygdI	1.9153468805134337	10.0	2936320.0	DUF903 family verified lipoprotein	b2809
csdA	1.6107638823560466	10.0	2936832.0	cysteine sulfinate desulfinase	b2810	['CYSSADS']
csdE	1.6737035822320248	10.0	2937900.0	CsdA-binding activator; Fe-S protein	b2811
tcdA	1.8606460432936212	10.0	2938880.0	tRNA threonylcarbamoyladenosine dehydratase; sulfur acceptor for CsdA	b2812
mltA	1.7732666430576165	10.0	2939439.0	membrane-bound lytic murein transglycosylase A	b2813	['MLTGY1pp', 'MLTGY4pp', 'MLTGY3pp', 'MLTGY2pp']
amiC	1.8725051001682265	10.0	2941115.0	N-acetylmuramoyl-L-alanine amidase	b2817	['AGM4PApp', 'AGM3PApp']
argA	1.882420209961241	10.0	2942976.0	amino acid N-acetyltransferase and inactive acetylglutamate kinase	b2818	['ACGS']
recD	1.8209475650439897	10.0	2943993.0	exonuclease V (RecBCD complex), alpha chain	b2819
recB	1.790016459064706	10.0	2949120.0	exonuclease V (RecBCD complex), beta subunit	b2820
ptrA	1.9567373474037917	10.0	2949354.0	protease III	b2821
recC	1.8496624028895612	10.0	2952418.0	exonuclease V (RecBCD complex), gamma chain	b2822
ppdC	2.0113219144639443	10.0	2955799.0	putative prepilin peptidase-dependent protein	b2823
ygdB	1.8949405855568064	10.0	2956107.0	DUF2509 family protein	b2824
ppdB	1.725419693080144	10.0	2956511.0	putative prepilin peptidase-dependent protein	b2825
ppdA	1.951965379374657	10.0	2957312.0	putative prepilin peptidase-dependent protein	b2826
thyA	1.9972747122536088	10.0	2957719.0	thymidylate synthetase	b2827	['TMDS']
lgt	1.61170834615532	10.0	2959360.0	phosphatidylglycerol-prolipoprotein diacylglyceryl transferase	b2828
ptsP	1.809936403124542	10.0	2959546.0	PEP-protein phosphotransferase enzyme I; GAF domain containing protein	b2829
rppH	1.8928322967108464	10.0	2961805.0	RNA pyrophosphohydrolase	b2830
mutH	1.9428372211210487	10.0	2963456.0	methyl-directed mismatch repair protein	b2831
ygdQ	1.8302580508299129	10.0	2963778.0	UPF0053 family inner membrane protein	b2832
ygdR	2.101024754319449	10.0	2964629.0	DUF903 family verified lipoprotein	b2833
tas	1.733045011794051	10.0	2965504.0	putative NADP(H)-dependent aldo-keto reductase	b2834
lplT	1.7713071999795953	10.0	2966027.0	lysophospholipid transporter	b2835	['2AGPA180tipp', '2AGPG120tipp', '2AGPE161tipp', '2AGPG140tipp', '2AGPA181tipp', '2AGPA140tipp', '2AGPE180tipp', '2AGPG160tipp', '2AGPA141tipp', '2AGPE120tipp', '2AGPE181tipp', '2AGPG161tipp', '2AGPE140tipp', '2AGPG180tipp', '2AGPG141tipp', '2AGPE141tipp', '2AGPA160tipp', '2AGPG181tipp', '2AGPE160tipp', '2AGPA161tipp', '2AGPA120tipp']
aas	1.8434525308825076	10.0	2967213.0	fused 2-acylglycerophospho-ethanolamine acyl transferase/acyl-acyl carrier protein synthetase	b2836	['2AGPGAT120', '2AGPGAT140', '2AGPEAT141', '2AGPEAT140', 'AACPS8', 'AACPS1', 'AACPS9', '2AGPGAT180', '2AGPEAT160', '2AGPGAT141', 'AACPS6', '2AGPEAT161', 'AACPS2', '2AGPEAT120', 'AACPS3', '2AGPGAT181', 'AACPS7', '2AGPGAT160', 'AACPS4', '2AGPEAT180', '2AGPGAT161', 'AACPS5', '2AGPEAT181']
galR	1.764234188663038	10.0	2969957.0	galactose-inducible d-galactose regulon transcriptional repressor; autorepressor	b2837
lysA	1.726288372312176	10.0	2971648.0	diaminopimelate decarboxylase, PLP-binding	b2838	['DAPDC']
lysR	1.9132511216170838	10.0	2972379.0	transcriptional activator of lysA; autorepressor	b2839
ygeA	1.8831285089002165	10.0	2973696.0	Asp/Glu_racemase family protein	b2840
araE	2.106122935411381	10.0	2974122.0	arabinose transporter	b2841	['ARBt2rpp']
kduD	1.738047188912276	10.0	2975855.0	2-dehydro-3-deoxy-D-gluconate 5-dehydrogenase; KDG oxidoreductase; 20-ketosteroid reductase	b2842
kduI	1.846294474188891	10.0	2976646.0	hexuronate isomerase	b2843
yqeF	1.7922870438352407	10.0	2977792.0	short chain acyltransferase	b2844
yqeG	2.114743856614436	10.0	2979840.0	putative transporter	b2845
yqeH	2.1655112603742044	10.0	2980894.0	putative LuxR family transcriptional regulator	b2846
yqeI	2.2241114881111597	10.0	2981888.0	putative transcriptional regulator	b2847
yqeJ	2.1730323796498427	10.0	2982662.0	uncharacterized protein	b2848
yqeL	2.3530356674840416	10.0	2983177.0	uncharacterized protein	b4683
yqeK	2.5147971094099946	10.0	2983293.0	uncharacterized protein	b2849
ygeF	2.451944122616879	10.0	2983936.0	No_gene_product	b2850
ygeG	2.2753585977623625	10.0	2984626.0	SycD-like chaperone family TPR-repeat-containing protein	b2851
ygeH	2.0586344540823194	10.0	2985452.0	putative transcriptional regulator	b2852
ygeI	2.045776597420461	10.0	2987008.0	uncharacterized protein	b2853
pbl	2.02403855214054	10.0	2987297.0	No_gene_product	b2854
ygeK	1.8196411160343129	10.0	2988032.0	No_gene_product	b2856
ygeN	2.272127359307306	10.0	2988672.0	No_gene_product	b2858
ygeO	2.2344228659210374	10.0	2989320.0	No_gene_product	b2859
ygeQ	2.3489773643843255	10.0	2992128.0	No_gene_product	b2863
ygeR	1.7561640592908547	10.0	2992494.0	LysM domain-containing M23 family putative peptidase; septation lipoprotein	b2865
xdhA	1.9291545087362958	10.0	2993703.0	xanthine dehydrogenase, molybdenum binding subunit	b2866	['XAND', 'HXAND']
xdhB	1.7546982585826554	10.0	2996224.0	xanthine dehydrogenase, FAD-binding subunit	b2867	['XAND', 'HXAND']
xdhC	1.7254042117201005	10.0	2996847.0	xanthine dehydrogenase, Fe-S binding subunit	b2868	['XAND', 'HXAND']
ygeV	1.9941137453679214	10.0	2998272.0	putative sigma-54-interacting transcriptional activator	b2869
ygeW	1.9870338428800243	10.0	3000320.0	putative carbamoyltransferase	b2870
ygeX	1.7908145542633782	10.0	3000868.0	2,3-diaminopropionate ammonia lyase, PLP-dependent	b2871	['DAPAL']
ygeY	1.9605502390651932	10.0	3002368.0	putative peptidase	b2872
hyuA	1.853915555888947	10.0	3003386.0	D-stereospecific phenylhydantoinase	b2873
yqeA	2.1746763878334976	10.0	3004819.0	putative amino acid kinase	b2874	['CBMKr']
yqeB	1.8683940111525894	10.0	3006464.0	XdhC-CoxI family protein with NAD(P)-binding Rossman fold	b2875
yqeC	2.1535403115370837	10.0	3007645.0	putative selenium-dependent hydroxylase accessory protein	b2876
mocA	2.0100301162022536	10.0	3008518.0	CTP:molybdopterin cytidylyltransferase	b2877	['MOCDS']
ygfK	1.8809667044816412	10.0	3009418.0	putative Fe-S subunit oxidoreductase subunit	b2878
ssnA	2.030063703257097	10.0	3012608.0	putative chlorohydrolase/aminohydrolase	b2879
ygfM	1.888176081841962	10.0	3014656.0	putative oxidoreductase	b2880
xdhD	1.8521683771283137	10.0	3014674.0	putative hypoxanthine oxidase, molybdopterin-binding/Fe-S binding	b2881
xanQ	2.110532281688494	10.0	3017709.0	xanthine permease	b2882	['XANt2pp']
guaD	1.968629044571278	10.0	3019124.0	guanine deaminase	b2883	['GUAD']
ygfQ	1.906137605309594	10.0	3020479.0
ygfS	1.8838891196768275	10.0	3021882.0	putative 4Fe-4S ferredoxin-type oxidoreductase subunit	b2886
ygfT	1.7304326127528111	10.0	3022848.0	putative oxidoreductase, Fe-S subunit/nucleotide-binding subunit	b2887
uacT	1.9761069156957092	10.0	3024725.0	uric acid permease	b2888
yqfG	1.8854864243928082	10.0	3026175.0	uncharacterized protein	b4684
idi	1.9621421360776936	10.0	3026944.0	isopentenyl diphosphate isomerase	b2889	['IPDDI']
lysS	1.878411895334385	10.0	3027015.0	lysine tRNA synthetase, constitutive	b2890	['LYSTRS']
prfB	1.8626340077518886	10.0	3028992.0	peptide chain release factor RF-2	b2891
recJ	1.771920709107288	10.0	3031040.0	ssDNA exonuclease, 5' --> 3'-specific	b2892
dsbC	1.9031027803664964	10.0	3031470.0	protein disulfide isomerase II	b2893	['TDSR1', 'DSBCGT']
xerD	1.9442333690765843	10.0	3033088.0	site-specific tyrosine recombinase	b2894
fldB	1.7884972108194117	10.0	3033213.0	flavodoxin 2	b2895	['RNTR1c2', 'MECDPDH5', 'POR5', 'RNTR2c2', 'RNTR3c2', 'RNTR4c2', 'FLDR2']
cptA	1.9588369719885725	10.0	3033774.0	toxin of CptAB toxin-antitoxin pair	b2896
sdhE	1.785259746841983	10.0	3034162.0	flavinator of succinate dehydrogenase; antitoxin of CptAB toxin-antitoxin pair	b2897
ygfZ	1.7616318724993973	10.0	3035136.0	iron-sulfur cluster repair protein, plumbagin resistance	b2898
yqfA	1.8011810458874573	10.0	3035847.0	hemolysin III family HylIII inner membrane protein	b2899
yqfB	1.9558690941940606	10.0	3036672.0	UPF0267 family protein	b2900
bglA	1.9494777309520601	10.0	3037020.0	6-phospho-beta-glucosidase A	b2901	['AB6PGH']
ygfF	1.666493498879431	10.0	3039232.0	putative NAD(P)-dependent oxidoreductase	b2902
gcvP	1.7049359099153598	10.0	3039526.0	glycine decarboxylase, PLP-dependent, subunit P of glycine cleavage complex	b2903	['GLYCL']
gcvH	1.6397924608042107	10.0	3042518.0	glycine cleavage complex lipoylprotein	b2904	['GLYCL']
gcvT	1.9198563651809946	10.0	3043328.0	aminomethyltransferase, tetrahydrofolate-dependent, subunit (T protein) of glycine cleavage complex	b2905	['GLYCL']
ubiI	1.8179866440755879	10.0	3045376.0	2-octaprenylphenol hydroxylase, FAD-dependent	b2906
ubiH	1.7749897586258512	10.0	3045698.0	2-octaprenyl-6-methoxyphenol hydroxylase, FAD/NAD(P)-binding	b2907	['OMPHHX']
pepP	1.8377889483442642	10.0	3047424.0	proline aminopeptidase P II	b2908
ygfB	2.0943504724091473	10.0	3048224.0	UPF0149 family protein	b2909
zapA	2.379651513575312	10.0	3048970.0	FtsZ stabilizer	b2910
fau	2.1088256658428346	10.0	3049599.0	5-formyltetrahydrofolate cyclo-ligase family protein	b2912	['FOMETRi']
ibsC	2.1999189551686373	10.0	3050248.0	toxic membrane protein	b4665
serA	1.7371521640325638	10.0	3051520.0	D-3-phosphoglycerate dehydrogenase	b2913	['PGCD']
rpiA	1.6456774191187802	10.0	3052024.0	ribose 5-phosphate isomerase, constitutive	b2914	['RPI']
yqfE	1.7678249778135324	10.0	3053056.0	No_gene_product	b2915
argP	1.8518063697369591	10.0	3053568.0	transcriptional regulator for arginine transport and DNA replication genes; replication initiation inhibitor	b2916
scpA	1.9511777007945756	10.0	3055616.0	methylmalonyl-CoA mutase	b2917	['MMM']
argK	1.7291901103712966	10.0	3056345.0	membrane ATPase/protein kinase	b2918
scpB	1.6404467791033746	10.0	3057664.0	methylmalonyl-CoA decarboxylase, biotin-independent	b2919	['MMCD']
scpC	1.748625134758839	10.0	3058160.0	propionyl-CoA:succinate CoA transferase	b2920	['PPCSCT']
ygfI	1.8152426476069579	10.0	3059712.0	putative DNA-binding transcriptional regulator	b2921
yggE	1.9380635602774823	10.0	3060698.0	oxidative stress defense protein	b2922
argO	2.083867842728468	10.0	3061760.0	arginine transporter	b2923	['LYSt3pp', 'ARGt3pp']
mscS	1.933096474151899	10.0	3062305.0	mechanosensitive channel protein, small conductance	b2924
fbaA	1.903833766826257	10.0	3063808.0	fructose-bisphosphate aldolase, class II	b2925	['FBA', 'FBA3']
pgk	2.1013007308710754	10.0	3065856.0	phosphoglycerate kinase	b2926	['PGK']
epd	2.0965596713176735	10.0	3066030.0	D-erythrose 4-phosphate dehydrogenase	b2927	['E4PD']
yggC	1.8580352905910906	10.0	3067904.0	putative PanK family P-loop kinase	b2928
yggD	1.9038555072235543	10.0	3068044.0	MtlR family putative transcriptional repressor	b2929
yggF	1.7799475981960224	10.0	3068575.0	fructose 1,6 bisphosphatase isozyme	b2930	['FBP']
yggP	1.878548306856925	10.0	3069952.0	putative Zn-binding dehydrogenase	b4465
cmtA	2.0415676943897068	10.0	3072000.0	putative mannitol-specific PTS IIB and IIC components	b2933
cmtB	1.868729268210518	10.0	3072245.0	putative mannitol-specific enzyme IIA component of PTS	b2934
tktA	1.8254844363026441	10.0	3073002.0	transketolase 1, thiamine triphosphate-binding	b2935	['TKT2', 'TKT1']
loiP	2.0224247339315315	10.0	3075271.0	Phe-Phe periplasmic metalloprotease, OM lipoprotein; low salt-inducible; Era-binding heat shock protein	b2936
speB	1.696267766227397	10.0	3076235.0	agmatinase	b2937	['AGMT']
speA	1.9496724790557713	10.0	3077293.0	biosynthetic arginine decarboxylase, PLP-binding	b2938	['ARGDCpp']
yqgB	2.384716532045658	10.0	3079278.0	uncharacterized protein	b2939
yqgC	2.1403692894215114	10.0	3079680.0	uncharacterized protein	b2940
metK	1.8286120627631042	10.0	3080192.0	S-adenosylmethionine synthetase	b2942	['METAT']
galP	1.7655755348879247	10.0	3081642.0	D-galactose transporter	b2943	['GALt2pp', 'GLCt2pp']
yggI	1.7096782675047288	10.0	3083113.0	Zn-dependent metalloprotease-related protein	b2944
endA	1.9726888753386171	10.0	3084288.0	DNA-specific endonuclease I	b2945
rsmE	1.973377421930987	10.0	3084492.0	16S rRNA m(3)U1498 methyltransferase, SAM-dependent	b2946
gshB	1.6962458061229433	10.0	3085236.0	glutathione synthetase	b2947	['GTHS']
yqgE	1.7013572363267704	10.0	3086336.0	uncharacterized protein	b2948
yqgF	1.8947237192285504	10.0	3086858.0	putative Holliday junction resolvase	b2949
yggR	1.9425174629760364	10.0	3088384.0	putative PilT family AAA+ ATPase	b2950
yggS	1.960347120117861	10.0	3088456.0	UPF0001 family protein, PLP-binding	b2951
yggT	2.064670002474872	10.0	3089178.0	putative inner membrane protein; compensates for loss in K+ uptake	b2952
yggU	1.7245222758028047	10.0	3089920.0	UPF0235 family protein	b2953
rdgB	1.7087507585778627	10.0	3090432.0	dITP/XTP pyrophosphatase	b2954	['NTPP11', 'NTPP9', 'NTPP10']
yggW	2.0740326115111163	10.0	3090625.0	HemN family putative oxidoreductase	b2955
yggM	2.02306674353068	10.0	3092480.0	DUF1202 family putative secreted protein	b2956
ansB	2.0025830586090483	10.0	3093040.0	periplasmic L-asparaginase 2	b2957	['GLUNpp', 'ASNNpp']
yggN	1.841754741731067	10.0	3094528.0	DUF2884 family putative periplasmic protein	b2958
yggL	2.3097052938339293	10.0	3095165.0	DUF469 family protein	b2959
trmI	1.937108124277279	10.0	3095491.0	tRNA m(7)G46 methyltransferase, SAM-dependent	b2960
mutY	1.6719062329273946	10.0	3096576.0	adenine DNA glycosylase	b2961
yggX	2.2090843049444704	10.0	3097600.0	oxidative damage protective factor for iron-sulfur proteins	b2962
mltC	1.9198183939391393	10.0	3098624.0	membrane-bound lytic murein transglycosylase C	b2963	['MLTGY1pp', 'MLTGY4pp', 'MLTGY3pp', 'MLTGY2pp']
nupG	2.0104350679667933	10.0	3099072.0	nucleoside transporter	b2964	['ADNt2pp', 'DCYTt2pp', 'INSt2pp', 'URIt2pp', 'DURIt2pp', 'DINSt2pp', 'DGSNt2pp', 'CYTDt2pp', 'DADNt2pp', 'THMDt2pp', 'GSNt2pp']
speC	1.8229490308940262	10.0	3100378.0	ornithine decarboxylase, constitutive	b2965	['ORNDC']
yqgA	2.0480587334139817	10.0	3102911.0	DUF554 family putative inner membrane protein	b2966
yghD	2.064802735147916	10.0	3103948.0	putative membrane-anchored secretion pathway M-type protein	b2968
yghE	1.8559040640603048	10.0	3104768.0	No_gene_product	b2969
yghF	1.8092381677218843	10.0	3105451.0	No_gene_product	b2970
yghG	2.035222532321223	10.0	3106816.0	secretin (GspDbeta) OM localization lipoprotein pilotin	b2971
pppA	2.0137242283653025	10.0	3106901.0	bifunctional prepilin leader peptidase/ methylase	b2972
yghJ	1.920194541404805	10.0	3107908.0
glcA	1.8848776226827766	10.0	3112960.0	glycolate transporter	b2975	['GLYCLTt2rpp', 'L__LACt2rpp', 'D__LACt2pp']
glcB	1.8820248302238838	10.0	3114992.0	malate synthase G	b2976	['MALS']
glcG	1.891360213876898	10.0	3117185.0	DUF336 family protein	b2977
glcF	1.9098599332021187	10.0	3117594.0	glycolate oxidase 4Fe-4S iron-sulfur cluster subunit	b4467	['GLYCTO4', 'GLYCTO2', 'GLYCTO3']
glcE	1.7643739958169458	10.0	3119104.0	glycolate oxidase FAD binding subunit	b4468	['GLYCTO4', 'GLYCTO2', 'GLYCTO3']
glcD	1.8811115731869503	10.0	3121152.0	glycolate oxidase subunit, FAD-linked	b2979	['GLYCTO4', 'GLYCTO2', 'GLYCTO3']
yghO	1.7154137568340255	10.0	3123200.0	No_gene_product	b2981
yghQ	1.7494274805043113	10.0	3125248.0	putative inner membrane polysaccharide flippase	b2983
yghR	1.8776066198475359	10.0	3125812.0	putative ATP-binding protein	b2984
yghS	1.8986704224681346	10.0	3127296.0	putative ATP-binding protein	b2985
yghT	2.011787897763159	10.0	3127489.0	putative ATP-binding protein	b2986
pitB	1.9316045155259562	10.0	3129344.0	phosphate transporter	b2987	['PIt2rpp']
gss	1.8683370454761037	10.0	3130021.0	glutathionylspermidine amidase and glutathionylspermidine synthetase	b2988	['GSPMDA', 'GSPMDS']
yghU	1.8211387306064317	10.0	3132085.0	putative S-transferase	b2989
hybG	1.5273840539195167	10.0	3133074.0	hydrogenase 2 accessory protein	b2990
hybF	2.0035006158309803	10.0	3133440.0	protein involved with the maturation of hydrogenases 1 and 2	b2991
hybE	1.788539138235714	10.0	3133669.0	hydrogenase 2-specific chaperone	b2992
hybD	1.9419935991824449	10.0	3134150.0	maturation protease for hydrogenase 2	b2993
hybC	1.9943044398611498	10.0	3134644.0	hydrogenase 2, large subunit	b2994	['HYD1pp', 'HYD2pp', 'HYD3pp']
hybB	1.8202288700859528	10.0	3136344.0	putative hydrogenase 2 cytochrome b type component	b2995	['HYD1pp', 'HYD2pp', 'HYD3pp']
hybA	1.7573681650720183	10.0	3137536.0	hydrogenase 2 4Fe-4S ferredoxin-type component	b2996	['HYD1pp', 'HYD2pp', 'HYD3pp']
hybO	1.7810762200613053	10.0	3139584.0	hydrogenase 2, small subunit	b2997	['HYD1pp', 'HYD2pp', 'HYD3pp']
yghW	1.6901664246381611	10.0	3139808.0	DUF2623 family protein	b2998
yghX	1.7067281994871903	10.0	3140214.0	No_gene_product	b4658
gpr	1.9367916922464072	10.0	3141632.0	L-glyceraldehyde 3-phosphate reductase	b3001	['ALR2']
yqhA	1.9067652617618303	10.0	3142335.0	UPF0114 family putative inner membrane protein	b3002
yghA	1.6325555233042566	10.0	3143680.0	putative oxidoreductase	b3003
exbD	1.8369502765985772	10.0	3144176.0	membrane spanning protein in TonB-ExbB-ExbD complex	b3005	['FECRMtonex', 'FEOXAMtonex', 'CBL1tonex', 'FE3DCITtonex', 'CPGNtonex', 'ADOCBLtonex', 'FEENTERtonex', 'FE3HOXtonex', 'FE3DHBZStonex', 'CBItonex']
exbB	1.8285040666336723	10.0	3144608.0	membrane spanning protein in TonB-ExbB-ExbD complex	b3006	['FECRMtonex', 'FEOXAMtonex', 'CBL1tonex', 'FE3DCITtonex', 'CPGNtonex', 'ADOCBLtonex', 'FEENTERtonex', 'FE3HOXtonex', 'FE3DHBZStonex', 'CBItonex']
metC	1.9979733928733563	10.0	3145728.0	cystathionine beta-lyase, PLP-dependent	b3008	['CYSTL', 'CYSDS']
yghB	2.0777915322008207	10.0	3146921.0	general envelope maintenance protein; DedA family inner membrane protein; putative multidrug efflux transporter	b3009
yqhC	2.0969645691794074	10.0	3147776.0	transcriptional activator of yqhD	b3010
yqhD	1.721093120352809	10.0	3149824.0	aldehyde reductase, NADPH-dependent	b3011
dkgA	1.811045396698134	10.0	3149981.0	2,5-diketo-D-gluconate reductase A	b3012	['DKGLCNR1', 'ALR2']
yqhG	1.8682879534053038	10.0	3151872.0	DUF3828 family putative periplasmic protein	b3013
yqhH	1.4099949543221297	10.0	3151985.0	outer membrane lipoprotein, Lpp paralog	b3014
ygiQ	1.7478818912578984	10.0	3153920.0	Radical SAM superfamily protein	b4469
ftsP	1.88252661964383	10.0	3154615.0	septal ring component that protects the divisome from stress; multicopy suppressor of ftsI(Ts)	b3017
plsC	1.8778950867093422	10.0	3156102.0	1-acyl-sn-glycerol-3-phosphate acyltransferase	b3018	['AGPAT161', 'AGPAT120', 'AGPAT181', 'AGPAT160', 'AGPAT141', 'AGPAT180', 'AGPAT140']
parC	1.6897661003403177	10.0	3157073.0	DNA topoisomerase IV, subunit A	b3019
ygiS	1.7138103235123194	10.0	3159469.0	putative ABC transporter permease	b3020
mqsA	2.148223007945182	10.0	3161209.0	antitoxin for MqsR toxin; transcriptional repressor	b3021
mqsR	2.0312991984804825	10.0	3161606.0	GCU-specific mRNA interferase toxin of the MqsR-MqsA toxin-antitoxin system; biofilm/motility regulator; anti-repressor	b3022
ygiV	1.8221200867390939	10.0	3162112.0	transcriptional repressor for mcbR biofilm gene	b3023
ygiW	1.876872977372525	10.0	3162642.0	hydrogen peroxide and cadmium resistance periplasmic protein; stress-induced OB-fold protein	b3024
qseB	1.7447476684529324	10.0	3163186.0	quorum sensing DNA-binding response regulator in two-component regulatory system with QseC	b3025
qseC	1.8214713586850815	10.0	3164160.0	quorum sensing sensory histidine kinase in two-component regulatory system with QseB	b3026
ygiZ	1.9100643002814424	10.0	3165237.0	inner membrane protein	b3027
mdaB	1.5682385161692538	10.0	3166208.0	NADPH quinone reductase	b3028	['NADPHQR2', 'NADPHQR4', 'NADPHQR3']
ygiN	1.7342594443496258	10.0	3166720.0	quinol monooxygenase	b3029	['QMO3', 'QMO2']
parE	1.8938055778993703	10.0	3166862.0	DNA topoisomerase IV, subunit B	b3030
yqiA	1.7666151589515011	10.0	3168783.0	acyl CoA esterase	b3031
cpdA	1.738041969653938	10.0	3169364.0	3',5' cAMP phosphodiesterase	b3032
yqiB	1.9875117465409098	10.0	3170304.0	DUF1249 protein YqiB	b3033
nudF	2.154241992225508	10.0	3170639.0	ADP-ribose pyrophosphatase	b3034	['ADPRDP']
tolC	1.8351272899868871	10.0	3171473.0	transport channel	b3035	['NOVBCNtpp', 'FEENTERtex', 'RFAMPtpp', 'INDOLEt2pp', 'FUSAtpp', 'CMtpp', 'MINCYCtpp', 'DOXRBCNtpp', 'TTRCYCtpp']
ygiB	1.7742886597073508	10.0	3173102.0	DUF1190 family protein	b3037
ygiC	2.0139899583764542	10.0	3174400.0	ATP-Grasp family ATPase	b3038
ygiD	1.9957368532588047	10.0	3174977.0	4,5- DOPA-extradiol-dioxygenase	b3039
zupT	1.8475684810417665	10.0	3176448.0	zinc transporter	b3040	['MN2tpp', 'CU2tpp', 'ZN2tpp', 'FE2tpp', 'CD2tpp', 'COBALT2tpp']
ribB	1.7750590609953438	10.0	3177171.0	3,4-dihydroxy-2-butanone-4-phosphate synthase	b3041	['DB4PS']
yqiC	2.003856069872321	10.0	3178198.0	BMFP family putative fusogenic protein	b3042
ygiL	2.128458151097888	10.0	3178772.0	putative fimbrial-like adhesin protein	b3043
yqiH	2.238287604040866	10.0	3183239.0	putative periplasmic pilin chaperone	b3047
yqiI	2.142827561880702	10.0	3184640.0	fimbrial protein	b3048
glgS	1.9353244889488237	10.0	3185152.0	motility and biofilm regulator	b3049
yqiJ	2.2387453636348167	10.0	3185566.0	DUF1449 family inner membrane protein	b3050
yqiK	1.9891189123829396	10.0	3186688.0	PHB family membrane protein, function unknown	b3051
ibsD	1.9874527699312203	10.0	3188124.0	toxic membrane protein	b4664
ibsE	2.2115609379213725	10.0	3188499.0	toxic membrane protein	b4666
hldE	1.738781966781793	10.0	3188678.0	heptose 7-phosphate kinase and heptose 1-phosphate adenyltransferase	b3052	['GMHEPK', 'GMHEPAT']
glnE	1.680904559116629	10.0	3190159.0	fused deadenylyltransferase/adenylyltransferase for glutamine synthetase	b3053
ygiF	1.8199507731826832	10.0	3193022.0	inorganic triphosphatase	b3054
ygiM	1.933179758547696	10.0	3194880.0	SH3 domain protein	b3055
cca	1.716598477316565	10.0	3195249.0	fused tRNA nucleotidyl transferase/2'3'-cyclic phosphodiesterase/2'nucleotidase and phosphatase	b3056
bacA	1.6428063774910202	10.0	3196928.0	undecaprenyl pyrophosphate phosphatase	b3057	['UDCPDP', 'UDCPDPpp']
folB	1.9954980425652242	10.0	3197579.0	dihydroneopterin aldolase and dihydroneopterin triphosphate 2'-epimerase	b3058	['DHNPTE', 'DHNPA2r']
plsY	1.9381640704128789	10.0	3198052.0	putative glycerol-3-phosphate acyltransferase	b3059	['APG3PAT140', 'APG3PAT180', 'APG3PAT161', 'APG3PAT181', 'APG3PAT160', 'APG3PAT120', 'APG3PAT141']
ttdR	2.0436840279215787	10.0	3198976.0	transcriptional activator of ttdABT	b3060
ttdA	1.7086305655171465	10.0	3199821.0	L-tartrate dehydratase, alpha subunit	b3061	['TARTD']
ttdB	1.647785161399332	10.0	3201024.0	L-tartrate dehydratase, beta subunit	b3062	['TARTD']
ttdT	1.7193565833844073	10.0	3201382.0	L-tartrate/succinate antiporte	b3063	['TARTRt7pp']
tsaD	1.6034789220403962	10.0	3203072.0	tRNA(ANN) t(6)A37 threonylcarbamoyladenosine modification protein; glycation binding protein	b3064
rpsU	1.819175300975514	10.0	3204139.0	30S ribosomal subunit protein S21	b3065
dnaG	2.1152030985912655	10.0	3204465.0	DNA primase	b3066
rpoD	1.8245787766967003	10.0	3206405.0	RNA polymerase, sigma 70 (sigma D) factor	b3067
mug	1.797520168808829	10.0	3208325.0	G/U mismatch-specific DNA glycosylase; xanthine DNA glycosylase	b3068
yqjH	1.6063653457058324	10.0	3209216.0	putative siderophore interacting protein	b3070
yqjI	2.033508965436546	10.0	3210137.0	PadR family putative transcriptional regulator	b3071
aer	1.7054077777981769	10.0	3211264.0	fused signal transducer for aerotaxis sensory component/methyl accepting chemotaxis component	b3072
patA	1.6283048330545278	10.0	3212852.0	putrescine:2-oxoglutaric acid aminotransferase, PLP-dependent	b3073	['PTRCTA']
ygjH	1.7044192381433596	10.0	3214336.0	putative tRNA binding protein; putative tRNA corner chaperone	b3074
ebgR	1.8870558803388173	10.0	3215360.0	transcriptional repressor	b3075
ebgA	1.810201687089244	10.0	3215991.0	evolved beta-D-galactosidase, alpha subunit	b3076
ebgC	1.849245803252321	10.0	3219456.0	evolved beta-D-galactosidase, beta subunit; cupin superfamily	b3077
ygjI	1.8550452225148013	10.0	3219592.0	putative transporter	b3078
ygjJ	1.6971019995973988	10.0	3221504.0	putative periplasmic protein	b3079
ygjK	1.6905694816212185	10.0	3222246.0	alpha-glucosidase	b3080
fadH	1.629815804536222	10.0	3225023.0	2,4-dienoyl-CoA reductase, NADH and FMN-linked	b3081
higA	1.6962237255308352	10.0	3227086.0	antitoxinof the HigB-HigA toxin-antitoxin system	b3082
higB	1.9282924902285452	10.0	3227648.0	mRNA interferase toxin of the HigB-HigA toxin-antitoxin system	b3083
rlmG	1.6547149854509544	10.0	3228097.0	23S rRNA m(2)G1835 methyltransferase, SAM-dependent	b3084
ygjP	1.883654990031196	10.0	3229696.0	putative metal dependent hydrolase	b3085
ygjQ	1.9283428884222802	10.0	3229898.0	DUF218 superfamily protein	b3086
ygjR	1.8977493465932758	10.0	3230669.0	putative NAD(P)-dependent dehydrogenase	b3087
alx	1.9236904464695894	10.0	3231938.0	putative membrane-bound redox modulator	b3088
sstT	1.7891583442495207	10.0	3233792.0	sodium:serine/threonine symporter	b3089	['THRt4pp', 'SERt4pp']
ygjV	1.9812611874889656	10.0	3234551.0	Imp-YgjV family inner membrane protein	b3090
uxaA	1.846219960730412	10.0	3235840.0	altronate hydrolase	b3091	['ALTRH']
uxaC	1.8636882884379329	10.0	3236687.0	uronate isomerase	b3092	['GUI2', 'GUI1']
exuT	1.8215606689725834	10.0	3238462.0	hexuronate transporter	b3093	['GLCURt2rpp', 'GALURt2rpp']
exuR	1.8086170172209748	10.0	3240010.0	hexuronate regulon transcriptional repressor; autorepressor	b3094
yqjA	1.8089097571266681	10.0	3241131.0	general envelope maintenance protein; DedA family inner membrane protein; putative multidrug efflux transporter	b3095
mzrA	2.1286897705140677	10.0	3241984.0	modulator of EnvZ/OmpR regulon	b3096
yqjC	1.9241723061881297	10.0	3242327.0	DUF1090 family putative periplasmic protein	b3097
yqjD	2.1761865939689087	10.0	3243008.0	membrane-anchored ribosome-binding protein	b3098
yqjE	2.252200081419346	10.0	3243041.0	DUF1469 family inner membrane protein	b3099
yqjK	1.9443774337461	10.0	3243520.0	uncharacterized protein	b3100
yqjF	2.0606436429623196	10.0	3244032.0	putative quinol oxidase subunit	b3101
yqjG	2.0235717307511476	10.0	3244382.0	putative S-transferase	b3102
yhaH	1.8815979735904838	10.0	3245662.0	DUF805 family inner membrane protein	b3103
yhaI	1.6881573789950568	10.0	3246269.0	DUF805 family inner membrane protein	b3104
yhaJ	1.6370251954341748	10.0	3246676.0	LysR family putative transcriptional regulator	b3105
yhaK	1.7036172502544926	10.0	3248128.0	redox-sensitive bicupin	b3106
yhaL	1.8181148389823447	10.0	3248401.0	uncharacterized protein	b3107
yhaM	1.5911914936269418	10.0	3248699.0	putative L-serine dehydratase alpha chain	b4470
yhaO	1.9162448895806745	10.0	3250176.0	putative transporter	b3110
tdcG	1.8215590847717582	10.0	3252224.0	L-serine dehydratase 3, anaerobic	b4471	['SERD_L']
tdcF	2.1863899477389475	10.0	3253079.0	putative reactive intermediate deaminase	b3113
tdcE	1.7350467573088943	10.0	3253482.0	pyruvate formate-lyase 4/2-ketobutyrate formate-lyase	b3114	['OBTFL', 'PFL']
tdcD	1.788887013054987	10.0	3256320.0	propionate kinase/acetate kinase C, anaerobic	b3115	['PPAKr', 'ACKr']
tdcC	2.085368287677841	10.0	3258368.0	L-threonine/L-serine transporter	b3116	['THRt2rpp', 'SERt2rpp']
tdcB	1.946201848359299	10.0	3258397.0	L-threonine dehydratase, catabolic	b3117	['THRD_L']
tdcA	2.3705329828743706	10.0	3260416.0	tdc operon transcriptional activator	b3118
tdcR	2.019462526814964	10.0	3260928.0	L-threonine dehydratase operon activator protein	b3119
yhaB	2.0386405353678496	10.0	3261212.0	uncharacterized protein	b3120
yhaC	1.963534627154587	10.0	3262464.0	pentapetide repeats-related protein	b3121
garK	1.6513852124579111	10.0	3264512.0	glycerate kinase I	b3124	['GLYCK2']
garL	1.6356370988070132	10.0	3266560.0	alpha-dehydro-beta-deoxy-D-glucarate aldolase	b3126	['GLCRAL']
garP	1.786586521762439	10.0	3266931.0	putative (D)-galactarate transporter	b3127	['GALCTt2rpp', 'GLCRt2rpp', 'GLYCAt2rpp']
garD	1.8566074212448764	10.0	3268640.0	D-galactarate dehydrogenase	b3128	['GALCTD']
prlF	1.7999782389959118	10.0	3270656.0	antitoxin of the SohA(PrlF)-YhaV toxin-antitoxin system	b3129
yhaV	2.0229152150904737	10.0	3270695.0	toxin of the SohB(PrlF)-YhaV toxin-antitoxin system	b3130
agaR	1.842020382210544	10.0	3271214.0	transcriptional repressor of the aga regulon	b3131
kbaZ	1.921044002472493	10.0	3272704.0	tagatose 6-phosphate aldolase 1, kbaZ subunit	b3132	['TGBPA']
agaV	1.7072978233091163	10.0	3273575.0	N-acetylgalactosamine-specific enzyme IIB component of PTS	b3133
agaW	2.1574922437368835	10.0	3274059.0	No_gene_product	b3134
agaA	1.8065750147304234	10.0	3274752.0	No_gene_product	b3135
agaS	1.9428935669277088	10.0	3275334.0	tagatose-6-phosphate ketose/aldose isomerase	b3136
kbaY	1.8889971766166502	10.0	3276800.0	tagatose 6-phosphate aldolase 1, kbaY subunit	b3137	['TGBPA']
agaB	2.09953169643217	10.0	3277528.0	N-acetylgalactosamine-specific enzyme IIB component of PTS	b3138
agaC	1.7807703415837546	10.0	3278043.0	N-acetylgalactosamine-specific enzyme IIC component of PTS	b3139
agaD	1.85603947976777	10.0	3278848.0	N-acetylgalactosamine-specific enzyme IID component of PTS	b3140
agaI	1.851134655556081	10.0	3279628.0	galactosamine-6-phosphate isomerase	b3141
yraH	1.8155949292956055	10.0	3280896.0	putative fimbrial-like adhesin protein	b3142
yraI	1.9967004040143659	10.0	3281448.0	putative periplasmic pilin chaperone	b3143
yraJ	2.0920383326818257	10.0	3282172.0	putative outer membrane protein	b3144
yraK	2.235164738117852	10.0	3284992.0	putative fimbrial-like adhesin protein	b3145
rsmI	1.6649947658117832	10.0	3285833.0	16S rRNA C1402 2'-O-ribose methyltransferase, SAM-dependent	b3146
lpoA	1.7288699550340494	10.0	3286758.0	OM lipoprotein stimulator of MrcA transpeptidase	b3147
yraN	2.053411405981619	10.0	3289088.0	UPF0102 family protein	b3148
diaA	1.880192878072264	10.0	3289167.0	DnaA initiator-associating factor for replication initiation	b3149
yraP	1.8290646340430037	10.0	3289767.0	outer membrane lipoprotein	b3150
yraQ	1.7942504954302918	10.0	3291136.0	putative inner membrane permease	b3151
yraR	1.4854511012334275	10.0	3291569.0	putative nucleoside-diphosphate-sugar epimerase	b3152
yhbO	1.95659334413743	10.0	3292332.0	stress-resistance protein	b3153
yhbP	1.8763707240713867	10.0	3293184.0	UPF0306 family protein	b3154
yhbQ	1.6099528341370843	10.0	3293324.0	GIY-YIG nuclease superfamily protein	b3155
yhbS	1.5741425829187254	10.0	3293613.0	GNAT family putative N-acetyltransferase	b3156
yhbT	2.0647650390687717	10.0	3294110.0	SCP-2 sterol transfer family protein	b3157
yhbU	1.894652541663398	10.0	3295232.0	U32 peptidase family protein	b3158
yhbV	1.6314101720934266	10.0	3295847.0	U32 peptidase family protein	b3159
yhbW	1.5253868303190479	10.0	3297280.0	putative luciferase-like monooxygenase	b3160
mtr	1.8980038697449724	10.0	3297931.0	tryptophan transporter of high affinity	b3161	['TRPt2rpp', 'INDOLEt2rpp']
deaD	1.7874139392989055	10.0	3299329.0	ATP-dependent RNA helicase	b3162
yrbN	1.9538819731045498	10.0	3301248.0	uncharacterized protein	b4685
nlpI	2.0531045322341748	10.0	3301398.0	lipoprotein involved in osmotic sensitivity and filamentation	b3163
pnp	2.0609626409642408	10.0	3302391.0	polynucleotide phosphorylase/polyadenylase	b3164
rpsO	1.8519992245700316	10.0	3304960.0	30S ribosomal subunit protein S15	b3165
truB	2.153027635747898	10.0	3305472.0	tRNA pseudouridine synthase B: tRNA pseudouridine(55) synthase and putative tmRNA pseudouridine(342) synthase	b3166
rbfA	2.342980057726635	10.0	3306135.0	30s ribosome binding factor	b3167
infB	1.9274415873914676	10.0	3306700.0	translation initiation factor IF-2	b3168
nusA	1.8382228037991697	10.0	3309568.0	transcription termination/antitermination L factor	b3169
rimP	1.8181649034132072	10.0	3310912.0	ribosome maturation factor for 30S subunits	b3170
argG	1.9863390598464559	10.0	3311995.0	argininosuccinate synthetase	b3172	['ARGSS']
yhbX	2.1306608181837636	10.0	3313346.0	putative EptAB family phosphoethanolamine transferase, inner membrane protein	b3173
secG	2.1680758099366546	10.0	3315712.0	preprotein translocase membrane subunit	b3175
glmM	1.7403869251898783	10.0	3316091.0	phosphoglucosamine mutase	b3176	['PGAMT']
folP	1.7207920089996913	10.0	3317760.0	7,8-dihydropteroate synthase	b3177	['DHPS2']
ftsH	1.875519553697281	10.0	3318359.0	protease, ATP-dependent zinc-metallo	b3178
rlmE	2.241121278482314	10.0	3320393.0	23S rRNA U2552 2'-O-ribose methyltransferase, SAM-dependent	b3179
yhbY	1.8485466054543436	10.0	3321344.0	RNA binding protein associated with pre-50S ribosomal subunits	b3180
greA	1.6374087871636704	10.0	3321856.0	transcript cleavage factor	b3181
dacB	1.6321565748339237	10.0	3322321.0	D-alanyl-D-alanine carboxypeptidase	b3182	['MDDEP3pp', 'MDDCP4pp', 'MDDCP2pp', 'MDDCP3pp', 'MDDEP2pp', 'MDDCP5pp', 'MDDEP4pp', 'MDDEP1pp', 'MDDCP1pp']
obgE	1.921565187600249	10.0	3323940.0	GTPase involved in cell partioning and DNA repair	b3183
yhbE	2.0715136702421186	10.0	3325952.0	EamA family inner membrane putative transporter	b3184
rpmA	2.0895618545399275	10.0	3326464.0	50S ribosomal subunit protein L27	b3185
rplU	1.8416881095037734	10.0	3326498.0	50S ribosomal subunit protein L21	b3186
ispB	1.888870636436388	10.0	3328000.0	octaprenyl diphosphate synthase	b3187	['OCTDPS']
sfsB	2.3016611216448255	10.0	3328512.0	malPQ operon transcriptional activator	b3188
murA	1.7836784731775628	10.0	3328593.0	UDP-N-acetylglucosamine 1-carboxyvinyltransferase	b3189	['UAGCVT']
ibaG	1.8129208604280305	10.0	3330048.0	acid stress protein; putative BolA family transcriptional regulator	b3190
mlaB	1.87145721291235	10.0	3330560.0	ABC transporter maintaining OM lipid asymmetry, cytoplasmic STAS component	b3191
mlaC	1.946854885331891	10.0	3330614.0	ABC transporter maintaining OM lipid asymmetry, periplasmic binding protein	b3192
mlaD	1.878535151786454	10.0	3331268.0	OM lipid asymmetry maintenance protein; membrane-anchored ABC family periplasmic binding protein	b3193
mlaE	1.5619182279346928	10.0	3332096.0	ABC transporter maintaining OM lipid asymmetry, inner membrane permease protein	b3194
mlaF	1.5637831541994076	10.0	3332614.0	ABC transporter maintaining OM lipid asymmetry, ATP-binding protein	b3195
yrbG	1.9129430599821853	10.0	3334144.0	putative calcium/sodium:proton antiporter	b3196	['CAt6pp']
kdsD	1.8031677151110026	10.0	3334624.0	D-arabinose 5-phosphate isomerase	b3197	['A5PISO']
kdsC	2.1515228896778167	10.0	3336192.0	3-deoxy-D-manno-octulosonate 8-phosphate phosphatase	b3198	['KDOPP']
lptC	2.2587958575275215	10.0	3336194.0	periplasmic membrane-anchored LPS-binding protein; LPS export protein	b3199	['ECA4COLIPAabctex', 'CLIPAabctex', 'O16A4COLIPAabctex', 'ACOLIPAabctex', 'ENLIPAabctex', 'LIPAabctex', 'COLIPAabctex', 'K2L4Aabctex', 'COLIPAPabctex']
lptA	2.210233108091279	10.0	3336738.0	lipopolysaccharide export ABC transporter periplasmic binding protein; Lipid A binding protein; LPS export and assembly protein	b3200	['ECA4COLIPAabctex', 'CLIPAabctex', 'O16A4COLIPAabctex', 'ACOLIPAabctex', 'ENLIPAabctex', 'LIPAabctex', 'COLIPAabctex', 'K2L4Aabctex', 'COLIPAPabctex']
lptB	2.0171075252901645	10.0	3337302.0	lipopolysaccharide export ABC transporter ATPase	b3201	['ECA4COLIPAabctex', 'CLIPAabctex', 'O16A4COLIPAabctex', 'ACOLIPAabctex', 'ENLIPAabctex', 'LIPAabctex', 'COLIPAabctex', 'K2L4Aabctex', 'COLIPAPabctex']
rpoN	2.1662229653393292	10.0	3338075.0	RNA polymerase, sigma 54 (sigma N) factor	b3202
hpf	2.3691088414234165	10.0	3339776.0	ribosome hibernation promoting factor HPF; stabilizes 100S dimers	b3203
ptsN	2.013718218824586	10.0	3340288.0	sugar-specific enzyme IIA component of PTS	b3204
yhbJ	2.122313031292478	10.0	3340473.0	adaptor protein for GlmZ/GlmY sRNA decay, glucosamine-6-phosphate-regulated; NTPase	b3205
npr	2.219013086221887	10.0	3341324.0	phosphohistidinoprotein-hexose phosphotransferase component of N-regulated PTS system (Npr)	b3206
yrbL	2.0535842765632095	10.0	3342336.0	Mg(2+)-starvation-stimulated protein	b3207
mtgA	1.932048977818703	10.0	3342439.0	biosynthetic peptidoglycan transglycosylase	b3208
elbB	1.7120046786550052	10.0	3343164.0	isoprenoid biosynthesis protein with amidotransferase-like domain	b3209
arcB	1.89605477219702	10.0	3344047.0	aerobic respiration control sensor histidine protein kinase, cognate to two-component response regulators ArcA and RssB	b3210
yhcC	1.847266129687455	10.0	3346479.0	putative Fe-S oxidoreductase, Radical SAM superfamily protein	b3211
gltD	1.6992512850843644	10.0	3352556.0	glutamate synthase, 4Fe-4S protein, small subunit	b3213	['GLUSy']
gltF	2.0910892438477253	10.0	3354624.0	periplasmic protein	b3214
yhcA	2.2362955314365087	10.0	3355470.0	putative periplasmic chaperone protein	b3215
yhcD	2.239887737805614	10.0	3356165.0	putative outer membrane fimbrial subunit usher protein	b3216
yrdF	1.4120410849246536	11.0	3397853.0	No_gene_product	b4697
yrdE	1.4293931869633614	11.0	3397996.0	No_gene_product	b4646
accB	1.4249511464824138	11.0	3398794.0	acetyl CoA carboxylase, BCCP subunit	b3255	['ACCOAC']
mscL	1.491484881127262	12.0	3431382.0	mechanosensitive channel protein, high conductance	b3291
yhdN	1.5306976277855822	12.0	3432499.0	DUF1992 family protein	b3293
rplO	1.3542550774536382	13.0	3437463.0	50S ribosomal subunit protein L15	b3301
rplF	1.5250903971229532	13.0	3438965.0	50S ribosomal subunit protein L6	b3305
rpsQ	1.5637432968043623	14.0	3441672.0	30S ribosomal subunit protein S17	b3311
rplW	1.601884133219347	15.0	3444740.0	50S ribosomal subunit protein L23	b3318
rpsJ	1.420385862771894	15.0	3446317.0	30S ribosomal subunit protein S10	b3321
rpsL	1.458773701725583	16.0	3467536.0	30S ribosomal subunit protein S12	b3342
feoC	1.5218787218720184	17.0	3536086.0	putative DNA-binding transcriptional regulator	b3410
glpG	1.4077252584869988	18.0	3553981.0	rhomboid intramembrane serine protease	b3424
mgtL	1.361003221807851	19.0	4457247.0	regulatory leader peptide for mgtA	b4702
yjjY	1.3910223161398783	20.0	4630218.0	uncharacterized protein	b4402
