# Supplementary material for: The genetic basis for adaptation of model-designed syntrophic co-cultures
Source: PLoS Comput Biol. 2019 Mar 1;15(3):e1006213. doi: 10.1371/journal.pcbi.1006213 (PMC6415869; doi:10.1371/journal.pcbi.1006213)
Supplement: S4 Data — Genes with read coverage meeting the duplication criteria. Separate spreadsheets are provided for all samples using the mutant pair, ale number, flask number, isolate number, and replicate number to identify each sample. (ZIP) [file pcbi.1006213.s004.zip › S4_Data/hisD_gltB_8_5_0_1_genes.csv]

	Multiplicity	Group Number	Start Position	Product	Gene	iJO1366 Reactions
ykfM	1.4492952303842193	1.0	234743.0	lethality reduction protein, putative inner membrane protein	b4586
ykgS	2.1740744597200132	2.0	286208.0	No_gene_product	b4688
ykgP	1.3300947053339223	3.0	309426.0	No_gene_product	b4630
ybcK	1.3272609781381524	4.0	565248.0	DLP12 prophage; putative recombinase	b0544
ybcM	1.364055287637613	4.0	567296.0	DLP12 prophage; putative DNA-binding transcriptional regulator	b0546
ybcV	1.3389409378410508	5.0	574639.0	DLP12 prophage; uncharacterized protein	b0558
appY	1.3525177879189363	6.0	579584.0	global transcriptional activator; DLP12 prophage	b0564
ybfB	1.2943167345770132	7.0	729231.0	putative membrane protein	b0702
ymfD	1.4043183474951473	8.0	1192322.0	e14 prophage; putative SAM-dependent methyltransferase	b1137
ymfE	1.4819823911348042	8.0	1192988.0	e14 prophage; putative inner membrane protein	b1138
mcrA	1.3684950758662906	9.0	1206272.0	putative 5-methylcytosine/5-hydroxymethylcytosine-specific restriction nuclease; 5-methylcytosine DNA binding protein	b1159
icdC	1.3208695225477207	9.0	1206868.0	No_gene_product	b4519
iraM	1.440880499715575	9.0	1207296.0	RpoS stabilzer during Mg starvation, anti-RssB factor	b1160
ariR	1.3286203962991205	10.0	1211904.0	RcsB connector protein for regulation of biofilm and acid-resistance	b1166
ymgC	1.345106615184424	10.0	1212416.0	Blue light, low temperature and stress induced protein	b1167
ldrA	1.7961845254646667	11.0	1264640.0	toxic polypeptide, small	b4419
ldrC	1.8071844109677175	11.0	1265693.0	toxic polypeptide, small	b4423
rcbA	1.3173434838384053	12.0	1407787.0
tfaR	1.815317442792417	13.0	1426667.0	Rac prophage; putative tail fiber assembly protein	b1373
ynaE	1.8313032143445804	13.0	1428480.0	cold shock protein, Rac prophage	b1375
ynbG	1.447167092684537	14.0	1459456.0	uncharacterized protein	b4674
ydbC	1.7430784200378437	14.0	1468477.0	putative NAD(P)-binding oxidoreductase	b1406
ydbD	1.9442347744315447	14.0	1469400.0	PF10971 family putative periplasmic methylglyoxal resistance protein	b1407
ynbA	1.7785222508707519	14.0	1471877.0	inner membrane protein	b1408
ynbB	1.930766490063465	14.0	1472512.0	putative CDP-diglyceride synthase	b1409
ynbC	1.810240314638287	14.0	1474560.0	putative esterase	b1410
ynbD	1.783092075699144	14.0	1475165.0	putative phosphatase inner membrane protein	b1411
azoR	1.8640840235944691	14.0	1476608.0	NADH-azoreductase, FMN-dependent	b1412
hrpA	1.7785931237937322	14.0	1477317.0	putative ATP-dependent helicase	b1413
ydcF	1.9357299033502395	14.0	1481491.0	DUF218 superfamily protein, SAM-binding	b1414
aldA	1.8058428202234327	14.0	1482752.0	aldehyde dehydrogenase A, NAD-linked	b1415	['GCALDD', 'LCADi']
gapC	1.734405738527629	14.0	1484800.0	No_gene_product	b4493
cybB	1.9459297166158915	14.0	1485158.0	cytochrome b561	b1418
ydcA	2.0173234448578743	14.0	1485933.0	putative periplasmic protein	b1419
hokB	1.964443790176162	14.0	1486178.0	toxic polypeptide, small	b4428
mokB	1.9938154122240686	14.0	1486336.0	regulatory peptide	b1420
trg	1.8914100644702452	14.0	1486726.0	methyl-accepting chemotaxis protein III, ribose and galactose sensor receptor	b1421
ydcI	1.873551395853766	14.0	1488896.0	putative DNA-binding transcriptional regulator	b1422
ydcJ	1.7397723847377904	14.0	1489544.0	putative metalloenzyme	b1423
opgD	1.8797563348459732	14.0	1491112.0	OPG biosynthetic periplasmic protein	b1424
ydcH	2.0525900845641756	14.0	1492992.0	DUF465 family protein	b1426
rimL	1.958633887825703	14.0	1493194.0	ribosomal-protein-L7/L12-serine acetyltransferase	b1427
ydcK	1.8928881787977163	14.0	1493725.0	uncharacterized protein	b1428
tehA	1.839861216058412	14.0	1495040.0	potassium-tellurite ethidium and proflavin transporter	b1429
tehB	1.8773608800106667	14.0	1495818.0	tellurite, selenium methyltransferase, SAM-dependent; tellurite, selenium resistance protein	b1430
ydcL	2.063647247881348	14.0	1497088.0	lipoprotein	b1431
insP	1.8995520988381285	14.0	1497474.0	No_gene_product	b4578
insQ	1.8591323659472834	14.0	1497973.0	IS609 transposase B	b1432
ydcO	1.8087797462574018	14.0	1499161.0	BenE family inner membrane putative transporter	b1433
ydcN	1.761326768354213	14.0	1500428.0	putative DNA-binding transcriptional regulator	b1434
ydcP	1.8001561540309605	14.0	1501037.0	putative peptidase	b1435
yncJ	1.8198323586222895	14.0	1503232.0	uncharacterized protein	b1436
hicA	2.057768008110709	14.0	1503542.0	mRNA interferase toxin of the HicAB toxin-antitoxin system	b4532
hicB	2.1000917505359764	14.0	1503764.0	antitoxin for the HicAB toxin-antitoxin system	b1438
ydcR	1.887743256755695	14.0	1504259.0	putative DNA-binding transcriptional regulator and putative aminotransferase	b1439
ydcS	1.9303941615290763	14.0	1505910.0	putative ABC transporter periplasmic binding protein	b1440	['SPMDabcpp', 'PTRCabcpp']
ydcT	1.8723387081085616	14.0	1507328.0	putative ABC transporter ATPase	b1441	['SPMDabcpp', 'PTRCabcpp']
ydcU	1.7583574698945432	14.0	1508087.0	putative ABC transporter permease	b1442	['SPMDabcpp', 'PTRCabcpp']
ydcV	1.9670359887675715	14.0	1509376.0	putative ABC transporter permease	b1443	['SPMDabcpp', 'PTRCabcpp']
patD	1.909347341561618	14.0	1509834.0	gamma-aminobutyraldehyde dehydrogenase	b1444	['ABUTD']
yncL	2.2978004318170666	14.0	1511424.0	stress-induced small inner membrane enterobacterial protein	b4598
ydcX	2.0553866302532526	14.0	1511645.0	DUF2566 family protein	b1445
ydcY	1.9590805517494756	14.0	1511936.0	DUF2526 family protein	b1446
ydcZ	1.8554132522040665	14.0	1512138.0	DUF606 family inner membrane protein	b1447
mnaT	1.86004123592035	14.0	1512584.0	methionine N-acyltransferase; L-amino acid N-acyltransferase	b1448
mcbR	1.2985810777655324	14.0	1514518.0	colanic acid and biofilm gene transcriptional regulator, MqsR-controlled	b1450
yncH	1.5765746152660602	14.0	1521196.0	IPR020099 family protein	b1455
ydcD	1.5103783306344767	14.0	1524178.0	putative immunity protein for RhsE	b1457
ydcC	1.726523798814575	14.0	1526072.0	H repeat-associated putative transposase	b1460
yddK	1.4445594821115075	15.0	1538640.0	No_gene_product	b1471
yddL	1.3147362850330326	15.0	1540096.0	No_gene_product	b1472
ydfK	1.8508620613728817	16.0	1627328.0	cold shock protein, function unknown, Qin prophage	b1544
tfaQ	1.8116893207059557	16.0	1628566.0	Qin prophage; putative tail fibre assembly protein	b1546
gnsB	1.3561966256677345	16.0	1631865.0	Qin prophage; multicopy suppressor of secG(Cs) and fabA6(Ts)	b1550
wbbK	2.1534981799984134	17.0	2097152.0	lipopolysaccharide biosynthesis protein	b2032	['O16GLCT1']
wbbJ	1.683152483782574	17.0	2097974.0	putative lipopolysaccharide biosynthesis O-acetyl transferase	b2033	['O16AT']
wbbI	2.0900521225495887	17.0	2099200.0	d-Galf:alpha-d-Glc beta-1,6-galactofuranosyltransferase	b2034	['O16GALFT']
wbbH	2.1740283832177156	17.0	2099540.0	O-antigen polymerase	b2035	['O16AP2pp', 'O16AP1pp', 'O16AP3pp']
glf	2.025534597635674	17.0	2101248.0	UDP-galactopyranose mutase, FAD/NAD(P)-binding	b2036	['UDPGALM']
wzxB	1.9707539718488492	17.0	2101817.0	putative polisoprenol-linked O-antigen transporter	b2037	['O16AUNDtpp']
rfbC	1.926946725149809	17.0	2103296.0	dTDP-4-deoxyrhamnose-3,5-epimerase	b2038	['TDPDRE']
rfbA	1.7766137810931821	17.0	2103618.0	glucose-1-phosphate thymidylyltransferase	b2039	['G1PTT']
rfbD	1.61564355463958	17.0	2105344.0	dTDP-L-rhamnose synthase, NAD(P)-dependent dTDP-4-dehydrorhamnose reductase subunit	b2040	['TDPDRR']
rfbB	1.7836921280952474	17.0	2105456.0	dTDP-glucose 4,6 dehydratase, NAD(P)-binding	b2041	['TDPGDH']
wcaN	1.5404181367119922	17.0	2107392.0	putative regulatory subunit for GalU	b2042
wcaM	1.6124916699511989	17.0	2107982.0	colanic acid biosynthesis protein	b2043
wcaL	1.4543154157463005	17.0	2109440.0	putative glycosyl transferase	b2044
wcaK	1.5068445923979465	17.0	2111488.0	colanic acid biosynthesis protein	b2045	['GALKr']
wzxC	1.4856680906955186	17.0	2113536.0	putative colanic acid exporter	b2046
wcaJ	1.4899387784283527	17.0	2113640.0	colanic biosynthesis UDP-glucose lipid carrier transferase	b2047
cpsG	1.548154807749815	17.0	2115089.0	phosphomannomutase	b2048	['PMANM']
cpsB	1.4891019768292733	17.0	2116564.0	mannose-1-phosphate guanyltransferase	b2049	['MAN1PT2']
wcaI	1.5227925902192665	17.0	2118003.0	putative glycosyl transferase	b2050
wcaH	1.452914151822955	17.0	2119680.0	GDP-mannose mannosyl hydrolase	b2051	['GDPMNH']
wcaG	1.5234565846768946	17.0	2119705.0	bifunctional GDP-fucose synthetase: GDP-4-dehydro-6-deoxy-D-mannose epimerase/ GDP-4-dehydro-6-L-deoxygalactose reductase	b2052	['GDMANE', 'GOFUCR']
gmd	1.4570545909034491	17.0	2121728.0	GDP-D-mannose dehydratase, NAD(P)-binding	b2053	['GMAND']
wcaF	1.6613319668779365	17.0	2121820.0	putative acyl transferase	b2054
wcaE	1.6051388438094103	17.0	2122384.0	putative glycosyl transferase	b2055
wcaD	1.7200781641103067	17.0	2123776.0	putative colanic acid polymerase	b2056
wcaC	1.5736111040608065	17.0	2124333.0	putative glycosyl transferase	b2057
wcaB	1.4769594707892795	17.0	2125824.0	putative acyl transferase	b2058
wcaA	1.508452328377251	17.0	2126038.0	putative glycosyl transferase	b2059
wzc	1.5631120366148858	17.0	2126970.0	colanic acid production tyrosine-protein kinase; autokinase; Ugd phosphorylase	b2060
wzb	1.5656418968652153	17.0	2129135.0	colanic acid production protein-tyrosine-phosphatase; Wzc-P dephosphorylase	b2061
wza	1.5740300257489004	17.0	2129920.0	colanic acid export protein; outer membrane auxillary lipoprotein	b2062
yegH	1.5118262709533137	17.0	2131382.0	inner membrane protein	b2063
asmA	1.593050368653181	17.0	2133239.0	suppressor of OmpF assembly mutants; putative outer membrane protein assembly factor; inner membrane-anchored periplasmic protein	b2064
dcd	1.500164663138677	17.0	2135114.0	deoxycytidine triphosphate deaminase; dCTP deaminase	b2065	['DCTPD']
udk	1.6500883032882028	17.0	2136064.0	uridine/cytidine kinase	b2066	['URIK2', 'CYTDK2']
yegE	1.5703539091539025	17.0	2138112.0	putative diguanylate cyclase	b2067
alkA	1.6287032119428702	17.0	2140172.0	3-methyl-adenine DNA glycosylase II	b2068
yegD	1.5748516825665828	17.0	2142208.0	Hsp70 chaperone family protein	b2069
yegI	1.5593743551985713	17.0	2142519.0	protein kinase-related putative non-specific DNA-binding protein	b2070
yegJ	1.8628674921917967	17.0	2144665.0	uncharacterized protein	b2071
yegK	1.5616430840300712	17.0	2145191.0	ser/thr phosphatase-related protein	b2072
yegL	1.5804683073930827	17.0	2146304.0	VMA domain protein	b2073
ibsA	1.784091466705923	17.0	2146829.0	toxic membrane protein	b4667
ibsB	1.7731359164878189	17.0	2147200.0	toxic membrane protein	b4668
mdtA	1.5427705084796943	17.0	2148352.0	multidrug efflux system, subunit A	b2074
mdtB	1.5084301384064958	17.0	2148743.0	multidrug efflux system, subunit B	b2075
mdtD	1.4689379895056478	17.0	2154944.0
baeS	1.6445033285898885	17.0	2156356.0	sensory histidine kinase in two-component regulatory system with BaeR	b2078
baeR	1.4404523898676105	17.0	2157756.0	response regulator in two-component regulatory system with BaeS	b2079
yegP	1.681659578023482	17.0	2158669.0	UPF0339 family protein	b2080
yegQ	1.5251404389030516	17.0	2159148.0	putative peptidase	b2081
ogrK	1.4921820541828246	17.0	2160782.0	orphan Ogr protein, positive regulator of P2 growth	b2082
yegZ	1.6734570038613348	17.0	2161152.0	No_gene_product	b2083
yegR	1.9730447639866049	17.0	2161664.0	uncharacterized protein	b2085
yegS	1.6303024355136826	17.0	2162688.0	phosphatidylglycerol kinase, metal-dependent	b2086
gatD	1.7716845037264304	17.0	2165313.0	galactitol-1-phosphate dehydrogenase, Zn-dependent and NAD(P)-binding	b2091	['GLTPD']
gatC	1.4818373242974832	17.0	2166784.0	No_gene_product	b2092	['GALTptspp']
gatB	1.8128620535587463	17.0	2167808.0	galactitol-specific enzyme IIB component of PTS	b2093	['GALTptspp']
gatA	1.6887303479851516	17.0	2168075.0	galactitol-specific enzyme IIA component of PTS	b2094	['GALTptspp']
gatZ	1.6052736510116663	17.0	2168832.0	D-tagatose 1,6-bisphosphate aldolase 2, subunit	b2095	['TGBPA']
gatY	1.5270380672226225	17.0	2169828.0	D-tagatose 1,6-bisphosphate aldolase 2, catalytic subunit	b2096	['TGBPA']
fbaB	1.5069434221502527	17.0	2170990.0	fructose-bisphosphate aldolase class I	b2097	['FBA']
yegT	1.522981058242087	17.0	2172928.0	nucleoside transporter, low affinity	b2098
yegU	1.6084306862566309	17.0	2173573.0	ADP-ribosylglycohydrolase family protein	b2099
yegV	1.4884202133544489	17.0	2174976.0	putative kinase	b2100
yegW	1.6435179847906274	17.0	2175513.0	putative DNA-binding transcriptional regulator	b2101
yegX	1.45413282760552	17.0	2177024.0	putative family 25 glycosyl hydrolase	b2102
thiD	1.5247942868411397	17.0	2177194.0	hydroxy-methylpyrimidine kinase and hydroxy-phosphomethylpyrimidine kinase	b2103	['HMPK1', 'PMPK']
thiM	1.6109105082265218	17.0	2177991.0	hydoxyethylthiazole kinase	b2104	['HETZK']
rcnR	1.6216650516665239	17.0	2179072.0	transcriptional repressor of rcnA	b2105
rcnA	1.6352234251836784	17.0	2179395.0	membrane protein conferring nickel and cobalt resistance	b2106
rcnB	1.4742314555109872	17.0	2180608.0	periplasmic modulator of Ni and Co efflux	b2107
yehA	1.8730022593590592	17.0	2181120.0	putative fimbrial-like adhesin protein	b2108
yehB	1.6713858832203505	17.0	2181908.0	putative outer membrane protein	b2109
yehC	1.94038389191488	17.0	2184404.0	putative periplasmic pilin chaperone	b2110
yehD	1.990579621151554	17.0	2185216.0	putative fimbrial-like adhesin protein	b2111
yehE	1.961656398482794	17.0	2186240.0	DUF2574 family protein	b2112
mrp	1.5747808753844381	17.0	2187264.0	antiporter inner membrane protein	b2113
metG	1.5296162788896719	17.0	2187778.0	methionyl-tRNA synthetase	b2114	['METTRS']
yehH	1.6252958749918756	17.0	2189952.0	No_gene_product	b4499
yehI	1.550366224780298	17.0	2195456.0	DUF4132 domain-containing protein	b2118
yehK	1.9422185435062176	17.0	2197504.0	uncharacterized protein	b4541
yehL	1.6139122309913096	17.0	2198074.0	putative hexameric AAA+ MoxR family ATPase	b2119
yehM	1.6342377731462472	17.0	2199173.0	uncharacterized protein	b2120
yehP	1.4403595402738165	17.0	2201600.0	VMA domain putative YehL ATPase stimulator	b2121
yehQ	1.587324253374564	17.0	2203648.0	No_gene_product	b2122
yehR	1.633547521226014	17.0	2204703.0	lipoprotein, DUF1307 family	b2123
yehS	1.6360447231960715	17.0	2205204.0	DUF1456 family protein	b2124
yehT	1.5602274400117768	17.0	2205721.0	putative response regulator in two-component system withYehU	b2125
yehU	1.5417945589443043	17.0	2206437.0	inner membrane putative sensory kinase in two-component system with YehT	b2126
mlrA	1.4909674777716375	17.0	2208344.0	transcriptional activator of csgD and csgBA	b2127
yohO	1.5452590084564175	17.0	2209135.0	putative membrane protein	b4542
yehW	1.5409264921540096	17.0	2209792.0	putative ABC transporter permease	b2128	['CHLabcpp', 'GLYBabcpp']
yehX	1.4958097451355075	17.0	2209959.0	putative ABC transporter ATPase	b2129	['CHLabcpp', 'GLYBabcpp']
yehY	1.5935623560472059	17.0	2211840.0	putative ABC transporter permease	b2130	['CHLabcpp', 'GLYBabcpp']
osmF	1.6012157844147523	17.0	2212042.0	putative ABC transporter periplasmic binding protein	b2131	['CHLabcpp', 'GLYBabcpp']
bglX	1.507345079669762	17.0	2213170.0	beta-D-glucoside glucohydrolase, periplasmic	b2132	['LACZpp']
dld	1.5076417277212215	17.0	2215663.0	D-lactate dehydrogenase, FAD-binding, NADH independent	b2133	['LDH_D', 'LDH_D2']
pbpG	1.561745753975035	17.0	2217984.0	D-alanyl-D-alanine endopeptidase	b2134	['MDDEP4pp', 'MDDEP3pp', 'MDDEP1pp', 'MDDEP2pp']
yohC	1.4573300246051608	17.0	2218522.0	Yip1 family inner membrane protein	b2135
yohD	1.4850525546083073	17.0	2219279.0	DedA family inner membrane protein	b2136
yohF	1.4671599179794856	17.0	2220032.0	putative oxidoreductase	b2137
mdtQ	1.503729260868656	17.0	2220801.0	No_gene_product	b2139
yohP	1.8974539617112856	17.0	2222464.0	uncharacterized protein	b4679
dusC	1.6179319614818184	17.0	2222916.0	tRNA-dihydrouridine synthase C	b2140
yohJ	1.5822531450073736	17.0	2224128.0	UPF0299 family inner membrane protein	b2141
yohK	1.557013981600397	17.0	2224497.0	LrgB family inner membrane protein	b2142
cdd	1.7149541610215235	17.0	2226176.0	cytidine/deoxycytidine deaminase	b2143	['CYTD', 'DCYTD']
sanA	1.6522093822071742	17.0	2226356.0	DUF218 superfamily vancomycin high temperature exclusion protein	b2144
yeiS	1.9382881888218264	17.0	2227200.0	DUF2542 family protein	b2145
preT	1.534692397469883	17.0	2228224.0	dihydropyrimidine dehydrogenase, NADH-dependent, subunit N	b2146	['DURADx']
preA	1.6412002265800936	17.0	2228743.0	dihydropyrimidine dehydrogenase, NADH-dependent, subunit C	b2147	['DURADx']
mglC	1.5134492174480538	17.0	2230272.0	methyl-galactoside transporter subunit	b2148	['GLCabcpp', 'GALabcpp']
mglA	1.6939373623290326	17.0	2231247.0	methyl-galactoside ABC transporter ATPase	b2149	['GLCabcpp', 'GALabcpp']
mglB	1.6552412857432732	17.0	2232828.0	methyl-galactoside transporter subunit	b2150	['GLCabcpp', 'GALabcpp']
galS	1.6602925003461073	17.0	2234368.0	galactose- and fucose-inducible galactose regulon transcriptional isorepressor; mgl operon transcriptional repressor; autorepressor	b2151
yeiB	1.6140929896594256	17.0	2236416.0	DUF418 family putative inner membrane protein	b2152
folE	1.4951115817148446	17.0	2236462.0	GTP cyclohydrolase I	b2153	['GTPCI']
yeiG	1.576995856828512	17.0	2237388.0	S-formylglutathione hydrolase	b2154	['SFGTHi']
cirA	1.4896971959677368	17.0	2238256.0	colicin IA outer membrane receptor and translocator; ferric iron-catecholate transporter	b2155	['FE3DHBZStonex']
lysP	1.5118584457189324	17.0	2240541.0	lysine transporter	b2156	['LYSt2pp']
yeiE	1.5550571767055124	17.0	2242560.0	putative DNA-binding transcriptional regulator	b2157
yeiH	1.4862652730752246	17.0	2243195.0	UPF0324 family inner membrane protein	b2158
nfo	1.5337569834846445	17.0	2244608.0	endonuclease IV with intrinsic 3'-5' exonuclease activity	b2159
yeiI	1.6648789191379827	17.0	2245178.0	putative kinase	b2160
nupX	1.5785705014672202	17.0	2246656.0	nucleoside permease	b2161
rihB	1.5706939484038616	17.0	2247723.0	ribonucleoside hydrolase 2	b2162	['CYTDH', 'URIH']
yeiL	1.8532401893214496	17.0	2248833.0	putative transcriptional regulator	b2163
psuT	1.5465513648259959	17.0	2250752.0	putative nucleoside transporter	b2164
psuG	1.5585579780727108	17.0	2250907.0	pseudouridine 5'-phosphate glycosidase	b2165
psuK	1.6325035482073311	17.0	2251833.0	pseudouridine kinase	b2166
fruA	1.4861991154153613	17.0	2253197.0	fused fructose-specific PTS enzymes: IIBcomponent/IIC components	b2167	['FRUptspp']
fruK	1.5632486426937962	17.0	2254905.0	fructose-1-phosphate kinase	b2168	['FRUK']
fruB	1.5333345568323766	17.0	2256896.0	fused fructose-specific PTS enzymes: IIA component/HPr component	b2169	['FRUptspp']
setB	1.4901126196644652	17.0	2257341.0	lactose/glucose efflux system	b2170	['LCTSt3ipp']
yeiW	1.5840412419936325	17.0	2258519.0	UPF0153 cysteine cluster protein	b4502
yeiP	1.5704982210154228	17.0	2258944.0	elongation factor P-like protein	b2171
yeiQ	1.4927562365966571	17.0	2260992.0	putative NAD-dependent D-mannonate oxidoreductase	b2172
yeiR	1.5238151914830973	17.0	2261307.0	Zn-stimulated GTPase involved in zinc homeostasis; mutants are cadmium and EDTA sensitive; Zn(2+) binding protein	b2173
lpxT	1.578154889219047	17.0	2263040.0	lipid A 1-diphosphate synthase; undecaprenyl pyrophosphate:lipid A 1-phosphate phosphotransferase	b2174	['COLIPAKpp']
mepS	1.6835984547844796	17.0	2263457.0	murein DD-endopeptidase, space-maker hydrolase, mutational suppressor of prc thermosensitivity, outer membrane lipoprotein, weak murein LD-carboxypeptidase	b2175
rtn	1.6218421982431006	17.0	2264204.0	resistance protein for phages lambda and N4, putative membrane-anchored cyclic-di-GMP phosphodiesterase	b2176
yejA	1.587033159641326	17.0	2265842.0	microcin C ABC transporter periplasmic binding protein	b2177
yejB	1.582507375642533	17.0	2267657.0	microcin C ABC transporter permease	b2178
yejE	1.5125319637317285	17.0	2269184.0	microcin C ABC transporter permease	b2179
yejF	1.5660210705248745	17.0	2269778.0	microcin C ABC transporter ATPase	b2180
yejG	1.6939005839344425	17.0	2271371.0	uncharacterized protein	b2181
bcr	1.5919570981289948	17.0	2272048.0	bicyclomycin/cysteine/sulfonamide efflux transporter	b2182
rsuA	1.5648503953528905	17.0	2273280.0	16S rRNA pseudouridine(516) synthase	b2183
yejH	1.5061384046593043	17.0	2274110.0	putative ATP-dependent DNA or RNA helicase	b2184
rplY	1.5861942505313777	17.0	2275995.0	50S ribosomal subunit protein L25	b2185
yejK	1.655225734240897	17.0	2277376.0	spermidine nucleoid-associated protein	b2186
yejL	1.6343255828368215	17.0	2277607.0	UPF0352 family protein	b2187
yejM	1.60192545471158	17.0	2277854.0	essential inner membrane DUF3413 domain-containing protein; lipid A production and membrane permeability factor	b2188
narP	1.8080385945590323	17.0	2283978.0	response regulator in two-component regulatory system with NarQ	b2193
ccmH	1.920183743138746	17.0	2285568.0	heme lyase, CcmH subunit	b2194
dsbE	1.7397442127596037	17.0	2285885.0	periplasmic thioredoxin of cytochrome c-type biogenesis	b2195
ccmF	1.7167628683363838	17.0	2286439.0	heme lyase, CcmF subunit	b2196
ccmE	1.7600900436724078	17.0	2288379.0	periplasmic heme chaperone	b2197	['PHEMEabcpp']
ccmD	1.8586570208828415	17.0	2288855.0	cytochrome c biogenesis protein; heme export ABC transporter holo-CcmE release factor	b2198	['PHEMEabcpp']
ccmC	1.838418075038987	17.0	2289664.0	heme export ABC transporter permease; CcmE-interacting protein	b2199	['PHEMEabcpp']
ccmB	1.7409768151448601	17.0	2289840.0	heme export ABC transporter permease	b2200	['PHEMEabcpp']
ccmA	1.7379339402929865	17.0	2290499.0	heme export ABC transporter ATPase	b2201	['PHEMEabcpp']
napC	1.8039470443064134	17.0	2291712.0	quinol dehydrogenase, electron source for NapAB	b2202	['NO3R2bpp', 'NO3R1bpp']
napB	1.590729018434009	17.0	2291747.0	nitrate reductase, small, cytochrome C550 subunit, periplasmic	b2203	['NO3R2bpp', 'NO3R1bpp']
napH	1.8020610132434807	17.0	2292193.0	ferredoxin-type protein	b2204	['NO3R1bpp']
napG	1.740003231859707	17.0	2293043.0	ferredoxin-type protein	b2205	['NO3R1bpp']
napA	1.7471348583664057	17.0	2293760.0	nitrate reductase, periplasmic, large subunit	b2206	['NO3R2bpp', 'NO3R1bpp']
napD	1.7478219557565944	17.0	2296320.0	assembly protein for periplasmic nitrate reductase	b2207
napF	1.8718109997368058	17.0	2296481.0	ferredoxin-type protein, role in electron transfer to periplasmic nitrate reductase NapA	b2208
eco	1.8544652455598316	17.0	2297856.0	ecotin, a serine protease inhibitor	b2209
mqo	1.763560492242139	17.0	2298586.0	malate dehydrogenase, FAD/NAD(P)-binding domain	b2210	['MDH3', 'MDH2']
yojI	1.7964553463687933	17.0	2301952.0	microcin J25 efflux ABC transporter permease/ATPase	b2211
alkB	1.8699899575848729	17.0	2302169.0	oxidative demethylase of N1-methyladenine or N3-methylcytosine DNA lesions	b2212
ada	1.8978885334184805	17.0	2302819.0	fused DNA-binding transcriptional dual regulator/O6-methylguanine-DNA methyltransferase	b2213
apbE	1.8271315391512655	17.0	2304000.0	putative thiamine-synthetic flavin transferase lipoprotein	b2214
ompC	1.9574231359221024	17.0	2306048.0	outer membrane porin protein C	b2215	['LCTStex', 'MALDtex', 'TSULtex', 'GAMtex', 'TTRCYCtex', 'MAN6Ptex', 'ASNtex', 'UACGAMtex', 'PROGLYtex', 'HPPPNtex', 'ILEtex', 'XTSNtex', 'NOtex', 'PPPNtex', 'QUIN2tex', 'Zn2tex', 'OROTtex', 'HYXNtex', 'TUNGStex', 'GBBTNtex', 'Htex', 'NMNtex', '34dhpactex', 'UDPACGALtex', 'CMPtex', 'TREtex', 'AKGtex', 'MANGLYCtex', 'NO3tex', '3GMPtex', 'ORNtex', 'PROtex', 'TRPtex', 'FE2tex', 'TYMtex', 'PACALDtex'…
rcsD	1.8154006272494259	17.0	2306966.0	phosphotransfer intermediate protein in two-component regulatory system with RcsBC	b2216
rcsB	1.8604563340368228	17.0	2310144.0	response regulator in two-component regulatory system with RcsC and YojN	b2217
rcsC	1.8004194204043895	17.0	2310505.0	hybrid sensory kinase in two-component regulatory system with RcsB and YojN	b2218
atoS	1.8872175234962487	17.0	2313521.0	sensory histidine kinase in two-component regulatory system with AtoC	b2219
atoC	1.83686776282095	17.0	2315344.0	fused response regulator of ato operon, in two-component system with AtoS: response regulator/sigma54 interaction protein	b2220
atoD	1.8189627819783432	17.0	2316925.0	acetyl-CoA:acetoacetyl-CoA transferase, alpha subunit	b2221	['HXCT', 'BUTCT', 'ACACCT']
atoA	1.6814001401551204	17.0	2317587.0	acetyl-CoA:acetoacetyl-CoA transferase, beta subunit	b2222	['HXCT', 'BUTCT', 'ACACCT']
atoE	1.838932278670665	17.0	2318336.0	short chain fatty acid transporter	b2223	['ACACt2pp', 'BUTt2rpp', 'HEXt2rpp']
atoB	1.787937570383014	17.0	2320384.0	acetyl-CoA acetyltransferase	b2224	['ACACT1r']
yfaP	1.856424993477842	17.0	2320845.0	DUF2135 family protein, putative host defense protein	b2225
yfaQ	1.812362993991141	17.0	2321626.0	tandem DUF2300 domain protein, putative host defense protein	b2226
yfaS	1.811011622905549	17.0	2326528.0	No_gene_product	b4500
yfaT	1.7934256417805663	17.0	2327814.0	DUF1175 family protein, putative host defense protein	b2229
yfaA	1.8183652467795663	17.0	2328434.0	DUF2138 family protein, putative host defense protein	b2230
gyrA	1.753416031051752	17.0	2330271.0	DNA gyrase (type II topoisomerase), subunit A	b2231
ubiG	1.7751879884487713	17.0	2333045.0	bifunctional 3-demethylubiquinone-9 3-methyltransferase/ 2-octaprenyl-6-hydroxy phenol methylase	b2232	['DMQMT', 'OHPHM']
yfaL	1.8080464721897345	17.0	2334720.0	adhesin	b2233
nrdA	1.8406743393790042	17.0	2338343.0	ribonucleoside-diphosphate reductase 1, alpha subunit	b2234	['RNDR4', 'RNDR3', 'RNDR2', 'RNDR1']
nrdB	1.9310940957971117	17.0	2340864.0	ribonucleoside-diphosphate reductase 1, beta subunit, ferritin-like protein	b2235	['RNDR4', 'RNDR3', 'RNDR2', 'RNDR1']
yfaE	1.8538518601905654	17.0	2341992.0	ferredoxin involved with ribonucleotide reductase diferric-tyrosyl radical (Y*) cofactor maintenance	b2236
inaA	1.989128593792788	17.0	2342912.0	acid-inducible Kdo/WaaP family putative kinase	b2237
yfaH	2.1967602815534515	17.0	2343129.0	No_gene_product	b2238
glpQ	1.9497131038136506	17.0	2343413.0	periplasmic glycerophosphodiester phosphodiesterase	b2239	['GPDDA3pp', 'GPDDA2pp', 'GPDDA4pp', 'GPDDA1pp', 'GPDDA5pp']
glpT	1.634725050795158	17.0	2344960.0	sn-glycerol-3-phosphate transporter	b2240	['GLYC3Pt6pp']
glpA	1.8054072381772412	17.0	2346125.0	anaerobic sn-glycerol-3-phosphate dehydrogenase, large FAD/NAD(P)-binding subunit	b2241	['G3PD5', 'G3PD7', 'G3PD6']
glpB	1.8683074780528042	17.0	2347743.0	anaerobic sn-glycerol-3-phosphate dehydrogenase membrane anchor subunit	b2242	['G3PD5', 'G3PD7', 'G3PD6']
glpC	1.720976908243694	17.0	2349056.0	anaerobic sn-glycerol-3-phosphate dehydrogenase, C subunit, 4Fe-4S iron-sulfur cluster	b2243	['G3PD5', 'G3PD7', 'G3PD6']
yfaD	1.9312216824508892	17.0	2351104.0	transposase_31 family protein	b2244
ypaA	1.8967105606815367	17.0	2351294.0	No_gene_product	b4543
rhmA	1.8143750553869837	17.0	2351520.0	2-keto-3-deoxy-L-rhamnonate aldolase	b2245
rhmT	1.7465425534949908	17.0	2353152.0	putative L-rhamnonate transporter	b2246
rhmD	1.7910838369124007	17.0	2353687.0	L-rhamnonate dehydratase	b2247
rhmR	1.8356079496604483	17.0	2355200.0	putative DNA-binding transcriptional regulator for the rhm operon	b2248
yfaY	1.8869101352316253	17.0	2355909.0	inactive PncC family protein	b2249
yfaZ	1.8301284579863524	17.0	2357248.0	outer membrane protein, putative porin	b2250
nudI	1.909321871658826	17.0	2358032.0	nucleoside triphosphatase	b2251	['NTPP7', 'NTPP3', 'DUTPDP']
ais	2.052598287330705	17.0	2358496.0	putative LPS core heptose(II)-phosphate phosphatase	b2252
arnB	1.7494686222401286	17.0	2359406.0	uridine 5'-(beta-1-threo-pentapyranosyl-4-ulose diphosphate) aminotransferase, PLP-dependent	b2253	['UDPKAAT']
arnC	1.675762869474845	17.0	2361344.0	undecaprenyl phosphate-L-Ara4FN transferase	b2254	['UPLA4FNT']
arnA	1.838372374516528	17.0	2361517.0	fused UDP-L-Ara4N formyltransferase/UDP-GlcA C-4'-decarboxylase	b2255	['UDPGDC', 'ULA4NFT']
arnD	1.919391834500525	17.0	2363496.0	undecaprenyl phosphate-alpha-L-ara4FN deformylase	b2256	['UPLA4FNF']
arnT	1.8068322173220377	17.0	2364386.0	4-amino-4-deoxy-L-arabinose transferase	b2257	['LA4NTpp']
arnE	1.6530453267719571	17.0	2366035.0	undecaprenyl phosphate-alpha-L-ara4N exporter; flippase ArnEF subunit	b4544	['ULA4Ntppi']
arnF	1.7923413332846438	17.0	2366370.0	undecaprenyl phosphate-alpha-L-ara4N exporter; flippase ArnEF subunit	b2258	['ULA4Ntppi']
pmrD	1.9375530329470028	17.0	2366976.0	inactive two-component system connector protein	b2259
menE	1.8298400183774117	17.0	2367488.0	O-succinylbenzoate-CoA ligase	b2260	['SUCBZL']
menC	1.9077866944761261	17.0	2368478.0	O-succinylbenzoyl-CoA synthase	b2261	['SUCBZS']
menB	1.7526972267145977	17.0	2369536.0	dihydroxynaphthoic acid synthetase	b2262	['DHNCOAS']
menH	1.7388685981674927	17.0	2370312.0	2-succinyl-6-hydroxy-2, 4-cyclohexadiene-1-carboxylate synthase	b2263	['SHCHCS3']
menD	1.7999272845995673	17.0	2371067.0	2-succinyl-5-enolpyruvyl-6-hydroxy-3- cyclohexene-1-carboxylate synthase; SEPHCHC synthase	b2264	['SEPHCHCS']
menF	1.8265989135511682	17.0	2373632.0	isochorismate synthase 2	b2265	['ICHORS']
elaB	1.787537921101018	17.0	2374200.0	putative membrane-anchored DUF883 family ribosome-binding protein	b2266
elaA	1.7657213976954889	17.0	2374560.0	GNAT family putative N-acetyltransferase	b2267
rbn	1.9274038025174578	17.0	2375680.0	RNase BN, tRNA processing enzyme	b2268
elaD	2.2422191063505	17.0	2376191.0	protease, capable of cleaving an AMC-ubiquitin model substrate	b2269
yfbK	2.0008145980884464	17.0	2377473.0	Von Willebrand factor domain putative lipoprotein	b2270
yfbL	2.003364938126212	17.0	2379776.0	putative M28A family peptidase	b2271
yfbM	2.0366028054089296	17.0	2380412.0	DUF1877 family protein	b2272
yfbN	2.24353726998894	17.0	2381824.0	uncharacterized protein	b2273
yfbO	2.238749456661513	17.0	2382113.0	uncharacterized protein	b2274
yfbP	2.0588453054892475	17.0	2382594.0	TPR-like repeats-containing protein	b2275
nuoN	1.8241969008280734	17.0	2383872.0	NADH:ubiquinone oxidoreductase, membrane subunit N	b2276	['NADH18pp', 'NADH17pp', 'NADH16pp']
nuoM	1.7646327582507564	17.0	2384990.0	NADH:ubiquinone oxidoreductase, membrane subunit M	b2277	['NADH18pp', 'NADH17pp', 'NADH16pp']
nuoL	1.6864649421156384	17.0	2386683.0	NADH:ubiquinone oxidoreductase, membrane subunit L	b2278	['NADH18pp', 'NADH17pp', 'NADH16pp']
nuoK	1.7095350047296796	17.0	2388521.0	NADH:ubiquinone oxidoreductase, membrane subunit K	b2279	['NADH18pp', 'NADH17pp', 'NADH16pp']
nuoJ	1.7841789971923936	17.0	2388820.0	NADH:ubiquinone oxidoreductase, membrane subunit J	b2280	['NADH18pp', 'NADH17pp', 'NADH16pp']
nuoI	1.7807845200847259	17.0	2389386.0	NADH:ubiquinone oxidoreductase, chain I	b2281	['NADH18pp', 'NADH17pp', 'NADH16pp']
nuoH	1.790783968941925	17.0	2390016.0	NADH:ubiquinone oxidoreductase, membrane subunit H	b2282	['NADH18pp', 'NADH17pp', 'NADH16pp']
nuoG	1.811064270468462	17.0	2392064.0	NADH:ubiquinone oxidoreductase, chain G	b2283	['NADH18pp', 'NADH17pp', 'NADH16pp']
nuoF	1.749793212347979	17.0	2394112.0	NADH:ubiquinone oxidoreductase, chain F	b2284	['NADH18pp', 'NADH17pp', 'NADH16pp']
nuoE	1.7438845259576536	17.0	2395030.0	NADH:ubiquinone oxidoreductase, chain E	b2285	['NADH18pp', 'NADH17pp', 'NADH16pp']
nuoC	1.8049692004849804	17.0	2395533.0	NADH:ubiquinone oxidoreductase, fused CD subunit	b2286	['NADH18pp', 'NADH17pp', 'NADH16pp']
nuoB	1.9134727235626952	17.0	2397429.0	NADH:ubiquinone oxidoreductase, chain B	b2287	['NADH18pp', 'NADH17pp', 'NADH16pp']
nuoA	1.9933476830282366	17.0	2398208.0	NADH:ubiquinone oxidoreductase, membrane subunit A	b2288	['NADH18pp', 'NADH17pp', 'NADH16pp']
lrhA	1.9607307340592266	17.0	2399181.0	transcriptional repressor of flagellar, motility and chemotaxis genes	b2289
alaA	1.7920662074380154	17.0	2401039.0	glutamate-pyruvate aminotransferase; glutamic-pyruvic transaminase (GPT); alanine transaminase	b2290	['ALATA_L']
yfbR	1.87653221453457	17.0	2402340.0	5'-nucleotidase	b2291	['NTD5', 'NTD6', 'NTD12', 'NTD1', 'NTD8', 'NTD3']
yfbS	1.8572735692987767	17.0	2402998.0	putative transporter	b2292
yfbT	1.9402936473640189	17.0	2404917.0	sugar phosphatas	b2293
yfbU	1.8807239181153506	17.0	2405578.0	UPF0304 family protein	b2294
yfbV	1.916201146174726	17.0	2406400.0	UPF0208 family inner membrane protein	b2295
ackA	1.9215663672165582	17.0	2406948.0	acetate kinase A and propionate kinase 2	b2296	['ACKr']
pta	1.785707692376322	17.0	2408448.0	phosphate acetyltransferase	b2297	['PTAr', 'PTA2']
yfcC	1.818741940813304	17.0	2410559.0	putative inner membrane transporter; C4-dicarboxylate anaerobic carrier family protein	b2298
yfcD	2.012053899054899	17.0	2412544.0	putative NUDIX hydrolase	b2299
yfcE	1.8337610391194965	17.0	2412712.0	phosphodiesterase activity on bis-pNPP	b2300
yfcF	1.8223364909385749	17.0	2413319.0	glutathione S-transferase	b2301
yfcG	1.8938431537185159	17.0	2414592.0	GSH-dependent disulfide bond oxidoreductase	b2302
folX	1.877094351299081	17.0	2414803.0	D-erythro-7,8-dihydroneopterin triphosphate 2'-epimerase and dihydroneopterin aldolase	b2303	['DHPTPE']
yfcH	1.8024756370141526	17.0	2415186.0	putative NAD-dependent nucleotide-sugar epimerase	b2304
yfcI	2.006772998480148	17.0	2416640.0	transposase_31 family protein	b2305
hisP	1.8382770529474217	17.0	2417214.0	histidine ABC transporter ATPase	b2306	['ORNabcpp', 'HISabcpp', 'ARGabcpp', 'LYSabcpp']
hisM	1.9957926990640338	17.0	2418688.0	histidine ABC transporter permease	b2307	['ORNabcpp', 'HISabcpp', 'ARGabcpp', 'LYSabcpp']
hisQ	1.7438192539584483	17.0	2418708.0	histidine ABC transporter permease	b2308	['ORNabcpp', 'HISabcpp', 'ARGabcpp', 'LYSabcpp']
hisJ	1.895800631669706	17.0	2419484.0	histidine ABC transporter periplasmic binding protein	b2309	['HISabcpp']
argT	1.9921980387368186	17.0	2420736.0	lysine/arginine/ornithine transporter subunit	b2310	['ORNabcpp', 'ARGabcpp', 'LYSabcpp']
ubiX	1.8413072280288534	17.0	2421535.0	3-octaprenyl-4-hydroxybenzoate carboxy-lyase	b2311	['OPHBDC']
purF	1.7029630401131755	17.0	2422199.0	amidophosphoribosyltransferase	b2312	['GLUPRT']
cvpA	1.9494445292384166	17.0	2423753.0	colicin V production protein	b2313
dedD	1.8211254198992441	17.0	2424832.0	membrane-anchored periplasmic protein involved in septation	b2314
folC	1.7109150394353247	17.0	2425152.0	bifunctional folylpolyglutamate synthase/ dihydrofolate synthase	b2315	['DHFS']
accD	1.8912268254286195	17.0	2426880.0	acetyl-CoA carboxylase, beta (carboxyltransferase) subunit	b2316	['ACCOAC']
dedA	1.7990243967720783	17.0	2427560.0	DedA family inner membrane protein	b2317
truA	1.7381940638190425	17.0	2428928.0	tRNA pseudouridine(38-40) synthase	b2318
usg	1.7316555416862294	17.0	2429114.0	putative semialdehyde dehydrogenase	b2319
pdxB	1.7965969676736657	17.0	2430976.0	erythronate-4-phosphate dehydrogenase	b2320	['PERD']
flk	1.797806565582217	17.0	2431428.0	putative flagella assembly protein	b2321
yfcJ	1.8241299386798289	17.0	2433024.0	putative arabinose efflux transporter	b2322
fabB	1.875780736372522	17.0	2435072.0	3-oxoacyl-[acyl-carrier-protein] synthase I	b2323	['3OAS141', '3OAS161', '3OAS60', '3OAS120', '3OAS160', 'MACPD', '3OAS180', 'OPMEACPS', '3OAS100', 'KAS14', '3OAS140', '3OAS80', '3OAS121']
mnmC	1.9243856571189706	17.0	2435242.0	fused 5-methylaminomethyl-2-thiouridine-forming enzyme methyltransferase and FAD-dependent demodification enzyme	b2324
yfcL	1.838609954269813	17.0	2437632.0	uncharacterized protein	b2325
epmC	1.8516301871877647	17.0	2437681.0	Elongation Factor P Lys34 hydroxylase	b2326
yfcA	1.8064692593864782	17.0	2438229.0	TauE/TSUP family inner membrane protein	b2327
mepA	1.8762076825966125	17.0	2439168.0	murein DD-endopeptidase	b2328	['MDDEP4pp', 'MDDEP3pp', 'MDDEP1pp', 'MDDEP2pp']
aroC	1.7236286731086792	17.0	2439866.0	chorismate synthase	b2329	['CHORS']
prmB	1.8149807135489864	17.0	2441216.0	N5-glutamine methyltransferase	b2330
smrB	1.8946027133643542	17.0	2442084.0	putative DNA endonuclease	b2331
yfcO	1.9865966933901833	17.0	2443264.0	DUF2544 family putative outer membrane protein	b2332
yfcP	1.742420029333028	17.0	2443529.0	putative fimbrial-like adhesin protein	b2333
yfcQ	1.9158480536170852	17.0	2444065.0	putative fimbrial-like adhesin protein	b2334
yfcR	1.9412139947985674	17.0	2444550.0	putative fimbrial-like adhesin protein	b2335
yfcS	1.9334214249533102	17.0	2445312.0	putative periplasmic pilin chaperone	b2336
yfcU	1.8053214710487955	17.0	2445834.0	No_gene_product	b4661
yfcV	1.8726593813197359	17.0	2448561.0	putative fimbrial-like adhesin protein	b2339
sixA	1.9808971835567843	17.0	2449805.0	phosphohistidine phosphatase	b2340
fadJ	1.7618369657233195	17.0	2450493.0	enoyl-CoA hydratase/epimerase and isomerase/3-hydroxyacyl-CoA dehydrogenase	b2341	['ECOAH4', 'HACD8', 'HACD4', 'ECOAH8', 'ECOAH5', 'ECOAH1', 'ECOAH2', 'ECOAH6', 'HACD5', 'ECOAH3', 'ECOAH7', 'HACD1', 'HACD6', 'HACD3', 'HACD7', 'HACD2']
fadI	1.9075352729393553	17.0	2453504.0	beta-ketoacyl-CoA thiolase, anaerobic, subunit	b2342	['ACACT8r', 'ACACT7r', 'ACACT2r', 'ACACT5r', 'ACACT3r', 'ACACT1r', 'ACACT6r', 'ACACT4r']
yfcZ	2.0075567986652927	17.0	2454128.0	UPF0381 family protein	b2343
fadL	1.9868909226093934	17.0	2455552.0	long-chain fatty acid outer membrane transporter	b2344	['HDCAtexi', 'HDCEAtexi', 'TTDCAtexi', 'TTDCEAtexi', 'DDCAtexi', 'OCDCEAtexi', 'OCDCAtexi']
yfdF	2.3200269899567507	17.0	2456490.0	uncharacterized protein	b2345
mlaA	1.8427699849751964	17.0	2457730.0	ABC transporter maintaining OM lipid asymmetry, OM lipoprotein component	b2346
yfdC	1.7839608234250346	17.0	2459648.0	putative inner membrane protein	b2347
intS	1.8851660006605397	17.0	2460023.0	CPS-53 (KpLE1) prophage; putative prophage CPS-53 integrase	b2349
gtrA	2.108097016090539	17.0	2461333.0	CPS-53 (KpLE1) prophage; bactoprenol-linked glucose translocase/flippase	b2350
gtrB	2.269788805075417	17.0	2461696.0	CPS-53 (KpLE1) prophage; bactoprenol glucosyl transferase	b2351
gtrS	2.6550881073919497	17.0	2463744.0	serotype-specific glucosyl transferase, CPS-53 (KpLE1) prophage	b2352
tfaS	1.9305450375184077	17.0	2464293.0	No_gene_product	b2353
yfdK	2.0600705074217722	17.0	2464555.0	CPS-53 (KpLE1) prophage; conserved protein	b2354
yfdL	1.9411453474787494	17.0	2465022.0	No_gene_product	b2355
yfdM	1.847190190337548	17.0	2465792.0	No_gene_product	b2356
yfdN	1.7881568518989395	17.0	2465865.0	CPS-53 (KpLE1) prophage; uncharacterized protein	b2357
oweS	1.7300606889278678	17.0	2466356.0	No_gene_product	b2358
yfdP	1.7753975389509296	17.0	2467082.0	CPS-53 (KpLE1) prophage; uncharacterized protein	b2359
yfdQ	1.944989717579148	17.0	2467840.0	CPS-53 (KpLE1) prophage; uncharacterized protein	b2360
yfdR	2.0203868534840197	17.0	2468462.0	CPS-53 (KpLE1) prophage; conserved protein	b2361
yfdS	2.0669754434458745	17.0	2468989.0	CPS-53 (KpLE1) prophage; uncharacterized protein	b2362
yfdT	2.015367607369755	17.0	2469376.0	CPS-53 (KpLE1) prophage; uncharacterized protein	b2363
ypdJ	2.072029164970861	17.0	2469659.0	No_gene_product	b4545
torI	2.049864031820875	17.0	2469888.0	response regulator inhibitor for tor operon	b4501
dsdC	1.9395625964888443	17.0	2470172.0	dsd operon activator; autorepressor	b2364
dsdX	1.9326828351615808	17.0	2471936.0	D-serine transporter	b2365
dsdA	1.754551475277133	17.0	2473984.0	D-serine dehydratase	b2366	['SERD_D']
emrY	2.089461239721699	17.0	2474116.0	putative multidrug efflux system	b2367
emrK	2.1434979812956843	17.0	2476032.0	multidrug resistance efflux pump membrane fusion protein	b2368
evgA	2.0733921456688438	17.0	2477233.0	response regulator in two-component regulatory system with EvgS	b2369
evgS	2.1048227081775317	17.0	2477852.0	hybrid sensory histidine kinase in two-component regulatory system with EvgA	b2370
yfdE	1.9677272749460553	17.0	2482176.0	acetyl-CoA:oxalate CoA-transferase	b2371
yfdV	1.9880486993691766	17.0	2482720.0	putative transporter	b2372
oxc	1.9462061196954874	17.0	2483734.0	oxalyl CoA decarboxylase, ThDP-dependent	b2373	['OXCDC']
frc	1.9505279038950498	17.0	2486272.0	formyl-CoA transferase, NAD(P)-binding	b2374	['FORCT']
yfdX	2.0371738572911258	17.0	2487245.0	uncharacterized protein	b2375
ypdI	2.155533082862367	17.0	2488320.0	putative lipoprotein involved in colanic acid biosynthesis	b2376
yfdY	1.9445822648465894	17.0	2488528.0	DUF2545 family putative inner membrane protein	b2377
lpxP	1.904508904788461	17.0	2489123.0	palmitoleoyl-acyl carrier protein (ACP)-dependent acyltransferase	b2378	['EDTXS3']
ypdK	2.0250625644045344	17.0	2490399.0	inner membrane protein	b4680
alaC	1.7983201384609115	17.0	2490535.0	glutamate-pyruvate aminotransferase; glutamic-pyruvic transaminase (GPT); alanine transaminase	b2379	['ALATA_L']
ypdA	1.7389367250323684	17.0	2492149.0	sensor kinase regulating yhjX; pyruvate-responsive YpdAB two-component system	b2380
ypdB	1.8203232419126933	17.0	2494464.0	response regulator activating yhjX; pyruvate-responsive YpdAB two-component system	b2381
ypdC	1.7253037457659863	17.0	2494608.0	putative DNA-binding protein	b2382
fryA	1.804494138951485	17.0	2495468.0	putative PTS enzyme: Hpr, enzyme I and IIA components	b2383
ypdE	1.8711812880027527	17.0	2498560.0	aminopeptidase	b2384
ypdF	1.7940131198864393	17.0	2499025.0	Xaa-Pro aminopeptidase	b2385
fryC	1.7162711331800835	17.0	2500608.0	putative enzyme IIC component of PTS	b2386
fryB	1.9908153338276362	17.0	2501632.0	putative enzyme IIB component of PTS	b2387
glk	1.711416483720454	17.0	2502656.0	glucokinase	b2388	['HEX1']
yfeO	1.8221246753496187	17.0	2503108.0	putative ion channel protein	b2389
ypeC	1.9479442545415748	17.0	2504704.0	DUF2502 family putative periplasmic protein	b2390
mntH	1.8687292276255991	17.0	2504946.0	manganese/divalent cation transporter	b2392	['FE2t2pp', 'MNt2pp']
nupC	1.9306669779743684	17.0	2506752.0	nucleoside (except guanosine) transporter	b2393	['ADNt2pp', 'DCYTt2pp', 'CYTDt2pp', 'THMDt2pp', 'DADNt2pp', 'URIt2pp', 'DURIt2pp']
yfeA	1.8678333256031088	17.0	2509121.0	putative diguanylate cyclase	b2395
yfeC	1.8334816104387082	17.0	2511945.0	DUF1323 family putative DNA-binding protein	b2398
yfeD	1.837462527845421	17.0	2512291.0	DUF1323 family putative DNA-binding protein	b2399
gltX	1.844124809437432	17.0	2512735.0	glutamyl-tRNA synthetase	b2400	['GLUTRS']
xapR	1.9241093149228892	17.0	2514951.0	transcriptional activator of xapAB	b2405
xapB	1.8706127476211238	17.0	2516992.0	xanthosine transporter	b2406	['URIt2rpp', 'THMDt2rpp', 'CYTDt2rpp', 'XTSNt2rpp', 'ADNt2rpp', 'INSt2rpp']
xapA	1.7195211885842425	17.0	2517403.0	purine nucleoside phosphorylase 2; nicotinamide 1-beta-D-riboside synthase	b2407	['PUNP3', 'PUNP7', 'PUNP4', 'PUNP5', 'PUNP6']
yfeN	1.9786419892064977	17.0	2519040.0	putative outer membrane protein	b2408
yfeR	1.9039921640256938	17.0	2519288.0	transcriptional regulator of yefH	b2409
yfeH	1.9218261394030571	17.0	2521088.0	putative inorganic ion transporter	b2410
ypeB	1.8772682327429462	17.0	2521299.0	DUF3820 family protein	b4546
ligA	1.9338812246032917	17.0	2523136.0	DNA ligase, NAD(+)-dependent	b2411	['NADDP']
zipA	1.8947778503140562	17.0	2523605.0	FtsZ stabilizer	b2412
cysZ	1.9487619067489963	17.0	2525184.0	sulfate transporter, sulfite inhibited	b2413
cysK	1.9038055999306962	17.0	2525767.0	cysteine synthase A, O-acetylserine sulfhydrolase A subunit	b2414	['CYSS']
ptsH	2.0159774596968836	17.0	2527232.0	phosphohistidinoprotein-hexose phosphotransferase component of PTS system (Hpr)	b2415	['ACMUMptspp', 'DHAPT', 'SBTptspp', 'ARBTptspp', 'TREptspp', 'GLCptspp', 'ACGAptspp', 'SUCptspp', 'MANptspp', 'GALTptspp', 'FRUptspp', 'FRUpts2pp', 'GAMptspp', 'ASCBptspp', 'ACMANAptspp', 'MANGLYCptspp', 'MNLptspp', 'MALTptspp']
ptsI	1.8713759670903054	17.0	2527424.0	PEP-protein phosphotransferase of PTS system (enzyme I)	b2416	['ACMUMptspp', 'DHAPT', 'SBTptspp', 'ARBTptspp', 'TREptspp', 'GLCptspp', 'ACGAptspp', 'SUCptspp', 'MANptspp', 'GALTptspp', 'FRUptspp', 'CHTBSptspp', 'FRUpts2pp', 'GAMptspp', 'ASCBptspp', 'ACMANAptspp', 'MANGLYCptspp', 'MNLptspp', 'MALTptspp']
crr	2.030120394985611	17.0	2529280.0	glucose-specific enzyme IIA component of PTS	b2417	['ACMUMptspp', 'TREptspp', 'MALTptspp', 'ACGAptspp', 'SUCptspp', 'GLCptspp']
pdxK	1.811850296044879	17.0	2529744.0	pyridoxal-pyridoxamine kinase/hydroxymethylpyrimidine kinase	b2418	['PYDXK', 'HMPK1', 'PYDXNK', 'PYDAMK']
yfeK	1.9220020609450907	17.0	2530700.0	uncharacterized protein	b2419
yfeS	2.1795025090854834	17.0	2531328.0	WGR domain protein	b2420
cysM	1.905781816162665	17.0	2532030.0	cysteine synthase B (O-acetylserine sulfhydrolase B)	b2421	['CYSS']
cysA	1.8352842058295844	17.0	2533376.0	sulfate/thiosulfate transporter subunit	b2422	['TSULabcpp', 'MOBDabcpp', 'SULabcpp', 'SELtpp', 'SLNTtpp']
cysW	1.6746674490998323	17.0	2534162.0	sulfate/thiosulfate ABC transporter permease	b2423	['TSULabcpp', 'MOBDabcpp', 'SULabcpp', 'SELtpp', 'SLNTtpp']
cysU	1.7924044394691814	17.0	2535424.0	sulfate/thiosulfate ABC transporter permease	b2424	['TSULabcpp', 'MOBDabcpp', 'SULabcpp', 'SELtpp', 'SLNTtpp']
cysP	1.7706410425099237	17.0	2535870.0	thiosulfate-binding protein	b2425	['TSULabcpp', 'MOBDabcpp', 'SULabcpp', 'SELtpp', 'SLNTtpp']
ucpA	1.8683039730441469	17.0	2537472.0	furfural resistance protein, putative short-chain oxidoreductase	b2426
murR	1.820806898092339	17.0	2538110.0	repressor for murPQ, MurNAc 6-P inducible	b2427
murQ	1.7626545524189519	17.0	2539520.0	N-acetylmuramic acid 6-phosphate (MurNAc-6-P) etherase	b2428	['ACM6PH']
murP	1.7845387796002596	17.0	2540031.0	N-acetylmuramic acid permease, EIIBC component, PTS system	b2429	['ACMUMptspp', 'SUCptspp']
yfeW	1.8454742401604536	17.0	2541568.0	penicillin binding protein PBP4B; weak DD-carboxypeptidase activity	b2430
yfeX	1.8720349379262968	17.0	2543616.0	porphyrinogen oxidase, cytoplasmic	b2431
yfeY	1.9373037195151874	17.0	2543999.0	RpoE-regulated lipoprotein	b2432
yfeZ	1.8208646155356005	17.0	2544635.0	inner membrane protein	b2433
ypeA	1.6149218782936592	17.0	2545071.0	GNAT family putative N-acetyltransferase	b2434
amiA	1.7976991189375136	17.0	2545710.0	N-acetylmuramoyl-l-alanine amidase I	b2435	['AGM4PApp', 'AGM3PApp']
hemF	1.7033105975105094	17.0	2546583.0	coproporphyrinogen III oxidase	b2436	['CPPPGO']
eutR	1.781589309927305	17.0	2547712.0	eut operon transcriptional activator, AraC family	b2437
eutK	1.8291695719410583	17.0	2548586.0	putative ethanol utilization carboxysome structural protein	b2438
eutL	1.7632322042744537	17.0	2549099.0	putative ethanol utilization carboxysome structural protein	b2439
eutC	1.9224529623101683	17.0	2549768.0	ethanolamine ammonia-lyase, small subunit (light chain)	b2440	['ETHAAL']
eutB	1.7723155022888943	17.0	2551808.0	ethanolamine ammonia-lyase, large subunit, heavy chain	b2441	['ETHAAL']
intZ	1.8499898389538103	17.0	2552216.0	CPZ-55 prophage; putative phage integrase	b2442
yffL	1.9956222114298532	17.0	2553856.0	CPZ-55 prophage; uncharacterized protein	b2443
yffM	1.9588014443371284	17.0	2554880.0	CPZ-55 prophage; uncharacterized protein	b2444
yffN	1.9551570902136228	17.0	2554983.0	CPZ-55 prophage; uncharacterized protein	b2445
yffO	1.8427242601620164	17.0	2555469.0	CPZ-55 prophage; uncharacterized protein	b2446
yffP	1.9275635792638592	17.0	2555904.0	CPZ-55 prophage; uncharacterized protein	b2447
yffQ	2.0471353564243304	17.0	2556950.0	CPZ-55 prophage; uncharacterized protein	b2448
yffR	2.134834953958367	17.0	2557338.0	CPZ-55 prophage; uncharacterized protein	b2449
yffS	1.678038212902534	17.0	2557952.0	CPZ-55 prophage; uncharacterized protein	b2450
eutA	1.786698683872245	17.0	2558839.0	reactivating factor for ethanolamine ammonia lyase	b2451
eutH	1.7611458461182596	17.0	2560239.0	ethanolamine transporter	b2452
eutG	1.852442923766345	17.0	2562048.0	ethanol dehydrogenase involved in ethanolamine utilization; aldehyde reductase	b2453
eutJ	1.7236152684408244	17.0	2562859.0	ethanolamine utilization protein, HSP70/actin superfamily protein	b2454
eutE	1.6216458789695944	17.0	2564096.0	aldehyde oxidoreductase, ethanolamine utilization protein	b2455
eutN	1.877668187840424	17.0	2565121.0	Ethanolamine catabolic microcompartment shell protein	b2456
eutM	1.7662840198643863	17.0	2565632.0	ethanolamine utilization protein, putative carboxysome structural protein	b2457
eutD	1.5926438822079703	17.0	2566144.0	phosphate acetyltransferase	b2458	['PTAr']
eutT	1.7749651565519964	17.0	2566860.0	cobalamin adenosyltransferase involved in ethanolamine utilization	b2459
eutQ	1.8044949908633114	17.0	2568192.0	RmlC-like cupin domain protein	b2460
eutP	1.7667513126257424	17.0	2568336.0	putative P-loop NTPase ethanolamine utilization protein	b2461
eutS	1.8831360013459235	17.0	2568828.0	putative ethanol utilization carboxysome structural protein	b2462
maeB	1.8668288563304332	17.0	2569456.0	malic enzyme: putative oxidoreductase/phosphotransacetylase	b2463	['ME2']
talA	1.772596984308242	17.0	2572288.0	transaldolase A	b2464	['TALA']
tktB	1.8538060049487366	17.0	2572994.0	transketolase 2, thiamine triphosphate-binding	b2465	['TKT2', 'TKT1']
ypfG	1.9836511892736102	17.0	2575092.0	DUF1176 family protein	b2466
nudK	1.877905871240002	17.0	2576384.0	GDP-mannose pyrophosphatase	b2467	['GDPMNP']
aegA	1.843084904692442	17.0	2576904.0	putative oxidoreductase, FeS binding subunit/NAD/FAD-binding subunit	b2468
narQ	1.8676875675092794	17.0	2580480.0	sensory histidine kinase in two-component regulatory system with NarP	b2469
acrD	1.7661631920955316	17.0	2580953.0	aminoglycoside/multidrug efflux system	b2470	['NOVBCNtpp', 'FUSAtpp', 'CMtpp', 'MINCYCtpp', 'DOXRBCNtpp', 'RFAMPtpp', 'TTRCYCtpp']
ypfM	2.2797732960400414	17.0	2584192.0	stress-induced small enterobacterial protein	b4606
yffB	2.161864598629088	17.0	2584605.0	putative ArsC family reductase	b2471
dapE	1.7520486775602337	17.0	2584965.0	N-succinyl-diaminopimelate deacylase	b2472	['SDPDS']
ypfN	2.070883621052693	17.0	2586120.0	putative membrane protein, UPF0370 family	b4547
ypfH	1.8511755874251603	17.0	2586624.0	palmitoyl-CoA esterase activity, uncertain physiological substrate	b2473
tmcA	1.829959908542641	17.0	2588672.0	elongator methionine tRNA (ac4C34) acetyltransferase	b2474
ypfJ	1.8040749328011954	17.0	2589232.0	putative neutral zinc metallopeptidase	b2475
purC	1.7289919059041252	17.0	2590720.0	phosphoribosylaminoimidazole-succinocarboxamide synthetase	b2476	['PRASCSi']
bamC	1.7984341653207945	17.0	2591189.0	BamABCDE complex OM biogenesis lipoprotein	b2477
dapA	1.9323512275150407	17.0	2592768.0	dihydrodipicolinate synthase	b2478	['DHDPS']
gcvR	1.9932797055998257	17.0	2593264.0	transcriptional repressor, regulatory protein accessory to GcvA	b2479
bcp	1.9310999239569397	17.0	2593836.0	peroxiredoxin; thiol peroxidase, thioredoxin-dependent	b2480	['THIORDXi']
hyfA	1.9319883356034222	17.0	2594816.0	hydrogenase 4, 4Fe-4S subunit	b2481	['FHL']
hyfB	1.7382919091827989	17.0	2596864.0	hydrogenase 4, membrane subunit	b2482	['FHL']
hyfC	1.799114066913011	17.0	2597205.0	hydrogenase 4, membrane subunit	b2483	['FHL']
hyfD	1.762512880906816	17.0	2598169.0	hydrogenase 4, membrane subunit	b2484	['FHL']
hyfE	1.778735361218278	17.0	2599620.0	hydrogenase 4, membrane subunit	b2485	['FHL']
hyfF	1.7719379057188853	17.0	2600275.0	hydrogenase 4, membrane subunit	b2486	['FHL']
hyfG	1.7696618503813173	17.0	2601845.0	hydrogenase 4, subunit	b2487	['FHL']
hyfH	1.6626062489451272	17.0	2603522.0	hydrogenase 4, Fe-S subunit	b2488	['FHL']
hyfI	1.791303804757552	17.0	2604064.0	hydrogenase 4, Fe-S subunit	b2489	['FHL']
hyfJ	1.823474150357963	17.0	2605056.0	putative processing element hydrogenase 4	b2490	['FHL']
hyfR	1.9005559988442562	17.0	2605258.0	hydrogenase-4 transcriptional activator	b2491
focB	1.708018213857992	17.0	2607292.0	putative formate transporter	b2492	['FORt2pp', 'FORtppi']
yfgO	1.764213631901456	17.0	2609152.0	putative UPF0118 family inner membrane permease	b2493
bepA	1.8345820070323118	17.0	2609452.0	OM protein maintenance and assembly metalloprotease and chaperone, periplasmic	b2494
yfgD	2.1315815300063794	17.0	2611200.0	putative oxidoreductase	b2495
hda	1.9926369654030482	17.0	2611433.0	ATPase regulatory factor involved in DnaA inactivation	b2496
uraA	1.845892431447329	17.0	2613248.0	uracil permease	b2497	['URAt2pp']
upp	1.8710695478575727	17.0	2613604.0	uracil phosphoribosyltransferase	b2498	['UPPRT']
purM	1.857942282759057	17.0	2615296.0	phosphoribosylaminoimidazole synthetase	b2499	['PRAIS']
purN	1.8166818599741472	17.0	2615592.0	phosphoribosylglycinamide formyltransferase 1	b2500	['GARFT']
ppk	1.9031365778155622	17.0	2616402.0	polyphosphate kinase, component of RNA degradosome	b2501	['PPKr', 'PPK2r']
ppx	1.9021192373395746	17.0	2618473.0	exopolyphosphatase	b2502	['PPA', 'PPA2']
yfgF	1.9561974382247846	17.0	2621440.0	cyclic-di-GMP phosphodiesterase, anaerobic	b2503
yfgG	2.106955996368811	17.0	2622648.0	uncharacterized protein	b2504
yfgH	2.1858299672081114	17.0	2623488.0	outer membrane integrity lipoprotein	b2505
yfgI	1.870062319053928	17.0	2623684.0	nalidixic acid resistance protein, putative periplasmic protein	b2506
guaA	1.779234084442029	17.0	2624316.0	GMP synthetase (glutamine aminotransferase)	b2507	['GMPS2']
guaB	1.840954404826092	17.0	2625962.0	IMP dehydrogenase	b2508	['IMPD']
xseA	1.9074017821795575	17.0	2627590.0	exonuclease VII, large subunit	b2509
yfgJ	1.9272221949610437	17.0	2629120.0	DUF1407 family protein	b2510
der	1.8297688537449548	17.0	2629632.0	GTPase; multicopy suppressor of ftsJ	b2511
bamB	1.888506691329085	17.0	2631680.0	BamABCDE complex OM biogenesis lipoprotein	b2512
yfgM	1.935233129301192	17.0	2632021.0	ancillary SecYEG translocon subunit; putative anti-RcsB factor	b2513
hisS	1.6676186270180087	17.0	2633728.0	histidyl tRNA synthetase	b2514	['HISTRS']
ispG	1.8605535030738551	17.0	2634044.0	1-hydroxy-2-methyl-2-(E)-butenyl 4-diphosphate synthase	b2515	['MECDPDH5']
rodZ	1.8599143857045093	17.0	2635776.0	MreB assembly cytoskeletal protein	b2516
rlmN	1.7588107951717549	17.0	2636487.0	dual specificity 23S rRNA m(2)A2503, tRNA m(2)A37 methyltransferase, SAM-dependent	b2517
ndk	1.800583798136426	17.0	2637824.0	multifunctional nucleoside diphosphate kinase and apyrimidinic endonuclease and 3'-phosphodiesterase	b2518	['NDPK2', 'NDPK4', 'NDPK3', 'NDPK7', 'NDPK5', 'NDPK1', 'NDPK8', 'NDPK6']
pbpC	1.7159706824164573	17.0	2638371.0	penicillin-insensitive murein repair transglycosylase; inactive transpeptidase domain protein	b2519	['MPTG2', 'MPTG']
yfhM	1.8561805775713471	17.0	2640684.0	bacterial alpha2-macroglobulin colonization factor ECAM; anti-host protease defense factor; periplasmic inner membrane-anchored lipoprotein	b2520
sseA	1.7417787536119613	17.0	2646016.0	3-mercaptopyruvate sulfurtransferase	b2521	['MCPST']
sseB	1.9973149739085263	17.0	2648064.0	rhodanase-like enzyme, sulfur transfer from thiosulfate	b2522
pepB	1.8093495090465586	17.0	2648433.0	aminopeptidase B	b2523	['AMPTASECG', 'AMPTASEPG']
iscX	1.7975191025587507	17.0	2649894.0	Fe(2+) donor and activity modulator for cysteine desulfurase	b2524
fdx	1.7600138097341103	17.0	2650112.0	[2Fe-2S] ferredoxin	b2525
hscA	1.895158067426164	17.0	2650443.0	DnaK-like molecular chaperone specific for IscU	b2526
hscB	1.8059059884947686	17.0	2652310.0	HscA co-chaperone, J domain-containing protein Hsc56; IscU-specific chaperone HscAB	b2527
iscA	1.757500913249478	17.0	2653184.0	FeS cluster assembly protein	b2528	['I4FE4ST', 'I2FE2ST']
iscU	1.8536181226228094	17.0	2653261.0	iron-sulfur cluster assembly scaffold protein	b2529	['I2FE2SS', 'I2FE2ST', 'I2FE2SS2', 'I4FE4SR', 'I2FE2SR', 'I4FE4ST']
iscS	1.8071968299490095	17.0	2654208.0	cysteine desulfurase (tRNA sulfurtransferase), PLP-dependent	b2530	['I2FE2SS', 'I2FE2SS2', 'I2FE2SR', 'MOADSUx', 'THZPSN3', 'ICYSDS']
iscR	1.8222595917787376	17.0	2655001.0	isc operon transcriptional repressor; suf operon transcriptional activator; oxidative stress- and iron starvation-inducible; autorepressor	b2531
trmJ	1.911364659937107	17.0	2656256.0	tRNA mC32,mU32 2'-O-methyltransferase, SAM-dependent	b2532
suhB	1.9596299380471414	17.0	2656800.0	inositol monophosphatase	b2533	['MI1PP', 'G2PP']
yfhR	1.8889706724242274	17.0	2658304.0	putative S9 family prolyl oligopeptidase	b2534
csiE	1.8480244334728098	17.0	2658793.0	stationary phase inducible protein	b2535
hcaT	1.723416261838167	17.0	2660352.0	putative 3-phenylpropionic transporter	b2536	['PPPNt2rpp']
iroK	1.760546730368606	17.0	2661376.0	3-hydroxypropionic acid resistance peptide	b4706
hcaR	1.8136614191376448	17.0	2661364.0	hca operon transcriptional regulator	b2537
hcaE	1.8439784151993728	17.0	2662400.0	3-phenylpropionate dioxygenase, large (alpha) subunit	b2538	['PPPNDO', 'CINNDO']
hcaF	1.8222288783619771	17.0	2663748.0	3-phenylpropionate dioxygenase, small (beta) subunit	b2539	['PPPNDO', 'CINNDO']
hcaC	1.7111164002892845	17.0	2664448.0	3-phenylpropionate dioxygenase, ferredoxin subunit	b2540	['PPPNDO', 'CINNDO']
hcaB	1.7786216872915086	17.0	2664583.0	2,3-dihydroxy-2,3-dihydrophenylpropionate dehydrogenase	b2541	['DHCIND', 'DHPPD']
hcaD	1.846557608628216	17.0	2666496.0	phenylpropionate dioxygenase, ferredoxin reductase subunit	b2542	['PPPNDO', 'CINNDO']
yphA	1.958082283980972	17.0	2666704.0	DoxX family inner membrane protein	b2543
yphB	1.8558572777819093	17.0	2667174.0	mutarotase superfamily protein, YphB family	b2544
yphC	1.7863450882610685	17.0	2668544.0	putative Zn-dependent NAD(P)-binding oxidoreductase	b2545
yphD	1.619369995639685	17.0	2669185.0	putative sugar ABC transporter permease	b2546
yphE	1.7364757293728297	17.0	2670592.0	putative sugar ABC transporter ATPase	b2547
yphF	1.9038384204687038	17.0	2672640.0	putative sugar ABC transporter periplasmic binding protein	b2548
yphG	1.8768756201606613	17.0	2672822.0	DUF4380 domain-containing TPR repeat protein	b2549
yphH	1.8233335084076354	17.0	2676736.0	putative DNA-binding transcriptional regulator	b2550
glyA	1.7463927004320756	17.0	2678784.0	serine hydroxymethyltransferase	b2551	['THRAi', 'ALATA_L2', 'ALATA_D2', 'GHMT2r', 'THRA2i', 'THFAT']
hmp	1.902528940556307	17.0	2679193.0	fused nitric oxide dioxygenase/dihydropteridine reductase 2	b2552	['NODOy', 'NODOx']
glnB	1.9179599683345732	17.0	2680428.0	regulatory protein P-II for glutamine synthetase	b2553
glrR	1.863427377047644	17.0	2680832.0	response regulator regulating glmY sRNA in two-component system with sensor protein GlrK	b2554
yfhG	1.8719673943476995	17.0	2682151.0	putative outer membrane protein modulating the QseEF response	b2555
glrK	1.913471851275473	17.0	2683029.0	sensor protein kinase regulating glmY sRNA in two-component system with response regulator GlrR	b2556
purL	1.8250999273641044	17.0	2686976.0	phosphoribosylformyl-glycineamide synthetase	b2557	['PRFGS']
mltF	1.8382868155202647	17.0	2689159.0	membrane-bound lytic transglycosylase F, murein hydrolase	b2558	['MLTGY1pp', 'MLTGY4pp', 'MLTGY3pp', 'MLTGY2pp']
tadA	1.929886975154162	17.0	2691072.0	tRNA-specific adenosine deaminase	b2559
pgpC	1.6993677361175537	17.0	2691273.0	phosphatidylglycerophosphatase C, membrane bound	b2560
yfhH	1.871546560175834	17.0	2692117.0	putative DNA-binding transcriptional regulator	b2561
yfhL	2.0523267979828232	17.0	2693120.0	putative 4Fe-4S cluster-containing protein	b2562
shoB	2.361781281747914	17.0	2693504.0	toxic membrane protein	b4687
acpS	1.8878396125701422	17.0	2693976.0	holo-[acyl-carrier-protein] synthase 1	b2563	['ACPS1']
pdxJ	1.8155884513067535	17.0	2694356.0	pyridoxine 5'-phosphate synthase	b2564	['PDX5PS']
recO	1.8594223820736953	17.0	2695168.0	gap repair protein	b2565
era	1.8204300037468777	17.0	2695839.0	membrane-associated, 16S rRNA-binding GTPase	b2566
rnc	1.9872296630828186	17.0	2697216.0	RNase III	b2567
lepB	1.836042381486221	17.0	2697693.0	leader peptidase (signal peptidase I)	b2568
lepA	1.796507843041039	17.0	2698683.0	back-translocating elongation factor EF4, GTPase	b2569
rseC	1.938647014083125	17.0	2700680.0	SoxR iron-sulfur cluster reduction factor component	b2570
rseB	1.934179585260566	17.0	2701312.0	anti-sigma E factor, binds RseA	b2571
rseA	1.7926287632769162	17.0	2702112.0	anti-sigma factor	b2572
rpoE	1.8521210559890082	17.0	2703360.0	RNA polymerase sigma E factor	b2573
nadB	1.9229909300094088	17.0	2703778.0	quinolinate synthase, L-aspartate oxidase (B protein) subunit	b2574	['ASPO3', 'ASPO6', 'ASPO5', 'ASPO4']
trmN	1.9042538209866129	17.0	2705408.0	tRNA1(Val) (adenine(37)-N6)-methyltransferase	b2575
srmB	1.8162538987313996	17.0	2707456.0	ATP-dependent RNA helicase	b2576
yfiE	1.906105491413897	17.0	2707797.0	putative DNA-binding transcriptional regulator	b2577
eamB	1.793623087391883	17.0	2708781.0	cysteine and O-acetylserine exporter	b2578	['ACSERtpp', 'CYStpp']
grcA	2.1051081996172534	17.0	2709504.0	autonomous glycyl radical cofactor	b2579	['OBTFL', 'PFL']
ung	2.0332055376698523	17.0	2710112.0	uracil-DNA-glycosylase	b2580
yfiF	1.9176603366210316	17.0	2711552.0	putative methyltransferase	b2581
trxC	1.9531941143894629	17.0	2712093.0	thioredoxin 2	b2582	['PAPSR', 'TRDR', 'RNDR1', 'METSOXR2', 'RNDR2', 'RNDR4', 'METSOXR1', 'RNDR3', 'THIORDXi', 'DSBDR']
yfiP	1.7329208073530207	17.0	2712581.0	DTW domain protein	b2583
pka	1.8441265194795382	17.0	2713311.0	protein lysine acetyltransferase	b2584
pssA	1.8952704653888461	17.0	2716085.0	phosphatidylserine synthase; CDP-diacylglycerol-serine O-phosphatidyltransferase	b2585	['PSSA141', 'PSSA140', 'PSSA180', 'PSSA161', 'PSSA120', 'PSSA160', 'PSSA181']
yfiM	1.9535087862778133	17.0	2717696.0	putative lipoprotein	b2586
kgtP	1.982475960456962	17.0	2717806.0	alpha-ketoglutarate transporter	b2587	['AKGt2rpp']
clpB	1.844577311234164	17.0	2724958.0	protein disaggregation chaperone	b2592
yfiH	1.8735253825257279	17.0	2727936.0	UPF0124 family protein	b2593
rluD	1.8444663234159169	17.0	2728389.0	23S rRNA pseudouridine(1911,1915,1917) synthase	b2594
bamD	1.8438955771863035	17.0	2729984.0	BamABCDE complex OM biogenesis lipoprotein	b2595
raiA	2.16907583744188	17.0	2730512.0	cold shock protein associated with 30S ribosomal subunit	b2597
pheL	2.1078070562834292	17.0	2730957.0	pheA gene leader peptide	b2598
pheA	1.892524262131827	17.0	2732032.0	chorismate mutase and prephenate dehydratase, P-protein	b2599	['CHORM', 'PPNDH']
tyrA	1.7902656425443726	17.0	2732306.0	fused chorismate mutase T/prephenate dehydrogenase	b2600	['CHORM', 'PPND']
aroF	1.8687070490397444	17.0	2734080.0	3-deoxy-D-arabino-heptulosonate-7-phosphate synthase, tyrosine-repressible	b2601	['DDPA']
yfiL	2.0113882902602245	17.0	2734718.0	lipoprotein	b2602
yfiR	2.0679879293174688	17.0	2735233.0	putative periplasmic inhibitor of YfiN activity	b2603
yfiN	1.9566272917936163	17.0	2736128.0	putative membrane-anchored diguanylate cyclase	b2604
yfiB	1.8439972459775456	17.0	2736983.0	OM lipoprotein putative positive effector of YfiN activity	b2605
rplS	1.8657940645458222	17.0	2737541.0	50S ribosomal subunit protein L19	b2606
trmD	1.881068593895677	17.0	2738176.0	tRNA m(1)G37 methyltransferase, SAM-dependent	b2607
rimM	1.765709209389179	17.0	2738728.0	ribosome maturation factor	b2608
rpsP	1.9215800342544918	17.0	2739295.0	30S ribosomal subunit protein S16	b2609
ffh	1.7862626574432132	17.0	2740224.0	Signal Recognition Particle (SRP) component with 4.5S RNA (ffs)	b2610
ypjD	1.9438533725299516	17.0	2741320.0	cytochrome c assembly protein family inner membrane protein	b2611
yfjD	1.6764492357014071	17.0	2742272.0	UPF0053 family inner membrane protein	b4461
grpE	1.8077358302590159	17.0	2743473.0	heat shock protein	b2614
nadK	1.820591933039549	17.0	2744320.0	NAD kinase	b2615	['NADK']
recN	1.8787053920268673	17.0	2745153.0	recombination and repair protein	b2616
bamE	1.8475029764902469	17.0	2746963.0	lipoprotein component of BamABCDE OM biogenesis complex	b2617
ratB	1.9247274458293688	17.0	2747392.0	UPF0125 family protein	b2618
ratA	1.9528087397897886	17.0	2747646.0	toxic UPF0083 family protein inhibitor of 70S ribosome formation	b2619
smpB	1.8699586927110146	17.0	2748416.0	tmRNA-binding trans-translation protein	b2620
intA	1.8951153420460063	17.0	2750464.0	CP4-57 prophage; integrase	b2622
yfjH	2.1578116633371285	17.0	2751002.0	CP4-57 prophage; uncharacterized protein	b2623
alpA	2.120506541876511	17.0	2752002.0	CP4-57 prophage; DNA-binding transcriptional activator	b2624
yfjI	2.3955406744322745	17.0	2752512.0	CP4-57 prophage; uncharacterized protein	b2625
yfjJ	2.259770647662208	17.0	2753905.0	CP4-57 prophage; uncharacterized protein	b2626
yfjK	1.9443854034538646	17.0	2754709.0	radiation resistance protein; DEAD/H helicase-like protein; CP4-57 putative defective prophage	b2627
yfjL	1.854196009734274	17.0	2756895.0	CP4-57 putative defective prophage, DUF4297/DUF1837 polymorphic toxin family protein	b2628
yfjM	1.9483235862228943	17.0	2758871.0	CP4-57 prophage; uncharacterized protein	b2629
rnlA	2.0315825168914983	17.0	2759276.0	CP4-57 prophage; RNase LS	b2630
rnlB	2.0138852613933698	17.0	2760704.0	CP4-57 prophage; uncharacterized protein	b2631
yfjP	1.8642812453996762	17.0	2761068.0	CP4-57 prophage; 50S ribosome-binding GTPase family protein	b2632
yfjQ	1.779569135681751	17.0	2762752.0	CP4-57 prophage; uncharacterized protein	b2633
yfjR	1.8787900901841725	17.0	2763061.0	CP4-57 prophage; putative DNA-binding transcriptional regulator	b2634
ypjK	1.8666398333851986	17.0	2763803.0	CP4-57 prophage; putative inner membrane protein	b2635
yfjS	1.9654838115017714	17.0	2764039.0	CP4-57 prophage; uncharacterized protein	b2636
yfjT	1.9817660462441857	17.0	2764800.0	CP4-57 prophage; putative periplasmic protein	b2637
yfjU	1.9059027507170492	17.0	2765360.0	No_gene_product	b2638
yfjV	1.910529713890283	17.0	2765525.0	No_gene_product	b2641
yfjW	2.312949535872678	17.0	2766676.0	CP4-57 prophage; putative inner membrane protein	b2642
ypjI	1.8249701249556205	17.0	2768903.0	No_gene_product	b4644
yfjX	1.8211333145391564	17.0	2769277.0	CP4-57 prophage; putative antirestriction protein	b2643
yfjY	1.7676368225846912	17.0	2769744.0	CP4-57 prophage; putative DNA repair protein	b2644
ypjJ	1.74300000073239	17.0	2770432.0	uncharacterized protein	b4548
yfjZ	1.924553299873066	17.0	2770473.0	CP4-57 prophage; antitoxin of the YpjF-YfjZ toxin-antitoxin system	b2645
ypjF	2.0458225713635696	17.0	2770944.0	CP4-57 prophage; toxin of the YpjF-YfjZ toxin-antitoxin system	b2646
ypjA	1.8884859483192968	17.0	2771504.0	adhesin-like autotransporter	b2647
pinH	2.1288704058099026	17.0	2776576.0	No_gene_product	b2648
ypjC	2.4674106897009103	17.0	2777088.0	No_gene_product	b2650
ygaQ	2.316544883250682	17.0	2779755.0	No_gene_product	b4462
csiD	1.8298910492787446	17.0	2783232.0	carbon starvation protein	b2659
lhgO	1.8037538526715433	17.0	2783340.0	L-2-hydroxyglutarate oxidase	b2660
gabD	1.8566173090331592	17.0	2785280.0	succinate-semialdehyde dehydrogenase I, NADP-dependent	b2661	['SSALy']
gabT	1.8335987371856022	17.0	2787328.0	4-aminobutyrate aminotransferase, PLP-dependent	b2662	['ABTA']
gabP	1.818619599699191	17.0	2787611.0	gamma-aminobutyrate transporter	b2663	['ABUTt2pp']
csiR	1.7296973483705502	17.0	2789376.0	transcriptional repressor of csiD	b2664
ygaU	1.8030554328802528	17.0	2789695.0	uncharacterized protein	b2665
yqaE	2.0573990798889352	17.0	2790228.0	cyaR sRNA-regulated protein	b2666
ygaV	1.9208400804749988	17.0	2790569.0	tributyltin-inducible repressor of ygaVP	b2667
ygaP	1.9340161090197896	17.0	2790878.0	DUF2892 family inner membrane rhodanese	b2668
stpA	2.0254546710211856	17.0	2791449.0	DNA binding protein, nucleoid-associated	b2669
alaE	1.9956458445785696	17.0	2792522.0	alanine exporter, alanine-inducible, stress-responsive	b2670
ygaC	1.9400960494285466	17.0	2793008.0	uncharacterized protein	b2671
ygaM	1.8473250092564095	17.0	2793504.0	putative membrane-anchored DUF883 family ribosome-binding protein	b2672
nrdH	1.8517507860195637	17.0	2794081.0	hydrogen donor for NrdEF electron transport system; glutaredoxin-like protein	b2673
nrdI	1.9126028905524972	17.0	2794323.0	NrdEF cluster assembly flavodoxin	b2674
nrdE	1.8149342683421885	17.0	2794706.0	ribonucleoside-diphosphate reductase 2, alpha subunit	b2675	['RNDR3b', 'RNDR1b', 'RNDR4b', 'RNDR2b']
nrdF	1.9472925560626135	17.0	2797568.0	ribonucleoside-diphosphate reductase 2, beta subunit, ferritin-like protein	b2676	['RNDR3b', 'RNDR1b', 'RNDR4b', 'RNDR2b']
proV	1.913410448068944	17.0	2798173.0	glycine betaine/proline ABC transporter periplasmic binding protein	b2677	['PROabcpp', 'CRNDabcpp', 'CRNabcpp', 'CTBTabcpp']
proW	1.8139164245989208	17.0	2799616.0	glycine betaine/proline ABC transporter permease	b2678	['PROabcpp', 'CRNDabcpp', 'CRNabcpp', 'CTBTabcpp']
proX	1.8136894964293706	17.0	2800490.0	glycine betaine/proline ABC transporter periplasmic binding protein; cold shock protein	b2679	['PROabcpp', 'CRNDabcpp', 'CRNabcpp', 'CTBTabcpp']
ygaY	1.8370978614008182	17.0	2801674.0	No_gene_product	b2681
ygaZ	1.9233034005593994	17.0	2803712.0	putative L-valine exporter, norvaline resistance protein	b2682	['VALt2rpp']
ygaH	1.9470410716914472	17.0	2803712.0	putative L-valine exporter, norvaline resistance protein	b2683	['VALt2rpp']
mprA	2.0070455822613456	17.0	2804128.0	transcriptional repressor of microcin B17 synthesis and multidrug efflux	b2684
emrA	1.8379308020931733	17.0	2805760.0	multidrug efflux system	b2685
emrB	1.6927010920828087	17.0	2805974.0	multidrug efflux system protein	b2686
luxS	1.92752286040007	17.0	2807808.0	S-ribosylhomocysteine lyase	b2687	['RHCCE']
gshA	1.8009566499043512	17.0	2808241.0	glutamate-cysteine ligase	b2688	['GLUCYS']
yqaA	1.815069468536273	17.0	2809870.0	COG1238 family inner membrane protein	b2689
yqaB	1.8886362686352873	17.0	2810295.0	fructose-1-P and 6-phosphogluconate phosphatase	b2690	['PGMT']
csrA	1.9329749631578363	17.0	2812416.0	pleiotropic regulatory protein for carbon source metabolism	b2696
alaS	1.8166212082630504	17.0	2812739.0	alanyl-tRNA synthetase	b2697	['ALATRS']
recX	1.902827643696855	17.0	2815497.0	regulatory protein for RecA	b2698
recA	1.9245745107611885	17.0	2816066.0	DNA recombination and repair protein; ssDNA-dependent ATPase; synaptase; ssDNA and dsDNA binding protein; ATP-dependent homologous DNA strand exchanger; recombinase A; LexA autocleavage cofactor	b2699
pncC	1.9691869199157888	17.0	2817207.0	nicotinamide-nucleotide amidohydrolase; NMN amidohydrolase	b2700
mltB	1.8793015993335138	17.0	2818048.0	membrane-bound lytic murein transglycosylase B	b2701	['MLTGY1pp', 'MLTGY4pp', 'MLTGY3pp', 'MLTGY2pp']
srlA	1.9348453194934712	17.0	2819190.0	glucitol/sorbitol-specific enzyme IIC component of PTS	b2702	['SBTptspp']
srlE	1.8265095196035135	17.0	2820096.0	glucitol/sorbitol-specific enzyme IIB component of PTS	b2703	['SBTptspp']
srlB	1.730936653639341	17.0	2820720.0	glucitol/sorbitol-specific enzyme IIA component of PTS	b2704	['SBTptspp']
srlD	1.7595809411649248	17.0	2821095.0	sorbitol-6-phosphate dehydrogenase	b2705	['SBTPD']
srlM	1.985777843204606	17.0	2822144.0	sorbitol=responsive srl operon transcriptional activator	b2706
srlR	1.826370891756258	17.0	2822405.0	sorbitol-inducible srl operon transcriptional repressor	b2707
srlQ	1.9417671765997089	17.0	2823171.0	D-arabinose 5-phosphate isomerase	b2708	['A5PISO']
norR	1.88316841400024	17.0	2824133.0	anaerobic nitric oxide reductase DNA-binding transcriptional activator	b2709
norV	1.8138432945679377	17.0	2826240.0	anaerobic nitric oxide reductase flavorubredoxin	b2710	['NHFRBO']
norW	1.8243531117077416	17.0	2828288.0	NADH:flavorubredoxin oxidoreductase	b2711	['NHFRBO']
hypF	1.875375090765023	17.0	2828531.0	carbamoyl phosphate phosphatase and [NiFe] hydrogenase maturation protein	b2712
hydN	1.9881512385744684	17.0	2830936.0	formate dehydrogenase-H, [4Fe-4S] ferredoxin subunit	b2713
ascG	1.8169151551394838	17.0	2832384.0	asc operon transcriptional repressor; prpBC operon repressor	b2714
ascF	1.8940804269383253	17.0	2832882.0	cellobiose/arbutin/salicin-specific PTS enzymes, IIB and IC components	b2715	['ARBTptspp']
ascB	1.9406044922404644	17.0	2834432.0	cryptic 6-phospho-beta-glucosidase	b2716
hycI	2.001701514266435	17.0	2835931.0	protease involved in processing C-terminal end of HycE	b2717
hycH	1.862490476993814	17.0	2836480.0	hydrogenase 3 maturation protein	b2718
hycG	1.9034338350753228	17.0	2836801.0	hydrogenase 3 and formate hydrogenase complex, HycG subunit	b2719	['FHL', 'HYD1pp']
hycF	1.882972369726284	17.0	2837568.0	formate hydrogenlyase complex iron-sulfur protein	b2720	['FHL', 'HYD1pp']
hycE	1.8520114014857059	17.0	2838120.0	hydrogenase 3, large subunit	b2721	['FHL', 'HYD1pp']
hycD	1.806344448034423	17.0	2840576.0	hydrogenase 3, membrane subunit	b2722	['FHL', 'HYD1pp']
hycC	1.7275486670452078	17.0	2840773.0	hydrogenase 3, membrane subunit	b2723	['FHL', 'HYD1pp']
hycB	1.8558247677107058	17.0	2842624.0	hydrogenase 3, Fe-S subunit	b2724	['FHL', 'HYD1pp']
hycA	2.0554135495987405	17.0	2843332.0	regulator of the transcriptional regulator FhlA	b2725
hypA	1.9465529917465736	17.0	2844005.0	protein involved in nickel insertion into hydrogenases 3	b2726
hypB	1.724642761929478	17.0	2844672.0	GTP hydrolase involved in nickel liganding into hydrogenases	b2727
hypC	1.717734642804568	17.0	2845222.0	hydrogenase maturation protein	b2728
hypD	1.8696687084560415	17.0	2845494.0	hydrogenase maturation protein	b2729
hypE	1.9085102879076514	17.0	2846720.0	carbamoyl dehydratase, hydrogenases 1,2,3 maturation protein	b2730
fhlA	1.8054483695584829	17.0	2847696.0	formate hydrogenlyase transcriptional activator	b2731
ygbA	1.7902235684623837	17.0	2849811.0	uncharacterized protein	b2732
mutS	1.8949702895930087	17.0	2850816.0	methyl-directed mismatch repair protein	b2733
pphB	2.1272412889891803	17.0	2853118.0	serine/threonine-specific protein phosphatase 2	b2734
ygbI	1.870108322292556	17.0	2853825.0	DeoR family putative transcriptional regulator	b2735
ygbJ	1.8724299928888812	17.0	2854912.0	putative dehydrogenase	b2736
ygbK	1.8807530459741626	17.0	2855693.0	FliA-regulated DUF1537 family protein	b2737
ygbL	1.5998725559105653	17.0	2856960.0	putative class II aldolase	b2738	['FCLPA']
ygbM	1.89044820724491	17.0	2857594.0	putative hydroxypyruvate isomerase	b2739
ygbN	1.8594523882320144	17.0	2859008.0	putative transporter	b2740
rpoS	1.9943105344062346	17.0	2859917.0	RNA polymerase, sigma S (sigma 38) factor	b2741
nlpD	1.9038406409074358	17.0	2861056.0	activator of AmiC murein hydrolase activity, lipoprotein	b2742
pcm	1.814791518898688	17.0	2862251.0	L-isoaspartate protein carboxylmethyltransferase type II	b2743
umpG	1.8090376344646897	17.0	2863104.0	broad specificity 5'(3')-nucleotidase and polyphosphatase	b2744	['NTD5', 'NTD12', 'NTD1', 'NTD4', 'NTD8', 'PPA2', 'NTD3', 'NTD2', 'NTD6', 'PPA', 'NTD7', 'NTD9', 'NTD10', 'NTD11']
truD	1.796654819737405	17.0	2863613.0	tRNA(Glu) pseudouridine(13) synthase	b2745
ispF	1.6978323273958489	17.0	2864659.0	2C-methyl-D-erythritol 2,4-cyclodiphosphate synthase	b2746	['MECDPS']
ispD	1.8039874339080335	17.0	2865152.0	4-diphosphocytidyl-2C-methyl-D-erythritol synthase	b2747	['MEPCT']
ftsB	1.7223990004793777	17.0	2866176.0	cell division protein	b2748
ygbE	1.9702426063140526	17.0	2866688.0	DUF3561 family inner membrane protein	b2749
cysC	1.943378424402134	17.0	2867200.0	adenosine 5'-phosphosulfate kinase	b2750	['ADSK']
cysN	1.8024702888663195	17.0	2867350.0	sulfate adenylyltransferase, subunit 1	b2751	['SADT2']
cysD	1.742837908109963	17.0	2869248.0	sulfate adenylyltransferase, subunit 2	b2752	['SADT2']
iap	1.9622815280492472	17.0	2869939.0	aminopeptidase in alkaline phosphatase isozyme conversion	b2753
ygbF	2.0970555344640123	17.0	2871927.0	CRISPR adaptation ssRNA endonuclease	b2754
ygbT	1.8437200026812173	17.0	2872213.0	multifunctional endonuclease Cas1, CRISPR adaptation protein; DNA repair enzyme	b2755
casE	1.9398670199715395	17.0	2873344.0	CRISPR RNA precursor cleavage enzyme; CRISP RNA (crRNA) containing Cascade antiviral complex protein	b2756
casD	1.8505498579692603	17.0	2873732.0	CRISP RNA (crRNA) containing Cascade antiviral complex protein	b2757
casC	1.9599482660722172	17.0	2875392.0	CRISP RNA (crRNA) containing Cascade antiviral complex protein	b2758
casB	1.9090563023255886	17.0	2875513.0	CRISP RNA (crRNA) containing Cascade antiviral complex protein	b2759
casA	2.1263702928900905	17.0	2875988.0	CRISP RNA (crRNA) containing Cascade antiviral complex protein	b2760
ygcB	2.001260036813078	17.0	2877911.0	Cascade complex anti-viral R-loop helicase-annealase Cas3	b2761
cysH	1.947817431109055	17.0	2881536.0	phosphoadenosine phosphosulfate reductase; PAPS reductase, thioredoxin dependent	b2762	['PAPSR', 'PAPSR2']
cysI	1.832966682418949	17.0	2881745.0	sulfite reductase, beta subunit, NAD(P)-binding, heme-binding	b2763	['FMNRx2', 'FADRx2', 'FLVR', 'SULRi']
cysJ	1.894891800382747	17.0	2883584.0	sulfite reductase, alpha subunit, flavoprotein	b2764	['FMNRx2', 'FADRx2', 'FLVR', 'SULRi']
queD	1.7859834818710034	17.0	2885632.0	6-pyruvoyl tetrahydrobiopterin synthase (PTPS)	b2765	['CPH4S']
ygcN	1.917286524141111	17.0	2886015.0	putative oxidoreductase	b2766
ygcO	1.8195990576280634	17.0	2887277.0	putative 4Fe-4S cluster-containing protein	b2767
ygcP	1.9981021108330472	17.0	2887680.0	putative antiterminator regulatory protein	b2768
ygcQ	1.746477423555334	17.0	2888277.0	putative flavoprotein	b2769
ygcR	1.9410328128125862	17.0	2889728.0	putative flavoprotein	b2770
ygcS	1.8400118208381664	17.0	2889891.0	putative MFS sugar transporter; membrane protein	b2771
ygcU	1.9276544532652626	17.0	2891776.0	putative FAD-linked oxidoreductase	b4463
ygcW	2.0887427523243693	17.0	2892846.0	putative SDR family oxidoreductase	b2774
yqcE	1.867641065655592	17.0	2893950.0	putative MFS transporter, inner membrane protein	b2775
ygcE	1.9829912807470842	17.0	2895254.0	putative kinase	b2776
queE	2.06487070023063	17.0	2898105.0	7-carboxy-7-deazaguanine synthase; queosine biosynthesis	b2777
yqcG	2.5812345416067646	17.0	2898944.0	membrane stress resistance protein	b4682
ygcG	2.371348175443052	17.0	2899069.0	TPM domain protein, putative phosphatase	b2778
eno	1.9290008609369766	17.0	2900001.0	enolase	b2779	['ENO']
pyrG	1.8351335597029697	17.0	2901387.0	CTP synthetase	b2780	['CTPS2']
mazG	1.9016419159949267	17.0	2903252.0	nucleoside triphosphate pyrophosphohydrolase	b2781	['NTPP8', 'NTPP6', 'NTPP7', 'NTPP1', 'NTPP3', 'NTPP4', 'NTPP5', 'NTPP2']
mazF	2.1340026147364584	17.0	2904114.0	mRNA interferase toxin, antitoxin is MazE	b2782
mazE	1.911630032569554	17.0	2904576.0	antitoxin of the ChpA-ChpR toxin-antitoxin system	b2783
relA	1.8380429123149868	17.0	2904775.0	(p)ppGpp synthetase I/GTP pyrophosphokinase	b2784	['GTPDPK', 'GDPDPK']
rlmD	1.9238246292661891	17.0	2908160.0	23S rRNA m(5)U1939 methyltransferase, SAM-dependent	b2785
barA	1.8807093072671142	17.0	2908415.0	hybrid sensory histidine kinase, in two-component regulatory system with UvrY	b2786
gudD	1.9406706008389345	17.0	2912256.0	D-glucarate dehydratase 1	b2787	['GLCRD']
gudX	1.7633133990082568	17.0	2912764.0	glucarate dehydratase-related protein, substrate unknown	b2788	['GLCRD']
gudP	1.6928234349324212	17.0	2914304.0	putative D-glucarate transporter	b2789	['GALCTt2rpp', 'GLCRt2rpp', 'GLYCAt2rpp']
yqcA	1.8753684348267006	17.0	2915893.0	short-chain flavodoxin, FMN-binding	b2790
truC	1.9090683652072915	17.0	2916360.0	tRNA(Ile1,Asp) pseudouridine(65) synthase	b2791
yqcC	1.918039514830329	17.0	2917376.0	DUF446 family protein	b2792
syd	1.9160749942436974	17.0	2918400.0	SecY-interacting protein	b2793
queF	2.0041225837516867	17.0	2918706.0	7-cyano-7-deazaguanine reductase (NADPH-dependent)	b2794	['CDGR']
ygdH	1.7648290175892118	17.0	2919666.0	UPF0717 family protein	b2795
sdaC	1.8057918719338308	17.0	2922496.0	putative serine transporter	b2796	['SERt2rpp']
sdaB	1.8664563108049828	17.0	2922934.0	L-serine dehydratase 2	b2797	['SERD_L']
ygdG	1.8461815267350379	17.0	2924544.0	Ssb-binding protein, misidentified as ExoIX	b2798
fucO	1.8359476945819284	17.0	2925223.0	L-1,2-propanediol oxidoreductase	b2799	['LCARS']
fucA	2.0242924361134285	17.0	2926592.0	L-fuculose-1-phosphate aldolase	b2800	['FCLPA']
fucP	1.9668221149982321	17.0	2928640.0	L-fucose transporter	b2801	['FUCtpp']
fucI	1.8651868046465425	17.0	2928942.0	L-fucose isomerase	b2802	['FCI']
fucK	1.961572507402934	17.0	2930796.0	L-fuculokinase	b2803	['FCLK']
fucU	2.014770454497207	17.0	2932246.0	L-fucose mutarotase	b2804
fucR	2.0359474837083176	17.0	2932736.0	l-fucose operon activator	b2805
rlmM	1.8322703033643253	17.0	2933501.0	23S rRNA C2498 2'-O-ribose methyltransferase, SAM-dependent	b2806
ygdD	1.9117124431418557	17.0	2934784.0	UPF0382 family inner membrane protein	b2807
gcvA	1.8527402455494522	17.0	2935008.0	glycine cleavage system transcriptional activator; autorepressor	b2808
ygdI	2.0914073052497284	17.0	2936320.0	DUF903 family verified lipoprotein	b2809
csdA	1.7297144485140912	17.0	2936832.0	cysteine sulfinate desulfinase	b2810	['CYSSADS']
csdE	1.9023623947810613	17.0	2937900.0	CsdA-binding activator; Fe-S protein	b2811
tcdA	1.7572138094630907	17.0	2938880.0	tRNA threonylcarbamoyladenosine dehydratase; sulfur acceptor for CsdA	b2812
mltA	1.8486001742391518	17.0	2939439.0	membrane-bound lytic murein transglycosylase A	b2813	['MLTGY1pp', 'MLTGY4pp', 'MLTGY3pp', 'MLTGY2pp']
amiC	1.8268888298795247	17.0	2941115.0	N-acetylmuramoyl-L-alanine amidase	b2817	['AGM4PApp', 'AGM3PApp']
argA	1.8059241340560348	17.0	2942976.0	amino acid N-acetyltransferase and inactive acetylglutamate kinase	b2818	['ACGS']
recD	1.8417442663497174	17.0	2943993.0	exonuclease V (RecBCD complex), alpha chain	b2819
recB	1.803897846228866	17.0	2949120.0	exonuclease V (RecBCD complex), beta subunit	b2820
ptrA	1.849959365557473	17.0	2949354.0	protease III	b2821
recC	1.8798239086147426	17.0	2952418.0	exonuclease V (RecBCD complex), gamma chain	b2822
ppdC	1.9738319948094718	17.0	2955799.0	putative prepilin peptidase-dependent protein	b2823
ygdB	1.8592488519034878	17.0	2956107.0	DUF2509 family protein	b2824
ppdB	1.7804780265041298	17.0	2956511.0	putative prepilin peptidase-dependent protein	b2825
ppdA	1.7684059055422048	17.0	2957312.0	putative prepilin peptidase-dependent protein	b2826
thyA	1.8361150536947488	17.0	2957719.0	thymidylate synthetase	b2827	['TMDS']
lgt	1.7475466619882005	17.0	2959360.0	phosphatidylglycerol-prolipoprotein diacylglyceryl transferase	b2828
ptsP	1.859625254956623	17.0	2959546.0	PEP-protein phosphotransferase enzyme I; GAF domain containing protein	b2829
rppH	2.009244034584178	17.0	2961805.0	RNA pyrophosphohydrolase	b2830
mutH	2.059140163467508	17.0	2963456.0	methyl-directed mismatch repair protein	b2831
ygdQ	1.9439911987170846	17.0	2963778.0	UPF0053 family inner membrane protein	b2832
ygdR	1.9722021124351083	17.0	2964629.0	DUF903 family verified lipoprotein	b2833
tas	1.8352833403544615	17.0	2965504.0	putative NADP(H)-dependent aldo-keto reductase	b2834
lplT	1.7597198909804925	17.0	2966027.0	lysophospholipid transporter	b2835	['2AGPA180tipp', '2AGPG120tipp', '2AGPE161tipp', '2AGPG140tipp', '2AGPA181tipp', '2AGPA140tipp', '2AGPE180tipp', '2AGPG160tipp', '2AGPA141tipp', '2AGPE120tipp', '2AGPE181tipp', '2AGPG161tipp', '2AGPE140tipp', '2AGPG180tipp', '2AGPG141tipp', '2AGPE141tipp', '2AGPA160tipp', '2AGPG181tipp', '2AGPE160tipp', '2AGPA161tipp', '2AGPA120tipp']
aas	1.8521006101051736	17.0	2967213.0	fused 2-acylglycerophospho-ethanolamine acyl transferase/acyl-acyl carrier protein synthetase	b2836	['2AGPGAT120', '2AGPGAT140', '2AGPEAT141', '2AGPEAT140', 'AACPS8', 'AACPS1', 'AACPS9', '2AGPGAT180', '2AGPEAT160', '2AGPGAT141', 'AACPS6', '2AGPEAT161', 'AACPS2', '2AGPEAT120', 'AACPS3', '2AGPGAT181', 'AACPS7', '2AGPGAT160', 'AACPS4', '2AGPEAT180', '2AGPGAT161', 'AACPS5', '2AGPEAT181']
galR	1.90175248802632	17.0	2969957.0	galactose-inducible d-galactose regulon transcriptional repressor; autorepressor	b2837
lysA	1.773777649876876	17.0	2971648.0	diaminopimelate decarboxylase, PLP-binding	b2838	['DAPDC']
lysR	1.7927847419603642	17.0	2972379.0	transcriptional activator of lysA; autorepressor	b2839
ygeA	1.8240192507820951	17.0	2973696.0	Asp/Glu_racemase family protein	b2840
araE	1.8885730626613	17.0	2974122.0	arabinose transporter	b2841	['ARBt2rpp']
kduD	1.913983941319863	17.0	2975855.0	2-dehydro-3-deoxy-D-gluconate 5-dehydrogenase; KDG oxidoreductase; 20-ketosteroid reductase	b2842
kduI	1.9325255934099006	17.0	2976646.0	hexuronate isomerase	b2843
yqeF	1.9118840111859952	17.0	2977792.0	short chain acyltransferase	b2844
yqeG	2.0231718686979305	17.0	2979840.0	putative transporter	b2845
yqeH	2.3785938921885252	17.0	2980894.0	putative LuxR family transcriptional regulator	b2846
yqeI	2.2511844982034885	17.0	2981888.0	putative transcriptional regulator	b2847
yqeJ	2.5260658350347867	17.0	2982662.0	uncharacterized protein	b2848
yqeL	2.7440557000398016	17.0	2983177.0	uncharacterized protein	b4683
yqeK	2.640674016126792	17.0	2983293.0	uncharacterized protein	b2849
ygeF	2.5473191190210813	17.0	2983936.0	No_gene_product	b2850
ygeG	2.6289377276225285	17.0	2984626.0	SycD-like chaperone family TPR-repeat-containing protein	b2851
ygeH	2.5405119820362736	17.0	2985452.0	putative transcriptional regulator	b2852
ygeI	2.5926232147382446	17.0	2987008.0	uncharacterized protein	b2853
pbl	2.49248510116981	17.0	2987297.0	No_gene_product	b2854
ygeK	2.271753587060744	17.0	2988032.0	No_gene_product	b2856
ygeN	2.5825070362181224	17.0	2988672.0	No_gene_product	b2858
ygeO	2.05038948025149	17.0	2989320.0	No_gene_product	b2859
ygeQ	2.26557785376094	17.0	2992128.0	No_gene_product	b2863
ygeR	1.6551760799515842	17.0	2992494.0	LysM domain-containing M23 family putative peptidase; septation lipoprotein	b2865
xdhA	1.7460771761572387	17.0	2993703.0	xanthine dehydrogenase, molybdenum binding subunit	b2866	['XAND', 'HXAND']
xdhB	1.7954958318030323	17.0	2996224.0	xanthine dehydrogenase, FAD-binding subunit	b2867	['XAND', 'HXAND']
xdhC	1.8670629078953827	17.0	2996847.0	xanthine dehydrogenase, Fe-S binding subunit	b2868	['XAND', 'HXAND']
ygeV	1.9125133525757718	17.0	2998272.0	putative sigma-54-interacting transcriptional activator	b2869
ygeW	1.9326149813675684	17.0	3000320.0	putative carbamoyltransferase	b2870
ygeX	1.792607776864016	17.0	3000868.0	2,3-diaminopropionate ammonia lyase, PLP-dependent	b2871	['DAPAL']
ygeY	1.8325588999353344	17.0	3002368.0	putative peptidase	b2872
hyuA	1.7261849000403395	17.0	3003386.0	D-stereospecific phenylhydantoinase	b2873
yqeA	1.9558340508457972	17.0	3004819.0	putative amino acid kinase	b2874	['CBMKr']
yqeB	1.828421522843228	17.0	3006464.0	XdhC-CoxI family protein with NAD(P)-binding Rossman fold	b2875
yqeC	1.7691630756693728	17.0	3007645.0	putative selenium-dependent hydroxylase accessory protein	b2876
mocA	2.0996596364183695	17.0	3008518.0	CTP:molybdopterin cytidylyltransferase	b2877	['MOCDS']
ygfK	1.8487412801373317	17.0	3009418.0	putative Fe-S subunit oxidoreductase subunit	b2878
ssnA	1.7596744845449612	17.0	3012608.0	putative chlorohydrolase/aminohydrolase	b2879
ygfM	1.920138377741793	17.0	3014656.0	putative oxidoreductase	b2880
xdhD	1.8560140099554405	17.0	3014674.0	putative hypoxanthine oxidase, molybdopterin-binding/Fe-S binding	b2881
xanQ	1.8469258094442227	17.0	3017709.0	xanthine permease	b2882	['XANt2pp']
guaD	1.7559452912757785	17.0	3019124.0	guanine deaminase	b2883	['GUAD']
ygfQ	1.8230766019027158	17.0	3020479.0
ygfS	1.8460992414602186	17.0	3021882.0	putative 4Fe-4S ferredoxin-type oxidoreductase subunit	b2886
ygfT	1.8937915562588938	17.0	3022848.0	putative oxidoreductase, Fe-S subunit/nucleotide-binding subunit	b2887
uacT	1.8016130557813494	17.0	3024725.0	uric acid permease	b2888
yqfG	2.245180028928005	17.0	3026175.0	uncharacterized protein	b4684
idi	2.07051778631008	17.0	3026944.0	isopentenyl diphosphate isomerase	b2889	['IPDDI']
lysS	1.7965919346176518	17.0	3027015.0	lysine tRNA synthetase, constitutive	b2890	['LYSTRS']
prfB	1.908423634188542	17.0	3028992.0	peptide chain release factor RF-2	b2891
recJ	1.8487142694384326	17.0	3031040.0	ssDNA exonuclease, 5' --> 3'-specific	b2892
dsbC	1.8217562010036394	17.0	3031470.0	protein disulfide isomerase II	b2893	['TDSR1', 'DSBCGT']
xerD	1.8075003762316149	17.0	3033088.0	site-specific tyrosine recombinase	b2894
fldB	1.7622349578927599	17.0	3033213.0	flavodoxin 2	b2895	['RNTR1c2', 'MECDPDH5', 'POR5', 'RNTR2c2', 'RNTR3c2', 'RNTR4c2', 'FLDR2']
cptA	1.8820917149430065	17.0	3033774.0	toxin of CptAB toxin-antitoxin pair	b2896
sdhE	1.9853385094040958	17.0	3034162.0	flavinator of succinate dehydrogenase; antitoxin of CptAB toxin-antitoxin pair	b2897
ygfZ	1.9637937536286754	17.0	3035136.0	iron-sulfur cluster repair protein, plumbagin resistance	b2898
yqfA	1.9408192033688871	17.0	3035847.0	hemolysin III family HylIII inner membrane protein	b2899
yqfB	1.967513692451128	17.0	3036672.0	UPF0267 family protein	b2900
bglA	1.9309317598181137	17.0	3037020.0	6-phospho-beta-glucosidase A	b2901	['AB6PGH']
ygfF	1.8374781756678682	17.0	3039232.0	putative NAD(P)-dependent oxidoreductase	b2902
gcvP	1.8309942047059988	17.0	3039526.0	glycine decarboxylase, PLP-dependent, subunit P of glycine cleavage complex	b2903	['GLYCL']
gcvH	2.029766690446803	17.0	3042518.0	glycine cleavage complex lipoylprotein	b2904	['GLYCL']
gcvT	1.9636007251622845	17.0	3043328.0	aminomethyltransferase, tetrahydrofolate-dependent, subunit (T protein) of glycine cleavage complex	b2905	['GLYCL']
ubiI	1.9234312765610386	17.0	3045376.0	2-octaprenylphenol hydroxylase, FAD-dependent	b2906
ubiH	1.9093171674128946	17.0	3045698.0	2-octaprenyl-6-methoxyphenol hydroxylase, FAD/NAD(P)-binding	b2907	['OMPHHX']
pepP	1.8073991081671998	17.0	3047424.0	proline aminopeptidase P II	b2908
ygfB	1.7438631202952752	17.0	3048224.0	UPF0149 family protein	b2909
zapA	1.9626665596045842	17.0	3048970.0	FtsZ stabilizer	b2910
fau	1.9117290192384373	17.0	3049599.0	5-formyltetrahydrofolate cyclo-ligase family protein	b2912	['FOMETRi']
ibsC	2.12162029540213	17.0	3050248.0	toxic membrane protein	b4665
serA	1.9088921864965473	17.0	3051520.0	D-3-phosphoglycerate dehydrogenase	b2913	['PGCD']
rpiA	1.759520718743448	17.0	3052024.0	ribose 5-phosphate isomerase, constitutive	b2914	['RPI']
yqfE	1.7296804984790555	17.0	3053056.0	No_gene_product	b2915
argP	1.8709679756533162	17.0	3053568.0	transcriptional regulator for arginine transport and DNA replication genes; replication initiation inhibitor	b2916
scpA	1.7729247542290383	17.0	3055616.0	methylmalonyl-CoA mutase	b2917	['MMM']
argK	1.7766546829153802	17.0	3056345.0	membrane ATPase/protein kinase	b2918
scpB	1.8326042112652263	17.0	3057664.0	methylmalonyl-CoA decarboxylase, biotin-independent	b2919	['MMCD']
scpC	1.8500311590292955	17.0	3058160.0	propionyl-CoA:succinate CoA transferase	b2920	['PPCSCT']
ygfI	2.0531250528242317	17.0	3059712.0	putative DNA-binding transcriptional regulator	b2921
yggE	1.9776629629651703	17.0	3060698.0	oxidative stress defense protein	b2922
argO	1.9460469388114108	17.0	3061760.0	arginine transporter	b2923	['LYSt3pp', 'ARGt3pp']
mscS	1.939485427114371	17.0	3062305.0	mechanosensitive channel protein, small conductance	b2924
fbaA	1.860102447508601	17.0	3063808.0	fructose-bisphosphate aldolase, class II	b2925	['FBA', 'FBA3']
pgk	1.9517678649387915	17.0	3065856.0	phosphoglycerate kinase	b2926	['PGK']
epd	1.9621626068357567	17.0	3066030.0	D-erythrose 4-phosphate dehydrogenase	b2927	['E4PD']
yggC	1.8269136007118878	17.0	3067904.0	putative PanK family P-loop kinase	b2928
yggD	1.8988866855442312	17.0	3068044.0	MtlR family putative transcriptional repressor	b2929
yggF	1.7621278633253878	17.0	3068575.0	fructose 1,6 bisphosphatase isozyme	b2930	['FBP']
yggP	1.8239271900766856	17.0	3069952.0	putative Zn-binding dehydrogenase	b4465
cmtA	1.8269081679707344	17.0	3072000.0	putative mannitol-specific PTS IIB and IIC components	b2933
cmtB	2.2024261859386254	17.0	3072245.0	putative mannitol-specific enzyme IIA component of PTS	b2934
tktA	1.8415321820182249	17.0	3073002.0	transketolase 1, thiamine triphosphate-binding	b2935	['TKT2', 'TKT1']
loiP	1.9608866524809407	17.0	3075271.0	Phe-Phe periplasmic metalloprotease, OM lipoprotein; low salt-inducible; Era-binding heat shock protein	b2936
speB	1.7439265335571699	17.0	3076235.0	agmatinase	b2937	['AGMT']
speA	1.8423321159624508	17.0	3077293.0	biosynthetic arginine decarboxylase, PLP-binding	b2938	['ARGDCpp']
yqgB	2.0479303561152524	17.0	3079278.0	uncharacterized protein	b2939
yqgC	2.0588527950886264	17.0	3079680.0	uncharacterized protein	b2940
metK	1.902160551063834	17.0	3080192.0	S-adenosylmethionine synthetase	b2942	['METAT']
galP	1.8243743427637666	17.0	3081642.0	D-galactose transporter	b2943	['GALt2pp', 'GLCt2pp']
yggI	2.0311423819819243	17.0	3083113.0	Zn-dependent metalloprotease-related protein	b2944
endA	1.9585548766135963	17.0	3084288.0	DNA-specific endonuclease I	b2945
rsmE	1.7423291736350262	17.0	3084492.0	16S rRNA m(3)U1498 methyltransferase, SAM-dependent	b2946
gshB	1.77988474868126	17.0	3085236.0	glutathione synthetase	b2947	['GTHS']
yqgE	1.9171957365372994	17.0	3086336.0	uncharacterized protein	b2948
yqgF	1.9675671210418682	17.0	3086858.0	putative Holliday junction resolvase	b2949
yggR	1.902349558436437	17.0	3088384.0	putative PilT family AAA+ ATPase	b2950
yggS	1.8718893980348985	17.0	3088456.0	UPF0001 family protein, PLP-binding	b2951
yggT	2.012186525656274	17.0	3089178.0	putative inner membrane protein; compensates for loss in K+ uptake	b2952
yggU	1.840524129599755	17.0	3089920.0	UPF0235 family protein	b2953
rdgB	1.6988150309216115	17.0	3090432.0	dITP/XTP pyrophosphatase	b2954	['NTPP11', 'NTPP9', 'NTPP10']
yggW	1.9407453039311384	17.0	3090625.0	HemN family putative oxidoreductase	b2955
yggM	1.9710912727621106	17.0	3092480.0	DUF1202 family putative secreted protein	b2956
ansB	1.9045548180039822	17.0	3093040.0	periplasmic L-asparaginase 2	b2957	['GLUNpp', 'ASNNpp']
yggN	1.911904820321573	17.0	3094528.0	DUF2884 family putative periplasmic protein	b2958
yggL	1.848025782972308	17.0	3095165.0	DUF469 family protein	b2959
trmI	1.789323568379214	17.0	3095491.0	tRNA m(7)G46 methyltransferase, SAM-dependent	b2960
mutY	1.8354098662259024	17.0	3096576.0	adenine DNA glycosylase	b2961
yggX	1.8459112854878317	17.0	3097600.0	oxidative damage protective factor for iron-sulfur proteins	b2962
mltC	1.863458298575331	17.0	3098624.0	membrane-bound lytic murein transglycosylase C	b2963	['MLTGY1pp', 'MLTGY4pp', 'MLTGY3pp', 'MLTGY2pp']
nupG	1.8020199791516396	17.0	3099072.0	nucleoside transporter	b2964	['ADNt2pp', 'DCYTt2pp', 'INSt2pp', 'URIt2pp', 'DURIt2pp', 'DINSt2pp', 'DGSNt2pp', 'CYTDt2pp', 'DADNt2pp', 'THMDt2pp', 'GSNt2pp']
speC	1.7942186575627808	17.0	3100378.0	ornithine decarboxylase, constitutive	b2965	['ORNDC']
yqgA	1.951751595402712	17.0	3102911.0	DUF554 family putative inner membrane protein	b2966
yghD	1.8774831468805797	17.0	3103948.0	putative membrane-anchored secretion pathway M-type protein	b2968
yghE	1.9436094116186737	17.0	3104768.0	No_gene_product	b2969
yghF	1.9538647228656534	17.0	3105451.0	No_gene_product	b2970
yghG	2.0809671326895476	17.0	3106816.0	secretin (GspDbeta) OM localization lipoprotein pilotin	b2971
pppA	1.9557205765557502	17.0	3106901.0	bifunctional prepilin leader peptidase/ methylase	b2972
yghJ	1.858777481647178	17.0	3107908.0
glcA	1.8778173225225123	17.0	3112960.0	glycolate transporter	b2975	['GLYCLTt2rpp', 'L__LACt2rpp', 'D__LACt2pp']
glcB	1.825001172531902	17.0	3114992.0	malate synthase G	b2976	['MALS']
glcG	2.095683101522446	17.0	3117185.0	DUF336 family protein	b2977
glcF	1.8934451939664918	17.0	3117594.0	glycolate oxidase 4Fe-4S iron-sulfur cluster subunit	b4467	['GLYCTO4', 'GLYCTO2', 'GLYCTO3']
glcE	1.865534167413553	17.0	3119104.0	glycolate oxidase FAD binding subunit	b4468	['GLYCTO4', 'GLYCTO2', 'GLYCTO3']
glcD	1.8570145738259975	17.0	3121152.0	glycolate oxidase subunit, FAD-linked	b2979	['GLYCTO4', 'GLYCTO2', 'GLYCTO3']
glcC	1.9239817228230909	17.0	3121630.0	glycolate-inducible glc operon transcriptional repressor; autorepressor	b2980
yghO	1.8679805158192313	17.0	3123200.0	No_gene_product	b2981
yghQ	1.7006532390966467	17.0	3125248.0	putative inner membrane polysaccharide flippase	b2983
yghR	1.858301006209019	17.0	3125812.0	putative ATP-binding protein	b2984
yghS	1.967439706634899	17.0	3127296.0	putative ATP-binding protein	b2985
yghT	1.9044071554008255	17.0	3127489.0	putative ATP-binding protein	b2986
pitB	1.7811286127876738	17.0	3129344.0	phosphate transporter	b2987	['PIt2rpp']
gss	1.9106710101638469	17.0	3130021.0	glutathionylspermidine amidase and glutathionylspermidine synthetase	b2988	['GSPMDA', 'GSPMDS']
yghU	1.8231995043408382	17.0	3132085.0	putative S-transferase	b2989
hybG	1.9092238230117586	17.0	3133074.0	hydrogenase 2 accessory protein	b2990
hybF	1.8469089697598924	17.0	3133440.0	protein involved with the maturation of hydrogenases 1 and 2	b2991
hybE	1.8441755722915778	17.0	3133669.0	hydrogenase 2-specific chaperone	b2992
hybD	1.7539564643936794	17.0	3134150.0	maturation protease for hydrogenase 2	b2993
hybC	1.8238888900407697	17.0	3134644.0	hydrogenase 2, large subunit	b2994	['HYD1pp', 'HYD2pp', 'HYD3pp']
hybB	1.7405034644379593	17.0	3136344.0	putative hydrogenase 2 cytochrome b type component	b2995	['HYD1pp', 'HYD2pp', 'HYD3pp']
hybA	1.7221136663867134	17.0	3137536.0	hydrogenase 2 4Fe-4S ferredoxin-type component	b2996	['HYD1pp', 'HYD2pp', 'HYD3pp']
hybO	1.8468388646410576	17.0	3139584.0	hydrogenase 2, small subunit	b2997	['HYD1pp', 'HYD2pp', 'HYD3pp']
yghW	2.0308538610007036	17.0	3139808.0	DUF2623 family protein	b2998
yghX	1.7461473498260593	17.0	3140214.0	No_gene_product	b4658
gpr	1.7937688865169308	17.0	3141632.0	L-glyceraldehyde 3-phosphate reductase	b3001	['ALR2']
yqhA	1.9533566193363046	17.0	3142335.0	UPF0114 family putative inner membrane protein	b3002
yghA	1.8018049487633083	17.0	3143680.0	putative oxidoreductase	b3003
exbD	1.8783800501621042	17.0	3144176.0	membrane spanning protein in TonB-ExbB-ExbD complex	b3005	['FECRMtonex', 'FEOXAMtonex', 'CBL1tonex', 'FE3DCITtonex', 'CPGNtonex', 'ADOCBLtonex', 'FEENTERtonex', 'FE3HOXtonex', 'FE3DHBZStonex', 'CBItonex']
exbB	1.7545232136723379	17.0	3144608.0	membrane spanning protein in TonB-ExbB-ExbD complex	b3006	['FECRMtonex', 'FEOXAMtonex', 'CBL1tonex', 'FE3DCITtonex', 'CPGNtonex', 'ADOCBLtonex', 'FEENTERtonex', 'FE3HOXtonex', 'FE3DHBZStonex', 'CBItonex']
metC	1.7367886133527237	17.0	3145728.0	cystathionine beta-lyase, PLP-dependent	b3008	['CYSTL', 'CYSDS']
yghB	1.679110403311787	17.0	3146921.0	general envelope maintenance protein; DedA family inner membrane protein; putative multidrug efflux transporter	b3009
yqhC	1.8767583139629416	17.0	3147776.0	transcriptional activator of yqhD	b3010
yqhD	1.7277855261354043	17.0	3149824.0	aldehyde reductase, NADPH-dependent	b3011
dkgA	1.8792647446824702	17.0	3149981.0	2,5-diketo-D-gluconate reductase A	b3012	['DKGLCNR1', 'ALR2']
yqhG	1.8768273260547577	17.0	3151872.0	DUF3828 family putative periplasmic protein	b3013
yqhH	1.833345315572232	17.0	3151985.0	outer membrane lipoprotein, Lpp paralog	b3014
ygiQ	1.7345379384978972	17.0	3153920.0	Radical SAM superfamily protein	b4469
ftsP	1.833442048134768	17.0	3154615.0	septal ring component that protects the divisome from stress; multicopy suppressor of ftsI(Ts)	b3017
plsC	1.8271219735603803	17.0	3156102.0	1-acyl-sn-glycerol-3-phosphate acyltransferase	b3018	['AGPAT161', 'AGPAT120', 'AGPAT181', 'AGPAT160', 'AGPAT141', 'AGPAT180', 'AGPAT140']
parC	1.6872282204417524	17.0	3157073.0	DNA topoisomerase IV, subunit A	b3019
ygiS	1.818568902872653	17.0	3159469.0	putative ABC transporter permease	b3020
mqsA	2.0059828373533657	17.0	3161209.0	antitoxin for MqsR toxin; transcriptional repressor	b3021
mqsR	2.1209246396939614	17.0	3161606.0	GCU-specific mRNA interferase toxin of the MqsR-MqsA toxin-antitoxin system; biofilm/motility regulator; anti-repressor	b3022
ygiV	1.9875319222473264	17.0	3162112.0	transcriptional repressor for mcbR biofilm gene	b3023
ygiW	1.7161731748256044	17.0	3162642.0	hydrogen peroxide and cadmium resistance periplasmic protein; stress-induced OB-fold protein	b3024
qseB	1.934850492262534	17.0	3163186.0	quorum sensing DNA-binding response regulator in two-component regulatory system with QseC	b3025
qseC	1.855986827398575	17.0	3164160.0	quorum sensing sensory histidine kinase in two-component regulatory system with QseB	b3026
ygiZ	2.3854842624163983	17.0	3165237.0	inner membrane protein	b3027
mdaB	1.8470474204545513	17.0	3166208.0	NADPH quinone reductase	b3028	['NADPHQR2', 'NADPHQR4', 'NADPHQR3']
ygiN	1.9752966989828464	17.0	3166720.0	quinol monooxygenase	b3029	['QMO3', 'QMO2']
parE	1.898802168012829	17.0	3166862.0	DNA topoisomerase IV, subunit B	b3030
yqiA	2.021959638054739	17.0	3168783.0	acyl CoA esterase	b3031
cpdA	1.8927785849457137	17.0	3169364.0	3',5' cAMP phosphodiesterase	b3032
yqiB	2.0054540917694794	17.0	3170304.0	DUF1249 protein YqiB	b3033
nudF	1.9238384985477581	17.0	3170639.0	ADP-ribose pyrophosphatase	b3034	['ADPRDP']
tolC	1.681118512686613	17.0	3171473.0	transport channel	b3035	['NOVBCNtpp', 'FEENTERtex', 'RFAMPtpp', 'INDOLEt2pp', 'FUSAtpp', 'CMtpp', 'MINCYCtpp', 'DOXRBCNtpp', 'TTRCYCtpp']
ygiB	1.7865905378786286	17.0	3173102.0	DUF1190 family protein	b3037
ygiC	1.9552579395646301	17.0	3174400.0	ATP-Grasp family ATPase	b3038
ygiD	1.812907755448696	17.0	3174977.0	4,5- DOPA-extradiol-dioxygenase	b3039
zupT	1.8079410671648235	17.0	3176448.0	zinc transporter	b3040	['MN2tpp', 'CU2tpp', 'ZN2tpp', 'FE2tpp', 'CD2tpp', 'COBALT2tpp']
ribB	1.991963304553032	17.0	3177171.0	3,4-dihydroxy-2-butanone-4-phosphate synthase	b3041	['DB4PS']
yqiC	2.0451020177937367	17.0	3178198.0	BMFP family putative fusogenic protein	b3042
ygiL	2.254758735014945	17.0	3178772.0	putative fimbrial-like adhesin protein	b3043
yqiH	2.243591932872074	17.0	3183239.0	putative periplasmic pilin chaperone	b3047
yqiI	2.239582447824984	17.0	3184640.0	fimbrial protein	b3048
glgS	2.0442026581357897	17.0	3185152.0	motility and biofilm regulator	b3049
yqiJ	2.0682004584551326	17.0	3185566.0	DUF1449 family inner membrane protein	b3050
yqiK	1.9414832604456027	17.0	3186688.0	PHB family membrane protein, function unknown	b3051
ibsD	1.9101771431375436	17.0	3188124.0	toxic membrane protein	b4664
ibsE	2.0156042985426175	17.0	3188499.0	toxic membrane protein	b4666
hldE	1.8376411356263247	17.0	3188678.0	heptose 7-phosphate kinase and heptose 1-phosphate adenyltransferase	b3052	['GMHEPK', 'GMHEPAT']
glnE	1.8274526653392344	17.0	3190159.0	fused deadenylyltransferase/adenylyltransferase for glutamine synthetase	b3053
ygiF	1.7813098466095147	17.0	3193022.0	inorganic triphosphatase	b3054
ygiM	1.8027319493662726	17.0	3194880.0	SH3 domain protein	b3055
cca	1.8955669006943128	17.0	3195249.0	fused tRNA nucleotidyl transferase/2'3'-cyclic phosphodiesterase/2'nucleotidase and phosphatase	b3056
bacA	1.9247164051444112	17.0	3196928.0	undecaprenyl pyrophosphate phosphatase	b3057	['UDCPDP', 'UDCPDPpp']
folB	1.978511276353747	17.0	3197579.0	dihydroneopterin aldolase and dihydroneopterin triphosphate 2'-epimerase	b3058	['DHNPTE', 'DHNPA2r']
plsY	1.8735567786561171	17.0	3198052.0	putative glycerol-3-phosphate acyltransferase	b3059	['APG3PAT140', 'APG3PAT180', 'APG3PAT161', 'APG3PAT181', 'APG3PAT160', 'APG3PAT120', 'APG3PAT141']
ttdR	1.9647140071844338	17.0	3198976.0	transcriptional activator of ttdABT	b3060
ttdA	1.8034173465461092	17.0	3199821.0	L-tartrate dehydratase, alpha subunit	b3061	['TARTD']
ttdB	1.7318351885240049	17.0	3201024.0	L-tartrate dehydratase, beta subunit	b3062	['TARTD']
ttdT	1.5703836479049875	17.0	3201382.0	L-tartrate/succinate antiporte	b3063	['TARTRt7pp']
tsaD	1.775615401746374	17.0	3203072.0	tRNA(ANN) t(6)A37 threonylcarbamoyladenosine modification protein; glycation binding protein	b3064
rpsU	1.7596341004628948	17.0	3204139.0	30S ribosomal subunit protein S21	b3065
dnaG	1.8124496124893748	17.0	3204465.0	DNA primase	b3066
rpoD	1.8885715048367637	17.0	3206405.0	RNA polymerase, sigma 70 (sigma D) factor	b3067
mug	1.8848617514665145	17.0	3208325.0	G/U mismatch-specific DNA glycosylase; xanthine DNA glycosylase	b3068
yqjH	1.747698755639456	17.0	3209216.0	putative siderophore interacting protein	b3070
yqjI	2.0276906468574363	17.0	3210137.0	PadR family putative transcriptional regulator	b3071
aer	1.7471605385634534	17.0	3211264.0	fused signal transducer for aerotaxis sensory component/methyl accepting chemotaxis component	b3072
patA	1.7776515466688854	17.0	3212852.0	putrescine:2-oxoglutaric acid aminotransferase, PLP-dependent	b3073	['PTRCTA']
ygjH	1.7600524121943233	17.0	3214336.0	putative tRNA binding protein; putative tRNA corner chaperone	b3074
ebgR	1.8395595537730736	17.0	3215360.0	transcriptional repressor	b3075
ebgA	1.7605907338191515	17.0	3215991.0	evolved beta-D-galactosidase, alpha subunit	b3076
ebgC	1.9433992508628164	17.0	3219456.0	evolved beta-D-galactosidase, beta subunit; cupin superfamily	b3077
ygjI	1.909066905981032	17.0	3219592.0	putative transporter	b3078
ygjJ	1.7574195878852057	17.0	3221504.0	putative periplasmic protein	b3079
ygjK	1.8116738819773457	17.0	3222246.0	alpha-glucosidase	b3080
fadH	1.8273552728542997	17.0	3225023.0	2,4-dienoyl-CoA reductase, NADH and FMN-linked	b3081
higA	1.8820615522891564	17.0	3227086.0	antitoxinof the HigB-HigA toxin-antitoxin system	b3082
higB	1.9892232667148022	17.0	3227648.0	mRNA interferase toxin of the HigB-HigA toxin-antitoxin system	b3083
rlmG	1.6026871264472287	17.0	3228097.0	23S rRNA m(2)G1835 methyltransferase, SAM-dependent	b3084
ygjP	1.8351173827399354	17.0	3229696.0	putative metal dependent hydrolase	b3085
ygjQ	1.8780962237461576	17.0	3229898.0	DUF218 superfamily protein	b3086
ygjR	2.0252581364301503	17.0	3230669.0	putative NAD(P)-dependent dehydrogenase	b3087
alx	1.8366504430483337	17.0	3231938.0	putative membrane-bound redox modulator	b3088
sstT	1.7327901330036768	17.0	3233792.0	sodium:serine/threonine symporter	b3089	['THRt4pp', 'SERt4pp']
ygjV	1.8217975878835202	17.0	3234551.0	Imp-YgjV family inner membrane protein	b3090
uxaA	1.7776076812151662	17.0	3235840.0	altronate hydrolase	b3091	['ALTRH']
uxaC	1.78820273023654	17.0	3236687.0	uronate isomerase	b3092	['GUI2', 'GUI1']
exuT	1.8233056517679198	17.0	3238462.0	hexuronate transporter	b3093	['GLCURt2rpp', 'GALURt2rpp']
exuR	1.9515187202512392	17.0	3240010.0	hexuronate regulon transcriptional repressor; autorepressor	b3094
yqjA	1.8395655717812611	17.0	3241131.0	general envelope maintenance protein; DedA family inner membrane protein; putative multidrug efflux transporter	b3095
mzrA	1.8746243068845383	17.0	3241984.0	modulator of EnvZ/OmpR regulon	b3096
yqjC	2.144264560561107	17.0	3242327.0	DUF1090 family putative periplasmic protein	b3097
yqjD	1.9551893577490862	17.0	3243008.0	membrane-anchored ribosome-binding protein	b3098
yqjE	1.7987289021196475	17.0	3243041.0	DUF1469 family inner membrane protein	b3099
yqjK	1.7131458854703372	17.0	3243520.0	uncharacterized protein	b3100
yqjF	1.7599467195874814	17.0	3244032.0	putative quinol oxidase subunit	b3101
yqjG	1.955835101125466	17.0	3244382.0	putative S-transferase	b3102
yhaH	2.044595087035111	17.0	3245662.0	DUF805 family inner membrane protein	b3103
yhaI	2.116089185563818	17.0	3246269.0	DUF805 family inner membrane protein	b3104
yhaJ	1.782279318617877	17.0	3246676.0	LysR family putative transcriptional regulator	b3105
yhaK	1.9515921157316714	17.0	3248128.0	redox-sensitive bicupin	b3106
yhaL	1.9257167583385753	17.0	3248401.0	uncharacterized protein	b3107
yhaM	1.843981044335697	17.0	3248699.0	putative L-serine dehydratase alpha chain	b4470
yhaO	1.8201102618885634	17.0	3250176.0	putative transporter	b3110
tdcG	1.8382325265881871	17.0	3252224.0	L-serine dehydratase 3, anaerobic	b4471	['SERD_L']
tdcF	1.624417292310712	17.0	3253079.0	putative reactive intermediate deaminase	b3113
tdcE	1.8255060075619305	17.0	3253482.0	pyruvate formate-lyase 4/2-ketobutyrate formate-lyase	b3114	['OBTFL', 'PFL']
tdcD	1.9633929590098895	17.0	3256320.0	propionate kinase/acetate kinase C, anaerobic	b3115	['PPAKr', 'ACKr']
tdcC	1.908682935843248	17.0	3258368.0	L-threonine/L-serine transporter	b3116	['THRt2rpp', 'SERt2rpp']
tdcB	2.025009405106564	17.0	3258397.0	L-threonine dehydratase, catabolic	b3117	['THRD_L']
tdcA	2.1347133168313492	17.0	3260416.0	tdc operon transcriptional activator	b3118
tdcR	2.2869701351176035	17.0	3260928.0	L-threonine dehydratase operon activator protein	b3119
yhaB	2.355605716123897	17.0	3261212.0	uncharacterized protein	b3120
yhaC	2.4824338879248344	17.0	3262464.0	pentapetide repeats-related protein	b3121
garK	1.7097096410456407	17.0	3264512.0	glycerate kinase I	b3124	['GLYCK2']
garR	1.957952728007645	17.0	3265225.0	tartronate semialdehyde reductase	b3125	['TRSARr']
garL	1.8742094125657316	17.0	3266560.0	alpha-dehydro-beta-deoxy-D-glucarate aldolase	b3126	['GLCRAL']
garP	1.819842082425674	17.0	3266931.0	putative (D)-galactarate transporter	b3127	['GALCTt2rpp', 'GLCRt2rpp', 'GLYCAt2rpp']
garD	1.8671771083015034	17.0	3268640.0	D-galactarate dehydrogenase	b3128	['GALCTD']
prlF	1.9230931000399574	17.0	3270656.0	antitoxin of the SohA(PrlF)-YhaV toxin-antitoxin system	b3129
yhaV	2.044505017024166	17.0	3270695.0	toxin of the SohB(PrlF)-YhaV toxin-antitoxin system	b3130
agaR	1.8805833165222734	17.0	3271214.0	transcriptional repressor of the aga regulon	b3131
kbaZ	1.8383184324498067	17.0	3272704.0	tagatose 6-phosphate aldolase 1, kbaZ subunit	b3132	['TGBPA']
agaV	1.6975777373208087	17.0	3273575.0	N-acetylgalactosamine-specific enzyme IIB component of PTS	b3133
agaW	1.7364895235291233	17.0	3274059.0	No_gene_product	b3134
agaA	1.7606571682826653	17.0	3274752.0	No_gene_product	b3135
agaS	1.8636653596170747	17.0	3275334.0	tagatose-6-phosphate ketose/aldose isomerase	b3136
kbaY	1.9592930004293208	17.0	3276800.0	tagatose 6-phosphate aldolase 1, kbaY subunit	b3137	['TGBPA']
agaB	2.0147697978650485	17.0	3277528.0	N-acetylgalactosamine-specific enzyme IIB component of PTS	b3138
agaC	1.953628003073108	17.0	3278043.0	N-acetylgalactosamine-specific enzyme IIC component of PTS	b3139
agaD	1.920608261326648	17.0	3278848.0	N-acetylgalactosamine-specific enzyme IID component of PTS	b3140
agaI	1.7397538860809876	17.0	3279628.0	galactosamine-6-phosphate isomerase	b3141
yraH	2.1098138984198167	17.0	3280896.0	putative fimbrial-like adhesin protein	b3142
yraI	1.9996201295789617	17.0	3281448.0	putative periplasmic pilin chaperone	b3143
yraJ	1.8962788647384743	17.0	3282172.0	putative outer membrane protein	b3144
yraK	1.9056448973275117	17.0	3284992.0	putative fimbrial-like adhesin protein	b3145
rsmI	1.7598648468661717	17.0	3285833.0	16S rRNA C1402 2'-O-ribose methyltransferase, SAM-dependent	b3146
lpoA	1.8872946760508398	17.0	3286758.0	OM lipoprotein stimulator of MrcA transpeptidase	b3147
yraN	1.8481257444160435	17.0	3289088.0	UPF0102 family protein	b3148
diaA	1.8503196905942043	17.0	3289167.0	DnaA initiator-associating factor for replication initiation	b3149
yraP	1.8222623983839574	17.0	3289767.0	outer membrane lipoprotein	b3150
yraQ	1.764526205353791	17.0	3291136.0	putative inner membrane permease	b3151
yraR	1.9134523422650214	17.0	3291569.0	putative nucleoside-diphosphate-sugar epimerase	b3152
yhbO	1.8611360952720515	17.0	3292332.0	stress-resistance protein	b3153
yhbP	1.97414402478439	17.0	3293184.0	UPF0306 family protein	b3154
yhbQ	1.8157208036422663	17.0	3293324.0	GIY-YIG nuclease superfamily protein	b3155
yhbS	1.8258875266088577	17.0	3293613.0	GNAT family putative N-acetyltransferase	b3156
yhbT	1.841203479772595	17.0	3294110.0	SCP-2 sterol transfer family protein	b3157
yhbU	1.8011232328105296	17.0	3295232.0	U32 peptidase family protein	b3158
yhbV	1.8917603562658274	17.0	3295847.0	U32 peptidase family protein	b3159
yhbW	1.800154921382656	17.0	3297280.0	putative luciferase-like monooxygenase	b3160
mtr	1.8522705572769513	17.0	3297931.0	tryptophan transporter of high affinity	b3161	['TRPt2rpp', 'INDOLEt2rpp']
deaD	1.6391897354653133	17.0	3299329.0	ATP-dependent RNA helicase	b3162
yrbN	2.0557836407485555	17.0	3301248.0	uncharacterized protein	b4685
nlpI	1.8990868798971359	17.0	3301398.0	lipoprotein involved in osmotic sensitivity and filamentation	b3163
pnp	1.8352211546254655	17.0	3302391.0	polynucleotide phosphorylase/polyadenylase	b3164
rpsO	1.7966479654982528	17.0	3304960.0	30S ribosomal subunit protein S15	b3165
truB	1.947426427921055	17.0	3305472.0	tRNA pseudouridine synthase B: tRNA pseudouridine(55) synthase and putative tmRNA pseudouridine(342) synthase	b3166
rbfA	2.073234592531235	17.0	3306135.0	30s ribosome binding factor	b3167
infB	1.8042978927549647	17.0	3306700.0	translation initiation factor IF-2	b3168
nusA	1.845042493142055	17.0	3309568.0	transcription termination/antitermination L factor	b3169
rimP	1.7700275150143197	17.0	3310912.0	ribosome maturation factor for 30S subunits	b3170
argG	1.8562744912479936	17.0	3311995.0	argininosuccinate synthetase	b3172	['ARGSS']
yhbX	2.07067039020162	17.0	3313346.0	putative EptAB family phosphoethanolamine transferase, inner membrane protein	b3173
secG	1.954471768986711	17.0	3315712.0	preprotein translocase membrane subunit	b3175
glmM	1.7039511569656358	17.0	3316091.0	phosphoglucosamine mutase	b3176	['PGAMT']
folP	1.8548488475543918	17.0	3317760.0	7,8-dihydropteroate synthase	b3177	['DHPS2']
ftsH	1.7214011535662759	17.0	3318359.0	protease, ATP-dependent zinc-metallo	b3178
rlmE	1.8936790673872965	17.0	3320393.0	23S rRNA U2552 2'-O-ribose methyltransferase, SAM-dependent	b3179
yhbY	1.9178906657613732	17.0	3321344.0	RNA binding protein associated with pre-50S ribosomal subunits	b3180
greA	1.9558239289983124	17.0	3321856.0	transcript cleavage factor	b3181
dacB	1.8423346208594005	17.0	3322321.0	D-alanyl-D-alanine carboxypeptidase	b3182	['MDDEP3pp', 'MDDCP4pp', 'MDDCP2pp', 'MDDCP3pp', 'MDDEP2pp', 'MDDCP5pp', 'MDDEP4pp', 'MDDEP1pp', 'MDDCP1pp']
obgE	1.7136064418150727	17.0	3323940.0	GTPase involved in cell partioning and DNA repair	b3183
yhbE	1.836097261247192	17.0	3325952.0	EamA family inner membrane putative transporter	b3184
rpmA	1.8631753846013395	17.0	3326464.0	50S ribosomal subunit protein L27	b3185
rplU	1.8018123860535167	17.0	3326498.0	50S ribosomal subunit protein L21	b3186
ispB	1.8657368787404611	17.0	3328000.0	octaprenyl diphosphate synthase	b3187	['OCTDPS']
sfsB	1.9224407161705046	17.0	3328512.0	malPQ operon transcriptional activator	b3188
murA	1.783580903778166	17.0	3328593.0	UDP-N-acetylglucosamine 1-carboxyvinyltransferase	b3189	['UAGCVT']
ibaG	2.038378607736338	17.0	3330048.0	acid stress protein; putative BolA family transcriptional regulator	b3190
mlaB	1.8956138321661655	17.0	3330560.0	ABC transporter maintaining OM lipid asymmetry, cytoplasmic STAS component	b3191
mlaC	1.7329298473178552	17.0	3330614.0	ABC transporter maintaining OM lipid asymmetry, periplasmic binding protein	b3192
mlaD	1.8326890213071	17.0	3331268.0	OM lipid asymmetry maintenance protein; membrane-anchored ABC family periplasmic binding protein	b3193
mlaE	1.826735846137157	17.0	3332096.0	ABC transporter maintaining OM lipid asymmetry, inner membrane permease protein	b3194
mlaF	1.8185877619117718	17.0	3332614.0	ABC transporter maintaining OM lipid asymmetry, ATP-binding protein	b3195
yrbG	1.8652004634868626	17.0	3334144.0	putative calcium/sodium:proton antiporter	b3196	['CAt6pp']
kdsD	1.761724738694147	17.0	3334624.0	D-arabinose 5-phosphate isomerase	b3197	['A5PISO']
kdsC	1.864503634953608	17.0	3336192.0	3-deoxy-D-manno-octulosonate 8-phosphate phosphatase	b3198	['KDOPP']
lptC	1.8423274776322034	17.0	3336194.0	periplasmic membrane-anchored LPS-binding protein; LPS export protein	b3199	['ECA4COLIPAabctex', 'CLIPAabctex', 'O16A4COLIPAabctex', 'ACOLIPAabctex', 'ENLIPAabctex', 'LIPAabctex', 'COLIPAabctex', 'K2L4Aabctex', 'COLIPAPabctex']
lptA	1.8663635927137732	17.0	3336738.0	lipopolysaccharide export ABC transporter periplasmic binding protein; Lipid A binding protein; LPS export and assembly protein	b3200	['ECA4COLIPAabctex', 'CLIPAabctex', 'O16A4COLIPAabctex', 'ACOLIPAabctex', 'ENLIPAabctex', 'LIPAabctex', 'COLIPAabctex', 'K2L4Aabctex', 'COLIPAPabctex']
lptB	1.7220266852240944	17.0	3337302.0	lipopolysaccharide export ABC transporter ATPase	b3201	['ECA4COLIPAabctex', 'CLIPAabctex', 'O16A4COLIPAabctex', 'ACOLIPAabctex', 'ENLIPAabctex', 'LIPAabctex', 'COLIPAabctex', 'K2L4Aabctex', 'COLIPAPabctex']
rpoN	1.8173612141960065	17.0	3338075.0	RNA polymerase, sigma 54 (sigma N) factor	b3202
hpf	1.9140567495951717	17.0	3339776.0	ribosome hibernation promoting factor HPF; stabilizes 100S dimers	b3203
ptsN	1.7850303815860182	17.0	3340288.0	sugar-specific enzyme IIA component of PTS	b3204
yhbJ	1.8662606759796592	17.0	3340473.0	adaptor protein for GlmZ/GlmY sRNA decay, glucosamine-6-phosphate-regulated; NTPase	b3205
npr	1.95723458052326	17.0	3341324.0	phosphohistidinoprotein-hexose phosphotransferase component of N-regulated PTS system (Npr)	b3206
yrbL	1.834766715760044	17.0	3342336.0	Mg(2+)-starvation-stimulated protein	b3207
mtgA	1.8373993885822513	17.0	3342439.0	biosynthetic peptidoglycan transglycosylase	b3208
elbB	1.7931842952202552	17.0	3343164.0	isoprenoid biosynthesis protein with amidotransferase-like domain	b3209
arcB	1.8568203153577323	17.0	3344047.0	aerobic respiration control sensor histidine protein kinase, cognate to two-component response regulators ArcA and RssB	b3210
yhcC	1.7451772776846501	17.0	3346479.0	putative Fe-S oxidoreductase, Radical SAM superfamily protein	b3211
gltD	1.7361610587195064	17.0	3352556.0	glutamate synthase, 4Fe-4S protein, small subunit	b3213	['GLUSy']
gltF	2.124395643727828	17.0	3354624.0	periplasmic protein	b3214
yhcA	2.0235253065519516	17.0	3355470.0	putative periplasmic chaperone protein	b3215
yhcD	1.9939081360362196	17.0	3356165.0	putative outer membrane fimbrial subunit usher protein	b3216
yhcF	1.4106510085757737	17.0	3360768.0	putative transcriptional regulator	b3219
yhcH	1.3473863828830754	17.0	3362816.0	DUF386 family protein, cupin superfamily	b3221
nanR	1.3351236492705651	17.0	3367056.0	sialic acid-inducible nan operon repressor	b3226
argR	1.3227804443377613	18.0	3378061.0	l-arginine-responsive arginine metabolism regulon transcriptional regulator	b3237
aaeX	1.3486129031326943	18.0	3382492.0	DUF1656 family putative inner membrane efflux pump associated protein	b3242
yrdF	1.3970263506550862	19.0	3397853.0	No_gene_product	b4697
yrdE	1.4025971793896523	19.0	3397996.0	No_gene_product	b4646
yhdU	1.4859823020429528	20.0	3405979.0	putative membrane protein	b3263
acrS	1.3724291197641794	20.0	3406161.0	acrAB operon transcriptional repressor	b3264
yhdV	1.4765265781017292	20.0	3411968.0	putative outer membrane protein	b3267
smg	1.3436548295869228	21.0	3425349.0	DUF494 family putative periplasmic protein	b3284
mscL	1.4218336250677401	22.0	3431382.0	mechanosensitive channel protein, high conductance	b3291
arfA	1.4182340537230442	22.0	3431936.0	alternate ribosome-rescue factor A	b4550
rplQ	1.2978242001570244	22.0	3432974.0	50S ribosomal subunit protein L17	b3294
rpsM	1.3025560584899352	22.0	3435473.0	30S ribosomal subunit protein S13	b3298
rplR	1.2855456888571737	23.0	3438602.0	50S ribosomal subunit protein L18	b3304
rplX	1.3411284725873274	23.0	3440811.0	50S ribosomal subunit protein L24	b3309
rpsQ	1.3307932329416383	23.0	3441672.0	30S ribosomal subunit protein S17	b3311
rpmC	1.325414642524167	23.0	3441926.0	50S ribosomal subunit protein L29	b3312
rplW	1.357911148099942	24.0	3444740.0	50S ribosomal subunit protein L23	b3318
rpsJ	1.3708210186202237	24.0	3446317.0	30S ribosomal subunit protein S10	b3321
gspA	1.3475276169646424	24.0	3447287.0	general secretory pathway component, cryptic	b3323
gspC	1.43226302739556	24.0	3448936.0	general secretory pathway component, cryptic	b3324
bfr	1.2930871926675043	25.0	3459607.0	bacterioferritin, iron storage and detoxification protein	b3336
bfd	1.3531803100476736	25.0	3460155.0	bacterioferritin-associated ferredoxin	b3337
rpsG	1.303111590907852	25.0	3467264.0	30S ribosomal subunit protein S7	b3341
fkpA	1.3238249561945052	26.0	3469965.0	FKBP-type peptidyl-prolyl cis-trans isomerase (rotamase)	b3347
yhfL	1.3988489551569192	27.0	3492864.0	small lipoprotein	b3369
nudE	1.370538981487969	28.0	3518947.0	adenosine nucleotide hydrolase; Ap3A/Ap2A/ADP-ribose/NADH hydrolase	b3397	['ADPRDP']
hslO	1.3052936947238902	28.0	3523132.0	heat shock protein Hsp33	b3401
yhhZ	1.6726967977188514	29.0	3575808.0	putative Hcp1 family polymorphic toxin protein; putative colicin-like DNase/tRNase activity	b3442
yrhB	1.4949858084044205	29.0	3578368.0	stable heat shock chaperone	b3446
yhhA	1.3189447720793015	29.0	3580302.0	DUF2756 family protein	b3448
yhhH	1.5071159342951077	30.0	3616768.0	putative NTF2 fold immunity protein for polymorphic toxin RhsB	b3483
yrhC	1.50426763263507	30.0	3617246.0	No_gene_product	b4552
yhhI	1.8521640247132152	30.0	3618816.0	putative transposase	b3484
yhiJ	1.5767218601222184	30.0	3624327.0	DUF4049 family protein	b3488
yhiL	1.620620297020497	30.0	3626211.0	No_gene_product	b4660
arsR	1.3294634473340372	31.0	3641887.0	arsenical resistance operon transcriptional repressor; autorepressor	b3501
gadE	1.3776966262061212	32.0	3651725.0	gad regulon transcriptional activator	b3512
yibG	1.2890848294940744	33.0	3761536.0	TPR-like repeat protein	b3596
yibW	1.3332177160614573	33.0	3762251.0	No_gene_product	b4651
yibV	1.4550319285530093	33.0	3762704.0	No_gene_product	b4615
waaU	1.4617756091891068	34.0	3791598.0	lipopolysaccharide core biosynthesis	b3623	['HEPT4']
waaJ	1.3363255974793882	34.0	3794944.0
waaS	1.5093340177986139	34.0	3797540.0	lipopolysaccharide rhamnose:KdoIII transferase; lipopolysaccharide core biosynthesis protein	b3629	['RHAT1']
yigG	1.4149736508904296	35.0	3996172.0	PRK11371 family inner membrane protein	b3818
yjbI	1.3754922957581908	36.0	4240630.0	No_gene_product	b4038
yjbL	1.3673014031168187	37.0	4250248.0	uncharacterized protein	b4047
yjbM	1.3642013505095392	37.0	4250526.0	uncharacterized protein	b4048
yjbS	1.400533421082256	38.0	4258816.0	uncharacterized protein	b4621
yjcF	1.3992293827787101	39.0	4272128.0	pentapeptide repeats protein	b4066
yjdK	1.3569177222938449	40.0	4342400.0
ytfI	1.30708850039358	41.0	4427776.0	uncharacterized protein	b4215
yjgL	1.433383660622931	42.0	4465253.0	SopA-central-domain-like hexapeptide repeat protein	b4253
