# Supplementary material for: The genetic basis for adaptation of model-designed syntrophic co-cultures
Source: PLoS Comput Biol. 2019 Mar 1;15(3):e1006213. doi: 10.1371/journal.pcbi.1006213 (PMC6415869; doi:10.1371/journal.pcbi.1006213)
Supplement: S4 Data — Genes with read coverage meeting the duplication criteria. Separate spreadsheets are provided for all samples using the mutant pair, ale number, flask number, isolate number, and replicate number to identify each sample. (ZIP) [file pcbi.1006213.s004.zip › S4_Data/hisD_gltB_8_7_1_2_genes.csv]

	Multiplicity	Group Number	Start Position	Product	Gene	iJO1366 Reactions
sgrT	1.3995733019535468	1.0	73874.0	inhibitor of glucose uptake	b4662
ykgS	1.8092846931133695	2.0	286208.0	No_gene_product	b4688
psiF	1.4086820101102386	3.0	398848.0	PsiF family protein	b0384
ldrC	1.441386902477564	4.0	1265693.0	toxic polypeptide, small	b4423
ralR	1.3644764962511067	5.0	1408000.0	Rac prophage; restriction alleviation protein	b1348
tfaR	1.8321287625876155	6.0	1426667.0	Rac prophage; putative tail fiber assembly protein	b1373
ydbC	1.5512929190513733	7.0	1468477.0	putative NAD(P)-binding oxidoreductase	b1406
ydbD	1.4906549899287764	7.0	1469400.0	PF10971 family putative periplasmic methylglyoxal resistance protein	b1407
ydcF	1.5703509980604493	8.0	1481491.0	DUF218 superfamily protein, SAM-binding	b1414
aldA	1.4380245122561153	8.0	1482752.0	aldehyde dehydrogenase A, NAD-linked	b1415	['GCALDD', 'LCADi']
gapC	1.4589273830854106	8.0	1484800.0	No_gene_product	b4493
ydcA	1.3308239865426197	8.0	1485933.0	putative periplasmic protein	b1419
ydcJ	1.4236063382842907	8.0	1489544.0	putative metalloenzyme	b1423
opgD	1.357340938533727	8.0	1491112.0	OPG biosynthetic periplasmic protein	b1424
ydcH	1.549186401803703	8.0	1492992.0	DUF465 family protein	b1426
rimL	1.5077042341408509	8.0	1493194.0	ribosomal-protein-L7/L12-serine acetyltransferase	b1427
ydcL	1.5767359820745146	8.0	1497088.0	lipoprotein	b1431
insP	1.4850028133689954	8.0	1497474.0	No_gene_product	b4578
ydcO	1.4097180288477482	8.0	1499161.0	BenE family inner membrane putative transporter	b1433
ydcN	1.44399543963682	8.0	1500428.0	putative DNA-binding transcriptional regulator	b1434
yncJ	1.5078602283943658	8.0	1503232.0	uncharacterized protein	b1436
hicA	1.309428946616942	8.0	1503542.0	mRNA interferase toxin of the HicAB toxin-antitoxin system	b4532
patD	1.5857553171019196	9.0	1509834.0	gamma-aminobutyraldehyde dehydrogenase	b1444	['ABUTD']
yncL	1.8777839163603782	9.0	1511424.0	stress-induced small inner membrane enterobacterial protein	b4598
ydcX	1.7818261778593611	9.0	1511645.0	DUF2566 family protein	b1445
tfaQ	1.7480860577004942	10.0	1628566.0	Qin prophage; putative tail fibre assembly protein	b1546
wbbJ	1.7829781825939222	11.0	2097974.0	putative lipopolysaccharide biosynthesis O-acetyl transferase	b2033	['O16AT']
wbbI	1.6279542308454604	11.0	2099200.0	d-Galf:alpha-d-Glc beta-1,6-galactofuranosyltransferase	b2034	['O16GALFT']
wbbH	1.637275447987884	11.0	2099540.0	O-antigen polymerase	b2035	['O16AP2pp', 'O16AP1pp', 'O16AP3pp']
glf	1.498780614153356	11.0	2101248.0	UDP-galactopyranose mutase, FAD/NAD(P)-binding	b2036	['UDPGALM']
wzxB	1.6132518917719962	11.0	2101817.0	putative polisoprenol-linked O-antigen transporter	b2037	['O16AUNDtpp']
rfbC	1.836810541301841	11.0	2103296.0	dTDP-4-deoxyrhamnose-3,5-epimerase	b2038	['TDPDRE']
rfbA	1.7379815701438837	11.0	2103618.0	glucose-1-phosphate thymidylyltransferase	b2039	['G1PTT']
rfbD	1.800439425068322	11.0	2105344.0	dTDP-L-rhamnose synthase, NAD(P)-dependent dTDP-4-dehydrorhamnose reductase subunit	b2040	['TDPDRR']
rfbB	1.644945929373056	11.0	2105456.0	dTDP-glucose 4,6 dehydratase, NAD(P)-binding	b2041	['TDPGDH']
wcaN	1.5443321611507093	11.0	2107392.0	putative regulatory subunit for GalU	b2042
wcaM	1.5979027905703116	11.0	2107982.0	colanic acid biosynthesis protein	b2043
wcaK	1.5585884358736783	11.0	2111488.0	colanic acid biosynthesis protein	b2045	['GALKr']
wzxC	1.551993571050393	11.0	2113536.0	putative colanic acid exporter	b2046
wcaJ	1.427847295840252	11.0	2113640.0	colanic biosynthesis UDP-glucose lipid carrier transferase	b2047
cpsG	1.5384840585194273	11.0	2115089.0	phosphomannomutase	b2048	['PMANM']
wcaH	1.4667317117882939	11.0	2119680.0	GDP-mannose mannosyl hydrolase	b2051	['GDPMNH']
gmd	1.4437345707585065	11.0	2121728.0	GDP-D-mannose dehydratase, NAD(P)-binding	b2053	['GMAND']
wcaF	1.4905591294092333	11.0	2121820.0	putative acyl transferase	b2054
wcaD	1.459644253229216	11.0	2123776.0	putative colanic acid polymerase	b2056
wcaC	1.530298513036362	11.0	2124333.0	putative glycosyl transferase	b2057
wzc	1.5015162558842337	11.0	2126970.0	colanic acid production tyrosine-protein kinase; autokinase; Ugd phosphorylase	b2060
wzb	1.5445562138618365	11.0	2129135.0	colanic acid production protein-tyrosine-phosphatase; Wzc-P dephosphorylase	b2061
wza	1.404450695298156	11.0	2129920.0	colanic acid export protein; outer membrane auxillary lipoprotein	b2062
yegH	1.5653714372727443	11.0	2131382.0	inner membrane protein	b2063
asmA	1.608637944927122	11.0	2133239.0	suppressor of OmpF assembly mutants; putative outer membrane protein assembly factor; inner membrane-anchored periplasmic protein	b2064
udk	1.6171845925956194	11.0	2136064.0	uridine/cytidine kinase	b2066	['URIK2', 'CYTDK2']
yegE	1.5024993686471924	11.0	2138112.0	putative diguanylate cyclase	b2067
yegI	1.4564446862875455	11.0	2142519.0	protein kinase-related putative non-specific DNA-binding protein	b2070
yegJ	1.4591175169263686	11.0	2144665.0	uncharacterized protein	b2071
yegL	1.4821739070163016	11.0	2146304.0	VMA domain protein	b2073
ibsA	1.6124247144969084	11.0	2146829.0	toxic membrane protein	b4667
ibsB	1.7353539681144354	11.0	2147200.0	toxic membrane protein	b4668
mdtA	1.5495848621253012	11.0	2148352.0	multidrug efflux system, subunit A	b2074
mdtB	1.5916788527597432	11.0	2148743.0	multidrug efflux system, subunit B	b2075
mdtC	1.4131759179868932	11.0	2154496.0	multidrug efflux system, subunit C	b2076
mdtD	1.45276870628122	11.0	2154944.0
baeR	1.642314265526749	11.0	2157756.0	response regulator in two-component regulatory system with BaeS	b2079
yegP	1.7480314038563793	11.0	2158669.0	UPF0339 family protein	b2080
yegQ	1.5432339845572145	11.0	2159148.0	putative peptidase	b2081
ogrK	1.7057199626367234	11.0	2160782.0	orphan Ogr protein, positive regulator of P2 growth	b2082
yegZ	1.5507919140944013	11.0	2161152.0	No_gene_product	b2083
yegR	1.6201956782981346	11.0	2161664.0	uncharacterized protein	b2085
yegS	1.5824296560685902	11.0	2162688.0	phosphatidylglycerol kinase, metal-dependent	b2086
gatD	1.4999942544098974	11.0	2165313.0	galactitol-1-phosphate dehydrogenase, Zn-dependent and NAD(P)-binding	b2091	['GLTPD']
gatC	1.5354765630573872	11.0	2166784.0	No_gene_product	b2092	['GALTptspp']
gatB	1.455597759262554	11.0	2167808.0	galactitol-specific enzyme IIB component of PTS	b2093	['GALTptspp']
gatA	1.744678449779735	11.0	2168075.0	galactitol-specific enzyme IIA component of PTS	b2094	['GALTptspp']
gatZ	1.6684134167080804	11.0	2168832.0	D-tagatose 1,6-bisphosphate aldolase 2, subunit	b2095	['TGBPA']
gatY	1.4699154645947996	11.0	2169828.0	D-tagatose 1,6-bisphosphate aldolase 2, catalytic subunit	b2096	['TGBPA']
fbaB	1.5431749838144966	11.0	2170990.0	fructose-bisphosphate aldolase class I	b2097	['FBA']
yegU	1.5988122893142716	11.0	2173573.0	ADP-ribosylglycohydrolase family protein	b2099
yegV	1.59713732541554	11.0	2174976.0	putative kinase	b2100
yegW	1.5868280507697277	11.0	2175513.0	putative DNA-binding transcriptional regulator	b2101
yegX	1.5117719152823421	11.0	2177024.0	putative family 25 glycosyl hydrolase	b2102
thiD	1.4709548368395917	11.0	2177194.0	hydroxy-methylpyrimidine kinase and hydroxy-phosphomethylpyrimidine kinase	b2103	['HMPK1', 'PMPK']
thiM	1.4990871493367712	11.0	2177991.0	hydoxyethylthiazole kinase	b2104	['HETZK']
rcnR	1.5034339125768632	11.0	2179072.0	transcriptional repressor of rcnA	b2105
rcnA	1.7177603834583774	11.0	2179395.0	membrane protein conferring nickel and cobalt resistance	b2106
rcnB	1.4963169841717574	11.0	2180608.0	periplasmic modulator of Ni and Co efflux	b2107
yehA	1.7330404647869022	11.0	2181120.0	putative fimbrial-like adhesin protein	b2108
yehB	1.7531162470938924	11.0	2181908.0	putative outer membrane protein	b2109
yehC	1.648935196995845	11.0	2184404.0	putative periplasmic pilin chaperone	b2110
yehE	1.4369865041949776	11.0	2186240.0	DUF2574 family protein	b2112
mrp	1.6627731216680535	11.0	2187264.0	antiporter inner membrane protein	b2113
metG	1.482696749279064	11.0	2187778.0	methionyl-tRNA synthetase	b2114	['METTRS']
yehH	1.5746671654058095	11.0	2189952.0	No_gene_product	b4499
yehK	1.6863422370867593	11.0	2197504.0	uncharacterized protein	b4541
yehL	1.4785498868680633	11.0	2198074.0	putative hexameric AAA+ MoxR family ATPase	b2119
yehP	1.571403118577704	11.0	2201600.0	VMA domain putative YehL ATPase stimulator	b2121
yehQ	1.5155609397125624	11.0	2203648.0	No_gene_product	b2122
yehR	1.5880929066018294	11.0	2204703.0	lipoprotein, DUF1307 family	b2123
yehT	1.4691107614732812	11.0	2205721.0	putative response regulator in two-component system withYehU	b2125
yohO	1.5168820791478237	11.0	2209135.0	putative membrane protein	b4542
yehW	1.4893007031277756	11.0	2209792.0	putative ABC transporter permease	b2128	['CHLabcpp', 'GLYBabcpp']
yehX	1.482925571928835	11.0	2209959.0	putative ABC transporter ATPase	b2129	['CHLabcpp', 'GLYBabcpp']
yehY	1.590280076268485	11.0	2211840.0	putative ABC transporter permease	b2130	['CHLabcpp', 'GLYBabcpp']
dld	1.4374118376426017	11.0	2215663.0	D-lactate dehydrogenase, FAD-binding, NADH independent	b2133	['LDH_D', 'LDH_D2']
mdtQ	1.569282139507519	11.0	2220801.0	No_gene_product	b2139
dusC	1.7656764700021281	11.0	2222916.0	tRNA-dihydrouridine synthase C	b2140
yohJ	1.5479492482672652	11.0	2224128.0	UPF0299 family inner membrane protein	b2141
cdd	1.4322685561143136	11.0	2226176.0	cytidine/deoxycytidine deaminase	b2143	['CYTD', 'DCYTD']
sanA	1.5178971403467514	11.0	2226356.0	DUF218 superfamily vancomycin high temperature exclusion protein	b2144
yeiS	2.034943938550631	11.0	2227200.0	DUF2542 family protein	b2145
preA	1.4884073951512002	11.0	2228743.0	dihydropyrimidine dehydrogenase, NADH-dependent, subunit C	b2147	['DURADx']
mglC	1.662584400389329	11.0	2230272.0	methyl-galactoside transporter subunit	b2148	['GLCabcpp', 'GALabcpp']
mglA	1.4676643743433	11.0	2231247.0	methyl-galactoside ABC transporter ATPase	b2149	['GLCabcpp', 'GALabcpp']
mglB	1.595269265765479	11.0	2232828.0	methyl-galactoside transporter subunit	b2150	['GLCabcpp', 'GALabcpp']
galS	1.5147594457689417	11.0	2234368.0	galactose- and fucose-inducible galactose regulon transcriptional isorepressor; mgl operon transcriptional repressor; autorepressor	b2151
yeiB	1.6029420443328315	11.0	2236416.0	DUF418 family putative inner membrane protein	b2152
folE	1.5776577304726438	11.0	2236462.0	GTP cyclohydrolase I	b2153	['GTPCI']
yeiG	1.627836181302136	11.0	2237388.0	S-formylglutathione hydrolase	b2154	['SFGTHi']
cirA	1.612170184843864	11.0	2238256.0	colicin IA outer membrane receptor and translocator; ferric iron-catecholate transporter	b2155	['FE3DHBZStonex']
lysP	1.589477080964004	11.0	2240541.0	lysine transporter	b2156	['LYSt2pp']
yeiE	1.4898094647733573	11.0	2242560.0	putative DNA-binding transcriptional regulator	b2157
yeiH	1.3915401471730706	11.0	2243195.0	UPF0324 family inner membrane protein	b2158
nfo	1.5299119512686765	11.0	2244608.0	endonuclease IV with intrinsic 3'-5' exonuclease activity	b2159
yeiI	1.569527892672796	11.0	2245178.0	putative kinase	b2160
nupX	1.620629183971696	11.0	2246656.0	nucleoside permease	b2161
yeiL	1.6800762364481803	11.0	2248833.0	putative transcriptional regulator	b2163
psuK	1.8846680072641342	11.0	2251833.0	pseudouridine kinase	b2166
fruA	1.5927012115198689	11.0	2253197.0	fused fructose-specific PTS enzymes: IIBcomponent/IIC components	b2167	['FRUptspp']
fruK	1.522421540522963	11.0	2254905.0	fructose-1-phosphate kinase	b2168	['FRUK']
fruB	1.5815568919104142	11.0	2256896.0	fused fructose-specific PTS enzymes: IIA component/HPr component	b2169	['FRUptspp']
yeiR	1.6409281883154345	11.0	2261307.0	Zn-stimulated GTPase involved in zinc homeostasis; mutants are cadmium and EDTA sensitive; Zn(2+) binding protein	b2173
lpxT	1.6852788128165967	11.0	2263040.0	lipid A 1-diphosphate synthase; undecaprenyl pyrophosphate:lipid A 1-phosphate phosphotransferase	b2174	['COLIPAKpp']
mepS	1.9260786249656179	11.0	2263457.0	murein DD-endopeptidase, space-maker hydrolase, mutational suppressor of prc thermosensitivity, outer membrane lipoprotein, weak murein LD-carboxypeptidase	b2175
rtn	1.623423166620552	11.0	2264204.0	resistance protein for phages lambda and N4, putative membrane-anchored cyclic-di-GMP phosphodiesterase	b2176
yejA	1.5107004822803858	11.0	2265842.0	microcin C ABC transporter periplasmic binding protein	b2177
yejB	1.5952173414328918	11.0	2267657.0	microcin C ABC transporter permease	b2178
yejG	1.6148741013030172	11.0	2271371.0	uncharacterized protein	b2181
bcr	1.4606717868425851	11.0	2272048.0	bicyclomycin/cysteine/sulfonamide efflux transporter	b2182
rsuA	1.6401660745477797	11.0	2273280.0	16S rRNA pseudouridine(516) synthase	b2183
rplY	1.4846071398424399	11.0	2275995.0	50S ribosomal subunit protein L25	b2185
yejK	1.5147975784714538	11.0	2277376.0	spermidine nucleoid-associated protein	b2186
yejL	1.5040602534771559	11.0	2277607.0	UPF0352 family protein	b2187
yejM	1.5352108939610878	11.0	2277854.0	essential inner membrane DUF3413 domain-containing protein; lipid A production and membrane permeability factor	b2188
narP	1.831656786357016	11.0	2283978.0	response regulator in two-component regulatory system with NarQ	b2193
ccmH	1.634855831845866	11.0	2285568.0	heme lyase, CcmH subunit	b2194
dsbE	1.6952340619836364	11.0	2285885.0	periplasmic thioredoxin of cytochrome c-type biogenesis	b2195
ccmF	1.5104557078999818	11.0	2286439.0	heme lyase, CcmF subunit	b2196
ccmE	1.6712348227097915	11.0	2288379.0	periplasmic heme chaperone	b2197	['PHEMEabcpp']
ccmD	1.4814818198352142	11.0	2288855.0	cytochrome c biogenesis protein; heme export ABC transporter holo-CcmE release factor	b2198	['PHEMEabcpp']
ccmC	1.921529417763106	11.0	2289664.0	heme export ABC transporter permease; CcmE-interacting protein	b2199	['PHEMEabcpp']
ccmB	1.6334791965597382	11.0	2289840.0	heme export ABC transporter permease	b2200	['PHEMEabcpp']
napC	1.8104070987892862	11.0	2291712.0	quinol dehydrogenase, electron source for NapAB	b2202	['NO3R2bpp', 'NO3R1bpp']
napB	1.8835475607305405	11.0	2291747.0	nitrate reductase, small, cytochrome C550 subunit, periplasmic	b2203	['NO3R2bpp', 'NO3R1bpp']
napH	1.682252466139821	11.0	2292193.0	ferredoxin-type protein	b2204	['NO3R1bpp']
napG	1.6212649349815367	11.0	2293043.0	ferredoxin-type protein	b2205	['NO3R1bpp']
napA	1.6865505074900262	11.0	2293760.0	nitrate reductase, periplasmic, large subunit	b2206	['NO3R2bpp', 'NO3R1bpp']
napD	1.9254730486821667	11.0	2296320.0	assembly protein for periplasmic nitrate reductase	b2207
napF	1.609194974318502	11.0	2296481.0	ferredoxin-type protein, role in electron transfer to periplasmic nitrate reductase NapA	b2208
eco	1.9319634889716721	11.0	2297856.0	ecotin, a serine protease inhibitor	b2209
mqo	1.570197059265008	11.0	2298586.0	malate dehydrogenase, FAD/NAD(P)-binding domain	b2210	['MDH3', 'MDH2']
yojI	1.8673421457356865	11.0	2301952.0	microcin J25 efflux ABC transporter permease/ATPase	b2211
alkB	1.494280010804185	11.0	2302169.0	oxidative demethylase of N1-methyladenine or N3-methylcytosine DNA lesions	b2212
ada	1.7186201311960094	11.0	2302819.0	fused DNA-binding transcriptional dual regulator/O6-methylguanine-DNA methyltransferase	b2213
apbE	1.7453573598042285	11.0	2304000.0	putative thiamine-synthetic flavin transferase lipoprotein	b2214
ompC	1.717984183389218	11.0	2306048.0	outer membrane porin protein C	b2215	['LCTStex', 'MALDtex', 'TSULtex', 'GAMtex', 'TTRCYCtex', 'MAN6Ptex', 'ASNtex', 'UACGAMtex', 'PROGLYtex', 'HPPPNtex', 'ILEtex', 'XTSNtex', 'NOtex', 'PPPNtex', 'QUIN2tex', 'Zn2tex', 'OROTtex', 'HYXNtex', 'TUNGStex', 'GBBTNtex', 'Htex', 'NMNtex', '34dhpactex', 'UDPACGALtex', 'CMPtex', 'TREtex', 'AKGtex', 'MANGLYCtex', 'NO3tex', '3GMPtex', 'ORNtex', 'PROtex', 'TRPtex', 'FE2tex', 'TYMtex', 'PACALDtex'…
rcsD	1.9105622012513672	11.0	2306966.0	phosphotransfer intermediate protein in two-component regulatory system with RcsBC	b2216
rcsB	1.6700797228258732	11.0	2310144.0	response regulator in two-component regulatory system with RcsC and YojN	b2217
rcsC	2.022723135958276	11.0	2310505.0	hybrid sensory kinase in two-component regulatory system with RcsB and YojN	b2218
atoS	1.8583995445346395	11.0	2313521.0	sensory histidine kinase in two-component regulatory system with AtoC	b2219
atoC	1.7968890178293446	11.0	2315344.0	fused response regulator of ato operon, in two-component system with AtoS: response regulator/sigma54 interaction protein	b2220
atoD	1.7430231313761613	11.0	2316925.0	acetyl-CoA:acetoacetyl-CoA transferase, alpha subunit	b2221	['HXCT', 'BUTCT', 'ACACCT']
atoA	1.5710761731700753	11.0	2317587.0	acetyl-CoA:acetoacetyl-CoA transferase, beta subunit	b2222	['HXCT', 'BUTCT', 'ACACCT']
atoE	1.7306793441720043	11.0	2318336.0	short chain fatty acid transporter	b2223	['ACACt2pp', 'BUTt2rpp', 'HEXt2rpp']
atoB	1.8804972375833828	11.0	2320384.0	acetyl-CoA acetyltransferase	b2224	['ACACT1r']
yfaP	1.7876638608994604	11.0	2320845.0	DUF2135 family protein, putative host defense protein	b2225
yfaQ	1.7802558559105495	11.0	2321626.0	tandem DUF2300 domain protein, putative host defense protein	b2226
yfaS	1.6290393155542784	11.0	2326528.0	No_gene_product	b4500
yfaT	1.8565371726352233	11.0	2327814.0	DUF1175 family protein, putative host defense protein	b2229
yfaA	1.8950182931636113	11.0	2328434.0	DUF2138 family protein, putative host defense protein	b2230
gyrA	1.7716641781972082	11.0	2330271.0	DNA gyrase (type II topoisomerase), subunit A	b2231
ubiG	1.5613199632222565	11.0	2333045.0	bifunctional 3-demethylubiquinone-9 3-methyltransferase/ 2-octaprenyl-6-hydroxy phenol methylase	b2232	['DMQMT', 'OHPHM']
yfaL	1.6962110789997777	11.0	2334720.0	adhesin	b2233
nrdA	1.887424375175737	11.0	2338343.0	ribonucleoside-diphosphate reductase 1, alpha subunit	b2234	['RNDR4', 'RNDR3', 'RNDR2', 'RNDR1']
nrdB	1.8126112069926275	11.0	2340864.0	ribonucleoside-diphosphate reductase 1, beta subunit, ferritin-like protein	b2235	['RNDR4', 'RNDR3', 'RNDR2', 'RNDR1']
yfaE	1.8666079806049034	11.0	2341992.0	ferredoxin involved with ribonucleotide reductase diferric-tyrosyl radical (Y*) cofactor maintenance	b2236
inaA	1.7856774181185222	11.0	2342912.0	acid-inducible Kdo/WaaP family putative kinase	b2237
yfaH	1.7168632334088196	11.0	2343129.0	No_gene_product	b2238
glpQ	2.1821624488845495	11.0	2343413.0	periplasmic glycerophosphodiester phosphodiesterase	b2239	['GPDDA3pp', 'GPDDA2pp', 'GPDDA4pp', 'GPDDA1pp', 'GPDDA5pp']
glpT	1.67577528892536	11.0	2344960.0	sn-glycerol-3-phosphate transporter	b2240	['GLYC3Pt6pp']
glpA	1.648310773126408	11.0	2346125.0	anaerobic sn-glycerol-3-phosphate dehydrogenase, large FAD/NAD(P)-binding subunit	b2241	['G3PD5', 'G3PD7', 'G3PD6']
glpB	1.6594619254115122	11.0	2347743.0	anaerobic sn-glycerol-3-phosphate dehydrogenase membrane anchor subunit	b2242	['G3PD5', 'G3PD7', 'G3PD6']
glpC	1.6732593520437364	11.0	2349056.0	anaerobic sn-glycerol-3-phosphate dehydrogenase, C subunit, 4Fe-4S iron-sulfur cluster	b2243	['G3PD5', 'G3PD7', 'G3PD6']
yfaD	1.881517438332685	11.0	2351104.0	transposase_31 family protein	b2244
ypaA	1.8716828050714596	11.0	2351294.0	No_gene_product	b4543
rhmA	1.8239002164056313	11.0	2351520.0	2-keto-3-deoxy-L-rhamnonate aldolase	b2245
rhmT	1.745049541959152	11.0	2353152.0	putative L-rhamnonate transporter	b2246
rhmD	1.7698046508321719	11.0	2353687.0	L-rhamnonate dehydratase	b2247
rhmR	1.6490369218789274	11.0	2355200.0	putative DNA-binding transcriptional regulator for the rhm operon	b2248
yfaY	1.7127069389042047	11.0	2355909.0	inactive PncC family protein	b2249
yfaZ	1.710013595453501	11.0	2357248.0	outer membrane protein, putative porin	b2250
nudI	1.7640619906437869	11.0	2358032.0	nucleoside triphosphatase	b2251	['NTPP7', 'NTPP3', 'DUTPDP']
ais	1.9723245101854285	11.0	2358496.0	putative LPS core heptose(II)-phosphate phosphatase	b2252
arnB	1.7023177329098558	11.0	2359406.0	uridine 5'-(beta-1-threo-pentapyranosyl-4-ulose diphosphate) aminotransferase, PLP-dependent	b2253	['UDPKAAT']
arnC	1.7612568843130822	11.0	2361344.0	undecaprenyl phosphate-L-Ara4FN transferase	b2254	['UPLA4FNT']
arnA	1.786119959806336	11.0	2361517.0	fused UDP-L-Ara4N formyltransferase/UDP-GlcA C-4'-decarboxylase	b2255	['UDPGDC', 'ULA4NFT']
arnD	1.9340760768359588	11.0	2363496.0	undecaprenyl phosphate-alpha-L-ara4FN deformylase	b2256	['UPLA4FNF']
arnT	1.865782884419504	11.0	2364386.0	4-amino-4-deoxy-L-arabinose transferase	b2257	['LA4NTpp']
arnE	1.590768565078711	11.0	2366035.0	undecaprenyl phosphate-alpha-L-ara4N exporter; flippase ArnEF subunit	b4544	['ULA4Ntppi']
arnF	1.9662089514348589	11.0	2366370.0	undecaprenyl phosphate-alpha-L-ara4N exporter; flippase ArnEF subunit	b2258	['ULA4Ntppi']
pmrD	1.7912693736023897	11.0	2366976.0	inactive two-component system connector protein	b2259
menE	1.9350053246685788	11.0	2367488.0	O-succinylbenzoate-CoA ligase	b2260	['SUCBZL']
menC	1.7524035511397131	11.0	2368478.0	O-succinylbenzoyl-CoA synthase	b2261	['SUCBZS']
menB	1.6696603243728183	11.0	2369536.0	dihydroxynaphthoic acid synthetase	b2262	['DHNCOAS']
menH	1.5932147816096887	11.0	2370312.0	2-succinyl-6-hydroxy-2, 4-cyclohexadiene-1-carboxylate synthase	b2263	['SHCHCS3']
menD	1.837470342838383	11.0	2371067.0	2-succinyl-5-enolpyruvyl-6-hydroxy-3- cyclohexene-1-carboxylate synthase; SEPHCHC synthase	b2264	['SEPHCHCS']
menF	1.9850438119727816	11.0	2373632.0	isochorismate synthase 2	b2265	['ICHORS']
elaB	2.416144200859761	11.0	2374200.0	putative membrane-anchored DUF883 family ribosome-binding protein	b2266
elaA	1.8508882962203608	11.0	2374560.0	GNAT family putative N-acetyltransferase	b2267
rbn	1.8700014695150442	11.0	2375680.0	RNase BN, tRNA processing enzyme	b2268
elaD	1.77342372201052	11.0	2376191.0	protease, capable of cleaving an AMC-ubiquitin model substrate	b2269
yfbK	1.9097424837953727	11.0	2377473.0	Von Willebrand factor domain putative lipoprotein	b2270
yfbL	1.702177741526183	11.0	2379776.0	putative M28A family peptidase	b2271
yfbM	1.9901543631479393	11.0	2380412.0	DUF1877 family protein	b2272
yfbN	1.9568489947824899	11.0	2381824.0	uncharacterized protein	b2273
yfbO	2.103120415991387	11.0	2382113.0	uncharacterized protein	b2274
yfbP	1.9113100225395208	11.0	2382594.0	TPR-like repeats-containing protein	b2275
nuoN	1.8193562183561192	11.0	2383872.0	NADH:ubiquinone oxidoreductase, membrane subunit N	b2276	['NADH18pp', 'NADH17pp', 'NADH16pp']
nuoM	1.9339304218867366	11.0	2384990.0	NADH:ubiquinone oxidoreductase, membrane subunit M	b2277	['NADH18pp', 'NADH17pp', 'NADH16pp']
nuoL	1.5444883547106847	11.0	2386683.0	NADH:ubiquinone oxidoreductase, membrane subunit L	b2278	['NADH18pp', 'NADH17pp', 'NADH16pp']
nuoK	1.7585181513109174	11.0	2388521.0	NADH:ubiquinone oxidoreductase, membrane subunit K	b2279	['NADH18pp', 'NADH17pp', 'NADH16pp']
nuoJ	1.8527473118646942	11.0	2388820.0	NADH:ubiquinone oxidoreductase, membrane subunit J	b2280	['NADH18pp', 'NADH17pp', 'NADH16pp']
nuoI	1.8708951874106445	11.0	2389386.0	NADH:ubiquinone oxidoreductase, chain I	b2281	['NADH18pp', 'NADH17pp', 'NADH16pp']
nuoH	1.9076767486292263	11.0	2390016.0	NADH:ubiquinone oxidoreductase, membrane subunit H	b2282	['NADH18pp', 'NADH17pp', 'NADH16pp']
nuoG	1.8147150213175671	11.0	2392064.0	NADH:ubiquinone oxidoreductase, chain G	b2283	['NADH18pp', 'NADH17pp', 'NADH16pp']
nuoF	1.6592666025366707	11.0	2394112.0	NADH:ubiquinone oxidoreductase, chain F	b2284	['NADH18pp', 'NADH17pp', 'NADH16pp']
nuoE	1.6254807112352143	11.0	2395030.0	NADH:ubiquinone oxidoreductase, chain E	b2285	['NADH18pp', 'NADH17pp', 'NADH16pp']
nuoC	1.7969261146296711	11.0	2395533.0	NADH:ubiquinone oxidoreductase, fused CD subunit	b2286	['NADH18pp', 'NADH17pp', 'NADH16pp']
nuoB	1.70664627755033	11.0	2397429.0	NADH:ubiquinone oxidoreductase, chain B	b2287	['NADH18pp', 'NADH17pp', 'NADH16pp']
nuoA	1.633236898335737	11.0	2398208.0	NADH:ubiquinone oxidoreductase, membrane subunit A	b2288	['NADH18pp', 'NADH17pp', 'NADH16pp']
lrhA	1.7351952314547745	11.0	2399181.0	transcriptional repressor of flagellar, motility and chemotaxis genes	b2289
alaA	1.739204858182704	11.0	2401039.0	glutamate-pyruvate aminotransferase; glutamic-pyruvic transaminase (GPT); alanine transaminase	b2290	['ALATA_L']
yfbR	1.6771729307235197	11.0	2402340.0	5'-nucleotidase	b2291	['NTD5', 'NTD6', 'NTD12', 'NTD1', 'NTD8', 'NTD3']
yfbS	1.7615714276320105	11.0	2402998.0	putative transporter	b2292
yfbT	1.9866314692979734	11.0	2404917.0	sugar phosphatas	b2293
yfbU	1.79066023319956	11.0	2405578.0	UPF0304 family protein	b2294
yfbV	1.778477373983361	11.0	2406400.0	UPF0208 family inner membrane protein	b2295
ackA	1.857144325464862	11.0	2406948.0	acetate kinase A and propionate kinase 2	b2296	['ACKr']
pta	1.8992362898345292	11.0	2408448.0	phosphate acetyltransferase	b2297	['PTAr', 'PTA2']
yfcC	1.848627653603637	11.0	2410559.0	putative inner membrane transporter; C4-dicarboxylate anaerobic carrier family protein	b2298
yfcD	1.6883944743382142	11.0	2412544.0	putative NUDIX hydrolase	b2299
yfcE	1.9844309268607414	11.0	2412712.0	phosphodiesterase activity on bis-pNPP	b2300
yfcF	1.8358562086330066	11.0	2413319.0	glutathione S-transferase	b2301
yfcG	1.7786832800379682	11.0	2414592.0	GSH-dependent disulfide bond oxidoreductase	b2302
folX	1.8149671738928945	11.0	2414803.0	D-erythro-7,8-dihydroneopterin triphosphate 2'-epimerase and dihydroneopterin aldolase	b2303	['DHPTPE']
yfcH	1.6676212218728366	11.0	2415186.0	putative NAD-dependent nucleotide-sugar epimerase	b2304
yfcI	2.01902337009977	11.0	2416640.0	transposase_31 family protein	b2305
hisP	1.6558185807510748	11.0	2417214.0	histidine ABC transporter ATPase	b2306	['ORNabcpp', 'HISabcpp', 'ARGabcpp', 'LYSabcpp']
hisM	1.555687465306627	11.0	2418688.0	histidine ABC transporter permease	b2307	['ORNabcpp', 'HISabcpp', 'ARGabcpp', 'LYSabcpp']
hisQ	2.015638937298969	11.0	2418708.0	histidine ABC transporter permease	b2308	['ORNabcpp', 'HISabcpp', 'ARGabcpp', 'LYSabcpp']
hisJ	1.981615306654085	11.0	2419484.0	histidine ABC transporter periplasmic binding protein	b2309	['HISabcpp']
argT	2.2623905681736134	11.0	2420736.0	lysine/arginine/ornithine transporter subunit	b2310	['ORNabcpp', 'ARGabcpp', 'LYSabcpp']
ubiX	1.8715057294548385	11.0	2421535.0	3-octaprenyl-4-hydroxybenzoate carboxy-lyase	b2311	['OPHBDC']
purF	1.6534564571112773	11.0	2422199.0	amidophosphoribosyltransferase	b2312	['GLUPRT']
cvpA	2.10626755619861	11.0	2423753.0	colicin V production protein	b2313
dedD	1.5358541930157938	11.0	2424832.0	membrane-anchored periplasmic protein involved in septation	b2314
folC	1.590550505610793	11.0	2425152.0	bifunctional folylpolyglutamate synthase/ dihydrofolate synthase	b2315	['DHFS']
accD	2.0088726740683325	11.0	2426880.0	acetyl-CoA carboxylase, beta (carboxyltransferase) subunit	b2316	['ACCOAC']
dedA	2.1031491302467726	11.0	2427560.0	DedA family inner membrane protein	b2317
truA	1.5429866627023545	11.0	2428928.0	tRNA pseudouridine(38-40) synthase	b2318
usg	1.737061015910826	11.0	2429114.0	putative semialdehyde dehydrogenase	b2319
pdxB	1.6085238262746437	11.0	2430976.0	erythronate-4-phosphate dehydrogenase	b2320	['PERD']
flk	1.9019097732260855	11.0	2431428.0	putative flagella assembly protein	b2321
yfcJ	1.5593005955667605	11.0	2433024.0	putative arabinose efflux transporter	b2322
fabB	1.744807898697622	11.0	2435072.0	3-oxoacyl-[acyl-carrier-protein] synthase I	b2323	['3OAS141', '3OAS161', '3OAS60', '3OAS120', '3OAS160', 'MACPD', '3OAS180', 'OPMEACPS', '3OAS100', 'KAS14', '3OAS140', '3OAS80', '3OAS121']
mnmC	1.7508212536126133	11.0	2435242.0	fused 5-methylaminomethyl-2-thiouridine-forming enzyme methyltransferase and FAD-dependent demodification enzyme	b2324
yfcL	2.1273718094949414	11.0	2437632.0	uncharacterized protein	b2325
epmC	1.9742940319146913	11.0	2437681.0	Elongation Factor P Lys34 hydroxylase	b2326
yfcA	1.9089353691615027	11.0	2438229.0	TauE/TSUP family inner membrane protein	b2327
mepA	1.8255598827845163	11.0	2439168.0	murein DD-endopeptidase	b2328	['MDDEP4pp', 'MDDEP3pp', 'MDDEP1pp', 'MDDEP2pp']
aroC	1.699834943099611	11.0	2439866.0	chorismate synthase	b2329	['CHORS']
prmB	1.6882409736284048	11.0	2441216.0	N5-glutamine methyltransferase	b2330
smrB	1.7759709335372096	11.0	2442084.0	putative DNA endonuclease	b2331
yfcO	2.0040142088066575	11.0	2443264.0	DUF2544 family putative outer membrane protein	b2332
yfcP	1.8144218930835532	11.0	2443529.0	putative fimbrial-like adhesin protein	b2333
yfcQ	2.071332014321399	11.0	2444065.0	putative fimbrial-like adhesin protein	b2334
yfcR	2.4568487834576342	11.0	2444550.0	putative fimbrial-like adhesin protein	b2335
yfcS	2.0140067847970484	11.0	2445312.0	putative periplasmic pilin chaperone	b2336
yfcU	1.8337736550563104	11.0	2445834.0	No_gene_product	b4661
yfcV	2.06286892004454	11.0	2448561.0	putative fimbrial-like adhesin protein	b2339
sixA	1.9896139370466583	11.0	2449805.0	phosphohistidine phosphatase	b2340
fadJ	1.764162167076499	11.0	2450493.0	enoyl-CoA hydratase/epimerase and isomerase/3-hydroxyacyl-CoA dehydrogenase	b2341	['ECOAH4', 'HACD8', 'HACD4', 'ECOAH8', 'ECOAH5', 'ECOAH1', 'ECOAH2', 'ECOAH6', 'HACD5', 'ECOAH3', 'ECOAH7', 'HACD1', 'HACD6', 'HACD3', 'HACD7', 'HACD2']
fadI	1.681679994077306	11.0	2453504.0	beta-ketoacyl-CoA thiolase, anaerobic, subunit	b2342	['ACACT8r', 'ACACT7r', 'ACACT2r', 'ACACT5r', 'ACACT3r', 'ACACT1r', 'ACACT6r', 'ACACT4r']
yfcZ	1.7956966851770155	11.0	2454128.0	UPF0381 family protein	b2343
fadL	1.7753692868899025	11.0	2455552.0	long-chain fatty acid outer membrane transporter	b2344	['HDCAtexi', 'HDCEAtexi', 'TTDCAtexi', 'TTDCEAtexi', 'DDCAtexi', 'OCDCEAtexi', 'OCDCAtexi']
yfdF	1.9883841165457012	11.0	2456490.0	uncharacterized protein	b2345
mlaA	1.7745444888399584	11.0	2457730.0	ABC transporter maintaining OM lipid asymmetry, OM lipoprotein component	b2346
yfdC	1.853082342926963	11.0	2459648.0	putative inner membrane protein	b2347
intS	2.076148586027317	11.0	2460023.0	CPS-53 (KpLE1) prophage; putative prophage CPS-53 integrase	b2349
gtrA	2.0956399843319766	11.0	2461333.0	CPS-53 (KpLE1) prophage; bactoprenol-linked glucose translocase/flippase	b2350
gtrB	2.0478363730129097	11.0	2461696.0	CPS-53 (KpLE1) prophage; bactoprenol glucosyl transferase	b2351
gtrS	1.749711741651902	11.0	2463744.0	serotype-specific glucosyl transferase, CPS-53 (KpLE1) prophage	b2352
tfaS	2.1018045546872273	11.0	2464293.0	No_gene_product	b2353
yfdK	2.211901214602499	11.0	2464555.0	CPS-53 (KpLE1) prophage; conserved protein	b2354
yfdL	1.673194272129095	11.0	2465022.0	No_gene_product	b2355
yfdM	1.6209681462545513	11.0	2465792.0	No_gene_product	b2356
yfdN	1.648597804495065	11.0	2465865.0	CPS-53 (KpLE1) prophage; uncharacterized protein	b2357
oweS	1.6852704093936954	11.0	2466356.0	No_gene_product	b2358
yfdP	1.5863267360682758	11.0	2467082.0	CPS-53 (KpLE1) prophage; uncharacterized protein	b2359
yfdQ	1.7428139394137332	11.0	2467840.0	CPS-53 (KpLE1) prophage; uncharacterized protein	b2360
yfdR	1.9999540985356332	11.0	2468462.0	CPS-53 (KpLE1) prophage; conserved protein	b2361
yfdS	1.8882654980716729	11.0	2468989.0	CPS-53 (KpLE1) prophage; uncharacterized protein	b2362
yfdT	2.2872463559664946	11.0	2469376.0	CPS-53 (KpLE1) prophage; uncharacterized protein	b2363
ypdJ	2.0416164731965245	11.0	2469659.0	No_gene_product	b4545
torI	1.9075575456269716	11.0	2469888.0	response regulator inhibitor for tor operon	b4501
dsdC	1.9747820421064837	11.0	2470172.0	dsd operon activator; autorepressor	b2364
dsdX	1.866301534405438	11.0	2471936.0	D-serine transporter	b2365
dsdA	1.927608090767614	11.0	2473984.0	D-serine dehydratase	b2366	['SERD_D']
emrY	2.0847338775641235	11.0	2474116.0	putative multidrug efflux system	b2367
emrK	2.076493428141797	11.0	2476032.0	multidrug resistance efflux pump membrane fusion protein	b2368
evgA	1.9788494285147578	11.0	2477233.0	response regulator in two-component regulatory system with EvgS	b2369
evgS	2.06417312567869	11.0	2477852.0	hybrid sensory histidine kinase in two-component regulatory system with EvgA	b2370
yfdE	1.8282859815793808	11.0	2482176.0	acetyl-CoA:oxalate CoA-transferase	b2371
yfdV	1.9295588347905133	11.0	2482720.0	putative transporter	b2372
oxc	1.6579677258116365	11.0	2483734.0	oxalyl CoA decarboxylase, ThDP-dependent	b2373	['OXCDC']
frc	1.810149872929792	11.0	2486272.0	formyl-CoA transferase, NAD(P)-binding	b2374	['FORCT']
yfdX	2.191059872143284	11.0	2487245.0	uncharacterized protein	b2375
ypdI	2.0900882415097772	11.0	2488320.0	putative lipoprotein involved in colanic acid biosynthesis	b2376
yfdY	1.9759858005795712	11.0	2488528.0	DUF2545 family putative inner membrane protein	b2377
lpxP	1.5749649885905466	11.0	2489123.0	palmitoleoyl-acyl carrier protein (ACP)-dependent acyltransferase	b2378	['EDTXS3']
ypdK	1.4883334829279775	11.0	2490399.0	inner membrane protein	b4680
alaC	1.6577448621425024	11.0	2490535.0	glutamate-pyruvate aminotransferase; glutamic-pyruvic transaminase (GPT); alanine transaminase	b2379	['ALATA_L']
ypdA	1.7723667957074785	11.0	2492149.0	sensor kinase regulating yhjX; pyruvate-responsive YpdAB two-component system	b2380
ypdB	1.8426157357721413	11.0	2494464.0	response regulator activating yhjX; pyruvate-responsive YpdAB two-component system	b2381
ypdC	1.7044776333290501	11.0	2494608.0	putative DNA-binding protein	b2382
fryA	1.7710286368421269	11.0	2495468.0	putative PTS enzyme: Hpr, enzyme I and IIA components	b2383
ypdE	1.7827965759608873	11.0	2498560.0	aminopeptidase	b2384
ypdF	1.8833661395715056	11.0	2499025.0	Xaa-Pro aminopeptidase	b2385
fryC	1.7939864663022531	11.0	2500608.0	putative enzyme IIC component of PTS	b2386
fryB	1.9892172940365436	11.0	2501632.0	putative enzyme IIB component of PTS	b2387
glk	1.512283568203923	11.0	2502656.0	glucokinase	b2388	['HEX1']
yfeO	1.7512531084486032	11.0	2503108.0	putative ion channel protein	b2389
ypeC	1.8144684555238708	11.0	2504704.0	DUF2502 family putative periplasmic protein	b2390
mntH	1.6794593069185986	11.0	2504946.0	manganese/divalent cation transporter	b2392	['FE2t2pp', 'MNt2pp']
nupC	1.848525164910375	11.0	2506752.0	nucleoside (except guanosine) transporter	b2393	['ADNt2pp', 'DCYTt2pp', 'CYTDt2pp', 'THMDt2pp', 'DADNt2pp', 'URIt2pp', 'DURIt2pp']
yfeA	1.9195919667560308	11.0	2509121.0	putative diguanylate cyclase	b2395
yfeC	2.2674701860224213	11.0	2511945.0	DUF1323 family putative DNA-binding protein	b2398
yfeD	1.9703616383386922	11.0	2512291.0	DUF1323 family putative DNA-binding protein	b2399
gltX	1.8500296807980616	11.0	2512735.0	glutamyl-tRNA synthetase	b2400	['GLUTRS']
xapR	1.7012511716166467	11.0	2514951.0	transcriptional activator of xapAB	b2405
xapB	1.733192771365054	11.0	2516992.0	xanthosine transporter	b2406	['URIt2rpp', 'THMDt2rpp', 'CYTDt2rpp', 'XTSNt2rpp', 'ADNt2rpp', 'INSt2rpp']
xapA	1.6609121432420975	11.0	2517403.0	purine nucleoside phosphorylase 2; nicotinamide 1-beta-D-riboside synthase	b2407	['PUNP3', 'PUNP7', 'PUNP4', 'PUNP5', 'PUNP6']
yfeN	1.6705518955061012	11.0	2519040.0	putative outer membrane protein	b2408
yfeR	1.6023430872493045	11.0	2519288.0	transcriptional regulator of yefH	b2409
yfeH	1.8224463633723749	11.0	2521088.0	putative inorganic ion transporter	b2410
ypeB	1.6519078141456165	11.0	2521299.0	DUF3820 family protein	b4546
ligA	1.823938091823502	11.0	2523136.0	DNA ligase, NAD(+)-dependent	b2411	['NADDP']
zipA	1.7452882036763309	11.0	2523605.0	FtsZ stabilizer	b2412
cysZ	1.973584687966622	11.0	2525184.0	sulfate transporter, sulfite inhibited	b2413
cysK	1.8457196133838287	11.0	2525767.0	cysteine synthase A, O-acetylserine sulfhydrolase A subunit	b2414	['CYSS']
ptsH	1.7093748620317164	11.0	2527232.0	phosphohistidinoprotein-hexose phosphotransferase component of PTS system (Hpr)	b2415	['ACMUMptspp', 'DHAPT', 'SBTptspp', 'ARBTptspp', 'TREptspp', 'GLCptspp', 'ACGAptspp', 'SUCptspp', 'MANptspp', 'GALTptspp', 'FRUptspp', 'FRUpts2pp', 'GAMptspp', 'ASCBptspp', 'ACMANAptspp', 'MANGLYCptspp', 'MNLptspp', 'MALTptspp']
ptsI	1.7437376835540452	11.0	2527424.0	PEP-protein phosphotransferase of PTS system (enzyme I)	b2416	['ACMUMptspp', 'DHAPT', 'SBTptspp', 'ARBTptspp', 'TREptspp', 'GLCptspp', 'ACGAptspp', 'SUCptspp', 'MANptspp', 'GALTptspp', 'FRUptspp', 'CHTBSptspp', 'FRUpts2pp', 'GAMptspp', 'ASCBptspp', 'ACMANAptspp', 'MANGLYCptspp', 'MNLptspp', 'MALTptspp']
crr	1.996162629803358	11.0	2529280.0	glucose-specific enzyme IIA component of PTS	b2417	['ACMUMptspp', 'TREptspp', 'MALTptspp', 'ACGAptspp', 'SUCptspp', 'GLCptspp']
pdxK	1.7334225113205155	11.0	2529744.0	pyridoxal-pyridoxamine kinase/hydroxymethylpyrimidine kinase	b2418	['PYDXK', 'HMPK1', 'PYDXNK', 'PYDAMK']
yfeK	1.9276621204359452	11.0	2530700.0	uncharacterized protein	b2419
yfeS	2.0526091107421767	11.0	2531328.0	WGR domain protein	b2420
cysM	1.6778560936225348	11.0	2532030.0	cysteine synthase B (O-acetylserine sulfhydrolase B)	b2421	['CYSS']
cysA	1.7154742266224907	11.0	2533376.0	sulfate/thiosulfate transporter subunit	b2422	['TSULabcpp', 'MOBDabcpp', 'SULabcpp', 'SELtpp', 'SLNTtpp']
cysW	1.8552676776294514	11.0	2534162.0	sulfate/thiosulfate ABC transporter permease	b2423	['TSULabcpp', 'MOBDabcpp', 'SULabcpp', 'SELtpp', 'SLNTtpp']
cysU	1.8828107285364986	11.0	2535424.0	sulfate/thiosulfate ABC transporter permease	b2424	['TSULabcpp', 'MOBDabcpp', 'SULabcpp', 'SELtpp', 'SLNTtpp']
cysP	1.653022671032789	11.0	2535870.0	thiosulfate-binding protein	b2425	['TSULabcpp', 'MOBDabcpp', 'SULabcpp', 'SELtpp', 'SLNTtpp']
ucpA	1.801877812926348	11.0	2537472.0	furfural resistance protein, putative short-chain oxidoreductase	b2426
murR	1.7060747575930975	11.0	2538110.0	repressor for murPQ, MurNAc 6-P inducible	b2427
murQ	1.6942525660298777	11.0	2539520.0	N-acetylmuramic acid 6-phosphate (MurNAc-6-P) etherase	b2428	['ACM6PH']
murP	1.7685945511656418	11.0	2540031.0	N-acetylmuramic acid permease, EIIBC component, PTS system	b2429	['ACMUMptspp', 'SUCptspp']
yfeW	1.8424760844953008	11.0	2541568.0	penicillin binding protein PBP4B; weak DD-carboxypeptidase activity	b2430
yfeX	1.8377936771888672	11.0	2543616.0	porphyrinogen oxidase, cytoplasmic	b2431
yfeY	1.8378158816525938	11.0	2543999.0	RpoE-regulated lipoprotein	b2432
yfeZ	1.80757022999079	11.0	2544635.0	inner membrane protein	b2433
ypeA	1.8860301716769323	11.0	2545071.0	GNAT family putative N-acetyltransferase	b2434
amiA	1.7873127586501178	11.0	2545710.0	N-acetylmuramoyl-l-alanine amidase I	b2435	['AGM4PApp', 'AGM3PApp']
hemF	1.8395446577570178	11.0	2546583.0	coproporphyrinogen III oxidase	b2436	['CPPPGO']
eutR	1.8528554068549243	11.0	2547712.0	eut operon transcriptional activator, AraC family	b2437
eutK	1.7581376613346191	11.0	2548586.0	putative ethanol utilization carboxysome structural protein	b2438
eutL	1.8351729737298172	11.0	2549099.0	putative ethanol utilization carboxysome structural protein	b2439
eutC	1.7668751919918815	11.0	2549768.0	ethanolamine ammonia-lyase, small subunit (light chain)	b2440	['ETHAAL']
eutB	1.8436440293610579	11.0	2551808.0	ethanolamine ammonia-lyase, large subunit, heavy chain	b2441	['ETHAAL']
intZ	1.9190890596380128	11.0	2552216.0	CPZ-55 prophage; putative phage integrase	b2442
yffL	2.329387578665799	11.0	2553856.0	CPZ-55 prophage; uncharacterized protein	b2443
yffM	2.1554886453208693	11.0	2554880.0	CPZ-55 prophage; uncharacterized protein	b2444
yffN	1.7634212572349828	11.0	2554983.0	CPZ-55 prophage; uncharacterized protein	b2445
yffO	1.9270097062811813	11.0	2555469.0	CPZ-55 prophage; uncharacterized protein	b2446
yffP	1.8915127151990971	11.0	2555904.0	CPZ-55 prophage; uncharacterized protein	b2447
yffQ	1.755814192907361	11.0	2556950.0	CPZ-55 prophage; uncharacterized protein	b2448
yffR	1.7900333043535879	11.0	2557338.0	CPZ-55 prophage; uncharacterized protein	b2449
yffS	1.8750436035750782	11.0	2557952.0	CPZ-55 prophage; uncharacterized protein	b2450
eutA	1.82070095755128	11.0	2558839.0	reactivating factor for ethanolamine ammonia lyase	b2451
eutH	1.802354081152534	11.0	2560239.0	ethanolamine transporter	b2452
eutG	1.72950664089294	11.0	2562048.0	ethanol dehydrogenase involved in ethanolamine utilization; aldehyde reductase	b2453
eutJ	1.4650443771945116	11.0	2562859.0	ethanolamine utilization protein, HSP70/actin superfamily protein	b2454
eutE	1.6786737247333448	11.0	2564096.0	aldehyde oxidoreductase, ethanolamine utilization protein	b2455
eutN	1.8701709573684193	11.0	2565121.0	Ethanolamine catabolic microcompartment shell protein	b2456
eutM	1.6203950164619594	11.0	2565632.0	ethanolamine utilization protein, putative carboxysome structural protein	b2457
eutD	1.7612434656706952	11.0	2566144.0	phosphate acetyltransferase	b2458	['PTAr']
eutT	1.8251216986319532	11.0	2566860.0	cobalamin adenosyltransferase involved in ethanolamine utilization	b2459
eutQ	1.9768642189247971	11.0	2568192.0	RmlC-like cupin domain protein	b2460
eutP	1.4875721870287817	11.0	2568336.0	putative P-loop NTPase ethanolamine utilization protein	b2461
eutS	1.9418483257346757	11.0	2568828.0	putative ethanol utilization carboxysome structural protein	b2462
maeB	1.776083298721416	11.0	2569456.0	malic enzyme: putative oxidoreductase/phosphotransacetylase	b2463	['ME2']
talA	1.9107326287641613	11.0	2572288.0	transaldolase A	b2464	['TALA']
tktB	1.7036730939355593	11.0	2572994.0	transketolase 2, thiamine triphosphate-binding	b2465	['TKT2', 'TKT1']
ypfG	1.909211983061019	11.0	2575092.0	DUF1176 family protein	b2466
nudK	2.2929280863906403	11.0	2576384.0	GDP-mannose pyrophosphatase	b2467	['GDPMNP']
aegA	1.76223851962958	11.0	2576904.0	putative oxidoreductase, FeS binding subunit/NAD/FAD-binding subunit	b2468
narQ	1.8796221203586019	11.0	2580480.0	sensory histidine kinase in two-component regulatory system with NarP	b2469
acrD	1.9342929930494273	11.0	2580953.0	aminoglycoside/multidrug efflux system	b2470	['NOVBCNtpp', 'FUSAtpp', 'CMtpp', 'MINCYCtpp', 'DOXRBCNtpp', 'RFAMPtpp', 'TTRCYCtpp']
ypfM	2.4665987133947045	11.0	2584192.0	stress-induced small enterobacterial protein	b4606
yffB	2.0396972398372073	11.0	2584605.0	putative ArsC family reductase	b2471
dapE	1.8763109302788223	11.0	2584965.0	N-succinyl-diaminopimelate deacylase	b2472	['SDPDS']
ypfN	2.117425236047094	11.0	2586120.0	putative membrane protein, UPF0370 family	b4547
ypfH	1.8391340589673228	11.0	2586624.0	palmitoyl-CoA esterase activity, uncertain physiological substrate	b2473
tmcA	1.8828252359309463	11.0	2588672.0	elongator methionine tRNA (ac4C34) acetyltransferase	b2474
ypfJ	1.8781275568704319	11.0	2589232.0	putative neutral zinc metallopeptidase	b2475
purC	1.8569222495848816	11.0	2590720.0	phosphoribosylaminoimidazole-succinocarboxamide synthetase	b2476	['PRASCSi']
bamC	2.003157076440727	11.0	2591189.0	BamABCDE complex OM biogenesis lipoprotein	b2477
dapA	1.781718214865536	11.0	2592768.0	dihydrodipicolinate synthase	b2478	['DHDPS']
gcvR	1.7767689685055224	11.0	2593264.0	transcriptional repressor, regulatory protein accessory to GcvA	b2479
bcp	2.059960024817839	11.0	2593836.0	peroxiredoxin; thiol peroxidase, thioredoxin-dependent	b2480	['THIORDXi']
hyfA	1.8383448160000326	11.0	2594816.0	hydrogenase 4, 4Fe-4S subunit	b2481	['FHL']
hyfB	1.8235808219550085	11.0	2596864.0	hydrogenase 4, membrane subunit	b2482	['FHL']
hyfC	1.7399225042983177	11.0	2597205.0	hydrogenase 4, membrane subunit	b2483	['FHL']
hyfD	1.7225112735868817	11.0	2598169.0	hydrogenase 4, membrane subunit	b2484	['FHL']
hyfE	1.772802045076822	11.0	2599620.0	hydrogenase 4, membrane subunit	b2485	['FHL']
hyfF	1.849255634606533	11.0	2600275.0	hydrogenase 4, membrane subunit	b2486	['FHL']
hyfG	1.691514595305098	11.0	2601845.0	hydrogenase 4, subunit	b2487	['FHL']
hyfH	1.6104336329143962	11.0	2603522.0	hydrogenase 4, Fe-S subunit	b2488	['FHL']
hyfI	1.772886631969321	11.0	2604064.0	hydrogenase 4, Fe-S subunit	b2489	['FHL']
hyfJ	1.6570874072497346	11.0	2605056.0	putative processing element hydrogenase 4	b2490	['FHL']
hyfR	1.7959548892297352	11.0	2605258.0	hydrogenase-4 transcriptional activator	b2491
focB	1.7246983740334456	11.0	2607292.0	putative formate transporter	b2492	['FORt2pp', 'FORtppi']
yfgO	1.9441862844888649	11.0	2609152.0	putative UPF0118 family inner membrane permease	b2493
bepA	1.7684997340275495	11.0	2609452.0	OM protein maintenance and assembly metalloprotease and chaperone, periplasmic	b2494
yfgD	1.8566738154889255	11.0	2611200.0	putative oxidoreductase	b2495
hda	1.8505997153017513	11.0	2611433.0	ATPase regulatory factor involved in DnaA inactivation	b2496
uraA	1.8780461650930955	11.0	2613248.0	uracil permease	b2497	['URAt2pp']
upp	1.7922872451691334	11.0	2613604.0	uracil phosphoribosyltransferase	b2498	['UPPRT']
purM	1.9643854504135965	11.0	2615296.0	phosphoribosylaminoimidazole synthetase	b2499	['PRAIS']
purN	1.8162804558421535	11.0	2615592.0	phosphoribosylglycinamide formyltransferase 1	b2500	['GARFT']
ppk	1.8186243053766469	11.0	2616402.0	polyphosphate kinase, component of RNA degradosome	b2501	['PPKr', 'PPK2r']
ppx	1.673547592255695	11.0	2618473.0	exopolyphosphatase	b2502	['PPA', 'PPA2']
yfgF	1.8206472851291167	11.0	2621440.0	cyclic-di-GMP phosphodiesterase, anaerobic	b2503
yfgG	1.460617554097877	11.0	2622648.0	uncharacterized protein	b2504
yfgH	1.8690914463841908	11.0	2623488.0	outer membrane integrity lipoprotein	b2505
yfgI	1.7781334552218822	11.0	2623684.0	nalidixic acid resistance protein, putative periplasmic protein	b2506
guaA	1.83534546922305	11.0	2624316.0	GMP synthetase (glutamine aminotransferase)	b2507	['GMPS2']
guaB	1.814733261549482	11.0	2625962.0	IMP dehydrogenase	b2508	['IMPD']
xseA	1.7501309819173234	11.0	2627590.0	exonuclease VII, large subunit	b2509
yfgJ	1.838212389933425	11.0	2629120.0	DUF1407 family protein	b2510
der	1.909844881453233	11.0	2629632.0	GTPase; multicopy suppressor of ftsJ	b2511
bamB	2.075645180632069	11.0	2631680.0	BamABCDE complex OM biogenesis lipoprotein	b2512
yfgM	1.8306040281389246	11.0	2632021.0	ancillary SecYEG translocon subunit; putative anti-RcsB factor	b2513
hisS	2.007116334329435	11.0	2633728.0	histidyl tRNA synthetase	b2514	['HISTRS']
ispG	1.8035161082183966	11.0	2634044.0	1-hydroxy-2-methyl-2-(E)-butenyl 4-diphosphate synthase	b2515	['MECDPDH5']
rodZ	1.998581923767736	11.0	2635776.0	MreB assembly cytoskeletal protein	b2516
rlmN	1.9999935359057284	11.0	2636487.0	dual specificity 23S rRNA m(2)A2503, tRNA m(2)A37 methyltransferase, SAM-dependent	b2517
ndk	1.5947563055030705	11.0	2637824.0	multifunctional nucleoside diphosphate kinase and apyrimidinic endonuclease and 3'-phosphodiesterase	b2518	['NDPK2', 'NDPK4', 'NDPK3', 'NDPK7', 'NDPK5', 'NDPK1', 'NDPK8', 'NDPK6']
pbpC	1.656544329760036	11.0	2638371.0	penicillin-insensitive murein repair transglycosylase; inactive transpeptidase domain protein	b2519	['MPTG2', 'MPTG']
yfhM	1.883075072449371	11.0	2640684.0	bacterial alpha2-macroglobulin colonization factor ECAM; anti-host protease defense factor; periplasmic inner membrane-anchored lipoprotein	b2520
sseA	1.7542201251684166	11.0	2646016.0	3-mercaptopyruvate sulfurtransferase	b2521	['MCPST']
sseB	1.865027984709638	11.0	2648064.0	rhodanase-like enzyme, sulfur transfer from thiosulfate	b2522
pepB	1.9799029565302624	11.0	2648433.0	aminopeptidase B	b2523	['AMPTASECG', 'AMPTASEPG']
iscX	1.8948314052225026	11.0	2649894.0	Fe(2+) donor and activity modulator for cysteine desulfurase	b2524
fdx	1.4523758462606	11.0	2650112.0	[2Fe-2S] ferredoxin	b2525
hscA	1.679157173835824	11.0	2650443.0	DnaK-like molecular chaperone specific for IscU	b2526
hscB	1.9836184313001917	11.0	2652310.0	HscA co-chaperone, J domain-containing protein Hsc56; IscU-specific chaperone HscAB	b2527
iscA	1.8443098061630958	11.0	2653184.0	FeS cluster assembly protein	b2528	['I4FE4ST', 'I2FE2ST']
iscU	2.145320040896839	11.0	2653261.0	iron-sulfur cluster assembly scaffold protein	b2529	['I2FE2SS', 'I2FE2ST', 'I2FE2SS2', 'I4FE4SR', 'I2FE2SR', 'I4FE4ST']
iscS	1.9601019725593112	11.0	2654208.0	cysteine desulfurase (tRNA sulfurtransferase), PLP-dependent	b2530	['I2FE2SS', 'I2FE2SS2', 'I2FE2SR', 'MOADSUx', 'THZPSN3', 'ICYSDS']
iscR	1.925471456457057	11.0	2655001.0	isc operon transcriptional repressor; suf operon transcriptional activator; oxidative stress- and iron starvation-inducible; autorepressor	b2531
trmJ	1.8113294495524064	11.0	2656256.0	tRNA mC32,mU32 2'-O-methyltransferase, SAM-dependent	b2532
suhB	1.7994137587523902	11.0	2656800.0	inositol monophosphatase	b2533	['MI1PP', 'G2PP']
yfhR	1.9020911261067437	11.0	2658304.0	putative S9 family prolyl oligopeptidase	b2534
csiE	1.9083923127407392	11.0	2658793.0	stationary phase inducible protein	b2535
hcaT	1.6600057081966522	11.0	2660352.0	putative 3-phenylpropionic transporter	b2536	['PPPNt2rpp']
iroK	1.9160433608398537	11.0	2661376.0	3-hydroxypropionic acid resistance peptide	b4706
hcaR	1.7636175674200425	11.0	2661364.0	hca operon transcriptional regulator	b2537
hcaE	1.8828490913064324	11.0	2662400.0	3-phenylpropionate dioxygenase, large (alpha) subunit	b2538	['PPPNDO', 'CINNDO']
hcaF	1.703542592466563	11.0	2663748.0	3-phenylpropionate dioxygenase, small (beta) subunit	b2539	['PPPNDO', 'CINNDO']
hcaC	1.6232678448742408	11.0	2664448.0	3-phenylpropionate dioxygenase, ferredoxin subunit	b2540	['PPPNDO', 'CINNDO']
hcaB	1.8489096273607795	11.0	2664583.0	2,3-dihydroxy-2,3-dihydrophenylpropionate dehydrogenase	b2541	['DHCIND', 'DHPPD']
hcaD	1.8937472804187199	11.0	2666496.0	phenylpropionate dioxygenase, ferredoxin reductase subunit	b2542	['PPPNDO', 'CINNDO']
yphA	1.44095496154185	11.0	2666704.0	DoxX family inner membrane protein	b2543
yphB	1.7032360658814032	11.0	2667174.0	mutarotase superfamily protein, YphB family	b2544
yphC	1.6786144466592003	11.0	2668544.0	putative Zn-dependent NAD(P)-binding oxidoreductase	b2545
yphD	1.756055874145201	11.0	2669185.0	putative sugar ABC transporter permease	b2546
yphE	1.770481223028774	11.0	2670592.0	putative sugar ABC transporter ATPase	b2547
yphF	1.6908428341622517	11.0	2672640.0	putative sugar ABC transporter periplasmic binding protein	b2548
yphG	1.7314680114655043	11.0	2672822.0	DUF4380 domain-containing TPR repeat protein	b2549
yphH	1.8372862741096543	11.0	2676736.0	putative DNA-binding transcriptional regulator	b2550
glyA	1.8383292555319857	11.0	2678784.0	serine hydroxymethyltransferase	b2551	['THRAi', 'ALATA_L2', 'ALATA_D2', 'GHMT2r', 'THRA2i', 'THFAT']
hmp	1.9249855804755884	11.0	2679193.0	fused nitric oxide dioxygenase/dihydropteridine reductase 2	b2552	['NODOy', 'NODOx']
glnB	1.9421129987716907	11.0	2680428.0	regulatory protein P-II for glutamine synthetase	b2553
glrR	1.7351900936571278	11.0	2680832.0	response regulator regulating glmY sRNA in two-component system with sensor protein GlrK	b2554
yfhG	1.6572580057705628	11.0	2682151.0	putative outer membrane protein modulating the QseEF response	b2555
glrK	1.8798410946173967	11.0	2683029.0	sensor protein kinase regulating glmY sRNA in two-component system with response regulator GlrR	b2556
purL	1.6624622972787795	11.0	2686976.0	phosphoribosylformyl-glycineamide synthetase	b2557	['PRFGS']
mltF	1.9711549698255215	11.0	2689159.0	membrane-bound lytic transglycosylase F, murein hydrolase	b2558	['MLTGY1pp', 'MLTGY4pp', 'MLTGY3pp', 'MLTGY2pp']
tadA	2.032931942245613	11.0	2691072.0	tRNA-specific adenosine deaminase	b2559
pgpC	1.620734331057	11.0	2691273.0	phosphatidylglycerophosphatase C, membrane bound	b2560
yfhH	1.5288328107102893	11.0	2692117.0	putative DNA-binding transcriptional regulator	b2561
yfhL	1.877513196913466	11.0	2693120.0	putative 4Fe-4S cluster-containing protein	b2562
shoB	1.8087826642006206	11.0	2693504.0	toxic membrane protein	b4687
pdxJ	1.6352261506908579	11.0	2694356.0	pyridoxine 5'-phosphate synthase	b2564	['PDX5PS']
recO	1.629549172871414	11.0	2695168.0	gap repair protein	b2565
era	1.9400441192753703	11.0	2695839.0	membrane-associated, 16S rRNA-binding GTPase	b2566
rnc	1.8941511493693846	11.0	2697216.0	RNase III	b2567
lepB	1.8494102717942897	11.0	2697693.0	leader peptidase (signal peptidase I)	b2568
lepA	1.7623238770485805	11.0	2698683.0	back-translocating elongation factor EF4, GTPase	b2569
rseC	1.904905082769232	11.0	2700680.0	SoxR iron-sulfur cluster reduction factor component	b2570
rseB	2.1553026723567337	11.0	2701312.0	anti-sigma E factor, binds RseA	b2571
rseA	1.972633447925662	11.0	2702112.0	anti-sigma factor	b2572
rpoE	1.8884896399428206	11.0	2703360.0	RNA polymerase sigma E factor	b2573
nadB	1.9662964379028058	11.0	2703778.0	quinolinate synthase, L-aspartate oxidase (B protein) subunit	b2574	['ASPO3', 'ASPO6', 'ASPO5', 'ASPO4']
trmN	1.9534976561317792	11.0	2705408.0	tRNA1(Val) (adenine(37)-N6)-methyltransferase	b2575
srmB	1.8073506802370896	11.0	2707456.0	ATP-dependent RNA helicase	b2576
yfiE	1.809450164762274	11.0	2707797.0	putative DNA-binding transcriptional regulator	b2577
eamB	1.8720887627267255	11.0	2708781.0	cysteine and O-acetylserine exporter	b2578	['ACSERtpp', 'CYStpp']
grcA	2.0471722539314654	11.0	2709504.0	autonomous glycyl radical cofactor	b2579	['OBTFL', 'PFL']
ung	2.0320642540623686	11.0	2710112.0	uracil-DNA-glycosylase	b2580
yfiF	1.5857837585793828	11.0	2711552.0	putative methyltransferase	b2581
trxC	2.0235245000626927	11.0	2712093.0	thioredoxin 2	b2582	['PAPSR', 'TRDR', 'RNDR1', 'METSOXR2', 'RNDR2', 'RNDR4', 'METSOXR1', 'RNDR3', 'THIORDXi', 'DSBDR']
yfiP	1.7098444506789894	11.0	2712581.0	DTW domain protein	b2583
pka	1.8713974956107469	11.0	2713311.0	protein lysine acetyltransferase	b2584
pssA	1.9708300232878193	11.0	2716085.0	phosphatidylserine synthase; CDP-diacylglycerol-serine O-phosphatidyltransferase	b2585	['PSSA141', 'PSSA140', 'PSSA180', 'PSSA161', 'PSSA120', 'PSSA160', 'PSSA181']
yfiM	1.920932828609942	11.0	2717696.0	putative lipoprotein	b2586
kgtP	1.9593259816718405	11.0	2717806.0	alpha-ketoglutarate transporter	b2587	['AKGt2rpp']
clpB	1.8280240680656898	11.0	2724958.0	protein disaggregation chaperone	b2592
yfiH	1.8485762063753473	11.0	2727936.0	UPF0124 family protein	b2593
rluD	1.855652933984958	11.0	2728389.0	23S rRNA pseudouridine(1911,1915,1917) synthase	b2594
bamD	2.1043642215212097	11.0	2729984.0	BamABCDE complex OM biogenesis lipoprotein	b2595
raiA	1.9236077523103332	11.0	2730512.0	cold shock protein associated with 30S ribosomal subunit	b2597
pheL	2.134959187307492	11.0	2730957.0	pheA gene leader peptide	b2598
pheA	1.9479535872370866	11.0	2732032.0	chorismate mutase and prephenate dehydratase, P-protein	b2599	['CHORM', 'PPNDH']
tyrA	1.9718988674546545	11.0	2732306.0	fused chorismate mutase T/prephenate dehydrogenase	b2600	['CHORM', 'PPND']
aroF	1.8277925521534644	11.0	2734080.0	3-deoxy-D-arabino-heptulosonate-7-phosphate synthase, tyrosine-repressible	b2601	['DDPA']
yfiL	2.1228299339955083	11.0	2734718.0	lipoprotein	b2602
yfiR	2.008148963231534	11.0	2735233.0	putative periplasmic inhibitor of YfiN activity	b2603
yfiN	1.8070447062527144	11.0	2736128.0	putative membrane-anchored diguanylate cyclase	b2604
yfiB	1.8382222410708369	11.0	2736983.0	OM lipoprotein putative positive effector of YfiN activity	b2605
rplS	1.8223192442217635	11.0	2737541.0	50S ribosomal subunit protein L19	b2606
trmD	1.9630431094461063	11.0	2738176.0	tRNA m(1)G37 methyltransferase, SAM-dependent	b2607
rimM	2.0698096266990507	11.0	2738728.0	ribosome maturation factor	b2608
rpsP	2.0247719246686042	11.0	2739295.0	30S ribosomal subunit protein S16	b2609
ffh	1.7926170817563636	11.0	2740224.0	Signal Recognition Particle (SRP) component with 4.5S RNA (ffs)	b2610
ypjD	1.8652037899958247	11.0	2741320.0	cytochrome c assembly protein family inner membrane protein	b2611
yfjD	1.66390180410967	11.0	2742272.0	UPF0053 family inner membrane protein	b4461
grpE	1.9301926987643028	11.0	2743473.0	heat shock protein	b2614
nadK	1.8247197409122669	11.0	2744320.0	NAD kinase	b2615	['NADK']
recN	1.9330457192055517	11.0	2745153.0	recombination and repair protein	b2616
bamE	2.1359692399807675	11.0	2746963.0	lipoprotein component of BamABCDE OM biogenesis complex	b2617
ratB	1.8537162724853482	11.0	2747392.0	UPF0125 family protein	b2618
ratA	1.952556400579161	11.0	2747646.0	toxic UPF0083 family protein inhibitor of 70S ribosome formation	b2619
smpB	1.6299770770920339	11.0	2748416.0	tmRNA-binding trans-translation protein	b2620
intA	1.946177572255983	11.0	2750464.0	CP4-57 prophage; integrase	b2622
yfjH	2.0621095536620633	11.0	2751002.0	CP4-57 prophage; uncharacterized protein	b2623
alpA	2.317663501566099	11.0	2752002.0	CP4-57 prophage; DNA-binding transcriptional activator	b2624
yfjI	1.9426813546821244	11.0	2752512.0	CP4-57 prophage; uncharacterized protein	b2625
yfjJ	2.1955555178962993	11.0	2753905.0	CP4-57 prophage; uncharacterized protein	b2626
yfjK	1.9594922148426541	11.0	2754709.0	radiation resistance protein; DEAD/H helicase-like protein; CP4-57 putative defective prophage	b2627
yfjL	1.961996537241224	11.0	2756895.0	CP4-57 putative defective prophage, DUF4297/DUF1837 polymorphic toxin family protein	b2628
yfjM	2.0696867150412075	11.0	2758871.0	CP4-57 prophage; uncharacterized protein	b2629
rnlA	1.9955521920793888	11.0	2759276.0	CP4-57 prophage; RNase LS	b2630
rnlB	1.7249491599845086	11.0	2760704.0	CP4-57 prophage; uncharacterized protein	b2631
yfjP	1.625023104273185	11.0	2761068.0	CP4-57 prophage; 50S ribosome-binding GTPase family protein	b2632
yfjQ	1.938359383631479	11.0	2762752.0	CP4-57 prophage; uncharacterized protein	b2633
yfjR	2.0381257650011166	11.0	2763061.0	CP4-57 prophage; putative DNA-binding transcriptional regulator	b2634
ypjK	2.300270014405829	11.0	2763803.0	CP4-57 prophage; putative inner membrane protein	b2635
yfjS	2.115476699346651	11.0	2764039.0	CP4-57 prophage; uncharacterized protein	b2636
yfjT	1.7862149039979616	11.0	2764800.0	CP4-57 prophage; putative periplasmic protein	b2637
yfjU	2.1017737766035727	11.0	2765360.0	No_gene_product	b2638
yfjV	1.9035169915750783	11.0	2765525.0	No_gene_product	b2641
yfjW	1.887089016325462	11.0	2766676.0	CP4-57 prophage; putative inner membrane protein	b2642
ypjI	1.9888295590096325	11.0	2768903.0	No_gene_product	b4644
yfjX	1.8754250808230413	11.0	2769277.0	CP4-57 prophage; putative antirestriction protein	b2643
yfjY	2.148462141358059	11.0	2769744.0	CP4-57 prophage; putative DNA repair protein	b2644
ypjJ	2.0961771266217757	11.0	2770432.0	uncharacterized protein	b4548
yfjZ	1.976281062091838	11.0	2770473.0	CP4-57 prophage; antitoxin of the YpjF-YfjZ toxin-antitoxin system	b2645
ypjF	2.1430479562364484	11.0	2770944.0	CP4-57 prophage; toxin of the YpjF-YfjZ toxin-antitoxin system	b2646
ypjA	1.9189193524623742	11.0	2771504.0	adhesin-like autotransporter	b2647
pinH	2.0107727937511615	11.0	2776576.0	No_gene_product	b2648
ypjC	1.9358690896954516	11.0	2777088.0	No_gene_product	b2650
ygaQ	1.9839614423345737	11.0	2779755.0	No_gene_product	b4462
csiD	1.7673974705166573	11.0	2783232.0	carbon starvation protein	b2659
lhgO	1.7685101711249542	11.0	2783340.0	L-2-hydroxyglutarate oxidase	b2660
gabD	1.8579875631741838	11.0	2785280.0	succinate-semialdehyde dehydrogenase I, NADP-dependent	b2661	['SSALy']
gabT	1.728426954275086	11.0	2787328.0	4-aminobutyrate aminotransferase, PLP-dependent	b2662	['ABTA']
gabP	1.7950770436821444	11.0	2787611.0	gamma-aminobutyrate transporter	b2663	['ABUTt2pp']
csiR	1.6635865547451323	11.0	2789376.0	transcriptional repressor of csiD	b2664
ygaU	1.6187180939302612	11.0	2789695.0	uncharacterized protein	b2665
yqaE	1.8179171509855216	11.0	2790228.0	cyaR sRNA-regulated protein	b2666
ygaV	1.7467934407049843	11.0	2790569.0	tributyltin-inducible repressor of ygaVP	b2667
ygaP	1.826588126596417	11.0	2790878.0	DUF2892 family inner membrane rhodanese	b2668
stpA	1.804327673383104	11.0	2791449.0	DNA binding protein, nucleoid-associated	b2669
alaE	1.7881318080313215	11.0	2792522.0	alanine exporter, alanine-inducible, stress-responsive	b2670
ygaC	1.5735655238162138	11.0	2793008.0	uncharacterized protein	b2671
ygaM	2.0024850497576425	11.0	2793504.0	putative membrane-anchored DUF883 family ribosome-binding protein	b2672
nrdH	1.8395508471545723	11.0	2794081.0	hydrogen donor for NrdEF electron transport system; glutaredoxin-like protein	b2673
nrdI	1.770652009633434	11.0	2794323.0	NrdEF cluster assembly flavodoxin	b2674
nrdE	1.7946140030443352	11.0	2794706.0	ribonucleoside-diphosphate reductase 2, alpha subunit	b2675	['RNDR3b', 'RNDR1b', 'RNDR4b', 'RNDR2b']
nrdF	1.9639530959506137	11.0	2797568.0	ribonucleoside-diphosphate reductase 2, beta subunit, ferritin-like protein	b2676	['RNDR3b', 'RNDR1b', 'RNDR4b', 'RNDR2b']
proV	1.8124917580107789	11.0	2798173.0	glycine betaine/proline ABC transporter periplasmic binding protein	b2677	['PROabcpp', 'CRNDabcpp', 'CRNabcpp', 'CTBTabcpp']
proW	1.8518576360327448	11.0	2799616.0	glycine betaine/proline ABC transporter permease	b2678	['PROabcpp', 'CRNDabcpp', 'CRNabcpp', 'CTBTabcpp']
proX	1.760985514257819	11.0	2800490.0	glycine betaine/proline ABC transporter periplasmic binding protein; cold shock protein	b2679	['PROabcpp', 'CRNDabcpp', 'CRNabcpp', 'CTBTabcpp']
ygaY	1.9100319550360476	11.0	2801674.0	No_gene_product	b2681
ygaZ	1.9197654394600911	11.0	2803712.0	putative L-valine exporter, norvaline resistance protein	b2682	['VALt2rpp']
ygaH	2.1178300295755843	11.0	2803712.0	putative L-valine exporter, norvaline resistance protein	b2683	['VALt2rpp']
mprA	2.2753715061729554	11.0	2804128.0	transcriptional repressor of microcin B17 synthesis and multidrug efflux	b2684
emrA	2.03766396507538	11.0	2805760.0	multidrug efflux system	b2685
emrB	1.6190671325179629	11.0	2805974.0	multidrug efflux system protein	b2686
luxS	1.7929403653853124	11.0	2807808.0	S-ribosylhomocysteine lyase	b2687	['RHCCE']
gshA	1.871174375434014	11.0	2808241.0	glutamate-cysteine ligase	b2688	['GLUCYS']
yqaA	1.8233835347873744	11.0	2809870.0	COG1238 family inner membrane protein	b2689
yqaB	1.8705725006750389	11.0	2810295.0	fructose-1-P and 6-phosphogluconate phosphatase	b2690	['PGMT']
csrA	1.788922573449196	11.0	2812416.0	pleiotropic regulatory protein for carbon source metabolism	b2696
alaS	1.9672424237568034	11.0	2812739.0	alanyl-tRNA synthetase	b2697	['ALATRS']
recX	1.9239360556684797	11.0	2815497.0	regulatory protein for RecA	b2698
recA	1.781733481592656	11.0	2816066.0	DNA recombination and repair protein; ssDNA-dependent ATPase; synaptase; ssDNA and dsDNA binding protein; ATP-dependent homologous DNA strand exchanger; recombinase A; LexA autocleavage cofactor	b2699
pncC	1.8223405934004904	11.0	2817207.0	nicotinamide-nucleotide amidohydrolase; NMN amidohydrolase	b2700
mltB	1.8962156366546188	11.0	2818048.0	membrane-bound lytic murein transglycosylase B	b2701	['MLTGY1pp', 'MLTGY4pp', 'MLTGY3pp', 'MLTGY2pp']
srlA	1.7519929297186412	11.0	2819190.0	glucitol/sorbitol-specific enzyme IIC component of PTS	b2702	['SBTptspp']
srlE	1.876570601021035	11.0	2820096.0	glucitol/sorbitol-specific enzyme IIB component of PTS	b2703	['SBTptspp']
srlB	1.7341583845715558	11.0	2820720.0	glucitol/sorbitol-specific enzyme IIA component of PTS	b2704	['SBTptspp']
srlD	1.8111815054100526	11.0	2821095.0	sorbitol-6-phosphate dehydrogenase	b2705	['SBTPD']
srlM	1.698260827131246	11.0	2822144.0	sorbitol=responsive srl operon transcriptional activator	b2706
srlR	1.7983402549028646	11.0	2822405.0	sorbitol-inducible srl operon transcriptional repressor	b2707
srlQ	1.527816841675094	11.0	2823171.0	D-arabinose 5-phosphate isomerase	b2708	['A5PISO']
norR	1.8958981419915548	11.0	2824133.0	anaerobic nitric oxide reductase DNA-binding transcriptional activator	b2709
norV	1.7319323103394313	11.0	2826240.0	anaerobic nitric oxide reductase flavorubredoxin	b2710	['NHFRBO']
norW	1.8552056019690477	11.0	2828288.0	NADH:flavorubredoxin oxidoreductase	b2711	['NHFRBO']
hypF	1.7017345564555728	11.0	2828531.0	carbamoyl phosphate phosphatase and [NiFe] hydrogenase maturation protein	b2712
hydN	1.9524644487445666	11.0	2830936.0	formate dehydrogenase-H, [4Fe-4S] ferredoxin subunit	b2713
ascG	1.6793916451668292	11.0	2832384.0	asc operon transcriptional repressor; prpBC operon repressor	b2714
ascF	1.8730228798920274	11.0	2832882.0	cellobiose/arbutin/salicin-specific PTS enzymes, IIB and IC components	b2715	['ARBTptspp']
ascB	1.7462685472165913	11.0	2834432.0	cryptic 6-phospho-beta-glucosidase	b2716
hycI	2.059329652417231	11.0	2835931.0	protease involved in processing C-terminal end of HycE	b2717
hycH	1.9256896416594596	11.0	2836480.0	hydrogenase 3 maturation protein	b2718
hycG	1.9080573236018399	11.0	2836801.0	hydrogenase 3 and formate hydrogenase complex, HycG subunit	b2719	['FHL', 'HYD1pp']
hycF	1.9109368280755339	11.0	2837568.0	formate hydrogenlyase complex iron-sulfur protein	b2720	['FHL', 'HYD1pp']
hycE	1.8048856602409942	11.0	2838120.0	hydrogenase 3, large subunit	b2721	['FHL', 'HYD1pp']
hycD	1.8989142031079462	11.0	2840576.0	hydrogenase 3, membrane subunit	b2722	['FHL', 'HYD1pp']
hycC	1.7617562178239092	11.0	2840773.0	hydrogenase 3, membrane subunit	b2723	['FHL', 'HYD1pp']
hycB	1.686979466821103	11.0	2842624.0	hydrogenase 3, Fe-S subunit	b2724	['FHL', 'HYD1pp']
hycA	2.13271608331879	11.0	2843332.0	regulator of the transcriptional regulator FhlA	b2725
hypA	2.2070423593868043	11.0	2844005.0	protein involved in nickel insertion into hydrogenases 3	b2726
hypB	1.9138351032878282	11.0	2844672.0	GTP hydrolase involved in nickel liganding into hydrogenases	b2727
hypC	1.8269428402901082	11.0	2845222.0	hydrogenase maturation protein	b2728
hypD	1.8167695613644959	11.0	2845494.0	hydrogenase maturation protein	b2729
hypE	1.785408311485118	11.0	2846720.0	carbamoyl dehydratase, hydrogenases 1,2,3 maturation protein	b2730
fhlA	1.8247263022241844	11.0	2847696.0	formate hydrogenlyase transcriptional activator	b2731
ygbA	1.6649154215804494	11.0	2849811.0	uncharacterized protein	b2732
mutS	1.894236131383326	11.0	2850816.0	methyl-directed mismatch repair protein	b2733
pphB	2.22868505430353	11.0	2853118.0	serine/threonine-specific protein phosphatase 2	b2734
ygbI	2.0298646674731837	11.0	2853825.0	DeoR family putative transcriptional regulator	b2735
ygbJ	2.006881516444628	11.0	2854912.0	putative dehydrogenase	b2736
ygbK	1.832276793478576	11.0	2855693.0	FliA-regulated DUF1537 family protein	b2737
ygbL	1.8766837454966636	11.0	2856960.0	putative class II aldolase	b2738	['FCLPA']
ygbM	1.8248762396014686	11.0	2857594.0	putative hydroxypyruvate isomerase	b2739
ygbN	1.8872608999956295	11.0	2859008.0	putative transporter	b2740
rpoS	1.845004061682671	11.0	2859917.0	RNA polymerase, sigma S (sigma 38) factor	b2741
nlpD	2.0890760838039815	11.0	2861056.0	activator of AmiC murein hydrolase activity, lipoprotein	b2742
pcm	1.8571977376268887	11.0	2862251.0	L-isoaspartate protein carboxylmethyltransferase type II	b2743
umpG	1.5543624146574484	11.0	2863104.0	broad specificity 5'(3')-nucleotidase and polyphosphatase	b2744	['NTD5', 'NTD12', 'NTD1', 'NTD4', 'NTD8', 'PPA2', 'NTD3', 'NTD2', 'NTD6', 'PPA', 'NTD7', 'NTD9', 'NTD10', 'NTD11']
truD	1.7971586022646442	11.0	2863613.0	tRNA(Glu) pseudouridine(13) synthase	b2745
ispF	1.7979430089322086	11.0	2864659.0	2C-methyl-D-erythritol 2,4-cyclodiphosphate synthase	b2746	['MECDPS']
ispD	1.834626750492592	11.0	2865152.0	4-diphosphocytidyl-2C-methyl-D-erythritol synthase	b2747	['MEPCT']
ftsB	1.823230477045403	11.0	2866176.0	cell division protein	b2748
ygbE	2.0595873687690465	11.0	2866688.0	DUF3561 family inner membrane protein	b2749
cysC	1.7223000642254096	11.0	2867200.0	adenosine 5'-phosphosulfate kinase	b2750	['ADSK']
cysN	1.8074540097484757	11.0	2867350.0	sulfate adenylyltransferase, subunit 1	b2751	['SADT2']
cysD	1.55646067205899	11.0	2869248.0	sulfate adenylyltransferase, subunit 2	b2752	['SADT2']
iap	2.0043644865072077	11.0	2869939.0	aminopeptidase in alkaline phosphatase isozyme conversion	b2753
ygbF	1.6948850808413907	11.0	2871927.0	CRISPR adaptation ssRNA endonuclease	b2754
ygbT	1.7797157565025639	11.0	2872213.0	multifunctional endonuclease Cas1, CRISPR adaptation protein; DNA repair enzyme	b2755
casE	1.9964984956412384	11.0	2873344.0	CRISPR RNA precursor cleavage enzyme; CRISP RNA (crRNA) containing Cascade antiviral complex protein	b2756
casD	1.8423022406807716	11.0	2873732.0	CRISP RNA (crRNA) containing Cascade antiviral complex protein	b2757
casC	2.2189893136534895	11.0	2875392.0	CRISP RNA (crRNA) containing Cascade antiviral complex protein	b2758
casB	1.9333605857405354	11.0	2875513.0	CRISP RNA (crRNA) containing Cascade antiviral complex protein	b2759
casA	2.015406028485582	11.0	2875988.0	CRISP RNA (crRNA) containing Cascade antiviral complex protein	b2760
ygcB	2.1830952033971864	11.0	2877911.0	Cascade complex anti-viral R-loop helicase-annealase Cas3	b2761
cysH	1.801692197027611	11.0	2881536.0	phosphoadenosine phosphosulfate reductase; PAPS reductase, thioredoxin dependent	b2762	['PAPSR', 'PAPSR2']
cysI	1.769113009882723	11.0	2881745.0	sulfite reductase, beta subunit, NAD(P)-binding, heme-binding	b2763	['FMNRx2', 'FADRx2', 'FLVR', 'SULRi']
cysJ	1.825854019836478	11.0	2883584.0	sulfite reductase, alpha subunit, flavoprotein	b2764	['FMNRx2', 'FADRx2', 'FLVR', 'SULRi']
queD	1.767516913501948	11.0	2885632.0	6-pyruvoyl tetrahydrobiopterin synthase (PTPS)	b2765	['CPH4S']
ygcN	1.7843052188323443	11.0	2886015.0	putative oxidoreductase	b2766
ygcO	2.1908695894445582	11.0	2887277.0	putative 4Fe-4S cluster-containing protein	b2767
ygcP	2.116442250592675	11.0	2887680.0	putative antiterminator regulatory protein	b2768
ygcQ	1.5870234269334942	11.0	2888277.0	putative flavoprotein	b2769
ygcR	1.9059335642484343	11.0	2889728.0	putative flavoprotein	b2770
ygcS	1.925976208476937	11.0	2889891.0	putative MFS sugar transporter; membrane protein	b2771
ygcU	1.9150280618102795	11.0	2891776.0	putative FAD-linked oxidoreductase	b4463
ygcW	1.8469852113163343	11.0	2892846.0	putative SDR family oxidoreductase	b2774
yqcE	1.885261727459434	11.0	2893950.0	putative MFS transporter, inner membrane protein	b2775
ygcE	1.7715185711106132	11.0	2895254.0	putative kinase	b2776
queE	1.876934255758597	11.0	2898105.0	7-carboxy-7-deazaguanine synthase; queosine biosynthesis	b2777
yqcG	2.0530692600655294	11.0	2898944.0	membrane stress resistance protein	b4682
ygcG	2.206293070886142	11.0	2899069.0	TPM domain protein, putative phosphatase	b2778
eno	2.0402202641706935	11.0	2900001.0	enolase	b2779	['ENO']
pyrG	1.9563910294500844	11.0	2901387.0	CTP synthetase	b2780	['CTPS2']
mazG	1.819526036044071	11.0	2903252.0	nucleoside triphosphate pyrophosphohydrolase	b2781	['NTPP8', 'NTPP6', 'NTPP7', 'NTPP1', 'NTPP3', 'NTPP4', 'NTPP5', 'NTPP2']
mazF	2.061548511313602	11.0	2904114.0	mRNA interferase toxin, antitoxin is MazE	b2782
mazE	1.5999137794787976	11.0	2904576.0	antitoxin of the ChpA-ChpR toxin-antitoxin system	b2783
relA	1.850276034626891	11.0	2904775.0	(p)ppGpp synthetase I/GTP pyrophosphokinase	b2784	['GTPDPK', 'GDPDPK']
rlmD	1.9231667558580945	11.0	2908160.0	23S rRNA m(5)U1939 methyltransferase, SAM-dependent	b2785
barA	1.8058120976040726	11.0	2908415.0	hybrid sensory histidine kinase, in two-component regulatory system with UvrY	b2786
gudD	1.7446619824995175	11.0	2912256.0	D-glucarate dehydratase 1	b2787	['GLCRD']
gudX	1.832117339152111	11.0	2912764.0	glucarate dehydratase-related protein, substrate unknown	b2788	['GLCRD']
gudP	1.758171522763809	11.0	2914304.0	putative D-glucarate transporter	b2789	['GALCTt2rpp', 'GLCRt2rpp', 'GLYCAt2rpp']
yqcA	1.9835310888249351	11.0	2915893.0	short-chain flavodoxin, FMN-binding	b2790
truC	1.80042104896041	11.0	2916360.0	tRNA(Ile1,Asp) pseudouridine(65) synthase	b2791
yqcC	1.617961411945606	11.0	2917376.0	DUF446 family protein	b2792
syd	2.0009951609798953	11.0	2918400.0	SecY-interacting protein	b2793
queF	2.0554451259985886	11.0	2918706.0	7-cyano-7-deazaguanine reductase (NADPH-dependent)	b2794	['CDGR']
ygdH	1.8171547501575898	11.0	2919666.0	UPF0717 family protein	b2795
sdaC	2.118987464910699	11.0	2922496.0	putative serine transporter	b2796	['SERt2rpp']
sdaB	1.8006818377099079	11.0	2922934.0	L-serine dehydratase 2	b2797	['SERD_L']
ygdG	1.7528838078985516	11.0	2924544.0	Ssb-binding protein, misidentified as ExoIX	b2798
fucO	1.7552740384958962	11.0	2925223.0	L-1,2-propanediol oxidoreductase	b2799	['LCARS']
fucA	1.7855560902390422	11.0	2926592.0	L-fuculose-1-phosphate aldolase	b2800	['FCLPA']
fucP	2.001445184826788	11.0	2928640.0	L-fucose transporter	b2801	['FUCtpp']
fucI	1.7969669555749628	11.0	2928942.0	L-fucose isomerase	b2802	['FCI']
fucK	1.8717791555509211	11.0	2930796.0	L-fuculokinase	b2803	['FCLK']
fucU	1.934339495361148	11.0	2932246.0	L-fucose mutarotase	b2804
fucR	2.1662300403799954	11.0	2932736.0	l-fucose operon activator	b2805
rlmM	1.9886832850139344	11.0	2933501.0	23S rRNA C2498 2'-O-ribose methyltransferase, SAM-dependent	b2806
gcvA	1.7986735171295987	11.0	2935008.0	glycine cleavage system transcriptional activator; autorepressor	b2808
ygdI	2.03536465470545	11.0	2936320.0	DUF903 family verified lipoprotein	b2809
csdA	1.698106484803424	11.0	2936832.0	cysteine sulfinate desulfinase	b2810	['CYSSADS']
csdE	1.8287047643454941	11.0	2937900.0	CsdA-binding activator; Fe-S protein	b2811
tcdA	1.9677942441260177	11.0	2938880.0	tRNA threonylcarbamoyladenosine dehydratase; sulfur acceptor for CsdA	b2812
mltA	1.597015752690233	11.0	2939439.0	membrane-bound lytic murein transglycosylase A	b2813	['MLTGY1pp', 'MLTGY4pp', 'MLTGY3pp', 'MLTGY2pp']
amiC	2.041019735487754	11.0	2941115.0	N-acetylmuramoyl-L-alanine amidase	b2817	['AGM4PApp', 'AGM3PApp']
argA	1.8178340075867059	11.0	2942976.0	amino acid N-acetyltransferase and inactive acetylglutamate kinase	b2818	['ACGS']
recD	1.9140153976630887	11.0	2943993.0	exonuclease V (RecBCD complex), alpha chain	b2819
recB	1.8479249290989705	11.0	2949120.0	exonuclease V (RecBCD complex), beta subunit	b2820
ptrA	1.9229006296231803	11.0	2949354.0	protease III	b2821
recC	2.029141684230758	11.0	2952418.0	exonuclease V (RecBCD complex), gamma chain	b2822
ppdC	1.840362345945043	11.0	2955799.0	putative prepilin peptidase-dependent protein	b2823
ygdB	2.0586896532887855	11.0	2956107.0	DUF2509 family protein	b2824
ppdB	1.6810466310276195	11.0	2956511.0	putative prepilin peptidase-dependent protein	b2825
ppdA	1.7747407586350197	11.0	2957312.0	putative prepilin peptidase-dependent protein	b2826
thyA	2.0568778788916147	11.0	2957719.0	thymidylate synthetase	b2827	['TMDS']
lgt	1.7329128264333442	11.0	2959360.0	phosphatidylglycerol-prolipoprotein diacylglyceryl transferase	b2828
ptsP	1.8968668170311853	11.0	2959546.0	PEP-protein phosphotransferase enzyme I; GAF domain containing protein	b2829
rppH	2.0492623230049993	11.0	2961805.0	RNA pyrophosphohydrolase	b2830
mutH	1.757468133204579	11.0	2963456.0	methyl-directed mismatch repair protein	b2831
ygdQ	1.7951229354148617	11.0	2963778.0	UPF0053 family inner membrane protein	b2832
ygdR	1.9518375410069038	11.0	2964629.0	DUF903 family verified lipoprotein	b2833
tas	1.6783832156883365	11.0	2965504.0	putative NADP(H)-dependent aldo-keto reductase	b2834
lplT	1.5092786841746988	11.0	2966027.0	lysophospholipid transporter	b2835	['2AGPA180tipp', '2AGPG120tipp', '2AGPE161tipp', '2AGPG140tipp', '2AGPA181tipp', '2AGPA140tipp', '2AGPE180tipp', '2AGPG160tipp', '2AGPA141tipp', '2AGPE120tipp', '2AGPE181tipp', '2AGPG161tipp', '2AGPE140tipp', '2AGPG180tipp', '2AGPG141tipp', '2AGPE141tipp', '2AGPA160tipp', '2AGPG181tipp', '2AGPE160tipp', '2AGPA161tipp', '2AGPA120tipp']
aas	1.7603487371323336	11.0	2967213.0	fused 2-acylglycerophospho-ethanolamine acyl transferase/acyl-acyl carrier protein synthetase	b2836	['2AGPGAT120', '2AGPGAT140', '2AGPEAT141', '2AGPEAT140', 'AACPS8', 'AACPS1', 'AACPS9', '2AGPGAT180', '2AGPEAT160', '2AGPGAT141', 'AACPS6', '2AGPEAT161', 'AACPS2', '2AGPEAT120', 'AACPS3', '2AGPGAT181', 'AACPS7', '2AGPGAT160', 'AACPS4', '2AGPEAT180', '2AGPGAT161', 'AACPS5', '2AGPEAT181']
galR	1.869335523641831	11.0	2969957.0	galactose-inducible d-galactose regulon transcriptional repressor; autorepressor	b2837
lysA	2.1279938271133942	11.0	2971648.0	diaminopimelate decarboxylase, PLP-binding	b2838	['DAPDC']
lysR	1.804686089757298	11.0	2972379.0	transcriptional activator of lysA; autorepressor	b2839
ygeA	1.8000528449428859	11.0	2973696.0	Asp/Glu_racemase family protein	b2840
araE	1.76648010199677	11.0	2974122.0	arabinose transporter	b2841	['ARBt2rpp']
kduD	1.9212231156872819	11.0	2975855.0	2-dehydro-3-deoxy-D-gluconate 5-dehydrogenase; KDG oxidoreductase; 20-ketosteroid reductase	b2842
kduI	1.8121025328171858	11.0	2976646.0	hexuronate isomerase	b2843
yqeF	1.8167920867460243	11.0	2977792.0	short chain acyltransferase	b2844
yqeG	1.9449067723262188	11.0	2979840.0	putative transporter	b2845
yqeH	2.0120220767137047	11.0	2980894.0	putative LuxR family transcriptional regulator	b2846
yqeI	1.9465208296662484	11.0	2981888.0	putative transcriptional regulator	b2847
yqeJ	1.969486676857657	11.0	2982662.0	uncharacterized protein	b2848
yqeL	2.189430613798569	11.0	2983177.0	uncharacterized protein	b4683
yqeK	2.147551396766903	11.0	2983293.0	uncharacterized protein	b2849
ygeF	1.9023852321845212	11.0	2983936.0	No_gene_product	b2850
ygeG	1.9360590285221495	11.0	2984626.0	SycD-like chaperone family TPR-repeat-containing protein	b2851
ygeH	2.0711560809627096	11.0	2985452.0	putative transcriptional regulator	b2852
ygeI	1.7395089861078838	11.0	2987008.0	uncharacterized protein	b2853
pbl	2.206834866120367	11.0	2987297.0	No_gene_product	b2854
ygeK	1.9026624619998294	11.0	2988032.0	No_gene_product	b2856
ygeN	1.8025914768471094	11.0	2988672.0	No_gene_product	b2858
ygeO	1.8332921097327948	11.0	2989320.0	No_gene_product	b2859
ygeQ	2.2245106348430173	11.0	2992128.0	No_gene_product	b2863
ygeR	1.7440624427173925	11.0	2992494.0	LysM domain-containing M23 family putative peptidase; septation lipoprotein	b2865
xdhA	1.809690332913252	11.0	2993703.0	xanthine dehydrogenase, molybdenum binding subunit	b2866	['XAND', 'HXAND']
xdhB	1.768700834473142	11.0	2996224.0	xanthine dehydrogenase, FAD-binding subunit	b2867	['XAND', 'HXAND']
xdhC	1.8915348235396043	11.0	2996847.0	xanthine dehydrogenase, Fe-S binding subunit	b2868	['XAND', 'HXAND']
ygeV	1.7925886627423644	11.0	2998272.0	putative sigma-54-interacting transcriptional activator	b2869
ygeW	1.8704292370697366	11.0	3000320.0	putative carbamoyltransferase	b2870
ygeX	1.84183999351324	11.0	3000868.0	2,3-diaminopropionate ammonia lyase, PLP-dependent	b2871	['DAPAL']
ygeY	1.9527239814374744	11.0	3002368.0	putative peptidase	b2872
hyuA	1.928533886631856	11.0	3003386.0	D-stereospecific phenylhydantoinase	b2873
yqeA	2.2338282083961905	11.0	3004819.0	putative amino acid kinase	b2874	['CBMKr']
yqeB	1.8744874840477854	11.0	3006464.0	XdhC-CoxI family protein with NAD(P)-binding Rossman fold	b2875
yqeC	1.8191713525843731	11.0	3007645.0	putative selenium-dependent hydroxylase accessory protein	b2876
mocA	1.7651809061666512	11.0	3008518.0	CTP:molybdopterin cytidylyltransferase	b2877	['MOCDS']
ygfK	1.931937581789052	11.0	3009418.0	putative Fe-S subunit oxidoreductase subunit	b2878
ssnA	1.9784241624137149	11.0	3012608.0	putative chlorohydrolase/aminohydrolase	b2879
ygfM	1.9548029048545092	11.0	3014656.0	putative oxidoreductase	b2880
xdhD	1.8455499061823364	11.0	3014674.0	putative hypoxanthine oxidase, molybdopterin-binding/Fe-S binding	b2881
xanQ	1.8256266906862795	11.0	3017709.0	xanthine permease	b2882	['XANt2pp']
guaD	1.9546099190059367	11.0	3019124.0	guanine deaminase	b2883	['GUAD']
ygfQ	1.855057731211685	11.0	3020479.0
ygfS	1.6717684304182772	11.0	3021882.0	putative 4Fe-4S ferredoxin-type oxidoreductase subunit	b2886
ygfT	1.9399127988838185	11.0	3022848.0	putative oxidoreductase, Fe-S subunit/nucleotide-binding subunit	b2887
uacT	1.9064866828807217	11.0	3024725.0	uric acid permease	b2888
yqfG	1.9427546303765757	11.0	3026175.0	uncharacterized protein	b4684
idi	1.9080238479027207	11.0	3026944.0	isopentenyl diphosphate isomerase	b2889	['IPDDI']
lysS	1.7860964699039852	11.0	3027015.0	lysine tRNA synthetase, constitutive	b2890	['LYSTRS']
prfB	1.8759259196864706	11.0	3028992.0	peptide chain release factor RF-2	b2891
recJ	1.8248051964376377	11.0	3031040.0	ssDNA exonuclease, 5' --> 3'-specific	b2892
dsbC	2.3058913976277395	11.0	3031470.0	protein disulfide isomerase II	b2893	['TDSR1', 'DSBCGT']
xerD	1.8047295863178707	11.0	3033088.0	site-specific tyrosine recombinase	b2894
fldB	1.8748880386403766	11.0	3033213.0	flavodoxin 2	b2895	['RNTR1c2', 'MECDPDH5', 'POR5', 'RNTR2c2', 'RNTR3c2', 'RNTR4c2', 'FLDR2']
cptA	1.8515164089561373	11.0	3033774.0	toxin of CptAB toxin-antitoxin pair	b2896
sdhE	1.7179625662303801	11.0	3034162.0	flavinator of succinate dehydrogenase; antitoxin of CptAB toxin-antitoxin pair	b2897
ygfZ	1.805249092340948	11.0	3035136.0	iron-sulfur cluster repair protein, plumbagin resistance	b2898
yqfA	1.803821424426568	11.0	3035847.0	hemolysin III family HylIII inner membrane protein	b2899
yqfB	1.926883841782075	11.0	3036672.0	UPF0267 family protein	b2900
bglA	1.8760234195934877	11.0	3037020.0	6-phospho-beta-glucosidase A	b2901	['AB6PGH']
ygfF	1.8155986273363425	11.0	3039232.0	putative NAD(P)-dependent oxidoreductase	b2902
gcvP	1.7884414122926229	11.0	3039526.0	glycine decarboxylase, PLP-dependent, subunit P of glycine cleavage complex	b2903	['GLYCL']
gcvH	1.7748149859176947	11.0	3042518.0	glycine cleavage complex lipoylprotein	b2904	['GLYCL']
gcvT	1.9409082519335161	11.0	3043328.0	aminomethyltransferase, tetrahydrofolate-dependent, subunit (T protein) of glycine cleavage complex	b2905	['GLYCL']
ubiI	1.847575918153273	11.0	3045376.0	2-octaprenylphenol hydroxylase, FAD-dependent	b2906
ubiH	1.6584046622407096	11.0	3045698.0	2-octaprenyl-6-methoxyphenol hydroxylase, FAD/NAD(P)-binding	b2907	['OMPHHX']
pepP	1.8723056431264868	11.0	3047424.0	proline aminopeptidase P II	b2908
ygfB	2.1524951255554856	11.0	3048224.0	UPF0149 family protein	b2909
zapA	2.2209077641087562	11.0	3048970.0	FtsZ stabilizer	b2910
fau	2.2397491757818506	11.0	3049599.0	5-formyltetrahydrofolate cyclo-ligase family protein	b2912	['FOMETRi']
ibsC	2.234022816190358	11.0	3050248.0	toxic membrane protein	b4665
serA	1.7939354389592062	11.0	3051520.0	D-3-phosphoglycerate dehydrogenase	b2913	['PGCD']
rpiA	1.7868998928489863	11.0	3052024.0	ribose 5-phosphate isomerase, constitutive	b2914	['RPI']
yqfE	2.222414832456357	11.0	3053056.0	No_gene_product	b2915
argP	2.00284688594158	11.0	3053568.0	transcriptional regulator for arginine transport and DNA replication genes; replication initiation inhibitor	b2916
scpA	1.8256195087570404	11.0	3055616.0	methylmalonyl-CoA mutase	b2917	['MMM']
argK	1.7604050444930168	11.0	3056345.0	membrane ATPase/protein kinase	b2918
scpB	1.8340257467727705	11.0	3057664.0	methylmalonyl-CoA decarboxylase, biotin-independent	b2919	['MMCD']
scpC	1.7163748052682493	11.0	3058160.0	propionyl-CoA:succinate CoA transferase	b2920	['PPCSCT']
ygfI	1.6925721135433582	11.0	3059712.0	putative DNA-binding transcriptional regulator	b2921
yggE	1.8624626437534588	11.0	3060698.0	oxidative stress defense protein	b2922
argO	2.1468903459163524	11.0	3061760.0	arginine transporter	b2923	['LYSt3pp', 'ARGt3pp']
mscS	1.7467364098275184	11.0	3062305.0	mechanosensitive channel protein, small conductance	b2924
fbaA	2.0369952080567977	11.0	3063808.0	fructose-bisphosphate aldolase, class II	b2925	['FBA', 'FBA3']
pgk	2.0142751473080294	11.0	3065856.0	phosphoglycerate kinase	b2926	['PGK']
epd	2.038571289599741	11.0	3066030.0	D-erythrose 4-phosphate dehydrogenase	b2927	['E4PD']
yggC	1.813163728992445	11.0	3067904.0	putative PanK family P-loop kinase	b2928
yggD	2.172693714193371	11.0	3068044.0	MtlR family putative transcriptional repressor	b2929
yggF	1.7870120883485292	11.0	3068575.0	fructose 1,6 bisphosphatase isozyme	b2930	['FBP']
yggP	1.8728236536134168	11.0	3069952.0	putative Zn-binding dehydrogenase	b4465
cmtA	1.9709835731449696	11.0	3072000.0	putative mannitol-specific PTS IIB and IIC components	b2933
cmtB	1.7517007129200715	11.0	3072245.0	putative mannitol-specific enzyme IIA component of PTS	b2934
tktA	1.973281263775701	11.0	3073002.0	transketolase 1, thiamine triphosphate-binding	b2935	['TKT2', 'TKT1']
loiP	1.8494675830939677	11.0	3075271.0	Phe-Phe periplasmic metalloprotease, OM lipoprotein; low salt-inducible; Era-binding heat shock protein	b2936
speB	1.8713496331244017	11.0	3076235.0	agmatinase	b2937	['AGMT']
speA	2.0266528601461866	11.0	3077293.0	biosynthetic arginine decarboxylase, PLP-binding	b2938	['ARGDCpp']
yqgB	1.8566968850616283	11.0	3079278.0	uncharacterized protein	b2939
yqgC	1.9815897842819854	11.0	3079680.0	uncharacterized protein	b2940
metK	1.921431753892604	11.0	3080192.0	S-adenosylmethionine synthetase	b2942	['METAT']
galP	1.8874244396322521	11.0	3081642.0	D-galactose transporter	b2943	['GALt2pp', 'GLCt2pp']
yggI	1.9331871107713627	11.0	3083113.0	Zn-dependent metalloprotease-related protein	b2944
endA	1.940820668437335	11.0	3084288.0	DNA-specific endonuclease I	b2945
rsmE	1.9439877989876855	11.0	3084492.0	16S rRNA m(3)U1498 methyltransferase, SAM-dependent	b2946
gshB	1.6881316290907618	11.0	3085236.0	glutathione synthetase	b2947	['GTHS']
yqgE	2.015733365434752	11.0	3086336.0	uncharacterized protein	b2948
yqgF	1.9164391948750799	11.0	3086858.0	putative Holliday junction resolvase	b2949
yggR	1.7465804175405304	11.0	3088384.0	putative PilT family AAA+ ATPase	b2950
yggS	2.1179251915629838	11.0	3088456.0	UPF0001 family protein, PLP-binding	b2951
yggT	2.0252082126863113	11.0	3089178.0	putative inner membrane protein; compensates for loss in K+ uptake	b2952
yggU	1.9688524667245626	11.0	3089920.0	UPF0235 family protein	b2953
rdgB	1.545892066821728	11.0	3090432.0	dITP/XTP pyrophosphatase	b2954	['NTPP11', 'NTPP9', 'NTPP10']
yggW	1.7777364029191354	11.0	3090625.0	HemN family putative oxidoreductase	b2955
yggM	1.7367742428887813	11.0	3092480.0	DUF1202 family putative secreted protein	b2956
ansB	1.8235545353890934	11.0	3093040.0	periplasmic L-asparaginase 2	b2957	['GLUNpp', 'ASNNpp']
yggN	2.110312232571025	11.0	3094528.0	DUF2884 family putative periplasmic protein	b2958
yggL	1.7889755194498798	11.0	3095165.0	DUF469 family protein	b2959
trmI	1.9383862420026183	11.0	3095491.0	tRNA m(7)G46 methyltransferase, SAM-dependent	b2960
mutY	1.674894356914687	11.0	3096576.0	adenine DNA glycosylase	b2961
yggX	2.2118955853811206	11.0	3097600.0	oxidative damage protective factor for iron-sulfur proteins	b2962
mltC	1.7612580627897063	11.0	3098624.0	membrane-bound lytic murein transglycosylase C	b2963	['MLTGY1pp', 'MLTGY4pp', 'MLTGY3pp', 'MLTGY2pp']
nupG	2.0186696488869136	11.0	3099072.0	nucleoside transporter	b2964	['ADNt2pp', 'DCYTt2pp', 'INSt2pp', 'URIt2pp', 'DURIt2pp', 'DINSt2pp', 'DGSNt2pp', 'CYTDt2pp', 'DADNt2pp', 'THMDt2pp', 'GSNt2pp']
speC	1.7592992227794158	11.0	3100378.0	ornithine decarboxylase, constitutive	b2965	['ORNDC']
yqgA	1.7398191960691305	11.0	3102911.0	DUF554 family putative inner membrane protein	b2966
yghD	1.6754889356883989	11.0	3103948.0	putative membrane-anchored secretion pathway M-type protein	b2968
yghE	1.6799025678424588	11.0	3104768.0	No_gene_product	b2969
yghF	1.984103898978535	11.0	3105451.0	No_gene_product	b2970
yghG	1.959531189295248	11.0	3106816.0	secretin (GspDbeta) OM localization lipoprotein pilotin	b2971
pppA	1.9978660086453495	11.0	3106901.0	bifunctional prepilin leader peptidase/ methylase	b2972
yghJ	1.8666615071526362	11.0	3107908.0
glcA	1.8403548068689963	11.0	3112960.0	glycolate transporter	b2975	['GLYCLTt2rpp', 'L__LACt2rpp', 'D__LACt2pp']
glcB	1.8347336321988397	11.0	3114992.0	malate synthase G	b2976	['MALS']
glcG	2.0019262534410607	11.0	3117185.0	DUF336 family protein	b2977
glcF	1.6944244928941217	11.0	3117594.0	glycolate oxidase 4Fe-4S iron-sulfur cluster subunit	b4467	['GLYCTO4', 'GLYCTO2', 'GLYCTO3']
glcE	1.7183597979969825	11.0	3119104.0	glycolate oxidase FAD binding subunit	b4468	['GLYCTO4', 'GLYCTO2', 'GLYCTO3']
glcD	1.871904808778838	11.0	3121152.0	glycolate oxidase subunit, FAD-linked	b2979	['GLYCTO4', 'GLYCTO2', 'GLYCTO3']
glcC	1.7255741834362202	11.0	3121630.0	glycolate-inducible glc operon transcriptional repressor; autorepressor	b2980
yghO	1.9796597505139284	11.0	3123200.0	No_gene_product	b2981
yghQ	1.6907612071355156	11.0	3125248.0	putative inner membrane polysaccharide flippase	b2983
yghR	1.6868872770324883	11.0	3125812.0	putative ATP-binding protein	b2984
yghS	1.862711936885489	11.0	3127296.0	putative ATP-binding protein	b2985
yghT	2.292159787228303	11.0	3127489.0	putative ATP-binding protein	b2986
pitB	2.013018616653789	11.0	3129344.0	phosphate transporter	b2987	['PIt2rpp']
gss	1.7620193586889024	11.0	3130021.0	glutathionylspermidine amidase and glutathionylspermidine synthetase	b2988	['GSPMDA', 'GSPMDS']
yghU	2.1207227564243887	11.0	3132085.0	putative S-transferase	b2989
hybG	1.7524481265104577	11.0	3133074.0	hydrogenase 2 accessory protein	b2990
hybF	1.9744943729407956	11.0	3133440.0	protein involved with the maturation of hydrogenases 1 and 2	b2991
hybE	2.0287835134522303	11.0	3133669.0	hydrogenase 2-specific chaperone	b2992
hybD	1.845842651104911	11.0	3134150.0	maturation protease for hydrogenase 2	b2993
hybC	2.0281298041289553	11.0	3134644.0	hydrogenase 2, large subunit	b2994	['HYD1pp', 'HYD2pp', 'HYD3pp']
hybB	1.8372220272655777	11.0	3136344.0	putative hydrogenase 2 cytochrome b type component	b2995	['HYD1pp', 'HYD2pp', 'HYD3pp']
hybA	1.687786066609407	11.0	3137536.0	hydrogenase 2 4Fe-4S ferredoxin-type component	b2996	['HYD1pp', 'HYD2pp', 'HYD3pp']
hybO	1.8826663896414981	11.0	3139584.0	hydrogenase 2, small subunit	b2997	['HYD1pp', 'HYD2pp', 'HYD3pp']
yghW	1.5058591489407163	11.0	3139808.0	DUF2623 family protein	b2998
yghX	1.6022728883195931	11.0	3140214.0	No_gene_product	b4658
gpr	1.7848988234864942	11.0	3141632.0	L-glyceraldehyde 3-phosphate reductase	b3001	['ALR2']
yqhA	1.831354959447486	11.0	3142335.0	UPF0114 family putative inner membrane protein	b3002
yghA	1.6465669000777958	11.0	3143680.0	putative oxidoreductase	b3003
exbD	2.0999972092607933	11.0	3144176.0	membrane spanning protein in TonB-ExbB-ExbD complex	b3005	['FECRMtonex', 'FEOXAMtonex', 'CBL1tonex', 'FE3DCITtonex', 'CPGNtonex', 'ADOCBLtonex', 'FEENTERtonex', 'FE3HOXtonex', 'FE3DHBZStonex', 'CBItonex']
exbB	1.726650172678301	11.0	3144608.0	membrane spanning protein in TonB-ExbB-ExbD complex	b3006	['FECRMtonex', 'FEOXAMtonex', 'CBL1tonex', 'FE3DCITtonex', 'CPGNtonex', 'ADOCBLtonex', 'FEENTERtonex', 'FE3HOXtonex', 'FE3DHBZStonex', 'CBItonex']
metC	1.994902850195954	11.0	3145728.0	cystathionine beta-lyase, PLP-dependent	b3008	['CYSTL', 'CYSDS']
yghB	1.8397407491249922	11.0	3146921.0	general envelope maintenance protein; DedA family inner membrane protein; putative multidrug efflux transporter	b3009
yqhC	2.005310674662495	11.0	3147776.0	transcriptional activator of yqhD	b3010
yqhD	1.5425267631748605	11.0	3149824.0	aldehyde reductase, NADPH-dependent	b3011
dkgA	1.6741889817968887	11.0	3149981.0	2,5-diketo-D-gluconate reductase A	b3012	['DKGLCNR1', 'ALR2']
yqhG	1.989667774345055	11.0	3151872.0	DUF3828 family putative periplasmic protein	b3013
yqhH	2.056649723955612	11.0	3151985.0	outer membrane lipoprotein, Lpp paralog	b3014
ygiQ	1.8674279773802693	11.0	3153920.0	Radical SAM superfamily protein	b4469
ftsP	1.941530830477959	11.0	3154615.0	septal ring component that protects the divisome from stress; multicopy suppressor of ftsI(Ts)	b3017
plsC	1.829833492994104	11.0	3156102.0	1-acyl-sn-glycerol-3-phosphate acyltransferase	b3018	['AGPAT161', 'AGPAT120', 'AGPAT181', 'AGPAT160', 'AGPAT141', 'AGPAT180', 'AGPAT140']
parC	1.8193556566799356	11.0	3157073.0	DNA topoisomerase IV, subunit A	b3019
ygiS	1.9509627745064988	11.0	3159469.0	putative ABC transporter permease	b3020
mqsA	2.0256815051104144	11.0	3161209.0	antitoxin for MqsR toxin; transcriptional repressor	b3021
mqsR	2.3352559461394935	11.0	3161606.0	GCU-specific mRNA interferase toxin of the MqsR-MqsA toxin-antitoxin system; biofilm/motility regulator; anti-repressor	b3022
ygiV	2.0032012095363325	11.0	3162112.0	transcriptional repressor for mcbR biofilm gene	b3023
ygiW	1.9765217425611934	11.0	3162642.0	hydrogen peroxide and cadmium resistance periplasmic protein; stress-induced OB-fold protein	b3024
qseB	1.8954537672025105	11.0	3163186.0	quorum sensing DNA-binding response regulator in two-component regulatory system with QseC	b3025
qseC	1.7871167468323936	11.0	3164160.0	quorum sensing sensory histidine kinase in two-component regulatory system with QseB	b3026
ygiZ	1.7711446216968316	11.0	3165237.0	inner membrane protein	b3027
mdaB	1.7289265323078764	11.0	3166208.0	NADPH quinone reductase	b3028	['NADPHQR2', 'NADPHQR4', 'NADPHQR3']
ygiN	2.0309199459405956	11.0	3166720.0	quinol monooxygenase	b3029	['QMO3', 'QMO2']
parE	1.9788384818148042	11.0	3166862.0	DNA topoisomerase IV, subunit B	b3030
yqiA	1.8462995237766873	11.0	3168783.0	acyl CoA esterase	b3031
cpdA	1.9261062081503715	11.0	3169364.0	3',5' cAMP phosphodiesterase	b3032
yqiB	1.9109606922156284	11.0	3170304.0	DUF1249 protein YqiB	b3033
nudF	2.0102924522909547	11.0	3170639.0	ADP-ribose pyrophosphatase	b3034	['ADPRDP']
tolC	1.7568675121483925	11.0	3171473.0	transport channel	b3035	['NOVBCNtpp', 'FEENTERtex', 'RFAMPtpp', 'INDOLEt2pp', 'FUSAtpp', 'CMtpp', 'MINCYCtpp', 'DOXRBCNtpp', 'TTRCYCtpp']
ygiB	1.7901329286806364	11.0	3173102.0	DUF1190 family protein	b3037
ygiC	1.8545325478241328	11.0	3174400.0	ATP-Grasp family ATPase	b3038
ygiD	1.9665749353448976	11.0	3174977.0	4,5- DOPA-extradiol-dioxygenase	b3039
zupT	1.777566909436434	11.0	3176448.0	zinc transporter	b3040	['MN2tpp', 'CU2tpp', 'ZN2tpp', 'FE2tpp', 'CD2tpp', 'COBALT2tpp']
ribB	1.8638828453111276	11.0	3177171.0	3,4-dihydroxy-2-butanone-4-phosphate synthase	b3041	['DB4PS']
yqiC	1.8320656418457588	11.0	3178198.0	BMFP family putative fusogenic protein	b3042
ygiL	2.0969150797362626	11.0	3178772.0	putative fimbrial-like adhesin protein	b3043
yqiH	1.9763850579844828	11.0	3183239.0	putative periplasmic pilin chaperone	b3047
yqiI	1.89627013764499	11.0	3184640.0	fimbrial protein	b3048
glgS	1.6368998095247886	11.0	3185152.0	motility and biofilm regulator	b3049
yqiJ	2.1479057491170317	11.0	3185566.0	DUF1449 family inner membrane protein	b3050
yqiK	2.188657001172029	11.0	3186688.0	PHB family membrane protein, function unknown	b3051
ibsD	1.815690719582213	11.0	3188124.0	toxic membrane protein	b4664
ibsE	1.6805606974749412	11.0	3188499.0	toxic membrane protein	b4666
hldE	1.982092802318588	11.0	3188678.0	heptose 7-phosphate kinase and heptose 1-phosphate adenyltransferase	b3052	['GMHEPK', 'GMHEPAT']
glnE	1.8426415590970415	11.0	3190159.0	fused deadenylyltransferase/adenylyltransferase for glutamine synthetase	b3053
ygiF	1.8258647200783793	11.0	3193022.0	inorganic triphosphatase	b3054
ygiM	1.9739998112773212	11.0	3194880.0	SH3 domain protein	b3055
cca	1.7281232578599344	11.0	3195249.0	fused tRNA nucleotidyl transferase/2'3'-cyclic phosphodiesterase/2'nucleotidase and phosphatase	b3056
bacA	1.715916501552561	11.0	3196928.0	undecaprenyl pyrophosphate phosphatase	b3057	['UDCPDP', 'UDCPDPpp']
folB	2.035383385776996	11.0	3197579.0	dihydroneopterin aldolase and dihydroneopterin triphosphate 2'-epimerase	b3058	['DHNPTE', 'DHNPA2r']
plsY	2.1168460731039294	11.0	3198052.0	putative glycerol-3-phosphate acyltransferase	b3059	['APG3PAT140', 'APG3PAT180', 'APG3PAT161', 'APG3PAT181', 'APG3PAT160', 'APG3PAT120', 'APG3PAT141']
ttdR	1.9960884729302566	11.0	3198976.0	transcriptional activator of ttdABT	b3060
ttdA	1.6723467154046698	11.0	3199821.0	L-tartrate dehydratase, alpha subunit	b3061	['TARTD']
ttdB	1.826507151417323	11.0	3201024.0	L-tartrate dehydratase, beta subunit	b3062	['TARTD']
ttdT	1.811307028031515	11.0	3201382.0	L-tartrate/succinate antiporte	b3063	['TARTRt7pp']
tsaD	1.6302093074556387	11.0	3203072.0	tRNA(ANN) t(6)A37 threonylcarbamoyladenosine modification protein; glycation binding protein	b3064
rpsU	2.0263159183597446	11.0	3204139.0	30S ribosomal subunit protein S21	b3065
dnaG	2.090045018374906	11.0	3204465.0	DNA primase	b3066
rpoD	1.928670006772327	11.0	3206405.0	RNA polymerase, sigma 70 (sigma D) factor	b3067
mug	1.8155330547510187	11.0	3208325.0	G/U mismatch-specific DNA glycosylase; xanthine DNA glycosylase	b3068
yqjH	1.7016306810379807	11.0	3209216.0	putative siderophore interacting protein	b3070
yqjI	1.7911316066802685	11.0	3210137.0	PadR family putative transcriptional regulator	b3071
aer	1.9673567793421372	11.0	3211264.0	fused signal transducer for aerotaxis sensory component/methyl accepting chemotaxis component	b3072
patA	1.5620302359523108	11.0	3212852.0	putrescine:2-oxoglutaric acid aminotransferase, PLP-dependent	b3073	['PTRCTA']
ygjH	1.9155850868956206	11.0	3214336.0	putative tRNA binding protein; putative tRNA corner chaperone	b3074
ebgR	1.659230486152959	11.0	3215360.0	transcriptional repressor	b3075
ebgA	1.8560408790502632	11.0	3215991.0	evolved beta-D-galactosidase, alpha subunit	b3076
ebgC	1.9601846812495942	11.0	3219456.0	evolved beta-D-galactosidase, beta subunit; cupin superfamily	b3077
ygjI	1.789491310499007	11.0	3219592.0	putative transporter	b3078
ygjJ	1.9378499229027644	11.0	3221504.0	putative periplasmic protein	b3079
ygjK	1.9468394748697102	11.0	3222246.0	alpha-glucosidase	b3080
fadH	1.798445614109343	11.0	3225023.0	2,4-dienoyl-CoA reductase, NADH and FMN-linked	b3081
higA	1.6977446246959997	11.0	3227086.0	antitoxinof the HigB-HigA toxin-antitoxin system	b3082
higB	2.000758127458168	11.0	3227648.0	mRNA interferase toxin of the HigB-HigA toxin-antitoxin system	b3083
rlmG	1.9756532497470287	11.0	3228097.0	23S rRNA m(2)G1835 methyltransferase, SAM-dependent	b3084
ygjP	1.8039993897017046	11.0	3229696.0	putative metal dependent hydrolase	b3085
ygjQ	1.8673171276380733	11.0	3229898.0	DUF218 superfamily protein	b3086
ygjR	2.3071430890372904	11.0	3230669.0	putative NAD(P)-dependent dehydrogenase	b3087
alx	1.876807176085983	11.0	3231938.0	putative membrane-bound redox modulator	b3088
sstT	1.8009509303050106	11.0	3233792.0	sodium:serine/threonine symporter	b3089	['THRt4pp', 'SERt4pp']
ygjV	1.7522631862415983	11.0	3234551.0	Imp-YgjV family inner membrane protein	b3090
uxaA	1.7517787009481058	11.0	3235840.0	altronate hydrolase	b3091	['ALTRH']
uxaC	1.8528422827308704	11.0	3236687.0	uronate isomerase	b3092	['GUI2', 'GUI1']
exuT	1.8405978105759901	11.0	3238462.0	hexuronate transporter	b3093	['GLCURt2rpp', 'GALURt2rpp']
exuR	2.036980919470101	11.0	3240010.0	hexuronate regulon transcriptional repressor; autorepressor	b3094
yqjA	1.9627655087956464	11.0	3241131.0	general envelope maintenance protein; DedA family inner membrane protein; putative multidrug efflux transporter	b3095
mzrA	1.996914829336111	11.0	3241984.0	modulator of EnvZ/OmpR regulon	b3096
yqjC	2.146978223683517	11.0	3242327.0	DUF1090 family putative periplasmic protein	b3097
yqjD	2.078785625921971	11.0	3243008.0	membrane-anchored ribosome-binding protein	b3098
yqjE	1.8467910668715861	11.0	3243041.0	DUF1469 family inner membrane protein	b3099
yqjK	1.9089494672337102	11.0	3243520.0	uncharacterized protein	b3100
yqjF	1.9189886936906637	11.0	3244032.0	putative quinol oxidase subunit	b3101
yqjG	2.2708600504373155	11.0	3244382.0	putative S-transferase	b3102
yhaH	1.8822729101102478	11.0	3245662.0	DUF805 family inner membrane protein	b3103
yhaI	1.7239833522294972	11.0	3246269.0	DUF805 family inner membrane protein	b3104
yhaJ	1.6111210907497906	11.0	3246676.0	LysR family putative transcriptional regulator	b3105
yhaK	1.864914680927657	11.0	3248128.0	redox-sensitive bicupin	b3106
yhaL	1.7922289641433575	11.0	3248401.0	uncharacterized protein	b3107
yhaM	1.887961567129448	11.0	3248699.0	putative L-serine dehydratase alpha chain	b4470
yhaO	1.8330942181786956	11.0	3250176.0	putative transporter	b3110
tdcG	1.7715104597618445	11.0	3252224.0	L-serine dehydratase 3, anaerobic	b4471	['SERD_L']
tdcF	2.2795541670845743	11.0	3253079.0	putative reactive intermediate deaminase	b3113
tdcE	1.8940345361367186	11.0	3253482.0	pyruvate formate-lyase 4/2-ketobutyrate formate-lyase	b3114	['OBTFL', 'PFL']
tdcD	2.0540254518949927	11.0	3256320.0	propionate kinase/acetate kinase C, anaerobic	b3115	['PPAKr', 'ACKr']
tdcC	2.074171252924063	11.0	3258368.0	L-threonine/L-serine transporter	b3116	['THRt2rpp', 'SERt2rpp']
tdcB	1.8813697930673863	11.0	3258397.0	L-threonine dehydratase, catabolic	b3117	['THRD_L']
tdcA	2.1603534524753583	11.0	3260416.0	tdc operon transcriptional activator	b3118
tdcR	1.7577592302666898	11.0	3260928.0	L-threonine dehydratase operon activator protein	b3119
yhaB	2.278093389910476	11.0	3261212.0	uncharacterized protein	b3120
yhaC	1.9320190399366162	11.0	3262464.0	pentapetide repeats-related protein	b3121
garK	1.8177633576323797	11.0	3264512.0	glycerate kinase I	b3124	['GLYCK2']
garR	1.7962454158519043	11.0	3265225.0	tartronate semialdehyde reductase	b3125	['TRSARr']
garL	1.9911886789124111	11.0	3266560.0	alpha-dehydro-beta-deoxy-D-glucarate aldolase	b3126	['GLCRAL']
garP	2.097720911631515	11.0	3266931.0	putative (D)-galactarate transporter	b3127	['GALCTt2rpp', 'GLCRt2rpp', 'GLYCAt2rpp']
garD	1.7303790875196499	11.0	3268640.0	D-galactarate dehydrogenase	b3128	['GALCTD']
prlF	1.9103768970447024	11.0	3270656.0	antitoxin of the SohA(PrlF)-YhaV toxin-antitoxin system	b3129
yhaV	1.9654695482659477	11.0	3270695.0	toxin of the SohB(PrlF)-YhaV toxin-antitoxin system	b3130
agaR	1.9729970092716167	11.0	3271214.0	transcriptional repressor of the aga regulon	b3131
kbaZ	1.9577250001663842	11.0	3272704.0	tagatose 6-phosphate aldolase 1, kbaZ subunit	b3132	['TGBPA']
agaV	1.949736617782402	11.0	3273575.0	N-acetylgalactosamine-specific enzyme IIB component of PTS	b3133
agaW	2.001172852462301	11.0	3274059.0	No_gene_product	b3134
agaA	1.9400288579292617	11.0	3274752.0	No_gene_product	b3135
agaS	1.8546947757163403	11.0	3275334.0	tagatose-6-phosphate ketose/aldose isomerase	b3136
kbaY	1.721801979679639	11.0	3276800.0	tagatose 6-phosphate aldolase 1, kbaY subunit	b3137	['TGBPA']
agaB	2.13632078178129	11.0	3277528.0	N-acetylgalactosamine-specific enzyme IIB component of PTS	b3138
agaC	2.022888193042469	11.0	3278043.0	N-acetylgalactosamine-specific enzyme IIC component of PTS	b3139
agaD	2.0328907465800725	11.0	3278848.0	N-acetylgalactosamine-specific enzyme IID component of PTS	b3140
agaI	2.097309781975235	11.0	3279628.0	galactosamine-6-phosphate isomerase	b3141
yraH	1.9540708895668208	11.0	3280896.0	putative fimbrial-like adhesin protein	b3142
yraI	2.0500189099338466	11.0	3281448.0	putative periplasmic pilin chaperone	b3143
yraJ	2.0851159697237405	11.0	3282172.0	putative outer membrane protein	b3144
yraK	2.4165497824393256	11.0	3284992.0	putative fimbrial-like adhesin protein	b3145
rsmI	1.7559409281906186	11.0	3285833.0	16S rRNA C1402 2'-O-ribose methyltransferase, SAM-dependent	b3146
lpoA	1.8973758635231806	11.0	3286758.0	OM lipoprotein stimulator of MrcA transpeptidase	b3147
yraN	2.073723890264216	11.0	3289088.0	UPF0102 family protein	b3148
diaA	2.19009758858523	11.0	3289167.0	DnaA initiator-associating factor for replication initiation	b3149
yraP	1.8246914575570812	11.0	3289767.0	outer membrane lipoprotein	b3150
yraQ	1.7763644112447878	11.0	3291136.0	putative inner membrane permease	b3151
yraR	1.7771590922314018	11.0	3291569.0	putative nucleoside-diphosphate-sugar epimerase	b3152
yhbO	2.141441753905775	11.0	3292332.0	stress-resistance protein	b3153
yhbP	1.6877621451700375	11.0	3293184.0	UPF0306 family protein	b3154
yhbQ	1.784221309887729	11.0	3293324.0	GIY-YIG nuclease superfamily protein	b3155
yhbS	1.8043619115584646	11.0	3293613.0	GNAT family putative N-acetyltransferase	b3156
yhbT	1.999598057516536	11.0	3294110.0	SCP-2 sterol transfer family protein	b3157
yhbU	1.7975296848785034	11.0	3295232.0	U32 peptidase family protein	b3158
yhbV	1.9696257897114309	11.0	3295847.0	U32 peptidase family protein	b3159
yhbW	1.9431171522333355	11.0	3297280.0	putative luciferase-like monooxygenase	b3160
mtr	1.7967317000203105	11.0	3297931.0	tryptophan transporter of high affinity	b3161	['TRPt2rpp', 'INDOLEt2rpp']
deaD	1.6581024684486623	11.0	3299329.0	ATP-dependent RNA helicase	b3162
yrbN	1.8527686494874946	11.0	3301248.0	uncharacterized protein	b4685
nlpI	2.1943386545297314	11.0	3301398.0	lipoprotein involved in osmotic sensitivity and filamentation	b3163
pnp	1.8103338481566915	11.0	3302391.0	polynucleotide phosphorylase/polyadenylase	b3164
rpsO	1.8946117277988541	11.0	3304960.0	30S ribosomal subunit protein S15	b3165
truB	1.9868856244061537	11.0	3305472.0	tRNA pseudouridine synthase B: tRNA pseudouridine(55) synthase and putative tmRNA pseudouridine(342) synthase	b3166
rbfA	1.980846479206278	11.0	3306135.0	30s ribosome binding factor	b3167
infB	1.9922455771920269	11.0	3306700.0	translation initiation factor IF-2	b3168
nusA	1.9875195016688676	11.0	3309568.0	transcription termination/antitermination L factor	b3169
rimP	2.0742540321005016	11.0	3310912.0	ribosome maturation factor for 30S subunits	b3170
argG	1.966165612157652	11.0	3311995.0	argininosuccinate synthetase	b3172	['ARGSS']
yhbX	2.2115084029648764	11.0	3313346.0	putative EptAB family phosphoethanolamine transferase, inner membrane protein	b3173
secG	2.008175128689716	11.0	3315712.0	preprotein translocase membrane subunit	b3175
glmM	1.816441773832541	11.0	3316091.0	phosphoglucosamine mutase	b3176	['PGAMT']
folP	1.9862290712766435	11.0	3317760.0	7,8-dihydropteroate synthase	b3177	['DHPS2']
ftsH	2.0576470805987443	11.0	3318359.0	protease, ATP-dependent zinc-metallo	b3178
rlmE	2.5622682313936553	11.0	3320393.0	23S rRNA U2552 2'-O-ribose methyltransferase, SAM-dependent	b3179
yhbY	1.8458318225299688	11.0	3321344.0	RNA binding protein associated with pre-50S ribosomal subunits	b3180
greA	2.0069004789179874	11.0	3321856.0	transcript cleavage factor	b3181
dacB	1.6301128991338742	11.0	3322321.0	D-alanyl-D-alanine carboxypeptidase	b3182	['MDDEP3pp', 'MDDCP4pp', 'MDDCP2pp', 'MDDCP3pp', 'MDDEP2pp', 'MDDCP5pp', 'MDDEP4pp', 'MDDEP1pp', 'MDDCP1pp']
obgE	1.893738152112309	11.0	3323940.0	GTPase involved in cell partioning and DNA repair	b3183
yhbE	1.716131184442029	11.0	3325952.0	EamA family inner membrane putative transporter	b3184
rpmA	1.7339841945871186	11.0	3326464.0	50S ribosomal subunit protein L27	b3185
rplU	1.817374354743896	11.0	3326498.0	50S ribosomal subunit protein L21	b3186
ispB	1.7073940282428954	11.0	3328000.0	octaprenyl diphosphate synthase	b3187	['OCTDPS']
sfsB	2.0043365690119916	11.0	3328512.0	malPQ operon transcriptional activator	b3188
murA	1.7891541196673846	11.0	3328593.0	UDP-N-acetylglucosamine 1-carboxyvinyltransferase	b3189	['UAGCVT']
ibaG	2.0999227826525866	11.0	3330048.0	acid stress protein; putative BolA family transcriptional regulator	b3190
mlaB	2.1258022736220106	11.0	3330560.0	ABC transporter maintaining OM lipid asymmetry, cytoplasmic STAS component	b3191
mlaC	2.063435078476198	11.0	3330614.0	ABC transporter maintaining OM lipid asymmetry, periplasmic binding protein	b3192
mlaD	1.8022852917920245	11.0	3331268.0	OM lipid asymmetry maintenance protein; membrane-anchored ABC family periplasmic binding protein	b3193
mlaE	1.6491535955799537	11.0	3332096.0	ABC transporter maintaining OM lipid asymmetry, inner membrane permease protein	b3194
mlaF	2.0194360591225666	11.0	3332614.0	ABC transporter maintaining OM lipid asymmetry, ATP-binding protein	b3195
yrbG	2.1154684943668056	11.0	3334144.0	putative calcium/sodium:proton antiporter	b3196	['CAt6pp']
kdsD	2.237238076530579	11.0	3334624.0	D-arabinose 5-phosphate isomerase	b3197	['A5PISO']
kdsC	2.006598757372634	11.0	3336192.0	3-deoxy-D-manno-octulosonate 8-phosphate phosphatase	b3198	['KDOPP']
lptC	1.9614471636157607	11.0	3336194.0	periplasmic membrane-anchored LPS-binding protein; LPS export protein	b3199	['ECA4COLIPAabctex', 'CLIPAabctex', 'O16A4COLIPAabctex', 'ACOLIPAabctex', 'ENLIPAabctex', 'LIPAabctex', 'COLIPAabctex', 'K2L4Aabctex', 'COLIPAPabctex']
lptA	2.179884854584637	11.0	3336738.0	lipopolysaccharide export ABC transporter periplasmic binding protein; Lipid A binding protein; LPS export and assembly protein	b3200	['ECA4COLIPAabctex', 'CLIPAabctex', 'O16A4COLIPAabctex', 'ACOLIPAabctex', 'ENLIPAabctex', 'LIPAabctex', 'COLIPAabctex', 'K2L4Aabctex', 'COLIPAPabctex']
lptB	2.0794073940846594	11.0	3337302.0	lipopolysaccharide export ABC transporter ATPase	b3201	['ECA4COLIPAabctex', 'CLIPAabctex', 'O16A4COLIPAabctex', 'ACOLIPAabctex', 'ENLIPAabctex', 'LIPAabctex', 'COLIPAabctex', 'K2L4Aabctex', 'COLIPAPabctex']
rpoN	2.013149852599592	11.0	3338075.0	RNA polymerase, sigma 54 (sigma N) factor	b3202
hpf	2.077941296523966	11.0	3339776.0	ribosome hibernation promoting factor HPF; stabilizes 100S dimers	b3203
ptsN	2.249582961642216	11.0	3340288.0	sugar-specific enzyme IIA component of PTS	b3204
yhbJ	2.035731946586641	11.0	3340473.0	adaptor protein for GlmZ/GlmY sRNA decay, glucosamine-6-phosphate-regulated; NTPase	b3205
npr	1.7386827113173973	11.0	3341324.0	phosphohistidinoprotein-hexose phosphotransferase component of N-regulated PTS system (Npr)	b3206
yrbL	2.018300061853993	11.0	3342336.0	Mg(2+)-starvation-stimulated protein	b3207
mtgA	1.976236432974368	11.0	3342439.0	biosynthetic peptidoglycan transglycosylase	b3208
elbB	1.8357707719692606	11.0	3343164.0	isoprenoid biosynthesis protein with amidotransferase-like domain	b3209
arcB	1.9342388570044955	11.0	3344047.0	aerobic respiration control sensor histidine protein kinase, cognate to two-component response regulators ArcA and RssB	b3210
yhcC	1.8230335413196186	11.0	3346479.0	putative Fe-S oxidoreductase, Radical SAM superfamily protein	b3211
gltD	1.9161318836188301	11.0	3352556.0	glutamate synthase, 4Fe-4S protein, small subunit	b3213	['GLUSy']
gltF	1.9899379162746385	11.0	3354624.0	periplasmic protein	b3214
yhcA	2.354603627779664	11.0	3355470.0	putative periplasmic chaperone protein	b3215
yhcD	2.069996149486152	11.0	3356165.0	putative outer membrane fimbrial subunit usher protein	b3216
yhcF	1.5284846745989575	11.0	3360768.0	putative transcriptional regulator	b3219
nanA	1.4968661282411129	12.0	3366912.0	N-acetylneuraminate lyase	b3225	['ACNML']
yhcM	1.513440049816353	13.0	3373056.0
yhcB	1.4018147797975566	13.0	3373549.0	DUF1043 family inner membrane-anchored protein	b3233
argR	1.4819085334602415	13.0	3378061.0	l-arginine-responsive arginine metabolism regulon transcriptional regulator	b3237
yhcO	1.512887367149296	13.0	3379215.0	putative barnase inhibitor	b3239
aaeA	1.422546256912255	13.0	3381552.0	p-hydroxybenzoic acid efflux system component	b3241
aaeX	1.6596250602470544	13.0	3382492.0	DUF1656 family putative inner membrane efflux pump associated protein	b3242
yhdE	1.360643398017393	13.0	3391488.0	dTTP/UTP pyrophosphatase; m(5)UTP/m(5)CTP/pseudo-UTP pyrophosphatase	b3248
mreD	1.4632761056323578	13.0	3391745.0	cell wall structural complex MreBCD transmembrane component MreD	b3249
yrdF	1.3664995203189	13.0	3397853.0	No_gene_product	b4697
yrdE	1.5714770426802604	13.0	3397996.0	No_gene_product	b4646
yhdT	1.4073635548838708	13.0	3400733.0	DUF997 family putative inner membrane protein	b3257
yhdU	1.478055988288833	14.0	3405979.0	putative membrane protein	b3263
acrS	1.4504237029702813	14.0	3406161.0	acrAB operon transcriptional repressor	b3264
acrE	1.510738460686696	14.0	3407872.0	cytoplasmic membrane lipoprotein	b3265	['INDOLEt2pp']
yhdW	1.5767292209209527	14.0	3412400.0	No_gene_product	b3268
yhdZ	1.477786676103149	14.0	3416064.0	putative amino acid ABC transporter ATPase	b3271
yrdA	1.5046910569782677	14.0	3422594.0	bacterial transferase hexapeptide domain protein	b3279
yrdB	1.8064843505686814	14.0	3423232.0	DUF1488 family protein	b3280
aroE	1.5518445236026535	14.0	3423378.0	dehydroshikimate reductase, NAD(P)-binding	b3281	['SHK3Dr']
smg	1.4547015501660323	14.0	3425349.0	DUF494 family putative periplasmic protein	b3284
smf	1.4684281328170021	14.0	3426304.0	DNA recombination-mediator A family protein	b4473
def	1.4577025185132721	14.0	3427048.0	peptide deformylase	b3287
fmt	1.3907141480057694	14.0	3428352.0	10-formyltetrahydrofolate:L-methionyl-tRNA(fMet) N-formyltransferase	b3288	['FMETTRS']
rsmB	1.473780338064279	14.0	3428565.0	16S rRNA m(5)C967 methyltransferase, SAM-dependent	b3289
arfA	1.6888254509011433	14.0	3431936.0	alternate ribosome-rescue factor A	b4550
rpoA	1.5096266985327598	14.0	3433398.0	RNA polymerase, alpha subunit	b3295
rpsK	1.5572600424167136	14.0	3435067.0	30S ribosomal subunit protein S11	b3297
secY	1.3648115086530397	14.0	3436544.0	preprotein translocase membrane subunit	b3300
rplR	1.521946632375525	14.0	3438602.0	50S ribosomal subunit protein L18	b3304
rplF	1.496288597380249	14.0	3438965.0	50S ribosomal subunit protein L6	b3305
rpsH	1.7601044961027568	14.0	3439511.0	30S ribosomal subunit protein S8	b3306
rpsN	1.4221305944390794	14.0	3440128.0	30S ribosomal subunit protein S14	b3307
rplX	1.6363511570430653	14.0	3440811.0	50S ribosomal subunit protein L24	b3309
rplN	1.522469008730632	14.0	3441136.0	50S ribosomal subunit protein L14	b3310
rpsQ	1.4994842287456116	14.0	3441672.0	30S ribosomal subunit protein S17	b3311
rpsC	1.5702215931107155	14.0	3442688.0	30S ribosomal subunit protein S3	b3314
rplV	1.600710359579552	14.0	3443259.0	50S ribosomal subunit protein L22	b3315
rplB	1.5258425874504031	14.0	3443901.0	50S ribosomal subunit protein L2	b3317
rplW	1.616886963727839	14.0	3444740.0	50S ribosomal subunit protein L23	b3318
rplC	1.440444345649988	14.0	3445655.0	50S ribosomal subunit protein L3	b3320
rpsJ	1.484014592730616	14.0	3446317.0	30S ribosomal subunit protein S10	b3321
gspB	1.660495112703278	14.0	3446866.0	part of gsp divergon involved in type II protein secretion	b3322
gspC	1.4279336097491266	14.0	3448936.0	general secretory pathway component, cryptic	b3324
gspG	1.3880614271640248	14.0	3454381.0	pseudopilin, cryptic, general secretion pathway	b3328
gspI	1.5031968790551355	14.0	3455332.0	general secretory pathway component, cryptic	b3330
gspJ	1.4828568134490683	14.0	3455702.0	putative general secretory pathway component, cryptic	b3331
gspK	1.4161728441901713	14.0	3457024.0	general secretory pathway component, cryptic	b3332
gspL	1.539407019670424	14.0	3457280.0	general secretory pathway component, cryptic	b3333
bfr	1.4865858539769934	14.0	3459607.0	bacterioferritin, iron storage and detoxification protein	b3336
fusA	1.4304048041870359	14.0	3465216.0	protein chain elongation factor EF-G, GTP-binding	b3340
rpsG	1.513540836034686	14.0	3467264.0	30S ribosomal subunit protein S7	b3341
rpsL	1.661695785092867	14.0	3467536.0	30S ribosomal subunit protein S12	b3342
yheO	1.4025534408422324	14.0	3469312.0	putative PAS domain-containing DNA-binding transcriptional regulator	b3346
fkpA	1.5293058101965094	14.0	3469965.0	FKBP-type peptidyl-prolyl cis-trans isomerase (rotamase)	b3347
yhfA	1.4622520493444144	15.0	3478772.0	OsmC family protein	b3356
crp	1.5916857153093353	15.0	3479552.0	cAMP-activated global transcription factor, mediator of catabolite repression	b3357
yhfG	1.5106285771187145	15.0	3484811.0	putative antitoxin for Fic	b3362
tsgA	1.489512139015565	15.0	3485926.0	putative transporter	b3364
nirD	1.495073396163978	15.0	3489909.0	nitrite reductase (NADH) small subunit	b3366	['NTRIR2x']
frlC	1.5028310853404625	16.0	3495936.0	fructoselysine 3-epimerase	b4474	['FRULYSE']
yhfS	1.3748330970727218	16.0	3498293.0	FNR-regulated pyridoxal phosphate-dependent aminotransferase family protein	b3376
yhfT	1.4083274092917926	16.0	3500032.0	inner membrane protein	b3377
yhfU	1.4608494106349732	16.0	3500706.0	DUF2620 family protein	b3378
hofO	1.535849740581871	17.0	3514368.0	DNA catabolic protein	b3393
hslO	1.53893497656907	18.0	3523132.0	heat shock protein Hsp33	b3401
greB	1.4598207968920558	18.0	3530170.0	transcript cleavage factor	b3406
feoC	1.4990783554292866	18.0	3536086.0	putative DNA-binding transcriptional regulator	b3410
yhgA	1.531270051986722	18.0	3536896.0	transposase_31 family protein	b3411
gntT	1.4586360062224428	18.0	3540992.0	gluconate transporter, high-affinity GNT I system	b3415	['GLCNt2rpp']
malT	1.458725655717565	18.0	3547136.0	mal regulon transcriptional activator	b3418
asd	1.375256217031109	19.0	3567616.0	aspartate-semialdehyde dehydrogenase, NAD(P)-binding	b3433	['ASAD']
gntK	1.4818019101564672	19.0	3570424.0	gluconate kinase 2	b3437	['GNK']
yhhY	1.3736486927147553	19.0	3574497.0	aminoacyl nucleotide detoxifying acetyltransferase	b3441
livJ	1.5168200169821282	20.0	3592192.0	branched-chain amino acid ABC transporter periplasmic binding protein	b3460	['LEUabcpp', 'THRabcpp', 'ILEabcpp', 'ALAabcpp', 'VALabcpp']
rpoH	1.3936523139911405	20.0	3593288.0	RNA polymerase, sigma 32 (sigma H) factor	b3461
yhhM	1.3659551671322372	21.0	3598610.0	DUF2500 family protein	b3467
yhhN	1.5315525061048163	21.0	3599110.0	TMEM86 family putative inner membrane protein	b3468
nikR	1.5387267264046014	22.0	3611947.0	transcriptional repressor, Ni-binding	b3481
yhhH	1.4512797840843024	22.0	3616768.0	putative NTF2 fold immunity protein for polymorphic toxin RhsB	b3483
yhhI	1.515701970069255	22.0	3618816.0	putative transposase	b3484
yhiL	1.4790411250793605	22.0	3626211.0	No_gene_product	b4660
yhiN	1.348044304695856	22.0	3629567.0	putative oxidoreductase	b3492
uspB	1.5119200612334218	22.0	3632744.0	universal stress (ethanol tolerance) protein B	b3494
uspA	1.5097810260191171	22.0	3633470.0	universal stress global response regulator	b3495
dtpB	1.5260409349146804	22.0	3634221.0	dipeptide and tripeptide permease B	b3496	['LALADGLUtpp', 'LALALGLUtpp']
arsB	1.4619005811256642	23.0	3643392.0	arsenite/antimonite transporter	b3502	['ASO3t8pp']
yicT	1.565328181823926	24.0	3829784.0	No_gene_product	b4653
yiiF	1.4300891322840175	25.0	4073110.0	putative thymol sensitivity protein, CopG family putative transcriptional regulator	b3890
