# Supplementary material for: The genetic basis for adaptation of model-designed syntrophic co-cultures
Source: PLoS Comput Biol. 2019 Mar 1;15(3):e1006213. doi: 10.1371/journal.pcbi.1006213 (PMC6415869; doi:10.1371/journal.pcbi.1006213)
Supplement: S4 Data — Genes with read coverage meeting the duplication criteria. Separate spreadsheets are provided for all samples using the mutant pair, ale number, flask number, isolate number, and replicate number to identify each sample. (ZIP) [file pcbi.1006213.s004.zip › S4_Data/hisD_gltB_8_7_0_1_genes.csv]

	Multiplicity	Group Number	Start Position	Product	Gene	iJO1366 Reactions
ykgS	2.0092001710045726	1.0	286208.0	No_gene_product	b4688
ykgR	1.7632676635347324	2.0	308851.0	uncharacterized protein	b4671
ybcK	1.4322759810449486	3.0	565248.0	DLP12 prophage; putative recombinase	b0544
ariR	1.410545205266285	4.0	1211904.0	RcsB connector protein for regulation of biofilm and acid-resistance	b1166
ymgC	1.4544020595870806	4.0	1212416.0	Blue light, low temperature and stress induced protein	b1167
ldrA	1.9315369770459334	5.0	1264640.0	toxic polypeptide, small	b4419
ldrC	1.8679110937634882	5.0	1265693.0	toxic polypeptide, small	b4423
ydaQ	1.364163077477138	6.0	1407493.0	Rac prophage; conserved protein	b1346
tfaR	1.5702595980524314	7.0	1426667.0	Rac prophage; putative tail fiber assembly protein	b1373
ynbG	1.6297255070483483	8.0	1459456.0	uncharacterized protein	b4674
ydbC	1.4565769047866954	8.0	1468477.0	putative NAD(P)-binding oxidoreductase	b1406
ydbD	1.6739889372954087	8.0	1469400.0	PF10971 family putative periplasmic methylglyoxal resistance protein	b1407
ynbA	1.5823039633404383	8.0	1471877.0	inner membrane protein	b1408
ynbB	1.8015378982301111	8.0	1472512.0	putative CDP-diglyceride synthase	b1409
ynbC	1.593099324128867	8.0	1474560.0	putative esterase	b1410
ynbD	1.6917118162501898	8.0	1475165.0	putative phosphatase inner membrane protein	b1411
azoR	1.589955663382616	8.0	1476608.0	NADH-azoreductase, FMN-dependent	b1412
hrpA	1.6243357234729123	8.0	1477317.0	putative ATP-dependent helicase	b1413
ydcF	1.643311202680678	8.0	1481491.0	DUF218 superfamily protein, SAM-binding	b1414
aldA	1.7091050273593367	8.0	1482752.0	aldehyde dehydrogenase A, NAD-linked	b1415	['GCALDD', 'LCADi']
gapC	1.593733730379036	8.0	1484800.0	No_gene_product	b4493
cybB	1.5797665913413361	8.0	1485158.0	cytochrome b561	b1418
ydcA	2.0978882491210897	8.0	1485933.0	putative periplasmic protein	b1419
hokB	1.5847500489764115	8.0	1486178.0	toxic polypeptide, small	b4428
mokB	1.6271155761376495	8.0	1486336.0	regulatory peptide	b1420
trg	1.7245459902201112	8.0	1486726.0	methyl-accepting chemotaxis protein III, ribose and galactose sensor receptor	b1421
ydcI	1.6326478235120654	8.0	1488896.0	putative DNA-binding transcriptional regulator	b1422
ydcJ	1.4782626005053963	8.0	1489544.0	putative metalloenzyme	b1423
opgD	1.5926037635194408	8.0	1491112.0	OPG biosynthetic periplasmic protein	b1424
ydcH	1.7132432961907154	8.0	1492992.0	DUF465 family protein	b1426
rimL	1.7492807205973036	8.0	1493194.0	ribosomal-protein-L7/L12-serine acetyltransferase	b1427
ydcK	1.6512451952582277	8.0	1493725.0	uncharacterized protein	b1428
tehA	1.6316843937088485	8.0	1495040.0	potassium-tellurite ethidium and proflavin transporter	b1429
tehB	1.6215743714713906	8.0	1495818.0	tellurite, selenium methyltransferase, SAM-dependent; tellurite, selenium resistance protein	b1430
ydcL	1.7046420064896215	8.0	1497088.0	lipoprotein	b1431
insP	1.5195205865218075	8.0	1497474.0	No_gene_product	b4578
insQ	1.6445890921317616	8.0	1497973.0	IS609 transposase B	b1432
ydcO	1.6440750885805313	8.0	1499161.0	BenE family inner membrane putative transporter	b1433
ydcN	1.6513773331026202	8.0	1500428.0	putative DNA-binding transcriptional regulator	b1434
ydcP	1.5399865089246974	8.0	1501037.0	putative peptidase	b1435
yncJ	1.5401615459120843	8.0	1503232.0	uncharacterized protein	b1436
hicA	1.4414852862385772	8.0	1503542.0	mRNA interferase toxin of the HicAB toxin-antitoxin system	b4532
hicB	1.7357953727358177	8.0	1503764.0	antitoxin for the HicAB toxin-antitoxin system	b1438
ydcR	1.5557420197725769	8.0	1504259.0	putative DNA-binding transcriptional regulator and putative aminotransferase	b1439
ydcS	1.6148510798006745	8.0	1505910.0	putative ABC transporter periplasmic binding protein	b1440	['SPMDabcpp', 'PTRCabcpp']
ydcT	1.6460821314731797	8.0	1507328.0	putative ABC transporter ATPase	b1441	['SPMDabcpp', 'PTRCabcpp']
ydcU	1.5453073389173362	8.0	1508087.0	putative ABC transporter permease	b1442	['SPMDabcpp', 'PTRCabcpp']
ydcV	1.4676877934019914	8.0	1509376.0	putative ABC transporter permease	b1443	['SPMDabcpp', 'PTRCabcpp']
patD	1.5116791115954018	8.0	1509834.0	gamma-aminobutyraldehyde dehydrogenase	b1444	['ABUTD']
yncL	1.9355459249763312	8.0	1511424.0	stress-induced small inner membrane enterobacterial protein	b4598
ydcX	1.6383263604502418	8.0	1511645.0	DUF2566 family protein	b1445
ydcY	1.7531139247391891	8.0	1511936.0	DUF2526 family protein	b1446
ydcZ	1.4964393921147936	8.0	1512138.0	DUF606 family inner membrane protein	b1447
mnaT	1.4685352606704698	8.0	1512584.0	methionine N-acyltransferase; L-amino acid N-acyltransferase	b1448
tfaQ	1.5512042072620493	9.0	1628566.0	Qin prophage; putative tail fibre assembly protein	b1546
wbbK	1.9095004181549797	10.0	2097152.0	lipopolysaccharide biosynthesis protein	b2032	['O16GLCT1']
wbbJ	1.5511260895604417	10.0	2097974.0	putative lipopolysaccharide biosynthesis O-acetyl transferase	b2033	['O16AT']
wbbI	1.8512314324200956	10.0	2099200.0	d-Galf:alpha-d-Glc beta-1,6-galactofuranosyltransferase	b2034	['O16GALFT']
wbbH	2.034879336930815	10.0	2099540.0	O-antigen polymerase	b2035	['O16AP2pp', 'O16AP1pp', 'O16AP3pp']
glf	1.665372072236426	10.0	2101248.0	UDP-galactopyranose mutase, FAD/NAD(P)-binding	b2036	['UDPGALM']
wzxB	1.6198487362787022	10.0	2101817.0	putative polisoprenol-linked O-antigen transporter	b2037	['O16AUNDtpp']
rfbC	1.743946581068685	10.0	2103296.0	dTDP-4-deoxyrhamnose-3,5-epimerase	b2038	['TDPDRE']
rfbA	1.497947748876598	10.0	2103618.0	glucose-1-phosphate thymidylyltransferase	b2039	['G1PTT']
rfbD	1.515289206641723	10.0	2105344.0	dTDP-L-rhamnose synthase, NAD(P)-dependent dTDP-4-dehydrorhamnose reductase subunit	b2040	['TDPDRR']
rfbB	1.6104096020673295	10.0	2105456.0	dTDP-glucose 4,6 dehydratase, NAD(P)-binding	b2041	['TDPGDH']
wcaM	1.3939024349512399	10.0	2107982.0	colanic acid biosynthesis protein	b2043
wcaH	1.495324645948341	11.0	2119680.0	GDP-mannose mannosyl hydrolase	b2051	['GDPMNH']
wcaD	1.5660850295576423	11.0	2123776.0	putative colanic acid polymerase	b2056
wzb	1.5083989890374776	11.0	2129135.0	colanic acid production protein-tyrosine-phosphatase; Wzc-P dephosphorylase	b2061
wza	1.4993329132424178	11.0	2129920.0	colanic acid export protein; outer membrane auxillary lipoprotein	b2062
dcd	1.3788434439479027	11.0	2135114.0	deoxycytidine triphosphate deaminase; dCTP deaminase	b2065	['DCTPD']
udk	1.5899654279662379	11.0	2136064.0	uridine/cytidine kinase	b2066	['URIK2', 'CYTDK2']
alkA	1.4462591537055232	11.0	2140172.0	3-methyl-adenine DNA glycosylase II	b2068
yegD	1.387320216610747	11.0	2142208.0	Hsp70 chaperone family protein	b2069
yegI	1.4208640822313687	11.0	2142519.0	protein kinase-related putative non-specific DNA-binding protein	b2070
yegJ	1.4919534012140772	11.0	2144665.0	uncharacterized protein	b2071
yegK	1.3527740131424861	11.0	2145191.0	ser/thr phosphatase-related protein	b2072
yegL	1.3802161119855272	11.0	2146304.0	VMA domain protein	b2073
ibsA	1.8144239691179207	11.0	2146829.0	toxic membrane protein	b4667
ibsB	1.5858281769087972	11.0	2147200.0	toxic membrane protein	b4668
yegP	1.4891057086749695	12.0	2158669.0	UPF0339 family protein	b2080
yegQ	1.3742698572010563	12.0	2159148.0	putative peptidase	b2081
yegR	1.8388553713318516	12.0	2161664.0	uncharacterized protein	b2085
gatD	1.520885350612271	12.0	2165313.0	galactitol-1-phosphate dehydrogenase, Zn-dependent and NAD(P)-binding	b2091	['GLTPD']
gatB	1.663649411300984	12.0	2167808.0	galactitol-specific enzyme IIB component of PTS	b2093	['GALTptspp']
gatA	1.562539055768526	12.0	2168075.0	galactitol-specific enzyme IIA component of PTS	b2094	['GALTptspp']
gatY	1.4708060837587442	12.0	2169828.0	D-tagatose 1,6-bisphosphate aldolase 2, catalytic subunit	b2096	['TGBPA']
fbaB	1.4383844321852228	12.0	2170990.0	fructose-bisphosphate aldolase class I	b2097	['FBA']
yegU	1.4312789522783844	12.0	2173573.0	ADP-ribosylglycohydrolase family protein	b2099
yegW	1.443856952866158	12.0	2175513.0	putative DNA-binding transcriptional regulator	b2101
thiD	1.4021756727983283	12.0	2177194.0	hydroxy-methylpyrimidine kinase and hydroxy-phosphomethylpyrimidine kinase	b2103	['HMPK1', 'PMPK']
rcnR	1.4172661237838227	12.0	2179072.0	transcriptional repressor of rcnA	b2105
rcnA	1.533770339036402	12.0	2179395.0	membrane protein conferring nickel and cobalt resistance	b2106
yehA	1.6809468068327829	12.0	2181120.0	putative fimbrial-like adhesin protein	b2108
yehC	1.5406516217420343	12.0	2184404.0	putative periplasmic pilin chaperone	b2110
yehD	1.6975704603680082	12.0	2185216.0	putative fimbrial-like adhesin protein	b2111
yehE	1.6265377593460342	12.0	2186240.0	DUF2574 family protein	b2112
mrp	1.430722564621467	12.0	2187264.0	antiporter inner membrane protein	b2113
metG	1.3887737223321857	12.0	2187778.0	methionyl-tRNA synthetase	b2114	['METTRS']
yehK	1.669322990197311	12.0	2197504.0	uncharacterized protein	b4541
yehL	1.4744036235962357	12.0	2198074.0	putative hexameric AAA+ MoxR family ATPase	b2119
yehM	1.4198291458648418	12.0	2199173.0	uncharacterized protein	b2120
yehR	1.4126679324674385	12.0	2204703.0	lipoprotein, DUF1307 family	b2123
yehT	1.4977688109768739	12.0	2205721.0	putative response regulator in two-component system withYehU	b2125
yehY	1.465590420530497	13.0	2211840.0	putative ABC transporter permease	b2130	['CHLabcpp', 'GLYBabcpp']
osmF	1.4578066240107224	13.0	2212042.0	putative ABC transporter periplasmic binding protein	b2131	['CHLabcpp', 'GLYBabcpp']
yohP	1.9548886368801408	14.0	2222464.0	uncharacterized protein	b4679
dusC	1.4974574586304623	14.0	2222916.0	tRNA-dihydrouridine synthase C	b2140
cdd	1.5725982680435924	14.0	2226176.0	cytidine/deoxycytidine deaminase	b2143	['CYTD', 'DCYTD']
sanA	1.4906561614229419	14.0	2226356.0	DUF218 superfamily vancomycin high temperature exclusion protein	b2144
yeiS	1.6067863305035024	14.0	2227200.0	DUF2542 family protein	b2145
preA	1.5026134481470066	14.0	2228743.0	dihydropyrimidine dehydrogenase, NADH-dependent, subunit C	b2147	['DURADx']
mglA	1.4247153574917015	14.0	2231247.0	methyl-galactoside ABC transporter ATPase	b2149	['GLCabcpp', 'GALabcpp']
galS	1.5244094383346698	14.0	2234368.0	galactose- and fucose-inducible galactose regulon transcriptional isorepressor; mgl operon transcriptional repressor; autorepressor	b2151
yeiG	1.4874184110375317	14.0	2237388.0	S-formylglutathione hydrolase	b2154	['SFGTHi']
yeiE	1.3791836561393314	14.0	2242560.0	putative DNA-binding transcriptional regulator	b2157
yeiH	1.439248516865142	14.0	2243195.0	UPF0324 family inner membrane protein	b2158
nfo	1.417371544218588	14.0	2244608.0	endonuclease IV with intrinsic 3'-5' exonuclease activity	b2159
yeiI	1.487741845449439	14.0	2245178.0	putative kinase	b2160
nupX	1.4306203752103088	14.0	2246656.0	nucleoside permease	b2161
yeiL	1.6550912139534117	14.0	2248833.0	putative transcriptional regulator	b2163
psuG	1.3931158098834675	14.0	2250907.0	pseudouridine 5'-phosphate glycosidase	b2165
psuK	1.4332182420674173	14.0	2251833.0	pseudouridine kinase	b2166
fruB	1.4388167977321498	14.0	2256896.0	fused fructose-specific PTS enzymes: IIA component/HPr component	b2169	['FRUptspp']
yeiW	1.3814758497033146	14.0	2258519.0	UPF0153 cysteine cluster protein	b4502
yeiP	1.510738952565168	14.0	2258944.0	elongation factor P-like protein	b2171
mepS	1.5125372578688563	14.0	2263457.0	murein DD-endopeptidase, space-maker hydrolase, mutational suppressor of prc thermosensitivity, outer membrane lipoprotein, weak murein LD-carboxypeptidase	b2175
yejE	1.4135455113498274	14.0	2269184.0	microcin C ABC transporter permease	b2179
yejF	1.4157095752689972	14.0	2269778.0	microcin C ABC transporter ATPase	b2180
yejG	1.368111675653745	14.0	2271371.0	uncharacterized protein	b2181
bcr	1.4179929296557496	14.0	2272048.0	bicyclomycin/cysteine/sulfonamide efflux transporter	b2182
rsuA	1.4838636925824726	14.0	2273280.0	16S rRNA pseudouridine(516) synthase	b2183
rplY	1.4355436772429448	14.0	2275995.0	50S ribosomal subunit protein L25	b2185
yejK	1.5301618492310665	14.0	2277376.0	spermidine nucleoid-associated protein	b2186
yejL	1.5256327006839423	14.0	2277607.0	UPF0352 family protein	b2187
yejM	1.4433322902654022	14.0	2277854.0	essential inner membrane DUF3413 domain-containing protein; lipid A production and membrane permeability factor	b2188
narP	1.7387051446948913	14.0	2283978.0	response regulator in two-component regulatory system with NarQ	b2193
ccmH	1.7521854669885593	14.0	2285568.0	heme lyase, CcmH subunit	b2194
dsbE	1.55068275201616	14.0	2285885.0	periplasmic thioredoxin of cytochrome c-type biogenesis	b2195
ccmF	1.6171722357511427	14.0	2286439.0	heme lyase, CcmF subunit	b2196
ccmE	1.6250593738120582	14.0	2288379.0	periplasmic heme chaperone	b2197	['PHEMEabcpp']
ccmD	1.6846005640649595	14.0	2288855.0	cytochrome c biogenesis protein; heme export ABC transporter holo-CcmE release factor	b2198	['PHEMEabcpp']
ccmC	1.7219740340910628	14.0	2289664.0	heme export ABC transporter permease; CcmE-interacting protein	b2199	['PHEMEabcpp']
ccmB	1.7384099627489629	14.0	2289840.0	heme export ABC transporter permease	b2200	['PHEMEabcpp']
ccmA	1.5514628490640106	14.0	2290499.0	heme export ABC transporter ATPase	b2201	['PHEMEabcpp']
napC	1.5618876578132062	14.0	2291712.0	quinol dehydrogenase, electron source for NapAB	b2202	['NO3R2bpp', 'NO3R1bpp']
napB	1.6567145439540842	14.0	2291747.0	nitrate reductase, small, cytochrome C550 subunit, periplasmic	b2203	['NO3R2bpp', 'NO3R1bpp']
napH	1.786546693563207	14.0	2292193.0	ferredoxin-type protein	b2204	['NO3R1bpp']
napG	1.6875307336026455	14.0	2293043.0	ferredoxin-type protein	b2205	['NO3R1bpp']
napA	1.7560287028900463	14.0	2293760.0	nitrate reductase, periplasmic, large subunit	b2206	['NO3R2bpp', 'NO3R1bpp']
napD	1.7037911139735895	14.0	2296320.0	assembly protein for periplasmic nitrate reductase	b2207
napF	1.7215574544792123	14.0	2296481.0	ferredoxin-type protein, role in electron transfer to periplasmic nitrate reductase NapA	b2208
eco	1.4877203389567546	14.0	2297856.0	ecotin, a serine protease inhibitor	b2209
mqo	1.6157113100172966	14.0	2298586.0	malate dehydrogenase, FAD/NAD(P)-binding domain	b2210	['MDH3', 'MDH2']
yojI	1.6371912790359466	14.0	2301952.0	microcin J25 efflux ABC transporter permease/ATPase	b2211
alkB	1.5822585060141092	14.0	2302169.0	oxidative demethylase of N1-methyladenine or N3-methylcytosine DNA lesions	b2212
ada	1.807420969116651	14.0	2302819.0	fused DNA-binding transcriptional dual regulator/O6-methylguanine-DNA methyltransferase	b2213
apbE	1.6728422710798279	14.0	2304000.0	putative thiamine-synthetic flavin transferase lipoprotein	b2214
ompC	1.7320679212551926	14.0	2306048.0	outer membrane porin protein C	b2215	['LCTStex', 'MALDtex', 'TSULtex', 'GAMtex', 'TTRCYCtex', 'MAN6Ptex', 'ASNtex', 'UACGAMtex', 'PROGLYtex', 'HPPPNtex', 'ILEtex', 'XTSNtex', 'NOtex', 'PPPNtex', 'QUIN2tex', 'Zn2tex', 'OROTtex', 'HYXNtex', 'TUNGStex', 'GBBTNtex', 'Htex', 'NMNtex', '34dhpactex', 'UDPACGALtex', 'CMPtex', 'TREtex', 'AKGtex', 'MANGLYCtex', 'NO3tex', '3GMPtex', 'ORNtex', 'PROtex', 'TRPtex', 'FE2tex', 'TYMtex', 'PACALDtex'…
rcsD	1.6638209408206825	14.0	2306966.0	phosphotransfer intermediate protein in two-component regulatory system with RcsBC	b2216
rcsB	1.7717702410916403	14.0	2310144.0	response regulator in two-component regulatory system with RcsC and YojN	b2217
rcsC	1.7725926053413648	14.0	2310505.0	hybrid sensory kinase in two-component regulatory system with RcsB and YojN	b2218
atoS	1.7687531781012755	14.0	2313521.0	sensory histidine kinase in two-component regulatory system with AtoC	b2219
atoC	1.7996095041390958	14.0	2315344.0	fused response regulator of ato operon, in two-component system with AtoS: response regulator/sigma54 interaction protein	b2220
atoD	1.694705349842006	14.0	2316925.0	acetyl-CoA:acetoacetyl-CoA transferase, alpha subunit	b2221	['HXCT', 'BUTCT', 'ACACCT']
atoA	1.670535217629092	14.0	2317587.0	acetyl-CoA:acetoacetyl-CoA transferase, beta subunit	b2222	['HXCT', 'BUTCT', 'ACACCT']
atoE	1.7948685375280082	14.0	2318336.0	short chain fatty acid transporter	b2223	['ACACt2pp', 'BUTt2rpp', 'HEXt2rpp']
atoB	1.6932538862406639	14.0	2320384.0	acetyl-CoA acetyltransferase	b2224	['ACACT1r']
yfaP	1.7046152453453702	14.0	2320845.0	DUF2135 family protein, putative host defense protein	b2225
yfaQ	1.8230127579743178	14.0	2321626.0	tandem DUF2300 domain protein, putative host defense protein	b2226
yfaS	1.6736170131822348	14.0	2326528.0	No_gene_product	b4500
yfaT	1.7493238275642968	14.0	2327814.0	DUF1175 family protein, putative host defense protein	b2229
yfaA	1.6967269728086414	14.0	2328434.0	DUF2138 family protein, putative host defense protein	b2230
gyrA	1.6953367802028838	14.0	2330271.0	DNA gyrase (type II topoisomerase), subunit A	b2231
ubiG	1.6497526364229884	14.0	2333045.0	bifunctional 3-demethylubiquinone-9 3-methyltransferase/ 2-octaprenyl-6-hydroxy phenol methylase	b2232	['DMQMT', 'OHPHM']
yfaL	1.7898012695712182	14.0	2334720.0	adhesin	b2233
nrdA	1.7394822015172318	14.0	2338343.0	ribonucleoside-diphosphate reductase 1, alpha subunit	b2234	['RNDR4', 'RNDR3', 'RNDR2', 'RNDR1']
nrdB	1.8767433339715731	14.0	2340864.0	ribonucleoside-diphosphate reductase 1, beta subunit, ferritin-like protein	b2235	['RNDR4', 'RNDR3', 'RNDR2', 'RNDR1']
yfaE	1.9621236522613867	14.0	2341992.0	ferredoxin involved with ribonucleotide reductase diferric-tyrosyl radical (Y*) cofactor maintenance	b2236
inaA	1.769224347593995	14.0	2342912.0	acid-inducible Kdo/WaaP family putative kinase	b2237
yfaH	2.3276229484344513	14.0	2343129.0	No_gene_product	b2238
glpQ	1.7297387354600822	14.0	2343413.0	periplasmic glycerophosphodiester phosphodiesterase	b2239	['GPDDA3pp', 'GPDDA2pp', 'GPDDA4pp', 'GPDDA1pp', 'GPDDA5pp']
glpT	1.5908766052496213	14.0	2344960.0	sn-glycerol-3-phosphate transporter	b2240	['GLYC3Pt6pp']
glpA	1.664487173080689	14.0	2346125.0	anaerobic sn-glycerol-3-phosphate dehydrogenase, large FAD/NAD(P)-binding subunit	b2241	['G3PD5', 'G3PD7', 'G3PD6']
glpB	1.7249634647024408	14.0	2347743.0	anaerobic sn-glycerol-3-phosphate dehydrogenase membrane anchor subunit	b2242	['G3PD5', 'G3PD7', 'G3PD6']
glpC	1.6533270008688918	14.0	2349056.0	anaerobic sn-glycerol-3-phosphate dehydrogenase, C subunit, 4Fe-4S iron-sulfur cluster	b2243	['G3PD5', 'G3PD7', 'G3PD6']
yfaD	1.8735391393741632	14.0	2351104.0	transposase_31 family protein	b2244
ypaA	1.9529291570533014	14.0	2351294.0	No_gene_product	b4543
rhmA	1.7461101066667946	14.0	2351520.0	2-keto-3-deoxy-L-rhamnonate aldolase	b2245
rhmT	1.6906656713571944	14.0	2353152.0	putative L-rhamnonate transporter	b2246
rhmD	1.7875313982346037	14.0	2353687.0	L-rhamnonate dehydratase	b2247
rhmR	1.6076936578363592	14.0	2355200.0	putative DNA-binding transcriptional regulator for the rhm operon	b2248
yfaY	1.6733982688641504	14.0	2355909.0	inactive PncC family protein	b2249
yfaZ	1.674661369931316	14.0	2357248.0	outer membrane protein, putative porin	b2250
nudI	1.851685874243277	14.0	2358032.0	nucleoside triphosphatase	b2251	['NTPP7', 'NTPP3', 'DUTPDP']
ais	1.9589452874030113	14.0	2358496.0	putative LPS core heptose(II)-phosphate phosphatase	b2252
arnB	1.6608397445681007	14.0	2359406.0	uridine 5'-(beta-1-threo-pentapyranosyl-4-ulose diphosphate) aminotransferase, PLP-dependent	b2253	['UDPKAAT']
arnC	1.5279052252473038	14.0	2361344.0	undecaprenyl phosphate-L-Ara4FN transferase	b2254	['UPLA4FNT']
arnA	1.8070398826229592	14.0	2361517.0	fused UDP-L-Ara4N formyltransferase/UDP-GlcA C-4'-decarboxylase	b2255	['UDPGDC', 'ULA4NFT']
arnD	1.737738503616855	14.0	2363496.0	undecaprenyl phosphate-alpha-L-ara4FN deformylase	b2256	['UPLA4FNF']
arnT	1.6579850150167268	14.0	2364386.0	4-amino-4-deoxy-L-arabinose transferase	b2257	['LA4NTpp']
arnE	1.5183197495841307	14.0	2366035.0	undecaprenyl phosphate-alpha-L-ara4N exporter; flippase ArnEF subunit	b4544	['ULA4Ntppi']
arnF	1.6319696211186414	14.0	2366370.0	undecaprenyl phosphate-alpha-L-ara4N exporter; flippase ArnEF subunit	b2258	['ULA4Ntppi']
pmrD	1.771132562427415	14.0	2366976.0	inactive two-component system connector protein	b2259
menE	1.7308767160341556	14.0	2367488.0	O-succinylbenzoate-CoA ligase	b2260	['SUCBZL']
menC	1.7499075845285363	14.0	2368478.0	O-succinylbenzoyl-CoA synthase	b2261	['SUCBZS']
menB	1.5910920183078565	14.0	2369536.0	dihydroxynaphthoic acid synthetase	b2262	['DHNCOAS']
menH	1.737778486890588	14.0	2370312.0	2-succinyl-6-hydroxy-2, 4-cyclohexadiene-1-carboxylate synthase	b2263	['SHCHCS3']
menD	1.6562287988621713	14.0	2371067.0	2-succinyl-5-enolpyruvyl-6-hydroxy-3- cyclohexene-1-carboxylate synthase; SEPHCHC synthase	b2264	['SEPHCHCS']
menF	1.6993053768628084	14.0	2373632.0	isochorismate synthase 2	b2265	['ICHORS']
elaB	1.7936352539297014	14.0	2374200.0	putative membrane-anchored DUF883 family ribosome-binding protein	b2266
elaA	1.697926327139509	14.0	2374560.0	GNAT family putative N-acetyltransferase	b2267
rbn	1.8725869318303154	14.0	2375680.0	RNase BN, tRNA processing enzyme	b2268
elaD	2.153984291592052	14.0	2376191.0	protease, capable of cleaving an AMC-ubiquitin model substrate	b2269
yfbK	1.84672401948617	14.0	2377473.0	Von Willebrand factor domain putative lipoprotein	b2270
yfbL	1.8813221501614743	14.0	2379776.0	putative M28A family peptidase	b2271
yfbM	2.1956102568482763	14.0	2380412.0	DUF1877 family protein	b2272
yfbN	2.1599685507914113	14.0	2381824.0	uncharacterized protein	b2273
yfbO	2.1449439787492044	14.0	2382113.0	uncharacterized protein	b2274
yfbP	1.9869612648131858	14.0	2382594.0	TPR-like repeats-containing protein	b2275
nuoN	1.7020418709897307	14.0	2383872.0	NADH:ubiquinone oxidoreductase, membrane subunit N	b2276	['NADH18pp', 'NADH17pp', 'NADH16pp']
nuoM	1.7373426264440375	14.0	2384990.0	NADH:ubiquinone oxidoreductase, membrane subunit M	b2277	['NADH18pp', 'NADH17pp', 'NADH16pp']
nuoL	1.4902923779373174	14.0	2386683.0	NADH:ubiquinone oxidoreductase, membrane subunit L	b2278	['NADH18pp', 'NADH17pp', 'NADH16pp']
nuoK	1.5774793974503905	14.0	2388521.0	NADH:ubiquinone oxidoreductase, membrane subunit K	b2279	['NADH18pp', 'NADH17pp', 'NADH16pp']
nuoJ	1.7583392419423862	14.0	2388820.0	NADH:ubiquinone oxidoreductase, membrane subunit J	b2280	['NADH18pp', 'NADH17pp', 'NADH16pp']
nuoI	1.765886191131318	14.0	2389386.0	NADH:ubiquinone oxidoreductase, chain I	b2281	['NADH18pp', 'NADH17pp', 'NADH16pp']
nuoH	1.7907977545505531	14.0	2390016.0	NADH:ubiquinone oxidoreductase, membrane subunit H	b2282	['NADH18pp', 'NADH17pp', 'NADH16pp']
nuoG	1.6946005999701488	14.0	2392064.0	NADH:ubiquinone oxidoreductase, chain G	b2283	['NADH18pp', 'NADH17pp', 'NADH16pp']
nuoF	1.6452402193629725	14.0	2394112.0	NADH:ubiquinone oxidoreductase, chain F	b2284	['NADH18pp', 'NADH17pp', 'NADH16pp']
nuoE	1.6550721220490319	14.0	2395030.0	NADH:ubiquinone oxidoreductase, chain E	b2285	['NADH18pp', 'NADH17pp', 'NADH16pp']
nuoC	1.6546524799474536	14.0	2395533.0	NADH:ubiquinone oxidoreductase, fused CD subunit	b2286	['NADH18pp', 'NADH17pp', 'NADH16pp']
nuoB	1.8693271868873478	14.0	2397429.0	NADH:ubiquinone oxidoreductase, chain B	b2287	['NADH18pp', 'NADH17pp', 'NADH16pp']
nuoA	1.80329258518703	14.0	2398208.0	NADH:ubiquinone oxidoreductase, membrane subunit A	b2288	['NADH18pp', 'NADH17pp', 'NADH16pp']
lrhA	1.8563308822213678	14.0	2399181.0	transcriptional repressor of flagellar, motility and chemotaxis genes	b2289
alaA	1.582811382149495	14.0	2401039.0	glutamate-pyruvate aminotransferase; glutamic-pyruvic transaminase (GPT); alanine transaminase	b2290	['ALATA_L']
yfbR	1.7271478794641473	14.0	2402340.0	5'-nucleotidase	b2291	['NTD5', 'NTD6', 'NTD12', 'NTD1', 'NTD8', 'NTD3']
yfbS	1.7891442939956965	14.0	2402998.0	putative transporter	b2292
yfbT	1.8351029175386824	14.0	2404917.0	sugar phosphatas	b2293
yfbU	1.7095940954939541	14.0	2405578.0	UPF0304 family protein	b2294
yfbV	1.861240857818174	14.0	2406400.0	UPF0208 family inner membrane protein	b2295
ackA	1.827159207649997	14.0	2406948.0	acetate kinase A and propionate kinase 2	b2296	['ACKr']
pta	1.8080385913721606	14.0	2408448.0	phosphate acetyltransferase	b2297	['PTAr', 'PTA2']
yfcC	1.7392360320753797	14.0	2410559.0	putative inner membrane transporter; C4-dicarboxylate anaerobic carrier family protein	b2298
yfcD	2.082292281503957	14.0	2412544.0	putative NUDIX hydrolase	b2299
yfcE	1.7305233646893095	14.0	2412712.0	phosphodiesterase activity on bis-pNPP	b2300
yfcF	1.8514229796347457	14.0	2413319.0	glutathione S-transferase	b2301
yfcG	1.595733704166362	14.0	2414592.0	GSH-dependent disulfide bond oxidoreductase	b2302
folX	1.8504730787188675	14.0	2414803.0	D-erythro-7,8-dihydroneopterin triphosphate 2'-epimerase and dihydroneopterin aldolase	b2303	['DHPTPE']
yfcH	1.5390818916647624	14.0	2415186.0	putative NAD-dependent nucleotide-sugar epimerase	b2304
yfcI	1.8806341803852138	14.0	2416640.0	transposase_31 family protein	b2305
hisP	1.686897921944439	14.0	2417214.0	histidine ABC transporter ATPase	b2306	['ORNabcpp', 'HISabcpp', 'ARGabcpp', 'LYSabcpp']
hisM	1.6718692653431042	14.0	2418688.0	histidine ABC transporter permease	b2307	['ORNabcpp', 'HISabcpp', 'ARGabcpp', 'LYSabcpp']
hisQ	1.6772728852349992	14.0	2418708.0	histidine ABC transporter permease	b2308	['ORNabcpp', 'HISabcpp', 'ARGabcpp', 'LYSabcpp']
hisJ	1.894661196453678	14.0	2419484.0	histidine ABC transporter periplasmic binding protein	b2309	['HISabcpp']
argT	1.9547136608170734	14.0	2420736.0	lysine/arginine/ornithine transporter subunit	b2310	['ORNabcpp', 'ARGabcpp', 'LYSabcpp']
ubiX	1.7214762731289315	14.0	2421535.0	3-octaprenyl-4-hydroxybenzoate carboxy-lyase	b2311	['OPHBDC']
purF	1.5302843791417642	14.0	2422199.0	amidophosphoribosyltransferase	b2312	['GLUPRT']
cvpA	1.8751308495851033	14.0	2423753.0	colicin V production protein	b2313
dedD	1.6313954542814137	14.0	2424832.0	membrane-anchored periplasmic protein involved in septation	b2314
folC	1.6937552784315995	14.0	2425152.0	bifunctional folylpolyglutamate synthase/ dihydrofolate synthase	b2315	['DHFS']
accD	1.6641946344679828	14.0	2426880.0	acetyl-CoA carboxylase, beta (carboxyltransferase) subunit	b2316	['ACCOAC']
dedA	1.582154225800365	14.0	2427560.0	DedA family inner membrane protein	b2317
truA	1.7277654130122686	14.0	2428928.0	tRNA pseudouridine(38-40) synthase	b2318
usg	1.680277944627145	14.0	2429114.0	putative semialdehyde dehydrogenase	b2319
pdxB	1.6668269880055169	14.0	2430976.0	erythronate-4-phosphate dehydrogenase	b2320	['PERD']
flk	1.5411561290641729	14.0	2431428.0	putative flagella assembly protein	b2321
yfcJ	1.7156283289904792	14.0	2433024.0	putative arabinose efflux transporter	b2322
fabB	1.8072389379884521	14.0	2435072.0	3-oxoacyl-[acyl-carrier-protein] synthase I	b2323	['3OAS141', '3OAS161', '3OAS60', '3OAS120', '3OAS160', 'MACPD', '3OAS180', 'OPMEACPS', '3OAS100', 'KAS14', '3OAS140', '3OAS80', '3OAS121']
mnmC	1.8276116854632978	14.0	2435242.0	fused 5-methylaminomethyl-2-thiouridine-forming enzyme methyltransferase and FAD-dependent demodification enzyme	b2324
yfcL	1.7448142825978452	14.0	2437632.0	uncharacterized protein	b2325
epmC	1.7438393493538584	14.0	2437681.0	Elongation Factor P Lys34 hydroxylase	b2326
yfcA	1.7662591179971538	14.0	2438229.0	TauE/TSUP family inner membrane protein	b2327
mepA	1.715387671857884	14.0	2439168.0	murein DD-endopeptidase	b2328	['MDDEP4pp', 'MDDEP3pp', 'MDDEP1pp', 'MDDEP2pp']
aroC	1.6024017089281564	14.0	2439866.0	chorismate synthase	b2329	['CHORS']
prmB	1.5931070899395863	14.0	2441216.0	N5-glutamine methyltransferase	b2330
smrB	1.8407312139660916	14.0	2442084.0	putative DNA endonuclease	b2331
yfcO	1.7501478943274797	14.0	2443264.0	DUF2544 family putative outer membrane protein	b2332
yfcP	1.6459274565336242	14.0	2443529.0	putative fimbrial-like adhesin protein	b2333
yfcQ	1.7563523788636035	14.0	2444065.0	putative fimbrial-like adhesin protein	b2334
yfcR	1.7850821910792953	14.0	2444550.0	putative fimbrial-like adhesin protein	b2335
yfcS	1.788350402411213	14.0	2445312.0	putative periplasmic pilin chaperone	b2336
yfcU	1.78094762639116	14.0	2445834.0	No_gene_product	b4661
yfcV	1.773303224416334	14.0	2448561.0	putative fimbrial-like adhesin protein	b2339
sixA	1.851530446305948	14.0	2449805.0	phosphohistidine phosphatase	b2340
fadJ	1.734713097910993	14.0	2450493.0	enoyl-CoA hydratase/epimerase and isomerase/3-hydroxyacyl-CoA dehydrogenase	b2341	['ECOAH4', 'HACD8', 'HACD4', 'ECOAH8', 'ECOAH5', 'ECOAH1', 'ECOAH2', 'ECOAH6', 'HACD5', 'ECOAH3', 'ECOAH7', 'HACD1', 'HACD6', 'HACD3', 'HACD7', 'HACD2']
fadI	1.7489252114232883	14.0	2453504.0	beta-ketoacyl-CoA thiolase, anaerobic, subunit	b2342	['ACACT8r', 'ACACT7r', 'ACACT2r', 'ACACT5r', 'ACACT3r', 'ACACT1r', 'ACACT6r', 'ACACT4r']
yfcZ	1.7163143272708437	14.0	2454128.0	UPF0381 family protein	b2343
fadL	1.7308378821281536	14.0	2455552.0	long-chain fatty acid outer membrane transporter	b2344	['HDCAtexi', 'HDCEAtexi', 'TTDCAtexi', 'TTDCEAtexi', 'DDCAtexi', 'OCDCEAtexi', 'OCDCAtexi']
yfdF	2.203153365491874	14.0	2456490.0	uncharacterized protein	b2345
mlaA	1.7097701062786654	14.0	2457730.0	ABC transporter maintaining OM lipid asymmetry, OM lipoprotein component	b2346
yfdC	1.6608695787620789	14.0	2459648.0	putative inner membrane protein	b2347
intS	1.8393532865106783	14.0	2460023.0	CPS-53 (KpLE1) prophage; putative prophage CPS-53 integrase	b2349
gtrA	1.7496669020206173	14.0	2461333.0	CPS-53 (KpLE1) prophage; bactoprenol-linked glucose translocase/flippase	b2350
gtrB	2.021106233779818	14.0	2461696.0	CPS-53 (KpLE1) prophage; bactoprenol glucosyl transferase	b2351
gtrS	2.5654051207819855	14.0	2463744.0	serotype-specific glucosyl transferase, CPS-53 (KpLE1) prophage	b2352
tfaS	1.892106101093339	14.0	2464293.0	No_gene_product	b2353
yfdK	1.7205486074950875	14.0	2464555.0	CPS-53 (KpLE1) prophage; conserved protein	b2354
yfdL	1.7233423874838723	14.0	2465022.0	No_gene_product	b2355
yfdM	1.6395131398449876	14.0	2465792.0	No_gene_product	b2356
yfdN	1.5465839241633796	14.0	2465865.0	CPS-53 (KpLE1) prophage; uncharacterized protein	b2357
oweS	1.8910222730844921	14.0	2466356.0	No_gene_product	b2358
yfdP	1.78578270273083	14.0	2467082.0	CPS-53 (KpLE1) prophage; uncharacterized protein	b2359
yfdQ	1.8298973324847023	14.0	2467840.0	CPS-53 (KpLE1) prophage; uncharacterized protein	b2360
yfdR	1.8716187745670207	14.0	2468462.0	CPS-53 (KpLE1) prophage; conserved protein	b2361
yfdS	2.0474683553200275	14.0	2468989.0	CPS-53 (KpLE1) prophage; uncharacterized protein	b2362
yfdT	2.1066222627499926	14.0	2469376.0	CPS-53 (KpLE1) prophage; uncharacterized protein	b2363
ypdJ	1.961174284705953	14.0	2469659.0	No_gene_product	b4545
torI	2.1988104666068704	14.0	2469888.0	response regulator inhibitor for tor operon	b4501
dsdC	1.8717111386999945	14.0	2470172.0	dsd operon activator; autorepressor	b2364
dsdX	1.8711423765449402	14.0	2471936.0	D-serine transporter	b2365
dsdA	1.6371570667740603	14.0	2473984.0	D-serine dehydratase	b2366	['SERD_D']
emrY	1.8358667357731426	14.0	2474116.0	putative multidrug efflux system	b2367
emrK	2.1330429384666414	14.0	2476032.0	multidrug resistance efflux pump membrane fusion protein	b2368
evgA	1.9349535721664737	14.0	2477233.0	response regulator in two-component regulatory system with EvgS	b2369
evgS	1.9813741002218213	14.0	2477852.0	hybrid sensory histidine kinase in two-component regulatory system with EvgA	b2370
yfdE	1.695563571759276	14.0	2482176.0	acetyl-CoA:oxalate CoA-transferase	b2371
yfdV	1.9740724688198885	14.0	2482720.0	putative transporter	b2372
oxc	1.8002568071938605	14.0	2483734.0	oxalyl CoA decarboxylase, ThDP-dependent	b2373	['OXCDC']
frc	1.8538997788802685	14.0	2486272.0	formyl-CoA transferase, NAD(P)-binding	b2374	['FORCT']
yfdX	1.8481079157944622	14.0	2487245.0	uncharacterized protein	b2375
ypdI	2.528572218338187	14.0	2488320.0	putative lipoprotein involved in colanic acid biosynthesis	b2376
yfdY	1.8560902054812634	14.0	2488528.0	DUF2545 family putative inner membrane protein	b2377
lpxP	1.7715969306240629	14.0	2489123.0	palmitoleoyl-acyl carrier protein (ACP)-dependent acyltransferase	b2378	['EDTXS3']
ypdK	2.255615154903265	14.0	2490399.0	inner membrane protein	b4680
alaC	1.7221711352433986	14.0	2490535.0	glutamate-pyruvate aminotransferase; glutamic-pyruvic transaminase (GPT); alanine transaminase	b2379	['ALATA_L']
ypdA	1.6955203922202884	14.0	2492149.0	sensor kinase regulating yhjX; pyruvate-responsive YpdAB two-component system	b2380
ypdB	1.8230763291541394	14.0	2494464.0	response regulator activating yhjX; pyruvate-responsive YpdAB two-component system	b2381
ypdC	1.623452991179808	14.0	2494608.0	putative DNA-binding protein	b2382
fryA	1.7056631018409305	14.0	2495468.0	putative PTS enzyme: Hpr, enzyme I and IIA components	b2383
ypdE	1.609995880910729	14.0	2498560.0	aminopeptidase	b2384
ypdF	1.6563649631229695	14.0	2499025.0	Xaa-Pro aminopeptidase	b2385
fryC	1.4762130063357342	14.0	2500608.0	putative enzyme IIC component of PTS	b2386
fryB	1.7745200475103937	14.0	2501632.0	putative enzyme IIB component of PTS	b2387
glk	1.638388181879025	14.0	2502656.0	glucokinase	b2388	['HEX1']
yfeO	1.7510358634538894	14.0	2503108.0	putative ion channel protein	b2389
ypeC	1.7517405860532642	14.0	2504704.0	DUF2502 family putative periplasmic protein	b2390
mntH	1.7567852991126411	14.0	2504946.0	manganese/divalent cation transporter	b2392	['FE2t2pp', 'MNt2pp']
nupC	1.9019421629781381	14.0	2506752.0	nucleoside (except guanosine) transporter	b2393	['ADNt2pp', 'DCYTt2pp', 'CYTDt2pp', 'THMDt2pp', 'DADNt2pp', 'URIt2pp', 'DURIt2pp']
yfeA	1.7446034375265864	14.0	2509121.0	putative diguanylate cyclase	b2395
yfeC	1.4178788564693672	14.0	2511945.0	DUF1323 family putative DNA-binding protein	b2398
yfeD	1.8088657370501262	14.0	2512291.0	DUF1323 family putative DNA-binding protein	b2399
gltX	1.6489598490049793	14.0	2512735.0	glutamyl-tRNA synthetase	b2400	['GLUTRS']
xapR	1.7798624103609413	14.0	2514951.0	transcriptional activator of xapAB	b2405
xapB	1.7186951443886171	14.0	2516992.0	xanthosine transporter	b2406	['URIt2rpp', 'THMDt2rpp', 'CYTDt2rpp', 'XTSNt2rpp', 'ADNt2rpp', 'INSt2rpp']
xapA	1.6462346014265048	14.0	2517403.0	purine nucleoside phosphorylase 2; nicotinamide 1-beta-D-riboside synthase	b2407	['PUNP3', 'PUNP7', 'PUNP4', 'PUNP5', 'PUNP6']
yfeN	1.921568617713877	14.0	2519040.0	putative outer membrane protein	b2408
yfeR	1.880320878086712	14.0	2519288.0	transcriptional regulator of yefH	b2409
yfeH	1.8509619003628983	14.0	2521088.0	putative inorganic ion transporter	b2410
ypeB	1.9975933846591365	14.0	2521299.0	DUF3820 family protein	b4546
ligA	1.7519933804488246	14.0	2523136.0	DNA ligase, NAD(+)-dependent	b2411	['NADDP']
zipA	1.7836944929218739	14.0	2523605.0	FtsZ stabilizer	b2412
cysZ	1.7498523121911387	14.0	2525184.0	sulfate transporter, sulfite inhibited	b2413
cysK	1.8440585720270704	14.0	2525767.0	cysteine synthase A, O-acetylserine sulfhydrolase A subunit	b2414	['CYSS']
ptsH	2.1694152557426754	14.0	2527232.0	phosphohistidinoprotein-hexose phosphotransferase component of PTS system (Hpr)	b2415	['ACMUMptspp', 'DHAPT', 'SBTptspp', 'ARBTptspp', 'TREptspp', 'GLCptspp', 'ACGAptspp', 'SUCptspp', 'MANptspp', 'GALTptspp', 'FRUptspp', 'FRUpts2pp', 'GAMptspp', 'ASCBptspp', 'ACMANAptspp', 'MANGLYCptspp', 'MNLptspp', 'MALTptspp']
ptsI	1.7711143993795244	14.0	2527424.0	PEP-protein phosphotransferase of PTS system (enzyme I)	b2416	['ACMUMptspp', 'DHAPT', 'SBTptspp', 'ARBTptspp', 'TREptspp', 'GLCptspp', 'ACGAptspp', 'SUCptspp', 'MANptspp', 'GALTptspp', 'FRUptspp', 'CHTBSptspp', 'FRUpts2pp', 'GAMptspp', 'ASCBptspp', 'ACMANAptspp', 'MANGLYCptspp', 'MNLptspp', 'MALTptspp']
crr	1.9413105943153361	14.0	2529280.0	glucose-specific enzyme IIA component of PTS	b2417	['ACMUMptspp', 'TREptspp', 'MALTptspp', 'ACGAptspp', 'SUCptspp', 'GLCptspp']
pdxK	1.6740098848228042	14.0	2529744.0	pyridoxal-pyridoxamine kinase/hydroxymethylpyrimidine kinase	b2418	['PYDXK', 'HMPK1', 'PYDXNK', 'PYDAMK']
yfeK	1.7614127453879616	14.0	2530700.0	uncharacterized protein	b2419
yfeS	1.9845448225972544	14.0	2531328.0	WGR domain protein	b2420
cysM	1.7071992456606757	14.0	2532030.0	cysteine synthase B (O-acetylserine sulfhydrolase B)	b2421	['CYSS']
cysA	1.7555418308852155	14.0	2533376.0	sulfate/thiosulfate transporter subunit	b2422	['TSULabcpp', 'MOBDabcpp', 'SULabcpp', 'SELtpp', 'SLNTtpp']
cysW	1.6058679749546212	14.0	2534162.0	sulfate/thiosulfate ABC transporter permease	b2423	['TSULabcpp', 'MOBDabcpp', 'SULabcpp', 'SELtpp', 'SLNTtpp']
cysU	1.5919756449863078	14.0	2535424.0	sulfate/thiosulfate ABC transporter permease	b2424	['TSULabcpp', 'MOBDabcpp', 'SULabcpp', 'SELtpp', 'SLNTtpp']
cysP	1.6240141633796195	14.0	2535870.0	thiosulfate-binding protein	b2425	['TSULabcpp', 'MOBDabcpp', 'SULabcpp', 'SELtpp', 'SLNTtpp']
ucpA	1.741976049099491	14.0	2537472.0	furfural resistance protein, putative short-chain oxidoreductase	b2426
murR	1.6923855531122811	14.0	2538110.0	repressor for murPQ, MurNAc 6-P inducible	b2427
murQ	1.6169766444962221	14.0	2539520.0	N-acetylmuramic acid 6-phosphate (MurNAc-6-P) etherase	b2428	['ACM6PH']
murP	1.7074148712471526	14.0	2540031.0	N-acetylmuramic acid permease, EIIBC component, PTS system	b2429	['ACMUMptspp', 'SUCptspp']
yfeW	1.5818033161706198	14.0	2541568.0	penicillin binding protein PBP4B; weak DD-carboxypeptidase activity	b2430
yfeX	1.8053818517213585	14.0	2543616.0	porphyrinogen oxidase, cytoplasmic	b2431
yfeY	1.7845314428562595	14.0	2543999.0	RpoE-regulated lipoprotein	b2432
yfeZ	1.8009332127276265	14.0	2544635.0	inner membrane protein	b2433
ypeA	1.6664692013008382	14.0	2545071.0	GNAT family putative N-acetyltransferase	b2434
amiA	1.7011495622783246	14.0	2545710.0	N-acetylmuramoyl-l-alanine amidase I	b2435	['AGM4PApp', 'AGM3PApp']
hemF	1.5559890805983307	14.0	2546583.0	coproporphyrinogen III oxidase	b2436	['CPPPGO']
eutR	1.6708879378524604	14.0	2547712.0	eut operon transcriptional activator, AraC family	b2437
eutK	1.7737933554091192	14.0	2548586.0	putative ethanol utilization carboxysome structural protein	b2438
eutL	1.709998517220657	14.0	2549099.0	putative ethanol utilization carboxysome structural protein	b2439
eutC	1.7312363772244455	14.0	2549768.0	ethanolamine ammonia-lyase, small subunit (light chain)	b2440	['ETHAAL']
eutB	1.8295022164766572	14.0	2551808.0	ethanolamine ammonia-lyase, large subunit, heavy chain	b2441	['ETHAAL']
intZ	1.7580505816639664	14.0	2552216.0	CPZ-55 prophage; putative phage integrase	b2442
yffL	1.9998570881733182	14.0	2553856.0	CPZ-55 prophage; uncharacterized protein	b2443
yffM	1.9199044042943143	14.0	2554880.0	CPZ-55 prophage; uncharacterized protein	b2444
yffN	1.8688825776050009	14.0	2554983.0	CPZ-55 prophage; uncharacterized protein	b2445
yffO	1.9306363825700397	14.0	2555469.0	CPZ-55 prophage; uncharacterized protein	b2446
yffP	1.7144973170487088	14.0	2555904.0	CPZ-55 prophage; uncharacterized protein	b2447
yffQ	1.8776902171328769	14.0	2556950.0	CPZ-55 prophage; uncharacterized protein	b2448
yffR	1.9590280339200337	14.0	2557338.0	CPZ-55 prophage; uncharacterized protein	b2449
yffS	1.6645036855100348	14.0	2557952.0	CPZ-55 prophage; uncharacterized protein	b2450
eutA	1.6998071861708868	14.0	2558839.0	reactivating factor for ethanolamine ammonia lyase	b2451
eutH	1.6957745403536124	14.0	2560239.0	ethanolamine transporter	b2452
eutG	1.5454866559126352	14.0	2562048.0	ethanol dehydrogenase involved in ethanolamine utilization; aldehyde reductase	b2453
eutJ	1.662182398513222	14.0	2562859.0	ethanolamine utilization protein, HSP70/actin superfamily protein	b2454
eutE	1.5129484320155635	14.0	2564096.0	aldehyde oxidoreductase, ethanolamine utilization protein	b2455
eutN	2.0389379853103042	14.0	2565121.0	Ethanolamine catabolic microcompartment shell protein	b2456
eutM	1.5719298610457328	14.0	2565632.0	ethanolamine utilization protein, putative carboxysome structural protein	b2457
eutD	1.51055967807333	14.0	2566144.0	phosphate acetyltransferase	b2458	['PTAr']
eutT	1.5389032803672846	14.0	2566860.0	cobalamin adenosyltransferase involved in ethanolamine utilization	b2459
eutQ	1.6534506170501562	14.0	2568192.0	RmlC-like cupin domain protein	b2460
eutP	1.4307288559085416	14.0	2568336.0	putative P-loop NTPase ethanolamine utilization protein	b2461
eutS	1.567369319884622	14.0	2568828.0	putative ethanol utilization carboxysome structural protein	b2462
maeB	1.7659408827039804	14.0	2569456.0	malic enzyme: putative oxidoreductase/phosphotransacetylase	b2463	['ME2']
talA	1.7253252135517274	14.0	2572288.0	transaldolase A	b2464	['TALA']
tktB	1.7397920253477104	14.0	2572994.0	transketolase 2, thiamine triphosphate-binding	b2465	['TKT2', 'TKT1']
ypfG	1.8521785372579886	14.0	2575092.0	DUF1176 family protein	b2466
nudK	1.8186721607151324	14.0	2576384.0	GDP-mannose pyrophosphatase	b2467	['GDPMNP']
aegA	1.7652820267453004	14.0	2576904.0	putative oxidoreductase, FeS binding subunit/NAD/FAD-binding subunit	b2468
narQ	1.824878024427665	14.0	2580480.0	sensory histidine kinase in two-component regulatory system with NarP	b2469
acrD	1.727972423548642	14.0	2580953.0	aminoglycoside/multidrug efflux system	b2470	['NOVBCNtpp', 'FUSAtpp', 'CMtpp', 'MINCYCtpp', 'DOXRBCNtpp', 'RFAMPtpp', 'TTRCYCtpp']
ypfM	2.1877992744290493	14.0	2584192.0	stress-induced small enterobacterial protein	b4606
yffB	2.086052632382258	14.0	2584605.0	putative ArsC family reductase	b2471
dapE	1.7277877702882332	14.0	2584965.0	N-succinyl-diaminopimelate deacylase	b2472	['SDPDS']
ypfN	1.864166578123155	14.0	2586120.0	putative membrane protein, UPF0370 family	b4547
ypfH	1.7361547416519956	14.0	2586624.0	palmitoyl-CoA esterase activity, uncertain physiological substrate	b2473
tmcA	1.7812845645209257	14.0	2588672.0	elongator methionine tRNA (ac4C34) acetyltransferase	b2474
ypfJ	1.572736137275316	14.0	2589232.0	putative neutral zinc metallopeptidase	b2475
purC	1.7186682536503375	14.0	2590720.0	phosphoribosylaminoimidazole-succinocarboxamide synthetase	b2476	['PRASCSi']
bamC	1.687604021909348	14.0	2591189.0	BamABCDE complex OM biogenesis lipoprotein	b2477
dapA	1.7094934314305412	14.0	2592768.0	dihydrodipicolinate synthase	b2478	['DHDPS']
gcvR	1.922767530399334	14.0	2593264.0	transcriptional repressor, regulatory protein accessory to GcvA	b2479
bcp	1.6922092928312242	14.0	2593836.0	peroxiredoxin; thiol peroxidase, thioredoxin-dependent	b2480	['THIORDXi']
hyfA	1.9583754583989512	14.0	2594816.0	hydrogenase 4, 4Fe-4S subunit	b2481	['FHL']
hyfB	1.6371034539848537	14.0	2596864.0	hydrogenase 4, membrane subunit	b2482	['FHL']
hyfC	1.7064269388276376	14.0	2597205.0	hydrogenase 4, membrane subunit	b2483	['FHL']
hyfD	1.6045490789165382	14.0	2598169.0	hydrogenase 4, membrane subunit	b2484	['FHL']
hyfE	1.6415578006278033	14.0	2599620.0	hydrogenase 4, membrane subunit	b2485	['FHL']
hyfF	1.5977055002694853	14.0	2600275.0	hydrogenase 4, membrane subunit	b2486	['FHL']
hyfG	1.5399942249892795	14.0	2601845.0	hydrogenase 4, subunit	b2487	['FHL']
hyfH	1.4770550133009097	14.0	2603522.0	hydrogenase 4, Fe-S subunit	b2488	['FHL']
hyfI	1.5513601079529549	14.0	2604064.0	hydrogenase 4, Fe-S subunit	b2489	['FHL']
hyfJ	1.8190390384885666	14.0	2605056.0	putative processing element hydrogenase 4	b2490	['FHL']
hyfR	1.8063913487909025	14.0	2605258.0	hydrogenase-4 transcriptional activator	b2491
focB	1.5790054591869875	14.0	2607292.0	putative formate transporter	b2492	['FORt2pp', 'FORtppi']
yfgO	1.7002673684991045	14.0	2609152.0	putative UPF0118 family inner membrane permease	b2493
bepA	1.8119257437127483	14.0	2609452.0	OM protein maintenance and assembly metalloprotease and chaperone, periplasmic	b2494
yfgD	1.8503751795905217	14.0	2611200.0	putative oxidoreductase	b2495
hda	1.7374362524356974	14.0	2611433.0	ATPase regulatory factor involved in DnaA inactivation	b2496
uraA	1.6632087388550478	14.0	2613248.0	uracil permease	b2497	['URAt2pp']
upp	1.654406617566594	14.0	2613604.0	uracil phosphoribosyltransferase	b2498	['UPPRT']
purM	1.678976995029156	14.0	2615296.0	phosphoribosylaminoimidazole synthetase	b2499	['PRAIS']
purN	1.5862683856391921	14.0	2615592.0	phosphoribosylglycinamide formyltransferase 1	b2500	['GARFT']
ppk	1.761506081669006	14.0	2616402.0	polyphosphate kinase, component of RNA degradosome	b2501	['PPKr', 'PPK2r']
ppx	1.6853945181990062	14.0	2618473.0	exopolyphosphatase	b2502	['PPA', 'PPA2']
yfgF	1.8407440227788834	14.0	2621440.0	cyclic-di-GMP phosphodiesterase, anaerobic	b2503
yfgG	1.6990826575333418	14.0	2622648.0	uncharacterized protein	b2504
yfgH	2.062006068222502	14.0	2623488.0	outer membrane integrity lipoprotein	b2505
yfgI	1.8201830599082556	14.0	2623684.0	nalidixic acid resistance protein, putative periplasmic protein	b2506
guaA	1.7087942638254214	14.0	2624316.0	GMP synthetase (glutamine aminotransferase)	b2507	['GMPS2']
guaB	1.7046621006998812	14.0	2625962.0	IMP dehydrogenase	b2508	['IMPD']
xseA	1.7091684144092703	14.0	2627590.0	exonuclease VII, large subunit	b2509
yfgJ	1.7413490386704944	14.0	2629120.0	DUF1407 family protein	b2510
der	1.6749242753315248	14.0	2629632.0	GTPase; multicopy suppressor of ftsJ	b2511
bamB	1.7647663226332986	14.0	2631680.0	BamABCDE complex OM biogenesis lipoprotein	b2512
yfgM	1.8723567340116902	14.0	2632021.0	ancillary SecYEG translocon subunit; putative anti-RcsB factor	b2513
hisS	1.6528050970463233	14.0	2633728.0	histidyl tRNA synthetase	b2514	['HISTRS']
ispG	1.8141094384976266	14.0	2634044.0	1-hydroxy-2-methyl-2-(E)-butenyl 4-diphosphate synthase	b2515	['MECDPDH5']
rodZ	1.798659368682172	14.0	2635776.0	MreB assembly cytoskeletal protein	b2516
rlmN	1.733332710335771	14.0	2636487.0	dual specificity 23S rRNA m(2)A2503, tRNA m(2)A37 methyltransferase, SAM-dependent	b2517
pbpC	1.6215170378329415	14.0	2638371.0	penicillin-insensitive murein repair transglycosylase; inactive transpeptidase domain protein	b2519	['MPTG2', 'MPTG']
yfhM	1.7311299248941767	14.0	2640684.0	bacterial alpha2-macroglobulin colonization factor ECAM; anti-host protease defense factor; periplasmic inner membrane-anchored lipoprotein	b2520
sseA	1.628166652396683	14.0	2646016.0	3-mercaptopyruvate sulfurtransferase	b2521	['MCPST']
sseB	2.0307316004915155	14.0	2648064.0	rhodanase-like enzyme, sulfur transfer from thiosulfate	b2522
pepB	1.8123151924073513	14.0	2648433.0	aminopeptidase B	b2523	['AMPTASECG', 'AMPTASEPG']
iscX	1.7053682323698083	14.0	2649894.0	Fe(2+) donor and activity modulator for cysteine desulfurase	b2524
fdx	1.7195615459243376	14.0	2650112.0	[2Fe-2S] ferredoxin	b2525
hscA	1.838457786973545	14.0	2650443.0	DnaK-like molecular chaperone specific for IscU	b2526
hscB	1.616848098092354	14.0	2652310.0	HscA co-chaperone, J domain-containing protein Hsc56; IscU-specific chaperone HscAB	b2527
iscA	1.75376384516463	14.0	2653184.0	FeS cluster assembly protein	b2528	['I4FE4ST', 'I2FE2ST']
iscU	1.57417821569439	14.0	2653261.0	iron-sulfur cluster assembly scaffold protein	b2529	['I2FE2SS', 'I2FE2ST', 'I2FE2SS2', 'I4FE4SR', 'I2FE2SR', 'I4FE4ST']
iscS	1.6309070733678799	14.0	2654208.0	cysteine desulfurase (tRNA sulfurtransferase), PLP-dependent	b2530	['I2FE2SS', 'I2FE2SS2', 'I2FE2SR', 'MOADSUx', 'THZPSN3', 'ICYSDS']
iscR	1.7098158956248497	14.0	2655001.0	isc operon transcriptional repressor; suf operon transcriptional activator; oxidative stress- and iron starvation-inducible; autorepressor	b2531
trmJ	1.7710198956441925	14.0	2656256.0	tRNA mC32,mU32 2'-O-methyltransferase, SAM-dependent	b2532
suhB	1.9613078065492833	14.0	2656800.0	inositol monophosphatase	b2533	['MI1PP', 'G2PP']
yfhR	1.6805727527850953	14.0	2658304.0	putative S9 family prolyl oligopeptidase	b2534
csiE	1.7595589560154414	14.0	2658793.0	stationary phase inducible protein	b2535
hcaT	1.5595120541955703	14.0	2660352.0	putative 3-phenylpropionic transporter	b2536	['PPPNt2rpp']
iroK	2.0072484863472906	14.0	2661376.0	3-hydroxypropionic acid resistance peptide	b4706
hcaR	1.9091422545569328	14.0	2661364.0	hca operon transcriptional regulator	b2537
hcaE	1.7602910375412886	14.0	2662400.0	3-phenylpropionate dioxygenase, large (alpha) subunit	b2538	['PPPNDO', 'CINNDO']
hcaF	1.7512770964328648	14.0	2663748.0	3-phenylpropionate dioxygenase, small (beta) subunit	b2539	['PPPNDO', 'CINNDO']
hcaC	1.6806979389794532	14.0	2664448.0	3-phenylpropionate dioxygenase, ferredoxin subunit	b2540	['PPPNDO', 'CINNDO']
hcaB	1.6479395815877989	14.0	2664583.0	2,3-dihydroxy-2,3-dihydrophenylpropionate dehydrogenase	b2541	['DHCIND', 'DHPPD']
hcaD	1.588661796608666	14.0	2666496.0	phenylpropionate dioxygenase, ferredoxin reductase subunit	b2542	['PPPNDO', 'CINNDO']
yphA	1.7652358014019711	14.0	2666704.0	DoxX family inner membrane protein	b2543
yphB	1.7071638806394633	14.0	2667174.0	mutarotase superfamily protein, YphB family	b2544
yphC	1.7793503872682452	14.0	2668544.0	putative Zn-dependent NAD(P)-binding oxidoreductase	b2545
yphD	1.6324911314270585	14.0	2669185.0	putative sugar ABC transporter permease	b2546
yphE	1.4541457920070537	14.0	2670592.0	putative sugar ABC transporter ATPase	b2547
yphF	1.81116129741123	14.0	2672640.0	putative sugar ABC transporter periplasmic binding protein	b2548
yphG	1.6744498629181352	14.0	2672822.0	DUF4380 domain-containing TPR repeat protein	b2549
yphH	1.754573996202599	14.0	2676736.0	putative DNA-binding transcriptional regulator	b2550
glyA	1.6986752038812094	14.0	2678784.0	serine hydroxymethyltransferase	b2551	['THRAi', 'ALATA_L2', 'ALATA_D2', 'GHMT2r', 'THRA2i', 'THFAT']
hmp	1.7352741051960516	14.0	2679193.0	fused nitric oxide dioxygenase/dihydropteridine reductase 2	b2552	['NODOy', 'NODOx']
glnB	1.6044214746646857	14.0	2680428.0	regulatory protein P-II for glutamine synthetase	b2553
glrR	1.7383658428153648	14.0	2680832.0	response regulator regulating glmY sRNA in two-component system with sensor protein GlrK	b2554
yfhG	1.732491462561875	14.0	2682151.0	putative outer membrane protein modulating the QseEF response	b2555
glrK	1.6911261619322553	14.0	2683029.0	sensor protein kinase regulating glmY sRNA in two-component system with response regulator GlrR	b2556
purL	1.6203477823196657	14.0	2686976.0	phosphoribosylformyl-glycineamide synthetase	b2557	['PRFGS']
mltF	1.745691629541958	14.0	2689159.0	membrane-bound lytic transglycosylase F, murein hydrolase	b2558	['MLTGY1pp', 'MLTGY4pp', 'MLTGY3pp', 'MLTGY2pp']
tadA	1.615587541535952	14.0	2691072.0	tRNA-specific adenosine deaminase	b2559
pgpC	1.4674652638516248	14.0	2691273.0	phosphatidylglycerophosphatase C, membrane bound	b2560
yfhH	1.6754066509568215	14.0	2692117.0	putative DNA-binding transcriptional regulator	b2561
yfhL	2.053508883377685	14.0	2693120.0	putative 4Fe-4S cluster-containing protein	b2562
shoB	2.085687491014784	14.0	2693504.0	toxic membrane protein	b4687
acpS	1.9241483750182553	14.0	2693976.0	holo-[acyl-carrier-protein] synthase 1	b2563	['ACPS1']
pdxJ	1.5984317762972027	14.0	2694356.0	pyridoxine 5'-phosphate synthase	b2564	['PDX5PS']
recO	1.7007007653499322	14.0	2695168.0	gap repair protein	b2565
era	1.7031922359661584	14.0	2695839.0	membrane-associated, 16S rRNA-binding GTPase	b2566
rnc	1.8950080952359123	14.0	2697216.0	RNase III	b2567
lepB	1.805781353827772	14.0	2697693.0	leader peptidase (signal peptidase I)	b2568
lepA	1.6783680356142725	14.0	2698683.0	back-translocating elongation factor EF4, GTPase	b2569
rseC	1.6447678791214986	14.0	2700680.0	SoxR iron-sulfur cluster reduction factor component	b2570
rseB	1.9316894054433273	14.0	2701312.0	anti-sigma E factor, binds RseA	b2571
rseA	1.6799464419069043	14.0	2702112.0	anti-sigma factor	b2572
rpoE	1.6943947748727959	14.0	2703360.0	RNA polymerase sigma E factor	b2573
nadB	1.6877137726699651	14.0	2703778.0	quinolinate synthase, L-aspartate oxidase (B protein) subunit	b2574	['ASPO3', 'ASPO6', 'ASPO5', 'ASPO4']
trmN	1.766586590761046	14.0	2705408.0	tRNA1(Val) (adenine(37)-N6)-methyltransferase	b2575
srmB	1.6442365009924131	14.0	2707456.0	ATP-dependent RNA helicase	b2576
yfiE	1.8117594307173086	14.0	2707797.0	putative DNA-binding transcriptional regulator	b2577
eamB	1.623742675903911	14.0	2708781.0	cysteine and O-acetylserine exporter	b2578	['ACSERtpp', 'CYStpp']
grcA	2.2168188846090913	14.0	2709504.0	autonomous glycyl radical cofactor	b2579	['OBTFL', 'PFL']
ung	1.7630104770063373	14.0	2710112.0	uracil-DNA-glycosylase	b2580
yfiF	1.737498814080992	14.0	2711552.0	putative methyltransferase	b2581
trxC	1.8012997451098343	14.0	2712093.0	thioredoxin 2	b2582	['PAPSR', 'TRDR', 'RNDR1', 'METSOXR2', 'RNDR2', 'RNDR4', 'METSOXR1', 'RNDR3', 'THIORDXi', 'DSBDR']
yfiP	1.6638504823706994	14.0	2712581.0	DTW domain protein	b2583
pka	1.687706865019858	14.0	2713311.0	protein lysine acetyltransferase	b2584
pssA	1.7853150931832193	14.0	2716085.0	phosphatidylserine synthase; CDP-diacylglycerol-serine O-phosphatidyltransferase	b2585	['PSSA141', 'PSSA140', 'PSSA180', 'PSSA161', 'PSSA120', 'PSSA160', 'PSSA181']
yfiM	1.9478601485474818	14.0	2717696.0	putative lipoprotein	b2586
kgtP	1.919664541813185	14.0	2717806.0	alpha-ketoglutarate transporter	b2587	['AKGt2rpp']
clpB	1.7319740269677066	14.0	2724958.0	protein disaggregation chaperone	b2592
yfiH	1.8081860376581622	14.0	2727936.0	UPF0124 family protein	b2593
rluD	1.6998793454691992	14.0	2728389.0	23S rRNA pseudouridine(1911,1915,1917) synthase	b2594
bamD	1.7465260802674731	14.0	2729984.0	BamABCDE complex OM biogenesis lipoprotein	b2595
raiA	1.7055112675847186	14.0	2730512.0	cold shock protein associated with 30S ribosomal subunit	b2597
pheL	2.0903430434500847	14.0	2730957.0	pheA gene leader peptide	b2598
pheA	1.8307829628432035	14.0	2732032.0	chorismate mutase and prephenate dehydratase, P-protein	b2599	['CHORM', 'PPNDH']
tyrA	1.6527958025387874	14.0	2732306.0	fused chorismate mutase T/prephenate dehydrogenase	b2600	['CHORM', 'PPND']
aroF	1.6166373229674416	14.0	2734080.0	3-deoxy-D-arabino-heptulosonate-7-phosphate synthase, tyrosine-repressible	b2601	['DDPA']
yfiL	2.107515163088489	14.0	2734718.0	lipoprotein	b2602
yfiR	1.8894546103314667	14.0	2735233.0	putative periplasmic inhibitor of YfiN activity	b2603
yfiN	1.932748609546074	14.0	2736128.0	putative membrane-anchored diguanylate cyclase	b2604
yfiB	1.6722975679398706	14.0	2736983.0	OM lipoprotein putative positive effector of YfiN activity	b2605
rplS	1.785270578695485	14.0	2737541.0	50S ribosomal subunit protein L19	b2606
trmD	1.8434290306966024	14.0	2738176.0	tRNA m(1)G37 methyltransferase, SAM-dependent	b2607
rimM	1.8954288854803394	14.0	2738728.0	ribosome maturation factor	b2608
rpsP	1.656254847103177	14.0	2739295.0	30S ribosomal subunit protein S16	b2609
ffh	1.6719380864783984	14.0	2740224.0	Signal Recognition Particle (SRP) component with 4.5S RNA (ffs)	b2610
ypjD	1.9467968433616416	14.0	2741320.0	cytochrome c assembly protein family inner membrane protein	b2611
yfjD	1.5741482672535057	14.0	2742272.0	UPF0053 family inner membrane protein	b4461
grpE	1.776163792740539	14.0	2743473.0	heat shock protein	b2614
nadK	1.671782927062689	14.0	2744320.0	NAD kinase	b2615	['NADK']
recN	1.6961785396107798	14.0	2745153.0	recombination and repair protein	b2616
bamE	1.725767004496203	14.0	2746963.0	lipoprotein component of BamABCDE OM biogenesis complex	b2617
ratB	1.9314623175567072	14.0	2747392.0	UPF0125 family protein	b2618
ratA	1.8017475928014242	14.0	2747646.0	toxic UPF0083 family protein inhibitor of 70S ribosome formation	b2619
smpB	1.739306678768466	14.0	2748416.0	tmRNA-binding trans-translation protein	b2620
intA	1.7114290551450746	14.0	2750464.0	CP4-57 prophage; integrase	b2622
yfjH	2.165488621786649	14.0	2751002.0	CP4-57 prophage; uncharacterized protein	b2623
alpA	1.8502433086999441	14.0	2752002.0	CP4-57 prophage; DNA-binding transcriptional activator	b2624
yfjI	2.3218329592223848	14.0	2752512.0	CP4-57 prophage; uncharacterized protein	b2625
yfjJ	2.1046958071780537	14.0	2753905.0	CP4-57 prophage; uncharacterized protein	b2626
yfjK	1.8903073479902945	14.0	2754709.0	radiation resistance protein; DEAD/H helicase-like protein; CP4-57 putative defective prophage	b2627
yfjL	1.690383007794742	14.0	2756895.0	CP4-57 putative defective prophage, DUF4297/DUF1837 polymorphic toxin family protein	b2628
yfjM	1.9245771612840692	14.0	2758871.0	CP4-57 prophage; uncharacterized protein	b2629
rnlA	2.0018702080641533	14.0	2759276.0	CP4-57 prophage; RNase LS	b2630
rnlB	1.861219780048235	14.0	2760704.0	CP4-57 prophage; uncharacterized protein	b2631
yfjP	1.749517808915768	14.0	2761068.0	CP4-57 prophage; 50S ribosome-binding GTPase family protein	b2632
yfjQ	1.604953560712671	14.0	2762752.0	CP4-57 prophage; uncharacterized protein	b2633
yfjR	1.6757336030652712	14.0	2763061.0	CP4-57 prophage; putative DNA-binding transcriptional regulator	b2634
ypjK	1.5539723293324057	14.0	2763803.0	CP4-57 prophage; putative inner membrane protein	b2635
yfjS	1.8703157634898298	14.0	2764039.0	CP4-57 prophage; uncharacterized protein	b2636
yfjT	1.7574511488028457	14.0	2764800.0	CP4-57 prophage; putative periplasmic protein	b2637
yfjU	1.8509015917286307	14.0	2765360.0	No_gene_product	b2638
yfjV	1.9134320509086522	14.0	2765525.0	No_gene_product	b2641
yfjW	2.3409450924967605	14.0	2766676.0	CP4-57 prophage; putative inner membrane protein	b2642
ypjI	1.6885962538861812	14.0	2768903.0	No_gene_product	b4644
yfjX	1.8328473796701654	14.0	2769277.0	CP4-57 prophage; putative antirestriction protein	b2643
yfjY	1.67322289513198	14.0	2769744.0	CP4-57 prophage; putative DNA repair protein	b2644
ypjJ	1.884271152818882	14.0	2770432.0	uncharacterized protein	b4548
yfjZ	1.7491993866973155	14.0	2770473.0	CP4-57 prophage; antitoxin of the YpjF-YfjZ toxin-antitoxin system	b2645
ypjF	2.155041114566114	14.0	2770944.0	CP4-57 prophage; toxin of the YpjF-YfjZ toxin-antitoxin system	b2646
ypjA	1.7572723627060993	14.0	2771504.0	adhesin-like autotransporter	b2647
pinH	1.8804552211586045	14.0	2776576.0	No_gene_product	b2648
ypjC	2.332899358321589	14.0	2777088.0	No_gene_product	b2650
ygaQ	2.1557212163309027	14.0	2779755.0	No_gene_product	b4462
csiD	1.735330988726294	14.0	2783232.0	carbon starvation protein	b2659
lhgO	1.852623712362465	14.0	2783340.0	L-2-hydroxyglutarate oxidase	b2660
gabD	1.747133404601725	14.0	2785280.0	succinate-semialdehyde dehydrogenase I, NADP-dependent	b2661	['SSALy']
gabT	1.79670161478888	14.0	2787328.0	4-aminobutyrate aminotransferase, PLP-dependent	b2662	['ABTA']
gabP	1.6732739994799384	14.0	2787611.0	gamma-aminobutyrate transporter	b2663	['ABUTt2pp']
csiR	1.7178777827778926	14.0	2789376.0	transcriptional repressor of csiD	b2664
ygaU	1.7529706769719493	14.0	2789695.0	uncharacterized protein	b2665
yqaE	1.9930449255726963	14.0	2790228.0	cyaR sRNA-regulated protein	b2666
ygaV	2.0490638118570836	14.0	2790569.0	tributyltin-inducible repressor of ygaVP	b2667
ygaP	1.843634235254837	14.0	2790878.0	DUF2892 family inner membrane rhodanese	b2668
stpA	1.7591780802190171	14.0	2791449.0	DNA binding protein, nucleoid-associated	b2669
alaE	1.9302954963965195	14.0	2792522.0	alanine exporter, alanine-inducible, stress-responsive	b2670
ygaC	1.860439719275532	14.0	2793008.0	uncharacterized protein	b2671
ygaM	1.7556793620252151	14.0	2793504.0	putative membrane-anchored DUF883 family ribosome-binding protein	b2672
nrdH	1.981372836448205	14.0	2794081.0	hydrogen donor for NrdEF electron transport system; glutaredoxin-like protein	b2673
nrdI	1.8356242901347308	14.0	2794323.0	NrdEF cluster assembly flavodoxin	b2674
nrdE	1.6425309892713205	14.0	2794706.0	ribonucleoside-diphosphate reductase 2, alpha subunit	b2675	['RNDR3b', 'RNDR1b', 'RNDR4b', 'RNDR2b']
nrdF	1.826819377476909	14.0	2797568.0	ribonucleoside-diphosphate reductase 2, beta subunit, ferritin-like protein	b2676	['RNDR3b', 'RNDR1b', 'RNDR4b', 'RNDR2b']
proV	1.9308274858186083	14.0	2798173.0	glycine betaine/proline ABC transporter periplasmic binding protein	b2677	['PROabcpp', 'CRNDabcpp', 'CRNabcpp', 'CTBTabcpp']
proW	1.7917013761050626	14.0	2799616.0	glycine betaine/proline ABC transporter permease	b2678	['PROabcpp', 'CRNDabcpp', 'CRNabcpp', 'CTBTabcpp']
proX	1.5522821419019448	14.0	2800490.0	glycine betaine/proline ABC transporter periplasmic binding protein; cold shock protein	b2679	['PROabcpp', 'CRNDabcpp', 'CRNabcpp', 'CTBTabcpp']
ygaY	1.7443698929482954	14.0	2801674.0	No_gene_product	b2681
ygaZ	1.795882506085622	14.0	2803712.0	putative L-valine exporter, norvaline resistance protein	b2682	['VALt2rpp']
ygaH	2.0133601585377883	14.0	2803712.0	putative L-valine exporter, norvaline resistance protein	b2683	['VALt2rpp']
mprA	1.7815247319084613	14.0	2804128.0	transcriptional repressor of microcin B17 synthesis and multidrug efflux	b2684
emrA	1.7111794536789025	14.0	2805760.0	multidrug efflux system	b2685
emrB	1.7484427816599555	14.0	2805974.0	multidrug efflux system protein	b2686
luxS	1.9895088302389947	14.0	2807808.0	S-ribosylhomocysteine lyase	b2687	['RHCCE']
gshA	1.7504757553585806	14.0	2808241.0	glutamate-cysteine ligase	b2688	['GLUCYS']
yqaA	1.6415325957420719	14.0	2809870.0	COG1238 family inner membrane protein	b2689
yqaB	1.770259444534153	14.0	2810295.0	fructose-1-P and 6-phosphogluconate phosphatase	b2690	['PGMT']
csrA	1.7792219855426135	14.0	2812416.0	pleiotropic regulatory protein for carbon source metabolism	b2696
alaS	1.711622434909554	14.0	2812739.0	alanyl-tRNA synthetase	b2697	['ALATRS']
recX	1.6563359047460395	14.0	2815497.0	regulatory protein for RecA	b2698
recA	1.9184383040923747	14.0	2816066.0	DNA recombination and repair protein; ssDNA-dependent ATPase; synaptase; ssDNA and dsDNA binding protein; ATP-dependent homologous DNA strand exchanger; recombinase A; LexA autocleavage cofactor	b2699
pncC	2.066728735314402	14.0	2817207.0	nicotinamide-nucleotide amidohydrolase; NMN amidohydrolase	b2700
mltB	1.7020288162913166	14.0	2818048.0	membrane-bound lytic murein transglycosylase B	b2701	['MLTGY1pp', 'MLTGY4pp', 'MLTGY3pp', 'MLTGY2pp']
srlA	1.6756026594797722	14.0	2819190.0	glucitol/sorbitol-specific enzyme IIC component of PTS	b2702	['SBTptspp']
srlE	1.8607273177140171	14.0	2820096.0	glucitol/sorbitol-specific enzyme IIB component of PTS	b2703	['SBTptspp']
srlB	1.6072669036581142	14.0	2820720.0	glucitol/sorbitol-specific enzyme IIA component of PTS	b2704	['SBTptspp']
srlD	1.6057597215049488	14.0	2821095.0	sorbitol-6-phosphate dehydrogenase	b2705	['SBTPD']
srlM	1.7654889401868694	14.0	2822144.0	sorbitol=responsive srl operon transcriptional activator	b2706
srlR	1.6648832941496055	14.0	2822405.0	sorbitol-inducible srl operon transcriptional repressor	b2707
srlQ	1.6310241196418203	14.0	2823171.0	D-arabinose 5-phosphate isomerase	b2708	['A5PISO']
norR	1.6482683782421994	14.0	2824133.0	anaerobic nitric oxide reductase DNA-binding transcriptional activator	b2709
norV	1.7492979633841008	14.0	2826240.0	anaerobic nitric oxide reductase flavorubredoxin	b2710	['NHFRBO']
norW	1.694259809011852	14.0	2828288.0	NADH:flavorubredoxin oxidoreductase	b2711	['NHFRBO']
hypF	1.7124332755273164	14.0	2828531.0	carbamoyl phosphate phosphatase and [NiFe] hydrogenase maturation protein	b2712
hydN	1.8437751110622946	14.0	2830936.0	formate dehydrogenase-H, [4Fe-4S] ferredoxin subunit	b2713
ascG	1.6566398831989069	14.0	2832384.0	asc operon transcriptional repressor; prpBC operon repressor	b2714
ascF	1.7297963715162294	14.0	2832882.0	cellobiose/arbutin/salicin-specific PTS enzymes, IIB and IC components	b2715	['ARBTptspp']
ascB	1.892905148486901	14.0	2834432.0	cryptic 6-phospho-beta-glucosidase	b2716
hycI	1.9050797328453204	14.0	2835931.0	protease involved in processing C-terminal end of HycE	b2717
hycH	1.7686568302868022	14.0	2836480.0	hydrogenase 3 maturation protein	b2718
hycG	1.6706158942049918	14.0	2836801.0	hydrogenase 3 and formate hydrogenase complex, HycG subunit	b2719	['FHL', 'HYD1pp']
hycF	1.7476755219368816	14.0	2837568.0	formate hydrogenlyase complex iron-sulfur protein	b2720	['FHL', 'HYD1pp']
hycE	1.7568149109126772	14.0	2838120.0	hydrogenase 3, large subunit	b2721	['FHL', 'HYD1pp']
hycD	1.868085760954423	14.0	2840576.0	hydrogenase 3, membrane subunit	b2722	['FHL', 'HYD1pp']
hycC	1.6225071653115728	14.0	2840773.0	hydrogenase 3, membrane subunit	b2723	['FHL', 'HYD1pp']
hycB	1.8645031076670588	14.0	2842624.0	hydrogenase 3, Fe-S subunit	b2724	['FHL', 'HYD1pp']
hycA	1.8756837837600873	14.0	2843332.0	regulator of the transcriptional regulator FhlA	b2725
hypA	1.9642982719610134	14.0	2844005.0	protein involved in nickel insertion into hydrogenases 3	b2726
hypB	1.6355760961131416	14.0	2844672.0	GTP hydrolase involved in nickel liganding into hydrogenases	b2727
hypC	1.6656986801115257	14.0	2845222.0	hydrogenase maturation protein	b2728
hypD	1.6383395238537715	14.0	2845494.0	hydrogenase maturation protein	b2729
hypE	1.6771777307374252	14.0	2846720.0	carbamoyl dehydratase, hydrogenases 1,2,3 maturation protein	b2730
fhlA	1.7361918778919965	14.0	2847696.0	formate hydrogenlyase transcriptional activator	b2731
ygbA	1.870374766521152	14.0	2849811.0	uncharacterized protein	b2732
mutS	1.7393013063086755	14.0	2850816.0	methyl-directed mismatch repair protein	b2733
pphB	2.166695520604372	14.0	2853118.0	serine/threonine-specific protein phosphatase 2	b2734
ygbI	1.614822007988183	14.0	2853825.0	DeoR family putative transcriptional regulator	b2735
ygbJ	1.7405312867025777	14.0	2854912.0	putative dehydrogenase	b2736
ygbK	1.74343457368031	14.0	2855693.0	FliA-regulated DUF1537 family protein	b2737
ygbL	1.489951635725769	14.0	2856960.0	putative class II aldolase	b2738	['FCLPA']
ygbM	1.782651171879937	14.0	2857594.0	putative hydroxypyruvate isomerase	b2739
ygbN	1.7023018953024769	14.0	2859008.0	putative transporter	b2740
rpoS	1.944548769451544	14.0	2859917.0	RNA polymerase, sigma S (sigma 38) factor	b2741
nlpD	1.6167018404271079	14.0	2861056.0	activator of AmiC murein hydrolase activity, lipoprotein	b2742
pcm	1.7193318974617626	14.0	2862251.0	L-isoaspartate protein carboxylmethyltransferase type II	b2743
umpG	1.7643199607039899	14.0	2863104.0	broad specificity 5'(3')-nucleotidase and polyphosphatase	b2744	['NTD5', 'NTD12', 'NTD1', 'NTD4', 'NTD8', 'PPA2', 'NTD3', 'NTD2', 'NTD6', 'PPA', 'NTD7', 'NTD9', 'NTD10', 'NTD11']
truD	1.8904735266134256	14.0	2863613.0	tRNA(Glu) pseudouridine(13) synthase	b2745
ispF	1.5989494839040792	14.0	2864659.0	2C-methyl-D-erythritol 2,4-cyclodiphosphate synthase	b2746	['MECDPS']
ispD	1.5669895420488307	14.0	2865152.0	4-diphosphocytidyl-2C-methyl-D-erythritol synthase	b2747	['MEPCT']
ftsB	1.5960785599023102	14.0	2866176.0	cell division protein	b2748
ygbE	2.0275218235515187	14.0	2866688.0	DUF3561 family inner membrane protein	b2749
cysC	1.8507587889165988	14.0	2867200.0	adenosine 5'-phosphosulfate kinase	b2750	['ADSK']
cysN	1.6598413711975581	14.0	2867350.0	sulfate adenylyltransferase, subunit 1	b2751	['SADT2']
cysD	1.7512866883682894	14.0	2869248.0	sulfate adenylyltransferase, subunit 2	b2752	['SADT2']
iap	1.7908358367790629	14.0	2869939.0	aminopeptidase in alkaline phosphatase isozyme conversion	b2753
ygbF	1.814195275314081	14.0	2871927.0	CRISPR adaptation ssRNA endonuclease	b2754
ygbT	1.706062182630382	14.0	2872213.0	multifunctional endonuclease Cas1, CRISPR adaptation protein; DNA repair enzyme	b2755
casE	1.818210485098632	14.0	2873344.0	CRISPR RNA precursor cleavage enzyme; CRISP RNA (crRNA) containing Cascade antiviral complex protein	b2756
casD	1.804285210481043	14.0	2873732.0	CRISP RNA (crRNA) containing Cascade antiviral complex protein	b2757
casC	1.894332348609982	14.0	2875392.0	CRISP RNA (crRNA) containing Cascade antiviral complex protein	b2758
casB	1.7020237039863877	14.0	2875513.0	CRISP RNA (crRNA) containing Cascade antiviral complex protein	b2759
casA	1.9141632410525662	14.0	2875988.0	CRISP RNA (crRNA) containing Cascade antiviral complex protein	b2760
ygcB	1.9226471470113717	14.0	2877911.0	Cascade complex anti-viral R-loop helicase-annealase Cas3	b2761
cysH	1.7772175541451896	14.0	2881536.0	phosphoadenosine phosphosulfate reductase; PAPS reductase, thioredoxin dependent	b2762	['PAPSR', 'PAPSR2']
cysI	1.7206356503203233	14.0	2881745.0	sulfite reductase, beta subunit, NAD(P)-binding, heme-binding	b2763	['FMNRx2', 'FADRx2', 'FLVR', 'SULRi']
cysJ	1.785507815658663	14.0	2883584.0	sulfite reductase, alpha subunit, flavoprotein	b2764	['FMNRx2', 'FADRx2', 'FLVR', 'SULRi']
queD	1.6449109801184851	14.0	2885632.0	6-pyruvoyl tetrahydrobiopterin synthase (PTPS)	b2765	['CPH4S']
ygcN	1.8104828536601125	14.0	2886015.0	putative oxidoreductase	b2766
ygcO	1.832682296599813	14.0	2887277.0	putative 4Fe-4S cluster-containing protein	b2767
ygcP	1.8934843019323977	14.0	2887680.0	putative antiterminator regulatory protein	b2768
ygcQ	1.8179472652466568	14.0	2888277.0	putative flavoprotein	b2769
ygcR	1.9147212808138123	14.0	2889728.0	putative flavoprotein	b2770
ygcS	1.775665277273897	14.0	2889891.0	putative MFS sugar transporter; membrane protein	b2771
ygcU	1.8830061759208336	14.0	2891776.0	putative FAD-linked oxidoreductase	b4463
ygcW	2.036170419311075	14.0	2892846.0	putative SDR family oxidoreductase	b2774
yqcE	1.7255998172083526	14.0	2893950.0	putative MFS transporter, inner membrane protein	b2775
ygcE	1.9545639668464994	14.0	2895254.0	putative kinase	b2776
queE	1.7882586559666642	14.0	2898105.0	7-carboxy-7-deazaguanine synthase; queosine biosynthesis	b2777
yqcG	2.490093208940776	14.0	2898944.0	membrane stress resistance protein	b4682
ygcG	2.3237019426669576	14.0	2899069.0	TPM domain protein, putative phosphatase	b2778
eno	1.8278580512953508	14.0	2900001.0	enolase	b2779	['ENO']
pyrG	1.7328773353989317	14.0	2901387.0	CTP synthetase	b2780	['CTPS2']
mazG	1.8446568444780713	14.0	2903252.0	nucleoside triphosphate pyrophosphohydrolase	b2781	['NTPP8', 'NTPP6', 'NTPP7', 'NTPP1', 'NTPP3', 'NTPP4', 'NTPP5', 'NTPP2']
mazF	2.099986687780351	14.0	2904114.0	mRNA interferase toxin, antitoxin is MazE	b2782
mazE	1.7413635807798418	14.0	2904576.0	antitoxin of the ChpA-ChpR toxin-antitoxin system	b2783
relA	1.658926434757648	14.0	2904775.0	(p)ppGpp synthetase I/GTP pyrophosphokinase	b2784	['GTPDPK', 'GDPDPK']
rlmD	1.7829693119267878	14.0	2908160.0	23S rRNA m(5)U1939 methyltransferase, SAM-dependent	b2785
barA	1.8337236571460453	14.0	2908415.0	hybrid sensory histidine kinase, in two-component regulatory system with UvrY	b2786
gudD	1.78167748679821	14.0	2912256.0	D-glucarate dehydratase 1	b2787	['GLCRD']
gudX	1.726921802227319	14.0	2912764.0	glucarate dehydratase-related protein, substrate unknown	b2788	['GLCRD']
gudP	1.5913524687937473	14.0	2914304.0	putative D-glucarate transporter	b2789	['GALCTt2rpp', 'GLCRt2rpp', 'GLYCAt2rpp']
yqcA	1.6892413369687196	14.0	2915893.0	short-chain flavodoxin, FMN-binding	b2790
truC	1.6137821453124104	14.0	2916360.0	tRNA(Ile1,Asp) pseudouridine(65) synthase	b2791
yqcC	1.7888043229891135	14.0	2917376.0	DUF446 family protein	b2792
syd	1.6736114139209748	14.0	2918400.0	SecY-interacting protein	b2793
queF	2.065661486899685	14.0	2918706.0	7-cyano-7-deazaguanine reductase (NADPH-dependent)	b2794	['CDGR']
ygdH	1.7689189283913387	14.0	2919666.0	UPF0717 family protein	b2795
sdaC	1.744742258714208	14.0	2922496.0	putative serine transporter	b2796	['SERt2rpp']
sdaB	1.7784346430113462	14.0	2922934.0	L-serine dehydratase 2	b2797	['SERD_L']
ygdG	1.6978725833884523	14.0	2924544.0	Ssb-binding protein, misidentified as ExoIX	b2798
fucO	1.668186948862129	14.0	2925223.0	L-1,2-propanediol oxidoreductase	b2799	['LCARS']
fucA	1.850639568988082	14.0	2926592.0	L-fuculose-1-phosphate aldolase	b2800	['FCLPA']
fucP	1.925383776636634	14.0	2928640.0	L-fucose transporter	b2801	['FUCtpp']
fucI	1.6466080805908574	14.0	2928942.0	L-fucose isomerase	b2802	['FCI']
fucK	1.7980906590005323	14.0	2930796.0	L-fuculokinase	b2803	['FCLK']
fucU	1.863013408577415	14.0	2932246.0	L-fucose mutarotase	b2804
fucR	1.8311330775305195	14.0	2932736.0	l-fucose operon activator	b2805
rlmM	1.767875210327034	14.0	2933501.0	23S rRNA C2498 2'-O-ribose methyltransferase, SAM-dependent	b2806
ygdD	1.648865000393474	14.0	2934784.0	UPF0382 family inner membrane protein	b2807
gcvA	1.646280426522183	14.0	2935008.0	glycine cleavage system transcriptional activator; autorepressor	b2808
ygdI	2.2278043548292312	14.0	2936320.0	DUF903 family verified lipoprotein	b2809
csdA	1.7048432281150812	14.0	2936832.0	cysteine sulfinate desulfinase	b2810	['CYSSADS']
csdE	1.825144322293262	14.0	2937900.0	CsdA-binding activator; Fe-S protein	b2811
tcdA	1.6347161837380322	14.0	2938880.0	tRNA threonylcarbamoyladenosine dehydratase; sulfur acceptor for CsdA	b2812
mltA	1.7509965192179637	14.0	2939439.0	membrane-bound lytic murein transglycosylase A	b2813	['MLTGY1pp', 'MLTGY4pp', 'MLTGY3pp', 'MLTGY2pp']
amiC	1.7679664563951287	14.0	2941115.0	N-acetylmuramoyl-L-alanine amidase	b2817	['AGM4PApp', 'AGM3PApp']
argA	1.779092100906232	14.0	2942976.0	amino acid N-acetyltransferase and inactive acetylglutamate kinase	b2818	['ACGS']
recD	1.6759377200260714	14.0	2943993.0	exonuclease V (RecBCD complex), alpha chain	b2819
recB	1.7127439707813406	14.0	2949120.0	exonuclease V (RecBCD complex), beta subunit	b2820
ptrA	1.798110036742008	14.0	2949354.0	protease III	b2821
recC	1.8196535543468173	14.0	2952418.0	exonuclease V (RecBCD complex), gamma chain	b2822
ppdC	1.661285031974518	14.0	2955799.0	putative prepilin peptidase-dependent protein	b2823
ygdB	1.6537252532923592	14.0	2956107.0	DUF2509 family protein	b2824
ppdB	1.73067685424631	14.0	2956511.0	putative prepilin peptidase-dependent protein	b2825
ppdA	1.7758313174652907	14.0	2957312.0	putative prepilin peptidase-dependent protein	b2826
thyA	1.6352408327464294	14.0	2957719.0	thymidylate synthetase	b2827	['TMDS']
lgt	1.7144975317783078	14.0	2959360.0	phosphatidylglycerol-prolipoprotein diacylglyceryl transferase	b2828
ptsP	1.8058736648055043	14.0	2959546.0	PEP-protein phosphotransferase enzyme I; GAF domain containing protein	b2829
rppH	1.8017250950175632	14.0	2961805.0	RNA pyrophosphohydrolase	b2830
mutH	1.9728207067572292	14.0	2963456.0	methyl-directed mismatch repair protein	b2831
ygdQ	1.7739089262439913	14.0	2963778.0	UPF0053 family inner membrane protein	b2832
ygdR	1.7828852586475443	14.0	2964629.0	DUF903 family verified lipoprotein	b2833
tas	1.792705213261249	14.0	2965504.0	putative NADP(H)-dependent aldo-keto reductase	b2834
lplT	1.6147826512190089	14.0	2966027.0	lysophospholipid transporter	b2835	['2AGPA180tipp', '2AGPG120tipp', '2AGPE161tipp', '2AGPG140tipp', '2AGPA181tipp', '2AGPA140tipp', '2AGPE180tipp', '2AGPG160tipp', '2AGPA141tipp', '2AGPE120tipp', '2AGPE181tipp', '2AGPG161tipp', '2AGPE140tipp', '2AGPG180tipp', '2AGPG141tipp', '2AGPE141tipp', '2AGPA160tipp', '2AGPG181tipp', '2AGPE160tipp', '2AGPA161tipp', '2AGPA120tipp']
aas	1.7505566868203117	14.0	2967213.0	fused 2-acylglycerophospho-ethanolamine acyl transferase/acyl-acyl carrier protein synthetase	b2836	['2AGPGAT120', '2AGPGAT140', '2AGPEAT141', '2AGPEAT140', 'AACPS8', 'AACPS1', 'AACPS9', '2AGPGAT180', '2AGPEAT160', '2AGPGAT141', 'AACPS6', '2AGPEAT161', 'AACPS2', '2AGPEAT120', 'AACPS3', '2AGPGAT181', 'AACPS7', '2AGPGAT160', 'AACPS4', '2AGPEAT180', '2AGPGAT161', 'AACPS5', '2AGPEAT181']
galR	1.776670686927469	14.0	2969957.0	galactose-inducible d-galactose regulon transcriptional repressor; autorepressor	b2837
lysA	1.6943999200630366	14.0	2971648.0	diaminopimelate decarboxylase, PLP-binding	b2838	['DAPDC']
lysR	1.6244893670715823	14.0	2972379.0	transcriptional activator of lysA; autorepressor	b2839
ygeA	1.7535242376078348	14.0	2973696.0	Asp/Glu_racemase family protein	b2840
araE	1.8102651401771261	14.0	2974122.0	arabinose transporter	b2841	['ARBt2rpp']
kduD	1.757183890829408	14.0	2975855.0	2-dehydro-3-deoxy-D-gluconate 5-dehydrogenase; KDG oxidoreductase; 20-ketosteroid reductase	b2842
kduI	1.8320071618998477	14.0	2976646.0	hexuronate isomerase	b2843
yqeF	1.740766985207536	14.0	2977792.0	short chain acyltransferase	b2844
yqeG	2.092076574356888	14.0	2979840.0	putative transporter	b2845
yqeH	2.2747043908366353	14.0	2980894.0	putative LuxR family transcriptional regulator	b2846
yqeI	2.130242852099293	14.0	2981888.0	putative transcriptional regulator	b2847
yqeJ	2.4262850083104177	14.0	2982662.0	uncharacterized protein	b2848
yqeL	2.684357048620879	14.0	2983177.0	uncharacterized protein	b4683
yqeK	2.488294419926717	14.0	2983293.0	uncharacterized protein	b2849
ygeF	2.6302541101611183	14.0	2983936.0	No_gene_product	b2850
ygeG	2.5429914302286454	14.0	2984626.0	SycD-like chaperone family TPR-repeat-containing protein	b2851
ygeH	2.528549874744042	14.0	2985452.0	putative transcriptional regulator	b2852
ygeI	2.461533002686561	14.0	2987008.0	uncharacterized protein	b2853
pbl	2.4161854360639348	14.0	2987297.0	No_gene_product	b2854
ygeK	2.149261891094943	14.0	2988032.0	No_gene_product	b2856
ygeN	2.5761864864895934	14.0	2988672.0	No_gene_product	b2858
ygeO	2.019833009950027	14.0	2989320.0	No_gene_product	b2859
ygeQ	2.1601271948615466	14.0	2992128.0	No_gene_product	b2863
xdhA	1.606777674761923	14.0	2993703.0	xanthine dehydrogenase, molybdenum binding subunit	b2866	['XAND', 'HXAND']
xdhB	1.4655191795765041	14.0	2996224.0	xanthine dehydrogenase, FAD-binding subunit	b2867	['XAND', 'HXAND']
xdhC	1.8288949779376473	14.0	2996847.0	xanthine dehydrogenase, Fe-S binding subunit	b2868	['XAND', 'HXAND']
ygeV	1.823940242797363	14.0	2998272.0	putative sigma-54-interacting transcriptional activator	b2869
ygeW	1.8928670959446574	14.0	3000320.0	putative carbamoyltransferase	b2870
ygeX	1.7353814786984283	14.0	3000868.0	2,3-diaminopropionate ammonia lyase, PLP-dependent	b2871	['DAPAL']
ygeY	1.8892323971608012	14.0	3002368.0	putative peptidase	b2872
hyuA	1.6911680504441082	14.0	3003386.0	D-stereospecific phenylhydantoinase	b2873
yqeA	1.9610204791781745	14.0	3004819.0	putative amino acid kinase	b2874	['CBMKr']
yqeB	1.6766631375723857	14.0	3006464.0	XdhC-CoxI family protein with NAD(P)-binding Rossman fold	b2875
yqeC	1.7505601756332048	14.0	3007645.0	putative selenium-dependent hydroxylase accessory protein	b2876
mocA	1.7190004214820374	14.0	3008518.0	CTP:molybdopterin cytidylyltransferase	b2877	['MOCDS']
ygfK	1.8704173904117274	14.0	3009418.0	putative Fe-S subunit oxidoreductase subunit	b2878
ssnA	1.841777178776162	14.0	3012608.0	putative chlorohydrolase/aminohydrolase	b2879
ygfM	1.9647386262084547	14.0	3014656.0	putative oxidoreductase	b2880
xdhD	1.7634473726090065	14.0	3014674.0	putative hypoxanthine oxidase, molybdopterin-binding/Fe-S binding	b2881
xanQ	1.6290645279601363	14.0	3017709.0	xanthine permease	b2882	['XANt2pp']
guaD	1.6476846532608878	14.0	3019124.0	guanine deaminase	b2883	['GUAD']
ygfQ	1.7479421358327676	14.0	3020479.0
ygfS	1.624130881478208	14.0	3021882.0	putative 4Fe-4S ferredoxin-type oxidoreductase subunit	b2886
ygfT	1.612508780371893	14.0	3022848.0	putative oxidoreductase, Fe-S subunit/nucleotide-binding subunit	b2887
uacT	1.8054290177046228	14.0	3024725.0	uric acid permease	b2888
yqfG	2.2213635905578375	14.0	3026175.0	uncharacterized protein	b4684
idi	2.03589258409295	14.0	3026944.0	isopentenyl diphosphate isomerase	b2889	['IPDDI']
lysS	1.744930494979601	14.0	3027015.0	lysine tRNA synthetase, constitutive	b2890	['LYSTRS']
prfB	1.7711263430296151	14.0	3028992.0	peptide chain release factor RF-2	b2891
recJ	1.7131681200268234	14.0	3031040.0	ssDNA exonuclease, 5' --> 3'-specific	b2892
dsbC	1.659602950832087	14.0	3031470.0	protein disulfide isomerase II	b2893	['TDSR1', 'DSBCGT']
xerD	1.6293084088064504	14.0	3033088.0	site-specific tyrosine recombinase	b2894
fldB	1.5754674838908538	14.0	3033213.0	flavodoxin 2	b2895	['RNTR1c2', 'MECDPDH5', 'POR5', 'RNTR2c2', 'RNTR3c2', 'RNTR4c2', 'FLDR2']
cptA	1.7948067491503488	14.0	3033774.0	toxin of CptAB toxin-antitoxin pair	b2896
sdhE	1.6105770312504477	14.0	3034162.0	flavinator of succinate dehydrogenase; antitoxin of CptAB toxin-antitoxin pair	b2897
ygfZ	1.8044560564419716	14.0	3035136.0	iron-sulfur cluster repair protein, plumbagin resistance	b2898
yqfA	1.930615271715308	14.0	3035847.0	hemolysin III family HylIII inner membrane protein	b2899
yqfB	1.719808818855883	14.0	3036672.0	UPF0267 family protein	b2900
bglA	1.7943404331956365	14.0	3037020.0	6-phospho-beta-glucosidase A	b2901	['AB6PGH']
ygfF	1.7430037899841169	14.0	3039232.0	putative NAD(P)-dependent oxidoreductase	b2902
gcvP	1.695806843019672	14.0	3039526.0	glycine decarboxylase, PLP-dependent, subunit P of glycine cleavage complex	b2903	['GLYCL']
gcvH	1.8866208438068939	14.0	3042518.0	glycine cleavage complex lipoylprotein	b2904	['GLYCL']
gcvT	1.982542557608027	14.0	3043328.0	aminomethyltransferase, tetrahydrofolate-dependent, subunit (T protein) of glycine cleavage complex	b2905	['GLYCL']
ubiI	1.798537041555662	14.0	3045376.0	2-octaprenylphenol hydroxylase, FAD-dependent	b2906
ubiH	1.715043916979941	14.0	3045698.0	2-octaprenyl-6-methoxyphenol hydroxylase, FAD/NAD(P)-binding	b2907	['OMPHHX']
pepP	1.6732462725535	14.0	3047424.0	proline aminopeptidase P II	b2908
ygfB	1.4887797352514083	14.0	3048224.0	UPF0149 family protein	b2909
zapA	1.9430865091480534	14.0	3048970.0	FtsZ stabilizer	b2910
fau	1.7728411514098308	14.0	3049599.0	5-formyltetrahydrofolate cyclo-ligase family protein	b2912	['FOMETRi']
ibsC	1.9401238848710438	14.0	3050248.0	toxic membrane protein	b4665
serA	1.7511824615353244	14.0	3051520.0	D-3-phosphoglycerate dehydrogenase	b2913	['PGCD']
rpiA	1.7397658373372777	14.0	3052024.0	ribose 5-phosphate isomerase, constitutive	b2914	['RPI']
yqfE	1.6122424639183315	14.0	3053056.0	No_gene_product	b2915
argP	1.6463574846929478	14.0	3053568.0	transcriptional regulator for arginine transport and DNA replication genes; replication initiation inhibitor	b2916
scpA	1.6892558064401582	14.0	3055616.0	methylmalonyl-CoA mutase	b2917	['MMM']
argK	1.7833570376862102	14.0	3056345.0	membrane ATPase/protein kinase	b2918
scpB	1.7275534929892993	14.0	3057664.0	methylmalonyl-CoA decarboxylase, biotin-independent	b2919	['MMCD']
scpC	1.753736214735482	14.0	3058160.0	propionyl-CoA:succinate CoA transferase	b2920	['PPCSCT']
ygfI	1.9381215302115797	14.0	3059712.0	putative DNA-binding transcriptional regulator	b2921
yggE	1.9102969353010744	14.0	3060698.0	oxidative stress defense protein	b2922
argO	1.7137410596586407	14.0	3061760.0	arginine transporter	b2923	['LYSt3pp', 'ARGt3pp']
mscS	1.8194396374558823	14.0	3062305.0	mechanosensitive channel protein, small conductance	b2924
fbaA	1.824235114805647	14.0	3063808.0	fructose-bisphosphate aldolase, class II	b2925	['FBA', 'FBA3']
pgk	1.9653470600239487	14.0	3065856.0	phosphoglycerate kinase	b2926	['PGK']
epd	1.7976822374192112	14.0	3066030.0	D-erythrose 4-phosphate dehydrogenase	b2927	['E4PD']
yggC	1.6004928582198155	14.0	3067904.0	putative PanK family P-loop kinase	b2928
yggD	1.8095310747937612	14.0	3068044.0	MtlR family putative transcriptional repressor	b2929
yggF	1.6986501152651552	14.0	3068575.0	fructose 1,6 bisphosphatase isozyme	b2930	['FBP']
yggP	1.735741490119055	14.0	3069952.0	putative Zn-binding dehydrogenase	b4465
cmtA	1.6482733693326364	14.0	3072000.0	putative mannitol-specific PTS IIB and IIC components	b2933
cmtB	1.9773515275879179	14.0	3072245.0	putative mannitol-specific enzyme IIA component of PTS	b2934
tktA	1.831511155345316	14.0	3073002.0	transketolase 1, thiamine triphosphate-binding	b2935	['TKT2', 'TKT1']
loiP	1.7853767568483412	14.0	3075271.0	Phe-Phe periplasmic metalloprotease, OM lipoprotein; low salt-inducible; Era-binding heat shock protein	b2936
speB	1.6262183334044618	14.0	3076235.0	agmatinase	b2937	['AGMT']
speA	1.8634925969403033	14.0	3077293.0	biosynthetic arginine decarboxylase, PLP-binding	b2938	['ARGDCpp']
yqgB	2.0114808067430188	14.0	3079278.0	uncharacterized protein	b2939
yqgC	2.0351661256983706	14.0	3079680.0	uncharacterized protein	b2940
metK	1.8240897827454976	14.0	3080192.0	S-adenosylmethionine synthetase	b2942	['METAT']
galP	1.623856689432939	14.0	3081642.0	D-galactose transporter	b2943	['GALt2pp', 'GLCt2pp']
yggI	1.9956801439323006	14.0	3083113.0	Zn-dependent metalloprotease-related protein	b2944
endA	1.9874737464192278	14.0	3084288.0	DNA-specific endonuclease I	b2945
rsmE	1.7720864261516491	14.0	3084492.0	16S rRNA m(3)U1498 methyltransferase, SAM-dependent	b2946
gshB	1.7249335792774645	14.0	3085236.0	glutathione synthetase	b2947	['GTHS']
yqgE	1.8310188673731136	14.0	3086336.0	uncharacterized protein	b2948
yqgF	1.8437327371110905	14.0	3086858.0	putative Holliday junction resolvase	b2949
yggR	1.7070169100591	14.0	3088384.0	putative PilT family AAA+ ATPase	b2950
yggS	1.7366729416381583	14.0	3088456.0	UPF0001 family protein, PLP-binding	b2951
yggT	1.9040306266786355	14.0	3089178.0	putative inner membrane protein; compensates for loss in K+ uptake	b2952
yggU	1.8926820457245104	14.0	3089920.0	UPF0235 family protein	b2953
rdgB	1.6690077104249947	14.0	3090432.0	dITP/XTP pyrophosphatase	b2954	['NTPP11', 'NTPP9', 'NTPP10']
yggW	1.8704756739528552	14.0	3090625.0	HemN family putative oxidoreductase	b2955
yggM	1.8717537719640538	14.0	3092480.0	DUF1202 family putative secreted protein	b2956
ansB	1.8054294595991751	14.0	3093040.0	periplasmic L-asparaginase 2	b2957	['GLUNpp', 'ASNNpp']
yggN	1.6814303545494929	14.0	3094528.0	DUF2884 family putative periplasmic protein	b2958
yggL	1.628275904955622	14.0	3095165.0	DUF469 family protein	b2959
trmI	1.7806970781421854	14.0	3095491.0	tRNA m(7)G46 methyltransferase, SAM-dependent	b2960
mutY	1.7222095453253687	14.0	3096576.0	adenine DNA glycosylase	b2961
yggX	1.4478768073785664	14.0	3097600.0	oxidative damage protective factor for iron-sulfur proteins	b2962
mltC	1.7094671258820822	14.0	3098624.0	membrane-bound lytic murein transglycosylase C	b2963	['MLTGY1pp', 'MLTGY4pp', 'MLTGY3pp', 'MLTGY2pp']
nupG	1.7632432626796266	14.0	3099072.0	nucleoside transporter	b2964	['ADNt2pp', 'DCYTt2pp', 'INSt2pp', 'URIt2pp', 'DURIt2pp', 'DINSt2pp', 'DGSNt2pp', 'CYTDt2pp', 'DADNt2pp', 'THMDt2pp', 'GSNt2pp']
speC	1.6723459245165648	14.0	3100378.0	ornithine decarboxylase, constitutive	b2965	['ORNDC']
yqgA	1.8720581301135772	14.0	3102911.0	DUF554 family putative inner membrane protein	b2966
yghE	1.7752013024324762	14.0	3104768.0	No_gene_product	b2969
yghF	1.837654572577177	14.0	3105451.0	No_gene_product	b2970
yghG	1.8243422214594034	14.0	3106816.0	secretin (GspDbeta) OM localization lipoprotein pilotin	b2971
pppA	1.9349855344054152	14.0	3106901.0	bifunctional prepilin leader peptidase/ methylase	b2972
yghJ	1.8470432406056514	14.0	3107908.0
glcA	1.7940059277421376	14.0	3112960.0	glycolate transporter	b2975	['GLYCLTt2rpp', 'L__LACt2rpp', 'D__LACt2pp']
glcB	1.6292547296046982	14.0	3114992.0	malate synthase G	b2976	['MALS']
glcG	2.1775110783065945	14.0	3117185.0	DUF336 family protein	b2977
glcF	1.9368467410979593	14.0	3117594.0	glycolate oxidase 4Fe-4S iron-sulfur cluster subunit	b4467	['GLYCTO4', 'GLYCTO2', 'GLYCTO3']
glcE	1.6961066188505196	14.0	3119104.0	glycolate oxidase FAD binding subunit	b4468	['GLYCTO4', 'GLYCTO2', 'GLYCTO3']
glcD	1.7369431617880202	14.0	3121152.0	glycolate oxidase subunit, FAD-linked	b2979	['GLYCTO4', 'GLYCTO2', 'GLYCTO3']
glcC	1.9643631859818975	14.0	3121630.0	glycolate-inducible glc operon transcriptional repressor; autorepressor	b2980
yghO	1.8016184514112312	14.0	3123200.0	No_gene_product	b2981
yghQ	1.6112047461855443	14.0	3125248.0	putative inner membrane polysaccharide flippase	b2983
yghR	1.7332149414204117	14.0	3125812.0	putative ATP-binding protein	b2984
yghS	1.9444299448546187	14.0	3127296.0	putative ATP-binding protein	b2985
yghT	1.8375257205097137	14.0	3127489.0	putative ATP-binding protein	b2986
pitB	1.7139881845803635	14.0	3129344.0	phosphate transporter	b2987	['PIt2rpp']
gss	1.829682166776842	14.0	3130021.0	glutathionylspermidine amidase and glutathionylspermidine synthetase	b2988	['GSPMDA', 'GSPMDS']
yghU	1.5573708900870091	14.0	3132085.0	putative S-transferase	b2989
hybG	2.08538833905107	14.0	3133074.0	hydrogenase 2 accessory protein	b2990
hybF	1.9045837787362965	14.0	3133440.0	protein involved with the maturation of hydrogenases 1 and 2	b2991
hybE	1.8664481014849104	14.0	3133669.0	hydrogenase 2-specific chaperone	b2992
hybD	1.9112782700850484	14.0	3134150.0	maturation protease for hydrogenase 2	b2993
hybC	1.8163430184316267	14.0	3134644.0	hydrogenase 2, large subunit	b2994	['HYD1pp', 'HYD2pp', 'HYD3pp']
hybB	1.779803085715254	14.0	3136344.0	putative hydrogenase 2 cytochrome b type component	b2995	['HYD1pp', 'HYD2pp', 'HYD3pp']
hybA	1.7072811702755986	14.0	3137536.0	hydrogenase 2 4Fe-4S ferredoxin-type component	b2996	['HYD1pp', 'HYD2pp', 'HYD3pp']
hybO	1.708200821166958	14.0	3139584.0	hydrogenase 2, small subunit	b2997	['HYD1pp', 'HYD2pp', 'HYD3pp']
yghW	2.0697810201941724	14.0	3139808.0	DUF2623 family protein	b2998
yghX	1.7250492425577462	14.0	3140214.0	No_gene_product	b4658
gpr	1.68771602116603	14.0	3141632.0	L-glyceraldehyde 3-phosphate reductase	b3001	['ALR2']
yqhA	2.0902772073550397	14.0	3142335.0	UPF0114 family putative inner membrane protein	b3002
yghA	1.8529835164069095	14.0	3143680.0	putative oxidoreductase	b3003
exbD	1.794201823046839	14.0	3144176.0	membrane spanning protein in TonB-ExbB-ExbD complex	b3005	['FECRMtonex', 'FEOXAMtonex', 'CBL1tonex', 'FE3DCITtonex', 'CPGNtonex', 'ADOCBLtonex', 'FEENTERtonex', 'FE3HOXtonex', 'FE3DHBZStonex', 'CBItonex']
exbB	1.6661177041925679	14.0	3144608.0	membrane spanning protein in TonB-ExbB-ExbD complex	b3006	['FECRMtonex', 'FEOXAMtonex', 'CBL1tonex', 'FE3DCITtonex', 'CPGNtonex', 'ADOCBLtonex', 'FEENTERtonex', 'FE3HOXtonex', 'FE3DHBZStonex', 'CBItonex']
metC	1.6266531559462643	14.0	3145728.0	cystathionine beta-lyase, PLP-dependent	b3008	['CYSTL', 'CYSDS']
yghB	1.7858981296507135	14.0	3146921.0	general envelope maintenance protein; DedA family inner membrane protein; putative multidrug efflux transporter	b3009
yqhC	1.7637392567742294	14.0	3147776.0	transcriptional activator of yqhD	b3010
yqhD	1.7128753315652447	14.0	3149824.0	aldehyde reductase, NADPH-dependent	b3011
dkgA	1.9306373533869379	14.0	3149981.0	2,5-diketo-D-gluconate reductase A	b3012	['DKGLCNR1', 'ALR2']
yqhG	1.5353178251250856	14.0	3151872.0	DUF3828 family putative periplasmic protein	b3013
yqhH	1.5193702133811322	14.0	3151985.0	outer membrane lipoprotein, Lpp paralog	b3014
ygiQ	1.6466059834951658	14.0	3153920.0	Radical SAM superfamily protein	b4469
ftsP	1.6904564592179336	14.0	3154615.0	septal ring component that protects the divisome from stress; multicopy suppressor of ftsI(Ts)	b3017
plsC	1.763962322721635	14.0	3156102.0	1-acyl-sn-glycerol-3-phosphate acyltransferase	b3018	['AGPAT161', 'AGPAT120', 'AGPAT181', 'AGPAT160', 'AGPAT141', 'AGPAT180', 'AGPAT140']
parC	1.7021721905322662	14.0	3157073.0	DNA topoisomerase IV, subunit A	b3019
ygiS	1.7911716850890722	14.0	3159469.0	putative ABC transporter permease	b3020
mqsA	1.8674878617239152	14.0	3161209.0	antitoxin for MqsR toxin; transcriptional repressor	b3021
mqsR	1.7914941977295096	14.0	3161606.0	GCU-specific mRNA interferase toxin of the MqsR-MqsA toxin-antitoxin system; biofilm/motility regulator; anti-repressor	b3022
ygiV	1.928690310753541	14.0	3162112.0	transcriptional repressor for mcbR biofilm gene	b3023
ygiW	1.680500428681373	14.0	3162642.0	hydrogen peroxide and cadmium resistance periplasmic protein; stress-induced OB-fold protein	b3024
qseB	1.8795170568042179	14.0	3163186.0	quorum sensing DNA-binding response regulator in two-component regulatory system with QseC	b3025
qseC	1.8241075181833464	14.0	3164160.0	quorum sensing sensory histidine kinase in two-component regulatory system with QseB	b3026
ygiZ	2.4053407969628884	14.0	3165237.0	inner membrane protein	b3027
mdaB	1.794675467653538	14.0	3166208.0	NADPH quinone reductase	b3028	['NADPHQR2', 'NADPHQR4', 'NADPHQR3']
ygiN	1.8765866787778425	14.0	3166720.0	quinol monooxygenase	b3029	['QMO3', 'QMO2']
parE	1.7825379847364293	14.0	3166862.0	DNA topoisomerase IV, subunit B	b3030
yqiA	1.894569864237794	14.0	3168783.0	acyl CoA esterase	b3031
cpdA	1.9197069259301445	14.0	3169364.0	3',5' cAMP phosphodiesterase	b3032
yqiB	2.0234813861345935	14.0	3170304.0	DUF1249 protein YqiB	b3033
nudF	1.8335191238684245	14.0	3170639.0	ADP-ribose pyrophosphatase	b3034	['ADPRDP']
tolC	1.649548302143374	14.0	3171473.0	transport channel	b3035	['NOVBCNtpp', 'FEENTERtex', 'RFAMPtpp', 'INDOLEt2pp', 'FUSAtpp', 'CMtpp', 'MINCYCtpp', 'DOXRBCNtpp', 'TTRCYCtpp']
ygiB	1.6676022553517835	14.0	3173102.0	DUF1190 family protein	b3037
ygiC	1.8994493538010777	14.0	3174400.0	ATP-Grasp family ATPase	b3038
ygiD	1.7040147993481163	14.0	3174977.0	4,5- DOPA-extradiol-dioxygenase	b3039
zupT	1.9446013955077852	14.0	3176448.0	zinc transporter	b3040	['MN2tpp', 'CU2tpp', 'ZN2tpp', 'FE2tpp', 'CD2tpp', 'COBALT2tpp']
ribB	1.9075805767468519	14.0	3177171.0	3,4-dihydroxy-2-butanone-4-phosphate synthase	b3041	['DB4PS']
yqiC	1.9180106366631973	14.0	3178198.0	BMFP family putative fusogenic protein	b3042
ygiL	2.24988005407717	14.0	3178772.0	putative fimbrial-like adhesin protein	b3043
yqiH	2.116252744603346	14.0	3183239.0	putative periplasmic pilin chaperone	b3047
yqiI	1.9579024123399342	14.0	3184640.0	fimbrial protein	b3048
glgS	2.0174987031066958	14.0	3185152.0	motility and biofilm regulator	b3049
yqiJ	1.921516454661381	14.0	3185566.0	DUF1449 family inner membrane protein	b3050
yqiK	1.7507342190511643	14.0	3186688.0	PHB family membrane protein, function unknown	b3051
ibsD	1.9407446251957505	14.0	3188124.0	toxic membrane protein	b4664
ibsE	1.9301920396757353	14.0	3188499.0	toxic membrane protein	b4666
hldE	1.7847193369268268	14.0	3188678.0	heptose 7-phosphate kinase and heptose 1-phosphate adenyltransferase	b3052	['GMHEPK', 'GMHEPAT']
glnE	1.7982263828836762	14.0	3190159.0	fused deadenylyltransferase/adenylyltransferase for glutamine synthetase	b3053
ygiF	1.8348597704068847	14.0	3193022.0	inorganic triphosphatase	b3054
ygiM	1.5970419069038178	14.0	3194880.0	SH3 domain protein	b3055
cca	1.8309134173076496	14.0	3195249.0	fused tRNA nucleotidyl transferase/2'3'-cyclic phosphodiesterase/2'nucleotidase and phosphatase	b3056
bacA	1.911857545340509	14.0	3196928.0	undecaprenyl pyrophosphate phosphatase	b3057	['UDCPDP', 'UDCPDPpp']
folB	1.7021910904093507	14.0	3197579.0	dihydroneopterin aldolase and dihydroneopterin triphosphate 2'-epimerase	b3058	['DHNPTE', 'DHNPA2r']
plsY	1.8947947746547131	14.0	3198052.0	putative glycerol-3-phosphate acyltransferase	b3059	['APG3PAT140', 'APG3PAT180', 'APG3PAT161', 'APG3PAT181', 'APG3PAT160', 'APG3PAT120', 'APG3PAT141']
ttdR	1.8137792773980483	14.0	3198976.0	transcriptional activator of ttdABT	b3060
ttdA	1.8172377196687295	14.0	3199821.0	L-tartrate dehydratase, alpha subunit	b3061	['TARTD']
ttdB	1.7861341897651948	14.0	3201024.0	L-tartrate dehydratase, beta subunit	b3062	['TARTD']
tsaD	1.7238950532418966	14.0	3203072.0	tRNA(ANN) t(6)A37 threonylcarbamoyladenosine modification protein; glycation binding protein	b3064
rpsU	1.7897150556372312	14.0	3204139.0	30S ribosomal subunit protein S21	b3065
dnaG	1.8026427017180733	14.0	3204465.0	DNA primase	b3066
rpoD	1.8344898550540447	14.0	3206405.0	RNA polymerase, sigma 70 (sigma D) factor	b3067
mug	1.9022568885540936	14.0	3208325.0	G/U mismatch-specific DNA glycosylase; xanthine DNA glycosylase	b3068
yqjH	1.8300398482669167	14.0	3209216.0	putative siderophore interacting protein	b3070
yqjI	1.8967198113973156	14.0	3210137.0	PadR family putative transcriptional regulator	b3071
aer	1.664747193110566	14.0	3211264.0	fused signal transducer for aerotaxis sensory component/methyl accepting chemotaxis component	b3072
patA	1.721204965572824	14.0	3212852.0	putrescine:2-oxoglutaric acid aminotransferase, PLP-dependent	b3073	['PTRCTA']
ygjH	1.6300305391489414	14.0	3214336.0	putative tRNA binding protein; putative tRNA corner chaperone	b3074
ebgR	1.7380729091789864	14.0	3215360.0	transcriptional repressor	b3075
ebgA	1.7526371268847643	14.0	3215991.0	evolved beta-D-galactosidase, alpha subunit	b3076
ebgC	1.8048645681174362	14.0	3219456.0	evolved beta-D-galactosidase, beta subunit; cupin superfamily	b3077
ygjI	1.772966826595035	14.0	3219592.0	putative transporter	b3078
ygjJ	1.7769691586571117	14.0	3221504.0	putative periplasmic protein	b3079
ygjK	1.6931721645181173	14.0	3222246.0	alpha-glucosidase	b3080
fadH	1.7271154128082338	14.0	3225023.0	2,4-dienoyl-CoA reductase, NADH and FMN-linked	b3081
higA	1.831630533658174	14.0	3227086.0	antitoxinof the HigB-HigA toxin-antitoxin system	b3082
higB	2.017524291549363	14.0	3227648.0	mRNA interferase toxin of the HigB-HigA toxin-antitoxin system	b3083
rlmG	1.621835598243788	14.0	3228097.0	23S rRNA m(2)G1835 methyltransferase, SAM-dependent	b3084
ygjP	1.843081480775217	14.0	3229696.0	putative metal dependent hydrolase	b3085
ygjQ	1.7620426221503478	14.0	3229898.0	DUF218 superfamily protein	b3086
ygjR	1.9689732159802504	14.0	3230669.0	putative NAD(P)-dependent dehydrogenase	b3087
alx	1.7139951245343044	14.0	3231938.0	putative membrane-bound redox modulator	b3088
sstT	1.6118008652952602	14.0	3233792.0	sodium:serine/threonine symporter	b3089	['THRt4pp', 'SERt4pp']
ygjV	1.7444827277493282	14.0	3234551.0	Imp-YgjV family inner membrane protein	b3090
uxaA	1.68512225769039	14.0	3235840.0	altronate hydrolase	b3091	['ALTRH']
uxaC	1.6476767756935553	14.0	3236687.0	uronate isomerase	b3092	['GUI2', 'GUI1']
exuT	1.8451998282187636	14.0	3238462.0	hexuronate transporter	b3093	['GLCURt2rpp', 'GALURt2rpp']
exuR	1.6739856648443945	14.0	3240010.0	hexuronate regulon transcriptional repressor; autorepressor	b3094
yqjA	1.7945574699475537	14.0	3241131.0	general envelope maintenance protein; DedA family inner membrane protein; putative multidrug efflux transporter	b3095
mzrA	1.8918031302196503	14.0	3241984.0	modulator of EnvZ/OmpR regulon	b3096
yqjC	2.0242695255539584	14.0	3242327.0	DUF1090 family putative periplasmic protein	b3097
yqjD	1.926911853057922	14.0	3243008.0	membrane-anchored ribosome-binding protein	b3098
yqjE	1.787272327507598	14.0	3243041.0	DUF1469 family inner membrane protein	b3099
yqjK	2.0134333172189147	14.0	3243520.0	uncharacterized protein	b3100
yqjF	1.5554046685877925	14.0	3244032.0	putative quinol oxidase subunit	b3101
yqjG	1.8172597524250156	14.0	3244382.0	putative S-transferase	b3102
yhaH	2.1687242295329368	14.0	3245662.0	DUF805 family inner membrane protein	b3103
yhaI	2.254904433313002	14.0	3246269.0	DUF805 family inner membrane protein	b3104
yhaJ	1.5784450711632527	14.0	3246676.0	LysR family putative transcriptional regulator	b3105
yhaK	1.8111292704714002	14.0	3248128.0	redox-sensitive bicupin	b3106
yhaL	2.248772903596838	14.0	3248401.0	uncharacterized protein	b3107
yhaM	1.7288825432731447	14.0	3248699.0	putative L-serine dehydratase alpha chain	b4470
yhaO	1.7151446629510785	14.0	3250176.0	putative transporter	b3110
tdcG	1.8188510072578623	14.0	3252224.0	L-serine dehydratase 3, anaerobic	b4471	['SERD_L']
tdcF	1.6377994721109679	14.0	3253079.0	putative reactive intermediate deaminase	b3113
tdcE	1.6655882906089778	14.0	3253482.0	pyruvate formate-lyase 4/2-ketobutyrate formate-lyase	b3114	['OBTFL', 'PFL']
tdcD	1.8213260470211738	14.0	3256320.0	propionate kinase/acetate kinase C, anaerobic	b3115	['PPAKr', 'ACKr']
tdcC	1.7624131998392232	14.0	3258368.0	L-threonine/L-serine transporter	b3116	['THRt2rpp', 'SERt2rpp']
tdcB	1.9920685638612792	14.0	3258397.0	L-threonine dehydratase, catabolic	b3117	['THRD_L']
tdcA	2.115534589694774	14.0	3260416.0	tdc operon transcriptional activator	b3118
tdcR	2.3316026991041	14.0	3260928.0	L-threonine dehydratase operon activator protein	b3119
yhaB	2.1368640822294984	14.0	3261212.0	uncharacterized protein	b3120
yhaC	2.4040833868593325	14.0	3262464.0	pentapetide repeats-related protein	b3121
garK	1.6002263077526089	14.0	3264512.0	glycerate kinase I	b3124	['GLYCK2']
garR	1.7521289951757368	14.0	3265225.0	tartronate semialdehyde reductase	b3125	['TRSARr']
garL	1.7411162275024517	14.0	3266560.0	alpha-dehydro-beta-deoxy-D-glucarate aldolase	b3126	['GLCRAL']
garP	1.812380408273661	14.0	3266931.0	putative (D)-galactarate transporter	b3127	['GALCTt2rpp', 'GLCRt2rpp', 'GLYCAt2rpp']
garD	1.663809147812826	14.0	3268640.0	D-galactarate dehydrogenase	b3128	['GALCTD']
prlF	1.9191960682095008	14.0	3270656.0	antitoxin of the SohA(PrlF)-YhaV toxin-antitoxin system	b3129
yhaV	1.8282204234315647	14.0	3270695.0	toxin of the SohB(PrlF)-YhaV toxin-antitoxin system	b3130
agaR	1.7361876978224695	14.0	3271214.0	transcriptional repressor of the aga regulon	b3131
kbaZ	1.586245931398246	14.0	3272704.0	tagatose 6-phosphate aldolase 1, kbaZ subunit	b3132	['TGBPA']
agaV	1.7702492589216987	14.0	3273575.0	N-acetylgalactosamine-specific enzyme IIB component of PTS	b3133
agaW	1.8684283773674104	14.0	3274059.0	No_gene_product	b3134
agaA	1.6772068038266565	14.0	3274752.0	No_gene_product	b3135
agaS	1.7048592710258446	14.0	3275334.0	tagatose-6-phosphate ketose/aldose isomerase	b3136
kbaY	1.875392781010462	14.0	3276800.0	tagatose 6-phosphate aldolase 1, kbaY subunit	b3137	['TGBPA']
agaB	1.9363584506372091	14.0	3277528.0	N-acetylgalactosamine-specific enzyme IIB component of PTS	b3138
agaC	2.012240939908619	14.0	3278043.0	N-acetylgalactosamine-specific enzyme IIC component of PTS	b3139
agaD	1.7675110488203838	14.0	3278848.0	N-acetylgalactosamine-specific enzyme IID component of PTS	b3140
agaI	1.7869192609207938	14.0	3279628.0	galactosamine-6-phosphate isomerase	b3141
yraH	2.0875974612446506	14.0	3280896.0	putative fimbrial-like adhesin protein	b3142
yraI	1.9318134562135467	14.0	3281448.0	putative periplasmic pilin chaperone	b3143
yraJ	1.8644479447727473	14.0	3282172.0	putative outer membrane protein	b3144
yraK	1.7838439814732996	14.0	3284992.0	putative fimbrial-like adhesin protein	b3145
rsmI	1.8812108697681669	14.0	3285833.0	16S rRNA C1402 2'-O-ribose methyltransferase, SAM-dependent	b3146
lpoA	1.878767954793675	14.0	3286758.0	OM lipoprotein stimulator of MrcA transpeptidase	b3147
yraN	1.6192857834055525	14.0	3289088.0	UPF0102 family protein	b3148
diaA	1.8363830519751874	14.0	3289167.0	DnaA initiator-associating factor for replication initiation	b3149
yraP	1.7552725890094034	14.0	3289767.0	outer membrane lipoprotein	b3150
yraQ	1.665301392149961	14.0	3291136.0	putative inner membrane permease	b3151
yraR	1.822897660154248	14.0	3291569.0	putative nucleoside-diphosphate-sugar epimerase	b3152
yhbO	1.5589552386046366	14.0	3292332.0	stress-resistance protein	b3153
yhbP	1.969801983098241	14.0	3293184.0	UPF0306 family protein	b3154
yhbQ	1.8230713120571527	14.0	3293324.0	GIY-YIG nuclease superfamily protein	b3155
yhbS	1.6808022244590155	14.0	3293613.0	GNAT family putative N-acetyltransferase	b3156
yhbT	1.7306240252825051	14.0	3294110.0	SCP-2 sterol transfer family protein	b3157
yhbU	1.748487136915784	14.0	3295232.0	U32 peptidase family protein	b3158
yhbV	1.8288959048109992	14.0	3295847.0	U32 peptidase family protein	b3159
yhbW	1.8322185250928482	14.0	3297280.0	putative luciferase-like monooxygenase	b3160
mtr	1.7655500170461278	14.0	3297931.0	tryptophan transporter of high affinity	b3161	['TRPt2rpp', 'INDOLEt2rpp']
deaD	1.614851028214177	14.0	3299329.0	ATP-dependent RNA helicase	b3162
yrbN	1.9475152928115338	14.0	3301248.0	uncharacterized protein	b4685
nlpI	1.9657688770993957	14.0	3301398.0	lipoprotein involved in osmotic sensitivity and filamentation	b3163
pnp	1.8225615957904109	14.0	3302391.0	polynucleotide phosphorylase/polyadenylase	b3164
rpsO	1.9797478089314933	14.0	3304960.0	30S ribosomal subunit protein S15	b3165
truB	1.9443557574021795	14.0	3305472.0	tRNA pseudouridine synthase B: tRNA pseudouridine(55) synthase and putative tmRNA pseudouridine(342) synthase	b3166
rbfA	1.9773358776200702	14.0	3306135.0	30s ribosome binding factor	b3167
infB	1.8158988369825717	14.0	3306700.0	translation initiation factor IF-2	b3168
nusA	1.6963856910016017	14.0	3309568.0	transcription termination/antitermination L factor	b3169
rimP	1.8788699695843325	14.0	3310912.0	ribosome maturation factor for 30S subunits	b3170
argG	1.8209583695003249	14.0	3311995.0	argininosuccinate synthetase	b3172	['ARGSS']
yhbX	2.0074650478829144	14.0	3313346.0	putative EptAB family phosphoethanolamine transferase, inner membrane protein	b3173
secG	2.091838971710076	14.0	3315712.0	preprotein translocase membrane subunit	b3175
glmM	1.6954979169530213	14.0	3316091.0	phosphoglucosamine mutase	b3176	['PGAMT']
folP	1.7054346899859232	14.0	3317760.0	7,8-dihydropteroate synthase	b3177	['DHPS2']
ftsH	1.7415663779831503	14.0	3318359.0	protease, ATP-dependent zinc-metallo	b3178
rlmE	1.782559299116306	14.0	3320393.0	23S rRNA U2552 2'-O-ribose methyltransferase, SAM-dependent	b3179
yhbY	1.9064962278927957	14.0	3321344.0	RNA binding protein associated with pre-50S ribosomal subunits	b3180
greA	1.8388748914678488	14.0	3321856.0	transcript cleavage factor	b3181
dacB	1.7411246660054738	14.0	3322321.0	D-alanyl-D-alanine carboxypeptidase	b3182	['MDDEP3pp', 'MDDCP4pp', 'MDDCP2pp', 'MDDCP3pp', 'MDDEP2pp', 'MDDCP5pp', 'MDDEP4pp', 'MDDEP1pp', 'MDDCP1pp']
obgE	1.633864738044068	14.0	3323940.0	GTPase involved in cell partioning and DNA repair	b3183
yhbE	1.7594518228466827	14.0	3325952.0	EamA family inner membrane putative transporter	b3184
rpmA	1.7977650311013713	14.0	3326464.0	50S ribosomal subunit protein L27	b3185
rplU	1.696889176097479	14.0	3326498.0	50S ribosomal subunit protein L21	b3186
ispB	1.7643777383710362	14.0	3328000.0	octaprenyl diphosphate synthase	b3187	['OCTDPS']
sfsB	1.7626355370813622	14.0	3328512.0	malPQ operon transcriptional activator	b3188
murA	1.7333434590859824	14.0	3328593.0	UDP-N-acetylglucosamine 1-carboxyvinyltransferase	b3189	['UAGCVT']
ibaG	1.9952054601545837	14.0	3330048.0	acid stress protein; putative BolA family transcriptional regulator	b3190
mlaB	1.9790848413738131	14.0	3330560.0	ABC transporter maintaining OM lipid asymmetry, cytoplasmic STAS component	b3191
mlaC	1.9329912271777148	14.0	3330614.0	ABC transporter maintaining OM lipid asymmetry, periplasmic binding protein	b3192
mlaD	1.9027715105495575	14.0	3331268.0	OM lipid asymmetry maintenance protein; membrane-anchored ABC family periplasmic binding protein	b3193
mlaE	1.7620938949243448	14.0	3332096.0	ABC transporter maintaining OM lipid asymmetry, inner membrane permease protein	b3194
mlaF	1.6010962108603568	14.0	3332614.0	ABC transporter maintaining OM lipid asymmetry, ATP-binding protein	b3195
yrbG	1.7429855166567272	14.0	3334144.0	putative calcium/sodium:proton antiporter	b3196	['CAt6pp']
kdsD	1.7814115269860222	14.0	3334624.0	D-arabinose 5-phosphate isomerase	b3197	['A5PISO']
kdsC	1.9436069278041206	14.0	3336192.0	3-deoxy-D-manno-octulosonate 8-phosphate phosphatase	b3198	['KDOPP']
lptC	1.8772545288593352	14.0	3336194.0	periplasmic membrane-anchored LPS-binding protein; LPS export protein	b3199	['ECA4COLIPAabctex', 'CLIPAabctex', 'O16A4COLIPAabctex', 'ACOLIPAabctex', 'ENLIPAabctex', 'LIPAabctex', 'COLIPAabctex', 'K2L4Aabctex', 'COLIPAPabctex']
lptA	2.149930777308362	14.0	3336738.0	lipopolysaccharide export ABC transporter periplasmic binding protein; Lipid A binding protein; LPS export and assembly protein	b3200	['ECA4COLIPAabctex', 'CLIPAabctex', 'O16A4COLIPAabctex', 'ACOLIPAabctex', 'ENLIPAabctex', 'LIPAabctex', 'COLIPAabctex', 'K2L4Aabctex', 'COLIPAPabctex']
lptB	1.6678163906099008	14.0	3337302.0	lipopolysaccharide export ABC transporter ATPase	b3201	['ECA4COLIPAabctex', 'CLIPAabctex', 'O16A4COLIPAabctex', 'ACOLIPAabctex', 'ENLIPAabctex', 'LIPAabctex', 'COLIPAabctex', 'K2L4Aabctex', 'COLIPAPabctex']
rpoN	1.9123866618680896	14.0	3338075.0	RNA polymerase, sigma 54 (sigma N) factor	b3202
hpf	1.9878562294229754	14.0	3339776.0	ribosome hibernation promoting factor HPF; stabilizes 100S dimers	b3203
ptsN	1.83417410944914	14.0	3340288.0	sugar-specific enzyme IIA component of PTS	b3204
yhbJ	1.8765524524942747	14.0	3340473.0	adaptor protein for GlmZ/GlmY sRNA decay, glucosamine-6-phosphate-regulated; NTPase	b3205
npr	1.8640627311277145	14.0	3341324.0	phosphohistidinoprotein-hexose phosphotransferase component of N-regulated PTS system (Npr)	b3206
yrbL	1.743721351944091	14.0	3342336.0	Mg(2+)-starvation-stimulated protein	b3207
mtgA	1.7578446380400172	14.0	3342439.0	biosynthetic peptidoglycan transglycosylase	b3208
elbB	1.7107660297572524	14.0	3343164.0	isoprenoid biosynthesis protein with amidotransferase-like domain	b3209
arcB	1.6657833555751365	14.0	3344047.0	aerobic respiration control sensor histidine protein kinase, cognate to two-component response regulators ArcA and RssB	b3210
yhcC	1.6361713765198636	14.0	3346479.0	putative Fe-S oxidoreductase, Radical SAM superfamily protein	b3211
gltD	1.5792788726260891	14.0	3352556.0	glutamate synthase, 4Fe-4S protein, small subunit	b3213	['GLUSy']
gltF	1.8576445356479947	14.0	3354624.0	periplasmic protein	b3214
yhcA	2.163790418092335	14.0	3355470.0	putative periplasmic chaperone protein	b3215
yhcD	1.928250858030588	14.0	3356165.0	putative outer membrane fimbrial subunit usher protein	b3216
yhcF	1.5261641096274123	14.0	3360768.0	putative transcriptional regulator	b3219
yhcH	1.5035932574913604	14.0	3362816.0	DUF386 family protein, cupin superfamily	b3221
nanE	1.5421078875400327	14.0	3363705.0	putative N-acetylmannosamine-6-P epimerase	b3223	['AMANAPEr']
nanR	1.4342158176567998	14.0	3367056.0	sialic acid-inducible nan operon repressor	b3226
yhcB	1.430689767936967	15.0	3373549.0	DUF1043 family inner membrane-anchored protein	b3233
argR	1.4884720384863808	15.0	3378061.0	l-arginine-responsive arginine metabolism regulon transcriptional regulator	b3237
aaeX	1.5649046156541684	15.0	3382492.0	DUF1656 family putative inner membrane efflux pump associated protein	b3242
yhdE	1.4198964669845866	15.0	3391488.0	dTTP/UTP pyrophosphatase; m(5)UTP/m(5)CTP/pseudo-UTP pyrophosphatase	b3248
csrD	1.4124001066724692	15.0	3394750.0	targeting factor for csrBC sRNA degradation	b3252
yrdF	1.5340533618977368	15.0	3397853.0	No_gene_product	b4697
yrdE	1.5989577551901317	15.0	3397996.0	No_gene_product	b4646
yhdU	1.7974570669092687	16.0	3405979.0	putative membrane protein	b3263
acrE	1.4321090382496806	16.0	3407872.0	cytoplasmic membrane lipoprotein	b3265	['INDOLEt2pp']
yhdV	1.7593794014054085	16.0	3411968.0	putative outer membrane protein	b3267
yhdW	1.444847291793839	16.0	3412400.0	No_gene_product	b3268
yhdZ	1.4886726957147798	16.0	3416064.0	putative amino acid ABC transporter ATPase	b3271
tsaC	1.501151602000325	16.0	3424256.0	tRNA(ANN) t(6)A37 threonylcarbamoyladenosine modification protein, threonine-dependent ADP-forming ATPase	b3282
yrdD	1.4662503780394316	16.0	3424778.0	ssDNA-binding protein, function unknown	b3283
def	1.3816219062503043	16.0	3427048.0	peptide deformylase	b3287
arfA	1.4999807298393992	16.0	3431936.0	alternate ribosome-rescue factor A	b4550
zntR	1.6273450752013614	16.0	3432448.0	zntA gene transcriptional activator	b3292
yhdN	1.553869479489576	16.0	3432499.0	DUF1992 family protein	b3293
rplQ	1.4987484168018017	16.0	3432974.0	50S ribosomal subunit protein L17	b3294
rpsM	1.4960363455958383	16.0	3435473.0	30S ribosomal subunit protein S13	b3298
rpmJ	1.6139248442376304	16.0	3436032.0	50S ribosomal subunit protein L36	b3299
rplO	1.5430320181883594	16.0	3437463.0	50S ribosomal subunit protein L15	b3301
rpmD	1.429461511078932	16.0	3438080.0	50S ribosomal subunit protein L30	b3302
rplR	1.5192356421637145	16.0	3438602.0	50S ribosomal subunit protein L18	b3304
rplF	1.460692653970125	16.0	3438965.0	50S ribosomal subunit protein L6	b3305
rplE	1.3790436024833035	16.0	3440640.0	50S ribosomal subunit protein L5	b3308
rplX	1.5569349706169315	16.0	3440811.0	50S ribosomal subunit protein L24	b3309
rpsQ	1.6126833635882167	16.0	3441672.0	30S ribosomal subunit protein S17	b3311
rpmC	1.5695031147508014	16.0	3441926.0	50S ribosomal subunit protein L29	b3312
rplV	1.4695328155535845	16.0	3443259.0	50S ribosomal subunit protein L22	b3315
rpsS	1.3959982678755185	16.0	3443712.0	30S ribosomal subunit protein S19	b3316
rplD	1.439134202310295	16.0	3445039.0	50S ribosomal subunit protein L4	b3319
rplC	1.4193375319735952	16.0	3445655.0	50S ribosomal subunit protein L3	b3320
gspB	1.4542172264095001	16.0	3446866.0	part of gsp divergon involved in type II protein secretion	b3322
gspA	1.474625648105472	16.0	3447287.0	general secretory pathway component, cryptic	b3323
gspE	1.4503585121180316	16.0	3451697.0	general secretory pathway component, cryptic	b3326
gspI	1.3819847292598904	16.0	3455332.0	general secretory pathway component, cryptic	b3330
gspK	1.4280244719938893	16.0	3457024.0	general secretory pathway component, cryptic	b3332
gspL	1.4222472712914462	16.0	3457280.0	general secretory pathway component, cryptic	b3333
gspO	1.4119919740055837	16.0	3459072.0	bifunctional prepilin leader peptidase/ methylase	b3335
bfr	1.4592472865968589	16.0	3459607.0	bacterioferritin, iron storage and detoxification protein	b3336
bfd	1.6094364141974429	16.0	3460155.0	bacterioferritin-associated ferredoxin	b3337
tufA	1.8126609132178906	16.0	3463503.0	translation elongation factor EF-Tu 1	b3339
rpsG	1.5083989890374776	16.0	3467264.0	30S ribosomal subunit protein S7	b3341
rpsL	1.5315401883425463	16.0	3467536.0	30S ribosomal subunit protein S12	b3342
yheO	1.4592549002598618	16.0	3469312.0	putative PAS domain-containing DNA-binding transcriptional regulator	b3346
yhfA	1.5208137955316132	17.0	3478772.0	OsmC family protein	b3356
crp	1.5271094556968856	17.0	3479552.0	cAMP-activated global transcription factor, mediator of catabolite repression	b3357
argD	1.4087907565888294	17.0	3482318.0	bifunctional acetylornithine aminotransferase and succinyldiaminopimelate aminotransferase	b3359	['SDPTA', 'ACOTA']
fic	1.4415690356710362	17.0	3484219.0	stationary phase-induced protein, putative toxin	b3361
cysG	1.392396446697623	18.0	3491186.0	fused siroheme synthase 1,3-dimethyluroporphyriongen III dehydrogenase and siroheme ferrochelatase/uroporphyrinogen methyltransferase	b3368	['SHCHF', 'SHCHD2', 'UPP3MT']
yhfL	1.4290329046642536	18.0	3492864.0	small lipoprotein	b3369
frlD	1.3766456704995231	18.0	3496525.0	fructoselysine 6-kinase	b3374	['FRULYSK']
yhfS	1.4944752005385298	18.0	3498293.0	FNR-regulated pyridoxal phosphate-dependent aminotransferase family protein	b3376
yhfY	1.4477100796054014	19.0	3504418.0	PRD domain protein	b3382
rpe	1.448934263241452	19.0	3508224.0	D-ribulose-5-phosphate 3-epimerase	b3386	['RPE']
damX	1.4066786048256206	19.0	3510272.0	cell division protein that binds to the septal ring	b3388
hofP	1.5378726592698513	19.0	3514368.0	DNA catabolic protein	b3392
hofO	1.4296451995423656	19.0	3514368.0	DNA catabolic protein	b3393
hslO	1.5079752755052545	20.0	3523132.0	heat shock protein Hsp33	b3401
yhgE	1.4613846566183815	20.0	3524073.0	DUF4153 family putative inner membrane protein	b3402
feoA	1.3473332100477706	21.0	3533521.0	ferrous iron transporter, protein A	b3408
malQ	1.3979965263943046	22.0	3541344.0	4-alpha-glucanotransferase (amylomaltase)	b3416	['AMALT3', 'AMALT2', 'AMALT1', 'AMALT4']
gntU	1.4178153394163964	23.0	3569664.0	gluconate transporter, low affinity GNT 1 system	b4476	['GLCNt2rpp']
yhhW	1.4641979969505983	23.0	3572309.0	quercetinase activity in vitro	b3439
yhhX	1.4569995372951388	23.0	3573760.0	putative oxidoreductase	b3440
yhhZ	1.8542129500840492	23.0	3575808.0	putative Hcp1 family polymorphic toxin protein; putative colicin-like DNase/tRNase activity	b3442
yrhB	1.6144475729321202	23.0	3578368.0	stable heat shock chaperone	b3446
yhhA	1.5333552837246684	23.0	3580302.0	DUF2756 family protein	b3448
ugpE	1.4331397276838433	23.0	3582541.0	sn-glycerol-3-phosphate ABC transporter permease	b3451	['G3PEabcpp', 'G3PIabcpp', 'GLYC2Pabcpp', 'G3PGabcpp', 'GLYC3Pabcpp', 'G3PCabcpp', 'G3PSabcpp']
yhhQ	1.4000770062485557	24.0	3602576.0	DUF165 family inner membrane protein	b3471
dcrB	1.4170900896612542	24.0	3603314.0	putative lipoprotein	b3472
nikR	1.48505174100373	25.0	3611947.0	transcriptional repressor, Ni-binding	b3481
yhhH	1.4660625590789604	25.0	3616768.0	putative NTF2 fold immunity protein for polymorphic toxin RhsB	b3483
yrhC	1.7302208093450888	25.0	3617246.0	No_gene_product	b4552
yhhI	2.0023870875462166	25.0	3618816.0	putative transposase	b3484
yhiJ	1.761663336306475	25.0	3624327.0	DUF4049 family protein	b3488
yhiL	1.8288122431409466	25.0	3626211.0	No_gene_product	b4660
pitA	1.3961939679434798	25.0	3631001.0	phosphate transporter, low-affinity; tellurite importer	b3493	['PIt2rpp']
uspB	1.3614719711091137	25.0	3632744.0	universal stress (ethanol tolerance) protein B	b3494
uspA	1.425348214559467	25.0	3633470.0	universal stress global response regulator	b3495
gor	1.459345363377722	25.0	3639658.0	glutathione oxidoreductase	b3500	['GTHOr']
dinQ	1.4219387295247474	25.0	3641088.0	UV-inducible membrane toxin, DinQ-AgrB type I toxin-antitoxin system	b4613
arsB	1.3954242499408436	25.0	3643392.0	arsenite/antimonite transporter	b3502	['ASO3t8pp']
arsC	1.5226497880413095	25.0	3643596.0	arsenate reductase	b3503	['ASR']
gadE	1.448723271457712	26.0	3651725.0	gad regulon transcriptional activator	b3512
yibG	1.4317335281548609	27.0	3761536.0	TPR-like repeat protein	b3596
waaL	1.4244364703551151	28.0	3790848.0	O-antigen ligase	b3622	['ECA4OALpp', 'O16A4Lpp']
waaU	1.545435339137301	28.0	3791598.0	lipopolysaccharide core biosynthesis	b3623	['HEPT4']
waaZ	1.4974267480866745	28.0	3792896.0	lipopolysaccharide KdoIII transferase; lipopolysaccharide core biosynthesis protein	b3624	['MOAT3C']
waaS	1.4758897040832826	28.0	3797540.0	lipopolysaccharide rhamnose:KdoIII transferase; lipopolysaccharide core biosynthesis protein	b3629	['RHAT1']
rpmB	1.3629571737169393	29.0	3804797.0	50S ribosomal subunit protein L28	b3637
yjbI	1.4238275368288495	30.0	4240630.0	No_gene_product	b4038
yjbS	1.4382005611404902	31.0	4258816.0	uncharacterized protein	b4621
yjdK	1.351583680745391	32.0	4342400.0
yjgL	1.4424055713760888	33.0	4465253.0	SopA-central-domain-like hexapeptide repeat protein	b4253
