# Supplementary material for: The genetic basis for adaptation of model-designed syntrophic co-cultures
Source: PLoS Comput Biol. 2019 Mar 1;15(3):e1006213. doi: 10.1371/journal.pcbi.1006213 (PMC6415869; doi:10.1371/journal.pcbi.1006213)
Supplement: S4 Data — Genes with read coverage meeting the duplication criteria. Separate spreadsheets are provided for all samples using the mutant pair, ale number, flask number, isolate number, and replicate number to identify each sample. (ZIP) [file pcbi.1006213.s004.zip › S4_Data/hisD_gltB_8_17_1_2_genes.csv]

	Multiplicity	Group Number	Start Position	Product	Gene	iJO1366 Reactions
ldrA	1.4050396123810187	1.0	1264640.0	toxic polypeptide, small	b4419
ldrC	1.4885581281933506	1.0	1265693.0	toxic polypeptide, small	b4423
tfaR	1.652408841149705	2.0	1426667.0	Rac prophage; putative tail fiber assembly protein	b1373
azoR	1.4449040469432115	3.0	1476608.0	NADH-azoreductase, FMN-dependent	b1412
insP	1.3773167530820463	4.0	1497474.0	No_gene_product	b4578
ydcT	1.4020045164045873	5.0	1507328.0	putative ABC transporter ATPase	b1441	['SPMDabcpp', 'PTRCabcpp']
ydcV	1.3377822786607585	5.0	1509376.0	putative ABC transporter permease	b1443	['SPMDabcpp', 'PTRCabcpp']
mnaT	1.4504016350810827	6.0	1512584.0	methionine N-acyltransferase; L-amino acid N-acyltransferase	b1448
tfaQ	1.6274737601153753	7.0	1628566.0	Qin prophage; putative tail fibre assembly protein	b1546
wbbJ	1.4948495105914115	8.0	2097974.0	putative lipopolysaccharide biosynthesis O-acetyl transferase	b2033	['O16AT']
wbbI	1.4135715662824646	8.0	2099200.0	d-Galf:alpha-d-Glc beta-1,6-galactofuranosyltransferase	b2034	['O16GALFT']
wzxB	1.3713259356070389	8.0	2101817.0	putative polisoprenol-linked O-antigen transporter	b2037	['O16AUNDtpp']
rfbC	1.586806647154899	8.0	2103296.0	dTDP-4-deoxyrhamnose-3,5-epimerase	b2038	['TDPDRE']
rfbA	1.482689328142539	8.0	2103618.0	glucose-1-phosphate thymidylyltransferase	b2039	['G1PTT']
rfbD	1.496726456778944	8.0	2105344.0	dTDP-L-rhamnose synthase, NAD(P)-dependent dTDP-4-dehydrorhamnose reductase subunit	b2040	['TDPDRR']
rfbB	1.5562145103812326	8.0	2105456.0	dTDP-glucose 4,6 dehydratase, NAD(P)-binding	b2041	['TDPGDH']
wcaN	1.5280778878220447	8.0	2107392.0	putative regulatory subunit for GalU	b2042
wcaM	1.460835018042826	8.0	2107982.0	colanic acid biosynthesis protein	b2043
wcaK	1.410713651253079	8.0	2111488.0	colanic acid biosynthesis protein	b2045	['GALKr']
wcaD	1.4233888473546026	9.0	2123776.0	putative colanic acid polymerase	b2056
wzb	1.6419086991262357	9.0	2129135.0	colanic acid production protein-tyrosine-phosphatase; Wzc-P dephosphorylase	b2061
asmA	1.5565147878837198	9.0	2133239.0	suppressor of OmpF assembly mutants; putative outer membrane protein assembly factor; inner membrane-anchored periplasmic protein	b2064
dcd	1.388293900634892	9.0	2135114.0	deoxycytidine triphosphate deaminase; dCTP deaminase	b2065	['DCTPD']
udk	1.4994349108352985	9.0	2136064.0	uridine/cytidine kinase	b2066	['URIK2', 'CYTDK2']
yegE	1.4157336363277593	9.0	2138112.0	putative diguanylate cyclase	b2067
yegI	1.3767086004062414	9.0	2142519.0	protein kinase-related putative non-specific DNA-binding protein	b2070
ibsB	1.399751661659195	9.0	2147200.0	toxic membrane protein	b4668
yegP	1.4321855470086315	10.0	2158669.0	UPF0339 family protein	b2080
ogrK	1.514339551112282	10.0	2160782.0	orphan Ogr protein, positive regulator of P2 growth	b2082
yegZ	1.5426446200212491	10.0	2161152.0	No_gene_product	b2083
yegR	1.4510406753750849	10.0	2161664.0	uncharacterized protein	b2085
gatC	1.3620822386228624	11.0	2166784.0	No_gene_product	b2092	['GALTptspp']
gatA	1.5133632932174408	11.0	2168075.0	galactitol-specific enzyme IIA component of PTS	b2094	['GALTptspp']
fbaB	1.4704012355565006	11.0	2170990.0	fructose-bisphosphate aldolase class I	b2097	['FBA']
thiM	1.4938064577232304	12.0	2177991.0	hydoxyethylthiazole kinase	b2104	['HETZK']
rcnR	1.5481561015678535	12.0	2179072.0	transcriptional repressor of rcnA	b2105
rcnA	1.662395973446884	12.0	2179395.0	membrane protein conferring nickel and cobalt resistance	b2106
yehA	1.5376657442189614	12.0	2181120.0	putative fimbrial-like adhesin protein	b2108
yehD	1.399906330351091	12.0	2185216.0	putative fimbrial-like adhesin protein	b2111
mrp	1.4811491123409768	12.0	2187264.0	antiporter inner membrane protein	b2113
yehL	1.4029753321527132	12.0	2198074.0	putative hexameric AAA+ MoxR family ATPase	b2119
yehQ	1.4569421148579003	12.0	2203648.0	No_gene_product	b2122
yehU	1.4364938974470889	12.0	2206437.0	inner membrane putative sensory kinase in two-component system with YehT	b2126
yohF	1.450186808145435	13.0	2220032.0	putative oxidoreductase	b2137
yohJ	1.3984887278291265	13.0	2224128.0	UPF0299 family inner membrane protein	b2141
preA	1.408544276465928	14.0	2228743.0	dihydropyrimidine dehydrogenase, NADH-dependent, subunit C	b2147	['DURADx']
galS	1.5315300111781651	14.0	2234368.0	galactose- and fucose-inducible galactose regulon transcriptional isorepressor; mgl operon transcriptional repressor; autorepressor	b2151
yeiB	1.4886685288713284	14.0	2236416.0	DUF418 family putative inner membrane protein	b2152
yeiI	1.4433097739735263	15.0	2245178.0	putative kinase	b2160
fruK	1.4630937783868014	16.0	2254905.0	fructose-1-phosphate kinase	b2168	['FRUK']
fruB	1.5342614844671243	16.0	2256896.0	fused fructose-specific PTS enzymes: IIA component/HPr component	b2169	['FRUptspp']
yeiW	1.5942018689635689	16.0	2258519.0	UPF0153 cysteine cluster protein	b4502
yeiP	1.5353297021863945	16.0	2258944.0	elongation factor P-like protein	b2171
yeiQ	1.456589021564931	16.0	2260992.0	putative NAD-dependent D-mannonate oxidoreductase	b2172
yeiR	1.548780540700527	16.0	2261307.0	Zn-stimulated GTPase involved in zinc homeostasis; mutants are cadmium and EDTA sensitive; Zn(2+) binding protein	b2173
mepS	1.5276697076918808	16.0	2263457.0	murein DD-endopeptidase, space-maker hydrolase, mutational suppressor of prc thermosensitivity, outer membrane lipoprotein, weak murein LD-carboxypeptidase	b2175
rtn	1.3855545658076074	16.0	2264204.0	resistance protein for phages lambda and N4, putative membrane-anchored cyclic-di-GMP phosphodiesterase	b2176
yejE	1.4366199744317858	16.0	2269184.0	microcin C ABC transporter permease	b2179
yejG	1.4518467669800763	16.0	2271371.0	uncharacterized protein	b2181
rsuA	1.560023226919173	16.0	2273280.0	16S rRNA pseudouridine(516) synthase	b2183
rplY	1.3576707064413145	16.0	2275995.0	50S ribosomal subunit protein L25	b2185
yejL	1.7513103421559149	16.0	2277607.0	UPF0352 family protein	b2187
yejM	1.5205166074054783	16.0	2277854.0	essential inner membrane DUF3413 domain-containing protein; lipid A production and membrane permeability factor	b2188
narP	1.5129241756370477	16.0	2283978.0	response regulator in two-component regulatory system with NarQ	b2193
ccmH	1.4777230134790256	16.0	2285568.0	heme lyase, CcmH subunit	b2194
dsbE	1.4163078641089275	16.0	2285885.0	periplasmic thioredoxin of cytochrome c-type biogenesis	b2195
ccmE	1.423232495783528	16.0	2288379.0	periplasmic heme chaperone	b2197	['PHEMEabcpp']
ccmC	1.7163003789007572	16.0	2289664.0	heme export ABC transporter permease; CcmE-interacting protein	b2199	['PHEMEabcpp']
ccmB	1.4803418885503787	16.0	2289840.0	heme export ABC transporter permease	b2200	['PHEMEabcpp']
ccmA	1.474100009534247	16.0	2290499.0	heme export ABC transporter ATPase	b2201	['PHEMEabcpp']
napC	1.4747393526678825	16.0	2291712.0	quinol dehydrogenase, electron source for NapAB	b2202	['NO3R2bpp', 'NO3R1bpp']
napB	1.4713816200251681	16.0	2291747.0	nitrate reductase, small, cytochrome C550 subunit, periplasmic	b2203	['NO3R2bpp', 'NO3R1bpp']
napG	1.461195932876166	16.0	2293043.0	ferredoxin-type protein	b2205	['NO3R1bpp']
napA	1.4159813516131976	16.0	2293760.0	nitrate reductase, periplasmic, large subunit	b2206	['NO3R2bpp', 'NO3R1bpp']
napD	1.4500154713278661	16.0	2296320.0	assembly protein for periplasmic nitrate reductase	b2207
eco	1.439288205525937	16.0	2297856.0	ecotin, a serine protease inhibitor	b2209
ada	1.391392581313512	16.0	2302819.0	fused DNA-binding transcriptional dual regulator/O6-methylguanine-DNA methyltransferase	b2213
apbE	1.4402967410406642	16.0	2304000.0	putative thiamine-synthetic flavin transferase lipoprotein	b2214
ompC	1.569273759639703	16.0	2306048.0	outer membrane porin protein C	b2215	['LCTStex', 'MALDtex', 'TSULtex', 'GAMtex', 'TTRCYCtex', 'MAN6Ptex', 'ASNtex', 'UACGAMtex', 'PROGLYtex', 'HPPPNtex', 'ILEtex', 'XTSNtex', 'NOtex', 'PPPNtex', 'QUIN2tex', 'Zn2tex', 'OROTtex', 'HYXNtex', 'TUNGStex', 'GBBTNtex', 'Htex', 'NMNtex', '34dhpactex', 'UDPACGALtex', 'CMPtex', 'TREtex', 'AKGtex', 'MANGLYCtex', 'NO3tex', '3GMPtex', 'ORNtex', 'PROtex', 'TRPtex', 'FE2tex', 'TYMtex', 'PACALDtex'…
rcsD	1.5427682635343987	16.0	2306966.0	phosphotransfer intermediate protein in two-component regulatory system with RcsBC	b2216
rcsB	1.4667075245533077	16.0	2310144.0	response regulator in two-component regulatory system with RcsC and YojN	b2217
rcsC	1.441697061979315	16.0	2310505.0	hybrid sensory kinase in two-component regulatory system with RcsB and YojN	b2218
atoS	1.5594750483127595	16.0	2313521.0	sensory histidine kinase in two-component regulatory system with AtoC	b2219
atoC	1.5240447615897292	16.0	2315344.0	fused response regulator of ato operon, in two-component system with AtoS: response regulator/sigma54 interaction protein	b2220
atoD	1.6548231499774715	16.0	2316925.0	acetyl-CoA:acetoacetyl-CoA transferase, alpha subunit	b2221	['HXCT', 'BUTCT', 'ACACCT']
atoA	1.4762284160399848	16.0	2317587.0	acetyl-CoA:acetoacetyl-CoA transferase, beta subunit	b2222	['HXCT', 'BUTCT', 'ACACCT']
atoE	1.487367863174933	16.0	2318336.0	short chain fatty acid transporter	b2223	['ACACt2pp', 'BUTt2rpp', 'HEXt2rpp']
yfaT	1.5106012259421289	16.0	2327814.0	DUF1175 family protein, putative host defense protein	b2229
ubiG	1.3329353001831477	16.0	2333045.0	bifunctional 3-demethylubiquinone-9 3-methyltransferase/ 2-octaprenyl-6-hydroxy phenol methylase	b2232	['DMQMT', 'OHPHM']
yfaL	1.4346704864849824	16.0	2334720.0	adhesin	b2233
nrdA	1.5479930777955428	16.0	2338343.0	ribonucleoside-diphosphate reductase 1, alpha subunit	b2234	['RNDR4', 'RNDR3', 'RNDR2', 'RNDR1']
nrdB	1.4566476681930558	16.0	2340864.0	ribonucleoside-diphosphate reductase 1, beta subunit, ferritin-like protein	b2235	['RNDR4', 'RNDR3', 'RNDR2', 'RNDR1']
inaA	1.4953476046351826	16.0	2342912.0	acid-inducible Kdo/WaaP family putative kinase	b2237
yfaH	1.5491276291083567	16.0	2343129.0	No_gene_product	b2238
glpQ	1.4986154586871352	16.0	2343413.0	periplasmic glycerophosphodiester phosphodiesterase	b2239	['GPDDA3pp', 'GPDDA2pp', 'GPDDA4pp', 'GPDDA1pp', 'GPDDA5pp']
glpT	1.5817131977558545	16.0	2344960.0	sn-glycerol-3-phosphate transporter	b2240	['GLYC3Pt6pp']
glpA	1.3803355852031782	16.0	2346125.0	anaerobic sn-glycerol-3-phosphate dehydrogenase, large FAD/NAD(P)-binding subunit	b2241	['G3PD5', 'G3PD7', 'G3PD6']
glpB	1.4232541586068632	16.0	2347743.0	anaerobic sn-glycerol-3-phosphate dehydrogenase membrane anchor subunit	b2242	['G3PD5', 'G3PD7', 'G3PD6']
yfaD	1.5565425111205136	16.0	2351104.0	transposase_31 family protein	b2244
ypaA	1.4142910176286874	16.0	2351294.0	No_gene_product	b4543
rhmD	1.4965643362879817	16.0	2353687.0	L-rhamnonate dehydratase	b2247
rhmR	1.441175729991209	16.0	2355200.0	putative DNA-binding transcriptional regulator for the rhm operon	b2248
arnC	1.5155453594905688	17.0	2361344.0	undecaprenyl phosphate-L-Ara4FN transferase	b2254	['UPLA4FNT']
arnD	1.3546768303726344	17.0	2363496.0	undecaprenyl phosphate-alpha-L-ara4FN deformylase	b2256	['UPLA4FNF']
arnT	1.4483136448974476	17.0	2364386.0	4-amino-4-deoxy-L-arabinose transferase	b2257	['LA4NTpp']
arnE	1.4847365839742175	17.0	2366035.0	undecaprenyl phosphate-alpha-L-ara4N exporter; flippase ArnEF subunit	b4544	['ULA4Ntppi']
arnF	1.4835631487495486	17.0	2366370.0	undecaprenyl phosphate-alpha-L-ara4N exporter; flippase ArnEF subunit	b2258	['ULA4Ntppi']
pmrD	1.8590589372445336	17.0	2366976.0	inactive two-component system connector protein	b2259
menF	1.3744654071045923	18.0	2373632.0	isochorismate synthase 2	b2265	['ICHORS']
elaB	1.4363098815284117	18.0	2374200.0	putative membrane-anchored DUF883 family ribosome-binding protein	b2266
elaA	1.6153861319267453	18.0	2374560.0	GNAT family putative N-acetyltransferase	b2267
rbn	1.3777947728488547	18.0	2375680.0	RNase BN, tRNA processing enzyme	b2268
yfbK	1.5230853358476106	18.0	2377473.0	Von Willebrand factor domain putative lipoprotein	b2270
yfbL	1.4571760415566457	18.0	2379776.0	putative M28A family peptidase	b2271
yfbM	1.5790865114541504	18.0	2380412.0	DUF1877 family protein	b2272
yfbN	1.5936553353588294	18.0	2381824.0	uncharacterized protein	b2273
yfbO	1.6256576816075399	18.0	2382113.0	uncharacterized protein	b2274
yfbP	1.4826486151906724	18.0	2382594.0	TPR-like repeats-containing protein	b2275
nuoN	1.482849675943539	18.0	2383872.0	NADH:ubiquinone oxidoreductase, membrane subunit N	b2276	['NADH18pp', 'NADH17pp', 'NADH16pp']
nuoM	1.5284519654210047	18.0	2384990.0	NADH:ubiquinone oxidoreductase, membrane subunit M	b2277	['NADH18pp', 'NADH17pp', 'NADH16pp']
nuoK	1.4487568287446102	18.0	2388521.0	NADH:ubiquinone oxidoreductase, membrane subunit K	b2279	['NADH18pp', 'NADH17pp', 'NADH16pp']
nuoI	1.4590207043937589	18.0	2389386.0	NADH:ubiquinone oxidoreductase, chain I	b2281	['NADH18pp', 'NADH17pp', 'NADH16pp']
nuoH	1.4376222434255572	18.0	2390016.0	NADH:ubiquinone oxidoreductase, membrane subunit H	b2282	['NADH18pp', 'NADH17pp', 'NADH16pp']
nuoF	1.4553651133287038	18.0	2394112.0	NADH:ubiquinone oxidoreductase, chain F	b2284	['NADH18pp', 'NADH17pp', 'NADH16pp']
nuoE	1.4603684521808673	18.0	2395030.0	NADH:ubiquinone oxidoreductase, chain E	b2285	['NADH18pp', 'NADH17pp', 'NADH16pp']
nuoA	1.5034846091259386	18.0	2398208.0	NADH:ubiquinone oxidoreductase, membrane subunit A	b2288	['NADH18pp', 'NADH17pp', 'NADH16pp']
lrhA	1.4155290541906125	18.0	2399181.0	transcriptional repressor of flagellar, motility and chemotaxis genes	b2289
alaA	1.4722077723031104	18.0	2401039.0	glutamate-pyruvate aminotransferase; glutamic-pyruvic transaminase (GPT); alanine transaminase	b2290	['ALATA_L']
yfbT	1.4690038913346473	18.0	2404917.0	sugar phosphatas	b2293
yfbU	1.6250692624693055	18.0	2405578.0	UPF0304 family protein	b2294
ackA	1.6340442589922752	18.0	2406948.0	acetate kinase A and propionate kinase 2	b2296	['ACKr']
pta	1.5490767773860716	18.0	2408448.0	phosphate acetyltransferase	b2297	['PTAr', 'PTA2']
yfcC	1.5127036142860215	18.0	2410559.0	putative inner membrane transporter; C4-dicarboxylate anaerobic carrier family protein	b2298
yfcE	1.3982384166195634	18.0	2412712.0	phosphodiesterase activity on bis-pNPP	b2300
yfcF	1.5139713972505855	18.0	2413319.0	glutathione S-transferase	b2301
yfcG	1.5105653348738812	18.0	2414592.0	GSH-dependent disulfide bond oxidoreductase	b2302
folX	1.6048326323855933	18.0	2414803.0	D-erythro-7,8-dihydroneopterin triphosphate 2'-epimerase and dihydroneopterin aldolase	b2303	['DHPTPE']
yfcI	1.389194612089779	18.0	2416640.0	transposase_31 family protein	b2305
hisP	1.4539187957289834	18.0	2417214.0	histidine ABC transporter ATPase	b2306	['ORNabcpp', 'HISabcpp', 'ARGabcpp', 'LYSabcpp']
hisQ	1.4053262184951476	18.0	2418708.0	histidine ABC transporter permease	b2308	['ORNabcpp', 'HISabcpp', 'ARGabcpp', 'LYSabcpp']
hisJ	1.5068192561931573	18.0	2419484.0	histidine ABC transporter periplasmic binding protein	b2309	['HISabcpp']
argT	1.5335700657270885	18.0	2420736.0	lysine/arginine/ornithine transporter subunit	b2310	['ORNabcpp', 'ARGabcpp', 'LYSabcpp']
ubiX	1.4270983888596103	18.0	2421535.0	3-octaprenyl-4-hydroxybenzoate carboxy-lyase	b2311	['OPHBDC']
purF	1.434197724289591	18.0	2422199.0	amidophosphoribosyltransferase	b2312	['GLUPRT']
accD	1.424313861309031	18.0	2426880.0	acetyl-CoA carboxylase, beta (carboxyltransferase) subunit	b2316	['ACCOAC']
truA	1.4168585897160777	18.0	2428928.0	tRNA pseudouridine(38-40) synthase	b2318
fabB	1.4868457920765352	18.0	2435072.0	3-oxoacyl-[acyl-carrier-protein] synthase I	b2323	['3OAS141', '3OAS161', '3OAS60', '3OAS120', '3OAS160', 'MACPD', '3OAS180', 'OPMEACPS', '3OAS100', 'KAS14', '3OAS140', '3OAS80', '3OAS121']
epmC	1.4962503882356561	18.0	2437681.0	Elongation Factor P Lys34 hydroxylase	b2326
mepA	1.384278043290308	18.0	2439168.0	murein DD-endopeptidase	b2328	['MDDEP4pp', 'MDDEP3pp', 'MDDEP1pp', 'MDDEP2pp']
yfcO	1.5652084383665599	18.0	2443264.0	DUF2544 family putative outer membrane protein	b2332
yfcP	1.3998760840291202	18.0	2443529.0	putative fimbrial-like adhesin protein	b2333
yfcQ	1.707319180149905	18.0	2444065.0	putative fimbrial-like adhesin protein	b2334
yfcR	1.5603547470495658	18.0	2444550.0	putative fimbrial-like adhesin protein	b2335
yfcS	1.59134476161124	18.0	2445312.0	putative periplasmic pilin chaperone	b2336
yfcU	1.4830638648683345	18.0	2445834.0	No_gene_product	b4661
sixA	1.4190716907670344	18.0	2449805.0	phosphohistidine phosphatase	b2340
yfcZ	1.3745856002053645	18.0	2454128.0	UPF0381 family protein	b2343
fadL	1.5285538660157185	18.0	2455552.0	long-chain fatty acid outer membrane transporter	b2344	['HDCAtexi', 'HDCEAtexi', 'TTDCAtexi', 'TTDCEAtexi', 'DDCAtexi', 'OCDCEAtexi', 'OCDCAtexi']
yfdC	1.4014259626821444	18.0	2459648.0	putative inner membrane protein	b2347
intS	1.6202306798687263	18.0	2460023.0	CPS-53 (KpLE1) prophage; putative prophage CPS-53 integrase	b2349
gtrA	1.528158632274212	18.0	2461333.0	CPS-53 (KpLE1) prophage; bactoprenol-linked glucose translocase/flippase	b2350
gtrB	1.4974151163586737	18.0	2461696.0	CPS-53 (KpLE1) prophage; bactoprenol glucosyl transferase	b2351
tfaS	1.709948174226474	18.0	2464293.0	No_gene_product	b2353
yfdK	1.6416516018822576	18.0	2464555.0	CPS-53 (KpLE1) prophage; conserved protein	b2354
yfdL	1.4572792791736031	18.0	2465022.0	No_gene_product	b2355
yfdM	1.4096432400682533	18.0	2465792.0	No_gene_product	b2356
yfdN	1.3843798434111558	18.0	2465865.0	CPS-53 (KpLE1) prophage; uncharacterized protein	b2357
oweS	1.4685767391248445	18.0	2466356.0	No_gene_product	b2358
yfdR	1.4334395396392385	18.0	2468462.0	CPS-53 (KpLE1) prophage; conserved protein	b2361
yfdT	1.6225591908621233	18.0	2469376.0	CPS-53 (KpLE1) prophage; uncharacterized protein	b2363
ypdJ	1.7294343471464546	18.0	2469659.0	No_gene_product	b4545
torI	1.6125139142313927	18.0	2469888.0	response regulator inhibitor for tor operon	b4501
dsdC	1.590728035805056	18.0	2470172.0	dsd operon activator; autorepressor	b2364
dsdX	1.5139914833730845	18.0	2471936.0	D-serine transporter	b2365
dsdA	1.6516690442342838	18.0	2473984.0	D-serine dehydratase	b2366	['SERD_D']
emrY	1.564272960277914	18.0	2474116.0	putative multidrug efflux system	b2367
emrK	1.6348810799589366	18.0	2476032.0	multidrug resistance efflux pump membrane fusion protein	b2368
evgS	1.5816586205076062	18.0	2477852.0	hybrid sensory histidine kinase in two-component regulatory system with EvgA	b2370
yfdE	1.462483987438267	18.0	2482176.0	acetyl-CoA:oxalate CoA-transferase	b2371
yfdV	1.4770712772556076	18.0	2482720.0	putative transporter	b2372
oxc	1.5261702949178595	18.0	2483734.0	oxalyl CoA decarboxylase, ThDP-dependent	b2373	['OXCDC']
frc	1.4851331563017927	18.0	2486272.0	formyl-CoA transferase, NAD(P)-binding	b2374	['FORCT']
yfdX	1.4347190427919643	18.0	2487245.0	uncharacterized protein	b2375
ypdI	1.5329715045884114	18.0	2488320.0	putative lipoprotein involved in colanic acid biosynthesis	b2376
yfdY	1.5344043153338673	18.0	2488528.0	DUF2545 family putative inner membrane protein	b2377
ypdK	1.3358296691100917	18.0	2490399.0	inner membrane protein	b4680
ypdB	1.4175313643983112	18.0	2494464.0	response regulator activating yhjX; pyruvate-responsive YpdAB two-component system	b2381
ypdC	1.5681329769309535	18.0	2494608.0	putative DNA-binding protein	b2382
ypdE	1.4591399691538682	18.0	2498560.0	aminopeptidase	b2384
ypdF	1.4283653696599632	18.0	2499025.0	Xaa-Pro aminopeptidase	b2385
fryB	1.4498345192781938	18.0	2501632.0	putative enzyme IIB component of PTS	b2387
ypeC	1.5260631969259826	18.0	2504704.0	DUF2502 family putative periplasmic protein	b2390
mntH	1.596557423134319	18.0	2504946.0	manganese/divalent cation transporter	b2392	['FE2t2pp', 'MNt2pp']
nupC	1.5998219016583433	18.0	2506752.0	nucleoside (except guanosine) transporter	b2393	['ADNt2pp', 'DCYTt2pp', 'CYTDt2pp', 'THMDt2pp', 'DADNt2pp', 'URIt2pp', 'DURIt2pp']
yfeA	1.4436003205616914	18.0	2509121.0	putative diguanylate cyclase	b2395
yfeC	1.5483444293595034	18.0	2511945.0	DUF1323 family putative DNA-binding protein	b2398
yfeD	1.423173460455813	18.0	2512291.0	DUF1323 family putative DNA-binding protein	b2399
xapB	1.417083192973486	18.0	2516992.0	xanthosine transporter	b2406	['URIt2rpp', 'THMDt2rpp', 'CYTDt2rpp', 'XTSNt2rpp', 'ADNt2rpp', 'INSt2rpp']
xapA	1.4146152116779644	18.0	2517403.0	purine nucleoside phosphorylase 2; nicotinamide 1-beta-D-riboside synthase	b2407	['PUNP3', 'PUNP7', 'PUNP4', 'PUNP5', 'PUNP6']
yfeN	1.5567214597643177	18.0	2519040.0	putative outer membrane protein	b2408
yfeH	1.4110169302875633	18.0	2521088.0	putative inorganic ion transporter	b2410
ypeB	1.489872659053691	18.0	2521299.0	DUF3820 family protein	b4546
zipA	1.4073247861508464	18.0	2523605.0	FtsZ stabilizer	b2412
cysZ	1.5471333877986184	18.0	2525184.0	sulfate transporter, sulfite inhibited	b2413
cysK	1.549196752647204	18.0	2525767.0	cysteine synthase A, O-acetylserine sulfhydrolase A subunit	b2414	['CYSS']
ptsH	1.523385540984349	18.0	2527232.0	phosphohistidinoprotein-hexose phosphotransferase component of PTS system (Hpr)	b2415	['ACMUMptspp', 'DHAPT', 'SBTptspp', 'ARBTptspp', 'TREptspp', 'GLCptspp', 'ACGAptspp', 'SUCptspp', 'MANptspp', 'GALTptspp', 'FRUptspp', 'FRUpts2pp', 'GAMptspp', 'ASCBptspp', 'ACMANAptspp', 'MANGLYCptspp', 'MNLptspp', 'MALTptspp']
ptsI	1.434580204740618	18.0	2527424.0	PEP-protein phosphotransferase of PTS system (enzyme I)	b2416	['ACMUMptspp', 'DHAPT', 'SBTptspp', 'ARBTptspp', 'TREptspp', 'GLCptspp', 'ACGAptspp', 'SUCptspp', 'MANptspp', 'GALTptspp', 'FRUptspp', 'CHTBSptspp', 'FRUpts2pp', 'GAMptspp', 'ASCBptspp', 'ACMANAptspp', 'MANGLYCptspp', 'MNLptspp', 'MALTptspp']
crr	1.6112953069024187	18.0	2529280.0	glucose-specific enzyme IIA component of PTS	b2417	['ACMUMptspp', 'TREptspp', 'MALTptspp', 'ACGAptspp', 'SUCptspp', 'GLCptspp']
pdxK	1.4603155645411254	18.0	2529744.0	pyridoxal-pyridoxamine kinase/hydroxymethylpyrimidine kinase	b2418	['PYDXK', 'HMPK1', 'PYDXNK', 'PYDAMK']
yfeK	1.5657958027718553	18.0	2530700.0	uncharacterized protein	b2419
yfeS	1.623003481785704	18.0	2531328.0	WGR domain protein	b2420
cysU	1.3719378912311182	18.0	2535424.0	sulfate/thiosulfate ABC transporter permease	b2424	['TSULabcpp', 'MOBDabcpp', 'SULabcpp', 'SELtpp', 'SLNTtpp']
ucpA	1.4457950079843784	18.0	2537472.0	furfural resistance protein, putative short-chain oxidoreductase	b2426
yfeW	1.4338605527249133	18.0	2541568.0	penicillin binding protein PBP4B; weak DD-carboxypeptidase activity	b2430
yfeX	1.4388700547636974	18.0	2543616.0	porphyrinogen oxidase, cytoplasmic	b2431
yfeY	1.458891169364296	18.0	2543999.0	RpoE-regulated lipoprotein	b2432
eutR	1.4018891741681674	18.0	2547712.0	eut operon transcriptional activator, AraC family	b2437
eutC	1.544493549699954	18.0	2549768.0	ethanolamine ammonia-lyase, small subunit (light chain)	b2440	['ETHAAL']
intZ	1.6264489109226499	18.0	2552216.0	CPZ-55 prophage; putative phage integrase	b2442
yffL	1.4707072972932087	18.0	2553856.0	CPZ-55 prophage; uncharacterized protein	b2443
yffM	1.5549533946812122	18.0	2554880.0	CPZ-55 prophage; uncharacterized protein	b2444
yffP	1.5381715482010487	18.0	2555904.0	CPZ-55 prophage; uncharacterized protein	b2447
yffS	1.4862044716955978	18.0	2557952.0	CPZ-55 prophage; uncharacterized protein	b2450
eutJ	1.448798157158766	18.0	2562859.0	ethanolamine utilization protein, HSP70/actin superfamily protein	b2454
eutN	1.5960085092209948	18.0	2565121.0	Ethanolamine catabolic microcompartment shell protein	b2456
eutT	1.3938601695907191	18.0	2566860.0	cobalamin adenosyltransferase involved in ethanolamine utilization	b2459
talA	1.6185014954718024	18.0	2572288.0	transaldolase A	b2464	['TALA']
ypfG	1.6198827218295526	18.0	2575092.0	DUF1176 family protein	b2466
nudK	1.4450102987195088	18.0	2576384.0	GDP-mannose pyrophosphatase	b2467	['GDPMNP']
aegA	1.410092857268665	18.0	2576904.0	putative oxidoreductase, FeS binding subunit/NAD/FAD-binding subunit	b2468
narQ	1.53496717843591	18.0	2580480.0	sensory histidine kinase in two-component regulatory system with NarP	b2469
acrD	1.4983545918138388	18.0	2580953.0	aminoglycoside/multidrug efflux system	b2470	['NOVBCNtpp', 'FUSAtpp', 'CMtpp', 'MINCYCtpp', 'DOXRBCNtpp', 'RFAMPtpp', 'TTRCYCtpp']
ypfM	1.5366473741694644	18.0	2584192.0	stress-induced small enterobacterial protein	b4606
yffB	1.6025862637907173	18.0	2584605.0	putative ArsC family reductase	b2471
dapE	1.589552030590132	18.0	2584965.0	N-succinyl-diaminopimelate deacylase	b2472	['SDPDS']
ypfH	1.4360610996122773	18.0	2586624.0	palmitoyl-CoA esterase activity, uncertain physiological substrate	b2473
purC	1.486183386111899	18.0	2590720.0	phosphoribosylaminoimidazole-succinocarboxamide synthetase	b2476	['PRASCSi']
bamC	1.4322421292144611	18.0	2591189.0	BamABCDE complex OM biogenesis lipoprotein	b2477
dapA	1.4615700456246215	18.0	2592768.0	dihydrodipicolinate synthase	b2478	['DHDPS']
gcvR	1.6629342882220486	18.0	2593264.0	transcriptional repressor, regulatory protein accessory to GcvA	b2479
bcp	1.598748203622464	18.0	2593836.0	peroxiredoxin; thiol peroxidase, thioredoxin-dependent	b2480	['THIORDXi']
hyfA	1.5026537935240827	18.0	2594816.0	hydrogenase 4, 4Fe-4S subunit	b2481	['FHL']
hyfG	1.4351482594342457	19.0	2601845.0	hydrogenase 4, subunit	b2487	['FHL']
hyfJ	1.5004932087867249	19.0	2605056.0	putative processing element hydrogenase 4	b2490	['FHL']
hyfR	1.5374488415143368	19.0	2605258.0	hydrogenase-4 transcriptional activator	b2491
focB	1.5542486330499603	19.0	2607292.0	putative formate transporter	b2492	['FORt2pp', 'FORtppi']
yfgO	1.4269716911475054	19.0	2609152.0	putative UPF0118 family inner membrane permease	b2493
yfgD	1.4141691037742847	19.0	2611200.0	putative oxidoreductase	b2495
hda	1.450908397601543	19.0	2611433.0	ATPase regulatory factor involved in DnaA inactivation	b2496
uraA	1.3920302408651122	19.0	2613248.0	uracil permease	b2497	['URAt2pp']
ppk	1.4270884662445158	19.0	2616402.0	polyphosphate kinase, component of RNA degradosome	b2501	['PPKr', 'PPK2r']
yfgG	1.3619583667943966	19.0	2622648.0	uncharacterized protein	b2504
yfgI	1.4958057312414972	19.0	2623684.0	nalidixic acid resistance protein, putative periplasmic protein	b2506
guaA	1.5880422102758451	19.0	2624316.0	GMP synthetase (glutamine aminotransferase)	b2507	['GMPS2']
der	1.6492324506920248	19.0	2629632.0	GTPase; multicopy suppressor of ftsJ	b2511
bamB	1.4581921839607321	19.0	2631680.0	BamABCDE complex OM biogenesis lipoprotein	b2512
hisS	1.5101245503310137	19.0	2633728.0	histidyl tRNA synthetase	b2514	['HISTRS']
ispG	1.4661892043348368	19.0	2634044.0	1-hydroxy-2-methyl-2-(E)-butenyl 4-diphosphate synthase	b2515	['MECDPDH5']
rodZ	1.4231084645342182	19.0	2635776.0	MreB assembly cytoskeletal protein	b2516
yfhM	1.4447095862504786	19.0	2640684.0	bacterial alpha2-macroglobulin colonization factor ECAM; anti-host protease defense factor; periplasmic inner membrane-anchored lipoprotein	b2520
sseB	1.6119734695743813	19.0	2648064.0	rhodanase-like enzyme, sulfur transfer from thiosulfate	b2522
pepB	1.4395726341647146	19.0	2648433.0	aminopeptidase B	b2523	['AMPTASECG', 'AMPTASEPG']
iscX	1.4256575133078129	19.0	2649894.0	Fe(2+) donor and activity modulator for cysteine desulfurase	b2524
fdx	1.3752060164493856	19.0	2650112.0	[2Fe-2S] ferredoxin	b2525
hscA	1.4109406003874012	19.0	2650443.0	DnaK-like molecular chaperone specific for IscU	b2526
hscB	1.4448366861103108	19.0	2652310.0	HscA co-chaperone, J domain-containing protein Hsc56; IscU-specific chaperone HscAB	b2527
iscA	1.6326807066901121	19.0	2653184.0	FeS cluster assembly protein	b2528	['I4FE4ST', 'I2FE2ST']
iscU	1.3897689366303079	19.0	2653261.0	iron-sulfur cluster assembly scaffold protein	b2529	['I2FE2SS', 'I2FE2ST', 'I2FE2SS2', 'I4FE4SR', 'I2FE2SR', 'I4FE4ST']
iscS	1.5824589995405571	19.0	2654208.0	cysteine desulfurase (tRNA sulfurtransferase), PLP-dependent	b2530	['I2FE2SS', 'I2FE2SS2', 'I2FE2SR', 'MOADSUx', 'THZPSN3', 'ICYSDS']
iscR	1.5372536469750664	19.0	2655001.0	isc operon transcriptional repressor; suf operon transcriptional activator; oxidative stress- and iron starvation-inducible; autorepressor	b2531
trmJ	1.5143612875919705	19.0	2656256.0	tRNA mC32,mU32 2'-O-methyltransferase, SAM-dependent	b2532
suhB	1.4037628903015615	19.0	2656800.0	inositol monophosphatase	b2533	['MI1PP', 'G2PP']
csiE	1.55880541019246	19.0	2658793.0	stationary phase inducible protein	b2535
hcaT	1.453561062378978	19.0	2660352.0	putative 3-phenylpropionic transporter	b2536	['PPPNt2rpp']
iroK	1.4872997655884246	19.0	2661376.0	3-hydroxypropionic acid resistance peptide	b4706
hcaR	1.66369675276883	19.0	2661364.0	hca operon transcriptional regulator	b2537
hcaE	1.4371441465768222	19.0	2662400.0	3-phenylpropionate dioxygenase, large (alpha) subunit	b2538	['PPPNDO', 'CINNDO']
hcaF	1.4141213665788872	19.0	2663748.0	3-phenylpropionate dioxygenase, small (beta) subunit	b2539	['PPPNDO', 'CINNDO']
hcaC	1.4692944638403191	19.0	2664448.0	3-phenylpropionate dioxygenase, ferredoxin subunit	b2540	['PPPNDO', 'CINNDO']
yphB	1.516580418904482	19.0	2667174.0	mutarotase superfamily protein, YphB family	b2544
glyA	1.578464452758305	20.0	2678784.0	serine hydroxymethyltransferase	b2551	['THRAi', 'ALATA_L2', 'ALATA_D2', 'GHMT2r', 'THRA2i', 'THFAT']
glnB	1.3589730557283803	20.0	2680428.0	regulatory protein P-II for glutamine synthetase	b2553
glrK	1.4143725970830807	20.0	2683029.0	sensor protein kinase regulating glmY sRNA in two-component system with response regulator GlrR	b2556
tadA	1.3712567171182757	20.0	2691072.0	tRNA-specific adenosine deaminase	b2559
yfhH	1.5452862655201849	20.0	2692117.0	putative DNA-binding transcriptional regulator	b2561
shoB	1.6950474196151497	20.0	2693504.0	toxic membrane protein	b4687
recO	1.5060175820472148	20.0	2695168.0	gap repair protein	b2565
era	1.4543512463424577	20.0	2695839.0	membrane-associated, 16S rRNA-binding GTPase	b2566
rnc	1.444173736419516	20.0	2697216.0	RNase III	b2567
rseC	1.5114518442595988	20.0	2700680.0	SoxR iron-sulfur cluster reduction factor component	b2570
rseB	1.6372618746444267	20.0	2701312.0	anti-sigma E factor, binds RseA	b2571
rseA	1.4765896422752518	20.0	2702112.0	anti-sigma factor	b2572
rpoE	1.6896752245803557	20.0	2703360.0	RNA polymerase sigma E factor	b2573
yfiE	1.5264910808203098	20.0	2707797.0	putative DNA-binding transcriptional regulator	b2577
eamB	1.467825298592539	20.0	2708781.0	cysteine and O-acetylserine exporter	b2578	['ACSERtpp', 'CYStpp']
grcA	1.7346422467111573	20.0	2709504.0	autonomous glycyl radical cofactor	b2579	['OBTFL', 'PFL']
ung	1.501142368977639	20.0	2710112.0	uracil-DNA-glycosylase	b2580
trxC	1.5241695879283879	20.0	2712093.0	thioredoxin 2	b2582	['PAPSR', 'TRDR', 'RNDR1', 'METSOXR2', 'RNDR2', 'RNDR4', 'METSOXR1', 'RNDR3', 'THIORDXi', 'DSBDR']
yfiP	1.4679730344909625	20.0	2712581.0	DTW domain protein	b2583
pssA	1.6123528808543877	20.0	2716085.0	phosphatidylserine synthase; CDP-diacylglycerol-serine O-phosphatidyltransferase	b2585	['PSSA141', 'PSSA140', 'PSSA180', 'PSSA161', 'PSSA120', 'PSSA160', 'PSSA181']
yfiM	1.623608242216395	20.0	2717696.0	putative lipoprotein	b2586
kgtP	1.5531618576307855	20.0	2717806.0	alpha-ketoglutarate transporter	b2587	['AKGt2rpp']
clpB	1.4875477402417723	20.0	2724958.0	protein disaggregation chaperone	b2592
yfiH	1.5280239860637015	20.0	2727936.0	UPF0124 family protein	b2593
rluD	1.4976229827361853	20.0	2728389.0	23S rRNA pseudouridine(1911,1915,1917) synthase	b2594
raiA	1.6576988801516195	20.0	2730512.0	cold shock protein associated with 30S ribosomal subunit	b2597
pheL	1.7899324373466956	20.0	2730957.0	pheA gene leader peptide	b2598
pheA	1.4332878306692831	20.0	2732032.0	chorismate mutase and prephenate dehydratase, P-protein	b2599	['CHORM', 'PPNDH']
tyrA	1.416458857963063	20.0	2732306.0	fused chorismate mutase T/prephenate dehydrogenase	b2600	['CHORM', 'PPND']
yfiL	1.74028141016776	20.0	2734718.0	lipoprotein	b2602
yfiR	1.5083011893633553	20.0	2735233.0	putative periplasmic inhibitor of YfiN activity	b2603
yfiN	1.5847242235402614	20.0	2736128.0	putative membrane-anchored diguanylate cyclase	b2604
yfiB	1.803401786799028	20.0	2736983.0	OM lipoprotein putative positive effector of YfiN activity	b2605
rplS	1.553917413636418	20.0	2737541.0	50S ribosomal subunit protein L19	b2606
trmD	1.5438823405706652	20.0	2738176.0	tRNA m(1)G37 methyltransferase, SAM-dependent	b2607
rimM	1.515403274360217	20.0	2738728.0	ribosome maturation factor	b2608
rpsP	1.510787383832257	20.0	2739295.0	30S ribosomal subunit protein S16	b2609
ypjD	1.429443363573178	20.0	2741320.0	cytochrome c assembly protein family inner membrane protein	b2611
yfjD	1.503835759577443	20.0	2742272.0	UPF0053 family inner membrane protein	b4461
grpE	1.5182074133903134	20.0	2743473.0	heat shock protein	b2614
nadK	1.631374731843101	20.0	2744320.0	NAD kinase	b2615	['NADK']
recN	1.4680413510298171	20.0	2745153.0	recombination and repair protein	b2616
bamE	1.5795583575656622	20.0	2746963.0	lipoprotein component of BamABCDE OM biogenesis complex	b2617
ratB	1.5154259845443507	20.0	2747392.0	UPF0125 family protein	b2618
ratA	1.6230428638373322	20.0	2747646.0	toxic UPF0083 family protein inhibitor of 70S ribosome formation	b2619
intA	1.7141345324507857	20.0	2750464.0	CP4-57 prophage; integrase	b2622
yfjH	1.518963113521129	20.0	2751002.0	CP4-57 prophage; uncharacterized protein	b2623
alpA	1.499666329564671	20.0	2752002.0	CP4-57 prophage; DNA-binding transcriptional activator	b2624
yfjI	1.5580725091779244	20.0	2752512.0	CP4-57 prophage; uncharacterized protein	b2625
yfjJ	1.8561912561347809	20.0	2753905.0	CP4-57 prophage; uncharacterized protein	b2626
yfjK	1.70454470978344	20.0	2754709.0	radiation resistance protein; DEAD/H helicase-like protein; CP4-57 putative defective prophage	b2627
yfjL	1.6282409941256564	20.0	2756895.0	CP4-57 putative defective prophage, DUF4297/DUF1837 polymorphic toxin family protein	b2628
yfjM	1.598261897312681	20.0	2758871.0	CP4-57 prophage; uncharacterized protein	b2629
rnlA	1.455241258257707	20.0	2759276.0	CP4-57 prophage; RNase LS	b2630
yfjP	1.4484513548877544	20.0	2761068.0	CP4-57 prophage; 50S ribosome-binding GTPase family protein	b2632
yfjQ	1.5078084030731196	20.0	2762752.0	CP4-57 prophage; uncharacterized protein	b2633
yfjR	1.5860502332434427	20.0	2763061.0	CP4-57 prophage; putative DNA-binding transcriptional regulator	b2634
ypjK	1.5550355042260453	20.0	2763803.0	CP4-57 prophage; putative inner membrane protein	b2635
yfjS	1.6671798912880829	20.0	2764039.0	CP4-57 prophage; uncharacterized protein	b2636
yfjT	1.5582825101091609	20.0	2764800.0	CP4-57 prophage; putative periplasmic protein	b2637
yfjU	1.4991065835259851	20.0	2765360.0	No_gene_product	b2638
yfjV	1.5736129418705571	20.0	2765525.0	No_gene_product	b2641
yfjW	1.4898187809027166	20.0	2766676.0	CP4-57 prophage; putative inner membrane protein	b2642
ypjI	1.3456142076861997	20.0	2768903.0	No_gene_product	b4644
yfjX	1.4196592408472368	20.0	2769277.0	CP4-57 prophage; putative antirestriction protein	b2643
yfjY	1.4419354819223653	20.0	2769744.0	CP4-57 prophage; putative DNA repair protein	b2644
ypjJ	1.7740494343500328	20.0	2770432.0	uncharacterized protein	b4548
yfjZ	1.8628845888074146	20.0	2770473.0	CP4-57 prophage; antitoxin of the YpjF-YfjZ toxin-antitoxin system	b2645
ypjF	1.8076138458364723	20.0	2770944.0	CP4-57 prophage; toxin of the YpjF-YfjZ toxin-antitoxin system	b2646
ypjA	1.4969221103445398	20.0	2771504.0	adhesin-like autotransporter	b2647
pinH	1.4760381272196212	20.0	2776576.0	No_gene_product	b2648
ypjC	1.3968788089038247	20.0	2777088.0	No_gene_product	b2650
ygaQ	1.5291699790745983	20.0	2779755.0	No_gene_product	b4462
csiD	1.5118348437940161	20.0	2783232.0	carbon starvation protein	b2659
ygaU	1.4777271608913567	21.0	2789695.0	uncharacterized protein	b2665
yqaE	1.5702572602945113	21.0	2790228.0	cyaR sRNA-regulated protein	b2666
ygaV	1.4424160923065672	21.0	2790569.0	tributyltin-inducible repressor of ygaVP	b2667
alaE	1.5450645474949083	21.0	2792522.0	alanine exporter, alanine-inducible, stress-responsive	b2670
ygaM	1.5983127973731048	21.0	2793504.0	putative membrane-anchored DUF883 family ribosome-binding protein	b2672
nrdH	1.5753692847707779	21.0	2794081.0	hydrogen donor for NrdEF electron transport system; glutaredoxin-like protein	b2673
nrdI	1.4450341387721406	21.0	2794323.0	NrdEF cluster assembly flavodoxin	b2674
proV	1.6640219828584328	21.0	2798173.0	glycine betaine/proline ABC transporter periplasmic binding protein	b2677	['PROabcpp', 'CRNDabcpp', 'CRNabcpp', 'CTBTabcpp']
proX	1.6046651556693399	21.0	2800490.0	glycine betaine/proline ABC transporter periplasmic binding protein; cold shock protein	b2679	['PROabcpp', 'CRNDabcpp', 'CRNabcpp', 'CTBTabcpp']
ygaY	1.4194907742258187	21.0	2801674.0	No_gene_product	b2681
mprA	1.4606764458480224	21.0	2804128.0	transcriptional repressor of microcin B17 synthesis and multidrug efflux	b2684
emrA	1.542476212163105	21.0	2805760.0	multidrug efflux system	b2685
emrB	1.5429792722319329	21.0	2805974.0	multidrug efflux system protein	b2686
luxS	1.6509582563806837	21.0	2807808.0	S-ribosylhomocysteine lyase	b2687	['RHCCE']
gshA	1.4053290921723187	21.0	2808241.0	glutamate-cysteine ligase	b2688	['GLUCYS']
yqaA	1.36314277204657	21.0	2809870.0	COG1238 family inner membrane protein	b2689
yqaB	1.4706724125165942	21.0	2810295.0	fructose-1-P and 6-phosphogluconate phosphatase	b2690	['PGMT']
csrA	1.805499030422728	21.0	2812416.0	pleiotropic regulatory protein for carbon source metabolism	b2696
alaS	1.5713481276207726	21.0	2812739.0	alanyl-tRNA synthetase	b2697	['ALATRS']
recX	1.4581221441250312	21.0	2815497.0	regulatory protein for RecA	b2698
recA	1.6002562019400268	21.0	2816066.0	DNA recombination and repair protein; ssDNA-dependent ATPase; synaptase; ssDNA and dsDNA binding protein; ATP-dependent homologous DNA strand exchanger; recombinase A; LexA autocleavage cofactor	b2699
pncC	1.4503450952131418	21.0	2817207.0	nicotinamide-nucleotide amidohydrolase; NMN amidohydrolase	b2700
srlA	1.4675651623740458	21.0	2819190.0	glucitol/sorbitol-specific enzyme IIC component of PTS	b2702	['SBTptspp']
srlE	1.4797824629145595	21.0	2820096.0	glucitol/sorbitol-specific enzyme IIB component of PTS	b2703	['SBTptspp']
srlB	1.7204302520173758	21.0	2820720.0	glucitol/sorbitol-specific enzyme IIA component of PTS	b2704	['SBTptspp']
srlM	1.3708701190402937	21.0	2822144.0	sorbitol=responsive srl operon transcriptional activator	b2706
srlR	1.6403353348553786	21.0	2822405.0	sorbitol-inducible srl operon transcriptional repressor	b2707
hydN	1.5295786282780854	22.0	2830936.0	formate dehydrogenase-H, [4Fe-4S] ferredoxin subunit	b2713
ascF	1.4082308157578054	22.0	2832882.0	cellobiose/arbutin/salicin-specific PTS enzymes, IIB and IC components	b2715	['ARBTptspp']
hycI	1.3584901922951265	22.0	2835931.0	protease involved in processing C-terminal end of HycE	b2717
hycH	1.5428737147724942	22.0	2836480.0	hydrogenase 3 maturation protein	b2718
hycD	1.4582321953677357	22.0	2840576.0	hydrogenase 3, membrane subunit	b2722	['FHL', 'HYD1pp']
hycB	1.4155331754916272	22.0	2842624.0	hydrogenase 3, Fe-S subunit	b2724	['FHL', 'HYD1pp']
hycA	1.8226584494103575	22.0	2843332.0	regulator of the transcriptional regulator FhlA	b2725
hypE	1.436651939885249	22.0	2846720.0	carbamoyl dehydratase, hydrogenases 1,2,3 maturation protein	b2730
fhlA	1.4162901416096503	22.0	2847696.0	formate hydrogenlyase transcriptional activator	b2731
ygbA	1.4679361748051023	22.0	2849811.0	uncharacterized protein	b2732
ygbJ	1.4460774361249322	22.0	2854912.0	putative dehydrogenase	b2736
ygbK	1.4620460081030098	22.0	2855693.0	FliA-regulated DUF1537 family protein	b2737
rpoS	1.6462771083905678	22.0	2859917.0	RNA polymerase, sigma S (sigma 38) factor	b2741
nlpD	1.4833831398863275	22.0	2861056.0	activator of AmiC murein hydrolase activity, lipoprotein	b2742
truD	1.5370712989584239	22.0	2863613.0	tRNA(Glu) pseudouridine(13) synthase	b2745
ispF	1.5613879847892904	22.0	2864659.0	2C-methyl-D-erythritol 2,4-cyclodiphosphate synthase	b2746	['MECDPS']
ftsB	1.4225245444623427	22.0	2866176.0	cell division protein	b2748
ygbE	1.6094551976373965	22.0	2866688.0	DUF3561 family inner membrane protein	b2749
cysC	1.4979560208128293	22.0	2867200.0	adenosine 5'-phosphosulfate kinase	b2750	['ADSK']
cysD	1.4653505844168206	22.0	2869248.0	sulfate adenylyltransferase, subunit 2	b2752	['SADT2']
iap	1.5000159540943439	22.0	2869939.0	aminopeptidase in alkaline phosphatase isozyme conversion	b2753
ygbT	1.6086165664675574	22.0	2872213.0	multifunctional endonuclease Cas1, CRISPR adaptation protein; DNA repair enzyme	b2755
casE	1.5610030530823344	22.0	2873344.0	CRISPR RNA precursor cleavage enzyme; CRISP RNA (crRNA) containing Cascade antiviral complex protein	b2756
casD	1.5605302480766183	22.0	2873732.0	CRISP RNA (crRNA) containing Cascade antiviral complex protein	b2757
casC	1.6828398988149733	22.0	2875392.0	CRISP RNA (crRNA) containing Cascade antiviral complex protein	b2758
casB	1.6180781444392305	22.0	2875513.0	CRISP RNA (crRNA) containing Cascade antiviral complex protein	b2759
casA	1.530643747459994	22.0	2875988.0	CRISP RNA (crRNA) containing Cascade antiviral complex protein	b2760
ygcB	1.6473612750591107	22.0	2877911.0	Cascade complex anti-viral R-loop helicase-annealase Cas3	b2761
cysJ	1.4554804411487197	22.0	2883584.0	sulfite reductase, alpha subunit, flavoprotein	b2764	['FMNRx2', 'FADRx2', 'FLVR', 'SULRi']
queD	1.4429374424336638	22.0	2885632.0	6-pyruvoyl tetrahydrobiopterin synthase (PTPS)	b2765	['CPH4S']
ygcO	1.4946773490590715	22.0	2887277.0	putative 4Fe-4S cluster-containing protein	b2767
ygcP	1.463148747335176	22.0	2887680.0	putative antiterminator regulatory protein	b2768
ygcR	1.5576436490943522	22.0	2889728.0	putative flavoprotein	b2770
ygcS	1.4635753159002294	22.0	2889891.0	putative MFS sugar transporter; membrane protein	b2771
ygcU	1.4812200944536604	22.0	2891776.0	putative FAD-linked oxidoreductase	b4463
ygcW	1.36776039085761	22.0	2892846.0	putative SDR family oxidoreductase	b2774
yqcE	1.5311574561499801	22.0	2893950.0	putative MFS transporter, inner membrane protein	b2775
ygcE	1.612048276761794	22.0	2895254.0	putative kinase	b2776
queE	1.7028478875391844	22.0	2898105.0	7-carboxy-7-deazaguanine synthase; queosine biosynthesis	b2777
yqcG	1.588092715027977	22.0	2898944.0	membrane stress resistance protein	b4682
ygcG	1.5856348342130024	22.0	2899069.0	TPM domain protein, putative phosphatase	b2778
eno	1.4795601351535188	22.0	2900001.0	enolase	b2779	['ENO']
pyrG	1.4434362190120753	22.0	2901387.0	CTP synthetase	b2780	['CTPS2']
mazG	1.5758234540091138	22.0	2903252.0	nucleoside triphosphate pyrophosphohydrolase	b2781	['NTPP8', 'NTPP6', 'NTPP7', 'NTPP1', 'NTPP3', 'NTPP4', 'NTPP5', 'NTPP2']
mazF	1.8775668895927158	22.0	2904114.0	mRNA interferase toxin, antitoxin is MazE	b2782
mazE	1.8501006782007268	22.0	2904576.0	antitoxin of the ChpA-ChpR toxin-antitoxin system	b2783
relA	1.5132123372890949	22.0	2904775.0	(p)ppGpp synthetase I/GTP pyrophosphokinase	b2784	['GTPDPK', 'GDPDPK']
gudD	1.435374871733099	22.0	2912256.0	D-glucarate dehydratase 1	b2787	['GLCRD']
gudX	1.465624538515264	22.0	2912764.0	glucarate dehydratase-related protein, substrate unknown	b2788	['GLCRD']
gudP	1.4834139804877655	22.0	2914304.0	putative D-glucarate transporter	b2789	['GALCTt2rpp', 'GLCRt2rpp', 'GLYCAt2rpp']
yqcA	1.480713297769563	22.0	2915893.0	short-chain flavodoxin, FMN-binding	b2790
yqcC	1.3645288198458072	22.0	2917376.0	DUF446 family protein	b2792
syd	1.353729057574752	22.0	2918400.0	SecY-interacting protein	b2793
queF	1.6173808952740523	22.0	2918706.0	7-cyano-7-deazaguanine reductase (NADPH-dependent)	b2794	['CDGR']
sdaC	1.5117578364833102	22.0	2922496.0	putative serine transporter	b2796	['SERt2rpp']
sdaB	1.4952540162590653	22.0	2922934.0	L-serine dehydratase 2	b2797	['SERD_L']
ygdG	1.4618073186594192	22.0	2924544.0	Ssb-binding protein, misidentified as ExoIX	b2798
fucO	1.4041226877358124	22.0	2925223.0	L-1,2-propanediol oxidoreductase	b2799	['LCARS']
fucA	1.5718433520620727	22.0	2926592.0	L-fuculose-1-phosphate aldolase	b2800	['FCLPA']
fucP	1.3819088135985005	22.0	2928640.0	L-fucose transporter	b2801	['FUCtpp']
fucI	1.4252214672324937	22.0	2928942.0	L-fucose isomerase	b2802	['FCI']
fucK	1.4269236525074696	22.0	2930796.0	L-fuculokinase	b2803	['FCLK']
fucU	1.4478395839930756	22.0	2932246.0	L-fucose mutarotase	b2804
fucR	1.448926543805681	22.0	2932736.0	l-fucose operon activator	b2805
rlmM	1.4676872927149813	22.0	2933501.0	23S rRNA C2498 2'-O-ribose methyltransferase, SAM-dependent	b2806
ygdD	1.430843115234837	22.0	2934784.0	UPF0382 family inner membrane protein	b2807
gcvA	1.426301199712365	22.0	2935008.0	glycine cleavage system transcriptional activator; autorepressor	b2808
ygdI	1.8049429321394883	22.0	2936320.0	DUF903 family verified lipoprotein	b2809
csdE	1.4342158174368038	22.0	2937900.0	CsdA-binding activator; Fe-S protein	b2811
argA	1.4945060218907913	22.0	2942976.0	amino acid N-acetyltransferase and inactive acetylglutamate kinase	b2818	['ACGS']
recD	1.3947502501390465	22.0	2943993.0	exonuclease V (RecBCD complex), alpha chain	b2819
recB	1.4705001597013294	22.0	2949120.0	exonuclease V (RecBCD complex), beta subunit	b2820
ptrA	1.479300580599262	22.0	2949354.0	protease III	b2821
ppdC	1.6922997589459667	22.0	2955799.0	putative prepilin peptidase-dependent protein	b2823
ygdB	1.4927939779930122	22.0	2956107.0	DUF2509 family protein	b2824
ppdB	1.4952921580549972	22.0	2956511.0	putative prepilin peptidase-dependent protein	b2825
ppdA	1.5730355680031958	22.0	2957312.0	putative prepilin peptidase-dependent protein	b2826
thyA	1.7176062125724165	22.0	2957719.0	thymidylate synthetase	b2827	['TMDS']
rppH	1.4987939769734309	22.0	2961805.0	RNA pyrophosphohydrolase	b2830
mutH	1.595935985855916	22.0	2963456.0	methyl-directed mismatch repair protein	b2831
ygdQ	1.4120788863770004	22.0	2963778.0	UPF0053 family inner membrane protein	b2832
ygdR	1.5897343940389115	22.0	2964629.0	DUF903 family verified lipoprotein	b2833
aas	1.4975865264110524	22.0	2967213.0	fused 2-acylglycerophospho-ethanolamine acyl transferase/acyl-acyl carrier protein synthetase	b2836	['2AGPGAT120', '2AGPGAT140', '2AGPEAT141', '2AGPEAT140', 'AACPS8', 'AACPS1', 'AACPS9', '2AGPGAT180', '2AGPEAT160', '2AGPGAT141', 'AACPS6', '2AGPEAT161', 'AACPS2', '2AGPEAT120', 'AACPS3', '2AGPGAT181', 'AACPS7', '2AGPGAT160', 'AACPS4', '2AGPEAT180', '2AGPGAT161', 'AACPS5', '2AGPEAT181']
galR	1.4740687091840308	22.0	2969957.0	galactose-inducible d-galactose regulon transcriptional repressor; autorepressor	b2837
lysA	1.4765817362378666	22.0	2971648.0	diaminopimelate decarboxylase, PLP-binding	b2838	['DAPDC']
ygeA	1.4407140912384857	22.0	2973696.0	Asp/Glu_racemase family protein	b2840
araE	1.5457401372891555	22.0	2974122.0	arabinose transporter	b2841	['ARBt2rpp']
kduD	1.496918674644923	22.0	2975855.0	2-dehydro-3-deoxy-D-gluconate 5-dehydrogenase; KDG oxidoreductase; 20-ketosteroid reductase	b2842
kduI	1.626501396785894	22.0	2976646.0	hexuronate isomerase	b2843
yqeF	1.702211705991726	22.0	2977792.0	short chain acyltransferase	b2844
yqeG	1.5853382478245457	22.0	2979840.0	putative transporter	b2845
yqeH	1.6215360102496699	22.0	2980894.0	putative LuxR family transcriptional regulator	b2846
yqeI	1.5624546473981291	22.0	2981888.0	putative transcriptional regulator	b2847
yqeJ	1.6225990814830986	22.0	2982662.0	uncharacterized protein	b2848
yqeL	1.7726040302018962	22.0	2983177.0	uncharacterized protein	b4683
yqeK	1.6493411833015248	22.0	2983293.0	uncharacterized protein	b2849
ygeG	1.3738050454918538	22.0	2984626.0	SycD-like chaperone family TPR-repeat-containing protein	b2851
ygeH	1.613501974227858	22.0	2985452.0	putative transcriptional regulator	b2852
ygeI	1.8656196941478498	22.0	2987008.0	uncharacterized protein	b2853
pbl	1.5043517917952702	22.0	2987297.0	No_gene_product	b2854
ygeO	1.7443642060905384	22.0	2989320.0	No_gene_product	b2859
ygeQ	1.6607333276736684	22.0	2992128.0	No_gene_product	b2863
ygeR	1.5822081798424539	22.0	2992494.0	LysM domain-containing M23 family putative peptidase; septation lipoprotein	b2865
xdhA	1.4072839242528776	22.0	2993703.0	xanthine dehydrogenase, molybdenum binding subunit	b2866	['XAND', 'HXAND']
xdhB	1.5603648045430931	22.0	2996224.0	xanthine dehydrogenase, FAD-binding subunit	b2867	['XAND', 'HXAND']
xdhC	1.4346754656175917	22.0	2996847.0	xanthine dehydrogenase, Fe-S binding subunit	b2868	['XAND', 'HXAND']
ygeV	1.6142040022410857	22.0	2998272.0	putative sigma-54-interacting transcriptional activator	b2869
ygeW	1.6336547478921195	22.0	3000320.0	putative carbamoyltransferase	b2870
ygeX	1.5216668740551358	22.0	3000868.0	2,3-diaminopropionate ammonia lyase, PLP-dependent	b2871	['DAPAL']
ygeY	1.4392080278051724	22.0	3002368.0	putative peptidase	b2872
hyuA	1.4692181250759093	22.0	3003386.0	D-stereospecific phenylhydantoinase	b2873
yqeA	1.6877674440800798	22.0	3004819.0	putative amino acid kinase	b2874	['CBMKr']
yqeB	1.486908154422432	22.0	3006464.0	XdhC-CoxI family protein with NAD(P)-binding Rossman fold	b2875
yqeC	1.50147058007611	22.0	3007645.0	putative selenium-dependent hydroxylase accessory protein	b2876
mocA	1.5516791114438417	22.0	3008518.0	CTP:molybdopterin cytidylyltransferase	b2877	['MOCDS']
ygfK	1.5341440816043634	22.0	3009418.0	putative Fe-S subunit oxidoreductase subunit	b2878
ssnA	1.4914338156427238	22.0	3012608.0	putative chlorohydrolase/aminohydrolase	b2879
ygfM	1.5946186276031036	22.0	3014656.0	putative oxidoreductase	b2880
xanQ	1.5344515324835295	22.0	3017709.0	xanthine permease	b2882	['XANt2pp']
guaD	1.6275930571319939	22.0	3019124.0	guanine deaminase	b2883	['GUAD']
ygfQ	1.5431402573158273	22.0	3020479.0
ygfS	1.5989457692901563	22.0	3021882.0	putative 4Fe-4S ferredoxin-type oxidoreductase subunit	b2886
ygfT	1.5462356730518296	22.0	3022848.0	putative oxidoreductase, Fe-S subunit/nucleotide-binding subunit	b2887
uacT	1.6025214841498174	22.0	3024725.0	uric acid permease	b2888
yqfG	1.5086656719044866	22.0	3026175.0	uncharacterized protein	b4684
idi	1.500533781298657	22.0	3026944.0	isopentenyl diphosphate isomerase	b2889	['IPDDI']
lysS	1.560452004602092	22.0	3027015.0	lysine tRNA synthetase, constitutive	b2890	['LYSTRS']
prfB	1.4096963941198273	22.0	3028992.0	peptide chain release factor RF-2	b2891
recJ	1.4115599473032265	22.0	3031040.0	ssDNA exonuclease, 5' --> 3'-specific	b2892
dsbC	1.624066295033947	22.0	3031470.0	protein disulfide isomerase II	b2893	['TDSR1', 'DSBCGT']
xerD	1.6180941951032917	22.0	3033088.0	site-specific tyrosine recombinase	b2894
fldB	1.7152589040170894	22.0	3033213.0	flavodoxin 2	b2895	['RNTR1c2', 'MECDPDH5', 'POR5', 'RNTR2c2', 'RNTR3c2', 'RNTR4c2', 'FLDR2']
cptA	1.6956344614340373	22.0	3033774.0	toxin of CptAB toxin-antitoxin pair	b2896
sdhE	1.504622943456313	22.0	3034162.0	flavinator of succinate dehydrogenase; antitoxin of CptAB toxin-antitoxin pair	b2897
ygfZ	1.5795534010975218	22.0	3035136.0	iron-sulfur cluster repair protein, plumbagin resistance	b2898
yqfA	1.4611880345909276	22.0	3035847.0	hemolysin III family HylIII inner membrane protein	b2899
bglA	1.5315266160072278	22.0	3037020.0	6-phospho-beta-glucosidase A	b2901	['AB6PGH']
ygfF	1.4589927642429648	22.0	3039232.0	putative NAD(P)-dependent oxidoreductase	b2902
gcvH	1.351298719524838	22.0	3042518.0	glycine cleavage complex lipoylprotein	b2904	['GLYCL']
ubiI	1.4801623331753577	22.0	3045376.0	2-octaprenylphenol hydroxylase, FAD-dependent	b2906
pepP	1.4157252982687176	22.0	3047424.0	proline aminopeptidase P II	b2908
ygfB	1.5461381255914708	22.0	3048224.0	UPF0149 family protein	b2909
zapA	1.8667597160491265	22.0	3048970.0	FtsZ stabilizer	b2910
fau	1.8071023419505725	22.0	3049599.0	5-formyltetrahydrofolate cyclo-ligase family protein	b2912	['FOMETRi']
ibsC	1.467779592415832	22.0	3050248.0	toxic membrane protein	b4665
serA	1.3943433754336116	22.0	3051520.0	D-3-phosphoglycerate dehydrogenase	b2913	['PGCD']
rpiA	1.3856777949519672	22.0	3052024.0	ribose 5-phosphate isomerase, constitutive	b2914	['RPI']
yqfE	1.3868268519235007	22.0	3053056.0	No_gene_product	b2915
scpA	1.4193755926472673	22.0	3055616.0	methylmalonyl-CoA mutase	b2917	['MMM']
argK	1.4108822170410633	22.0	3056345.0	membrane ATPase/protein kinase	b2918
scpB	1.4399918506500997	22.0	3057664.0	methylmalonyl-CoA decarboxylase, biotin-independent	b2919	['MMCD']
scpC	1.4109269609295614	22.0	3058160.0	propionyl-CoA:succinate CoA transferase	b2920	['PPCSCT']
ygfI	1.4321847035052648	22.0	3059712.0	putative DNA-binding transcriptional regulator	b2921
mscS	1.5742767956689951	22.0	3062305.0	mechanosensitive channel protein, small conductance	b2924
fbaA	1.451869081861639	22.0	3063808.0	fructose-bisphosphate aldolase, class II	b2925	['FBA', 'FBA3']
pgk	1.5919216913325507	22.0	3065856.0	phosphoglycerate kinase	b2926	['PGK']
epd	1.6055974942561355	22.0	3066030.0	D-erythrose 4-phosphate dehydrogenase	b2927	['E4PD']
yggD	1.5310318998562198	22.0	3068044.0	MtlR family putative transcriptional repressor	b2929
cmtA	1.6711039513868036	22.0	3072000.0	putative mannitol-specific PTS IIB and IIC components	b2933
loiP	1.5808452244632614	22.0	3075271.0	Phe-Phe periplasmic metalloprotease, OM lipoprotein; low salt-inducible; Era-binding heat shock protein	b2936
speA	1.602131537718206	22.0	3077293.0	biosynthetic arginine decarboxylase, PLP-binding	b2938	['ARGDCpp']
yqgB	1.4875542658905445	22.0	3079278.0	uncharacterized protein	b2939
yqgC	1.4873916684753012	22.0	3079680.0	uncharacterized protein	b2940
yggI	1.4174930923587792	22.0	3083113.0	Zn-dependent metalloprotease-related protein	b2944
rsmE	1.435296175165918	22.0	3084492.0	16S rRNA m(3)U1498 methyltransferase, SAM-dependent	b2946
yqgE	1.3888812498186502	22.0	3086336.0	uncharacterized protein	b2948
yqgF	1.437937692601725	22.0	3086858.0	putative Holliday junction resolvase	b2949
yggS	1.454812531277823	22.0	3088456.0	UPF0001 family protein, PLP-binding	b2951
yggT	1.7641907080450452	22.0	3089178.0	putative inner membrane protein; compensates for loss in K+ uptake	b2952
yggU	1.4997256772465652	22.0	3089920.0	UPF0235 family protein	b2953
yggW	1.4359162217409016	22.0	3090625.0	HemN family putative oxidoreductase	b2955
yggM	1.5086323444839709	22.0	3092480.0	DUF1202 family putative secreted protein	b2956
ansB	1.6168936529549796	22.0	3093040.0	periplasmic L-asparaginase 2	b2957	['GLUNpp', 'ASNNpp']
yggL	1.5000714779975586	22.0	3095165.0	DUF469 family protein	b2959
trmI	1.4722121393444194	22.0	3095491.0	tRNA m(7)G46 methyltransferase, SAM-dependent	b2960
mutY	1.435594875149203	22.0	3096576.0	adenine DNA glycosylase	b2961
yggX	1.5246947121542527	22.0	3097600.0	oxidative damage protective factor for iron-sulfur proteins	b2962
mltC	1.49327062545427	22.0	3098624.0	membrane-bound lytic murein transglycosylase C	b2963	['MLTGY1pp', 'MLTGY4pp', 'MLTGY3pp', 'MLTGY2pp']
nupG	1.5431076122680718	22.0	3099072.0	nucleoside transporter	b2964	['ADNt2pp', 'DCYTt2pp', 'INSt2pp', 'URIt2pp', 'DURIt2pp', 'DINSt2pp', 'DGSNt2pp', 'CYTDt2pp', 'DADNt2pp', 'THMDt2pp', 'GSNt2pp']
yghD	1.3854257116918227	22.0	3103948.0	putative membrane-anchored secretion pathway M-type protein	b2968
yghF	1.5731230229471036	22.0	3105451.0	No_gene_product	b2970
yghG	1.3917822726366098	22.0	3106816.0	secretin (GspDbeta) OM localization lipoprotein pilotin	b2971
pppA	1.4999116694490306	22.0	3106901.0	bifunctional prepilin leader peptidase/ methylase	b2972
yghJ	1.5096666777419876	22.0	3107908.0
glcA	1.478367304004218	22.0	3112960.0	glycolate transporter	b2975	['GLYCLTt2rpp', 'L__LACt2rpp', 'D__LACt2pp']
glcG	1.4082538569374212	22.0	3117185.0	DUF336 family protein	b2977
glcF	1.3844092856029697	22.0	3117594.0	glycolate oxidase 4Fe-4S iron-sulfur cluster subunit	b4467	['GLYCTO4', 'GLYCTO2', 'GLYCTO3']
glcE	1.4986355425780022	22.0	3119104.0	glycolate oxidase FAD binding subunit	b4468	['GLYCTO4', 'GLYCTO2', 'GLYCTO3']
glcD	1.4887758673407199	22.0	3121152.0	glycolate oxidase subunit, FAD-linked	b2979	['GLYCTO4', 'GLYCTO2', 'GLYCTO3']
glcC	1.5195704038972222	22.0	3121630.0	glycolate-inducible glc operon transcriptional repressor; autorepressor	b2980
yghQ	1.3859900582440063	22.0	3125248.0	putative inner membrane polysaccharide flippase	b2983
yghT	1.5875244083756241	22.0	3127489.0	putative ATP-binding protein	b2986
gss	1.5766802716929171	22.0	3130021.0	glutathionylspermidine amidase and glutathionylspermidine synthetase	b2988	['GSPMDA', 'GSPMDS']
yghU	1.5159358930082636	22.0	3132085.0	putative S-transferase	b2989
hybG	1.6627700582283131	22.0	3133074.0	hydrogenase 2 accessory protein	b2990
hybF	1.806612811314801	22.0	3133440.0	protein involved with the maturation of hydrogenases 1 and 2	b2991
hybE	1.600388458119351	22.0	3133669.0	hydrogenase 2-specific chaperone	b2992
hybD	1.7511656788262888	22.0	3134150.0	maturation protease for hydrogenase 2	b2993
hybC	1.532895645419975	22.0	3134644.0	hydrogenase 2, large subunit	b2994	['HYD1pp', 'HYD2pp', 'HYD3pp']
hybB	1.444757417376054	22.0	3136344.0	putative hydrogenase 2 cytochrome b type component	b2995	['HYD1pp', 'HYD2pp', 'HYD3pp']
hybA	1.3731351072660645	22.0	3137536.0	hydrogenase 2 4Fe-4S ferredoxin-type component	b2996	['HYD1pp', 'HYD2pp', 'HYD3pp']
yghW	1.4290881235681356	22.0	3139808.0	DUF2623 family protein	b2998
yghX	1.45509208261752	22.0	3140214.0	No_gene_product	b4658
gpr	1.568706124474566	22.0	3141632.0	L-glyceraldehyde 3-phosphate reductase	b3001	['ALR2']
yqhA	1.7002316850287023	22.0	3142335.0	UPF0114 family putative inner membrane protein	b3002
yghA	1.4111204921043998	22.0	3143680.0	putative oxidoreductase	b3003
exbD	1.429047872493358	22.0	3144176.0	membrane spanning protein in TonB-ExbB-ExbD complex	b3005	['FECRMtonex', 'FEOXAMtonex', 'CBL1tonex', 'FE3DCITtonex', 'CPGNtonex', 'ADOCBLtonex', 'FEENTERtonex', 'FE3HOXtonex', 'FE3DHBZStonex', 'CBItonex']
exbB	1.5884953183717385	22.0	3144608.0	membrane spanning protein in TonB-ExbB-ExbD complex	b3006	['FECRMtonex', 'FEOXAMtonex', 'CBL1tonex', 'FE3DCITtonex', 'CPGNtonex', 'ADOCBLtonex', 'FEENTERtonex', 'FE3HOXtonex', 'FE3DHBZStonex', 'CBItonex']
metC	1.499925808354704	22.0	3145728.0	cystathionine beta-lyase, PLP-dependent	b3008	['CYSTL', 'CYSDS']
yghB	1.3723674291510988	22.0	3146921.0	general envelope maintenance protein; DedA family inner membrane protein; putative multidrug efflux transporter	b3009
yqhC	1.571565693207557	22.0	3147776.0	transcriptional activator of yqhD	b3010
yqhG	1.4756915867596958	22.0	3151872.0	DUF3828 family putative periplasmic protein	b3013
ygiQ	1.5262135496212046	22.0	3153920.0	Radical SAM superfamily protein	b4469
ftsP	1.62301056575789	22.0	3154615.0	septal ring component that protects the divisome from stress; multicopy suppressor of ftsI(Ts)	b3017
plsC	1.4819387063787293	22.0	3156102.0	1-acyl-sn-glycerol-3-phosphate acyltransferase	b3018	['AGPAT161', 'AGPAT120', 'AGPAT181', 'AGPAT160', 'AGPAT141', 'AGPAT180', 'AGPAT140']
parC	1.4834170305675045	22.0	3157073.0	DNA topoisomerase IV, subunit A	b3019
mqsA	1.7900278749599905	22.0	3161209.0	antitoxin for MqsR toxin; transcriptional repressor	b3021
mqsR	1.670144093755866	22.0	3161606.0	GCU-specific mRNA interferase toxin of the MqsR-MqsA toxin-antitoxin system; biofilm/motility regulator; anti-repressor	b3022
ygiV	1.5999596198249586	22.0	3162112.0	transcriptional repressor for mcbR biofilm gene	b3023
qseB	1.5806759264361991	22.0	3163186.0	quorum sensing DNA-binding response regulator in two-component regulatory system with QseC	b3025
qseC	1.453527009940893	22.0	3164160.0	quorum sensing sensory histidine kinase in two-component regulatory system with QseB	b3026
ygiN	1.7033777935253838	22.0	3166720.0	quinol monooxygenase	b3029	['QMO3', 'QMO2']
parE	1.5593987735233614	22.0	3166862.0	DNA topoisomerase IV, subunit B	b3030
yqiA	1.5672023655962393	22.0	3168783.0	acyl CoA esterase	b3031
cpdA	1.7483506841802328	22.0	3169364.0	3',5' cAMP phosphodiesterase	b3032
yqiB	1.568913139068221	22.0	3170304.0	DUF1249 protein YqiB	b3033
nudF	1.6317904942576706	22.0	3170639.0	ADP-ribose pyrophosphatase	b3034	['ADPRDP']
tolC	1.5218757438808777	22.0	3171473.0	transport channel	b3035	['NOVBCNtpp', 'FEENTERtex', 'RFAMPtpp', 'INDOLEt2pp', 'FUSAtpp', 'CMtpp', 'MINCYCtpp', 'DOXRBCNtpp', 'TTRCYCtpp']
ygiB	1.474863335646443	22.0	3173102.0	DUF1190 family protein	b3037
ygiC	1.5675482484491003	22.0	3174400.0	ATP-Grasp family ATPase	b3038
ygiD	1.6267136763352206	22.0	3174977.0	4,5- DOPA-extradiol-dioxygenase	b3039
zupT	1.5828044564823782	22.0	3176448.0	zinc transporter	b3040	['MN2tpp', 'CU2tpp', 'ZN2tpp', 'FE2tpp', 'CD2tpp', 'COBALT2tpp']
ribB	1.4057102375400197	22.0	3177171.0	3,4-dihydroxy-2-butanone-4-phosphate synthase	b3041	['DB4PS']
yqiC	1.7224240008976834	22.0	3178198.0	BMFP family putative fusogenic protein	b3042
ygiL	1.4211739479593704	22.0	3178772.0	putative fimbrial-like adhesin protein	b3043
yqiH	1.5421008066432886	22.0	3183239.0	putative periplasmic pilin chaperone	b3047
yqiI	1.6087444421509807	22.0	3184640.0	fimbrial protein	b3048
glgS	1.6003966610409102	22.0	3185152.0	motility and biofilm regulator	b3049
yqiJ	1.602462364203859	22.0	3185566.0	DUF1449 family inner membrane protein	b3050
yqiK	1.4445740343628666	22.0	3186688.0	PHB family membrane protein, function unknown	b3051
ibsD	1.8012004382230522	22.0	3188124.0	toxic membrane protein	b4664
ibsE	1.5176107515708992	22.0	3188499.0	toxic membrane protein	b4666
glnE	1.4319208223396076	22.0	3190159.0	fused deadenylyltransferase/adenylyltransferase for glutamine synthetase	b3053
ygiF	1.4594959007849437	22.0	3193022.0	inorganic triphosphatase	b3054
ygiM	1.442623282600834	22.0	3194880.0	SH3 domain protein	b3055
bacA	1.501964184456557	22.0	3196928.0	undecaprenyl pyrophosphate phosphatase	b3057	['UDCPDP', 'UDCPDPpp']
plsY	1.5611987465185273	22.0	3198052.0	putative glycerol-3-phosphate acyltransferase	b3059	['APG3PAT140', 'APG3PAT180', 'APG3PAT161', 'APG3PAT181', 'APG3PAT160', 'APG3PAT120', 'APG3PAT141']
ttdR	1.506114784708488	22.0	3198976.0	transcriptional activator of ttdABT	b3060
ttdA	1.5318255980507487	22.0	3199821.0	L-tartrate dehydratase, alpha subunit	b3061	['TARTD']
dnaG	1.449488542008185	22.0	3204465.0	DNA primase	b3066
rpoD	1.6298307116613002	22.0	3206405.0	RNA polymerase, sigma 70 (sigma D) factor	b3067
mug	1.4737976963055452	22.0	3208325.0	G/U mismatch-specific DNA glycosylase; xanthine DNA glycosylase	b3068
yqjH	1.523830040326428	22.0	3209216.0	putative siderophore interacting protein	b3070
yqjI	1.4499542933706258	22.0	3210137.0	PadR family putative transcriptional regulator	b3071
aer	1.5673132550505557	22.0	3211264.0	fused signal transducer for aerotaxis sensory component/methyl accepting chemotaxis component	b3072
ygjH	1.3608612641406637	22.0	3214336.0	putative tRNA binding protein; putative tRNA corner chaperone	b3074
ebgR	1.5606206818967103	22.0	3215360.0	transcriptional repressor	b3075
ebgC	1.402663145115446	22.0	3219456.0	evolved beta-D-galactosidase, beta subunit; cupin superfamily	b3077
ygjJ	1.564491061704777	22.0	3221504.0	putative periplasmic protein	b3079
fadH	1.470192656127358	22.0	3225023.0	2,4-dienoyl-CoA reductase, NADH and FMN-linked	b3081
higA	1.6496929295899951	22.0	3227086.0	antitoxinof the HigB-HigA toxin-antitoxin system	b3082
higB	1.447209908473545	22.0	3227648.0	mRNA interferase toxin of the HigB-HigA toxin-antitoxin system	b3083
ygjR	1.5150673730197142	22.0	3230669.0	putative NAD(P)-dependent dehydrogenase	b3087
alx	1.648246705097351	22.0	3231938.0	putative membrane-bound redox modulator	b3088
sstT	1.4490229201495985	22.0	3233792.0	sodium:serine/threonine symporter	b3089	['THRt4pp', 'SERt4pp']
ygjV	1.4512381793010942	22.0	3234551.0	Imp-YgjV family inner membrane protein	b3090
uxaA	1.5622131609704784	22.0	3235840.0	altronate hydrolase	b3091	['ALTRH']
uxaC	1.5182223628065032	22.0	3236687.0	uronate isomerase	b3092	['GUI2', 'GUI1']
exuT	1.5948054280931925	22.0	3238462.0	hexuronate transporter	b3093	['GLCURt2rpp', 'GALURt2rpp']
exuR	1.5908528923783807	22.0	3240010.0	hexuronate regulon transcriptional repressor; autorepressor	b3094
yqjA	1.5645296672235645	22.0	3241131.0	general envelope maintenance protein; DedA family inner membrane protein; putative multidrug efflux transporter	b3095
mzrA	1.5783512252390228	22.0	3241984.0	modulator of EnvZ/OmpR regulon	b3096
yqjC	1.7666914387204882	22.0	3242327.0	DUF1090 family putative periplasmic protein	b3097
yqjD	1.514531297915249	22.0	3243008.0	membrane-anchored ribosome-binding protein	b3098
yqjE	1.5379434405228525	22.0	3243041.0	DUF1469 family inner membrane protein	b3099
yqjK	1.591685609505904	22.0	3243520.0	uncharacterized protein	b3100
yqjF	1.6067866860584972	22.0	3244032.0	putative quinol oxidase subunit	b3101
yqjG	1.6586333914726865	22.0	3244382.0	putative S-transferase	b3102
yhaK	1.5754743317997955	22.0	3248128.0	redox-sensitive bicupin	b3106
tdcG	1.4631373391027689	22.0	3252224.0	L-serine dehydratase 3, anaerobic	b4471	['SERD_L']
tdcF	1.6495104273810925	22.0	3253079.0	putative reactive intermediate deaminase	b3113
tdcE	1.4681254134145947	22.0	3253482.0	pyruvate formate-lyase 4/2-ketobutyrate formate-lyase	b3114	['OBTFL', 'PFL']
tdcD	1.5791143807859465	22.0	3256320.0	propionate kinase/acetate kinase C, anaerobic	b3115	['PPAKr', 'ACKr']
tdcC	1.7163099135747877	22.0	3258368.0	L-threonine/L-serine transporter	b3116	['THRt2rpp', 'SERt2rpp']
tdcB	1.5602056188023588	22.0	3258397.0	L-threonine dehydratase, catabolic	b3117	['THRD_L']
tdcA	1.6396324256572756	22.0	3260416.0	tdc operon transcriptional activator	b3118
tdcR	1.366694512827682	22.0	3260928.0	L-threonine dehydratase operon activator protein	b3119
yhaB	1.510798626817491	22.0	3261212.0	uncharacterized protein	b3120
garK	1.4978075634026506	22.0	3264512.0	glycerate kinase I	b3124	['GLYCK2']
garR	1.4532553895807852	22.0	3265225.0	tartronate semialdehyde reductase	b3125	['TRSARr']
garL	1.5619703522850994	22.0	3266560.0	alpha-dehydro-beta-deoxy-D-glucarate aldolase	b3126	['GLCRAL']
garP	1.587601480163211	22.0	3266931.0	putative (D)-galactarate transporter	b3127	['GALCTt2rpp', 'GLCRt2rpp', 'GLYCAt2rpp']
prlF	1.4935350229903612	22.0	3270656.0	antitoxin of the SohA(PrlF)-YhaV toxin-antitoxin system	b3129
yhaV	1.7230852648465873	22.0	3270695.0	toxin of the SohB(PrlF)-YhaV toxin-antitoxin system	b3130
agaR	1.7636870936905857	22.0	3271214.0	transcriptional repressor of the aga regulon	b3131
agaV	1.543908364434628	22.0	3273575.0	N-acetylgalactosamine-specific enzyme IIB component of PTS	b3133
agaW	1.3925401410983267	22.0	3274059.0	No_gene_product	b3134
agaA	1.3549898733868935	22.0	3274752.0	No_gene_product	b3135
agaS	1.4374031634985267	22.0	3275334.0	tagatose-6-phosphate ketose/aldose isomerase	b3136
kbaY	1.4619455055249722	22.0	3276800.0	tagatose 6-phosphate aldolase 1, kbaY subunit	b3137	['TGBPA']
agaC	1.5751593474993533	22.0	3278043.0	N-acetylgalactosamine-specific enzyme IIC component of PTS	b3139
agaD	1.4630586118115088	22.0	3278848.0	N-acetylgalactosamine-specific enzyme IID component of PTS	b3140
agaI	1.643641724993052	22.0	3279628.0	galactosamine-6-phosphate isomerase	b3141
yraH	1.5845475938528069	22.0	3280896.0	putative fimbrial-like adhesin protein	b3142
yraI	1.4571897470858999	22.0	3281448.0	putative periplasmic pilin chaperone	b3143
yraJ	1.540721168695614	22.0	3282172.0	putative outer membrane protein	b3144
yraK	1.7106042037522793	22.0	3284992.0	putative fimbrial-like adhesin protein	b3145
rsmI	1.4749773398105241	22.0	3285833.0	16S rRNA C1402 2'-O-ribose methyltransferase, SAM-dependent	b3146
lpoA	1.3704537667910057	22.0	3286758.0	OM lipoprotein stimulator of MrcA transpeptidase	b3147
yraN	1.580786209900451	22.0	3289088.0	UPF0102 family protein	b3148
diaA	1.685841006354859	22.0	3289167.0	DnaA initiator-associating factor for replication initiation	b3149
yraP	1.5023417938616337	22.0	3289767.0	outer membrane lipoprotein	b3150
yraQ	1.527028216208679	22.0	3291136.0	putative inner membrane permease	b3151
yhbO	1.4819890945441896	22.0	3292332.0	stress-resistance protein	b3153
yhbP	1.5436990960541475	22.0	3293184.0	UPF0306 family protein	b3154
yhbQ	1.3549041727767281	22.0	3293324.0	GIY-YIG nuclease superfamily protein	b3155
yhbT	1.4869361937282533	22.0	3294110.0	SCP-2 sterol transfer family protein	b3157
yhbU	1.5787849585287614	22.0	3295232.0	U32 peptidase family protein	b3158
yhbV	1.4045862987977584	22.0	3295847.0	U32 peptidase family protein	b3159
yhbW	1.3964189196076255	22.0	3297280.0	putative luciferase-like monooxygenase	b3160
mtr	1.4416025498950198	22.0	3297931.0	tryptophan transporter of high affinity	b3161	['TRPt2rpp', 'INDOLEt2rpp']
yrbN	1.5561091065319406	22.0	3301248.0	uncharacterized protein	b4685
nlpI	1.581596009731829	22.0	3301398.0	lipoprotein involved in osmotic sensitivity and filamentation	b3163
pnp	1.645297985453062	22.0	3302391.0	polynucleotide phosphorylase/polyadenylase	b3164
rpsO	1.5666642709139338	22.0	3304960.0	30S ribosomal subunit protein S15	b3165
truB	1.564735724180092	22.0	3305472.0	tRNA pseudouridine synthase B: tRNA pseudouridine(55) synthase and putative tmRNA pseudouridine(342) synthase	b3166
rbfA	1.6110097034905053	22.0	3306135.0	30s ribosome binding factor	b3167
infB	1.5801075424281312	22.0	3306700.0	translation initiation factor IF-2	b3168
nusA	1.4463046927292154	22.0	3309568.0	transcription termination/antitermination L factor	b3169
rimP	1.8010632440204524	22.0	3310912.0	ribosome maturation factor for 30S subunits	b3170
argG	1.4809997469488951	22.0	3311995.0	argininosuccinate synthetase	b3172	['ARGSS']
yhbX	1.6012952403969878	22.0	3313346.0	putative EptAB family phosphoethanolamine transferase, inner membrane protein	b3173
secG	1.776398352023491	22.0	3315712.0	preprotein translocase membrane subunit	b3175
glmM	1.4610143352815883	22.0	3316091.0	phosphoglucosamine mutase	b3176	['PGAMT']
folP	1.5057173139538473	22.0	3317760.0	7,8-dihydropteroate synthase	b3177	['DHPS2']
ftsH	1.5895710079258718	22.0	3318359.0	protease, ATP-dependent zinc-metallo	b3178
rlmE	1.879399897721079	22.0	3320393.0	23S rRNA U2552 2'-O-ribose methyltransferase, SAM-dependent	b3179
yhbY	1.4508854468504186	22.0	3321344.0	RNA binding protein associated with pre-50S ribosomal subunits	b3180
greA	1.5480725169776486	22.0	3321856.0	transcript cleavage factor	b3181
dacB	1.5600730088820354	22.0	3322321.0	D-alanyl-D-alanine carboxypeptidase	b3182	['MDDEP3pp', 'MDDCP4pp', 'MDDCP2pp', 'MDDCP3pp', 'MDDEP2pp', 'MDDCP5pp', 'MDDEP4pp', 'MDDEP1pp', 'MDDCP1pp']
obgE	1.623153458831012	22.0	3323940.0	GTPase involved in cell partioning and DNA repair	b3183
yhbE	1.5171047543863738	22.0	3325952.0	EamA family inner membrane putative transporter	b3184
ibaG	1.4944078093205722	23.0	3330048.0	acid stress protein; putative BolA family transcriptional regulator	b3190
mlaB	1.6001732465204381	23.0	3330560.0	ABC transporter maintaining OM lipid asymmetry, cytoplasmic STAS component	b3191
mlaD	1.497795136743237	23.0	3331268.0	OM lipid asymmetry maintenance protein; membrane-anchored ABC family periplasmic binding protein	b3193
yrbG	1.6098346349771737	23.0	3334144.0	putative calcium/sodium:proton antiporter	b3196	['CAt6pp']
kdsD	1.6239161466120815	23.0	3334624.0	D-arabinose 5-phosphate isomerase	b3197	['A5PISO']
kdsC	1.5541242734878946	23.0	3336192.0	3-deoxy-D-manno-octulosonate 8-phosphate phosphatase	b3198	['KDOPP']
lptC	1.654564787067071	23.0	3336194.0	periplasmic membrane-anchored LPS-binding protein; LPS export protein	b3199	['ECA4COLIPAabctex', 'CLIPAabctex', 'O16A4COLIPAabctex', 'ACOLIPAabctex', 'ENLIPAabctex', 'LIPAabctex', 'COLIPAabctex', 'K2L4Aabctex', 'COLIPAPabctex']
lptA	1.6593529160709992	23.0	3336738.0	lipopolysaccharide export ABC transporter periplasmic binding protein; Lipid A binding protein; LPS export and assembly protein	b3200	['ECA4COLIPAabctex', 'CLIPAabctex', 'O16A4COLIPAabctex', 'ACOLIPAabctex', 'ENLIPAabctex', 'LIPAabctex', 'COLIPAabctex', 'K2L4Aabctex', 'COLIPAPabctex']
lptB	1.570845273857042	23.0	3337302.0	lipopolysaccharide export ABC transporter ATPase	b3201	['ECA4COLIPAabctex', 'CLIPAabctex', 'O16A4COLIPAabctex', 'ACOLIPAabctex', 'ENLIPAabctex', 'LIPAabctex', 'COLIPAabctex', 'K2L4Aabctex', 'COLIPAPabctex']
rpoN	1.6460845273051605	23.0	3338075.0	RNA polymerase, sigma 54 (sigma N) factor	b3202
hpf	1.684076217933719	23.0	3339776.0	ribosome hibernation promoting factor HPF; stabilizes 100S dimers	b3203
ptsN	1.4735629565983945	23.0	3340288.0	sugar-specific enzyme IIA component of PTS	b3204
yhbJ	1.662217376743642	23.0	3340473.0	adaptor protein for GlmZ/GlmY sRNA decay, glucosamine-6-phosphate-regulated; NTPase	b3205
npr	1.5300670031710268	23.0	3341324.0	phosphohistidinoprotein-hexose phosphotransferase component of N-regulated PTS system (Npr)	b3206
yrbL	1.6050574172280518	23.0	3342336.0	Mg(2+)-starvation-stimulated protein	b3207
mtgA	1.6391725590468609	23.0	3342439.0	biosynthetic peptidoglycan transglycosylase	b3208
arcB	1.5045371788624269	23.0	3344047.0	aerobic respiration control sensor histidine protein kinase, cognate to two-component response regulators ArcA and RssB	b3210
gltD	1.4142522602683494	23.0	3352556.0	glutamate synthase, 4Fe-4S protein, small subunit	b3213	['GLUSy']
yhcA	1.676840279482753	23.0	3355470.0	putative periplasmic chaperone protein	b3215
yhcD	1.7386678549219872	23.0	3356165.0	putative outer membrane fimbrial subunit usher protein	b3216
ppiC	1.3040324735619044	24.0	3953152.0	peptidyl-prolyl cis-trans isomerase C (rotamase C)	b3775
yjbJ	1.356079409815428	25.0	4249164.0	stress-induced protein, UPF0337 family	b4045
pyrL	1.3270889976228422	26.0	4462215.0	pyrBI operon leader peptide	b4246
