# Supplementary material for: The genetic basis for adaptation of model-designed syntrophic co-cultures
Source: PLoS Comput Biol. 2019 Mar 1;15(3):e1006213. doi: 10.1371/journal.pcbi.1006213 (PMC6415869; doi:10.1371/journal.pcbi.1006213)
Supplement: S4 Data — Genes with read coverage meeting the duplication criteria. Separate spreadsheets are provided for all samples using the mutant pair, ale number, flask number, isolate number, and replicate number to identify each sample. (ZIP) [file pcbi.1006213.s004.zip › S4_Data/hisD_gltB_8_17_0_1_genes.csv]

	Multiplicity	Group Number	Start Position	Product	Gene	iJO1366 Reactions
thrL	1.3775411254445051	0.0	189.0	thr operon leader peptide	b0001
ykgS	1.890663410224721	1.0	286208.0	No_gene_product	b4688
ompF	2.5189617689720407	2.0	981349.0	outer membrane porin 1a (Ia;b;F)	b0929	['LCTStex', 'MALDtex', 'TSULtex', 'GAMtex', 'TTRCYCtex', 'MAN6Ptex', 'ASNtex', 'UACGAMtex', 'PROGLYtex', 'HPPPNtex', 'ILEtex', 'XTSNtex', 'NOtex', 'PPPNtex', 'QUIN2tex', 'Zn2tex', 'OROTtex', 'HYXNtex', 'TUNGStex', 'GBBTNtex', 'Htex', 'NMNtex', '34dhpactex', 'UDPACGALtex', 'CMPtex', 'TREtex', 'AKGtex', 'MANGLYCtex', 'NO3tex', '3GMPtex', 'ORNtex', 'PROtex', 'TRPtex', 'FE2tex', 'TYMtex', 'PACALDtex'…
acpP	1.7185163336745504	3.0	1147070.0	acyl carrier protein (ACP)	b1094	['G3PAT161', 'ACPPAT160', 'G3PAT140', 'MCOATA', 'AACPS8', 'AACPS1', 'ACPPAT181', 'G3PAT120', 'ACPPAT141', 'AACPS9', 'G3PAT141', 'G3PAT160', 'AACPS6', 'G3PAT180', 'ACPPAT140', 'ACPPAT180', 'AACPS3', 'AACPS7', 'ACPPAT161', 'G3PAT181', 'AACPS4', 'ACPPAT120', 'UAGAAT', 'ACOATA', 'AACPS5', 'AACPS2']
ldrA	1.6955443421682672	4.0	1264640.0	toxic polypeptide, small	b4419
ldrC	1.7145570887682404	4.0	1265693.0	toxic polypeptide, small	b4423
tfaR	1.757834020117139	5.0	1426667.0	Rac prophage; putative tail fiber assembly protein	b1373
ynbB	1.3901235890803552	6.0	1472512.0	putative CDP-diglyceride synthase	b1409
ynbC	1.3513149537106308	6.0	1474560.0	putative esterase	b1410
azoR	1.394607061435985	6.0	1476608.0	NADH-azoreductase, FMN-dependent	b1412
trg	1.3819067510669856	7.0	1486726.0	methyl-accepting chemotaxis protein III, ribose and galactose sensor receptor	b1421
ydcI	1.3794674945681824	7.0	1488896.0	putative DNA-binding transcriptional regulator	b1422
opgD	1.392160298802744	7.0	1491112.0	OPG biosynthetic periplasmic protein	b1424
ydcH	1.4229056891304332	7.0	1492992.0	DUF465 family protein	b1426
rimL	1.3994414799025967	7.0	1493194.0	ribosomal-protein-L7/L12-serine acetyltransferase	b1427
ydcL	1.3439711707895796	7.0	1497088.0	lipoprotein	b1431
ydcO	1.3924469780658486	7.0	1499161.0	BenE family inner membrane putative transporter	b1433
hicA	1.3971006142886022	7.0	1503542.0	mRNA interferase toxin of the HicAB toxin-antitoxin system	b4532
hicB	1.3857642856738563	7.0	1503764.0	antitoxin for the HicAB toxin-antitoxin system	b1438
ydcS	1.3504984806849487	7.0	1505910.0	putative ABC transporter periplasmic binding protein	b1440	['SPMDabcpp', 'PTRCabcpp']
ydcV	1.4250599471783318	7.0	1509376.0	putative ABC transporter permease	b1443	['SPMDabcpp', 'PTRCabcpp']
patD	1.3823759083005223	7.0	1509834.0	gamma-aminobutyraldehyde dehydrogenase	b1444	['ABUTD']
yncL	1.3918764216936264	7.0	1511424.0	stress-induced small inner membrane enterobacterial protein	b4598
ydcX	1.3774157688114435	7.0	1511645.0	DUF2566 family protein	b1445
ydcY	1.4098603378638197	7.0	1511936.0	DUF2526 family protein	b1446
ydcZ	1.451511606351828	7.0	1512138.0	DUF606 family inner membrane protein	b1447
mnaT	1.3324822321994703	7.0	1512584.0	methionine N-acyltransferase; L-amino acid N-acyltransferase	b1448
tfaQ	1.763806818921568	8.0	1628566.0	Qin prophage; putative tail fibre assembly protein	b1546
lpp	1.8647925790832878	9.0	1751677.0	murein lipoprotein	b1677	['ALPATE160pp', 'ALPATG160pp']
yobF	1.4023579732329459	10.0	1901704.0	DUF2527 family heat-induced protein	b1824
wbbK	1.5387110676552724	11.0	2097152.0	lipopolysaccharide biosynthesis protein	b2032	['O16GLCT1']
wbbJ	1.4443634472485862	11.0	2097974.0	putative lipopolysaccharide biosynthesis O-acetyl transferase	b2033	['O16AT']
wbbI	1.498984496625443	11.0	2099200.0	d-Galf:alpha-d-Glc beta-1,6-galactofuranosyltransferase	b2034	['O16GALFT']
wbbH	1.5475726532189757	11.0	2099540.0	O-antigen polymerase	b2035	['O16AP2pp', 'O16AP1pp', 'O16AP3pp']
glf	1.5632362693982915	11.0	2101248.0	UDP-galactopyranose mutase, FAD/NAD(P)-binding	b2036	['UDPGALM']
wzxB	1.473141606157726	11.0	2101817.0	putative polisoprenol-linked O-antigen transporter	b2037	['O16AUNDtpp']
rfbC	1.4433754574333835	11.0	2103296.0	dTDP-4-deoxyrhamnose-3,5-epimerase	b2038	['TDPDRE']
rfbA	1.4881944824815359	11.0	2103618.0	glucose-1-phosphate thymidylyltransferase	b2039	['G1PTT']
rfbD	1.44451202235899	11.0	2105344.0	dTDP-L-rhamnose synthase, NAD(P)-dependent dTDP-4-dehydrorhamnose reductase subunit	b2040	['TDPDRR']
rfbB	1.3953268849637113	11.0	2105456.0	dTDP-glucose 4,6 dehydratase, NAD(P)-binding	b2041	['TDPGDH']
wcaN	1.3799775481210528	11.0	2107392.0	putative regulatory subunit for GalU	b2042
wcaM	1.408116545523405	11.0	2107982.0	colanic acid biosynthesis protein	b2043
cpsB	1.3497902452642627	12.0	2116564.0	mannose-1-phosphate guanyltransferase	b2049	['MAN1PT2']
gmd	1.4156848681147025	12.0	2121728.0	GDP-D-mannose dehydratase, NAD(P)-binding	b2053	['GMAND']
wcaF	1.428720499849309	12.0	2121820.0	putative acyl transferase	b2054
wcaC	1.3894000295190299	12.0	2124333.0	putative glycosyl transferase	b2057
wcaA	1.3506305338274402	12.0	2126038.0	putative glycosyl transferase	b2059
wzc	1.4403797939849667	12.0	2126970.0	colanic acid production tyrosine-protein kinase; autokinase; Ugd phosphorylase	b2060
wzb	1.410150671939453	12.0	2129135.0	colanic acid production protein-tyrosine-phosphatase; Wzc-P dephosphorylase	b2061
wza	1.3952065755040273	12.0	2129920.0	colanic acid export protein; outer membrane auxillary lipoprotein	b2062
asmA	1.4176374167578625	12.0	2133239.0	suppressor of OmpF assembly mutants; putative outer membrane protein assembly factor; inner membrane-anchored periplasmic protein	b2064
dcd	1.4158477502373965	12.0	2135114.0	deoxycytidine triphosphate deaminase; dCTP deaminase	b2065	['DCTPD']
udk	1.3896552460802274	12.0	2136064.0	uridine/cytidine kinase	b2066	['URIK2', 'CYTDK2']
yegE	1.3792920643416502	12.0	2138112.0	putative diguanylate cyclase	b2067
alkA	1.5413206327251325	12.0	2140172.0	3-methyl-adenine DNA glycosylase II	b2068
yegD	1.4881149193456509	12.0	2142208.0	Hsp70 chaperone family protein	b2069
yegI	1.3999091562764725	12.0	2142519.0	protein kinase-related putative non-specific DNA-binding protein	b2070
yegK	1.3998264863939998	12.0	2145191.0	ser/thr phosphatase-related protein	b2072
yegL	1.3895462095130653	12.0	2146304.0	VMA domain protein	b2073
ibsA	1.5959237497930812	12.0	2146829.0	toxic membrane protein	b4667
ibsB	1.4011241297304091	12.0	2147200.0	toxic membrane protein	b4668
mdtA	1.3905172328689628	12.0	2148352.0	multidrug efflux system, subunit A	b2074
mdtB	1.3860806837633555	12.0	2148743.0	multidrug efflux system, subunit B	b2075
baeS	1.4357405648410406	12.0	2156356.0	sensory histidine kinase in two-component regulatory system with BaeR	b2078
baeR	1.3370594852322524	12.0	2157756.0	response regulator in two-component regulatory system with BaeS	b2079
ogrK	1.3784212975351964	12.0	2160782.0	orphan Ogr protein, positive regulator of P2 growth	b2082
yegZ	1.362237679655065	12.0	2161152.0	No_gene_product	b2083
yegR	1.3869381424851492	12.0	2161664.0	uncharacterized protein	b2085
yegS	1.4155713154692047	12.0	2162688.0	phosphatidylglycerol kinase, metal-dependent	b2086
gatD	1.4909664383434358	12.0	2165313.0	galactitol-1-phosphate dehydrogenase, Zn-dependent and NAD(P)-binding	b2091	['GLTPD']
gatC	1.4112437941492557	12.0	2166784.0	No_gene_product	b2092	['GALTptspp']
gatB	1.4372853295852552	12.0	2167808.0	galactitol-specific enzyme IIB component of PTS	b2093	['GALTptspp']
gatA	1.565135540976808	12.0	2168075.0	galactitol-specific enzyme IIA component of PTS	b2094	['GALTptspp']
gatZ	1.3988358818059226	12.0	2168832.0	D-tagatose 1,6-bisphosphate aldolase 2, subunit	b2095	['TGBPA']
gatY	1.4701638939001287	12.0	2169828.0	D-tagatose 1,6-bisphosphate aldolase 2, catalytic subunit	b2096	['TGBPA']
fbaB	1.374280324751913	12.0	2170990.0	fructose-bisphosphate aldolase class I	b2097	['FBA']
yegU	1.5125386364905138	12.0	2173573.0	ADP-ribosylglycohydrolase family protein	b2099
yegV	1.3989136618225326	12.0	2174976.0	putative kinase	b2100
yegW	1.4824340111225613	12.0	2175513.0	putative DNA-binding transcriptional regulator	b2101
thiD	1.4661990227610788	12.0	2177194.0	hydroxy-methylpyrimidine kinase and hydroxy-phosphomethylpyrimidine kinase	b2103	['HMPK1', 'PMPK']
thiM	1.3725881362266938	12.0	2177991.0	hydoxyethylthiazole kinase	b2104	['HETZK']
rcnR	1.4029076952795128	12.0	2179072.0	transcriptional repressor of rcnA	b2105
yehA	1.397183491613101	12.0	2181120.0	putative fimbrial-like adhesin protein	b2108
yehB	1.44373602671734	12.0	2181908.0	putative outer membrane protein	b2109
yehC	1.479553340983897	12.0	2184404.0	putative periplasmic pilin chaperone	b2110
yehD	1.5489211505695364	12.0	2185216.0	putative fimbrial-like adhesin protein	b2111
yehE	1.4833833717253186	12.0	2186240.0	DUF2574 family protein	b2112
mrp	1.4276064846044256	12.0	2187264.0	antiporter inner membrane protein	b2113
metG	1.3881645948689207	12.0	2187778.0	methionyl-tRNA synthetase	b2114	['METTRS']
yehH	1.3952156580810402	12.0	2189952.0	No_gene_product	b4499
yehK	1.3163305101159295	12.0	2197504.0	uncharacterized protein	b4541
yehL	1.4899779862214937	12.0	2198074.0	putative hexameric AAA+ MoxR family ATPase	b2119
yehM	1.4366074294526217	12.0	2199173.0	uncharacterized protein	b2120
yehP	1.3589555296508244	12.0	2201600.0	VMA domain putative YehL ATPase stimulator	b2121
yehQ	1.4164703806775754	12.0	2203648.0	No_gene_product	b2122
yehS	1.3963193299676426	12.0	2205204.0	DUF1456 family protein	b2124
yehT	1.3550766823335831	12.0	2205721.0	putative response regulator in two-component system withYehU	b2125
mlrA	1.34383139821551	12.0	2208344.0	transcriptional activator of csgD and csgBA	b2127
yohO	1.370416042294268	12.0	2209135.0	putative membrane protein	b4542
yehW	1.4433688182940052	12.0	2209792.0	putative ABC transporter permease	b2128	['CHLabcpp', 'GLYBabcpp']
yehY	1.3888422698612308	12.0	2211840.0	putative ABC transporter permease	b2130	['CHLabcpp', 'GLYBabcpp']
osmF	1.4262416724564977	12.0	2212042.0	putative ABC transporter periplasmic binding protein	b2131	['CHLabcpp', 'GLYBabcpp']
dld	1.3753462631080267	12.0	2215663.0	D-lactate dehydrogenase, FAD-binding, NADH independent	b2133	['LDH_D', 'LDH_D2']
pbpG	1.4178085293869824	12.0	2217984.0	D-alanyl-D-alanine endopeptidase	b2134	['MDDEP4pp', 'MDDEP3pp', 'MDDEP1pp', 'MDDEP2pp']
yohF	1.4071930307159854	12.0	2220032.0	putative oxidoreductase	b2137
mdtQ	1.4092756601709542	12.0	2220801.0	No_gene_product	b2139
yohP	1.4926039382424656	12.0	2222464.0	uncharacterized protein	b4679
dusC	1.3750096558096165	12.0	2222916.0	tRNA-dihydrouridine synthase C	b2140
cdd	1.5790030007809552	12.0	2226176.0	cytidine/deoxycytidine deaminase	b2143	['CYTD', 'DCYTD']
sanA	1.3654381125798456	12.0	2226356.0	DUF218 superfamily vancomycin high temperature exclusion protein	b2144
yeiS	1.6214514620078821	12.0	2227200.0	DUF2542 family protein	b2145
preA	1.4992265979448571	12.0	2228743.0	dihydropyrimidine dehydrogenase, NADH-dependent, subunit C	b2147	['DURADx']
mglC	1.3624548685893427	12.0	2230272.0	methyl-galactoside transporter subunit	b2148	['GLCabcpp', 'GALabcpp']
mglB	1.4367749404046184	12.0	2232828.0	methyl-galactoside transporter subunit	b2150	['GLCabcpp', 'GALabcpp']
galS	1.414773112436044	12.0	2234368.0	galactose- and fucose-inducible galactose regulon transcriptional isorepressor; mgl operon transcriptional repressor; autorepressor	b2151
folE	1.413131009611124	12.0	2236462.0	GTP cyclohydrolase I	b2153	['GTPCI']
yeiG	1.4194761949646233	12.0	2237388.0	S-formylglutathione hydrolase	b2154	['SFGTHi']
lysP	1.4892370625524127	12.0	2240541.0	lysine transporter	b2156	['LYSt2pp']
nfo	1.4443234701357535	12.0	2244608.0	endonuclease IV with intrinsic 3'-5' exonuclease activity	b2159
yeiI	1.5133937925353307	12.0	2245178.0	putative kinase	b2160
rihB	1.449096682150274	12.0	2247723.0	ribonucleoside hydrolase 2	b2162	['CYTDH', 'URIH']
yeiL	1.477952663108089	12.0	2248833.0	putative transcriptional regulator	b2163
psuT	1.4203181833693503	12.0	2250752.0	putative nucleoside transporter	b2164
psuG	1.4054510686745894	12.0	2250907.0	pseudouridine 5'-phosphate glycosidase	b2165
psuK	1.391527312244214	12.0	2251833.0	pseudouridine kinase	b2166
fruA	1.3721034015698785	12.0	2253197.0	fused fructose-specific PTS enzymes: IIBcomponent/IIC components	b2167	['FRUptspp']
fruK	1.3567776186605796	12.0	2254905.0	fructose-1-phosphate kinase	b2168	['FRUK']
fruB	1.3882522778980992	12.0	2256896.0	fused fructose-specific PTS enzymes: IIA component/HPr component	b2169	['FRUptspp']
setB	1.3613316441277972	12.0	2257341.0	lactose/glucose efflux system	b2170	['LCTSt3ipp']
yeiW	1.3648696448286428	12.0	2258519.0	UPF0153 cysteine cluster protein	b4502
mepS	1.5455434156413042	12.0	2263457.0	murein DD-endopeptidase, space-maker hydrolase, mutational suppressor of prc thermosensitivity, outer membrane lipoprotein, weak murein LD-carboxypeptidase	b2175
rtn	1.423304053715515	12.0	2264204.0	resistance protein for phages lambda and N4, putative membrane-anchored cyclic-di-GMP phosphodiesterase	b2176
yejA	1.4048407788449697	12.0	2265842.0	microcin C ABC transporter periplasmic binding protein	b2177
yejB	1.3897134422102966	12.0	2267657.0	microcin C ABC transporter permease	b2178
yejF	1.3648293907989621	12.0	2269778.0	microcin C ABC transporter ATPase	b2180
bcr	1.4204854837172167	12.0	2272048.0	bicyclomycin/cysteine/sulfonamide efflux transporter	b2182
yejH	1.366088234339916	12.0	2274110.0	putative ATP-dependent DNA or RNA helicase	b2184
rplY	1.6259030877886056	12.0	2275995.0	50S ribosomal subunit protein L25	b2185
yejK	1.413932794605387	12.0	2277376.0	spermidine nucleoid-associated protein	b2186
yejL	1.4080499686305994	12.0	2277607.0	UPF0352 family protein	b2187
yejM	1.411800997408954	12.0	2277854.0	essential inner membrane DUF3413 domain-containing protein; lipid A production and membrane permeability factor	b2188
narP	1.4292453379333157	12.0	2283978.0	response regulator in two-component regulatory system with NarQ	b2193
ccmH	1.4913613270167987	12.0	2285568.0	heme lyase, CcmH subunit	b2194
dsbE	1.42520601814228	12.0	2285885.0	periplasmic thioredoxin of cytochrome c-type biogenesis	b2195
ccmF	1.4020121042768323	12.0	2286439.0	heme lyase, CcmF subunit	b2196
ccmE	1.3522480196261142	12.0	2288379.0	periplasmic heme chaperone	b2197	['PHEMEabcpp']
ccmD	1.4885917763434962	12.0	2288855.0	cytochrome c biogenesis protein; heme export ABC transporter holo-CcmE release factor	b2198	['PHEMEabcpp']
ccmC	1.4762198097103307	12.0	2289664.0	heme export ABC transporter permease; CcmE-interacting protein	b2199	['PHEMEabcpp']
ccmB	1.3487781957094052	12.0	2289840.0	heme export ABC transporter permease	b2200	['PHEMEabcpp']
ccmA	1.3739074089096688	12.0	2290499.0	heme export ABC transporter ATPase	b2201	['PHEMEabcpp']
napC	1.334393148985631	12.0	2291712.0	quinol dehydrogenase, electron source for NapAB	b2202	['NO3R2bpp', 'NO3R1bpp']
napB	1.357720900733003	12.0	2291747.0	nitrate reductase, small, cytochrome C550 subunit, periplasmic	b2203	['NO3R2bpp', 'NO3R1bpp']
napH	1.432775784539289	12.0	2292193.0	ferredoxin-type protein	b2204	['NO3R1bpp']
napG	1.4960913306215369	12.0	2293043.0	ferredoxin-type protein	b2205	['NO3R1bpp']
napA	1.4869691422890843	12.0	2293760.0	nitrate reductase, periplasmic, large subunit	b2206	['NO3R2bpp', 'NO3R1bpp']
napD	1.3387993664697324	12.0	2296320.0	assembly protein for periplasmic nitrate reductase	b2207
napF	1.4332154073361658	12.0	2296481.0	ferredoxin-type protein, role in electron transfer to periplasmic nitrate reductase NapA	b2208
eco	1.4164661038069566	12.0	2297856.0	ecotin, a serine protease inhibitor	b2209
mqo	1.4297605770421444	12.0	2298586.0	malate dehydrogenase, FAD/NAD(P)-binding domain	b2210	['MDH3', 'MDH2']
yojI	1.4433086711732395	12.0	2301952.0	microcin J25 efflux ABC transporter permease/ATPase	b2211
alkB	1.4956338447395514	12.0	2302169.0	oxidative demethylase of N1-methyladenine or N3-methylcytosine DNA lesions	b2212
ada	1.5155441035484012	12.0	2302819.0	fused DNA-binding transcriptional dual regulator/O6-methylguanine-DNA methyltransferase	b2213
apbE	1.3931551322326192	12.0	2304000.0	putative thiamine-synthetic flavin transferase lipoprotein	b2214
ompC	1.5946329091936395	12.0	2306048.0	outer membrane porin protein C	b2215	['LCTStex', 'MALDtex', 'TSULtex', 'GAMtex', 'TTRCYCtex', 'MAN6Ptex', 'ASNtex', 'UACGAMtex', 'PROGLYtex', 'HPPPNtex', 'ILEtex', 'XTSNtex', 'NOtex', 'PPPNtex', 'QUIN2tex', 'Zn2tex', 'OROTtex', 'HYXNtex', 'TUNGStex', 'GBBTNtex', 'Htex', 'NMNtex', '34dhpactex', 'UDPACGALtex', 'CMPtex', 'TREtex', 'AKGtex', 'MANGLYCtex', 'NO3tex', '3GMPtex', 'ORNtex', 'PROtex', 'TRPtex', 'FE2tex', 'TYMtex', 'PACALDtex'…
rcsB	1.4361328237982003	12.0	2310144.0	response regulator in two-component regulatory system with RcsC and YojN	b2217
rcsC	1.3904539326969	12.0	2310505.0	hybrid sensory kinase in two-component regulatory system with RcsB and YojN	b2218
atoS	1.4594196913723634	12.0	2313521.0	sensory histidine kinase in two-component regulatory system with AtoC	b2219
atoC	1.3820581289069211	12.0	2315344.0	fused response regulator of ato operon, in two-component system with AtoS: response regulator/sigma54 interaction protein	b2220
atoD	1.4402856885302582	12.0	2316925.0	acetyl-CoA:acetoacetyl-CoA transferase, alpha subunit	b2221	['HXCT', 'BUTCT', 'ACACCT']
atoA	1.3460584606359047	12.0	2317587.0	acetyl-CoA:acetoacetyl-CoA transferase, beta subunit	b2222	['HXCT', 'BUTCT', 'ACACCT']
atoE	1.4346062042430132	12.0	2318336.0	short chain fatty acid transporter	b2223	['ACACt2pp', 'BUTt2rpp', 'HEXt2rpp']
atoB	1.4474026242942548	12.0	2320384.0	acetyl-CoA acetyltransferase	b2224	['ACACT1r']
yfaP	1.4037898836773943	12.0	2320845.0	DUF2135 family protein, putative host defense protein	b2225
yfaQ	1.3994106687322174	12.0	2321626.0	tandem DUF2300 domain protein, putative host defense protein	b2226
yfaS	1.4416978544810835	12.0	2326528.0	No_gene_product	b4500
yfaT	1.4220602498360746	12.0	2327814.0	DUF1175 family protein, putative host defense protein	b2229
yfaA	1.4046134564706516	12.0	2328434.0	DUF2138 family protein, putative host defense protein	b2230
gyrA	1.4357843903238514	12.0	2330271.0	DNA gyrase (type II topoisomerase), subunit A	b2231
ubiG	1.460417670099912	12.0	2333045.0	bifunctional 3-demethylubiquinone-9 3-methyltransferase/ 2-octaprenyl-6-hydroxy phenol methylase	b2232	['DMQMT', 'OHPHM']
yfaL	1.4150877452602866	12.0	2334720.0	adhesin	b2233
nrdA	1.4632231913890066	12.0	2338343.0	ribonucleoside-diphosphate reductase 1, alpha subunit	b2234	['RNDR4', 'RNDR3', 'RNDR2', 'RNDR1']
nrdB	1.5148171784713151	12.0	2340864.0	ribonucleoside-diphosphate reductase 1, beta subunit, ferritin-like protein	b2235	['RNDR4', 'RNDR3', 'RNDR2', 'RNDR1']
yfaE	1.5019145920921586	12.0	2341992.0	ferredoxin involved with ribonucleotide reductase diferric-tyrosyl radical (Y*) cofactor maintenance	b2236
inaA	1.4763058697722873	12.0	2342912.0	acid-inducible Kdo/WaaP family putative kinase	b2237
yfaH	1.5255203298500282	12.0	2343129.0	No_gene_product	b2238
glpQ	1.351416679682379	12.0	2343413.0	periplasmic glycerophosphodiester phosphodiesterase	b2239	['GPDDA3pp', 'GPDDA2pp', 'GPDDA4pp', 'GPDDA1pp', 'GPDDA5pp']
glpA	1.4484705488176477	12.0	2346125.0	anaerobic sn-glycerol-3-phosphate dehydrogenase, large FAD/NAD(P)-binding subunit	b2241	['G3PD5', 'G3PD7', 'G3PD6']
glpB	1.5347803509640834	12.0	2347743.0	anaerobic sn-glycerol-3-phosphate dehydrogenase membrane anchor subunit	b2242	['G3PD5', 'G3PD7', 'G3PD6']
glpC	1.3591635977730854	12.0	2349056.0	anaerobic sn-glycerol-3-phosphate dehydrogenase, C subunit, 4Fe-4S iron-sulfur cluster	b2243	['G3PD5', 'G3PD7', 'G3PD6']
yfaD	1.374522382239284	12.0	2351104.0	transposase_31 family protein	b2244
ypaA	1.4068065859487575	12.0	2351294.0	No_gene_product	b4543
rhmA	1.4008352030614544	12.0	2351520.0	2-keto-3-deoxy-L-rhamnonate aldolase	b2245
rhmT	1.3733643156516375	12.0	2353152.0	putative L-rhamnonate transporter	b2246
rhmD	1.4253221339619309	12.0	2353687.0	L-rhamnonate dehydratase	b2247
yfaY	1.5777137057700024	12.0	2355909.0	inactive PncC family protein	b2249
nudI	1.3093864937412538	12.0	2358032.0	nucleoside triphosphatase	b2251	['NTPP7', 'NTPP3', 'DUTPDP']
ais	1.4257616726365734	12.0	2358496.0	putative LPS core heptose(II)-phosphate phosphatase	b2252
arnB	1.3991075603827918	12.0	2359406.0	uridine 5'-(beta-1-threo-pentapyranosyl-4-ulose diphosphate) aminotransferase, PLP-dependent	b2253	['UDPKAAT']
arnC	1.398711386850193	12.0	2361344.0	undecaprenyl phosphate-L-Ara4FN transferase	b2254	['UPLA4FNT']
arnA	1.4583807129793669	12.0	2361517.0	fused UDP-L-Ara4N formyltransferase/UDP-GlcA C-4'-decarboxylase	b2255	['UDPGDC', 'ULA4NFT']
arnD	1.4878476203759705	12.0	2363496.0	undecaprenyl phosphate-alpha-L-ara4FN deformylase	b2256	['UPLA4FNF']
arnT	1.431497566271856	12.0	2364386.0	4-amino-4-deoxy-L-arabinose transferase	b2257	['LA4NTpp']
arnE	1.36338774728269	12.0	2366035.0	undecaprenyl phosphate-alpha-L-ara4N exporter; flippase ArnEF subunit	b4544	['ULA4Ntppi']
arnF	1.419107369137286	12.0	2366370.0	undecaprenyl phosphate-alpha-L-ara4N exporter; flippase ArnEF subunit	b2258	['ULA4Ntppi']
menE	1.3585111294438905	12.0	2367488.0	O-succinylbenzoate-CoA ligase	b2260	['SUCBZL']
menC	1.515511362160485	12.0	2368478.0	O-succinylbenzoyl-CoA synthase	b2261	['SUCBZS']
menB	1.3653344392057796	12.0	2369536.0	dihydroxynaphthoic acid synthetase	b2262	['DHNCOAS']
menH	1.3363430292288214	12.0	2370312.0	2-succinyl-6-hydroxy-2, 4-cyclohexadiene-1-carboxylate synthase	b2263	['SHCHCS3']
menD	1.4627096184113375	12.0	2371067.0	2-succinyl-5-enolpyruvyl-6-hydroxy-3- cyclohexene-1-carboxylate synthase; SEPHCHC synthase	b2264	['SEPHCHCS']
menF	1.3674151626791906	12.0	2373632.0	isochorismate synthase 2	b2265	['ICHORS']
elaB	1.4265759758653846	12.0	2374200.0	putative membrane-anchored DUF883 family ribosome-binding protein	b2266
rbn	1.5332613110069226	12.0	2375680.0	RNase BN, tRNA processing enzyme	b2268
elaD	1.4549907425500415	12.0	2376191.0	protease, capable of cleaving an AMC-ubiquitin model substrate	b2269
yfbK	1.5232058063688154	12.0	2377473.0	Von Willebrand factor domain putative lipoprotein	b2270
yfbL	1.4649114594990262	12.0	2379776.0	putative M28A family peptidase	b2271
yfbM	1.4449871934094969	12.0	2380412.0	DUF1877 family protein	b2272
yfbN	1.5199933440514277	12.0	2381824.0	uncharacterized protein	b2273
yfbO	1.4672704647143098	12.0	2382113.0	uncharacterized protein	b2274
yfbP	1.5085383228324458	12.0	2382594.0	TPR-like repeats-containing protein	b2275
nuoN	1.5271659580782868	12.0	2383872.0	NADH:ubiquinone oxidoreductase, membrane subunit N	b2276	['NADH18pp', 'NADH17pp', 'NADH16pp']
nuoM	1.3491367185820409	12.0	2384990.0	NADH:ubiquinone oxidoreductase, membrane subunit M	b2277	['NADH18pp', 'NADH17pp', 'NADH16pp']
nuoL	1.3550439162437675	12.0	2386683.0	NADH:ubiquinone oxidoreductase, membrane subunit L	b2278	['NADH18pp', 'NADH17pp', 'NADH16pp']
nuoK	1.3811823272084318	12.0	2388521.0	NADH:ubiquinone oxidoreductase, membrane subunit K	b2279	['NADH18pp', 'NADH17pp', 'NADH16pp']
nuoJ	1.3825003630658228	12.0	2388820.0	NADH:ubiquinone oxidoreductase, membrane subunit J	b2280	['NADH18pp', 'NADH17pp', 'NADH16pp']
nuoG	1.4244950499837474	12.0	2392064.0	NADH:ubiquinone oxidoreductase, chain G	b2283	['NADH18pp', 'NADH17pp', 'NADH16pp']
nuoF	1.4077430144496772	12.0	2394112.0	NADH:ubiquinone oxidoreductase, chain F	b2284	['NADH18pp', 'NADH17pp', 'NADH16pp']
nuoE	1.4127656236097414	12.0	2395030.0	NADH:ubiquinone oxidoreductase, chain E	b2285	['NADH18pp', 'NADH17pp', 'NADH16pp']
nuoC	1.4295793002682207	12.0	2395533.0	NADH:ubiquinone oxidoreductase, fused CD subunit	b2286	['NADH18pp', 'NADH17pp', 'NADH16pp']
nuoB	1.5417325126323977	12.0	2397429.0	NADH:ubiquinone oxidoreductase, chain B	b2287	['NADH18pp', 'NADH17pp', 'NADH16pp']
nuoA	1.715533139728389	12.0	2398208.0	NADH:ubiquinone oxidoreductase, membrane subunit A	b2288	['NADH18pp', 'NADH17pp', 'NADH16pp']
lrhA	1.54284912888994	12.0	2399181.0	transcriptional repressor of flagellar, motility and chemotaxis genes	b2289
alaA	1.4524823192527705	12.0	2401039.0	glutamate-pyruvate aminotransferase; glutamic-pyruvic transaminase (GPT); alanine transaminase	b2290	['ALATA_L']
yfbR	1.4837320120301087	12.0	2402340.0	5'-nucleotidase	b2291	['NTD5', 'NTD6', 'NTD12', 'NTD1', 'NTD8', 'NTD3']
yfbS	1.4287494603464819	12.0	2402998.0	putative transporter	b2292
yfbT	1.548483642366225	12.0	2404917.0	sugar phosphatas	b2293
yfbU	1.4008636784377926	12.0	2405578.0	UPF0304 family protein	b2294
yfbV	1.4631752411489003	12.0	2406400.0	UPF0208 family inner membrane protein	b2295
ackA	1.4573461983661435	12.0	2406948.0	acetate kinase A and propionate kinase 2	b2296	['ACKr']
pta	1.4068293684624724	12.0	2408448.0	phosphate acetyltransferase	b2297	['PTAr', 'PTA2']
yfcC	1.3488876040977682	12.0	2410559.0	putative inner membrane transporter; C4-dicarboxylate anaerobic carrier family protein	b2298
yfcD	1.5341032653080393	12.0	2412544.0	putative NUDIX hydrolase	b2299
yfcE	1.345904735650128	12.0	2412712.0	phosphodiesterase activity on bis-pNPP	b2300
yfcF	1.3551022745670624	12.0	2413319.0	glutathione S-transferase	b2301
yfcG	1.428969790881142	12.0	2414592.0	GSH-dependent disulfide bond oxidoreductase	b2302
folX	1.3608938705837488	12.0	2414803.0	D-erythro-7,8-dihydroneopterin triphosphate 2'-epimerase and dihydroneopterin aldolase	b2303	['DHPTPE']
yfcH	1.5065035764137258	12.0	2415186.0	putative NAD-dependent nucleotide-sugar epimerase	b2304
hisP	1.403643892851792	12.0	2417214.0	histidine ABC transporter ATPase	b2306	['ORNabcpp', 'HISabcpp', 'ARGabcpp', 'LYSabcpp']
hisM	1.4417512397743137	12.0	2418688.0	histidine ABC transporter permease	b2307	['ORNabcpp', 'HISabcpp', 'ARGabcpp', 'LYSabcpp']
hisQ	1.4292237544169475	12.0	2418708.0	histidine ABC transporter permease	b2308	['ORNabcpp', 'HISabcpp', 'ARGabcpp', 'LYSabcpp']
hisJ	1.526685070406773	12.0	2419484.0	histidine ABC transporter periplasmic binding protein	b2309	['HISabcpp']
argT	1.4628056624149588	12.0	2420736.0	lysine/arginine/ornithine transporter subunit	b2310	['ORNabcpp', 'ARGabcpp', 'LYSabcpp']
purF	1.340121726847462	12.0	2422199.0	amidophosphoribosyltransferase	b2312	['GLUPRT']
cvpA	1.4881366527900115	12.0	2423753.0	colicin V production protein	b2313
dedD	1.3867765705908686	12.0	2424832.0	membrane-anchored periplasmic protein involved in septation	b2314
folC	1.4239685386004022	12.0	2425152.0	bifunctional folylpolyglutamate synthase/ dihydrofolate synthase	b2315	['DHFS']
accD	1.4684887152251334	12.0	2426880.0	acetyl-CoA carboxylase, beta (carboxyltransferase) subunit	b2316	['ACCOAC']
truA	1.3980385539471993	12.0	2428928.0	tRNA pseudouridine(38-40) synthase	b2318
usg	1.3649117249780132	12.0	2429114.0	putative semialdehyde dehydrogenase	b2319
pdxB	1.4066171722689977	12.0	2430976.0	erythronate-4-phosphate dehydrogenase	b2320	['PERD']
yfcJ	1.449240772612963	12.0	2433024.0	putative arabinose efflux transporter	b2322
fabB	1.518723107634874	12.0	2435072.0	3-oxoacyl-[acyl-carrier-protein] synthase I	b2323	['3OAS141', '3OAS161', '3OAS60', '3OAS120', '3OAS160', 'MACPD', '3OAS180', 'OPMEACPS', '3OAS100', 'KAS14', '3OAS140', '3OAS80', '3OAS121']
mnmC	1.4325394689620325	12.0	2435242.0	fused 5-methylaminomethyl-2-thiouridine-forming enzyme methyltransferase and FAD-dependent demodification enzyme	b2324
yfcL	1.4230160857235945	12.0	2437632.0	uncharacterized protein	b2325
epmC	1.4245025972268988	12.0	2437681.0	Elongation Factor P Lys34 hydroxylase	b2326
aroC	1.3948233645907475	12.0	2439866.0	chorismate synthase	b2329	['CHORS']
prmB	1.3593907823194287	12.0	2441216.0	N5-glutamine methyltransferase	b2330
smrB	1.5243745882349895	12.0	2442084.0	putative DNA endonuclease	b2331
yfcP	1.3335581797279068	12.0	2443529.0	putative fimbrial-like adhesin protein	b2333
yfcQ	1.405968268260959	12.0	2444065.0	putative fimbrial-like adhesin protein	b2334
yfcR	1.4265215915787715	12.0	2444550.0	putative fimbrial-like adhesin protein	b2335
yfcS	1.3998402272254085	12.0	2445312.0	putative periplasmic pilin chaperone	b2336
yfcU	1.3997206821707686	12.0	2445834.0	No_gene_product	b4661
sixA	1.605141946801003	12.0	2449805.0	phosphohistidine phosphatase	b2340
fadJ	1.4323144840897064	12.0	2450493.0	enoyl-CoA hydratase/epimerase and isomerase/3-hydroxyacyl-CoA dehydrogenase	b2341	['ECOAH4', 'HACD8', 'HACD4', 'ECOAH8', 'ECOAH5', 'ECOAH1', 'ECOAH2', 'ECOAH6', 'HACD5', 'ECOAH3', 'ECOAH7', 'HACD1', 'HACD6', 'HACD3', 'HACD7', 'HACD2']
fadI	1.605730584453935	12.0	2453504.0	beta-ketoacyl-CoA thiolase, anaerobic, subunit	b2342	['ACACT8r', 'ACACT7r', 'ACACT2r', 'ACACT5r', 'ACACT3r', 'ACACT1r', 'ACACT6r', 'ACACT4r']
yfcZ	1.526053537566778	12.0	2454128.0	UPF0381 family protein	b2343
fadL	1.4728290451399624	12.0	2455552.0	long-chain fatty acid outer membrane transporter	b2344	['HDCAtexi', 'HDCEAtexi', 'TTDCAtexi', 'TTDCEAtexi', 'DDCAtexi', 'OCDCEAtexi', 'OCDCAtexi']
yfdF	1.4931281996841541	12.0	2456490.0	uncharacterized protein	b2345
mlaA	1.533817904474706	12.0	2457730.0	ABC transporter maintaining OM lipid asymmetry, OM lipoprotein component	b2346
yfdC	1.4652879001864614	12.0	2459648.0	putative inner membrane protein	b2347
intS	1.463847105471071	12.0	2460023.0	CPS-53 (KpLE1) prophage; putative prophage CPS-53 integrase	b2349
gtrA	1.4627603137621716	12.0	2461333.0	CPS-53 (KpLE1) prophage; bactoprenol-linked glucose translocase/flippase	b2350
gtrB	1.5450003994635684	12.0	2461696.0	CPS-53 (KpLE1) prophage; bactoprenol glucosyl transferase	b2351
gtrS	1.6128676593364653	12.0	2463744.0	serotype-specific glucosyl transferase, CPS-53 (KpLE1) prophage	b2352
tfaS	1.4663634078190493	12.0	2464293.0	No_gene_product	b2353
yfdK	1.4636356485304167	12.0	2464555.0	CPS-53 (KpLE1) prophage; conserved protein	b2354
yfdL	1.4727276086208165	12.0	2465022.0	No_gene_product	b2355
yfdM	1.525772914647854	12.0	2465792.0	No_gene_product	b2356
yfdN	1.4499323459968934	12.0	2465865.0	CPS-53 (KpLE1) prophage; uncharacterized protein	b2357
oweS	1.3838445826917714	12.0	2466356.0	No_gene_product	b2358
yfdP	1.371684611961635	12.0	2467082.0	CPS-53 (KpLE1) prophage; uncharacterized protein	b2359
yfdQ	1.4185951312451588	12.0	2467840.0	CPS-53 (KpLE1) prophage; uncharacterized protein	b2360
yfdR	1.4094416442956614	12.0	2468462.0	CPS-53 (KpLE1) prophage; conserved protein	b2361
yfdS	1.4224256907200437	12.0	2468989.0	CPS-53 (KpLE1) prophage; uncharacterized protein	b2362
yfdT	1.4233301936772818	12.0	2469376.0	CPS-53 (KpLE1) prophage; uncharacterized protein	b2363
ypdJ	1.4914551501646542	12.0	2469659.0	No_gene_product	b4545
dsdC	1.4583619180281326	12.0	2470172.0	dsd operon activator; autorepressor	b2364
dsdX	1.4144780084014856	12.0	2471936.0	D-serine transporter	b2365
dsdA	1.360789428160143	12.0	2473984.0	D-serine dehydratase	b2366	['SERD_D']
emrY	1.4797348032202298	12.0	2474116.0	putative multidrug efflux system	b2367
emrK	1.4636453989132987	12.0	2476032.0	multidrug resistance efflux pump membrane fusion protein	b2368
evgA	1.4808590811765596	12.0	2477233.0	response regulator in two-component regulatory system with EvgS	b2369
evgS	1.4201531189829284	12.0	2477852.0	hybrid sensory histidine kinase in two-component regulatory system with EvgA	b2370
yfdE	1.4353693170683204	12.0	2482176.0	acetyl-CoA:oxalate CoA-transferase	b2371
yfdV	1.4165677132917962	12.0	2482720.0	putative transporter	b2372
oxc	1.4626292349432255	12.0	2483734.0	oxalyl CoA decarboxylase, ThDP-dependent	b2373	['OXCDC']
frc	1.3849123695179457	12.0	2486272.0	formyl-CoA transferase, NAD(P)-binding	b2374	['FORCT']
yfdX	1.3647241110290278	12.0	2487245.0	uncharacterized protein	b2375
ypdI	1.50234842013645	12.0	2488320.0	putative lipoprotein involved in colanic acid biosynthesis	b2376
lpxP	1.3851665045760009	12.0	2489123.0	palmitoleoyl-acyl carrier protein (ACP)-dependent acyltransferase	b2378	['EDTXS3']
ypdK	1.4866366223938328	12.0	2490399.0	inner membrane protein	b4680
alaC	1.447936043085962	12.0	2490535.0	glutamate-pyruvate aminotransferase; glutamic-pyruvic transaminase (GPT); alanine transaminase	b2379	['ALATA_L']
ypdA	1.3711818902738626	12.0	2492149.0	sensor kinase regulating yhjX; pyruvate-responsive YpdAB two-component system	b2380
ypdB	1.4673656558713701	12.0	2494464.0	response regulator activating yhjX; pyruvate-responsive YpdAB two-component system	b2381
ypdC	1.4208530755510114	12.0	2494608.0	putative DNA-binding protein	b2382
ypdE	1.4440787883297483	12.0	2498560.0	aminopeptidase	b2384
ypdF	1.408284827623037	12.0	2499025.0	Xaa-Pro aminopeptidase	b2385
fryB	1.4531782741845136	12.0	2501632.0	putative enzyme IIB component of PTS	b2387
glk	1.3774145737315961	12.0	2502656.0	glucokinase	b2388	['HEX1']
yfeO	1.3987167878672293	12.0	2503108.0	putative ion channel protein	b2389
ypeC	1.5341284366129597	12.0	2504704.0	DUF2502 family putative periplasmic protein	b2390
mntH	1.4084584235929025	12.0	2504946.0	manganese/divalent cation transporter	b2392	['FE2t2pp', 'MNt2pp']
nupC	1.432554694105282	12.0	2506752.0	nucleoside (except guanosine) transporter	b2393	['ADNt2pp', 'DCYTt2pp', 'CYTDt2pp', 'THMDt2pp', 'DADNt2pp', 'URIt2pp', 'DURIt2pp']
yfeA	1.3735803510363944	12.0	2509121.0	putative diguanylate cyclase	b2395
yfeD	1.4120655839614222	12.0	2512291.0	DUF1323 family putative DNA-binding protein	b2399
gltX	1.4678690659674039	12.0	2512735.0	glutamyl-tRNA synthetase	b2400	['GLUTRS']
xapR	1.4525269038333068	12.0	2514951.0	transcriptional activator of xapAB	b2405
xapB	1.4252709087411881	12.0	2516992.0	xanthosine transporter	b2406	['URIt2rpp', 'THMDt2rpp', 'CYTDt2rpp', 'XTSNt2rpp', 'ADNt2rpp', 'INSt2rpp']
xapA	1.3460096851626984	12.0	2517403.0	purine nucleoside phosphorylase 2; nicotinamide 1-beta-D-riboside synthase	b2407	['PUNP3', 'PUNP7', 'PUNP4', 'PUNP5', 'PUNP6']
yfeN	1.3729877472451788	12.0	2519040.0	putative outer membrane protein	b2408
yfeR	1.4746756565577823	12.0	2519288.0	transcriptional regulator of yefH	b2409
yfeH	1.428335381029601	12.0	2521088.0	putative inorganic ion transporter	b2410
ypeB	1.4378375461415451	12.0	2521299.0	DUF3820 family protein	b4546
ligA	1.4576801945606244	12.0	2523136.0	DNA ligase, NAD(+)-dependent	b2411	['NADDP']
zipA	1.4837423576075006	12.0	2523605.0	FtsZ stabilizer	b2412
cysZ	1.3794696342914952	12.0	2525184.0	sulfate transporter, sulfite inhibited	b2413
cysK	1.6171913897700079	12.0	2525767.0	cysteine synthase A, O-acetylserine sulfhydrolase A subunit	b2414	['CYSS']
ptsH	1.6972625061999889	12.0	2527232.0	phosphohistidinoprotein-hexose phosphotransferase component of PTS system (Hpr)	b2415	['ACMUMptspp', 'DHAPT', 'SBTptspp', 'ARBTptspp', 'TREptspp', 'GLCptspp', 'ACGAptspp', 'SUCptspp', 'MANptspp', 'GALTptspp', 'FRUptspp', 'FRUpts2pp', 'GAMptspp', 'ASCBptspp', 'ACMANAptspp', 'MANGLYCptspp', 'MNLptspp', 'MALTptspp']
ptsI	1.4414910364199494	12.0	2527424.0	PEP-protein phosphotransferase of PTS system (enzyme I)	b2416	['ACMUMptspp', 'DHAPT', 'SBTptspp', 'ARBTptspp', 'TREptspp', 'GLCptspp', 'ACGAptspp', 'SUCptspp', 'MANptspp', 'GALTptspp', 'FRUptspp', 'CHTBSptspp', 'FRUpts2pp', 'GAMptspp', 'ASCBptspp', 'ACMANAptspp', 'MANGLYCptspp', 'MNLptspp', 'MALTptspp']
crr	1.6220887658700969	12.0	2529280.0	glucose-specific enzyme IIA component of PTS	b2417	['ACMUMptspp', 'TREptspp', 'MALTptspp', 'ACGAptspp', 'SUCptspp', 'GLCptspp']
pdxK	1.4634015295696423	12.0	2529744.0	pyridoxal-pyridoxamine kinase/hydroxymethylpyrimidine kinase	b2418	['PYDXK', 'HMPK1', 'PYDXNK', 'PYDAMK']
yfeK	1.3632040115242043	12.0	2530700.0	uncharacterized protein	b2419
yfeS	1.3499767070657587	12.0	2531328.0	WGR domain protein	b2420
cysM	1.552580968930246	12.0	2532030.0	cysteine synthase B (O-acetylserine sulfhydrolase B)	b2421	['CYSS']
cysA	1.4999369906329933	12.0	2533376.0	sulfate/thiosulfate transporter subunit	b2422	['TSULabcpp', 'MOBDabcpp', 'SULabcpp', 'SELtpp', 'SLNTtpp']
cysU	1.398529647130485	12.0	2535424.0	sulfate/thiosulfate ABC transporter permease	b2424	['TSULabcpp', 'MOBDabcpp', 'SULabcpp', 'SELtpp', 'SLNTtpp']
cysP	1.39461678513486	12.0	2535870.0	thiosulfate-binding protein	b2425	['TSULabcpp', 'MOBDabcpp', 'SULabcpp', 'SELtpp', 'SLNTtpp']
ucpA	1.4420543618387573	12.0	2537472.0	furfural resistance protein, putative short-chain oxidoreductase	b2426
murR	1.4114493098071665	12.0	2538110.0	repressor for murPQ, MurNAc 6-P inducible	b2427
murQ	1.356395800488473	12.0	2539520.0	N-acetylmuramic acid 6-phosphate (MurNAc-6-P) etherase	b2428	['ACM6PH']
murP	1.4220377159160866	12.0	2540031.0	N-acetylmuramic acid permease, EIIBC component, PTS system	b2429	['ACMUMptspp', 'SUCptspp']
yfeW	1.4055436594054294	12.0	2541568.0	penicillin binding protein PBP4B; weak DD-carboxypeptidase activity	b2430
yfeX	1.5265230914973964	12.0	2543616.0	porphyrinogen oxidase, cytoplasmic	b2431
yfeY	1.3728507588255827	12.0	2543999.0	RpoE-regulated lipoprotein	b2432
yfeZ	1.4094769035427566	12.0	2544635.0	inner membrane protein	b2433
eutK	1.535855956778587	12.0	2548586.0	putative ethanol utilization carboxysome structural protein	b2438
eutL	1.3876270869190066	12.0	2549099.0	putative ethanol utilization carboxysome structural protein	b2439
eutC	1.4606644509220716	12.0	2549768.0	ethanolamine ammonia-lyase, small subunit (light chain)	b2440	['ETHAAL']
eutB	1.4096685240610656	12.0	2551808.0	ethanolamine ammonia-lyase, large subunit, heavy chain	b2441	['ETHAAL']
intZ	1.4047874174910653	12.0	2552216.0	CPZ-55 prophage; putative phage integrase	b2442
yffM	1.474957165748694	12.0	2554880.0	CPZ-55 prophage; uncharacterized protein	b2444
yffN	1.6178173912284775	12.0	2554983.0	CPZ-55 prophage; uncharacterized protein	b2445
yffO	1.4835785333132245	12.0	2555469.0	CPZ-55 prophage; uncharacterized protein	b2446
yffP	1.4696740397985257	12.0	2555904.0	CPZ-55 prophage; uncharacterized protein	b2447
yffQ	1.4331005364222078	12.0	2556950.0	CPZ-55 prophage; uncharacterized protein	b2448
yffR	1.4528281428227492	12.0	2557338.0	CPZ-55 prophage; uncharacterized protein	b2449
eutA	1.5249661446729805	12.0	2558839.0	reactivating factor for ethanolamine ammonia lyase	b2451
eutH	1.381132439377615	12.0	2560239.0	ethanolamine transporter	b2452
eutG	1.5153976287685702	12.0	2562048.0	ethanol dehydrogenase involved in ethanolamine utilization; aldehyde reductase	b2453
eutJ	1.4223894383952642	12.0	2562859.0	ethanolamine utilization protein, HSP70/actin superfamily protein	b2454
eutE	1.3869687366063266	12.0	2564096.0	aldehyde oxidoreductase, ethanolamine utilization protein	b2455
eutN	1.3637641642378915	12.0	2565121.0	Ethanolamine catabolic microcompartment shell protein	b2456
eutM	1.4268606609575538	12.0	2565632.0	ethanolamine utilization protein, putative carboxysome structural protein	b2457
eutT	1.4369167015267101	12.0	2566860.0	cobalamin adenosyltransferase involved in ethanolamine utilization	b2459
eutQ	1.3793143574358526	12.0	2568192.0	RmlC-like cupin domain protein	b2460
maeB	1.4432249094477156	12.0	2569456.0	malic enzyme: putative oxidoreductase/phosphotransacetylase	b2463	['ME2']
talA	1.42396501543016	12.0	2572288.0	transaldolase A	b2464	['TALA']
tktB	1.453144197886221	12.0	2572994.0	transketolase 2, thiamine triphosphate-binding	b2465	['TKT2', 'TKT1']
ypfG	1.5577286526317107	12.0	2575092.0	DUF1176 family protein	b2466
nudK	1.3939979187242282	12.0	2576384.0	GDP-mannose pyrophosphatase	b2467	['GDPMNP']
aegA	1.4692701128697712	12.0	2576904.0	putative oxidoreductase, FeS binding subunit/NAD/FAD-binding subunit	b2468
narQ	1.5314314701835603	12.0	2580480.0	sensory histidine kinase in two-component regulatory system with NarP	b2469
acrD	1.4451216463205607	12.0	2580953.0	aminoglycoside/multidrug efflux system	b2470	['NOVBCNtpp', 'FUSAtpp', 'CMtpp', 'MINCYCtpp', 'DOXRBCNtpp', 'RFAMPtpp', 'TTRCYCtpp']
ypfM	1.4572650288012112	12.0	2584192.0	stress-induced small enterobacterial protein	b4606
yffB	1.5934081383492202	12.0	2584605.0	putative ArsC family reductase	b2471
dapE	1.436672100469192	12.0	2584965.0	N-succinyl-diaminopimelate deacylase	b2472	['SDPDS']
ypfN	1.5122721372519936	12.0	2586120.0	putative membrane protein, UPF0370 family	b4547
ypfH	1.477417067853492	12.0	2586624.0	palmitoyl-CoA esterase activity, uncertain physiological substrate	b2473
tmcA	1.4365122763740084	12.0	2588672.0	elongator methionine tRNA (ac4C34) acetyltransferase	b2474
ypfJ	1.4722156090929701	12.0	2589232.0	putative neutral zinc metallopeptidase	b2475
bamC	1.4547069338309784	12.0	2591189.0	BamABCDE complex OM biogenesis lipoprotein	b2477
dapA	1.3800583670301927	12.0	2592768.0	dihydrodipicolinate synthase	b2478	['DHDPS']
gcvR	1.488518881061257	12.0	2593264.0	transcriptional repressor, regulatory protein accessory to GcvA	b2479
bcp	1.4047660756704972	12.0	2593836.0	peroxiredoxin; thiol peroxidase, thioredoxin-dependent	b2480	['THIORDXi']
hyfA	1.475837368280174	12.0	2594816.0	hydrogenase 4, 4Fe-4S subunit	b2481	['FHL']
hyfC	1.4046333618752118	12.0	2597205.0	hydrogenase 4, membrane subunit	b2483	['FHL']
hyfD	1.4050200160823036	12.0	2598169.0	hydrogenase 4, membrane subunit	b2484	['FHL']
hyfE	1.3891542735562608	12.0	2599620.0	hydrogenase 4, membrane subunit	b2485	['FHL']
hyfH	1.3436552380960556	12.0	2603522.0	hydrogenase 4, Fe-S subunit	b2488	['FHL']
hyfI	1.394876084558813	12.0	2604064.0	hydrogenase 4, Fe-S subunit	b2489	['FHL']
hyfJ	1.4002807003810644	12.0	2605056.0	putative processing element hydrogenase 4	b2490	['FHL']
hyfR	1.427324387940774	12.0	2605258.0	hydrogenase-4 transcriptional activator	b2491
yfgO	1.36676358438765	12.0	2609152.0	putative UPF0118 family inner membrane permease	b2493
bepA	1.4108769931228773	12.0	2609452.0	OM protein maintenance and assembly metalloprotease and chaperone, periplasmic	b2494
yfgD	1.4596674546623492	12.0	2611200.0	putative oxidoreductase	b2495
hda	1.3727807129102765	12.0	2611433.0	ATPase regulatory factor involved in DnaA inactivation	b2496
uraA	1.3842903970774159	12.0	2613248.0	uracil permease	b2497	['URAt2pp']
upp	1.448290138302217	12.0	2613604.0	uracil phosphoribosyltransferase	b2498	['UPPRT']
purM	1.4369454246503224	12.0	2615296.0	phosphoribosylaminoimidazole synthetase	b2499	['PRAIS']
purN	1.5032527645492633	12.0	2615592.0	phosphoribosylglycinamide formyltransferase 1	b2500	['GARFT']
ppk	1.4494972714169614	12.0	2616402.0	polyphosphate kinase, component of RNA degradosome	b2501	['PPKr', 'PPK2r']
ppx	1.4595953849019858	12.0	2618473.0	exopolyphosphatase	b2502	['PPA', 'PPA2']
yfgF	1.3955288591130974	12.0	2621440.0	cyclic-di-GMP phosphodiesterase, anaerobic	b2503
yfgG	1.4871984800549054	12.0	2622648.0	uncharacterized protein	b2504
yfgH	1.5635344082876976	12.0	2623488.0	outer membrane integrity lipoprotein	b2505
yfgI	1.4143830188067064	12.0	2623684.0	nalidixic acid resistance protein, putative periplasmic protein	b2506
guaA	1.4152006234867058	12.0	2624316.0	GMP synthetase (glutamine aminotransferase)	b2507	['GMPS2']
guaB	1.4433572984845664	12.0	2625962.0	IMP dehydrogenase	b2508	['IMPD']
xseA	1.4127261188080786	12.0	2627590.0	exonuclease VII, large subunit	b2509
yfgJ	1.3470634296225616	12.0	2629120.0	DUF1407 family protein	b2510
der	1.4505014289719302	12.0	2629632.0	GTPase; multicopy suppressor of ftsJ	b2511
bamB	1.4560274334056187	12.0	2631680.0	BamABCDE complex OM biogenesis lipoprotein	b2512
yfgM	1.4931205889652912	12.0	2632021.0	ancillary SecYEG translocon subunit; putative anti-RcsB factor	b2513
hisS	1.4342827027416758	12.0	2633728.0	histidyl tRNA synthetase	b2514	['HISTRS']
ispG	1.5681958950189154	12.0	2634044.0	1-hydroxy-2-methyl-2-(E)-butenyl 4-diphosphate synthase	b2515	['MECDPDH5']
rodZ	1.4494620743341138	12.0	2635776.0	MreB assembly cytoskeletal protein	b2516
rlmN	1.448904949130932	12.0	2636487.0	dual specificity 23S rRNA m(2)A2503, tRNA m(2)A37 methyltransferase, SAM-dependent	b2517
pbpC	1.415093061745624	12.0	2638371.0	penicillin-insensitive murein repair transglycosylase; inactive transpeptidase domain protein	b2519	['MPTG2', 'MPTG']
yfhM	1.4323098617955368	12.0	2640684.0	bacterial alpha2-macroglobulin colonization factor ECAM; anti-host protease defense factor; periplasmic inner membrane-anchored lipoprotein	b2520
sseA	1.416629899822568	12.0	2646016.0	3-mercaptopyruvate sulfurtransferase	b2521	['MCPST']
sseB	1.554883290432931	12.0	2648064.0	rhodanase-like enzyme, sulfur transfer from thiosulfate	b2522
pepB	1.5131067634692044	12.0	2648433.0	aminopeptidase B	b2523	['AMPTASECG', 'AMPTASEPG']
iscX	1.4236333801067256	12.0	2649894.0	Fe(2+) donor and activity modulator for cysteine desulfurase	b2524
fdx	1.4248156730454726	12.0	2650112.0	[2Fe-2S] ferredoxin	b2525
hscA	1.5750819926455577	12.0	2650443.0	DnaK-like molecular chaperone specific for IscU	b2526
hscB	1.409479642993101	12.0	2652310.0	HscA co-chaperone, J domain-containing protein Hsc56; IscU-specific chaperone HscAB	b2527
iscA	1.4685452362495648	12.0	2653184.0	FeS cluster assembly protein	b2528	['I4FE4ST', 'I2FE2ST']
iscU	1.3949857879478862	12.0	2653261.0	iron-sulfur cluster assembly scaffold protein	b2529	['I2FE2SS', 'I2FE2ST', 'I2FE2SS2', 'I4FE4SR', 'I2FE2SR', 'I4FE4ST']
iscS	1.4637518656544628	12.0	2654208.0	cysteine desulfurase (tRNA sulfurtransferase), PLP-dependent	b2530	['I2FE2SS', 'I2FE2SS2', 'I2FE2SR', 'MOADSUx', 'THZPSN3', 'ICYSDS']
iscR	1.3989963361755193	12.0	2655001.0	isc operon transcriptional repressor; suf operon transcriptional activator; oxidative stress- and iron starvation-inducible; autorepressor	b2531
trmJ	1.4732326736915116	12.0	2656256.0	tRNA mC32,mU32 2'-O-methyltransferase, SAM-dependent	b2532
suhB	1.5654817638596328	12.0	2656800.0	inositol monophosphatase	b2533	['MI1PP', 'G2PP']
yfhR	1.3807822311656093	12.0	2658304.0	putative S9 family prolyl oligopeptidase	b2534
csiE	1.4304308920314774	12.0	2658793.0	stationary phase inducible protein	b2535
hcaT	1.3463586092680548	12.0	2660352.0	putative 3-phenylpropionic transporter	b2536	['PPPNt2rpp']
iroK	1.6512063165003454	12.0	2661376.0	3-hydroxypropionic acid resistance peptide	b4706
hcaR	1.3852689677713717	12.0	2661364.0	hca operon transcriptional regulator	b2537
hcaE	1.3478643520426596	12.0	2662400.0	3-phenylpropionate dioxygenase, large (alpha) subunit	b2538	['PPPNDO', 'CINNDO']
hcaF	1.4483684825393803	12.0	2663748.0	3-phenylpropionate dioxygenase, small (beta) subunit	b2539	['PPPNDO', 'CINNDO']
hcaB	1.386508282465104	12.0	2664583.0	2,3-dihydroxy-2,3-dihydrophenylpropionate dehydrogenase	b2541	['DHCIND', 'DHPPD']
hcaD	1.418783697631849	12.0	2666496.0	phenylpropionate dioxygenase, ferredoxin reductase subunit	b2542	['PPPNDO', 'CINNDO']
yphA	1.5582361681509997	12.0	2666704.0	DoxX family inner membrane protein	b2543
yphB	1.3963886600232711	12.0	2667174.0	mutarotase superfamily protein, YphB family	b2544
yphC	1.4363380474892102	12.0	2668544.0	putative Zn-dependent NAD(P)-binding oxidoreductase	b2545
yphD	1.3684597513140564	12.0	2669185.0	putative sugar ABC transporter permease	b2546
yphE	1.3753352952480267	12.0	2670592.0	putative sugar ABC transporter ATPase	b2547
yphH	1.3876106456721577	12.0	2676736.0	putative DNA-binding transcriptional regulator	b2550
glyA	1.4905615610788374	12.0	2678784.0	serine hydroxymethyltransferase	b2551	['THRAi', 'ALATA_L2', 'ALATA_D2', 'GHMT2r', 'THRA2i', 'THFAT']
hmp	1.486562638530879	12.0	2679193.0	fused nitric oxide dioxygenase/dihydropteridine reductase 2	b2552	['NODOy', 'NODOx']
glnB	1.4959864002313703	12.0	2680428.0	regulatory protein P-II for glutamine synthetase	b2553
glrR	1.4503080075398311	12.0	2680832.0	response regulator regulating glmY sRNA in two-component system with sensor protein GlrK	b2554
yfhG	1.401646493088383	12.0	2682151.0	putative outer membrane protein modulating the QseEF response	b2555
glrK	1.434539343561236	12.0	2683029.0	sensor protein kinase regulating glmY sRNA in two-component system with response regulator GlrR	b2556
purL	1.450211311293748	12.0	2686976.0	phosphoribosylformyl-glycineamide synthetase	b2557	['PRFGS']
mltF	1.3741392125610101	12.0	2689159.0	membrane-bound lytic transglycosylase F, murein hydrolase	b2558	['MLTGY1pp', 'MLTGY4pp', 'MLTGY3pp', 'MLTGY2pp']
tadA	1.5722271953544655	12.0	2691072.0	tRNA-specific adenosine deaminase	b2559
pgpC	1.3381585157489586	12.0	2691273.0	phosphatidylglycerophosphatase C, membrane bound	b2560
yfhH	1.4096656143269157	12.0	2692117.0	putative DNA-binding transcriptional regulator	b2561
yfhL	1.4483608208264485	12.0	2693120.0	putative 4Fe-4S cluster-containing protein	b2562
shoB	1.482787574508784	12.0	2693504.0	toxic membrane protein	b4687
acpS	1.4974002469212933	12.0	2693976.0	holo-[acyl-carrier-protein] synthase 1	b2563	['ACPS1']
pdxJ	1.5296732041209864	12.0	2694356.0	pyridoxine 5'-phosphate synthase	b2564	['PDX5PS']
recO	1.4801316070892223	12.0	2695168.0	gap repair protein	b2565
era	1.5110801892574124	12.0	2695839.0	membrane-associated, 16S rRNA-binding GTPase	b2566
rnc	1.491141384257939	12.0	2697216.0	RNase III	b2567
lepB	1.437907318487844	12.0	2697693.0	leader peptidase (signal peptidase I)	b2568
lepA	1.4353239059042635	12.0	2698683.0	back-translocating elongation factor EF4, GTPase	b2569
rseC	1.4533359000541242	12.0	2700680.0	SoxR iron-sulfur cluster reduction factor component	b2570
rseB	1.3901176025381836	12.0	2701312.0	anti-sigma E factor, binds RseA	b2571
rseA	1.4937824733014453	12.0	2702112.0	anti-sigma factor	b2572
rpoE	1.4215967545241552	12.0	2703360.0	RNA polymerase sigma E factor	b2573
nadB	1.4797682715045608	12.0	2703778.0	quinolinate synthase, L-aspartate oxidase (B protein) subunit	b2574	['ASPO3', 'ASPO6', 'ASPO5', 'ASPO4']
trmN	1.4156280210363439	12.0	2705408.0	tRNA1(Val) (adenine(37)-N6)-methyltransferase	b2575
srmB	1.405677744380314	12.0	2707456.0	ATP-dependent RNA helicase	b2576
yfiE	1.401511035083743	12.0	2707797.0	putative DNA-binding transcriptional regulator	b2577
eamB	1.3918064366084681	12.0	2708781.0	cysteine and O-acetylserine exporter	b2578	['ACSERtpp', 'CYStpp']
grcA	1.376459241217816	12.0	2709504.0	autonomous glycyl radical cofactor	b2579	['OBTFL', 'PFL']
ung	1.444657852641276	12.0	2710112.0	uracil-DNA-glycosylase	b2580
yfiF	1.5118054266093903	12.0	2711552.0	putative methyltransferase	b2581
trxC	1.4017723127350004	12.0	2712093.0	thioredoxin 2	b2582	['PAPSR', 'TRDR', 'RNDR1', 'METSOXR2', 'RNDR2', 'RNDR4', 'METSOXR1', 'RNDR3', 'THIORDXi', 'DSBDR']
pka	1.4305181315498063	12.0	2713311.0	protein lysine acetyltransferase	b2584
pssA	1.3816122749496198	12.0	2716085.0	phosphatidylserine synthase; CDP-diacylglycerol-serine O-phosphatidyltransferase	b2585	['PSSA141', 'PSSA140', 'PSSA180', 'PSSA161', 'PSSA120', 'PSSA160', 'PSSA181']
yfiM	1.4873685442511686	12.0	2717696.0	putative lipoprotein	b2586
kgtP	1.4740839785905915	12.0	2717806.0	alpha-ketoglutarate transporter	b2587	['AKGt2rpp']
clpB	1.3853234027659445	12.0	2724958.0	protein disaggregation chaperone	b2592
yfiH	1.4229780541103647	12.0	2727936.0	UPF0124 family protein	b2593
rluD	1.363252608923571	12.0	2728389.0	23S rRNA pseudouridine(1911,1915,1917) synthase	b2594
raiA	1.5378135957040153	12.0	2730512.0	cold shock protein associated with 30S ribosomal subunit	b2597
pheL	1.5692103241693962	12.0	2730957.0	pheA gene leader peptide	b2598
pheA	1.4385863029011108	12.0	2732032.0	chorismate mutase and prephenate dehydratase, P-protein	b2599	['CHORM', 'PPNDH']
tyrA	1.4121340686014665	12.0	2732306.0	fused chorismate mutase T/prephenate dehydrogenase	b2600	['CHORM', 'PPND']
aroF	1.351469722215801	12.0	2734080.0	3-deoxy-D-arabino-heptulosonate-7-phosphate synthase, tyrosine-repressible	b2601	['DDPA']
yfiR	1.5078758946955544	12.0	2735233.0	putative periplasmic inhibitor of YfiN activity	b2603
yfiN	1.4291089539324002	12.0	2736128.0	putative membrane-anchored diguanylate cyclase	b2604
rplS	1.6252050185869196	12.0	2737541.0	50S ribosomal subunit protein L19	b2606
trmD	1.6133403685662258	12.0	2738176.0	tRNA m(1)G37 methyltransferase, SAM-dependent	b2607
rimM	1.5309970157271766	12.0	2738728.0	ribosome maturation factor	b2608
rpsP	1.5697691472855604	12.0	2739295.0	30S ribosomal subunit protein S16	b2609
ypjD	1.4102803423849974	12.0	2741320.0	cytochrome c assembly protein family inner membrane protein	b2611
yfjD	1.3393104171322754	12.0	2742272.0	UPF0053 family inner membrane protein	b4461
grpE	1.3609707277160699	12.0	2743473.0	heat shock protein	b2614
nadK	1.3919861218065746	12.0	2744320.0	NAD kinase	b2615	['NADK']
recN	1.3849219905492487	12.0	2745153.0	recombination and repair protein	b2616
bamE	1.4933544413977278	12.0	2746963.0	lipoprotein component of BamABCDE OM biogenesis complex	b2617
ratB	1.3871145132337503	12.0	2747392.0	UPF0125 family protein	b2618
ratA	1.422189318784792	12.0	2747646.0	toxic UPF0083 family protein inhibitor of 70S ribosome formation	b2619
smpB	1.4243694601075292	12.0	2748416.0	tmRNA-binding trans-translation protein	b2620
intA	1.4247564667980432	12.0	2750464.0	CP4-57 prophage; integrase	b2622
yfjH	1.458206661184442	12.0	2751002.0	CP4-57 prophage; uncharacterized protein	b2623
alpA	1.425475728128889	12.0	2752002.0	CP4-57 prophage; DNA-binding transcriptional activator	b2624
yfjI	1.5616750833026738	12.0	2752512.0	CP4-57 prophage; uncharacterized protein	b2625
yfjJ	1.5164761680526309	12.0	2753905.0	CP4-57 prophage; uncharacterized protein	b2626
yfjK	1.4686718274723356	12.0	2754709.0	radiation resistance protein; DEAD/H helicase-like protein; CP4-57 putative defective prophage	b2627
yfjL	1.4078005626957855	12.0	2756895.0	CP4-57 putative defective prophage, DUF4297/DUF1837 polymorphic toxin family protein	b2628
yfjM	1.4459362874970767	12.0	2758871.0	CP4-57 prophage; uncharacterized protein	b2629
rnlA	1.5297560319523176	12.0	2759276.0	CP4-57 prophage; RNase LS	b2630
rnlB	1.4917339650898374	12.0	2760704.0	CP4-57 prophage; uncharacterized protein	b2631
yfjP	1.5015484538813797	12.0	2761068.0	CP4-57 prophage; 50S ribosome-binding GTPase family protein	b2632
yfjQ	1.435353004276361	12.0	2762752.0	CP4-57 prophage; uncharacterized protein	b2633
yfjR	1.5007193288271532	12.0	2763061.0	CP4-57 prophage; putative DNA-binding transcriptional regulator	b2634
ypjK	1.4918858591365642	12.0	2763803.0	CP4-57 prophage; putative inner membrane protein	b2635
yfjS	1.4750224537800491	12.0	2764039.0	CP4-57 prophage; uncharacterized protein	b2636
yfjT	1.5787574333917593	12.0	2764800.0	CP4-57 prophage; putative periplasmic protein	b2637
yfjU	1.481790742525921	12.0	2765360.0	No_gene_product	b2638
yfjV	1.564246510817243	12.0	2765525.0	No_gene_product	b2641
yfjW	1.4922601108248106	12.0	2766676.0	CP4-57 prophage; putative inner membrane protein	b2642
ypjI	1.4387750111678612	12.0	2768903.0	No_gene_product	b4644
yfjX	1.4860819826472702	12.0	2769277.0	CP4-57 prophage; putative antirestriction protein	b2643
yfjY	1.3982378441689487	12.0	2769744.0	CP4-57 prophage; putative DNA repair protein	b2644
ypjJ	1.39470710859236	12.0	2770432.0	uncharacterized protein	b4548
yfjZ	1.5608427757881655	12.0	2770473.0	CP4-57 prophage; antitoxin of the YpjF-YfjZ toxin-antitoxin system	b2645
ypjF	1.4690841186095542	12.0	2770944.0	CP4-57 prophage; toxin of the YpjF-YfjZ toxin-antitoxin system	b2646
ypjA	1.4284748956537179	12.0	2771504.0	adhesin-like autotransporter	b2647
pinH	1.5221305270519352	12.0	2776576.0	No_gene_product	b2648
ypjC	1.5653406892195183	12.0	2777088.0	No_gene_product	b2650
ygaQ	1.4954681507849572	12.0	2779755.0	No_gene_product	b4462
csiD	1.4623370808666414	12.0	2783232.0	carbon starvation protein	b2659
lhgO	1.4732416279619427	12.0	2783340.0	L-2-hydroxyglutarate oxidase	b2660
gabD	1.5354808138198495	12.0	2785280.0	succinate-semialdehyde dehydrogenase I, NADP-dependent	b2661	['SSALy']
gabT	1.5562361900078507	12.0	2787328.0	4-aminobutyrate aminotransferase, PLP-dependent	b2662	['ABTA']
gabP	1.418682172358953	12.0	2787611.0	gamma-aminobutyrate transporter	b2663	['ABUTt2pp']
csiR	1.4014457106613871	12.0	2789376.0	transcriptional repressor of csiD	b2664
yqaE	1.463037869519271	12.0	2790228.0	cyaR sRNA-regulated protein	b2666
ygaV	1.4008157708253124	12.0	2790569.0	tributyltin-inducible repressor of ygaVP	b2667
ygaP	1.5368546298089814	12.0	2790878.0	DUF2892 family inner membrane rhodanese	b2668
stpA	1.5387098487474007	12.0	2791449.0	DNA binding protein, nucleoid-associated	b2669
alaE	1.5118729436009604	12.0	2792522.0	alanine exporter, alanine-inducible, stress-responsive	b2670
ygaC	1.5299726111321768	12.0	2793008.0	uncharacterized protein	b2671
ygaM	1.4553374519225972	12.0	2793504.0	putative membrane-anchored DUF883 family ribosome-binding protein	b2672
nrdH	1.4489406515451517	12.0	2794081.0	hydrogen donor for NrdEF electron transport system; glutaredoxin-like protein	b2673
nrdI	1.5201568835790107	12.0	2794323.0	NrdEF cluster assembly flavodoxin	b2674
nrdE	1.478519100173296	12.0	2794706.0	ribonucleoside-diphosphate reductase 2, alpha subunit	b2675	['RNDR3b', 'RNDR1b', 'RNDR4b', 'RNDR2b']
nrdF	1.4396188233631109	12.0	2797568.0	ribonucleoside-diphosphate reductase 2, beta subunit, ferritin-like protein	b2676	['RNDR3b', 'RNDR1b', 'RNDR4b', 'RNDR2b']
proV	1.3712276091030153	12.0	2798173.0	glycine betaine/proline ABC transporter periplasmic binding protein	b2677	['PROabcpp', 'CRNDabcpp', 'CRNabcpp', 'CTBTabcpp']
proW	1.4601544889282463	12.0	2799616.0	glycine betaine/proline ABC transporter permease	b2678	['PROabcpp', 'CRNDabcpp', 'CRNabcpp', 'CTBTabcpp']
proX	1.3983340679544694	12.0	2800490.0	glycine betaine/proline ABC transporter periplasmic binding protein; cold shock protein	b2679	['PROabcpp', 'CRNDabcpp', 'CRNabcpp', 'CTBTabcpp']
ygaY	1.4331726143983827	12.0	2801674.0	No_gene_product	b2681
ygaZ	1.4715472709780468	12.0	2803712.0	putative L-valine exporter, norvaline resistance protein	b2682	['VALt2rpp']
ygaH	1.5445992979513796	12.0	2803712.0	putative L-valine exporter, norvaline resistance protein	b2683	['VALt2rpp']
mprA	1.4425063317122304	12.0	2804128.0	transcriptional repressor of microcin B17 synthesis and multidrug efflux	b2684
emrA	1.4146028926693102	12.0	2805760.0	multidrug efflux system	b2685
emrB	1.4570275507496668	12.0	2805974.0	multidrug efflux system protein	b2686
luxS	1.4972105402687736	12.0	2807808.0	S-ribosylhomocysteine lyase	b2687	['RHCCE']
gshA	1.4828508866204828	12.0	2808241.0	glutamate-cysteine ligase	b2688	['GLUCYS']
yqaA	1.4242868157396353	12.0	2809870.0	COG1238 family inner membrane protein	b2689
yqaB	1.4125624400691312	12.0	2810295.0	fructose-1-P and 6-phosphogluconate phosphatase	b2690	['PGMT']
csrA	1.3561681486509327	12.0	2812416.0	pleiotropic regulatory protein for carbon source metabolism	b2696
alaS	1.437544759375567	12.0	2812739.0	alanyl-tRNA synthetase	b2697	['ALATRS']
recX	1.5513146414002263	12.0	2815497.0	regulatory protein for RecA	b2698
recA	1.5149390116939634	12.0	2816066.0	DNA recombination and repair protein; ssDNA-dependent ATPase; synaptase; ssDNA and dsDNA binding protein; ATP-dependent homologous DNA strand exchanger; recombinase A; LexA autocleavage cofactor	b2699
pncC	1.5224526556652629	12.0	2817207.0	nicotinamide-nucleotide amidohydrolase; NMN amidohydrolase	b2700
mltB	1.497084241969243	12.0	2818048.0	membrane-bound lytic murein transglycosylase B	b2701	['MLTGY1pp', 'MLTGY4pp', 'MLTGY3pp', 'MLTGY2pp']
srlA	1.4135959508970404	12.0	2819190.0	glucitol/sorbitol-specific enzyme IIC component of PTS	b2702	['SBTptspp']
srlE	1.5253273033994168	12.0	2820096.0	glucitol/sorbitol-specific enzyme IIB component of PTS	b2703	['SBTptspp']
srlB	1.3847722659278734	12.0	2820720.0	glucitol/sorbitol-specific enzyme IIA component of PTS	b2704	['SBTptspp']
srlD	1.3584090794958066	12.0	2821095.0	sorbitol-6-phosphate dehydrogenase	b2705	['SBTPD']
srlM	1.4697421437574436	12.0	2822144.0	sorbitol=responsive srl operon transcriptional activator	b2706
srlQ	1.5010198897063276	12.0	2823171.0	D-arabinose 5-phosphate isomerase	b2708	['A5PISO']
norR	1.4754979908844765	12.0	2824133.0	anaerobic nitric oxide reductase DNA-binding transcriptional activator	b2709
norV	1.3855681163679288	12.0	2826240.0	anaerobic nitric oxide reductase flavorubredoxin	b2710	['NHFRBO']
norW	1.4702058992872178	12.0	2828288.0	NADH:flavorubredoxin oxidoreductase	b2711	['NHFRBO']
hypF	1.5177007802652391	12.0	2828531.0	carbamoyl phosphate phosphatase and [NiFe] hydrogenase maturation protein	b2712
hydN	1.4901204921543394	12.0	2830936.0	formate dehydrogenase-H, [4Fe-4S] ferredoxin subunit	b2713
ascG	1.3834275151420161	12.0	2832384.0	asc operon transcriptional repressor; prpBC operon repressor	b2714
ascF	1.5190143577848199	12.0	2832882.0	cellobiose/arbutin/salicin-specific PTS enzymes, IIB and IC components	b2715	['ARBTptspp']
ascB	1.4862585972175844	12.0	2834432.0	cryptic 6-phospho-beta-glucosidase	b2716
hycI	1.467388092199653	12.0	2835931.0	protease involved in processing C-terminal end of HycE	b2717
hycH	1.3991384284275148	12.0	2836480.0	hydrogenase 3 maturation protein	b2718
hycG	1.448335851230631	12.0	2836801.0	hydrogenase 3 and formate hydrogenase complex, HycG subunit	b2719	['FHL', 'HYD1pp']
hycF	1.4876663558096297	12.0	2837568.0	formate hydrogenlyase complex iron-sulfur protein	b2720	['FHL', 'HYD1pp']
hycE	1.4980891373902727	12.0	2838120.0	hydrogenase 3, large subunit	b2721	['FHL', 'HYD1pp']
hycD	1.515062141286216	12.0	2840576.0	hydrogenase 3, membrane subunit	b2722	['FHL', 'HYD1pp']
hycC	1.497143847401953	12.0	2840773.0	hydrogenase 3, membrane subunit	b2723	['FHL', 'HYD1pp']
hycB	1.5390660338339606	12.0	2842624.0	hydrogenase 3, Fe-S subunit	b2724	['FHL', 'HYD1pp']
hycA	1.5463731880143268	12.0	2843332.0	regulator of the transcriptional regulator FhlA	b2725
hypA	1.497031237513446	12.0	2844005.0	protein involved in nickel insertion into hydrogenases 3	b2726
hypB	1.4231628853170704	12.0	2844672.0	GTP hydrolase involved in nickel liganding into hydrogenases	b2727
hypC	1.4202399076601857	12.0	2845222.0	hydrogenase maturation protein	b2728
hypD	1.5913151700887171	12.0	2845494.0	hydrogenase maturation protein	b2729
hypE	1.508926728289711	12.0	2846720.0	carbamoyl dehydratase, hydrogenases 1,2,3 maturation protein	b2730
fhlA	1.4274804501178116	12.0	2847696.0	formate hydrogenlyase transcriptional activator	b2731
ygbA	1.4139346710607967	12.0	2849811.0	uncharacterized protein	b2732
mutS	1.5755085929195762	12.0	2850816.0	methyl-directed mismatch repair protein	b2733
pphB	1.4823912397077121	12.0	2853118.0	serine/threonine-specific protein phosphatase 2	b2734
ygbI	1.395676226306656	12.0	2853825.0	DeoR family putative transcriptional regulator	b2735
ygbJ	1.5275776114301585	12.0	2854912.0	putative dehydrogenase	b2736
ygbK	1.5114496034518696	12.0	2855693.0	FliA-regulated DUF1537 family protein	b2737
ygbL	1.4488865549665473	12.0	2856960.0	putative class II aldolase	b2738	['FCLPA']
ygbM	1.4783168501844743	12.0	2857594.0	putative hydroxypyruvate isomerase	b2739
ygbN	1.3961260584069803	12.0	2859008.0	putative transporter	b2740
rpoS	1.5751409983995446	12.0	2859917.0	RNA polymerase, sigma S (sigma 38) factor	b2741
nlpD	1.5126815291743254	12.0	2861056.0	activator of AmiC murein hydrolase activity, lipoprotein	b2742
pcm	1.4361248677894507	12.0	2862251.0	L-isoaspartate protein carboxylmethyltransferase type II	b2743
umpG	1.4211352776236001	12.0	2863104.0	broad specificity 5'(3')-nucleotidase and polyphosphatase	b2744	['NTD5', 'NTD12', 'NTD1', 'NTD4', 'NTD8', 'PPA2', 'NTD3', 'NTD2', 'NTD6', 'PPA', 'NTD7', 'NTD9', 'NTD10', 'NTD11']
truD	1.4707097567540495	12.0	2863613.0	tRNA(Glu) pseudouridine(13) synthase	b2745
ispF	1.3600132799901794	12.0	2864659.0	2C-methyl-D-erythritol 2,4-cyclodiphosphate synthase	b2746	['MECDPS']
ispD	1.42468464182689	12.0	2865152.0	4-diphosphocytidyl-2C-methyl-D-erythritol synthase	b2747	['MEPCT']
ftsB	1.4649730601621325	12.0	2866176.0	cell division protein	b2748
ygbE	1.3936481031306485	12.0	2866688.0	DUF3561 family inner membrane protein	b2749
cysC	1.561117962513538	12.0	2867200.0	adenosine 5'-phosphosulfate kinase	b2750	['ADSK']
cysN	1.4844920877338363	12.0	2867350.0	sulfate adenylyltransferase, subunit 1	b2751	['SADT2']
cysD	1.4445554210197074	12.0	2869248.0	sulfate adenylyltransferase, subunit 2	b2752	['SADT2']
iap	1.383023215857316	12.0	2869939.0	aminopeptidase in alkaline phosphatase isozyme conversion	b2753
ygbF	1.4790850922761576	12.0	2871927.0	CRISPR adaptation ssRNA endonuclease	b2754
ygbT	1.3985066460064728	12.0	2872213.0	multifunctional endonuclease Cas1, CRISPR adaptation protein; DNA repair enzyme	b2755
casE	1.4685548803963908	12.0	2873344.0	CRISPR RNA precursor cleavage enzyme; CRISP RNA (crRNA) containing Cascade antiviral complex protein	b2756
casD	1.4861602704273877	12.0	2873732.0	CRISP RNA (crRNA) containing Cascade antiviral complex protein	b2757
casC	1.4863291868263493	12.0	2875392.0	CRISP RNA (crRNA) containing Cascade antiviral complex protein	b2758
casB	1.3671733369811312	12.0	2875513.0	CRISP RNA (crRNA) containing Cascade antiviral complex protein	b2759
casA	1.4991581097381885	12.0	2875988.0	CRISP RNA (crRNA) containing Cascade antiviral complex protein	b2760
ygcB	1.4892805199932542	12.0	2877911.0	Cascade complex anti-viral R-loop helicase-annealase Cas3	b2761
cysH	1.619463411114235	12.0	2881536.0	phosphoadenosine phosphosulfate reductase; PAPS reductase, thioredoxin dependent	b2762	['PAPSR', 'PAPSR2']
cysI	1.5503875665983635	12.0	2881745.0	sulfite reductase, beta subunit, NAD(P)-binding, heme-binding	b2763	['FMNRx2', 'FADRx2', 'FLVR', 'SULRi']
cysJ	1.5579406219524063	12.0	2883584.0	sulfite reductase, alpha subunit, flavoprotein	b2764	['FMNRx2', 'FADRx2', 'FLVR', 'SULRi']
ygcN	1.4512860152003633	12.0	2886015.0	putative oxidoreductase	b2766
ygcO	1.3755878941851716	12.0	2887277.0	putative 4Fe-4S cluster-containing protein	b2767
ygcP	1.4369025321878564	12.0	2887680.0	putative antiterminator regulatory protein	b2768
ygcQ	1.4013922234192604	12.0	2888277.0	putative flavoprotein	b2769
ygcR	1.607956147704051	12.0	2889728.0	putative flavoprotein	b2770
ygcS	1.411980013740722	12.0	2889891.0	putative MFS sugar transporter; membrane protein	b2771
ygcU	1.5143499269550684	12.0	2891776.0	putative FAD-linked oxidoreductase	b4463
ygcW	1.4980275876625377	12.0	2892846.0	putative SDR family oxidoreductase	b2774
yqcE	1.4089894763312392	12.0	2893950.0	putative MFS transporter, inner membrane protein	b2775
ygcE	1.5187695202249385	12.0	2895254.0	putative kinase	b2776
queE	1.5860328407408202	12.0	2898105.0	7-carboxy-7-deazaguanine synthase; queosine biosynthesis	b2777
yqcG	1.56630911050936	12.0	2898944.0	membrane stress resistance protein	b4682
ygcG	1.6691738501197275	12.0	2899069.0	TPM domain protein, putative phosphatase	b2778
eno	1.7003311767406246	12.0	2900001.0	enolase	b2779	['ENO']
pyrG	1.5076674294270838	12.0	2901387.0	CTP synthetase	b2780	['CTPS2']
mazG	1.4278370733115537	12.0	2903252.0	nucleoside triphosphate pyrophosphohydrolase	b2781	['NTPP8', 'NTPP6', 'NTPP7', 'NTPP1', 'NTPP3', 'NTPP4', 'NTPP5', 'NTPP2']
mazF	1.5318620124525812	12.0	2904114.0	mRNA interferase toxin, antitoxin is MazE	b2782
mazE	1.3749905798388988	12.0	2904576.0	antitoxin of the ChpA-ChpR toxin-antitoxin system	b2783
relA	1.4285482639938618	12.0	2904775.0	(p)ppGpp synthetase I/GTP pyrophosphokinase	b2784	['GTPDPK', 'GDPDPK']
rlmD	1.3998382295636642	12.0	2908160.0	23S rRNA m(5)U1939 methyltransferase, SAM-dependent	b2785
barA	1.4312916083605525	12.0	2908415.0	hybrid sensory histidine kinase, in two-component regulatory system with UvrY	b2786
gudD	1.4251113230779926	12.0	2912256.0	D-glucarate dehydratase 1	b2787	['GLCRD']
gudX	1.4056256156820905	12.0	2912764.0	glucarate dehydratase-related protein, substrate unknown	b2788	['GLCRD']
gudP	1.363614238155076	12.0	2914304.0	putative D-glucarate transporter	b2789	['GALCTt2rpp', 'GLCRt2rpp', 'GLYCAt2rpp']
yqcA	1.400040794741074	12.0	2915893.0	short-chain flavodoxin, FMN-binding	b2790
truC	1.5597863477519291	12.0	2916360.0	tRNA(Ile1,Asp) pseudouridine(65) synthase	b2791
yqcC	1.3908988950419172	12.0	2917376.0	DUF446 family protein	b2792
syd	1.4437753352030458	12.0	2918400.0	SecY-interacting protein	b2793
queF	1.5040494860929297	12.0	2918706.0	7-cyano-7-deazaguanine reductase (NADPH-dependent)	b2794	['CDGR']
ygdH	1.446753287259489	12.0	2919666.0	UPF0717 family protein	b2795
sdaC	1.4258622769599003	12.0	2922496.0	putative serine transporter	b2796	['SERt2rpp']
sdaB	1.5407421895381361	12.0	2922934.0	L-serine dehydratase 2	b2797	['SERD_L']
ygdG	1.3996141888585125	12.0	2924544.0	Ssb-binding protein, misidentified as ExoIX	b2798
fucO	1.4534164530512874	12.0	2925223.0	L-1,2-propanediol oxidoreductase	b2799	['LCARS']
fucA	1.449721928247961	12.0	2926592.0	L-fuculose-1-phosphate aldolase	b2800	['FCLPA']
fucP	1.4556614108628927	12.0	2928640.0	L-fucose transporter	b2801	['FUCtpp']
fucI	1.4637465517543857	12.0	2928942.0	L-fucose isomerase	b2802	['FCI']
fucK	1.5354769630070086	12.0	2930796.0	L-fuculokinase	b2803	['FCLK']
fucU	1.6100639304483828	12.0	2932246.0	L-fucose mutarotase	b2804
fucR	1.5587843549312002	12.0	2932736.0	l-fucose operon activator	b2805
rlmM	1.4043985676171515	12.0	2933501.0	23S rRNA C2498 2'-O-ribose methyltransferase, SAM-dependent	b2806
ygdD	1.4515583867263673	12.0	2934784.0	UPF0382 family inner membrane protein	b2807
gcvA	1.4566511261776187	12.0	2935008.0	glycine cleavage system transcriptional activator; autorepressor	b2808
ygdI	1.6433082348762926	12.0	2936320.0	DUF903 family verified lipoprotein	b2809
csdA	1.453295300560756	12.0	2936832.0	cysteine sulfinate desulfinase	b2810	['CYSSADS']
csdE	1.6413113761579587	12.0	2937900.0	CsdA-binding activator; Fe-S protein	b2811
tcdA	1.4872557389756274	12.0	2938880.0	tRNA threonylcarbamoyladenosine dehydratase; sulfur acceptor for CsdA	b2812
mltA	1.4444131303288308	12.0	2939439.0	membrane-bound lytic murein transglycosylase A	b2813	['MLTGY1pp', 'MLTGY4pp', 'MLTGY3pp', 'MLTGY2pp']
amiC	1.4617947454734848	12.0	2941115.0	N-acetylmuramoyl-L-alanine amidase	b2817	['AGM4PApp', 'AGM3PApp']
argA	1.4632972750785234	12.0	2942976.0	amino acid N-acetyltransferase and inactive acetylglutamate kinase	b2818	['ACGS']
recD	1.4689545695398165	12.0	2943993.0	exonuclease V (RecBCD complex), alpha chain	b2819
recB	1.4509820135502691	12.0	2949120.0	exonuclease V (RecBCD complex), beta subunit	b2820
ptrA	1.4581351265605862	12.0	2949354.0	protease III	b2821
recC	1.4615720463764081	12.0	2952418.0	exonuclease V (RecBCD complex), gamma chain	b2822
ppdC	1.4946705411337673	12.0	2955799.0	putative prepilin peptidase-dependent protein	b2823
ygdB	1.4581539719566605	12.0	2956107.0	DUF2509 family protein	b2824
ppdB	1.4492019797545643	12.0	2956511.0	putative prepilin peptidase-dependent protein	b2825
ppdA	1.4057612041964995	12.0	2957312.0	putative prepilin peptidase-dependent protein	b2826
thyA	1.401161439403263	12.0	2957719.0	thymidylate synthetase	b2827	['TMDS']
ptsP	1.4496501903638837	12.0	2959546.0	PEP-protein phosphotransferase enzyme I; GAF domain containing protein	b2829
rppH	1.5155484844110592	12.0	2961805.0	RNA pyrophosphohydrolase	b2830
mutH	1.5610821728302333	12.0	2963456.0	methyl-directed mismatch repair protein	b2831
ygdQ	1.453615477560816	12.0	2963778.0	UPF0053 family inner membrane protein	b2832
ygdR	1.4532011816087957	12.0	2964629.0	DUF903 family verified lipoprotein	b2833
tas	1.5614352146856436	12.0	2965504.0	putative NADP(H)-dependent aldo-keto reductase	b2834
lplT	1.3960925447247732	12.0	2966027.0	lysophospholipid transporter	b2835	['2AGPA180tipp', '2AGPG120tipp', '2AGPE161tipp', '2AGPG140tipp', '2AGPA181tipp', '2AGPA140tipp', '2AGPE180tipp', '2AGPG160tipp', '2AGPA141tipp', '2AGPE120tipp', '2AGPE181tipp', '2AGPG161tipp', '2AGPE140tipp', '2AGPG180tipp', '2AGPG141tipp', '2AGPE141tipp', '2AGPA160tipp', '2AGPG181tipp', '2AGPE160tipp', '2AGPA161tipp', '2AGPA120tipp']
aas	1.4046570689495188	12.0	2967213.0	fused 2-acylglycerophospho-ethanolamine acyl transferase/acyl-acyl carrier protein synthetase	b2836	['2AGPGAT120', '2AGPGAT140', '2AGPEAT141', '2AGPEAT140', 'AACPS8', 'AACPS1', 'AACPS9', '2AGPGAT180', '2AGPEAT160', '2AGPGAT141', 'AACPS6', '2AGPEAT161', 'AACPS2', '2AGPEAT120', 'AACPS3', '2AGPGAT181', 'AACPS7', '2AGPGAT160', 'AACPS4', '2AGPEAT180', '2AGPGAT161', 'AACPS5', '2AGPEAT181']
galR	1.4337994738784685	12.0	2969957.0	galactose-inducible d-galactose regulon transcriptional repressor; autorepressor	b2837
lysA	1.408135594816779	12.0	2971648.0	diaminopimelate decarboxylase, PLP-binding	b2838	['DAPDC']
lysR	1.3849061079513547	12.0	2972379.0	transcriptional activator of lysA; autorepressor	b2839
ygeA	1.3869938207473151	12.0	2973696.0	Asp/Glu_racemase family protein	b2840
araE	1.4317311233314451	12.0	2974122.0	arabinose transporter	b2841	['ARBt2rpp']
kduD	1.4043957942040586	12.0	2975855.0	2-dehydro-3-deoxy-D-gluconate 5-dehydrogenase; KDG oxidoreductase; 20-ketosteroid reductase	b2842
kduI	1.5414390978561068	12.0	2976646.0	hexuronate isomerase	b2843
yqeF	1.4650399665316072	12.0	2977792.0	short chain acyltransferase	b2844
yqeG	1.3763166975984193	12.0	2979840.0	putative transporter	b2845
yqeH	1.540852259725805	12.0	2980894.0	putative LuxR family transcriptional regulator	b2846
yqeI	1.5904920285271105	12.0	2981888.0	putative transcriptional regulator	b2847
yqeJ	1.6765591930603208	12.0	2982662.0	uncharacterized protein	b2848
yqeL	1.7439372932062425	12.0	2983177.0	uncharacterized protein	b4683
yqeK	1.6635745775814934	12.0	2983293.0	uncharacterized protein	b2849
ygeF	1.6948897773341243	12.0	2983936.0	No_gene_product	b2850
ygeG	1.6611669071209534	12.0	2984626.0	SycD-like chaperone family TPR-repeat-containing protein	b2851
ygeH	1.6673595256771945	12.0	2985452.0	putative transcriptional regulator	b2852
ygeI	1.7744361998029834	12.0	2987008.0	uncharacterized protein	b2853
pbl	1.5693182507592587	12.0	2987297.0	No_gene_product	b2854
ygeK	1.5345760553052081	12.0	2988032.0	No_gene_product	b2856
ygeN	1.5843948679506124	12.0	2988672.0	No_gene_product	b2858
ygeO	1.5141191389450261	12.0	2989320.0	No_gene_product	b2859
ygeQ	1.575248696532349	12.0	2992128.0	No_gene_product	b2863
xdhA	1.3776542983373572	12.0	2993703.0	xanthine dehydrogenase, molybdenum binding subunit	b2866	['XAND', 'HXAND']
xdhB	1.3935794514760114	12.0	2996224.0	xanthine dehydrogenase, FAD-binding subunit	b2867	['XAND', 'HXAND']
xdhC	1.3689642537631288	12.0	2996847.0	xanthine dehydrogenase, Fe-S binding subunit	b2868	['XAND', 'HXAND']
ygeV	1.4385856221111082	12.0	2998272.0	putative sigma-54-interacting transcriptional activator	b2869
ygeW	1.4732666256720324	12.0	3000320.0	putative carbamoyltransferase	b2870
ygeX	1.3999867212218131	12.0	3000868.0	2,3-diaminopropionate ammonia lyase, PLP-dependent	b2871	['DAPAL']
ygeY	1.4433338745582152	12.0	3002368.0	putative peptidase	b2872
hyuA	1.4408596909140943	12.0	3003386.0	D-stereospecific phenylhydantoinase	b2873
yqeA	1.4800298889785906	12.0	3004819.0	putative amino acid kinase	b2874	['CBMKr']
yqeB	1.4104953651019627	12.0	3006464.0	XdhC-CoxI family protein with NAD(P)-binding Rossman fold	b2875
yqeC	1.4203737548145645	12.0	3007645.0	putative selenium-dependent hydroxylase accessory protein	b2876
mocA	1.5060812943519817	12.0	3008518.0	CTP:molybdopterin cytidylyltransferase	b2877	['MOCDS']
ygfK	1.4734454491249405	12.0	3009418.0	putative Fe-S subunit oxidoreductase subunit	b2878
ssnA	1.362347077608011	12.0	3012608.0	putative chlorohydrolase/aminohydrolase	b2879
ygfM	1.4242009722349198	12.0	3014656.0	putative oxidoreductase	b2880
xdhD	1.4210602840106699	12.0	3014674.0	putative hypoxanthine oxidase, molybdopterin-binding/Fe-S binding	b2881
xanQ	1.477431665559443	12.0	3017709.0	xanthine permease	b2882	['XANt2pp']
ygfQ	1.4528639804070382	12.0	3020479.0
ygfS	1.5947695584175623	12.0	3021882.0	putative 4Fe-4S ferredoxin-type oxidoreductase subunit	b2886
ygfT	1.4569511634870946	12.0	3022848.0	putative oxidoreductase, Fe-S subunit/nucleotide-binding subunit	b2887
uacT	1.4263795844104972	12.0	3024725.0	uric acid permease	b2888
yqfG	1.4914525452030263	12.0	3026175.0	uncharacterized protein	b4684
idi	1.439758192013014	12.0	3026944.0	isopentenyl diphosphate isomerase	b2889	['IPDDI']
lysS	1.4541516466193158	12.0	3027015.0	lysine tRNA synthetase, constitutive	b2890	['LYSTRS']
prfB	1.5845593989500875	12.0	3028992.0	peptide chain release factor RF-2	b2891
recJ	1.4522772934493677	12.0	3031040.0	ssDNA exonuclease, 5' --> 3'-specific	b2892
dsbC	1.4179825701718085	12.0	3031470.0	protein disulfide isomerase II	b2893	['TDSR1', 'DSBCGT']
xerD	1.42755260124512	12.0	3033088.0	site-specific tyrosine recombinase	b2894
fldB	1.3698691051497598	12.0	3033213.0	flavodoxin 2	b2895	['RNTR1c2', 'MECDPDH5', 'POR5', 'RNTR2c2', 'RNTR3c2', 'RNTR4c2', 'FLDR2']
cptA	1.4596036331024704	12.0	3033774.0	toxin of CptAB toxin-antitoxin pair	b2896
sdhE	1.52567538956759	12.0	3034162.0	flavinator of succinate dehydrogenase; antitoxin of CptAB toxin-antitoxin pair	b2897
ygfZ	1.506115539623071	12.0	3035136.0	iron-sulfur cluster repair protein, plumbagin resistance	b2898
yqfA	1.4848429050206784	12.0	3035847.0	hemolysin III family HylIII inner membrane protein	b2899
yqfB	1.4125906382221352	12.0	3036672.0	UPF0267 family protein	b2900
bglA	1.5323795857659832	12.0	3037020.0	6-phospho-beta-glucosidase A	b2901	['AB6PGH']
ygfF	1.4267634700793133	12.0	3039232.0	putative NAD(P)-dependent oxidoreductase	b2902
gcvP	1.4216154817646043	12.0	3039526.0	glycine decarboxylase, PLP-dependent, subunit P of glycine cleavage complex	b2903	['GLYCL']
gcvH	1.579964011541373	12.0	3042518.0	glycine cleavage complex lipoylprotein	b2904	['GLYCL']
gcvT	1.5372145341622154	12.0	3043328.0	aminomethyltransferase, tetrahydrofolate-dependent, subunit (T protein) of glycine cleavage complex	b2905	['GLYCL']
ubiI	1.5352457893972333	12.0	3045376.0	2-octaprenylphenol hydroxylase, FAD-dependent	b2906
ubiH	1.5251671318155944	12.0	3045698.0	2-octaprenyl-6-methoxyphenol hydroxylase, FAD/NAD(P)-binding	b2907	['OMPHHX']
pepP	1.4673011444260493	12.0	3047424.0	proline aminopeptidase P II	b2908
ygfB	1.3503183291763614	12.0	3048224.0	UPF0149 family protein	b2909
zapA	1.444245430586012	12.0	3048970.0	FtsZ stabilizer	b2910
fau	1.4280293736364802	12.0	3049599.0	5-formyltetrahydrofolate cyclo-ligase family protein	b2912	['FOMETRi']
ibsC	1.5546330240248785	12.0	3050248.0	toxic membrane protein	b4665
serA	1.5071915902573056	12.0	3051520.0	D-3-phosphoglycerate dehydrogenase	b2913	['PGCD']
rpiA	1.4897548443473216	12.0	3052024.0	ribose 5-phosphate isomerase, constitutive	b2914	['RPI']
yqfE	1.3884036959180186	12.0	3053056.0	No_gene_product	b2915
argP	1.4958869241778419	12.0	3053568.0	transcriptional regulator for arginine transport and DNA replication genes; replication initiation inhibitor	b2916
scpA	1.4517879530685236	12.0	3055616.0	methylmalonyl-CoA mutase	b2917	['MMM']
argK	1.4734554930189068	12.0	3056345.0	membrane ATPase/protein kinase	b2918
scpB	1.4478730285620025	12.0	3057664.0	methylmalonyl-CoA decarboxylase, biotin-independent	b2919	['MMCD']
scpC	1.4825213893493567	12.0	3058160.0	propionyl-CoA:succinate CoA transferase	b2920	['PPCSCT']
ygfI	1.506230039480112	12.0	3059712.0	putative DNA-binding transcriptional regulator	b2921
yggE	1.5740762013363618	12.0	3060698.0	oxidative stress defense protein	b2922
argO	1.4549137806060135	12.0	3061760.0	arginine transporter	b2923	['LYSt3pp', 'ARGt3pp']
mscS	1.4366468845893368	12.0	3062305.0	mechanosensitive channel protein, small conductance	b2924
fbaA	1.5154915652636292	12.0	3063808.0	fructose-bisphosphate aldolase, class II	b2925	['FBA', 'FBA3']
pgk	1.5157717284390995	12.0	3065856.0	phosphoglycerate kinase	b2926	['PGK']
epd	1.5561975639784695	12.0	3066030.0	D-erythrose 4-phosphate dehydrogenase	b2927	['E4PD']
yggC	1.381882649219092	12.0	3067904.0	putative PanK family P-loop kinase	b2928
yggD	1.410449179420676	12.0	3068044.0	MtlR family putative transcriptional repressor	b2929
yggF	1.5191398895293444	12.0	3068575.0	fructose 1,6 bisphosphatase isozyme	b2930	['FBP']
yggP	1.4412590438726665	12.0	3069952.0	putative Zn-binding dehydrogenase	b4465
cmtA	1.4090330615161795	12.0	3072000.0	putative mannitol-specific PTS IIB and IIC components	b2933
cmtB	1.409773656547121	12.0	3072245.0	putative mannitol-specific enzyme IIA component of PTS	b2934
tktA	1.5009260609398316	12.0	3073002.0	transketolase 1, thiamine triphosphate-binding	b2935	['TKT2', 'TKT1']
loiP	1.505553696715686	12.0	3075271.0	Phe-Phe periplasmic metalloprotease, OM lipoprotein; low salt-inducible; Era-binding heat shock protein	b2936
speB	1.4924252141161984	12.0	3076235.0	agmatinase	b2937	['AGMT']
speA	1.5100560703828696	12.0	3077293.0	biosynthetic arginine decarboxylase, PLP-binding	b2938	['ARGDCpp']
yqgB	1.4688896700647818	12.0	3079278.0	uncharacterized protein	b2939
yqgC	1.4442970956582946	12.0	3079680.0	uncharacterized protein	b2940
metK	1.4997852490947452	12.0	3080192.0	S-adenosylmethionine synthetase	b2942	['METAT']
galP	1.3941169775500726	12.0	3081642.0	D-galactose transporter	b2943	['GALt2pp', 'GLCt2pp']
yggI	1.63028450869717	12.0	3083113.0	Zn-dependent metalloprotease-related protein	b2944
endA	1.575568411857115	12.0	3084288.0	DNA-specific endonuclease I	b2945
gshB	1.4525623663543963	12.0	3085236.0	glutathione synthetase	b2947	['GTHS']
yqgE	1.4300584215885992	12.0	3086336.0	uncharacterized protein	b2948
yqgF	1.4785339407879108	12.0	3086858.0	putative Holliday junction resolvase	b2949
yggR	1.4828122220662032	12.0	3088384.0	putative PilT family AAA+ ATPase	b2950
yggS	1.4033543946110418	12.0	3088456.0	UPF0001 family protein, PLP-binding	b2951
yggT	1.5451989818260874	12.0	3089178.0	putative inner membrane protein; compensates for loss in K+ uptake	b2952
yggU	1.4363167061942819	12.0	3089920.0	UPF0235 family protein	b2953
rdgB	1.4917397224879214	12.0	3090432.0	dITP/XTP pyrophosphatase	b2954	['NTPP11', 'NTPP9', 'NTPP10']
yggW	1.58918108979769	12.0	3090625.0	HemN family putative oxidoreductase	b2955
yggM	1.3921615021817568	12.0	3092480.0	DUF1202 family putative secreted protein	b2956
ansB	1.4824435354601175	12.0	3093040.0	periplasmic L-asparaginase 2	b2957	['GLUNpp', 'ASNNpp']
yggN	1.5254861734966858	12.0	3094528.0	DUF2884 family putative periplasmic protein	b2958
yggL	1.3947009962245043	12.0	3095165.0	DUF469 family protein	b2959
trmI	1.4115414398311668	12.0	3095491.0	tRNA m(7)G46 methyltransferase, SAM-dependent	b2960
mutY	1.572324469519862	12.0	3096576.0	adenine DNA glycosylase	b2961
yggX	1.4889649201077826	12.0	3097600.0	oxidative damage protective factor for iron-sulfur proteins	b2962
mltC	1.5011906732558233	12.0	3098624.0	membrane-bound lytic murein transglycosylase C	b2963	['MLTGY1pp', 'MLTGY4pp', 'MLTGY3pp', 'MLTGY2pp']
nupG	1.400261561197911	12.0	3099072.0	nucleoside transporter	b2964	['ADNt2pp', 'DCYTt2pp', 'INSt2pp', 'URIt2pp', 'DURIt2pp', 'DINSt2pp', 'DGSNt2pp', 'CYTDt2pp', 'DADNt2pp', 'THMDt2pp', 'GSNt2pp']
speC	1.4114952895699706	12.0	3100378.0	ornithine decarboxylase, constitutive	b2965	['ORNDC']
yqgA	1.420152868997717	12.0	3102911.0	DUF554 family putative inner membrane protein	b2966
yghD	1.4183049461931592	12.0	3103948.0	putative membrane-anchored secretion pathway M-type protein	b2968
yghE	1.5054062534433925	12.0	3104768.0	No_gene_product	b2969
yghF	1.5926760796981592	12.0	3105451.0	No_gene_product	b2970
yghG	1.3854264428202665	12.0	3106816.0	secretin (GspDbeta) OM localization lipoprotein pilotin	b2971
pppA	1.4332579918805928	12.0	3106901.0	bifunctional prepilin leader peptidase/ methylase	b2972
yghJ	1.4563069321353324	12.0	3107908.0
glcA	1.5268868909657318	12.0	3112960.0	glycolate transporter	b2975	['GLYCLTt2rpp', 'L__LACt2rpp', 'D__LACt2pp']
glcB	1.4708035612783419	12.0	3114992.0	malate synthase G	b2976	['MALS']
glcG	1.5628477705178019	12.0	3117185.0	DUF336 family protein	b2977
glcF	1.5041921100432487	12.0	3117594.0	glycolate oxidase 4Fe-4S iron-sulfur cluster subunit	b4467	['GLYCTO4', 'GLYCTO2', 'GLYCTO3']
glcE	1.4777111499706639	12.0	3119104.0	glycolate oxidase FAD binding subunit	b4468	['GLYCTO4', 'GLYCTO2', 'GLYCTO3']
glcD	1.4535674629080946	12.0	3121152.0	glycolate oxidase subunit, FAD-linked	b2979	['GLYCTO4', 'GLYCTO2', 'GLYCTO3']
glcC	1.5795070211192104	12.0	3121630.0	glycolate-inducible glc operon transcriptional repressor; autorepressor	b2980
yghO	1.438713748432688	12.0	3123200.0	No_gene_product	b2981
yghQ	1.3710859467146506	12.0	3125248.0	putative inner membrane polysaccharide flippase	b2983
yghR	1.4043375317089888	12.0	3125812.0	putative ATP-binding protein	b2984
yghS	1.4802642350120938	12.0	3127296.0	putative ATP-binding protein	b2985
yghT	1.4791374707007712	12.0	3127489.0	putative ATP-binding protein	b2986
pitB	1.447013025178043	12.0	3129344.0	phosphate transporter	b2987	['PIt2rpp']
gss	1.432332798209847	12.0	3130021.0	glutathionylspermidine amidase and glutathionylspermidine synthetase	b2988	['GSPMDA', 'GSPMDS']
yghU	1.4432897161347231	12.0	3132085.0	putative S-transferase	b2989
hybG	1.5841781002156345	12.0	3133074.0	hydrogenase 2 accessory protein	b2990
hybF	1.472666658770068	12.0	3133440.0	protein involved with the maturation of hydrogenases 1 and 2	b2991
hybE	1.4842570179143166	12.0	3133669.0	hydrogenase 2-specific chaperone	b2992
hybD	1.4610694568511071	12.0	3134150.0	maturation protease for hydrogenase 2	b2993
hybC	1.4519930083971693	12.0	3134644.0	hydrogenase 2, large subunit	b2994	['HYD1pp', 'HYD2pp', 'HYD3pp']
hybB	1.3832104438966937	12.0	3136344.0	putative hydrogenase 2 cytochrome b type component	b2995	['HYD1pp', 'HYD2pp', 'HYD3pp']
hybA	1.4023232288644276	12.0	3137536.0	hydrogenase 2 4Fe-4S ferredoxin-type component	b2996	['HYD1pp', 'HYD2pp', 'HYD3pp']
hybO	1.4855954950055978	12.0	3139584.0	hydrogenase 2, small subunit	b2997	['HYD1pp', 'HYD2pp', 'HYD3pp']
yghW	1.435526949638334	12.0	3139808.0	DUF2623 family protein	b2998
yghX	1.4571026175452797	12.0	3140214.0	No_gene_product	b4658
gpr	1.4047605107621075	12.0	3141632.0	L-glyceraldehyde 3-phosphate reductase	b3001	['ALR2']
yqhA	1.493060469608453	12.0	3142335.0	UPF0114 family putative inner membrane protein	b3002
yghA	1.405114129703381	12.0	3143680.0	putative oxidoreductase	b3003
exbD	1.5344788431659984	12.0	3144176.0	membrane spanning protein in TonB-ExbB-ExbD complex	b3005	['FECRMtonex', 'FEOXAMtonex', 'CBL1tonex', 'FE3DCITtonex', 'CPGNtonex', 'ADOCBLtonex', 'FEENTERtonex', 'FE3HOXtonex', 'FE3DHBZStonex', 'CBItonex']
exbB	1.3634745762358018	12.0	3144608.0	membrane spanning protein in TonB-ExbB-ExbD complex	b3006	['FECRMtonex', 'FEOXAMtonex', 'CBL1tonex', 'FE3DCITtonex', 'CPGNtonex', 'ADOCBLtonex', 'FEENTERtonex', 'FE3HOXtonex', 'FE3DHBZStonex', 'CBItonex']
metC	1.415195569488968	12.0	3145728.0	cystathionine beta-lyase, PLP-dependent	b3008	['CYSTL', 'CYSDS']
yghB	1.4465619045541709	12.0	3146921.0	general envelope maintenance protein; DedA family inner membrane protein; putative multidrug efflux transporter	b3009
yqhC	1.467255660929175	12.0	3147776.0	transcriptional activator of yqhD	b3010
yqhD	1.4426347586418637	12.0	3149824.0	aldehyde reductase, NADPH-dependent	b3011
dkgA	1.4251810189137561	12.0	3149981.0	2,5-diketo-D-gluconate reductase A	b3012	['DKGLCNR1', 'ALR2']
yqhG	1.3588897151488273	12.0	3151872.0	DUF3828 family putative periplasmic protein	b3013
yqhH	1.3917777474131332	12.0	3151985.0	outer membrane lipoprotein, Lpp paralog	b3014
ygiQ	1.4274531650115438	12.0	3153920.0	Radical SAM superfamily protein	b4469
ftsP	1.4847436075638627	12.0	3154615.0	septal ring component that protects the divisome from stress; multicopy suppressor of ftsI(Ts)	b3017
plsC	1.41899255135328	12.0	3156102.0	1-acyl-sn-glycerol-3-phosphate acyltransferase	b3018	['AGPAT161', 'AGPAT120', 'AGPAT181', 'AGPAT160', 'AGPAT141', 'AGPAT180', 'AGPAT140']
parC	1.4805612421509835	12.0	3157073.0	DNA topoisomerase IV, subunit A	b3019
ygiS	1.509183799722269	12.0	3159469.0	putative ABC transporter permease	b3020
mqsA	1.5544893011874379	12.0	3161209.0	antitoxin for MqsR toxin; transcriptional repressor	b3021
mqsR	1.4758362738744062	12.0	3161606.0	GCU-specific mRNA interferase toxin of the MqsR-MqsA toxin-antitoxin system; biofilm/motility regulator; anti-repressor	b3022
ygiV	1.6483250333105899	12.0	3162112.0	transcriptional repressor for mcbR biofilm gene	b3023
ygiW	1.4429605084066495	12.0	3162642.0	hydrogen peroxide and cadmium resistance periplasmic protein; stress-induced OB-fold protein	b3024
qseB	1.4776736717177634	12.0	3163186.0	quorum sensing DNA-binding response regulator in two-component regulatory system with QseC	b3025
qseC	1.4793818129439191	12.0	3164160.0	quorum sensing sensory histidine kinase in two-component regulatory system with QseB	b3026
ygiZ	1.4660369202628027	12.0	3165237.0	inner membrane protein	b3027
mdaB	1.4121374523660548	12.0	3166208.0	NADPH quinone reductase	b3028	['NADPHQR2', 'NADPHQR4', 'NADPHQR3']
ygiN	1.578860990635543	12.0	3166720.0	quinol monooxygenase	b3029	['QMO3', 'QMO2']
parE	1.5140492827782777	12.0	3166862.0	DNA topoisomerase IV, subunit B	b3030
yqiA	1.575083764049062	12.0	3168783.0	acyl CoA esterase	b3031
cpdA	1.474961439211725	12.0	3169364.0	3',5' cAMP phosphodiesterase	b3032
yqiB	1.4345961538946057	12.0	3170304.0	DUF1249 protein YqiB	b3033
nudF	1.524470954826334	12.0	3170639.0	ADP-ribose pyrophosphatase	b3034	['ADPRDP']
tolC	1.4714969782672183	12.0	3171473.0	transport channel	b3035	['NOVBCNtpp', 'FEENTERtex', 'RFAMPtpp', 'INDOLEt2pp', 'FUSAtpp', 'CMtpp', 'MINCYCtpp', 'DOXRBCNtpp', 'TTRCYCtpp']
ygiB	1.5319284389740875	12.0	3173102.0	DUF1190 family protein	b3037
ygiC	1.5005603593739762	12.0	3174400.0	ATP-Grasp family ATPase	b3038
ygiD	1.4754295252790703	12.0	3174977.0	4,5- DOPA-extradiol-dioxygenase	b3039
zupT	1.5158460116897536	12.0	3176448.0	zinc transporter	b3040	['MN2tpp', 'CU2tpp', 'ZN2tpp', 'FE2tpp', 'CD2tpp', 'COBALT2tpp']
ribB	1.4629813661565083	12.0	3177171.0	3,4-dihydroxy-2-butanone-4-phosphate synthase	b3041	['DB4PS']
yqiC	1.5606427094938198	12.0	3178198.0	BMFP family putative fusogenic protein	b3042
ygiL	1.462531496712794	12.0	3178772.0	putative fimbrial-like adhesin protein	b3043
yqiH	1.6072210411586698	12.0	3183239.0	putative periplasmic pilin chaperone	b3047
yqiI	1.6224881835357827	12.0	3184640.0	fimbrial protein	b3048
glgS	1.581839542640669	12.0	3185152.0	motility and biofilm regulator	b3049
yqiJ	1.5241343937840364	12.0	3185566.0	DUF1449 family inner membrane protein	b3050
yqiK	1.5075170520309946	12.0	3186688.0	PHB family membrane protein, function unknown	b3051
ibsD	1.2983329334456737	12.0	3188124.0	toxic membrane protein	b4664
ibsE	1.3413906046859394	12.0	3188499.0	toxic membrane protein	b4666
hldE	1.4914210458762311	12.0	3188678.0	heptose 7-phosphate kinase and heptose 1-phosphate adenyltransferase	b3052	['GMHEPK', 'GMHEPAT']
glnE	1.497018110363247	12.0	3190159.0	fused deadenylyltransferase/adenylyltransferase for glutamine synthetase	b3053
ygiF	1.4876026640103601	12.0	3193022.0	inorganic triphosphatase	b3054
ygiM	1.3712808706781279	12.0	3194880.0	SH3 domain protein	b3055
cca	1.559726249414529	12.0	3195249.0	fused tRNA nucleotidyl transferase/2'3'-cyclic phosphodiesterase/2'nucleotidase and phosphatase	b3056
bacA	1.474547561155693	12.0	3196928.0	undecaprenyl pyrophosphate phosphatase	b3057	['UDCPDP', 'UDCPDPpp']
folB	1.5650736530465792	12.0	3197579.0	dihydroneopterin aldolase and dihydroneopterin triphosphate 2'-epimerase	b3058	['DHNPTE', 'DHNPA2r']
plsY	1.3262293638239682	12.0	3198052.0	putative glycerol-3-phosphate acyltransferase	b3059	['APG3PAT140', 'APG3PAT180', 'APG3PAT161', 'APG3PAT181', 'APG3PAT160', 'APG3PAT120', 'APG3PAT141']
ttdR	1.4192019912079017	12.0	3198976.0	transcriptional activator of ttdABT	b3060
ttdA	1.3994905617212652	12.0	3199821.0	L-tartrate dehydratase, alpha subunit	b3061	['TARTD']
ttdB	1.3687888482850528	12.0	3201024.0	L-tartrate dehydratase, beta subunit	b3062	['TARTD']
rpsU	1.7424303952646687	12.0	3204139.0	30S ribosomal subunit protein S21	b3065
dnaG	1.526322588406571	12.0	3204465.0	DNA primase	b3066
rpoD	1.4494466055826376	12.0	3206405.0	RNA polymerase, sigma 70 (sigma D) factor	b3067
mug	1.4704221967355058	12.0	3208325.0	G/U mismatch-specific DNA glycosylase; xanthine DNA glycosylase	b3068
yqjH	1.4744968499683864	12.0	3209216.0	putative siderophore interacting protein	b3070
yqjI	1.6528362050131746	12.0	3210137.0	PadR family putative transcriptional regulator	b3071
aer	1.4736835162095299	12.0	3211264.0	fused signal transducer for aerotaxis sensory component/methyl accepting chemotaxis component	b3072
patA	1.486991763608088	12.0	3212852.0	putrescine:2-oxoglutaric acid aminotransferase, PLP-dependent	b3073	['PTRCTA']
ygjH	1.4649477646849547	12.0	3214336.0	putative tRNA binding protein; putative tRNA corner chaperone	b3074
ebgR	1.4752690463679605	12.0	3215360.0	transcriptional repressor	b3075
ebgA	1.4531762219071072	12.0	3215991.0	evolved beta-D-galactosidase, alpha subunit	b3076
ebgC	1.4215293316048265	12.0	3219456.0	evolved beta-D-galactosidase, beta subunit; cupin superfamily	b3077
ygjI	1.4504478333221231	12.0	3219592.0	putative transporter	b3078
ygjK	1.4613787283830542	12.0	3222246.0	alpha-glucosidase	b3080
fadH	1.5546605224333354	12.0	3225023.0	2,4-dienoyl-CoA reductase, NADH and FMN-linked	b3081
higA	1.4280478728886856	12.0	3227086.0	antitoxinof the HigB-HigA toxin-antitoxin system	b3082
higB	1.4938173293686443	12.0	3227648.0	mRNA interferase toxin of the HigB-HigA toxin-antitoxin system	b3083
rlmG	1.4385404615226238	12.0	3228097.0	23S rRNA m(2)G1835 methyltransferase, SAM-dependent	b3084
ygjP	1.4701960583210687	12.0	3229696.0	putative metal dependent hydrolase	b3085
ygjQ	1.534146682207413	12.0	3229898.0	DUF218 superfamily protein	b3086
ygjR	1.4712993981321845	12.0	3230669.0	putative NAD(P)-dependent dehydrogenase	b3087
alx	1.4501371742326417	12.0	3231938.0	putative membrane-bound redox modulator	b3088
ygjV	1.3786824538594737	12.0	3234551.0	Imp-YgjV family inner membrane protein	b3090
uxaA	1.4295571338668487	12.0	3235840.0	altronate hydrolase	b3091	['ALTRH']
uxaC	1.4162969300194148	12.0	3236687.0	uronate isomerase	b3092	['GUI2', 'GUI1']
exuT	1.5019331429436316	12.0	3238462.0	hexuronate transporter	b3093	['GLCURt2rpp', 'GALURt2rpp']
exuR	1.5214904985406665	12.0	3240010.0	hexuronate regulon transcriptional repressor; autorepressor	b3094
yqjA	1.3914642992307302	12.0	3241131.0	general envelope maintenance protein; DedA family inner membrane protein; putative multidrug efflux transporter	b3095
mzrA	1.6415882468367025	12.0	3241984.0	modulator of EnvZ/OmpR regulon	b3096
yqjC	1.574086057850596	12.0	3242327.0	DUF1090 family putative periplasmic protein	b3097
yqjD	1.551356242793406	12.0	3243008.0	membrane-anchored ribosome-binding protein	b3098
yqjE	1.4910677634265983	12.0	3243041.0	DUF1469 family inner membrane protein	b3099
yqjK	1.4569116397067987	12.0	3243520.0	uncharacterized protein	b3100
yqjF	1.4391696330266512	12.0	3244032.0	putative quinol oxidase subunit	b3101
yqjG	1.45136578835937	12.0	3244382.0	putative S-transferase	b3102
yhaH	1.4887773350199656	12.0	3245662.0	DUF805 family inner membrane protein	b3103
yhaI	1.4677291596596456	12.0	3246269.0	DUF805 family inner membrane protein	b3104
yhaJ	1.4549789789473717	12.0	3246676.0	LysR family putative transcriptional regulator	b3105
yhaK	1.5052658551880165	12.0	3248128.0	redox-sensitive bicupin	b3106
yhaL	1.3730434460610725	12.0	3248401.0	uncharacterized protein	b3107
yhaM	1.5405517263082797	12.0	3248699.0	putative L-serine dehydratase alpha chain	b4470
yhaO	1.3501046871207067	12.0	3250176.0	putative transporter	b3110
tdcG	1.4804284678236366	12.0	3252224.0	L-serine dehydratase 3, anaerobic	b4471	['SERD_L']
tdcF	1.3744117394998727	12.0	3253079.0	putative reactive intermediate deaminase	b3113
tdcE	1.4982652145158721	12.0	3253482.0	pyruvate formate-lyase 4/2-ketobutyrate formate-lyase	b3114	['OBTFL', 'PFL']
tdcD	1.4072058043981068	12.0	3256320.0	propionate kinase/acetate kinase C, anaerobic	b3115	['PPAKr', 'ACKr']
tdcC	1.4006666402923453	12.0	3258368.0	L-threonine/L-serine transporter	b3116	['THRt2rpp', 'SERt2rpp']
tdcB	1.4888445997101982	12.0	3258397.0	L-threonine dehydratase, catabolic	b3117	['THRD_L']
tdcA	1.530976396240936	12.0	3260416.0	tdc operon transcriptional activator	b3118
tdcR	1.580263287869457	12.0	3260928.0	L-threonine dehydratase operon activator protein	b3119
yhaB	1.649924083342788	12.0	3261212.0	uncharacterized protein	b3120
yhaC	1.5886211266671826	12.0	3262464.0	pentapetide repeats-related protein	b3121
garK	1.4886892946504613	12.0	3264512.0	glycerate kinase I	b3124	['GLYCK2']
garR	1.5733664289628495	12.0	3265225.0	tartronate semialdehyde reductase	b3125	['TRSARr']
garL	1.5456412509273385	12.0	3266560.0	alpha-dehydro-beta-deoxy-D-glucarate aldolase	b3126	['GLCRAL']
garP	1.4354911614169157	12.0	3266931.0	putative (D)-galactarate transporter	b3127	['GALCTt2rpp', 'GLCRt2rpp', 'GLYCAt2rpp']
garD	1.471626341336297	12.0	3268640.0	D-galactarate dehydrogenase	b3128	['GALCTD']
prlF	1.4816269555635797	12.0	3270656.0	antitoxin of the SohA(PrlF)-YhaV toxin-antitoxin system	b3129
yhaV	1.4406755407528122	12.0	3270695.0	toxin of the SohB(PrlF)-YhaV toxin-antitoxin system	b3130
agaR	1.455901070892952	12.0	3271214.0	transcriptional repressor of the aga regulon	b3131
kbaZ	1.484299534094832	12.0	3272704.0	tagatose 6-phosphate aldolase 1, kbaZ subunit	b3132	['TGBPA']
agaV	1.456770613679115	12.0	3273575.0	N-acetylgalactosamine-specific enzyme IIB component of PTS	b3133
agaW	1.461334583214762	12.0	3274059.0	No_gene_product	b3134
agaA	1.5161648868272681	12.0	3274752.0	No_gene_product	b3135
agaS	1.5161189268556314	12.0	3275334.0	tagatose-6-phosphate ketose/aldose isomerase	b3136
kbaY	1.524913150239417	12.0	3276800.0	tagatose 6-phosphate aldolase 1, kbaY subunit	b3137	['TGBPA']
agaC	1.5312185674905294	12.0	3278043.0	N-acetylgalactosamine-specific enzyme IIC component of PTS	b3139
agaD	1.4534324198027975	12.0	3278848.0	N-acetylgalactosamine-specific enzyme IID component of PTS	b3140
agaI	1.4741078423653178	12.0	3279628.0	galactosamine-6-phosphate isomerase	b3141
yraI	1.440036508749202	12.0	3281448.0	putative periplasmic pilin chaperone	b3143
yraJ	1.3983287903625639	12.0	3282172.0	putative outer membrane protein	b3144
yraK	1.4079254525194362	12.0	3284992.0	putative fimbrial-like adhesin protein	b3145
rsmI	1.4806568853257311	12.0	3285833.0	16S rRNA C1402 2'-O-ribose methyltransferase, SAM-dependent	b3146
lpoA	1.4617532702646245	12.0	3286758.0	OM lipoprotein stimulator of MrcA transpeptidase	b3147
yraN	1.4777103069508364	12.0	3289088.0	UPF0102 family protein	b3148
diaA	1.454031372246675	12.0	3289167.0	DnaA initiator-associating factor for replication initiation	b3149
yraP	1.4957522785846826	12.0	3289767.0	outer membrane lipoprotein	b3150
yraR	1.462230724616442	12.0	3291569.0	putative nucleoside-diphosphate-sugar epimerase	b3152
yhbO	1.3885600392106003	12.0	3292332.0	stress-resistance protein	b3153
yhbP	1.5541077159115626	12.0	3293184.0	UPF0306 family protein	b3154
yhbQ	1.4250475081824123	12.0	3293324.0	GIY-YIG nuclease superfamily protein	b3155
yhbS	1.4413669479874134	12.0	3293613.0	GNAT family putative N-acetyltransferase	b3156
yhbT	1.3994739550908886	12.0	3294110.0	SCP-2 sterol transfer family protein	b3157
yhbU	1.3821278294628936	12.0	3295232.0	U32 peptidase family protein	b3158
yhbV	1.4859798764494088	12.0	3295847.0	U32 peptidase family protein	b3159
yhbW	1.4094988242948536	12.0	3297280.0	putative luciferase-like monooxygenase	b3160
mtr	1.489477890133997	12.0	3297931.0	tryptophan transporter of high affinity	b3161	['TRPt2rpp', 'INDOLEt2rpp']
deaD	1.3652805341093839	12.0	3299329.0	ATP-dependent RNA helicase	b3162
yrbN	1.3870349738784837	12.0	3301248.0	uncharacterized protein	b4685
nlpI	1.422225601643357	12.0	3301398.0	lipoprotein involved in osmotic sensitivity and filamentation	b3163
pnp	1.492052747387047	12.0	3302391.0	polynucleotide phosphorylase/polyadenylase	b3164
rpsO	1.5687582547869239	12.0	3304960.0	30S ribosomal subunit protein S15	b3165
truB	1.5012630043570188	12.0	3305472.0	tRNA pseudouridine synthase B: tRNA pseudouridine(55) synthase and putative tmRNA pseudouridine(342) synthase	b3166
rbfA	1.66982593185831	12.0	3306135.0	30s ribosome binding factor	b3167
infB	1.500251412679115	12.0	3306700.0	translation initiation factor IF-2	b3168
nusA	1.5126920683227716	12.0	3309568.0	transcription termination/antitermination L factor	b3169
argG	1.5080937727261736	12.0	3311995.0	argininosuccinate synthetase	b3172	['ARGSS']
yhbX	1.4630301645422585	12.0	3313346.0	putative EptAB family phosphoethanolamine transferase, inner membrane protein	b3173
secG	1.726495909525421	12.0	3315712.0	preprotein translocase membrane subunit	b3175
glmM	1.4207417612904123	12.0	3316091.0	phosphoglucosamine mutase	b3176	['PGAMT']
folP	1.5089983793064807	12.0	3317760.0	7,8-dihydropteroate synthase	b3177	['DHPS2']
ftsH	1.4746518875915862	12.0	3318359.0	protease, ATP-dependent zinc-metallo	b3178
rlmE	1.4420134994634064	12.0	3320393.0	23S rRNA U2552 2'-O-ribose methyltransferase, SAM-dependent	b3179
yhbY	1.4066100614012602	12.0	3321344.0	RNA binding protein associated with pre-50S ribosomal subunits	b3180
greA	1.4908551242863362	12.0	3321856.0	transcript cleavage factor	b3181
dacB	1.3640305420007375	12.0	3322321.0	D-alanyl-D-alanine carboxypeptidase	b3182	['MDDEP3pp', 'MDDCP4pp', 'MDDCP2pp', 'MDDCP3pp', 'MDDEP2pp', 'MDDCP5pp', 'MDDEP4pp', 'MDDEP1pp', 'MDDCP1pp']
obgE	1.4486621996553624	12.0	3323940.0	GTPase involved in cell partioning and DNA repair	b3183
yhbE	1.4232546497900789	12.0	3325952.0	EamA family inner membrane putative transporter	b3184
rpmA	1.6622263781125761	12.0	3326464.0	50S ribosomal subunit protein L27	b3185
rplU	1.7379911732847	12.0	3326498.0	50S ribosomal subunit protein L21	b3186
ispB	1.4907210333859464	12.0	3328000.0	octaprenyl diphosphate synthase	b3187	['OCTDPS']
sfsB	1.4514752074750972	12.0	3328512.0	malPQ operon transcriptional activator	b3188
murA	1.4537931359438245	12.0	3328593.0	UDP-N-acetylglucosamine 1-carboxyvinyltransferase	b3189	['UAGCVT']
ibaG	1.465459717089601	12.0	3330048.0	acid stress protein; putative BolA family transcriptional regulator	b3190
mlaB	1.3691265242656652	12.0	3330560.0	ABC transporter maintaining OM lipid asymmetry, cytoplasmic STAS component	b3191
mlaC	1.4222682786122427	12.0	3330614.0	ABC transporter maintaining OM lipid asymmetry, periplasmic binding protein	b3192
mlaD	1.4185903527364971	12.0	3331268.0	OM lipid asymmetry maintenance protein; membrane-anchored ABC family periplasmic binding protein	b3193
mlaE	1.4492373455010352	12.0	3332096.0	ABC transporter maintaining OM lipid asymmetry, inner membrane permease protein	b3194
mlaF	1.423262522562998	12.0	3332614.0	ABC transporter maintaining OM lipid asymmetry, ATP-binding protein	b3195
yrbG	1.4734339776802092	12.0	3334144.0	putative calcium/sodium:proton antiporter	b3196	['CAt6pp']
kdsD	1.4625141373304393	12.0	3334624.0	D-arabinose 5-phosphate isomerase	b3197	['A5PISO']
kdsC	1.4543078184734204	12.0	3336192.0	3-deoxy-D-manno-octulosonate 8-phosphate phosphatase	b3198	['KDOPP']
lptC	1.4958007145899477	12.0	3336194.0	periplasmic membrane-anchored LPS-binding protein; LPS export protein	b3199	['ECA4COLIPAabctex', 'CLIPAabctex', 'O16A4COLIPAabctex', 'ACOLIPAabctex', 'ENLIPAabctex', 'LIPAabctex', 'COLIPAabctex', 'K2L4Aabctex', 'COLIPAPabctex']
lptA	1.428745908901251	12.0	3336738.0	lipopolysaccharide export ABC transporter periplasmic binding protein; Lipid A binding protein; LPS export and assembly protein	b3200	['ECA4COLIPAabctex', 'CLIPAabctex', 'O16A4COLIPAabctex', 'ACOLIPAabctex', 'ENLIPAabctex', 'LIPAabctex', 'COLIPAabctex', 'K2L4Aabctex', 'COLIPAPabctex']
lptB	1.4682094844437397	12.0	3337302.0	lipopolysaccharide export ABC transporter ATPase	b3201	['ECA4COLIPAabctex', 'CLIPAabctex', 'O16A4COLIPAabctex', 'ACOLIPAabctex', 'ENLIPAabctex', 'LIPAabctex', 'COLIPAabctex', 'K2L4Aabctex', 'COLIPAPabctex']
rpoN	1.4878062201912583	12.0	3338075.0	RNA polymerase, sigma 54 (sigma N) factor	b3202
hpf	1.4177799973092828	12.0	3339776.0	ribosome hibernation promoting factor HPF; stabilizes 100S dimers	b3203
ptsN	1.4446763928962714	12.0	3340288.0	sugar-specific enzyme IIA component of PTS	b3204
yhbJ	1.5309220189043913	12.0	3340473.0	adaptor protein for GlmZ/GlmY sRNA decay, glucosamine-6-phosphate-regulated; NTPase	b3205
npr	1.5287093075472524	12.0	3341324.0	phosphohistidinoprotein-hexose phosphotransferase component of N-regulated PTS system (Npr)	b3206
yrbL	1.4859531008332798	12.0	3342336.0	Mg(2+)-starvation-stimulated protein	b3207
mtgA	1.4127909691719258	12.0	3342439.0	biosynthetic peptidoglycan transglycosylase	b3208
arcB	1.4922875808678986	12.0	3344047.0	aerobic respiration control sensor histidine protein kinase, cognate to two-component response regulators ArcA and RssB	b3210
yhcC	1.37316562410884	12.0	3346479.0	putative Fe-S oxidoreductase, Radical SAM superfamily protein	b3211
gltD	1.5473149559915362	12.0	3352556.0	glutamate synthase, 4Fe-4S protein, small subunit	b3213	['GLUSy']
gltF	1.4727463157545782	12.0	3354624.0	periplasmic protein	b3214
yhcA	1.544661665074349	12.0	3355470.0	putative periplasmic chaperone protein	b3215
yhcD	1.51596331812767	12.0	3356165.0	putative outer membrane fimbrial subunit usher protein	b3216
rplM	1.4674947131131533	13.0	3371581.0	50S ribosomal subunit protein L13	b3231
rplQ	1.3591675873382547	14.0	3432974.0	50S ribosomal subunit protein L17	b3294
rpsK	1.3763575256067597	14.0	3435067.0	30S ribosomal subunit protein S11	b3297
rpsM	1.432405879988157	14.0	3435473.0	30S ribosomal subunit protein S13	b3298
rpmD	1.3245891231796585	14.0	3438080.0	50S ribosomal subunit protein L30	b3302
rpsN	1.5503168631039572	14.0	3440128.0	30S ribosomal subunit protein S14	b3307
rplX	1.4376293490440029	14.0	3440811.0	50S ribosomal subunit protein L24	b3309
rpmC	1.5681931680588337	14.0	3441926.0	50S ribosomal subunit protein L29	b3312
rpsS	1.3891971293765872	14.0	3443712.0	30S ribosomal subunit protein S19	b3316
rplC	1.3689354689371427	14.0	3445655.0	50S ribosomal subunit protein L3	b3320
rpsJ	1.5182139171492859	14.0	3446317.0	30S ribosomal subunit protein S10	b3321
tufA	1.9140299402259178	15.0	3463503.0	translation elongation factor EF-Tu 1	b3339
metE	1.441411114869971	16.0	4006412.0	5-methyltetrahydropteroyltriglutamate- homocysteine S-methyltransferase	b3829	['METS']
tufB	1.8644825713843025	17.0	4165871.0	translation elongation factor EF-Tu 2	b3980
rplJ	1.47565156982629	17.0	4169923.0	50S ribosomal subunit protein L10	b3985
rplL	1.6182110456136896	17.0	4170487.0	50S ribosomal subunit protein L7/L12	b3986
rpsR	1.402347776179206	18.0	4415655.0	30S ribosomal subunit protein S18	b4202
