# Supplementary material for: The genetic basis for adaptation of model-designed syntrophic co-cultures
Source: PLoS Comput Biol. 2019 Mar 1;15(3):e1006213. doi: 10.1371/journal.pcbi.1006213 (PMC6415869; doi:10.1371/journal.pcbi.1006213)
Supplement: S4 Data — Genes with read coverage meeting the duplication criteria. Separate spreadsheets are provided for all samples using the mutant pair, ale number, flask number, isolate number, and replicate number to identify each sample. (ZIP) [file pcbi.1006213.s004.zip › S4_Data/hisD_gltB_8_17_30_1_genes.csv]

	Multiplicity	Group Number	Start Position	Product	Gene	iJO1366 Reactions
thrL	1.337460696003354	0.0	189.0	thr operon leader peptide	b0001
hokC	1.7102759905137648	1.0	16896.0	toxic membrane protein, small	b4412
mokC	1.6807929057524515	1.0	16896.0	regulatory protein for HokC, overlaps CDS of hokC	b0018
nhaR	1.542378150308947	1.0	18714.0	transcriptional activator of nhaA	b0020
rpsT	1.4177134250997896	1.0	20992.0	30S ribosomal subunit protein S20	b0023
yabP	1.6711975271727697	2.0	58473.0	No_gene_product	b4659
sgrT	1.5025447568071153	3.0	73874.0	inhibitor of glucose uptake	b4662
yadC	2.04981464426421	4.0	146201.0	putative fimbrial-like adhesin protein	b0135
yadK	2.153427672632637	4.0	147489.0	putative fimbrial-like adhesin protein	b0136
yadL	1.653260030979414	4.0	148112.0	putative fimbrial-like adhesin protein	b0137
yadM	1.901505266999351	4.0	148729.0	putative fimbrial-like adhesin protein	b0138
htrE	1.7751216082888543	4.0	149315.0	putative outer membrane usher protein	b0139
yadV	1.789775691941947	4.0	151947.0	putative periplasmic pilin chaperone	b0140
yadN	1.7674588775006668	4.0	152785.0	putative fimbrial-like adhesin protein	b0141
yaeH	1.494714597044908	5.0	180224.0	UPF0325 family protein	b0163
yaeP	1.4695112399602204	6.0	210432.0	UPF0253 family protein	b4406
gloB	1.8462885293658573	7.0	230513.0	hydroxyacylglutathione hydrolase	b0212	['GLYOX']
yafT	1.8036432178176758	7.0	233821.0	lipoprotein	b0217
ykfM	2.2262564911612315	7.0	234743.0	lethality reduction protein, putative inner membrane protein	b4586
yafU	1.7524947061539675	7.0	235520.0	No_gene_product	b0218
yafQ	1.7755386951546752	8.0	242688.0	mRNA interferase toxin of toxin-antitoxin pair YafQ/DinJ	b0225
dinJ	1.969001836463746	8.0	242728.0	antitoxin of YafQ-DinJ toxin-antitoxin system	b0226
yafN	1.6600531856265694	9.0	248491.0	antitoxin of the YafO-YafN toxin-antitoxin system	b0232
yafO	1.4787369157456154	9.0	248787.0	mRNA interferase toxin of the YafO-YafN toxin-antitoxin system	b0233
ykfN	1.868554373455971	10.0	258860.0	No_gene_product	b4626
ykfI	1.4085406008632548	10.0	259038.0	CP4-6 prophage; toxin of the YkfI-YafW toxin-antitoxin system	b0245
insX	1.4816774842652471	11.0	275968.0	No_gene_product	b4505
ykgS	2.109636442668256	12.0	286208.0	No_gene_product	b4688
yagK	1.8566992225019034	12.0	288032.0	CP4-6 prophage; conserved protein	b0277
yagL	2.2068689912001758	12.0	288930.0	CP4-6 prophage; DNA-binding protein	b0278
yagM	2.4168083967898526	12.0	289655.0	CP4-6 prophage; uncharacterized protein	b0279
yagN	1.684226684671972	12.0	290849.0	CP4-6 prophage; uncharacterized protein	b0280
intF	1.5354561184009548	12.0	291406.0	CP4-6 prophage; putative phage integrase	b0281
ecpA	1.4066882676790464	13.0	305794.0	ECP pilin	b0293
ecpR	2.034791600697667	13.0	306456.0	putative transcriptional regulator for the ecp operon	b0294
ykgL	2.040160169808243	13.0	307822.0	uncharacterized protein	b0295
ykgO	1.5916651459247606	13.0	308224.0	RpmJ-like protein	b4506
ykgM	1.6087429006985952	13.0	308224.0	50S ribosomal protein L31 type B; alternative zinc-limitation L31 protein	b0296
ykgR	2.897008556557597	13.0	308851.0	uncharacterized protein	b4671
ykgP	2.423595676839551	13.0	309426.0	No_gene_product	b4630
ykgA	1.6823716800139084	13.0	312196.0	No_gene_product	b0300
ykgQ	2.2635885672684966	13.0	313149.0	No_gene_product	b4631
rclB	2.5719725963113067	13.0	314041.0	reactive chlorine species (RCS) stress resistance periplasmic protein	b0303
ykgH	2.0730385660801374	14.0	320406.0	putative inner membrane protein	b0310
yahL	2.1084564774839976	15.0	339968.0	uncharacterized protein	b0326
yahM	1.4471527645159263	15.0	341114.0	uncharacterized protein	b0327
yahO	1.6287807384534205	15.0	342194.0	periplasmic protein, function unknown, YhcN family	b0329
yaiV	1.786652918816196	16.0	389961.0	putative transcriptional regulator	b0375
psiF	1.4746777235746518	17.0	398848.0	PsiF family protein	b0384
yajD	1.5019658530287268	18.0	426060.0	HNH nuclease family protein	b0410
yajI	1.4176503044465119	18.0	428032.0	putative lipoprotein	b0412
cyoD	1.3746999972385938	19.0	443392.0	cytochrome o ubiquinol oxidase subunit IV	b0429	['CYTBO3_4pp']
hha	1.6106971114781037	20.0	475648.0	modulator of gene expression, with H-NS	b0460
tomB	2.04499792311194	20.0	475789.0	Hha toxicity attenuator; conjugation-related protein	b0461
acrR	1.6320661391012568	20.0	481280.0	transcriptional repressor	b0464
ybbC	1.9751245152689596	21.0	523036.0	putative immunity protein	b0498
ybbD	2.4028680569667835	21.0	524288.0	No_gene_product	b0501
ylbI	1.3627934423486734	21.0	524955.0	No_gene_product	b4632
sfmA	1.9182049548511084	22.0	553667.0	FimA homolog, function unknown	b0530
sfmC	1.740934910206398	22.0	555008.0	putative periplasmic pilus chaperone	b0531
sfmZ	2.04413027590796	22.0	559303.0	response regulator family protein	b0535
emrE	2.2293532352244076	23.0	563770.0	DLP12 prophage; multidrug resistance protein	b0543
ybcK	2.44111048373903	23.0	565248.0	DLP12 prophage; putative recombinase	b0544
ybcL	1.8654985485595263	23.0	566348.0	inactive polymorphonuclear leukocyte migration suppressor; DLP12 prophage; UPF0098 family secreted protein	b0545
ybcM	2.4222427089056873	23.0	567296.0	DLP12 prophage; putative DNA-binding transcriptional regulator	b0546
ylcH	1.4971132772392945	23.0	567823.0	uncharacterized protein, DLP12 prophage	b4588
ybcN	1.469361044317272	23.0	567921.0	DLP12 prophage; uncharacterized protein	b0547
ylcG	1.569677750880817	23.0	569185.0	uncharacterized protein, DLP12 prophage	b4509
quuD	1.906015564311788	23.0	569411.0	DLP12 prophage; putative antitermination protein	b0551
essD	1.6934329175105227	23.0	572928.0	DLP12 prophage; putative phage lysis protein	b0554
rrrD	1.5807661268469342	23.0	573440.0	DLP12 prophage; putative lysozyme	b0555
borD	1.5562403794898558	23.0	574055.0	DLP12 prophage; putative lipoprotein	b0557
ybcV	2.3386942653220544	23.0	574639.0	DLP12 prophage; uncharacterized protein	b0558
ybcW	2.2369140304833244	23.0	575488.0	DLP12 prophage; uncharacterized protein	b0559
ylcI	1.5227623527803877	23.0	575706.0	DUF3950 family protein, DLP12 prophage	b4589
ybcY	1.5928892464419646	23.0	577607.0	No_gene_product	b0562
tfaX	1.82132197119052	23.0	578560.0	No_gene_product	b0563
appY	2.556269788169356	23.0	579584.0	global transcriptional activator; DLP12 prophage	b0564
ompT	1.6477668757467703	23.0	580135.0	DLP12 prophage; outer membrane protease VII; outer membrane protein 3b	b0565
ybdO	2.125341472709482	24.0	632832.0	putative DNA-binding transcriptional regulator	b0603
cspE	1.6968882685814222	25.0	652800.0	constitutive cold shock family transcription antitermination protein; negative regulator of cspA transcription; RNA melting protein; ssDNA-binding protein	b0623
tatE	1.5665703795914254	25.0	654402.0	TatABCE protein translocation system subunit	b0627
ybeU	1.6566105670717384	26.0	674963.0	DUF1266 family protein	b0648
uof	1.6808792818717666	27.0	706094.0	ryhB-regulated fur leader peptide	b4637
ybfP	1.7724505544211813	28.0	710867.0	lipoprotein	b0689
ybfG	1.4537575149059072	28.0	711402.0	No_gene_product	b0691
ybfI	1.7218733880987114	28.0	712192.0	No_gene_product	b4636
ybfK	1.694134233758846	28.0	716288.0	uncharacterized protein	b4590
kdpF	1.3691717585306302	29.0	724187.0	potassium ion accessory transporter subunit	b4513	['Kabcpp']
ybfA	1.4197256263277371	29.0	724589.0	DUF2517 family protein	b0699
ybfB	3.1443067255189208	29.0	729231.0	putative membrane protein	b0702
ybfC	2.050105465888779	29.0	731136.0	putative secreted protein	b0704
ybfQ	2.151035985489913	29.0	731900.0	No_gene_product	b4514
ybfL	1.803017286957503	29.0	733184.0	No_gene_product	b0705
ybfD	1.8800591544946168	29.0	733547.0	H repeat-associated putative transposase	b0706
ybgD	1.6582329472324244	30.0	747684.0	putative fimbrial-like adhesin protein	b0719
cydX	1.4515419797702114	31.0	769651.0	cytochrome d (bd-I) ubiquinol oxidase subunit X	b4515
ybgC	1.3404590840505954	31.0	770207.0	acyl-CoA thioester hydrolase	b0736	['DHNCOAT']
ybgS	1.4943122183418358	32.0	780392.0	putative periplasmic protein	b0753
ybhM	1.5955696211512183	33.0	816248.0	BAX Inhibitor-1 family inner membrane protein	b0787
ybiI	1.4596729931590364	34.0	833645.0	DksA-type zinc finger protein	b0803
yliE	1.5217164776160894	35.0	868434.0	putative membrane-anchored cyclic-di-GMP phosphodiesterase	b0833
bssR	1.4660245717458311	35.0	873703.0	repressor of biofilm formation by indole transport regulation	b0836
clpS	1.5065456852568184	36.0	918528.0	regulatory protein for ClpA substrate specificity	b0881
infA	1.4041791361795974	36.0	921680.0	translation initiation factor IF-1	b0884
ycaK	1.6698445203971954	37.0	945123.0	putative NAD(P)H-dependent oxidoreductase	b0901
ycaP	1.4369544575003161	37.0	952320.0	UPF0702 family putative inner membrane protein	b0906
ycbK	1.3954498424892665	38.0	978944.0	M15A protease-related family periplasmic protein	b0926
elfA	1.7601090535564363	39.0	993323.0	laminin-binding fimbrin subunit	b0938
rmf	1.5685650571527678	40.0	1011200.0	ribosome modulation factor	b0953
matP	1.4423283273995546	40.0	1013940.0	Ter macrodomain organizer matS-binding protein	b0956
cspH	1.6790311383539072	41.0	1046528.0	stress protein, member of the CspA-family	b0989
cspG	1.4053228952642938	41.0	1047040.0	cold shock protein homolog, cold-inducible	b0990
ymcE	1.5158323945429524	41.0	1047302.0	cold shock gene	b0991
yccE	2.4556017536038253	42.0	1059491.0	uncharacterized protein	b1001
ycdT	1.8046192900374993	43.0	1089536.0	diguanylate cyclase, membrane-anchored	b1025
ymdE	1.9200082956401374	43.0	1090960.0	No_gene_product	b1028
csgD	1.7961407137298189	44.0	1098001.0	csgBAC operon transcriptional regulator	b1040
csgC	2.30090898733948	44.0	1100416.0	curli assembly protein	b1043
yceO	1.4660909258542951	45.0	1114762.0	uncharacterized protein	b1058
bssS	1.505628081571878	45.0	1116160.0	biofilm regulator	b1060
yceQ	1.4579418137196847	46.0	1140224.0	uncharacterized protein	b1085
yceD	1.6180789423569648	46.0	1142249.0	DUF177 family protein	b1088
rpmF	1.3595233622241567	46.0	1142822.0	50S ribosomal subunit protein L32	b1089
bhsA	1.593838780184205	47.0	1164528.0	biofilm, cell surface and signaling protein	b1112
ycfZ	1.6027739851909675	48.0	1175934.0	inner membrane protein	b1121
ymfA	1.4236062562378797	48.0	1176719.0	DUF3592 family inner membrane protein	b1122
ymfD	2.187626384002772	49.0	1192322.0	e14 prophage; putative SAM-dependent methyltransferase	b1137
ymfE	2.44968156465402	49.0	1192988.0	e14 prophage; putative inner membrane protein	b1138
lit	2.0667149807551755	49.0	1194150.0	T4 phage exclusion protein; cell death peptidase, e14 prophage	b1139
intE	1.6869273209323885	49.0	1196032.0	e14 prophage; putative integrase	b1140
xisE	1.655617740843013	49.0	1196242.0	e14 prophage; putative excisionase	b1141
ymfI	1.7021870033991156	49.0	1196952.0	e14 prophage; uncharacterized protein	b1143
ymfJ	1.7985297656103922	49.0	1197231.0	e14 prophage; uncharacterized protein	b1144
cohE	1.7570167068054106	49.0	1198080.0	e14 prophage; repressor protein phage e14	b1145
croE	1.6747004680778899	49.0	1198592.0	e14 prophage; putative DNA-binding transcriptional regulator	b1146
tfaP	1.5923657331471623	50.0	1203587.0	e14 prophage; uncharacterized protein	b1155
tfaE	1.4732976354858656	50.0	1204224.0	e14 prophage; putative tail fiber assembly protein	b1156
stfE	1.4981829498620989	50.0	1204574.0	No_gene_product	b1157
mcrA	2.1111542583753615	50.0	1206272.0	putative 5-methylcytosine/5-hydroxymethylcytosine-specific restriction nuclease; 5-methylcytosine DNA binding protein	b1159
icdC	2.1674087292707074	50.0	1206868.0	No_gene_product	b4519
iraM	2.5491825384127154	50.0	1207296.0	RpoS stabilzer during Mg starvation, anti-RssB factor	b1160
ycgX	2.0542688836841845	50.0	1208320.0	DUF1398 family protein	b1161
ycgZ	1.9062527922204469	50.0	1211392.0	RcsB connector protein for regulation of biofilm and acid-resistance	b1164
ymgA	2.0800571162849533	50.0	1211523.0	RcsB connector protein for regulation of biofilm	b1165
ariR	2.5474064518771984	50.0	1211904.0	RcsB connector protein for regulation of biofilm and acid-resistance	b1166
ymgC	2.7538956469470683	50.0	1212416.0	Blue light, low temperature and stress induced protein	b1167
ycgG	1.6112127957640643	50.0	1212783.0	putative membrane-anchored cyclic-di-GMP phosphodiesterase	b1168
ymgF	1.7880848601198045	50.0	1214464.0	inner membrane division septum protein	b4520
ymgI	2.498870320734589	50.0	1218560.0	uncharacterized protein	b4593
ymgJ	2.4044446822152348	50.0	1218719.0	uncharacterized protein	b4594
minE	1.5126155866447597	50.0	1219734.0	cell division topological specificity factor	b1174
ycgJ	1.6849478197180736	50.0	1222055.0	uncharacterized protein	b1177
pliG	1.7032376402380813	50.0	1222656.0	periplasmic inhibitor of g-type lysozyme	b1178
hlyE	1.7113910656651594	50.0	1224938.0	hemolysin E	b1182
ycgY	1.455358848040538	51.0	1240615.0	uncharacterized protein	b1196
ldrA	1.772814204752005	52.0	1264640.0	toxic polypeptide, small	b4419
ldrC	1.9765525999435898	52.0	1265693.0	toxic polypeptide, small	b4423
chaB	1.3265350358048806	52.0	1267712.0	cation transport regulator	b1217
tdk	1.6558752598837478	53.0	1288982.0	thymidine kinase/deoxyuridine kinase	b1238	['TMDK1', 'DURIK1']
yciI	1.3724879480759662	54.0	1305088.0	putative DGPF domain-containing enzyme	b1251
yciB	1.3351600895062772	54.0	1306624.0	IspA family inner membrane protein	b1254
yciE	1.7347375054514054	54.0	1308974.0	putative rubrerythrin/ferritin-like metal-binding protein	b1257
yciF	1.6087416314031273	54.0	1309526.0	putative rubrerythrin/ferritin-like metal-binding protein	b1258
yciG	1.5961856590935426	54.0	1310208.0	KGG family protein	b1259
trpL	1.3171904874074871	55.0	1317294.0	trp operon leader peptide	b1265
yciN	1.5942137106674767	56.0	1324673.0	DUF2498 protein YciN	b1273
ymiA	1.7467877694169327	56.0	1329380.0	uncharacterized protein	b4522
yciX	1.4802270972553557	56.0	1329664.0	uncharacterized protein	b4523
osmB	1.5019953709535	57.0	1337366.0	osmotically and stress inducible lipoprotein	b1283
yciZ	1.4491891252323168	57.0	1338692.0	uncharacterized protein	b4596
ymjA	1.3501997168177549	58.0	1351680.0	DUF2543 family protein	b1295
ymjC	1.3792284637822472	59.0	1384981.0	No_gene_product	b4525
ymjD	1.365780201041082	59.0	1385124.0	No_gene_product	b4673
ynaI	1.4448163074799296	59.0	1389147.0	mechanosensitive channel protein, very small conductance	b1330
ynaJ	1.6205610982646457	59.0	1391621.0	DUF2534 family putative inner membrane protein	b1332
ydaQ	1.7428130524590426	60.0	1407493.0	Rac prophage; conserved protein	b1346
rcbA	1.945620249782763	60.0	1407787.0
ralR	1.915520363412335	60.0	1408000.0	Rac prophage; restriction alleviation protein	b1348
racC	1.7772793458381846	60.0	1411744.0	Rac prophage; uncharacterized protein	b1351
ydaE	2.088086744701118	60.0	1412096.0	conserved protein, Rac prophage	b4526
kilR	2.0033425940323903	60.0	1412264.0	killing protein, Rac prophage; FtsZ inhibitor protein	b1352
sieB	1.9527422827153724	60.0	1413120.0	phage superinfection exclusion protein, Rac prophage	b1353
racR	1.5708649094625324	60.0	1414021.0	Rac prophage; putative DNA-binding transcriptional regulator	b1356
ydaS	1.9866613254610488	60.0	1414656.0	Rac prophage; putative DNA-binding transcriptional regulator	b1357
trkG	2.1650265439525342	61.0	1418038.0	Rac prophage; potassium transporter subunit	b1363	['Kt2pp']
ynaK	1.6120072747822851	61.0	1419776.0	Rac prophage; conserved protein	b1365
tfaR	1.9071658061590047	61.0	1426667.0	Rac prophage; putative tail fiber assembly protein	b1373
pinR	1.9881671540317047	61.0	1427456.0	Rac prophage; putative site-specific recombinase	b1374
ynaE	3.0709509511708806	61.0	1428480.0	cold shock protein, Rac prophage	b1375
ttcC	1.5289340666265265	61.0	1429248.0	No_gene_product	b4638
ynbE	1.5019731152625058	62.0	1439943.0	lipoprotein	b1382
ynbG	2.83144177014936	63.0	1459456.0	uncharacterized protein	b4674
ydcH	1.7916874685018989	64.0	1492992.0	DUF465 family protein	b1426
ydcL	1.390016909630069	64.0	1497088.0	lipoprotein	b1431
hicB	1.742243082380938	65.0	1503764.0	antitoxin for the HicAB toxin-antitoxin system	b1438
yncL	1.660050806345167	66.0	1511424.0	stress-induced small inner membrane enterobacterial protein	b4598
ydcX	1.6117324416753733	66.0	1511645.0	DUF2566 family protein	b1445
mcbR	1.5476746234827912	66.0	1514518.0	colanic acid and biofilm gene transcriptional regulator, MqsR-controlled	b1450
yncG	1.5880885625453158	66.0	1520503.0	glutathione S-transferase homolog	b1454
yncH	3.021299725361811	66.0	1521196.0	IPR020099 family protein	b1455
ydcD	2.445494113904727	66.0	1524178.0	putative immunity protein for RhsE	b1457
yncI	1.9736074759622986	66.0	1525760.0	No_gene_product	b1459
ydcC	1.9519898836633223	66.0	1526072.0	H repeat-associated putative transposase	b1460
pptA	1.6540451950501731	66.0	1527308.0	4-oxalocrotonate tautomerase	b1461
yddK	2.737802549626977	67.0	1538640.0	No_gene_product	b1471
yddL	1.9124518594881268	67.0	1540096.0	No_gene_product	b1472
yddM	1.416257286667106	67.0	1546752.0	putative DNA-binding transcriptional regulator	b1477
sra	1.5335664484098854	67.0	1550082.0	stationary-phase-induced ribosome-associated protein	b1480
bdm	1.7636428680406848	67.0	1550336.0	biofilm-dependent modulation protein	b1481
yddB	1.4166994415956056	68.0	1569503.0	putative TonB-dependent outer membrane receptor	b1495
ydeM	1.818200790519269	68.0	1574912.0	putative YdeN-specific sulfatase-maturating enzyme	b1497
ydeN	1.5537988381038228	68.0	1575098.0	putative Ser-type periplasmic non-aryl sulfatase	b1498
ydeO	1.8277557299185951	68.0	1577182.0	UV-inducible global regulator, EvgA-, GadE-dependent	b1499
safA	2.1869893211770326	68.0	1578018.0	two-component system connector membrane protein, EvgSA to PhoQP	b1500
ydeQ	1.4417800004445787	68.0	1581076.0	putative fimbrial-like adhesin protein	b1502
ydeR	1.5397186494336281	68.0	1582049.0	putative fimbrial-like adhesin protein	b1503
ydeT	1.5939631938598966	68.0	1583109.0	No_gene_product	b1505
yneL	1.8329196297640622	68.0	1584640.0	No_gene_product	b1506
yneK	1.689461513095342	69.0	1610019.0	uncharacterized protein	b1527
marB	1.552743292129302	69.0	1614336.0	periplasmic mar operon regulator	b1532
yneM	1.6775385246506502	69.0	1616902.0	inner membrane-associated protein	b4599
ydfK	3.3608943313222355	70.0	1627328.0	cold shock protein, function unknown, Qin prophage	b1544
pinQ	2.010343119525548	70.0	1628160.0	Qin prophage; putative site-specific recombinase	b1545
tfaQ	1.8232695105296768	70.0	1628566.0	Qin prophage; putative tail fibre assembly protein	b1546
ynfO	1.5953103763722016	70.0	1631232.0	uncharacterized protein, Qin prophage	b4533
ydfO	2.3396473672442997	70.0	1631303.0	Qin prophage; uncharacterized protein	b1549
gnsB	2.624235150076701	70.0	1631865.0	Qin prophage; multicopy suppressor of secG(Cs) and fabA6(Ts)	b1550
ynfN	2.0214726193858223	70.0	1632256.0	Qin prophage; cold shock-induced protein	b1551
cspI	2.113002414928512	70.0	1632768.0	Qin prophage; cold shock protein	b1552
rzpQ	1.4410441738121533	70.0	1633286.0	Rz-like protein, Qin prophage	b1553
rzoQ	1.488247346954852	70.0	1633336.0	putative Rz1-like lipoprotein, Qin prophage	b4689
essQ	1.7212060049527125	70.0	1634816.0	Qin prophage; putative S lysis protein	b1556
cspB	2.9092309095693594	70.0	1635595.0	Qin prophage; cold shock protein	b1557
cspF	1.3165214111365444	70.0	1636111.0	Qin prophage; cold shock protein	b1558
rem	1.35869023086055	70.0	1638912.0	Qin prophage; uncharacterized protein	b1561
hokD	1.475066618915833	70.0	1639424.0	Qin prophage; small toxic polypeptide	b1562
relB	1.8759425180657923	70.0	1639936.0	antitoxin of the RelE-RelB toxin-antitoxin syste; transcriptional repressor	b1564
ydfV	1.5929779772208295	70.0	1640448.0	Qin prophage; uncharacterized protein	b1565
flxA	1.4550117730453769	70.0	1640960.0	Qin prophage; uncharacterized protein	b1566
intK	1.3619549689872963	70.0	1641472.0	No_gene_product	b1567
ydfX	1.4202785183785112	70.0	1641614.0	No_gene_product	b1568
dicC	1.5122954845895666	70.0	1641984.0	Qin prophage; DNA-binding transcriptional regulator for DicB	b1569
dicA	2.261443151977613	70.0	1642496.0	Qin prophage; putative regulator for DicB	b1570
ydfA	1.751067654079705	70.0	1642764.0	Qin prophage; uncharacterized protein	b1571
ydfB	1.461398460217346	70.0	1643008.0	Qin prophage; uncharacterized protein	b1572
dicB	2.1148406648676263	70.0	1644032.0	Qin prophage; cell division inhibition protein	b1575
ydfD	1.7549508243495893	70.0	1644050.0	Qin prophage; uncharacterized protein	b1576
intQ	1.504666237521756	70.0	1646592.0	No_gene_product	b1579
ynfC	1.5210920685086606	71.0	1651003.0	UPF0257 family lipoprotein	b1585
ynfD	1.4860308643837414	71.0	1651821.0	DUF1161 family periplasmic protein	b1586
folM	1.3419886363446907	72.0	1675264.0	dihydromonapterin reductase, NADPH-dependent; dihydrofolate reductase isozyme	b1606	['DHMPTR', 'DHFR']
blr	1.735225788432325	73.0	1698816.0	beta-lactam resistance membrane protein; divisome-associated protein	b4409
cnu	1.6975781544421928	73.0	1699328.0	nucleoid-associated oriC-binding protein; H-NS and StpA stabilizing factor	b1625
slyA	1.5081601234574828	74.0	1714646.0	global transcriptional regulator	b1642
ribC	1.4334655455567955	75.0	1736857.0	riboflavin synthase, alpha subunit	b1662	['RBFSa']
ydhZ	1.4426135134257336	76.0	1749188.0	uncharacterized protein	b1675
lpp	1.4490751357400886	76.0	1751677.0	murein lipoprotein	b1677	['ALPATE160pp', 'ALPATG160pp']
ydiL	1.5471800759106342	77.0	1764871.0	putative HTH domain DNA-binding protein	b1689
ydiE	1.5784997466472641	78.0	1783869.0	hemin uptake protein HemP homolog	b1705
ydiV	1.6269044773015024	78.0	1785856.0	anti-FlhD4C2 factor, inactive EAL family phosphodiesterase	b1707
pheM	1.3743947570645345	79.0	1793482.0	phenylalanyl-tRNA synthetase operon leader peptide	b1715
arpB	2.2068189843053094	79.0	1797350.0	No_gene_product	b4494
yniD	1.3653374143688355	79.0	1799421.0	uncharacterized protein	b4535
ydiZ	1.6430138024290006	79.0	1801728.0	uncharacterized protein	b1724
yniB	1.5542067983710233	79.0	1802953.0	putative inner membrane protein	b1726
ydjO	2.4746461257293055	79.0	1806585.0	uncharacterized protein	b1730
chbR	1.3568112815731699	79.0	1812861.0	repressor of chb operon for N,N'-diacetylchitobiose utilization	b1735
osmE	1.3394581132682164	79.0	1816174.0	osmotically-inducible lipoprotein	b1739
ynjI	1.660575941863159	80.0	1839104.0	inner membrane protein	b1762
ydjE	1.6115281143422606	81.0	1847296.0	putative MFS sugar transporter, membrane protein	b1769
yeaI	1.8902583718434993	82.0	1864641.0	putative membrane-anchored diguanylate cyclase	b1785
yeaJ	1.4830598495861005	82.0	1867776.0	putative diguanylate cyclase	b1786
yoaK	1.7194065952846465	83.0	1873029.0	inner membrane-associated protein	b4676
yoaJ	1.8747580166125675	83.0	1873152.0	inner membrane-associated protein	b4675
yeaQ	1.4540791959707784	83.0	1873408.0	UPF0410 family protein	b1795
yoaG	1.4478225327062852	83.0	1873659.0	uncharacterized protein	b1796
yoaC	1.911915920468058	84.0	1888389.0	DUF1889 family protein	b1810
yoaH	1.4194120301424717	84.0	1888808.0	UPF0181 family protein	b1811
yobD	1.832194723798179	85.0	1899057.0	UPF0266 family inner membrane protein	b1820
cspC	1.5309781212748494	85.0	1901568.0	stress protein, member of the CspA-family	b1823
yobF	1.623559767481059	85.0	1901704.0	DUF2527 family heat-induced protein	b1824
yebO	1.5039826358677884	85.0	1902592.0	putative inner membrane protein	b1825
mgrB	1.4283191079993978	85.0	1902879.0	regulatory peptide for PhoPQ, feedback inhibition	b1826
yobH	1.6004759793178212	85.0	1903181.0	uncharacterized protein	b4536
yobI	2.1911157161226495	86.0	1940371.0	uncharacterized protein	b4677
yecT	1.745950907808162	87.0	1956228.0	uncharacterized protein	b1877
uspC	1.8294061098623284	88.0	1973233.0	universal stress protein	b1895
azuC	1.7337524936312414	89.0	1981353.0	acid-inducible small membrane-associated protein	b4663
ftnA	1.5269404750022664	89.0	1982464.0	ferritin iron storage protein (cytoplasmic)	b1905
fliS	1.5722913939028524	90.0	1998848.0	flagellar protein potentiates polymerization	b1925
yedN	2.4312321285110055	91.0	2004992.0	No_gene_product	b4495
rcsA	1.9875912861765324	92.0	2017448.0	transcriptional regulator of colanic acid capsular biosynthesis	b1951
dsrB	1.3868186243254543	92.0	2018115.0	uncharacterized protein	b1952
yedS	1.5321598339629692	93.0	2027531.0	No_gene_product	b4496
yedV	1.8059616879577558	93.0	2031616.0	putative sensory kinase in two-component regulatory system with YedW	b1968
yedW	1.6937604652502127	93.0	2031632.0	response regulator family protein	b1969
zinT	2.304996245680115	93.0	2034855.0	zinc and cadmium binding protein, periplasmic	b1973
yodB	1.7070647750642056	93.0	2035848.0	cytochrome b561 homolog	b1974
mtfA	1.479115597164561	93.0	2037760.0	anti-repressor for DgsA(Mlc)	b1976
yeeL	1.9403110060262512	93.0	2045952.0	No_gene_product	b4497
yeeN	1.7311133813807176	93.0	2050338.0	UPF0082 family protein	b1983
yeeH	1.8277921962983366	94.0	2059548.0	No_gene_product	b4639
yoeG	1.672815418942454	94.0	2060840.0	No_gene_product	b4640
yoeH	2.9217819830902987	94.0	2061824.0	No_gene_product	b4641
yoeD	1.4397082669702348	95.0	2072064.0	No_gene_product	b4642
yoeF	1.6919987992494854	95.0	2072226.0	No_gene_product	b4538
yeeX	1.5054784540355743	95.0	2072576.0	UPF0265 family protein	b2007
yoeI	1.271462602284121	96.0	2080532.0	uncharacterized protein	b4678
yoeB	1.8723352475447395	96.0	2082816.0	toxin of the YoeB-YefM toxin-antitoxin system	b4539
yefM	2.0160507861353607	96.0	2082942.0	antitoxin of the YoeB-YefM toxin-antitoxin system	b2017
hisL	2.383706305683556	96.0	2083476.0	his operon leader peptide	b2018
ugd	1.6302929136584539	97.0	2093056.0	UDP-glucose 6-dehydrogenase	b2028	['UDPGD']
wbbK	2.1513512957709957	97.0	2097152.0	lipopolysaccharide biosynthesis protein	b2032	['O16GLCT1']
wbbJ	1.6559442994984073	97.0	2097974.0	putative lipopolysaccharide biosynthesis O-acetyl transferase	b2033	['O16AT']
wbbI	2.4551136289333333	97.0	2099200.0	d-Galf:alpha-d-Glc beta-1,6-galactofuranosyltransferase	b2034	['O16GALFT']
wbbH	2.708171733389459	97.0	2099540.0	O-antigen polymerase	b2035	['O16AP2pp', 'O16AP1pp', 'O16AP3pp']
glf	2.272044913479229	97.0	2101248.0	UDP-galactopyranose mutase, FAD/NAD(P)-binding	b2036	['UDPGALM']
wzxB	2.0834060463692414	97.0	2101817.0	putative polisoprenol-linked O-antigen transporter	b2037	['O16AUNDtpp']
rfbC	2.2205165080374214	97.0	2103296.0	dTDP-4-deoxyrhamnose-3,5-epimerase	b2038	['TDPDRE']
rfbA	1.6368440886428206	97.0	2103618.0	glucose-1-phosphate thymidylyltransferase	b2039	['G1PTT']
rfbB	1.725279673567192	97.0	2105456.0	dTDP-glucose 4,6 dehydratase, NAD(P)-binding	b2041	['TDPGDH']
yegJ	1.4892086682499988	98.0	2144665.0	uncharacterized protein	b2071
ibsA	1.3861465037658192	98.0	2146829.0	toxic membrane protein	b4667
ibsB	1.6012613926311903	98.0	2147200.0	toxic membrane protein	b4668
ogrK	1.5331698240423615	99.0	2160782.0	orphan Ogr protein, positive regulator of P2 growth	b2082
yegZ	1.646400533831225	99.0	2161152.0	No_gene_product	b2083
yegR	2.2754887076315056	99.0	2161664.0	uncharacterized protein	b2085
gatB	1.6885993530778305	100.0	2167808.0	galactitol-specific enzyme IIB component of PTS	b2093	['GALTptspp']
gatA	1.4358304626199103	100.0	2168075.0	galactitol-specific enzyme IIA component of PTS	b2094	['GALTptspp']
rcnB	1.4660382420860993	101.0	2180608.0	periplasmic modulator of Ni and Co efflux	b2107
yehA	1.9110118983615687	101.0	2181120.0	putative fimbrial-like adhesin protein	b2108
yehC	1.6164558676894092	101.0	2184404.0	putative periplasmic pilin chaperone	b2110
yehD	1.7968434103853286	101.0	2185216.0	putative fimbrial-like adhesin protein	b2111
yehE	2.0621318983632237	101.0	2186240.0	DUF2574 family protein	b2112
yehK	1.693673419464577	101.0	2197504.0	uncharacterized protein	b4541
yohP	1.6515068068302023	102.0	2222464.0	uncharacterized protein	b4679
yeiL	1.6711221218251113	103.0	2248833.0	putative transcriptional regulator	b2163
yeiW	1.3500792848982908	104.0	2258519.0	UPF0153 cysteine cluster protein	b4502
yfaH	2.044522971075947	105.0	2343129.0	No_gene_product	b2238
pmrD	1.5338261585400694	106.0	2366976.0	inactive two-component system connector protein	b2259
elaD	1.7863652305333333	107.0	2376191.0	protease, capable of cleaving an AMC-ubiquitin model substrate	b2269
yfbL	1.5351194103618229	107.0	2379776.0	putative M28A family peptidase	b2271
yfbM	1.5277048645405913	107.0	2380412.0	DUF1877 family protein	b2272
yfbN	1.8332319002354756	107.0	2381824.0	uncharacterized protein	b2273
yfbO	2.469361738461102	107.0	2382113.0	uncharacterized protein	b2274
yfbP	1.666547833562971	107.0	2382594.0	TPR-like repeats-containing protein	b2275
lrhA	1.4905808481389125	108.0	2399181.0	transcriptional repressor of flagellar, motility and chemotaxis genes	b2289
yfcO	1.6699707251912508	109.0	2443264.0	DUF2544 family putative outer membrane protein	b2332
yfdF	2.4117317269119707	110.0	2456490.0	uncharacterized protein	b2345
intS	1.4193237559259475	110.0	2460023.0	CPS-53 (KpLE1) prophage; putative prophage CPS-53 integrase	b2349
gtrA	2.0591995459496295	110.0	2461333.0	CPS-53 (KpLE1) prophage; bactoprenol-linked glucose translocase/flippase	b2350
gtrB	2.0912774329877313	110.0	2461696.0	CPS-53 (KpLE1) prophage; bactoprenol glucosyl transferase	b2351
gtrS	3.2195887198135695	110.0	2463744.0	serotype-specific glucosyl transferase, CPS-53 (KpLE1) prophage	b2352
tfaS	1.726704854047379	110.0	2464293.0	No_gene_product	b2353
yfdK	1.5513929901799643	110.0	2464555.0	CPS-53 (KpLE1) prophage; conserved protein	b2354
yfdS	1.4239916604980556	111.0	2468989.0	CPS-53 (KpLE1) prophage; uncharacterized protein	b2362
yfdT	1.3882276565429843	111.0	2469376.0	CPS-53 (KpLE1) prophage; uncharacterized protein	b2363
ypdJ	1.5205948252698729	111.0	2469659.0	No_gene_product	b4545
torI	1.7729240225960903	111.0	2469888.0	response regulator inhibitor for tor operon	b4501
emrY	1.730454610334908	111.0	2474116.0	putative multidrug efflux system	b2367
emrK	1.8737507240381717	111.0	2476032.0	multidrug resistance efflux pump membrane fusion protein	b2368
evgS	1.7798086865512743	111.0	2477852.0	hybrid sensory histidine kinase in two-component regulatory system with EvgA	b2370
yfdV	1.5398015541722614	111.0	2482720.0	putative transporter	b2372
yfdX	1.428810377234814	111.0	2487245.0	uncharacterized protein	b2375
ypdI	1.9617063437589672	111.0	2488320.0	putative lipoprotein involved in colanic acid biosynthesis	b2376
ypdK	1.6337415056944735	111.0	2490399.0	inner membrane protein	b4680
yfeC	1.453388554766752	112.0	2511945.0	DUF1323 family putative DNA-binding protein	b2398
yfeK	1.547141702860181	113.0	2530700.0	uncharacterized protein	b2419
yfeS	1.7330000499900347	113.0	2531328.0	WGR domain protein	b2420
yffL	1.6692675421175085	114.0	2553856.0	CPZ-55 prophage; uncharacterized protein	b2443
yffQ	1.5079483692358995	114.0	2556950.0	CPZ-55 prophage; uncharacterized protein	b2448
ypfM	1.6985937374904523	115.0	2584192.0	stress-induced small enterobacterial protein	b4606
yfgG	1.6383660356463678	116.0	2622648.0	uncharacterized protein	b2504
yfhL	1.8642845752174872	117.0	2693120.0	putative 4Fe-4S cluster-containing protein	b2562
shoB	2.200153588766094	117.0	2693504.0	toxic membrane protein	b4687
raiA	1.9436034205959334	118.0	2730512.0	cold shock protein associated with 30S ribosomal subunit	b2597
pheL	1.7233563466110162	118.0	2730957.0	pheA gene leader peptide	b2598
yfiL	1.5082172757066425	118.0	2734718.0	lipoprotein	b2602
bamE	1.6543749679477735	119.0	2746963.0	lipoprotein component of BamABCDE OM biogenesis complex	b2617
intA	1.5006568717262785	119.0	2750464.0	CP4-57 prophage; integrase	b2622
yfjH	2.0367706127836387	119.0	2751002.0	CP4-57 prophage; uncharacterized protein	b2623
alpA	1.6307945925377687	119.0	2752002.0	CP4-57 prophage; DNA-binding transcriptional activator	b2624
yfjI	1.919348771269195	119.0	2752512.0	CP4-57 prophage; uncharacterized protein	b2625
yfjJ	2.353633795931029	119.0	2753905.0	CP4-57 prophage; uncharacterized protein	b2626
rnlA	1.4899405733937927	119.0	2759276.0	CP4-57 prophage; RNase LS	b2630
rnlB	1.4163171427623586	119.0	2760704.0	CP4-57 prophage; uncharacterized protein	b2631
yfjU	1.9262916021470902	120.0	2765360.0	No_gene_product	b2638
yfjW	2.5269342441603824	120.0	2766676.0	CP4-57 prophage; putative inner membrane protein	b2642
ypjF	1.8289652073886868	121.0	2770944.0	CP4-57 prophage; toxin of the YpjF-YfjZ toxin-antitoxin system	b2646
ypjC	2.2953579754684372	121.0	2777088.0	No_gene_product	b2650
ygaQ	2.2123328210754076	121.0	2779755.0	No_gene_product	b4462
yqaE	1.460187083386941	122.0	2790228.0	cyaR sRNA-regulated protein	b2666
ygaV	1.3877880175907606	122.0	2790569.0	tributyltin-inducible repressor of ygaVP	b2667
csrA	1.6303216852258455	123.0	2812416.0	pleiotropic regulatory protein for carbon source metabolism	b2696
pphB	1.5788242143582898	124.0	2853118.0	serine/threonine-specific protein phosphatase 2	b2734
casC	1.4980761002906666	125.0	2875392.0	CRISP RNA (crRNA) containing Cascade antiviral complex protein	b2758
casB	1.406895989290152	125.0	2875513.0	CRISP RNA (crRNA) containing Cascade antiviral complex protein	b2759
casA	1.737726175100126	125.0	2875988.0	CRISP RNA (crRNA) containing Cascade antiviral complex protein	b2760
ygcB	1.589573400022398	125.0	2877911.0	Cascade complex anti-viral R-loop helicase-annealase Cas3	b2761
ygcW	1.5084469729802432	126.0	2892846.0	putative SDR family oxidoreductase	b2774
yqcG	2.571413943857601	126.0	2898944.0	membrane stress resistance protein	b4682
ygcG	1.92194551352904	126.0	2899069.0	TPM domain protein, putative phosphatase	b2778
mazF	1.658701753790173	126.0	2904114.0	mRNA interferase toxin, antitoxin is MazE	b2782
ygdI	2.0262681718280278	127.0	2936320.0	DUF903 family verified lipoprotein	b2809
yqeG	1.514269205606655	128.0	2979840.0	putative transporter	b2845
yqeH	2.212896426910386	128.0	2980894.0	putative LuxR family transcriptional regulator	b2846
yqeI	2.0891026913666524	128.0	2981888.0	putative transcriptional regulator	b2847
yqeJ	2.752524861793955	128.0	2982662.0	uncharacterized protein	b2848
yqeL	2.8475014229285724	128.0	2983177.0	uncharacterized protein	b4683
yqeK	2.8731746462161745	128.0	2983293.0	uncharacterized protein	b2849
ygeF	2.5322330311846954	128.0	2983936.0	No_gene_product	b2850
ygeG	2.6007848405171865	128.0	2984626.0	SycD-like chaperone family TPR-repeat-containing protein	b2851
ygeH	2.691209734773506	128.0	2985452.0	putative transcriptional regulator	b2852
ygeI	2.8588506652309897	128.0	2987008.0	uncharacterized protein	b2853
pbl	2.5391249135101814	128.0	2987297.0	No_gene_product	b2854
ygeK	1.9955072360696495	128.0	2988032.0	No_gene_product	b2856
ygeN	2.528663713319877	128.0	2988672.0	No_gene_product	b2858
ygeO	1.910630086672171	128.0	2989320.0	No_gene_product	b2859
ygeQ	1.9108831330459375	128.0	2992128.0	No_gene_product	b2863
mocA	1.5179363651809912	129.0	3008518.0	CTP:molybdopterin cytidylyltransferase	b2877	['MOCDS']
yqfG	1.8774370240238354	130.0	3026175.0	uncharacterized protein	b4684
zapA	1.6018665178885358	131.0	3048970.0	FtsZ stabilizer	b2910
ibsC	1.8237591666422304	131.0	3050248.0	toxic membrane protein	b4665
cmtB	1.8437285654769746	132.0	3072245.0	putative mannitol-specific enzyme IIA component of PTS	b2934
yqgB	1.313804582513755	132.0	3079278.0	uncharacterized protein	b2939
yggX	1.364467815751648	133.0	3097600.0	oxidative damage protective factor for iron-sulfur proteins	b2962
mqsA	1.683851767602549	134.0	3161209.0	antitoxin for MqsR toxin; transcriptional repressor	b3021
mqsR	1.968573018850125	134.0	3161606.0	GCU-specific mRNA interferase toxin of the MqsR-MqsA toxin-antitoxin system; biofilm/motility regulator; anti-repressor	b3022
ygiZ	2.1240866238461047	134.0	3165237.0	inner membrane protein	b3027
ygiL	1.8396471388905513	135.0	3178772.0	putative fimbrial-like adhesin protein	b3043
yqiH	1.8336157110183555	135.0	3183239.0	putative periplasmic pilin chaperone	b3047
yqiI	1.7338043141259578	135.0	3184640.0	fimbrial protein	b3048
glgS	1.664343562669508	135.0	3185152.0	motility and biofilm regulator	b3049
yqiJ	1.4814662270095729	135.0	3185566.0	DUF1449 family inner membrane protein	b3050
higB	1.5181871044571247	136.0	3227648.0	mRNA interferase toxin of the HigB-HigA toxin-antitoxin system	b3083
tdcA	1.6743631721787815	137.0	3260416.0	tdc operon transcriptional activator	b3118
tdcR	1.92617235560522	137.0	3260928.0	L-threonine dehydratase operon activator protein	b3119
yhaB	2.1219675115065764	137.0	3261212.0	uncharacterized protein	b3120
yhaC	2.228941003124139	137.0	3262464.0	pentapetide repeats-related protein	b3121
prlF	1.5549746017839352	138.0	3270656.0	antitoxin of the SohA(PrlF)-YhaV toxin-antitoxin system	b3129
yhaV	1.4581552865483456	138.0	3270695.0	toxin of the SohB(PrlF)-YhaV toxin-antitoxin system	b3130
agaB	1.5467912504518144	139.0	3277528.0	N-acetylgalactosamine-specific enzyme IIB component of PTS	b3138
yraH	1.577135106748725	139.0	3280896.0	putative fimbrial-like adhesin protein	b3142
yraI	1.5962628462639945	139.0	3281448.0	putative periplasmic pilin chaperone	b3143
yrbN	1.8924388338717844	140.0	3301248.0	uncharacterized protein	b4685
nlpI	1.3834243477502672	140.0	3301398.0	lipoprotein involved in osmotic sensitivity and filamentation	b3163
secG	1.388228645073254	141.0	3315712.0	preprotein translocase membrane subunit	b3175
hpf	1.4847072841355224	142.0	3339776.0	ribosome hibernation promoting factor HPF; stabilizes 100S dimers	b3203
gltF	1.6002126348539267	143.0	3354624.0	periplasmic protein	b3214
yhcD	1.576776083127633	143.0	3356165.0	putative outer membrane fimbrial subunit usher protein	b3216
yhcF	1.6368465309735205	143.0	3360768.0	putative transcriptional regulator	b3219
yhcO	1.5767388038772356	144.0	3379215.0	putative barnase inhibitor	b3239
yrdF	1.7804111485902387	145.0	3397853.0	No_gene_product	b4697
yrdE	1.8196885229335185	145.0	3397996.0	No_gene_product	b4646
yhdU	1.9290274585219922	146.0	3405979.0	putative membrane protein	b3263
acrS	1.5088456107268946	146.0	3406161.0	acrAB operon transcriptional repressor	b3264
yhdV	1.3902956618675597	146.0	3411968.0	putative outer membrane protein	b3267
yrdD	1.3454683318771576	147.0	3424778.0	ssDNA-binding protein, function unknown	b3283
smg	1.3995133187298483	147.0	3425349.0	DUF494 family putative periplasmic protein	b3284
mscL	1.500427508965556	148.0	3431382.0	mechanosensitive channel protein, high conductance	b3291
yhdN	1.3892205508123419	148.0	3432499.0	DUF1992 family protein	b3293
rplR	1.436545910320885	149.0	3438602.0	50S ribosomal subunit protein L18	b3304
rplF	1.4794583487609851	149.0	3438965.0	50S ribosomal subunit protein L6	b3305
rplX	1.409747706324635	149.0	3440811.0	50S ribosomal subunit protein L24	b3309
rplW	1.4292694856498829	150.0	3444740.0	50S ribosomal subunit protein L23	b3318
gspC	1.895778391174333	151.0	3448936.0	general secretory pathway component, cryptic	b3324
bfd	1.596573079314464	152.0	3460155.0	bacterioferritin-associated ferredoxin	b3337
fkpA	1.5247603969865777	153.0	3469965.0	FKBP-type peptidyl-prolyl cis-trans isomerase (rotamase)	b3347
yhfL	1.6878146410263484	154.0	3492864.0	small lipoprotein	b3369
yhhZ	2.347909662642957	155.0	3575808.0	putative Hcp1 family polymorphic toxin protein; putative colicin-like DNase/tRNase activity	b3442
yhhH	2.1305287211570163	156.0	3616768.0	putative NTF2 fold immunity protein for polymorphic toxin RhsB	b3483
yrhC	1.758664597917939	156.0	3617246.0	No_gene_product	b4552
yhhI	1.8476086615496372	156.0	3618816.0	putative transposase	b3484
yhiJ	2.2214363027697375	156.0	3624327.0	DUF4049 family protein	b3488
yhiL	2.3171211519665267	156.0	3626211.0	No_gene_product	b4660
slp	1.7819584000310345	157.0	3647488.0	outer membrane lipoprotein	b3506
dctR	1.9574019566105394	157.0	3648042.0	Putative LuxR family repressor for dicarboxylate transport	b3507
hdeB	1.9807006891025065	157.0	3649536.0	acid-resistance protein	b3509
hdeA	1.7814323763998083	157.0	3650048.0	stress response protein acid-resistance protein	b3510
gadE	2.222678398009758	157.0	3651725.0	gad regulon transcriptional activator	b3512
gadW	1.6542412375945197	157.0	3657728.0	transcriptional activator of gadA and gadBC; repressor of gadX	b3515
gadX	1.9695316991005039	157.0	3658345.0	acid resistance regulon transcriptional activator; autoactivator	b3516
yiaG	1.561015033104376	158.0	3713024.0	HTH_CROC1 family putative transcriptional regulator	b3555
cspA	1.3950240249157502	158.0	3713536.0	RNA chaperone and antiterminator, cold-inducible	b3556
hokA	1.7922785305208617	158.0	3713807.0	toxic polypeptide, small	b4455
mokA	1.8144575910678544	158.0	3713807.0	No_gene_product	b4647
insJ	1.5011832608838684	158.0	3714039.0	IS150 transposase A	b3557
insK	1.9453305002233945	158.0	3715072.0	IS150 transposase B	b3558
yiaA	1.9202440989522562	158.0	3720283.0	YiaAB family inner membrane protein, tandem domains	b3562
yiaB	1.7742814004554515	158.0	3720766.0	YiaAB family inner membrane protein	b3563
yiaM	1.5550935056190685	159.0	3737687.0	2,3-diketo-L-gulonate TRAP transporter small permease protein	b3577	['XYLUt2pp']
yiaW	1.598127011723208	160.0	3747464.0	DUF3302 family inner membrane protein	b3587
yibA	2.2259878067869816	161.0	3760128.0	putative immunity protein for polymorphic toxin RhsA; HEAT-domain protein; lethality reduction protein	b3594
yibG	2.532645555320159	161.0	3761536.0	TPR-like repeat protein	b3596
yibS	2.0900432653656718	161.0	3762176.0	No_gene_product	b4650
yibW	2.289359844656535	161.0	3762251.0	No_gene_product	b4651
yibV	2.7871742192672713	161.0	3762704.0	No_gene_product	b4615
yibU	2.6668225572376962	161.0	3763307.0	No_gene_product	b4652
grxC	1.3375051092561934	162.0	3777550.0	glutaredoxin 3	b3610	['RNDR3b', 'RNDR4b', 'RNDR1b', 'GRXR', 'PAPSR2', 'RNDR2b']
yibB	1.8080132087744087	163.0	3786752.0	YibB family protein, function unknown	b3618
waaL	2.4498883225204295	163.0	3790848.0	O-antigen ligase	b3622	['ECA4OALpp', 'O16A4Lpp']
waaU	2.8547146755371373	163.0	3791598.0	lipopolysaccharide core biosynthesis	b3623	['HEPT4']
waaZ	2.2888319807642996	163.0	3792896.0	lipopolysaccharide KdoIII transferase; lipopolysaccharide core biosynthesis protein	b3624	['MOAT3C']
waaY	2.287631727573607	163.0	3793626.0	lipopolysaccharide core biosynthesis protein	b3625	['HEPK2']
waaJ	2.4708546793767296	163.0	3794944.0
waaR	2.1335180922979418	163.0	3795398.0	lipopolysaccharide 1,2-glucosyltransferase; UDP-glucose:(glucosyl)LPS alpha-1,2-glucosyltransferase	b3626	['GLCTR3']
waaB	1.7959239006460657	163.0	3796992.0	lipopolysaccharide 1,6-galactosyltransferase; UDP-D-galactose:(glucosyl)lipopolysaccharide-1, 6-D-galactosyltransferase	b3628	['GALT1']
waaS	2.7548925783500047	163.0	3797540.0	lipopolysaccharide rhamnose:KdoIII transferase; lipopolysaccharide core biosynthesis protein	b3629	['RHAT1']
waaQ	1.4398282231694102	163.0	3801088.0	lipopolysaccharide core biosynthesis protein	b3632	['HEPT3']
dinD	1.5347068964805013	164.0	3811328.0	DNA damage-inducible protein	b3645
yicT	1.3836706667984489	165.0	3829784.0	No_gene_product	b4653
yicS	1.9469374199669693	165.0	3833856.0	putative periplasmic protein	b4555
tnaC	1.9019176089888699	166.0	3881856.0	tryptophanase leader peptide	b3707
cbrB	1.5918666410751217	167.0	3891200.0	PRK09823 family inner membrane protein, creBC regulon	b3716
bglG	1.4762392169560572	168.0	3899392.0	transcriptional antiterminator of the bgl operon	b3723
yifE	1.6718547582704197	169.0	3941445.0	UPF0438 family protein	b3764
ilvL	1.433611350832047	169.0	3943681.0	ilvG operon leader peptide	b3766
yifN	1.5597206375920805	170.0	3953371.0	No_gene_product	b3777
yigF	2.2646310628557433	171.0	3995778.0	DUF2628 family putative inner membrane protein	b3817
yigG	2.5676707303234423	171.0	3996172.0	PRK11371 family inner membrane protein	b3818
yihF	1.5785609719922746	172.0	4038656.0	DUF945 family protein	b3861
yihG	1.5604217944195518	172.0	4039029.0	inner membrane protein, inner membrane acyltransferase	b3862
yihM	1.5279609538012293	173.0	4055040.0	putative sugar phosphate isomerase	b3873
ompL	1.6589561206018888	173.0	4057088.0	outer membrane porin L; putative sulpholipid porin	b3875	['H2Otex']
yiiE	1.5662690170887295	174.0	4072656.0	CopG family putative transcriptional regulator	b3889
yiiF	1.6687531421485076	174.0	4073110.0	putative thymol sensitivity protein, CopG family putative transcriptional regulator	b3890
cpxP	1.546972636765636	175.0	4096000.0	inhibitor of the cpx response; periplasmic adaptor protein	b4484
yiiS	1.4969859940817456	176.0	4103168.0	UPF0381 family protein	b3922
zapB	1.552113196726007	177.0	4108442.0	FtsZ stabilizer, septal ring assembly factor, cell division stimulator	b3928
murB	1.42250029208276	178.0	4161984.0	UDP-N-acetylenolpyruvoylglucosamine reductase, FAD-binding	b3972	['UAPGR']
coaA	1.7034060045037769	178.0	4164003.0	pantothenate kinase	b3974	['PNTK']
arpA	1.7751388638584387	179.0	4210688.0	ankyrin repeat protein	b4017
yjbI	2.5011919165112544	180.0	4240630.0	No_gene_product	b4038
yjbL	2.8159862431661065	181.0	4250248.0	uncharacterized protein	b4047
yjbM	2.2330215705274066	181.0	4250526.0	uncharacterized protein	b4048
yjbS	2.869851158718494	182.0	4258816.0	uncharacterized protein	b4621
yjcC	1.467792351965842	183.0	4265398.0	putative membrane-anchored cyclic-di-GMP phosphodiesterase	b4061
yjcF	2.339321663538024	183.0	4272128.0	pentapeptide repeats protein	b4066
yjcH	1.3833129382346705	183.0	4274826.0	DUF485 family inner membrane protein	b4068
pmrR	1.4288631703466794	184.0	4321932.0	putative membrane-bound BasS regulator	b4703
adiY	1.7854106658768458	184.0	4327424.0	adi system transcriptional activator	b4116
melB	1.5774148194258082	184.0	4333568.0	melibiose:sodium symporter	b4120	['MELIBt2pp']
yjdK	2.6937256940876475	185.0	4342400.0
yjdO	2.311048205968571	185.0	4342784.0
cadC	1.91074332748058	185.0	4350212.0	cadBA operon transcriptional activator	b4133
yjdQ	1.660419157057941	185.0	4352007.0	No_gene_product	b4654
yjeJ	1.502499730957685	186.0	4363181.0	uncharacterized protein	b4145
ecnA	1.5836877697445573	186.0	4366133.0	entericidin A membrane lipoprotein, antidote entericidin B	b4410
ecnB	1.8033810972894682	186.0	4366369.0	entericidin B membrane lipoprotein	b4411
yjeV	1.381400207479057	187.0	4382720.0	uncharacterized protein	b4670
hfq	1.452660049935966	188.0	4390400.0	global sRNA chaperone; HF-I, host factor for RNA phage Q beta replication	b4172
yjfI	2.0710469879534856	189.0	4399949.0	DUF2170 family protein	b4181
yjfL	1.3525939275234473	189.0	4401795.0	UPF0719 family inner membrane protein	b4184
yjfY	1.6958119230539161	190.0	4414464.0	YhcN family protein, periplasmic	b4199
rpsF	1.4661420397526306	190.0	4414934.0	30S ribosomal subunit protein S6	b4200
rpsR	1.3747187400562992	190.0	4415655.0	30S ribosomal subunit protein S18	b4202
yjfZ	1.8875015699087676	190.0	4416444.0	uncharacterized protein	b4204
ytfA	1.6927136879682743	190.0	4417536.0	No_gene_product	b4205
ytfI	1.906227595912329	191.0	4427776.0	uncharacterized protein	b4215
ytfK	1.483904707691551	191.0	4429403.0	DUF1107 family protein	b4217
ytfP	1.4627013939309967	191.0	4438016.0	GGCT-like protein	b4222
chpS	1.6129116901128313	191.0	4438263.0	antitoxin of the ChpBS toxin-antitoxin system	b4224
mgtL	1.4715591107428816	192.0	4457247.0	regulatory leader peptide for mgtA	b4702
pyrL	1.357399285644687	192.0	4462215.0	pyrBI operon leader peptide	b4246
bdcR	1.5184568140289125	192.0	4463940.0	transcriptional repressor for divergent bdcA	b4251
tabA	1.4478626304818374	192.0	4464678.0	biofilm modulator regulated by toxins; DUF386 family protein, cupin superfamily protein	b4252
yjgL	2.7349766254443635	192.0	4465253.0	SopA-central-domain-like hexapeptide repeat protein	b4253
yjgN	2.2148468433837905	192.0	4469546.0	DUF898 family inner membrane protein	b4257
intB	1.5044145337027157	193.0	4487168.0	No_gene_product	b4271
yjgX	1.5371223077171863	193.0	4489409.0	No_gene_product	b4575
yjhB	2.106033567879305	193.0	4493874.0	putative MFS transporter, membrane protein	b4279
yjhC	2.0023428082985593	193.0	4495360.0	GFO/IDH/MOCA family putative oxidoreductase. NAD(P)-dependent	b4280
ythA	1.9268245611811619	193.0	4496384.0	uncharacterized protein	b4655
sgcB	1.4319119252512627	194.0	4520071.0	putative enzyme IIB component of PTS	b4565
yjhY	1.5924142081817456	194.0	4521984.0	No_gene_product	b4656
yjhX	1.5898911650132308	194.0	4523612.0	UPF0386 family protein	b4566
yjhZ	1.7289126070287257	194.0	4524246.0	No_gene_product	b4657
yjhR	1.6230225943772676	194.0	4524607.0	No_gene_product	b4308
nanC	1.8291733837417066	194.0	4528601.0	N-acetylnuraminic acid outer membrane channel protein	b4311	['ACNAMtex']
fimB	1.5897478586618272	194.0	4530773.0	tyrosine recombinase/inversion of on/off regulator of fimA	b4312
fimE	1.70857292672088	194.0	4532224.0	tyrosine recombinase/inversion of on/off regulator of fimA	b4313
yjiC	2.216366902362974	195.0	4545306.0	uncharacterized protein	b4325
yjiK	1.50104662196134	196.0	4552704.0	SdiA-regulated family putative membrane-anchored protein; putative phytase-like esterase	b4333
yjiS	1.3585900991632396	197.0	4561567.0	DUF1127 family protein	b4341
yjiT	1.7412080142369222	197.0	4562944.0	No_gene_product	b4342
mcrC	1.8146552642652356	197.0	4567040.0	5-methylcytosine-specific restriction enzyme McrBC, subunit McrC	b4345
mcrB	1.93109016446473	197.0	4567774.0	5-methylcytosine-specific restriction enzyme McrBC, subunit McrB	b4346
yjjQ	1.7686201499473793	198.0	4593664.0	putative transcriptional regulator	b4365
yjjY	1.596586512324488	199.0	4630218.0	uncharacterized protein	b4402
