# Supplementary material for: The genetic basis for adaptation of model-designed syntrophic co-cultures
Source: PLoS Comput Biol. 2019 Mar 1;15(3):e1006213. doi: 10.1371/journal.pcbi.1006213 (PMC6415869; doi:10.1371/journal.pcbi.1006213)
Supplement: S4 Data — Genes with read coverage meeting the duplication criteria. Separate spreadsheets are provided for all samples using the mutant pair, ale number, flask number, isolate number, and replicate number to identify each sample. (ZIP) [file pcbi.1006213.s004.zip › S4_Data/hisD_gltB_8_17_40_1_genes.csv]

	Multiplicity	Group Number	Start Position	Product	Gene	iJO1366 Reactions
thrL	1.5548986789121844	0.0	189.0	thr operon leader peptide	b0001
hokC	1.3842087896731141	1.0	16896.0	toxic membrane protein, small	b4412
yadC	1.614351655429903	2.0	146201.0	putative fimbrial-like adhesin protein	b0135
yadK	1.5808504456114785	2.0	147489.0	putative fimbrial-like adhesin protein	b0136
yadN	1.479298937261665	2.0	152785.0	putative fimbrial-like adhesin protein	b0141
ykfM	1.80904910562614	3.0	234743.0	lethality reduction protein, putative inner membrane protein	b4586
yafQ	1.4152074590048966	4.0	242688.0	mRNA interferase toxin of toxin-antitoxin pair YafQ/DinJ	b0225
dinJ	1.6462500154620872	4.0	242728.0	antitoxin of YafQ-DinJ toxin-antitoxin system	b0226
ykfN	1.5956116107846308	5.0	258860.0	No_gene_product	b4626
ykgS	1.6697187984111628	6.0	286208.0	No_gene_product	b4688
yagL	1.8135021290127484	6.0	288930.0	CP4-6 prophage; DNA-binding protein	b0278
yagM	1.982160829233232	6.0	289655.0	CP4-6 prophage; uncharacterized protein	b0279
ecpR	1.7317688921662502	7.0	306456.0	putative transcriptional regulator for the ecp operon	b0294
ykgL	1.6588886468450894	7.0	307822.0	uncharacterized protein	b0295
ykgR	2.2097110571610954	7.0	308851.0	uncharacterized protein	b4671
ykgP	1.8688053826074553	7.0	309426.0	No_gene_product	b4630
ykgQ	1.958710748544817	7.0	313149.0	No_gene_product	b4631
rclB	1.9942311393345507	7.0	314041.0	reactive chlorine species (RCS) stress resistance periplasmic protein	b0303
ykgH	1.795161332915233	8.0	320406.0	putative inner membrane protein	b0310
yahL	1.622681504144237	9.0	339968.0	uncharacterized protein	b0326
yaiV	1.5722337034795557	10.0	389961.0	putative transcriptional regulator	b0375
hha	1.5600384508377392	11.0	475648.0	modulator of gene expression, with H-NS	b0460
tomB	1.602889075131716	11.0	475789.0	Hha toxicity attenuator; conjugation-related protein	b0461
acrR	1.38293931403317	11.0	481280.0	transcriptional repressor	b0464
ybbD	1.8224334297052376	12.0	524288.0	No_gene_product	b0501
sfmA	1.5387568809302432	13.0	553667.0	FimA homolog, function unknown	b0530
sfmZ	1.59888562475246	13.0	559303.0	response regulator family protein	b0535
emrE	1.8840019982301026	14.0	563770.0	DLP12 prophage; multidrug resistance protein	b0543
ybcK	1.9617943889746374	14.0	565248.0	DLP12 prophage; putative recombinase	b0544
ybcL	1.5692568674448968	14.0	566348.0	inactive polymorphonuclear leukocyte migration suppressor; DLP12 prophage; UPF0098 family secreted protein	b0545
ybcM	1.8572100989122293	14.0	567296.0	DLP12 prophage; putative DNA-binding transcriptional regulator	b0546
ybcV	1.956423995231414	15.0	574639.0	DLP12 prophage; uncharacterized protein	b0558
ybcW	1.6989631665941884	15.0	575488.0	DLP12 prophage; uncharacterized protein	b0559
ylcI	1.4076072579340049	15.0	575706.0	DUF3950 family protein, DLP12 prophage	b4589
appY	2.110084255825598	16.0	579584.0	global transcriptional activator; DLP12 prophage	b0564
hokE	1.351271043339429	17.0	603291.0	toxic polypeptide, small	b4415
ybdO	1.7194178390510475	18.0	632832.0	putative DNA-binding transcriptional regulator	b0603
pagP	1.4330414938966154	19.0	652012.0	phospholipid:lipid A palmitoyltransferase	b0622	['LIPAHT2ex', 'LIPAHTex']
ybfE	1.3585728039424834	20.0	707072.0	LexA-regulated protein, CopB family	b0685
ybfK	1.4668084868742546	21.0	716288.0	uncharacterized protein	b4590
ybfB	1.9275179227177788	22.0	729231.0	putative membrane protein	b0702
ybfC	1.5546977428998616	22.0	731136.0	putative secreted protein	b0704
ybfQ	1.3489345219588833	22.0	731900.0	No_gene_product	b4514
acrZ	1.4382102247871906	23.0	790228.0	AcrAB-TolC efflux pump accessory protein, membrane-associated	b0762
ybiJ	1.4203961412485324	24.0	833120.0	DUF1471 family putative periplasmic protein	b0802
rmf	1.3294448849430156	25.0	1011200.0	ribosome modulation factor	b0953
cbdX	1.3023159897160568	26.0	1035900.0	putative cytochrome bd-II oxidase subunit	b4592
yccE	1.915183209940644	27.0	1059491.0	uncharacterized protein	b1001
ycdT	1.5808052057037885	28.0	1089536.0	diguanylate cyclase, membrane-anchored	b1025
ymdE	1.4698878615506128	28.0	1090960.0	No_gene_product	b1028
csgC	1.538746661829544	29.0	1100416.0	curli assembly protein	b1043
yceO	1.4679606017602378	30.0	1114762.0	uncharacterized protein	b1058
flgM	1.402758678615971	31.0	1125376.0	anti-sigma factor for FliA (sigma 28)	b1071
rpmF	1.4577792213546468	32.0	1142822.0	50S ribosomal subunit protein L32	b1089
bhsA	1.303437903387594	33.0	1164528.0	biofilm, cell surface and signaling protein	b1112
ymfD	1.6081298266571493	34.0	1192322.0	e14 prophage; putative SAM-dependent methyltransferase	b1137
ymfE	1.8628187720105296	34.0	1192988.0	e14 prophage; putative inner membrane protein	b1138
lit	1.624284985664054	34.0	1194150.0	T4 phage exclusion protein; cell death peptidase, e14 prophage	b1139
intE	1.5384621249798365	34.0	1196032.0	e14 prophage; putative integrase	b1140
xisE	1.6292937399840646	34.0	1196242.0	e14 prophage; putative excisionase	b1141
ymfI	1.6317715877746855	34.0	1196952.0	e14 prophage; uncharacterized protein	b1143
ymfJ	1.7088641100889863	34.0	1197231.0	e14 prophage; uncharacterized protein	b1144
croE	1.4937349897018541	34.0	1198592.0	e14 prophage; putative DNA-binding transcriptional regulator	b1146
ymfL	1.6176344069363742	34.0	1198723.0	e14 prophage; putative DNA-binding transcriptional regulator	b1147
tfaE	1.2994965112293406	35.0	1204224.0	e14 prophage; putative tail fiber assembly protein	b1156
mcrA	1.7082585527936407	35.0	1206272.0	putative 5-methylcytosine/5-hydroxymethylcytosine-specific restriction nuclease; 5-methylcytosine DNA binding protein	b1159
icdC	1.6988291445389485	35.0	1206868.0	No_gene_product	b4519
iraM	2.0915291017395923	35.0	1207296.0	RpoS stabilzer during Mg starvation, anti-RssB factor	b1160
ycgX	1.4980168360328685	35.0	1208320.0	DUF1398 family protein	b1161
ycgZ	1.6400148628606206	35.0	1211392.0	RcsB connector protein for regulation of biofilm and acid-resistance	b1164
ymgA	2.0493763215396186	35.0	1211523.0	RcsB connector protein for regulation of biofilm	b1165
ariR	2.2622063613950676	35.0	1211904.0	RcsB connector protein for regulation of biofilm and acid-resistance	b1166
ymgC	2.4986554526717613	35.0	1212416.0	Blue light, low temperature and stress induced protein	b1167
ymgF	1.6048465699083467	35.0	1214464.0	inner membrane division septum protein	b4520
ymgI	2.0097562212285007	35.0	1218560.0	uncharacterized protein	b4593
ymgJ	1.888824803161343	35.0	1218719.0	uncharacterized protein	b4594
ldrA	1.4824196948870487	36.0	1264640.0	toxic polypeptide, small	b4419
ldrC	1.6367925073912433	36.0	1265693.0	toxic polypeptide, small	b4423
tdk	1.4621001640733795	37.0	1288982.0	thymidine kinase/deoxyuridine kinase	b1238	['TMDK1', 'DURIK1']
yciF	1.418854236527792	38.0	1309526.0	putative rubrerythrin/ferritin-like metal-binding protein	b1258
trpL	1.4188300208194098	39.0	1317294.0	trp operon leader peptide	b1265
osmB	1.4003016611694807	40.0	1337366.0	osmotically and stress inducible lipoprotein	b1283
ymiB	1.3446599671110253	40.0	1341052.0	uncharacterized protein	b4672
ymjC	1.4380966134302717	41.0	1384981.0	No_gene_product	b4525
ymjD	1.455848387948879	41.0	1385124.0	No_gene_product	b4673
rcbA	1.7740152540514431	42.0	1407787.0
ralR	1.458145584616254	42.0	1408000.0	Rac prophage; restriction alleviation protein	b1348
racC	1.399702061114312	42.0	1411744.0	Rac prophage; uncharacterized protein	b1351
ydaE	1.7543202290679532	42.0	1412096.0	conserved protein, Rac prophage	b4526
kilR	1.478927065616468	42.0	1412264.0	killing protein, Rac prophage; FtsZ inhibitor protein	b1352
sieB	1.6298711650123767	42.0	1413120.0	phage superinfection exclusion protein, Rac prophage	b1353
racR	1.4215416881119125	42.0	1414021.0	Rac prophage; putative DNA-binding transcriptional regulator	b1356
ydaS	1.5181583973010035	42.0	1414656.0	Rac prophage; putative DNA-binding transcriptional regulator	b1357
trkG	1.5661853199573503	43.0	1418038.0	Rac prophage; potassium transporter subunit	b1363	['Kt2pp']
tfaR	1.8870295407852893	44.0	1426667.0	Rac prophage; putative tail fiber assembly protein	b1373
ynaE	2.573697787078266	44.0	1428480.0	cold shock protein, Rac prophage	b1375
hslJ	1.3998873126619733	45.0	1435648.0	heat-inducible lipoprotein involved in novobiocin resistance	b1379
ynbG	2.5982142704507236	46.0	1459456.0	uncharacterized protein	b4674
ydcH	1.7965417970261466	47.0	1492992.0	DUF465 family protein	b1426
yncL	1.615519259824282	48.0	1511424.0	stress-induced small inner membrane enterobacterial protein	b4598
mcbR	1.5419625431438801	49.0	1514518.0	colanic acid and biofilm gene transcriptional regulator, MqsR-controlled	b1450
yncH	1.9702455228566018	49.0	1521196.0	IPR020099 family protein	b1455
ydcD	2.0765953375644446	49.0	1524178.0	putative immunity protein for RhsE	b1457
ydcC	1.539765770164727	49.0	1526072.0	H repeat-associated putative transposase	b1460
pptA	1.5665804460559376	49.0	1527308.0	4-oxalocrotonate tautomerase	b1461
yddK	2.114726429038816	50.0	1538640.0	No_gene_product	b1471
yddL	1.530156061734111	50.0	1540096.0	No_gene_product	b1472
yddM	1.5081587298235606	50.0	1546752.0	putative DNA-binding transcriptional regulator	b1477
sra	1.3931592642203112	50.0	1550082.0	stationary-phase-induced ribosome-associated protein	b1480
ydeM	1.4983154680178343	51.0	1574912.0	putative YdeN-specific sulfatase-maturating enzyme	b1497
ydeO	1.44958394846409	51.0	1577182.0	UV-inducible global regulator, EvgA-, GadE-dependent	b1499
safA	1.9704715627682212	51.0	1578018.0	two-component system connector membrane protein, EvgSA to PhoQP	b1500
ydeT	1.4035506557506028	51.0	1583109.0	No_gene_product	b1505
yneL	1.5310819324379008	51.0	1584640.0	No_gene_product	b1506
marB	1.4844846751723204	52.0	1614336.0	periplasmic mar operon regulator	b1532
ydfK	2.859710736732424	53.0	1627328.0	cold shock protein, function unknown, Qin prophage	b1544
tfaQ	1.9136444630656164	53.0	1628566.0	Qin prophage; putative tail fibre assembly protein	b1546
ydfO	1.7169160908692458	53.0	1631303.0	Qin prophage; uncharacterized protein	b1549
gnsB	2.0704970221182775	53.0	1631865.0	Qin prophage; multicopy suppressor of secG(Cs) and fabA6(Ts)	b1550
ynfN	1.6607116688714192	53.0	1632256.0	Qin prophage; cold shock-induced protein	b1551
cspI	1.631257350906425	53.0	1632768.0	Qin prophage; cold shock protein	b1552
cspB	2.1091136902336323	54.0	1635595.0	Qin prophage; cold shock protein	b1557
hokD	1.465270483654909	54.0	1639424.0	Qin prophage; small toxic polypeptide	b1562
ydfV	1.5249719083797098	54.0	1640448.0	Qin prophage; uncharacterized protein	b1565
flxA	1.4037637219559056	54.0	1640960.0	Qin prophage; uncharacterized protein	b1566
dicA	1.9449053006992403	54.0	1642496.0	Qin prophage; putative regulator for DicB	b1570
dicB	1.7550024192332463	54.0	1644032.0	Qin prophage; cell division inhibition protein	b1575
ydfD	1.5356109148126649	54.0	1644050.0	Qin prophage; uncharacterized protein	b1576
blr	1.3613026783835176	55.0	1698816.0	beta-lactam resistance membrane protein; divisome-associated protein	b4409
cnu	1.445284673239314	55.0	1699328.0	nucleoid-associated oriC-binding protein; H-NS and StpA stabilizing factor	b1625
ydhZ	1.3513259395833186	56.0	1749188.0	uncharacterized protein	b1675
ydiE	1.3795854966330474	57.0	1783869.0	hemin uptake protein HemP homolog	b1705
pheM	1.5914787078518087	58.0	1793482.0	phenylalanyl-tRNA synthetase operon leader peptide	b1715
arpB	1.6217384805756856	58.0	1797350.0	No_gene_product	b4494
ydiZ	1.3618994089089584	58.0	1801728.0	uncharacterized protein	b1724
ydjO	2.0013910776207386	59.0	1806585.0	uncharacterized protein	b1730
ydjF	1.4046310603248033	60.0	1848352.0	putative DNA-binding transcriptional regulator	b1770
yoaC	1.468867032187268	61.0	1888389.0	DUF1889 family protein	b1810
yoaH	1.3301725869379075	61.0	1888808.0	UPF0181 family protein	b1811
yobD	1.4583797147504491	62.0	1899057.0	UPF0266 family inner membrane protein	b1820
yobF	1.5730861788053394	62.0	1901704.0	DUF2527 family heat-induced protein	b1824
yobH	1.6871159704095082	62.0	1903181.0	uncharacterized protein	b4536
yobI	1.9413432830559574	63.0	1940371.0	uncharacterized protein	b4677
yecT	1.421009480285402	64.0	1956228.0	uncharacterized protein	b1877
uspC	1.5332808835693446	65.0	1973233.0	universal stress protein	b1895
azuC	1.358502203741422	66.0	1981353.0	acid-inducible small membrane-associated protein	b4663
yedN	1.767920406040837	67.0	2004992.0	No_gene_product	b4495
rcsA	1.3819298037789525	68.0	2017448.0	transcriptional regulator of colanic acid capsular biosynthesis	b1951
zinT	1.7089618136629616	69.0	2034855.0	zinc and cadmium binding protein, periplasmic	b1973
yeeL	1.5374068460180073	69.0	2045952.0	No_gene_product	b4497
yoeG	1.4837141539254588	70.0	2060840.0	No_gene_product	b4640
yoeH	2.0355993334401328	70.0	2061824.0	No_gene_product	b4641
yoeF	1.5542144881892217	71.0	2072226.0	No_gene_product	b4538
yoeI	1.6073881621523491	72.0	2080532.0	uncharacterized protein	b4678
yoeB	1.5059686586199699	72.0	2082816.0	toxin of the YoeB-YefM toxin-antitoxin system	b4539
yefM	1.5521716901735187	72.0	2082942.0	antitoxin of the YoeB-YefM toxin-antitoxin system	b2017
hisL	1.6040682464504619	72.0	2083476.0	his operon leader peptide	b2018
wbbK	1.8329958857137343	73.0	2097152.0	lipopolysaccharide biosynthesis protein	b2032	['O16GLCT1']
wbbI	1.778886247289732	73.0	2099200.0	d-Galf:alpha-d-Glc beta-1,6-galactofuranosyltransferase	b2034	['O16GALFT']
wbbH	2.062835733270456	73.0	2099540.0	O-antigen polymerase	b2035	['O16AP2pp', 'O16AP1pp', 'O16AP3pp']
glf	1.554954009118476	73.0	2101248.0	UDP-galactopyranose mutase, FAD/NAD(P)-binding	b2036	['UDPGALM']
wzxB	1.6324341649727265	73.0	2101817.0	putative polisoprenol-linked O-antigen transporter	b2037	['O16AUNDtpp']
rfbA	1.5207781341016227	73.0	2103618.0	glucose-1-phosphate thymidylyltransferase	b2039	['G1PTT']
ibsB	1.6257956019267172	74.0	2147200.0	toxic membrane protein	b4668
yegR	2.0265751159894334	75.0	2161664.0	uncharacterized protein	b2085
rcnB	1.4353254514611722	76.0	2180608.0	periplasmic modulator of Ni and Co efflux	b2107
yehD	1.6430885572659337	76.0	2185216.0	putative fimbrial-like adhesin protein	b2111
yehE	1.7722551536603548	76.0	2186240.0	DUF2574 family protein	b2112
yehK	1.4776825921222778	76.0	2197504.0	uncharacterized protein	b4541
elaB	1.367602675896548	77.0	2374200.0	putative membrane-anchored DUF883 family ribosome-binding protein	b2266
elaD	1.4435476887456742	77.0	2376191.0	protease, capable of cleaving an AMC-ubiquitin model substrate	b2269
yfbN	1.4859735631259674	77.0	2381824.0	uncharacterized protein	b2273
yfbO	1.8140522193536497	77.0	2382113.0	uncharacterized protein	b2274
sixA	1.5251210092890393	78.0	2449805.0	phosphohistidine phosphatase	b2340
yfdF	1.8524076568388548	78.0	2456490.0	uncharacterized protein	b2345
gtrA	1.6406060067945847	78.0	2461333.0	CPS-53 (KpLE1) prophage; bactoprenol-linked glucose translocase/flippase	b2350
gtrB	1.6155776820789505	78.0	2461696.0	CPS-53 (KpLE1) prophage; bactoprenol glucosyl transferase	b2351
gtrS	2.6326297418425884	78.0	2463744.0	serotype-specific glucosyl transferase, CPS-53 (KpLE1) prophage	b2352
yfdK	1.4287400998948858	78.0	2464555.0	CPS-53 (KpLE1) prophage; conserved protein	b2354
ypdJ	1.5524657771943553	79.0	2469659.0	No_gene_product	b4545
torI	1.5273036331668062	79.0	2469888.0	response regulator inhibitor for tor operon	b4501
ypdI	1.4734987237559516	80.0	2488320.0	putative lipoprotein involved in colanic acid biosynthesis	b2376
ypdK	1.3189737531844545	80.0	2490399.0	inner membrane protein	b4680
ypeB	1.5749318770052876	81.0	2521299.0	DUF3820 family protein	b4546
ypfM	1.701989421488313	82.0	2584192.0	stress-induced small enterobacterial protein	b4606
yfgG	1.5517967292219523	83.0	2622648.0	uncharacterized protein	b2504
yfgH	1.4023896006190533	83.0	2623488.0	outer membrane integrity lipoprotein	b2505
yfhL	1.503046537867646	84.0	2693120.0	putative 4Fe-4S cluster-containing protein	b2562
shoB	1.749990595485559	84.0	2693504.0	toxic membrane protein	b4687
grcA	1.550156275058849	85.0	2709504.0	autonomous glycyl radical cofactor	b2579	['OBTFL', 'PFL']
raiA	1.5172045714153481	86.0	2730512.0	cold shock protein associated with 30S ribosomal subunit	b2597
pheL	1.3529007755798979	86.0	2730957.0	pheA gene leader peptide	b2598
rplS	1.4117207994878955	87.0	2737541.0	50S ribosomal subunit protein L19	b2606
rpsP	1.3974930192938382	87.0	2739295.0	30S ribosomal subunit protein S16	b2609
bamE	1.5611239742569234	88.0	2746963.0	lipoprotein component of BamABCDE OM biogenesis complex	b2617
ratB	1.5406574253515315	88.0	2747392.0	UPF0125 family protein	b2618
yfjH	1.722478928254443	88.0	2751002.0	CP4-57 prophage; uncharacterized protein	b2623
yfjJ	1.8927502574092463	88.0	2753905.0	CP4-57 prophage; uncharacterized protein	b2626
rnlB	1.6409527670928135	88.0	2760704.0	CP4-57 prophage; uncharacterized protein	b2631
yfjU	1.4086376182039304	89.0	2765360.0	No_gene_product	b2638
yfjW	2.2257271329641664	89.0	2766676.0	CP4-57 prophage; putative inner membrane protein	b2642
ypjF	1.609917191708504	90.0	2770944.0	CP4-57 prophage; toxin of the YpjF-YfjZ toxin-antitoxin system	b2646
ypjC	1.8234374725782287	90.0	2777088.0	No_gene_product	b2650
ygaQ	1.6915619676785414	90.0	2779755.0	No_gene_product	b4462
pphB	1.6618208496966518	91.0	2853118.0	serine/threonine-specific protein phosphatase 2	b2734
yqcG	1.8890089523665659	92.0	2898944.0	membrane stress resistance protein	b4682
ygcG	1.512596201026585	92.0	2899069.0	TPM domain protein, putative phosphatase	b2778
mazF	1.511550920420481	92.0	2904114.0	mRNA interferase toxin, antitoxin is MazE	b2782
ygdI	1.3757251530351946	93.0	2936320.0	DUF903 family verified lipoprotein	b2809
yqeH	1.8517439682299102	94.0	2980894.0	putative LuxR family transcriptional regulator	b2846
yqeI	1.5031496348365345	94.0	2981888.0	putative transcriptional regulator	b2847
yqeJ	2.262228179673311	94.0	2982662.0	uncharacterized protein	b2848
yqeL	2.3833814242881046	94.0	2983177.0	uncharacterized protein	b4683
yqeK	2.5785906205023585	94.0	2983293.0	uncharacterized protein	b2849
ygeF	1.8554353463915985	94.0	2983936.0	No_gene_product	b2850
ygeG	2.1753791470725345	94.0	2984626.0	SycD-like chaperone family TPR-repeat-containing protein	b2851
ygeH	2.0110425671221943	94.0	2985452.0	putative transcriptional regulator	b2852
ygeI	2.2537652928823992	94.0	2987008.0	uncharacterized protein	b2853
pbl	2.0016523829109034	94.0	2987297.0	No_gene_product	b2854
ygeK	1.787412595029289	94.0	2988032.0	No_gene_product	b2856
ygeN	1.8511339555831332	94.0	2988672.0	No_gene_product	b2858
ygeO	1.5551362937204072	94.0	2989320.0	No_gene_product	b2859
yqfG	1.6107211483884958	95.0	3026175.0	uncharacterized protein	b4684
ibsC	1.4399833734648206	96.0	3050248.0	toxic membrane protein	b4665
yqgB	1.8174773945707963	97.0	3079278.0	uncharacterized protein	b2939
hybF	1.3240083166043184	98.0	3133440.0	protein involved with the maturation of hydrogenases 1 and 2	b2991
mqsR	1.5036885237222575	99.0	3161606.0	GCU-specific mRNA interferase toxin of the MqsR-MqsA toxin-antitoxin system; biofilm/motility regulator; anti-repressor	b3022
ygiZ	1.8434776899030434	99.0	3165237.0	inner membrane protein	b3027
yqiH	1.475726317861258	100.0	3183239.0	putative periplasmic pilin chaperone	b3047
yqiI	1.5800870929226314	100.0	3184640.0	fimbrial protein	b3048
higB	1.3239954524469155	101.0	3227648.0	mRNA interferase toxin of the HigB-HigA toxin-antitoxin system	b3083
tdcR	1.7902153934529441	102.0	3260928.0	L-threonine dehydratase operon activator protein	b3119
yhaB	1.678632594609005	102.0	3261212.0	uncharacterized protein	b3120
yhaC	1.7326848780621185	102.0	3262464.0	pentapetide repeats-related protein	b3121
yhaV	1.3406388804906417	103.0	3270695.0	toxin of the SohB(PrlF)-YhaV toxin-antitoxin system	b3130
yrbN	1.3561303775207567	104.0	3301248.0	uncharacterized protein	b4685
yhbX	1.4268268100100032	105.0	3313346.0	putative EptAB family phosphoethanolamine transferase, inner membrane protein	b3173
yrdF	1.4505622251631585	106.0	3397853.0	No_gene_product	b4697
yrdE	1.476739613351894	106.0	3397996.0	No_gene_product	b4646
yhdU	1.3893553125377525	107.0	3405979.0	putative membrane protein	b3263
yhdV	1.4490382863420497	107.0	3411968.0	putative outer membrane protein	b3267
smg	1.3785906107889825	108.0	3425349.0	DUF494 family putative periplasmic protein	b3284
rpmJ	1.4721201976761182	109.0	3436032.0	50S ribosomal subunit protein L36	b3299
rplR	1.409542475783295	109.0	3438602.0	50S ribosomal subunit protein L18	b3304
rpsJ	1.4707442725888886	110.0	3446317.0	30S ribosomal subunit protein S10	b3321
yhfL	1.7352359591938762	111.0	3492864.0	small lipoprotein	b3369
yhhZ	1.7706909183139248	112.0	3575808.0	putative Hcp1 family polymorphic toxin protein; putative colicin-like DNase/tRNase activity	b3442
yhhH	1.6654984299935005	113.0	3616768.0	putative NTF2 fold immunity protein for polymorphic toxin RhsB	b3483
yrhC	1.4910242119180581	113.0	3617246.0	No_gene_product	b4552
yhhI	1.6201742829657393	113.0	3618816.0	putative transposase	b3484
yhiJ	1.7824810390912558	113.0	3624327.0	DUF4049 family protein	b3488
yhiL	1.7409238650922363	113.0	3626211.0	No_gene_product	b4660
slp	1.4697481749929575	114.0	3647488.0	outer membrane lipoprotein	b3506
dctR	1.5532582060256412	114.0	3648042.0	Putative LuxR family repressor for dicarboxylate transport	b3507
hdeB	1.7572665395469753	114.0	3649536.0	acid-resistance protein	b3509
hdeA	1.4834250956901145	114.0	3650048.0	stress response protein acid-resistance protein	b3510
gadE	1.912126628708644	114.0	3651725.0	gad regulon transcriptional activator	b3512
gadW	1.50688834013797	114.0	3657728.0	transcriptional activator of gadA and gadBC; repressor of gadX	b3515
gadX	1.519834451712926	114.0	3658345.0	acid resistance regulon transcriptional activator; autoactivator	b3516
yiaG	1.5768804572087052	115.0	3713024.0	HTH_CROC1 family putative transcriptional regulator	b3555
cspA	1.3913105079847314	115.0	3713536.0	RNA chaperone and antiterminator, cold-inducible	b3556
hokA	1.541943997115539	115.0	3713807.0	toxic polypeptide, small	b4455
mokA	1.5275057904118514	115.0	3713807.0	No_gene_product	b4647
insK	1.6166180303748425	115.0	3715072.0	IS150 transposase B	b3558
yiaA	1.61862139110623	115.0	3720283.0	YiaAB family inner membrane protein, tandem domains	b3562
yibA	1.8547985376029514	116.0	3760128.0	putative immunity protein for polymorphic toxin RhsA; HEAT-domain protein; lethality reduction protein	b3594
yibG	1.969097968440597	116.0	3761536.0	TPR-like repeat protein	b3596
yibS	1.7910357037640323	116.0	3762176.0	No_gene_product	b4650
yibW	1.7910847093150843	116.0	3762251.0	No_gene_product	b4651
yibV	2.3204736078374775	116.0	3762704.0	No_gene_product	b4615
yibU	2.163020974151531	116.0	3763307.0	No_gene_product	b4652
waaL	1.9385425646217649	117.0	3790848.0	O-antigen ligase	b3622	['ECA4OALpp', 'O16A4Lpp']
waaU	2.1246111452299727	117.0	3791598.0	lipopolysaccharide core biosynthesis	b3623	['HEPT4']
waaZ	1.8259389546984786	117.0	3792896.0	lipopolysaccharide KdoIII transferase; lipopolysaccharide core biosynthesis protein	b3624	['MOAT3C']
waaY	1.7527015938276926	117.0	3793626.0	lipopolysaccharide core biosynthesis protein	b3625	['HEPK2']
waaJ	2.103855634071121	117.0	3794944.0
waaR	1.6295263795542059	117.0	3795398.0	lipopolysaccharide 1,2-glucosyltransferase; UDP-glucose:(glucosyl)LPS alpha-1,2-glucosyltransferase	b3626	['GLCTR3']
waaS	2.365918143199097	117.0	3797540.0	lipopolysaccharide rhamnose:KdoIII transferase; lipopolysaccharide core biosynthesis protein	b3629	['RHAT1']
yicS	1.5589805049130756	118.0	3833856.0	putative periplasmic protein	b4555
tisB	1.4396722947494471	119.0	3846912.0	toxic membrane persister formation peptide, LexA-regulated	b4618
yigF	1.8591607177115188	120.0	3995778.0	DUF2628 family putative inner membrane protein	b3817
yigG	1.9337828678206492	120.0	3996172.0	PRK11371 family inner membrane protein	b3818
ompL	1.4243163181632732	121.0	4057088.0	outer membrane porin L; putative sulpholipid porin	b3875	['H2Otex']
yiiS	1.4016273678592446	122.0	4103168.0	UPF0381 family protein	b3922
rplL	1.3570936449454112	123.0	4170487.0	50S ribosomal subunit protein L7/L12	b3986
yjbI	2.058795084745909	124.0	4240630.0	No_gene_product	b4038
yjbL	1.8204143436188829	125.0	4250248.0	uncharacterized protein	b4047
yjbM	1.7640931235003108	125.0	4250526.0	uncharacterized protein	b4048
yjbS	1.9711182571564645	126.0	4258816.0	uncharacterized protein	b4621
yjcF	1.8915787263819994	127.0	4272128.0	pentapeptide repeats protein	b4066
pmrR	1.3531924118755607	128.0	4321932.0	putative membrane-bound BasS regulator	b4703
adiY	1.4263816403430087	128.0	4327424.0	adi system transcriptional activator	b4116
yjdK	1.9450432344433564	129.0	4342400.0
yjdO	1.7611614202359036	129.0	4342784.0
cadC	1.5367743332903918	129.0	4350212.0	cadBA operon transcriptional activator	b4133
yjeJ	1.4135148655274212	130.0	4363181.0	uncharacterized protein	b4145
ecnA	1.6190536139788627	130.0	4366133.0	entericidin A membrane lipoprotein, antidote entericidin B	b4410
ecnB	1.595738581688865	130.0	4366369.0	entericidin B membrane lipoprotein	b4411
yjfI	1.591411384846243	131.0	4399949.0	DUF2170 family protein	b4181
rpsR	1.496800263571429	132.0	4415655.0	30S ribosomal subunit protein S18	b4202
rplI	1.4900981545115226	132.0	4415924.0	50S ribosomal subunit protein L9	b4203
yjfZ	1.430105156899275	132.0	4416444.0	uncharacterized protein	b4204
ytfA	1.3538540345164674	132.0	4417536.0	No_gene_product	b4205
ytfI	1.5334590489186286	133.0	4427776.0	uncharacterized protein	b4215
ytfP	1.481676107606879	134.0	4438016.0	GGCT-like protein	b4222
mgtL	1.4055573289634655	135.0	4457247.0	regulatory leader peptide for mgtA	b4702
pyrL	1.3360830825300076	135.0	4462215.0	pyrBI operon leader peptide	b4246
tabA	1.360176232041897	135.0	4464678.0	biofilm modulator regulated by toxins; DUF386 family protein, cupin superfamily protein	b4252
yjgL	2.167683899272008	135.0	4465253.0	SopA-central-domain-like hexapeptide repeat protein	b4253
yjgN	1.7403801603188764	135.0	4469546.0	DUF898 family inner membrane protein	b4257
yjhC	1.4452150002249795	136.0	4495360.0	GFO/IDH/MOCA family putative oxidoreductase. NAD(P)-dependent	b4280
ythA	1.9483526541101563	136.0	4496384.0	uncharacterized protein	b4655
yjhI	1.3650796403527683	137.0	4514831.0	putative DNA-binding transcriptional regulator	b4299
sgcB	1.4020618745810407	138.0	4520071.0	putative enzyme IIB component of PTS	b4565
yjhY	1.3605939399310039	138.0	4521984.0	No_gene_product	b4656
yjhZ	1.572616715500126	138.0	4524246.0	No_gene_product	b4657
nanC	1.5184806380902267	138.0	4528601.0	N-acetylnuraminic acid outer membrane channel protein	b4311	['ACNAMtex']
yjiC	1.5462240544459833	139.0	4545306.0	uncharacterized protein	b4325
iraD	1.3723914303014866	139.0	4546809.0	RpoS stabilzer after DNA damage, anti-RssB factor	b4326
yjiS	1.377286872375414	140.0	4561567.0	DUF1127 family protein	b4341
mcrC	1.4289476554847587	140.0	4567040.0	5-methylcytosine-specific restriction enzyme McrBC, subunit McrC	b4345
mcrB	1.4513546530278831	140.0	4567774.0	5-methylcytosine-specific restriction enzyme McrBC, subunit McrB	b4346
yjjQ	1.4156845265362714	141.0	4593664.0	putative transcriptional regulator	b4365
