# Supplementary material for: The genetic basis for adaptation of model-designed syntrophic co-cultures
Source: PLoS Comput Biol. 2019 Mar 1;15(3):e1006213. doi: 10.1371/journal.pcbi.1006213 (PMC6415869; doi:10.1371/journal.pcbi.1006213)
Supplement: S4 Data — Genes with read coverage meeting the duplication criteria. Separate spreadsheets are provided for all samples using the mutant pair, ale number, flask number, isolate number, and replicate number to identify each sample. (ZIP) [file pcbi.1006213.s004.zip › S4_Data/hisD_gltB_5_18_1_1_genes.csv]

	Multiplicity	Group Number	Start Position	Product	Gene	iJO1366 Reactions
ybcN	1.387086633118916	1.0	567921.0	DLP12 prophage; uncharacterized protein	b0547
ninE	1.3907140624214573	1.0	568376.0	DLP12 prophage; conserved protein	b0548
ybeT	10.716898435597606	2.0	674307.0	Sel1 family TPR-like repeat protein	b0647
ybeU	12.849260611912467	2.0	674963.0	DUF1266 family protein	b0648
djlC	12.56625559488122	2.0	675667.0	J domain-containing HscC co-chaperone; Hsc56	b0649
hscC	11.106014686482883	2.0	677178.0	Hsp70 family chaperone Hsc62; RpoD-binding transcription inhibitor	b0650	['NTP1']
rihA	11.705150678908275	2.0	678932.0	ribonucleoside hydrolase 1	b0651	['CYTDH', 'URIH']
gltL	11.56618424795464	2.0	679985.0	glutamate/aspartate ABC transporter ATPase	b0652	['ASPabcpp', 'GLUabcpp']
gltK	11.684679356590907	2.0	680710.0	glutamate/aspartate ABC transporter permease	b0653	['ASPabcpp', 'GLUabcpp']
gltJ	11.164927587117196	2.0	681984.0	glutamate/aspartate ABC transporter permease	b0654	['ASPabcpp', 'GLUabcpp']
gltI	12.027773672192923	2.0	682294.0	glutamate/aspartate periplasmic binding protein	b0655	['ASPabcpp', 'GLUabcpp']
ynaJ	8.610168441514	3.0	1391621.0	DUF2534 family putative inner membrane protein	b1332
uspE	9.398614916856115	3.0	1392640.0	stress-induced protein	b1333
fnr	9.284852800181598	3.0	1393030.0	oxygen-sensing anaerobic growth regulon transcriptional regulator FNR; autorepressor	b1334
ogt	8.451054126243445	3.0	1393977.0	O-6-alkylguanine-DNA:cysteine-protein methyltransferase	b1335
abgT	9.30958628220218	3.0	1394503.0	p-aminobenzoyl-glutamate transporter; membrane protein	b1336
abgB	8.73038068475979	3.0	1396066.0	p-aminobenzoyl-glutamate hydrolase, B subunit	b1337
abgA	8.922162327160583	3.0	1398784.0	p-aminobenzoyl-glutamate hydrolase, A subunit	b1338
abgR	8.61987737093928	3.0	1398997.0	putative DNA-binding transcriptional regulator of abgABT operon	b1339
smrA	8.222581085500446	3.0	1400235.0	DNA endonuclease	b1340
ydaM	8.36818985230983	3.0	1400832.0	diguanylate cyclase, csgD regulator	b1341
tfaR	1.7332788502575405	4.0	1426667.0	Rac prophage; putative tail fiber assembly protein	b1373
ydcT	1.3392398330591253	5.0	1507328.0	putative ABC transporter ATPase	b1441	['SPMDabcpp', 'PTRCabcpp']
yncL	1.3198332180117358	5.0	1511424.0	stress-induced small inner membrane enterobacterial protein	b4598
tfaQ	1.7591362551022456	6.0	1628566.0	Qin prophage; putative tail fibre assembly protein	b1546
yfcG	1.3289009803069218	7.0	2414592.0	GSH-dependent disulfide bond oxidoreductase	b2302
yfcQ	1.3924062746914163	8.0	2444065.0	putative fimbrial-like adhesin protein	b2334
yfdM	1.4491655483041808	9.0	2465792.0	No_gene_product	b2356
rpsS	1.3357830060552238	10.0	3443712.0	30S ribosomal subunit protein S19	b3316
sgcB	1.4758530560391534	11.0	4520071.0	putative enzyme IIB component of PTS	b4565
