# Supplementary material for: The genetic basis for adaptation of model-designed syntrophic co-cultures
Source: PLoS Comput Biol. 2019 Mar 1;15(3):e1006213. doi: 10.1371/journal.pcbi.1006213 (PMC6415869; doi:10.1371/journal.pcbi.1006213)
Supplement: S4 Data — Genes with read coverage meeting the duplication criteria. Separate spreadsheets are provided for all samples using the mutant pair, ale number, flask number, isolate number, and replicate number to identify each sample. (ZIP) [file pcbi.1006213.s004.zip › S4_Data/hisD_gltB_5_5_1_2_genes.csv]

	Multiplicity	Group Number	Start Position	Product	Gene	iJO1366 Reactions
ykgS	1.7152007124282813	1.0	286208.0	No_gene_product	b4688
yagK	1.3350208363594873	1.0	288032.0	CP4-6 prophage; conserved protein	b0277
ykgQ	1.4335147920983147	2.0	313149.0	No_gene_product	b4631
yaiA	1.4521275249765933	3.0	402434.0	OxyR-regulated conserved protein	b0389
ybeT	1.9015086002735153	4.0	674307.0	Sel1 family TPR-like repeat protein	b0647
ybeU	2.382441142672903	4.0	674963.0	DUF1266 family protein	b0648
djlC	1.8228729549071336	4.0	675667.0	J domain-containing HscC co-chaperone; Hsc56	b0649
hscC	1.5110055825422581	4.0	677178.0	Hsp70 family chaperone Hsc62; RpoD-binding transcription inhibitor	b0650	['NTP1']
rihA	1.7431182992124037	4.0	678932.0	ribonucleoside hydrolase 1	b0651	['CYTDH', 'URIH']
gltL	1.7003077358568632	4.0	679985.0	glutamate/aspartate ABC transporter ATPase	b0652	['ASPabcpp', 'GLUabcpp']
gltK	1.518264026114141	4.0	680710.0	glutamate/aspartate ABC transporter permease	b0653	['ASPabcpp', 'GLUabcpp']
gltJ	1.6561483280808929	4.0	681984.0	glutamate/aspartate ABC transporter permease	b0654	['ASPabcpp', 'GLUabcpp']
gltI	1.688826415186428	4.0	682294.0	glutamate/aspartate periplasmic binding protein	b0655	['ASPabcpp', 'GLUabcpp']
ymfD	1.6570824609342505	5.0	1192322.0	e14 prophage; putative SAM-dependent methyltransferase	b1137
ymfE	1.9023574156992709	5.0	1192988.0	e14 prophage; putative inner membrane protein	b1138
lit	1.9314740265099437	5.0	1194150.0	T4 phage exclusion protein; cell death peptidase, e14 prophage	b1139
intE	2.233840370868863	5.0	1196032.0	e14 prophage; putative integrase	b1140
xisE	2.323310527765819	5.0	1196242.0	e14 prophage; putative excisionase	b1141
ymfI	2.246337275479106	5.0	1196952.0	e14 prophage; uncharacterized protein	b1143
ymfJ	1.9526413442650425	5.0	1197231.0	e14 prophage; uncharacterized protein	b1144
cohE	2.0187714347228685	5.0	1198080.0	e14 prophage; repressor protein phage e14	b1145
croE	2.087527200084572	5.0	1198592.0	e14 prophage; putative DNA-binding transcriptional regulator	b1146
ymfL	2.120037133238832	5.0	1198723.0	e14 prophage; putative DNA-binding transcriptional regulator	b1147
ymfM	1.624615116438955	5.0	1199277.0	e14 prophage; uncharacterized protein	b1148
ymfR	2.035948313706835	5.0	1201152.0	e14 prophage; uncharacterized protein	b1150
beeE	1.9989610902073731	5.0	1201186.0	No_gene_product	b1151
jayE	1.9513585720249056	5.0	1202176.0	No_gene_product	b1152
ymfQ	1.9408888026140563	5.0	1202368.0	prohage e14 tail protein homolog	b1153
stfP	1.9024399612933955	5.0	1202956.0	e14 prophage; uncharacterized protein	b1154
tfaP	1.8063557919388848	5.0	1203587.0	e14 prophage; uncharacterized protein	b1155
tfaE	1.786195776991224	5.0	1204224.0	e14 prophage; putative tail fiber assembly protein	b1156
stfE	2.079830245353918	5.0	1204574.0	No_gene_product	b1157
pinE	2.1219636040653413	5.0	1205140.0	e14 prophage; site-specific DNA recombinase	b1158
mcrA	1.8104617217874235	5.0	1206272.0	putative 5-methylcytosine/5-hydroxymethylcytosine-specific restriction nuclease; 5-methylcytosine DNA binding protein	b1159
ynaE	1.8419175316809815	6.0	1428480.0	cold shock protein, Rac prophage	b1375
yncL	1.4266673682886786	7.0	1511424.0	stress-induced small inner membrane enterobacterial protein	b4598
blr	1.346236094583832	8.0	1698816.0	beta-lactam resistance membrane protein; divisome-associated protein	b4409
rfbA	1.4820561989607541	9.0	2103618.0	glucose-1-phosphate thymidylyltransferase	b2039	['G1PTT']
yegZ	1.3653900234847083	10.0	2161152.0	No_gene_product	b2083
yehE	1.4321417799519875	11.0	2186240.0	DUF2574 family protein	b2112
narP	1.4657062752101477	12.0	2283978.0	response regulator in two-component regulatory system with NarQ	b2193
napH	1.5170259635928465	13.0	2292193.0	ferredoxin-type protein	b2204	['NO3R1bpp']
napD	1.5777128112275693	13.0	2296320.0	assembly protein for periplasmic nitrate reductase	b2207
ompC	1.5801445788089215	14.0	2306048.0	outer membrane porin protein C	b2215	['LCTStex', 'MALDtex', 'TSULtex', 'GAMtex', 'TTRCYCtex', 'MAN6Ptex', 'ASNtex', 'UACGAMtex', 'PROGLYtex', 'HPPPNtex', 'ILEtex', 'XTSNtex', 'NOtex', 'PPPNtex', 'QUIN2tex', 'Zn2tex', 'OROTtex', 'HYXNtex', 'TUNGStex', 'GBBTNtex', 'Htex', 'NMNtex', '34dhpactex', 'UDPACGALtex', 'CMPtex', 'TREtex', 'AKGtex', 'MANGLYCtex', 'NO3tex', '3GMPtex', 'ORNtex', 'PROtex', 'TRPtex', 'FE2tex', 'TYMtex', 'PACALDtex'…
rcsD	1.4997459348865392	14.0	2306966.0	phosphotransfer intermediate protein in two-component regulatory system with RcsBC	b2216
rcsB	1.540313943544091	14.0	2310144.0	response regulator in two-component regulatory system with RcsC and YojN	b2217
atoS	1.45106514811103	14.0	2313521.0	sensory histidine kinase in two-component regulatory system with AtoC	b2219
nrdA	1.4798510687605249	15.0	2338343.0	ribonucleoside-diphosphate reductase 1, alpha subunit	b2234	['RNDR4', 'RNDR3', 'RNDR2', 'RNDR1']
yfaE	1.6675644992703444	15.0	2341992.0	ferredoxin involved with ribonucleotide reductase diferric-tyrosyl radical (Y*) cofactor maintenance	b2236
inaA	1.4353206468073305	15.0	2342912.0	acid-inducible Kdo/WaaP family putative kinase	b2237
yfaH	1.399883357411327	15.0	2343129.0	No_gene_product	b2238
glpQ	1.546095235506487	15.0	2343413.0	periplasmic glycerophosphodiester phosphodiesterase	b2239	['GPDDA3pp', 'GPDDA2pp', 'GPDDA4pp', 'GPDDA1pp', 'GPDDA5pp']
arnD	1.3963763876540374	16.0	2363496.0	undecaprenyl phosphate-alpha-L-ara4FN deformylase	b2256	['UPLA4FNF']
arnE	1.3679164520995915	16.0	2366035.0	undecaprenyl phosphate-alpha-L-ara4N exporter; flippase ArnEF subunit	b4544	['ULA4Ntppi']
menE	1.5229123270790477	16.0	2367488.0	O-succinylbenzoate-CoA ligase	b2260	['SUCBZL']
elaA	1.663744411733287	17.0	2374560.0	GNAT family putative N-acetyltransferase	b2267
elaD	1.4343098637790404	17.0	2376191.0	protease, capable of cleaving an AMC-ubiquitin model substrate	b2269
yfbN	1.4450089579085472	17.0	2381824.0	uncharacterized protein	b2273
yfbO	1.509943430226346	17.0	2382113.0	uncharacterized protein	b2274
yfbP	1.6071301866532397	17.0	2382594.0	TPR-like repeats-containing protein	b2275
nuoM	1.5186587025915177	17.0	2384990.0	NADH:ubiquinone oxidoreductase, membrane subunit M	b2277	['NADH18pp', 'NADH17pp', 'NADH16pp']
nuoB	1.5606201852137078	18.0	2397429.0	NADH:ubiquinone oxidoreductase, chain B	b2287	['NADH18pp', 'NADH17pp', 'NADH16pp']
lrhA	1.67431272847869	18.0	2399181.0	transcriptional repressor of flagellar, motility and chemotaxis genes	b2289
yfbR	1.5865571522887827	18.0	2402340.0	5'-nucleotidase	b2291	['NTD5', 'NTD6', 'NTD12', 'NTD1', 'NTD8', 'NTD3']
ackA	1.5500929194296778	18.0	2406948.0	acetate kinase A and propionate kinase 2	b2296	['ACKr']
pta	1.5281171381717265	18.0	2408448.0	phosphate acetyltransferase	b2297	['PTAr', 'PTA2']
folX	1.6071906474783897	19.0	2414803.0	D-erythro-7,8-dihydroneopterin triphosphate 2'-epimerase and dihydroneopterin aldolase	b2303	['DHPTPE']
yfcI	1.455564570490256	19.0	2416640.0	transposase_31 family protein	b2305
hisP	1.5009070025597864	19.0	2417214.0	histidine ABC transporter ATPase	b2306	['ORNabcpp', 'HISabcpp', 'ARGabcpp', 'LYSabcpp']
argT	1.8682303769611488	19.0	2420736.0	lysine/arginine/ornithine transporter subunit	b2310	['ORNabcpp', 'ARGabcpp', 'LYSabcpp']
cvpA	1.557768339677051	19.0	2423753.0	colicin V production protein	b2313
dedA	1.444328820297001	19.0	2427560.0	DedA family inner membrane protein	b2317
yfcO	1.613253476653069	20.0	2443264.0	DUF2544 family putative outer membrane protein	b2332
yfcQ	1.5689410392557244	20.0	2444065.0	putative fimbrial-like adhesin protein	b2334
yfcR	1.539541605427484	20.0	2444550.0	putative fimbrial-like adhesin protein	b2335
yfcU	1.4788503315586745	20.0	2445834.0	No_gene_product	b4661
yfcV	1.4612026847071542	20.0	2448561.0	putative fimbrial-like adhesin protein	b2339
sixA	1.5996300275136361	20.0	2449805.0	phosphohistidine phosphatase	b2340
fadI	1.471220757570443	20.0	2453504.0	beta-ketoacyl-CoA thiolase, anaerobic, subunit	b2342	['ACACT8r', 'ACACT7r', 'ACACT2r', 'ACACT5r', 'ACACT3r', 'ACACT1r', 'ACACT6r', 'ACACT4r']
yfcZ	1.4360348141734829	20.0	2454128.0	UPF0381 family protein	b2343
yfdF	1.4587935803320426	20.0	2456490.0	uncharacterized protein	b2345
intS	1.7408942786480446	20.0	2460023.0	CPS-53 (KpLE1) prophage; putative prophage CPS-53 integrase	b2349
gtrA	1.6267567221950914	20.0	2461333.0	CPS-53 (KpLE1) prophage; bactoprenol-linked glucose translocase/flippase	b2350
gtrB	1.8726967260214586	20.0	2461696.0	CPS-53 (KpLE1) prophage; bactoprenol glucosyl transferase	b2351
tfaS	1.4278685812603704	20.0	2464293.0	No_gene_product	b2353
yfdK	1.3961498199321443	20.0	2464555.0	CPS-53 (KpLE1) prophage; conserved protein	b2354
yfdM	1.5079335259364566	20.0	2465792.0	No_gene_product	b2356
yfdQ	1.502962880396416	20.0	2467840.0	CPS-53 (KpLE1) prophage; uncharacterized protein	b2360
yfdR	1.5018999141008347	20.0	2468462.0	CPS-53 (KpLE1) prophage; conserved protein	b2361
yfdS	1.5143508111708008	20.0	2468989.0	CPS-53 (KpLE1) prophage; uncharacterized protein	b2362
yfdT	1.9425600334120323	20.0	2469376.0	CPS-53 (KpLE1) prophage; uncharacterized protein	b2363
ypdJ	1.6362159104958547	20.0	2469659.0	No_gene_product	b4545
torI	1.4603534579539001	20.0	2469888.0	response regulator inhibitor for tor operon	b4501
dsdC	1.6107408450124348	20.0	2470172.0	dsd operon activator; autorepressor	b2364
dsdX	1.5312145218525848	20.0	2471936.0	D-serine transporter	b2365
dsdA	1.4783402285877227	20.0	2473984.0	D-serine dehydratase	b2366	['SERD_D']
emrY	1.4978384468154529	20.0	2474116.0	putative multidrug efflux system	b2367
emrK	1.7277209833250482	20.0	2476032.0	multidrug resistance efflux pump membrane fusion protein	b2368
evgS	1.5480815374784214	20.0	2477852.0	hybrid sensory histidine kinase in two-component regulatory system with EvgA	b2370
yfdE	1.563082683953085	20.0	2482176.0	acetyl-CoA:oxalate CoA-transferase	b2371
yfdV	1.4909391685012963	20.0	2482720.0	putative transporter	b2372
frc	1.615819560166197	20.0	2486272.0	formyl-CoA transferase, NAD(P)-binding	b2374	['FORCT']
yfdX	1.4411861568638735	20.0	2487245.0	uncharacterized protein	b2375
ypdI	1.427644100642435	20.0	2488320.0	putative lipoprotein involved in colanic acid biosynthesis	b2376
yfdY	1.728613363065483	20.0	2488528.0	DUF2545 family putative inner membrane protein	b2377
ypdE	1.5368688992665147	21.0	2498560.0	aminopeptidase	b2384
fryC	1.3975897956731598	21.0	2500608.0	putative enzyme IIC component of PTS	b2386
fryB	1.5517147973316963	21.0	2501632.0	putative enzyme IIB component of PTS	b2387
mntH	1.3743219243647293	21.0	2504946.0	manganese/divalent cation transporter	b2392	['FE2t2pp', 'MNt2pp']
nupC	1.7220492565519154	21.0	2506752.0	nucleoside (except guanosine) transporter	b2393	['ADNt2pp', 'DCYTt2pp', 'CYTDt2pp', 'THMDt2pp', 'DADNt2pp', 'URIt2pp', 'DURIt2pp']
yfeC	1.613613940797638	21.0	2511945.0	DUF1323 family putative DNA-binding protein	b2398
xapA	1.4952945041363317	21.0	2517403.0	purine nucleoside phosphorylase 2; nicotinamide 1-beta-D-riboside synthase	b2407	['PUNP3', 'PUNP7', 'PUNP4', 'PUNP5', 'PUNP6']
yfeN	1.4453428483893085	21.0	2519040.0	putative outer membrane protein	b2408
yfeR	1.566232454123664	21.0	2519288.0	transcriptional regulator of yefH	b2409
yfeH	1.4544734033953208	21.0	2521088.0	putative inorganic ion transporter	b2410
ypeB	1.4750396144117772	21.0	2521299.0	DUF3820 family protein	b4546
cysZ	1.5857514839678388	21.0	2525184.0	sulfate transporter, sulfite inhibited	b2413
cysK	1.6041858609253299	21.0	2525767.0	cysteine synthase A, O-acetylserine sulfhydrolase A subunit	b2414	['CYSS']
ptsH	1.7845932865089578	21.0	2527232.0	phosphohistidinoprotein-hexose phosphotransferase component of PTS system (Hpr)	b2415	['ACMUMptspp', 'DHAPT', 'SBTptspp', 'ARBTptspp', 'TREptspp', 'GLCptspp', 'ACGAptspp', 'SUCptspp', 'MANptspp', 'GALTptspp', 'FRUptspp', 'FRUpts2pp', 'GAMptspp', 'ASCBptspp', 'ACMANAptspp', 'MANGLYCptspp', 'MNLptspp', 'MALTptspp']
ptsI	1.456354243799293	21.0	2527424.0	PEP-protein phosphotransferase of PTS system (enzyme I)	b2416	['ACMUMptspp', 'DHAPT', 'SBTptspp', 'ARBTptspp', 'TREptspp', 'GLCptspp', 'ACGAptspp', 'SUCptspp', 'MANptspp', 'GALTptspp', 'FRUptspp', 'CHTBSptspp', 'FRUpts2pp', 'GAMptspp', 'ASCBptspp', 'ACMANAptspp', 'MANGLYCptspp', 'MNLptspp', 'MALTptspp']
crr	1.6090396159107752	21.0	2529280.0	glucose-specific enzyme IIA component of PTS	b2417	['ACMUMptspp', 'TREptspp', 'MALTptspp', 'ACGAptspp', 'SUCptspp', 'GLCptspp']
yfeK	1.773378390502108	21.0	2530700.0	uncharacterized protein	b2419
cysW	1.479274083662692	21.0	2534162.0	sulfate/thiosulfate ABC transporter permease	b2423	['TSULabcpp', 'MOBDabcpp', 'SULabcpp', 'SELtpp', 'SLNTtpp']
cysU	1.4315094310967822	21.0	2535424.0	sulfate/thiosulfate ABC transporter permease	b2424	['TSULabcpp', 'MOBDabcpp', 'SULabcpp', 'SELtpp', 'SLNTtpp']
murP	1.5184052787481497	21.0	2540031.0	N-acetylmuramic acid permease, EIIBC component, PTS system	b2429	['ACMUMptspp', 'SUCptspp']
ypeA	1.4172975243775174	21.0	2545071.0	GNAT family putative N-acetyltransferase	b2434
yffL	1.7987551711255048	22.0	2553856.0	CPZ-55 prophage; uncharacterized protein	b2443
yffM	1.596603868925001	22.0	2554880.0	CPZ-55 prophage; uncharacterized protein	b2444
yffN	1.4719599033664907	22.0	2554983.0	CPZ-55 prophage; uncharacterized protein	b2445
yffO	1.5502186237860622	22.0	2555469.0	CPZ-55 prophage; uncharacterized protein	b2446
yffP	1.66783843777773	22.0	2555904.0	CPZ-55 prophage; uncharacterized protein	b2447
yffQ	1.5463800265977363	22.0	2556950.0	CPZ-55 prophage; uncharacterized protein	b2448
yffR	1.4751388421662812	22.0	2557338.0	CPZ-55 prophage; uncharacterized protein	b2449
yffS	1.5307245263284617	22.0	2557952.0	CPZ-55 prophage; uncharacterized protein	b2450
eutN	1.5636529956448313	23.0	2565121.0	Ethanolamine catabolic microcompartment shell protein	b2456
eutM	1.5044538013868092	23.0	2565632.0	ethanolamine utilization protein, putative carboxysome structural protein	b2457
eutS	1.5544816338799412	23.0	2568828.0	putative ethanol utilization carboxysome structural protein	b2462
talA	1.521414679165178	23.0	2572288.0	transaldolase A	b2464	['TALA']
tktB	1.4908118968994495	23.0	2572994.0	transketolase 2, thiamine triphosphate-binding	b2465	['TKT2', 'TKT1']
ypfG	1.5245108020836544	23.0	2575092.0	DUF1176 family protein	b2466
narQ	1.452947405943076	23.0	2580480.0	sensory histidine kinase in two-component regulatory system with NarP	b2469
ypfM	1.4113912742759298	23.0	2584192.0	stress-induced small enterobacterial protein	b4606
ypfN	1.8961133161952384	23.0	2586120.0	putative membrane protein, UPF0370 family	b4547
purC	1.660218684017946	23.0	2590720.0	phosphoribosylaminoimidazole-succinocarboxamide synthetase	b2476	['PRASCSi']
bcp	1.4127191325790238	23.0	2593836.0	peroxiredoxin; thiol peroxidase, thioredoxin-dependent	b2480	['THIORDXi']
hyfA	1.6728617035305027	23.0	2594816.0	hydrogenase 4, 4Fe-4S subunit	b2481	['FHL']
hyfR	1.5235864867123938	24.0	2605258.0	hydrogenase-4 transcriptional activator	b2491
yfgO	1.3890939645703821	24.0	2609152.0	putative UPF0118 family inner membrane permease	b2493
yfgD	1.5641122769027311	24.0	2611200.0	putative oxidoreductase	b2495
purM	1.4992768610476774	24.0	2615296.0	phosphoribosylaminoimidazole synthetase	b2499	['PRAIS']
purN	1.5497100266550123	24.0	2615592.0	phosphoribosylglycinamide formyltransferase 1	b2500	['GARFT']
yfgI	1.6139542777600135	25.0	2623684.0	nalidixic acid resistance protein, putative periplasmic protein	b2506
guaA	1.5269852829181392	25.0	2624316.0	GMP synthetase (glutamine aminotransferase)	b2507	['GMPS2']
yfgJ	1.7028019042881926	25.0	2629120.0	DUF1407 family protein	b2510
der	1.535278865510666	25.0	2629632.0	GTPase; multicopy suppressor of ftsJ	b2511
ispG	1.4791736715543875	25.0	2634044.0	1-hydroxy-2-methyl-2-(E)-butenyl 4-diphosphate synthase	b2515	['MECDPDH5']
sseB	1.5412236172426368	26.0	2648064.0	rhodanase-like enzyme, sulfur transfer from thiosulfate	b2522
fdx	1.4668473466583456	26.0	2650112.0	[2Fe-2S] ferredoxin	b2525
iscA	1.4084625242255553	26.0	2653184.0	FeS cluster assembly protein	b2528	['I4FE4ST', 'I2FE2ST']
iscS	1.6371416948255038	26.0	2654208.0	cysteine desulfurase (tRNA sulfurtransferase), PLP-dependent	b2530	['I2FE2SS', 'I2FE2SS2', 'I2FE2SR', 'MOADSUx', 'THZPSN3', 'ICYSDS']
iscR	1.509784535170748	26.0	2655001.0	isc operon transcriptional repressor; suf operon transcriptional activator; oxidative stress- and iron starvation-inducible; autorepressor	b2531
trmJ	1.6148202909328035	26.0	2656256.0	tRNA mC32,mU32 2'-O-methyltransferase, SAM-dependent	b2532
yfhR	1.4744084464124567	26.0	2658304.0	putative S9 family prolyl oligopeptidase	b2534
csiE	1.5267087030743778	26.0	2658793.0	stationary phase inducible protein	b2535
hcaR	1.5491232084631008	26.0	2661364.0	hca operon transcriptional regulator	b2537
hcaF	1.4380270478554522	26.0	2663748.0	3-phenylpropionate dioxygenase, small (beta) subunit	b2539	['PPPNDO', 'CINNDO']
glyA	1.4551543671339182	27.0	2678784.0	serine hydroxymethyltransferase	b2551	['THRAi', 'ALATA_L2', 'ALATA_D2', 'GHMT2r', 'THRA2i', 'THFAT']
glnB	1.4176469712861826	27.0	2680428.0	regulatory protein P-II for glutamine synthetase	b2553
mltF	1.4764039849317208	27.0	2689159.0	membrane-bound lytic transglycosylase F, murein hydrolase	b2558	['MLTGY1pp', 'MLTGY4pp', 'MLTGY3pp', 'MLTGY2pp']
yfhH	1.6485522898391982	27.0	2692117.0	putative DNA-binding transcriptional regulator	b2561
yfhL	1.6025679585986516	27.0	2693120.0	putative 4Fe-4S cluster-containing protein	b2562
shoB	1.7632850303285024	27.0	2693504.0	toxic membrane protein	b4687
era	1.483548552007101	27.0	2695839.0	membrane-associated, 16S rRNA-binding GTPase	b2566
rnc	1.4918820520920892	27.0	2697216.0	RNase III	b2567
lepB	1.5480512573957124	27.0	2697693.0	leader peptidase (signal peptidase I)	b2568
rseB	1.681972223287289	27.0	2701312.0	anti-sigma E factor, binds RseA	b2571
rseA	1.467918481469396	27.0	2702112.0	anti-sigma factor	b2572
rpoE	1.4896687756223028	27.0	2703360.0	RNA polymerase sigma E factor	b2573
nadB	1.478393260178826	27.0	2703778.0	quinolinate synthase, L-aspartate oxidase (B protein) subunit	b2574	['ASPO3', 'ASPO6', 'ASPO5', 'ASPO4']
eamB	1.449437856562984	27.0	2708781.0	cysteine and O-acetylserine exporter	b2578	['ACSERtpp', 'CYStpp']
grcA	1.7102485841037756	27.0	2709504.0	autonomous glycyl radical cofactor	b2579	['OBTFL', 'PFL']
trxC	1.5646143483399382	27.0	2712093.0	thioredoxin 2	b2582	['PAPSR', 'TRDR', 'RNDR1', 'METSOXR2', 'RNDR2', 'RNDR4', 'METSOXR1', 'RNDR3', 'THIORDXi', 'DSBDR']
pssA	1.595881321696946	27.0	2716085.0	phosphatidylserine synthase; CDP-diacylglycerol-serine O-phosphatidyltransferase	b2585	['PSSA141', 'PSSA140', 'PSSA180', 'PSSA161', 'PSSA120', 'PSSA160', 'PSSA181']
yfiM	1.5505512766694818	27.0	2717696.0	putative lipoprotein	b2586
kgtP	1.5781160433098775	27.0	2717806.0	alpha-ketoglutarate transporter	b2587	['AKGt2rpp']
yfiH	1.5300645754974385	27.0	2727936.0	UPF0124 family protein	b2593
raiA	1.456163314519693	27.0	2730512.0	cold shock protein associated with 30S ribosomal subunit	b2597
pheL	1.559359714320987	27.0	2730957.0	pheA gene leader peptide	b2598
tyrA	1.5363678873880944	27.0	2732306.0	fused chorismate mutase T/prephenate dehydrogenase	b2600	['CHORM', 'PPND']
yfiL	1.765525604137532	27.0	2734718.0	lipoprotein	b2602
yfiB	1.5484240328440733	27.0	2736983.0	OM lipoprotein putative positive effector of YfiN activity	b2605
rplS	1.7528155904932554	27.0	2737541.0	50S ribosomal subunit protein L19	b2606
trmD	1.6147729965240953	27.0	2738176.0	tRNA m(1)G37 methyltransferase, SAM-dependent	b2607
rimM	1.7041397014423503	27.0	2738728.0	ribosome maturation factor	b2608
rpsP	1.6476961729186874	27.0	2739295.0	30S ribosomal subunit protein S16	b2609
ffh	1.4875329110481208	27.0	2740224.0	Signal Recognition Particle (SRP) component with 4.5S RNA (ffs)	b2610
nadK	1.5698463751242244	27.0	2744320.0	NAD kinase	b2615	['NADK']
recN	1.5246551796536718	27.0	2745153.0	recombination and repair protein	b2616
bamE	1.7823896359202593	27.0	2746963.0	lipoprotein component of BamABCDE OM biogenesis complex	b2617
ratB	1.858403073201646	27.0	2747392.0	UPF0125 family protein	b2618
ratA	1.5024939881070474	27.0	2747646.0	toxic UPF0083 family protein inhibitor of 70S ribosome formation	b2619
smpB	1.519907168999546	27.0	2748416.0	tmRNA-binding trans-translation protein	b2620
intA	1.6127804625224325	27.0	2750464.0	CP4-57 prophage; integrase	b2622
yfjH	1.5884358423681184	27.0	2751002.0	CP4-57 prophage; uncharacterized protein	b2623
yfjI	1.6929761461404662	27.0	2752512.0	CP4-57 prophage; uncharacterized protein	b2625
yfjJ	1.6198650278616784	27.0	2753905.0	CP4-57 prophage; uncharacterized protein	b2626
yfjK	1.5591775336671685	27.0	2754709.0	radiation resistance protein; DEAD/H helicase-like protein; CP4-57 putative defective prophage	b2627
yfjL	1.4603165650061276	27.0	2756895.0	CP4-57 putative defective prophage, DUF4297/DUF1837 polymorphic toxin family protein	b2628
yfjM	1.4244617290461963	27.0	2758871.0	CP4-57 prophage; uncharacterized protein	b2629
rnlA	1.484925360736247	27.0	2759276.0	CP4-57 prophage; RNase LS	b2630
rnlB	1.5607317607155538	27.0	2760704.0	CP4-57 prophage; uncharacterized protein	b2631
yfjP	1.4393808060073496	27.0	2761068.0	CP4-57 prophage; 50S ribosome-binding GTPase family protein	b2632
yfjR	1.6973642599638958	27.0	2763061.0	CP4-57 prophage; putative DNA-binding transcriptional regulator	b2634
ypjK	1.7212961688468003	27.0	2763803.0	CP4-57 prophage; putative inner membrane protein	b2635
yfjS	1.5207120869670585	27.0	2764039.0	CP4-57 prophage; uncharacterized protein	b2636
yfjT	1.4810668523974266	27.0	2764800.0	CP4-57 prophage; putative periplasmic protein	b2637
yfjU	1.780366795328191	27.0	2765360.0	No_gene_product	b2638
yfjV	1.6221952395159311	27.0	2765525.0	No_gene_product	b2641
yfjW	1.6327744030837197	27.0	2766676.0	CP4-57 prophage; putative inner membrane protein	b2642
yfjX	1.7170932648281216	27.0	2769277.0	CP4-57 prophage; putative antirestriction protein	b2643
yfjY	1.526813131851248	27.0	2769744.0	CP4-57 prophage; putative DNA repair protein	b2644
ypjJ	1.7142844324707667	27.0	2770432.0	uncharacterized protein	b4548
yfjZ	1.5946365840315226	27.0	2770473.0	CP4-57 prophage; antitoxin of the YpjF-YfjZ toxin-antitoxin system	b2645
ypjF	1.6046161639630343	27.0	2770944.0	CP4-57 prophage; toxin of the YpjF-YfjZ toxin-antitoxin system	b2646
ygaQ	1.6137515590481377	27.0	2779755.0	No_gene_product	b4462
ygaU	1.5990336275033783	28.0	2789695.0	uncharacterized protein	b2665
yqaE	1.3646870046046917	28.0	2790228.0	cyaR sRNA-regulated protein	b2666
ygaV	1.423660074486953	28.0	2790569.0	tributyltin-inducible repressor of ygaVP	b2667
ygaP	1.4757613968116674	28.0	2790878.0	DUF2892 family inner membrane rhodanese	b2668
ygaC	1.4589203729195173	28.0	2793008.0	uncharacterized protein	b2671
ygaM	1.5562554813130487	28.0	2793504.0	putative membrane-anchored DUF883 family ribosome-binding protein	b2672
nrdI	1.585582910483705	28.0	2794323.0	NrdEF cluster assembly flavodoxin	b2674
nrdE	1.5042149629354342	28.0	2794706.0	ribonucleoside-diphosphate reductase 2, alpha subunit	b2675	['RNDR3b', 'RNDR1b', 'RNDR4b', 'RNDR2b']
proV	1.370009649499328	28.0	2798173.0	glycine betaine/proline ABC transporter periplasmic binding protein	b2677	['PROabcpp', 'CRNDabcpp', 'CRNabcpp', 'CTBTabcpp']
proX	1.580279845911931	28.0	2800490.0	glycine betaine/proline ABC transporter periplasmic binding protein; cold shock protein	b2679	['PROabcpp', 'CRNDabcpp', 'CRNabcpp', 'CTBTabcpp']
ygaY	1.4555693374296803	28.0	2801674.0	No_gene_product	b2681
ygaZ	1.5132611235890667	28.0	2803712.0	putative L-valine exporter, norvaline resistance protein	b2682	['VALt2rpp']
ygaH	1.4001802472973859	28.0	2803712.0	putative L-valine exporter, norvaline resistance protein	b2683	['VALt2rpp']
mprA	1.544701297755303	28.0	2804128.0	transcriptional repressor of microcin B17 synthesis and multidrug efflux	b2684
emrA	1.596184439219078	28.0	2805760.0	multidrug efflux system	b2685
emrB	1.5410363422952986	28.0	2805974.0	multidrug efflux system protein	b2686
luxS	1.6273324117110475	28.0	2807808.0	S-ribosylhomocysteine lyase	b2687	['RHCCE']
gshA	1.5450687838006165	28.0	2808241.0	glutamate-cysteine ligase	b2688	['GLUCYS']
yqaA	1.58621698532489	28.0	2809870.0	COG1238 family inner membrane protein	b2689
yqaB	1.5739178842142445	28.0	2810295.0	fructose-1-P and 6-phosphogluconate phosphatase	b2690	['PGMT']
csrA	1.5391655103446142	28.0	2812416.0	pleiotropic regulatory protein for carbon source metabolism	b2696
alaS	1.594465323890026	28.0	2812739.0	alanyl-tRNA synthetase	b2697	['ALATRS']
recA	1.5943321036936984	28.0	2816066.0	DNA recombination and repair protein; ssDNA-dependent ATPase; synaptase; ssDNA and dsDNA binding protein; ATP-dependent homologous DNA strand exchanger; recombinase A; LexA autocleavage cofactor	b2699
mltB	1.4523128702836487	28.0	2818048.0	membrane-bound lytic murein transglycosylase B	b2701	['MLTGY1pp', 'MLTGY4pp', 'MLTGY3pp', 'MLTGY2pp']
srlR	1.5564851430506141	29.0	2822405.0	sorbitol-inducible srl operon transcriptional repressor	b2707
srlQ	1.4485852423069703	29.0	2823171.0	D-arabinose 5-phosphate isomerase	b2708	['A5PISO']
norW	1.5349439549724646	29.0	2828288.0	NADH:flavorubredoxin oxidoreductase	b2711	['NHFRBO']
ascF	1.418560302177015	29.0	2832882.0	cellobiose/arbutin/salicin-specific PTS enzymes, IIB and IC components	b2715	['ARBTptspp']
hycI	1.5446502494979204	29.0	2835931.0	protease involved in processing C-terminal end of HycE	b2717
hycG	1.3896378168705203	29.0	2836801.0	hydrogenase 3 and formate hydrogenase complex, HycG subunit	b2719	['FHL', 'HYD1pp']
hycF	1.457555494683214	29.0	2837568.0	formate hydrogenlyase complex iron-sulfur protein	b2720	['FHL', 'HYD1pp']
hycA	1.7243041855021877	29.0	2843332.0	regulator of the transcriptional regulator FhlA	b2725
hypA	1.585129642648845	29.0	2844005.0	protein involved in nickel insertion into hydrogenases 3	b2726
pphB	1.5402963963561116	30.0	2853118.0	serine/threonine-specific protein phosphatase 2	b2734
ygbJ	1.7088505244417338	30.0	2854912.0	putative dehydrogenase	b2736
ygbN	1.5492309497236953	30.0	2859008.0	putative transporter	b2740
rpoS	1.5120844519897256	30.0	2859917.0	RNA polymerase, sigma S (sigma 38) factor	b2741
nlpD	1.5599335531466465	30.0	2861056.0	activator of AmiC murein hydrolase activity, lipoprotein	b2742
truD	1.6612448428591253	30.0	2863613.0	tRNA(Glu) pseudouridine(13) synthase	b2745
ispD	1.3871557833527504	30.0	2865152.0	4-diphosphocytidyl-2C-methyl-D-erythritol synthase	b2747	['MEPCT']
ftsB	1.585303729190301	30.0	2866176.0	cell division protein	b2748
ygbE	1.4736050253460062	30.0	2866688.0	DUF3561 family inner membrane protein	b2749
cysC	1.425602697787693	30.0	2867200.0	adenosine 5'-phosphosulfate kinase	b2750	['ADSK']
cysD	1.3902678951997365	30.0	2869248.0	sulfate adenylyltransferase, subunit 2	b2752	['SADT2']
ygbF	1.527647236801848	30.0	2871927.0	CRISPR adaptation ssRNA endonuclease	b2754
casC	1.8416893173913418	30.0	2875392.0	CRISP RNA (crRNA) containing Cascade antiviral complex protein	b2758
casB	1.7001766130939693	30.0	2875513.0	CRISP RNA (crRNA) containing Cascade antiviral complex protein	b2759
casA	1.6431510521190567	30.0	2875988.0	CRISP RNA (crRNA) containing Cascade antiviral complex protein	b2760
ygcB	1.6631646461542382	30.0	2877911.0	Cascade complex anti-viral R-loop helicase-annealase Cas3	b2761
queD	1.4672906809751043	30.0	2885632.0	6-pyruvoyl tetrahydrobiopterin synthase (PTPS)	b2765	['CPH4S']
ygcO	1.5231336468875538	30.0	2887277.0	putative 4Fe-4S cluster-containing protein	b2767
ygcU	1.4594496745870702	30.0	2891776.0	putative FAD-linked oxidoreductase	b4463
yqcE	1.5779925271414714	30.0	2893950.0	putative MFS transporter, inner membrane protein	b2775
ygcE	1.496504325942714	30.0	2895254.0	putative kinase	b2776
queE	1.3879850461947714	30.0	2898105.0	7-carboxy-7-deazaguanine synthase; queosine biosynthesis	b2777
yqcG	1.7777116263213206	30.0	2898944.0	membrane stress resistance protein	b4682
ygcG	1.7257611637037105	30.0	2899069.0	TPM domain protein, putative phosphatase	b2778
eno	1.645432407054324	30.0	2900001.0	enolase	b2779	['ENO']
pyrG	1.5382345319521393	30.0	2901387.0	CTP synthetase	b2780	['CTPS2']
mazF	1.5818673486366897	30.0	2904114.0	mRNA interferase toxin, antitoxin is MazE	b2782
rlmD	1.4468491493097684	30.0	2908160.0	23S rRNA m(5)U1939 methyltransferase, SAM-dependent	b2785
barA	1.4921415109749536	30.0	2908415.0	hybrid sensory histidine kinase, in two-component regulatory system with UvrY	b2786
yqcA	1.4113593242753801	30.0	2915893.0	short-chain flavodoxin, FMN-binding	b2790
truC	1.4961414050439767	30.0	2916360.0	tRNA(Ile1,Asp) pseudouridine(65) synthase	b2791
syd	1.522909064655574	30.0	2918400.0	SecY-interacting protein	b2793
queF	1.5652339138478184	30.0	2918706.0	7-cyano-7-deazaguanine reductase (NADPH-dependent)	b2794	['CDGR']
sdaC	1.4786534556653976	30.0	2922496.0	putative serine transporter	b2796	['SERt2rpp']
sdaB	1.450067590730636	30.0	2922934.0	L-serine dehydratase 2	b2797	['SERD_L']
ygdG	1.6222993136178336	30.0	2924544.0	Ssb-binding protein, misidentified as ExoIX	b2798
fucO	1.4367740064357504	30.0	2925223.0	L-1,2-propanediol oxidoreductase	b2799	['LCARS']
fucI	1.6738939899396252	30.0	2928942.0	L-fucose isomerase	b2802	['FCI']
fucK	1.5722376978499415	30.0	2930796.0	L-fuculokinase	b2803	['FCLK']
fucR	1.6086301506192582	30.0	2932736.0	l-fucose operon activator	b2805
rlmM	1.6446241018570167	30.0	2933501.0	23S rRNA C2498 2'-O-ribose methyltransferase, SAM-dependent	b2806
gcvA	1.4727070841540912	30.0	2935008.0	glycine cleavage system transcriptional activator; autorepressor	b2808
csdE	1.3812762399741674	30.0	2937900.0	CsdA-binding activator; Fe-S protein	b2811
argA	1.4900357688718584	30.0	2942976.0	amino acid N-acetyltransferase and inactive acetylglutamate kinase	b2818	['ACGS']
ptrA	1.4723575486890357	30.0	2949354.0	protease III	b2821
recC	1.4359832437550115	30.0	2952418.0	exonuclease V (RecBCD complex), gamma chain	b2822
ppdC	1.5448712765717858	30.0	2955799.0	putative prepilin peptidase-dependent protein	b2823
ygdB	1.433732782013145	30.0	2956107.0	DUF2509 family protein	b2824
ppdB	1.5431340424993523	30.0	2956511.0	putative prepilin peptidase-dependent protein	b2825
ppdA	1.5633318421759317	30.0	2957312.0	putative prepilin peptidase-dependent protein	b2826
rppH	1.6637827404814698	30.0	2961805.0	RNA pyrophosphohydrolase	b2830
ygdQ	1.5419768332446906	30.0	2963778.0	UPF0053 family inner membrane protein	b2832
galR	1.551321131333886	30.0	2969957.0	galactose-inducible d-galactose regulon transcriptional repressor; autorepressor	b2837
lysA	1.4832844673177183	30.0	2971648.0	diaminopimelate decarboxylase, PLP-binding	b2838	['DAPDC']
araE	1.4742662410021994	30.0	2974122.0	arabinose transporter	b2841	['ARBt2rpp']
kduD	1.5407321721698846	30.0	2975855.0	2-dehydro-3-deoxy-D-gluconate 5-dehydrogenase; KDG oxidoreductase; 20-ketosteroid reductase	b2842
kduI	1.6002827694603474	30.0	2976646.0	hexuronate isomerase	b2843
yqeF	1.6719986708903565	30.0	2977792.0	short chain acyltransferase	b2844
yqeG	1.7518341154974002	30.0	2979840.0	putative transporter	b2845
yqeH	1.8321886808027446	30.0	2980894.0	putative LuxR family transcriptional regulator	b2846
yqeI	1.668784028703085	30.0	2981888.0	putative transcriptional regulator	b2847
yqeJ	1.6053982263706132	30.0	2982662.0	uncharacterized protein	b2848
yqeL	1.5027150258466984	30.0	2983177.0	uncharacterized protein	b4683
yqeK	1.8835875323977054	30.0	2983293.0	uncharacterized protein	b2849
ygeG	1.6295669182724533	30.0	2984626.0	SycD-like chaperone family TPR-repeat-containing protein	b2851
ygeH	1.83296944329178	30.0	2985452.0	putative transcriptional regulator	b2852
ygeI	1.7054735224848294	30.0	2987008.0	uncharacterized protein	b2853
pbl	1.5991324628927521	30.0	2987297.0	No_gene_product	b2854
ygeK	1.6205464259776639	30.0	2988032.0	No_gene_product	b2856
ygeN	1.5627753026930307	30.0	2988672.0	No_gene_product	b2858
ygeO	1.531654199276783	30.0	2989320.0	No_gene_product	b2859
ygeQ	1.9341468142699636	30.0	2992128.0	No_gene_product	b2863
ygeV	1.6264920937429488	30.0	2998272.0	putative sigma-54-interacting transcriptional activator	b2869
ygeW	1.4895379979122447	30.0	3000320.0	putative carbamoyltransferase	b2870
yqeC	1.5366955711782453	31.0	3007645.0	putative selenium-dependent hydroxylase accessory protein	b2876
ygfK	1.5379053894723018	31.0	3009418.0	putative Fe-S subunit oxidoreductase subunit	b2878
ssnA	1.4554920114904444	31.0	3012608.0	putative chlorohydrolase/aminohydrolase	b2879
ygfM	1.530761391713711	31.0	3014656.0	putative oxidoreductase	b2880
guaD	1.56629794739487	31.0	3019124.0	guanine deaminase	b2883	['GUAD']
ygfS	1.5233093820291421	31.0	3021882.0	putative 4Fe-4S ferredoxin-type oxidoreductase subunit	b2886
idi	1.6843411765116516	31.0	3026944.0	isopentenyl diphosphate isomerase	b2889	['IPDDI']
dsbC	1.8410884493882402	31.0	3031470.0	protein disulfide isomerase II	b2893	['TDSR1', 'DSBCGT']
xerD	1.569151080501104	31.0	3033088.0	site-specific tyrosine recombinase	b2894
sdhE	1.4824441266216342	31.0	3034162.0	flavinator of succinate dehydrogenase; antitoxin of CptAB toxin-antitoxin pair	b2897
yqfA	1.6206492551478944	31.0	3035847.0	hemolysin III family HylIII inner membrane protein	b2899
bglA	1.611438215216737	31.0	3037020.0	6-phospho-beta-glucosidase A	b2901	['AB6PGH']
gcvH	1.3682219081488012	31.0	3042518.0	glycine cleavage complex lipoylprotein	b2904	['GLYCL']
fau	1.587600765011651	32.0	3049599.0	5-formyltetrahydrofolate cyclo-ligase family protein	b2912	['FOMETRi']
ibsC	1.786644030730277	32.0	3050248.0	toxic membrane protein	b4665
serA	1.453491813321227	32.0	3051520.0	D-3-phosphoglycerate dehydrogenase	b2913	['PGCD']
rpiA	1.5160856169857635	32.0	3052024.0	ribose 5-phosphate isomerase, constitutive	b2914	['RPI']
argP	1.4352733636128763	32.0	3053568.0	transcriptional regulator for arginine transport and DNA replication genes; replication initiation inhibitor	b2916
scpA	1.4857822703106995	32.0	3055616.0	methylmalonyl-CoA mutase	b2917	['MMM']
ygfI	1.7004239088459532	32.0	3059712.0	putative DNA-binding transcriptional regulator	b2921
mscS	1.5305608799841834	32.0	3062305.0	mechanosensitive channel protein, small conductance	b2924
fbaA	1.4798175254528612	32.0	3063808.0	fructose-bisphosphate aldolase, class II	b2925	['FBA', 'FBA3']
pgk	1.5944944217552008	32.0	3065856.0	phosphoglycerate kinase	b2926	['PGK']
yggC	1.4437909912197595	32.0	3067904.0	putative PanK family P-loop kinase	b2928
yggD	1.6890461761104176	32.0	3068044.0	MtlR family putative transcriptional repressor	b2929
cmtA	1.570387381222326	32.0	3072000.0	putative mannitol-specific PTS IIB and IIC components	b2933
speA	1.576827068092594	32.0	3077293.0	biosynthetic arginine decarboxylase, PLP-binding	b2938	['ARGDCpp']
yqgB	1.5379568446346756	32.0	3079278.0	uncharacterized protein	b2939
yggI	1.5763860813307078	32.0	3083113.0	Zn-dependent metalloprotease-related protein	b2944
yqgF	1.5678715737299809	32.0	3086858.0	putative Holliday junction resolvase	b2949
yggU	1.493184922589997	32.0	3089920.0	UPF0235 family protein	b2953
rdgB	1.4185316153078347	32.0	3090432.0	dITP/XTP pyrophosphatase	b2954	['NTPP11', 'NTPP9', 'NTPP10']
yggM	1.573252259202796	32.0	3092480.0	DUF1202 family putative secreted protein	b2956
yggL	1.8894761334164207	32.0	3095165.0	DUF469 family protein	b2959
trmI	1.549175651645821	32.0	3095491.0	tRNA m(7)G46 methyltransferase, SAM-dependent	b2960
mutY	1.4818519485647763	32.0	3096576.0	adenine DNA glycosylase	b2961
nupG	1.5512144658217002	32.0	3099072.0	nucleoside transporter	b2964	['ADNt2pp', 'DCYTt2pp', 'INSt2pp', 'URIt2pp', 'DURIt2pp', 'DINSt2pp', 'DGSNt2pp', 'CYTDt2pp', 'DADNt2pp', 'THMDt2pp', 'GSNt2pp']
yghG	1.5524202091833792	33.0	3106816.0	secretin (GspDbeta) OM localization lipoprotein pilotin	b2971
glcA	1.4941665497638357	33.0	3112960.0	glycolate transporter	b2975	['GLYCLTt2rpp', 'L__LACt2rpp', 'D__LACt2pp']
glcG	1.5720110270385894	33.0	3117185.0	DUF336 family protein	b2977
glcC	1.4425989071656424	33.0	3121630.0	glycolate-inducible glc operon transcriptional repressor; autorepressor	b2980
yghO	1.6175667171954442	33.0	3123200.0	No_gene_product	b2981
yghQ	1.4912752503690354	33.0	3125248.0	putative inner membrane polysaccharide flippase	b2983
yghS	1.6704883270517268	33.0	3127296.0	putative ATP-binding protein	b2985
gss	1.589022970879582	33.0	3130021.0	glutathionylspermidine amidase and glutathionylspermidine synthetase	b2988	['GSPMDA', 'GSPMDS']
yghU	1.5093556141962106	33.0	3132085.0	putative S-transferase	b2989
hybD	1.69300148366508	33.0	3134150.0	maturation protease for hydrogenase 2	b2993
hybC	1.6263619029734244	33.0	3134644.0	hydrogenase 2, large subunit	b2994	['HYD1pp', 'HYD2pp', 'HYD3pp']
hybB	1.571598576649816	33.0	3136344.0	putative hydrogenase 2 cytochrome b type component	b2995	['HYD1pp', 'HYD2pp', 'HYD3pp']
yghW	1.3973133052837887	33.0	3139808.0	DUF2623 family protein	b2998
yqhA	1.6869019381056223	33.0	3142335.0	UPF0114 family putative inner membrane protein	b3002
exbD	1.4008275240942332	33.0	3144176.0	membrane spanning protein in TonB-ExbB-ExbD complex	b3005	['FECRMtonex', 'FEOXAMtonex', 'CBL1tonex', 'FE3DCITtonex', 'CPGNtonex', 'ADOCBLtonex', 'FEENTERtonex', 'FE3HOXtonex', 'FE3DHBZStonex', 'CBItonex']
exbB	1.481019454044963	33.0	3144608.0	membrane spanning protein in TonB-ExbB-ExbD complex	b3006	['FECRMtonex', 'FEOXAMtonex', 'CBL1tonex', 'FE3DCITtonex', 'CPGNtonex', 'ADOCBLtonex', 'FEENTERtonex', 'FE3HOXtonex', 'FE3DHBZStonex', 'CBItonex']
metC	1.7240655978357462	33.0	3145728.0	cystathionine beta-lyase, PLP-dependent	b3008	['CYSTL', 'CYSDS']
dkgA	1.6289985606274708	33.0	3149981.0	2,5-diketo-D-gluconate reductase A	b3012	['DKGLCNR1', 'ALR2']
yqhH	1.400413105482454	33.0	3151985.0	outer membrane lipoprotein, Lpp paralog	b3014
ygiS	1.4989974604842486	33.0	3159469.0	putative ABC transporter permease	b3020
mqsA	1.5789835498857896	33.0	3161209.0	antitoxin for MqsR toxin; transcriptional repressor	b3021
mqsR	2.0241777620885846	33.0	3161606.0	GCU-specific mRNA interferase toxin of the MqsR-MqsA toxin-antitoxin system; biofilm/motility regulator; anti-repressor	b3022
ygiV	1.4029820738207326	33.0	3162112.0	transcriptional repressor for mcbR biofilm gene	b3023
qseC	1.40650292419185	33.0	3164160.0	quorum sensing sensory histidine kinase in two-component regulatory system with QseB	b3026
ygiZ	1.808456382456801	33.0	3165237.0	inner membrane protein	b3027
mdaB	1.5173944590888753	33.0	3166208.0	NADPH quinone reductase	b3028	['NADPHQR2', 'NADPHQR4', 'NADPHQR3']
ygiN	1.5894668844816875	33.0	3166720.0	quinol monooxygenase	b3029	['QMO3', 'QMO2']
parE	1.5557169205776653	33.0	3166862.0	DNA topoisomerase IV, subunit B	b3030
yqiA	1.72816564828115	33.0	3168783.0	acyl CoA esterase	b3031
nudF	1.5092267402444142	33.0	3170639.0	ADP-ribose pyrophosphatase	b3034	['ADPRDP']
ygiC	1.477997118444806	33.0	3174400.0	ATP-Grasp family ATPase	b3038
ygiD	1.4193089217505164	33.0	3174977.0	4,5- DOPA-extradiol-dioxygenase	b3039
ribB	1.5984966329987291	33.0	3177171.0	3,4-dihydroxy-2-butanone-4-phosphate synthase	b3041	['DB4PS']
yqiC	1.6164170206930943	33.0	3178198.0	BMFP family putative fusogenic protein	b3042
yqiH	1.5977428474811768	33.0	3183239.0	putative periplasmic pilin chaperone	b3047
yqiI	1.7771670305672727	33.0	3184640.0	fimbrial protein	b3048
glgS	1.571653907629462	33.0	3185152.0	motility and biofilm regulator	b3049
ibsD	1.6816882789250382	33.0	3188124.0	toxic membrane protein	b4664
ibsE	1.3673002735175646	33.0	3188499.0	toxic membrane protein	b4666
ygiM	1.5479080701022796	33.0	3194880.0	SH3 domain protein	b3055
folB	1.4454647809595549	33.0	3197579.0	dihydroneopterin aldolase and dihydroneopterin triphosphate 2'-epimerase	b3058	['DHNPTE', 'DHNPA2r']
plsY	1.4754386176105538	33.0	3198052.0	putative glycerol-3-phosphate acyltransferase	b3059	['APG3PAT140', 'APG3PAT180', 'APG3PAT161', 'APG3PAT181', 'APG3PAT160', 'APG3PAT120', 'APG3PAT141']
ttdR	1.590062149535564	33.0	3198976.0	transcriptional activator of ttdABT	b3060
dnaG	1.5243114695171263	34.0	3204465.0	DNA primase	b3066
aer	1.5269453517072469	34.0	3211264.0	fused signal transducer for aerotaxis sensory component/methyl accepting chemotaxis component	b3072
higA	1.4026509953486186	35.0	3227086.0	antitoxinof the HigB-HigA toxin-antitoxin system	b3082
higB	1.520454883294681	35.0	3227648.0	mRNA interferase toxin of the HigB-HigA toxin-antitoxin system	b3083
alx	1.5510435359947188	35.0	3231938.0	putative membrane-bound redox modulator	b3088
mzrA	1.7542796786111103	36.0	3241984.0	modulator of EnvZ/OmpR regulon	b3096
yqjC	1.5540168559973824	36.0	3242327.0	DUF1090 family putative periplasmic protein	b3097
yqjD	1.7931467955480072	36.0	3243008.0	membrane-anchored ribosome-binding protein	b3098
yqjE	1.4145330243299679	36.0	3243041.0	DUF1469 family inner membrane protein	b3099
yqjF	1.4643831549583826	36.0	3244032.0	putative quinol oxidase subunit	b3101
yqjG	1.5364842665491099	36.0	3244382.0	putative S-transferase	b3102
yhaI	1.4385554869280281	36.0	3246269.0	DUF805 family inner membrane protein	b3104
yhaK	1.4660954098322256	36.0	3248128.0	redox-sensitive bicupin	b3106
tdcF	1.7962290308951392	36.0	3253079.0	putative reactive intermediate deaminase	b3113
tdcD	1.5100299639377757	36.0	3256320.0	propionate kinase/acetate kinase C, anaerobic	b3115	['PPAKr', 'ACKr']
tdcA	1.6441184468091885	36.0	3260416.0	tdc operon transcriptional activator	b3118
yhaC	1.4776875254162252	36.0	3262464.0	pentapetide repeats-related protein	b3121
garP	1.526965913904263	36.0	3266931.0	putative (D)-galactarate transporter	b3127	['GALCTt2rpp', 'GLCRt2rpp', 'GLYCAt2rpp']
prlF	1.5664628840860186	36.0	3270656.0	antitoxin of the SohA(PrlF)-YhaV toxin-antitoxin system	b3129
yhaV	1.5768871238966518	36.0	3270695.0	toxin of the SohB(PrlF)-YhaV toxin-antitoxin system	b3130
agaR	1.609960527691321	36.0	3271214.0	transcriptional repressor of the aga regulon	b3131
agaW	1.4869785855760316	36.0	3274059.0	No_gene_product	b3134
agaA	1.4900271337365747	36.0	3274752.0	No_gene_product	b3135
kbaY	1.4548160006325912	36.0	3276800.0	tagatose 6-phosphate aldolase 1, kbaY subunit	b3137	['TGBPA']
agaI	1.5983748489206187	36.0	3279628.0	galactosamine-6-phosphate isomerase	b3141
yraJ	1.549982493882583	36.0	3282172.0	putative outer membrane protein	b3144
yraK	1.7142930789363902	36.0	3284992.0	putative fimbrial-like adhesin protein	b3145
yraN	1.4517644567885304	36.0	3289088.0	UPF0102 family protein	b3148
yraP	1.5478277609976374	36.0	3289767.0	outer membrane lipoprotein	b3150
yraQ	1.4097408311639688	36.0	3291136.0	putative inner membrane permease	b3151
yhbO	1.6143245653386367	36.0	3292332.0	stress-resistance protein	b3153
yhbP	1.6195412102885411	36.0	3293184.0	UPF0306 family protein	b3154
yhbT	1.4797597111661525	36.0	3294110.0	SCP-2 sterol transfer family protein	b3157
yrbN	1.6365500281486605	37.0	3301248.0	uncharacterized protein	b4685
nlpI	1.705707639507663	37.0	3301398.0	lipoprotein involved in osmotic sensitivity and filamentation	b3163
pnp	1.4513198002435994	37.0	3302391.0	polynucleotide phosphorylase/polyadenylase	b3164
rpsO	1.512406526013392	37.0	3304960.0	30S ribosomal subunit protein S15	b3165
truB	1.4173933100934504	37.0	3305472.0	tRNA pseudouridine synthase B: tRNA pseudouridine(55) synthase and putative tmRNA pseudouridine(342) synthase	b3166
rbfA	1.632239692253627	37.0	3306135.0	30s ribosome binding factor	b3167
infB	1.5168182079074548	37.0	3306700.0	translation initiation factor IF-2	b3168
yhbX	1.6512550191764939	37.0	3313346.0	putative EptAB family phosphoethanolamine transferase, inner membrane protein	b3173
secG	1.8113059771004087	37.0	3315712.0	preprotein translocase membrane subunit	b3175
ftsH	1.522216909903061	37.0	3318359.0	protease, ATP-dependent zinc-metallo	b3178
rlmE	1.6094584562541137	37.0	3320393.0	23S rRNA U2552 2'-O-ribose methyltransferase, SAM-dependent	b3179
greA	1.6776161609304696	37.0	3321856.0	transcript cleavage factor	b3181
dacB	1.4698537595911079	37.0	3322321.0	D-alanyl-D-alanine carboxypeptidase	b3182	['MDDEP3pp', 'MDDCP4pp', 'MDDCP2pp', 'MDDCP3pp', 'MDDEP2pp', 'MDDCP5pp', 'MDDEP4pp', 'MDDEP1pp', 'MDDCP1pp']
yhbE	1.5453580234745679	37.0	3325952.0	EamA family inner membrane putative transporter	b3184
rpmA	1.4509015365834133	37.0	3326464.0	50S ribosomal subunit protein L27	b3185
ispB	1.4323362746361838	37.0	3328000.0	octaprenyl diphosphate synthase	b3187	['OCTDPS']
sfsB	1.750963094632694	37.0	3328512.0	malPQ operon transcriptional activator	b3188
ibaG	1.456017907396449	37.0	3330048.0	acid stress protein; putative BolA family transcriptional regulator	b3190
mlaB	1.7550330914110588	37.0	3330560.0	ABC transporter maintaining OM lipid asymmetry, cytoplasmic STAS component	b3191
mlaC	1.540201017057495	37.0	3330614.0	ABC transporter maintaining OM lipid asymmetry, periplasmic binding protein	b3192
mlaE	1.457764680245966	37.0	3332096.0	ABC transporter maintaining OM lipid asymmetry, inner membrane permease protein	b3194
kdsD	1.554372382358305	37.0	3334624.0	D-arabinose 5-phosphate isomerase	b3197	['A5PISO']
kdsC	1.6932993148390336	37.0	3336192.0	3-deoxy-D-manno-octulosonate 8-phosphate phosphatase	b3198	['KDOPP']
lptC	1.5318527607228674	37.0	3336194.0	periplasmic membrane-anchored LPS-binding protein; LPS export protein	b3199	['ECA4COLIPAabctex', 'CLIPAabctex', 'O16A4COLIPAabctex', 'ACOLIPAabctex', 'ENLIPAabctex', 'LIPAabctex', 'COLIPAabctex', 'K2L4Aabctex', 'COLIPAPabctex']
lptA	1.5313841392430327	37.0	3336738.0	lipopolysaccharide export ABC transporter periplasmic binding protein; Lipid A binding protein; LPS export and assembly protein	b3200	['ECA4COLIPAabctex', 'CLIPAabctex', 'O16A4COLIPAabctex', 'ACOLIPAabctex', 'ENLIPAabctex', 'LIPAabctex', 'COLIPAabctex', 'K2L4Aabctex', 'COLIPAPabctex']
hpf	1.5849197147606189	37.0	3339776.0	ribosome hibernation promoting factor HPF; stabilizes 100S dimers	b3203
ptsN	1.439444933295038	37.0	3340288.0	sugar-specific enzyme IIA component of PTS	b3204
yhbJ	1.540259079124035	37.0	3340473.0	adaptor protein for GlmZ/GlmY sRNA decay, glucosamine-6-phosphate-regulated; NTPase	b3205
elbB	1.5219045674611622	37.0	3343164.0	isoprenoid biosynthesis protein with amidotransferase-like domain	b3209
arcB	1.455923381909661	37.0	3344047.0	aerobic respiration control sensor histidine protein kinase, cognate to two-component response regulators ArcA and RssB	b3210
yhcA	1.7452368300180734	37.0	3355470.0	putative periplasmic chaperone protein	b3215
yhcD	1.6863202242188136	37.0	3356165.0	putative outer membrane fimbrial subunit usher protein	b3216
yhcB	1.4352997239352754	38.0	3373549.0	DUF1043 family inner membrane-anchored protein	b3233
yhdU	1.4454180248611899	39.0	3405979.0	putative membrane protein	b3263
rpsJ	1.513692718343207	40.0	3446317.0	30S ribosomal subunit protein S10	b3321
rpsL	1.5141999860442397	41.0	3467536.0	30S ribosomal subunit protein S12	b3342
yhjR	1.3597007376725667	42.0	3689472.0	DUF2629 family protein	b3535
atpC	1.3625077734351336	43.0	3908912.0	F1 sector of membrane-bound ATP synthase, epsilon subunit	b3731	['ATPS4rpp']
ilvL	1.4002813877212033	44.0	3943681.0	ilvG operon leader peptide	b3766
ythA	1.44322716768065	45.0	4496384.0	uncharacterized protein	b4655
