# Supplementary material for: The genetic basis for adaptation of model-designed syntrophic co-cultures
Source: PLoS Comput Biol. 2019 Mar 1;15(3):e1006213. doi: 10.1371/journal.pcbi.1006213 (PMC6415869; doi:10.1371/journal.pcbi.1006213)
Supplement: S4 Data — Genes with read coverage meeting the duplication criteria. Separate spreadsheets are provided for all samples using the mutant pair, ale number, flask number, isolate number, and replicate number to identify each sample. (ZIP) [file pcbi.1006213.s004.zip › S4_Data/hisD_gltB_5_5_0_1_genes.csv]

	Multiplicity	Group Number	Start Position	Product	Gene	iJO1366 Reactions
yadK	1.3572871377421656	1.0	147489.0	putative fimbrial-like adhesin protein	b0136
ykfM	1.4942119192617938	2.0	234743.0	lethality reduction protein, putative inner membrane protein	b4586
dinJ	1.4402780327623053	3.0	242728.0	antitoxin of YafQ-DinJ toxin-antitoxin system	b0226
ykfN	1.4887141059117392	4.0	258860.0	No_gene_product	b4626
ykgS	2.122279323172464	5.0	286208.0	No_gene_product	b4688
yagL	1.4769074133992548	5.0	288930.0	CP4-6 prophage; DNA-binding protein	b0278
ykgQ	1.528784478925804	6.0	313149.0	No_gene_product	b4631
ykgH	1.4538829733401748	7.0	320406.0	putative inner membrane protein	b0310
yahL	1.3795904450004033	8.0	339968.0	uncharacterized protein	b0326
yahO	1.4651102795914681	8.0	342194.0	periplasmic protein, function unknown, YhcN family	b0329
ybbC	1.3858036064085766	9.0	523036.0	putative immunity protein	b0498
ybcK	1.4906031280239245	10.0	565248.0	DLP12 prophage; putative recombinase	b0544
ybcM	1.4826705504759763	10.0	567296.0	DLP12 prophage; putative DNA-binding transcriptional regulator	b0546
ybcV	1.6603082567238934	11.0	574639.0	DLP12 prophage; uncharacterized protein	b0558
appY	1.5690380014741063	12.0	579584.0	global transcriptional activator; DLP12 prophage	b0564
ybeT	2.0583069945045414	13.0	674307.0	Sel1 family TPR-like repeat protein	b0647
ybeU	1.9525305574183696	13.0	674963.0	DUF1266 family protein	b0648
djlC	1.685138426238481	13.0	675667.0	J domain-containing HscC co-chaperone; Hsc56	b0649
hscC	1.6682626677685317	13.0	677178.0	Hsp70 family chaperone Hsc62; RpoD-binding transcription inhibitor	b0650	['NTP1']
rihA	1.4523338222737874	13.0	678932.0	ribonucleoside hydrolase 1	b0651	['CYTDH', 'URIH']
gltL	1.7446481802061864	13.0	679985.0	glutamate/aspartate ABC transporter ATPase	b0652	['ASPabcpp', 'GLUabcpp']
gltK	1.4901193239241244	13.0	680710.0	glutamate/aspartate ABC transporter permease	b0653	['ASPabcpp', 'GLUabcpp']
gltJ	1.4378105100987189	13.0	681984.0	glutamate/aspartate ABC transporter permease	b0654	['ASPabcpp', 'GLUabcpp']
gltI	1.6471311627846046	13.0	682294.0	glutamate/aspartate periplasmic binding protein	b0655	['ASPabcpp', 'GLUabcpp']
ybfB	1.4808305540372635	14.0	729231.0	putative membrane protein	b0702
ybfQ	1.4169101206873125	14.0	731900.0	No_gene_product	b4514
elfA	1.346488886326817	15.0	993323.0	laminin-binding fimbrin subunit	b0938
ymfD	2.5155014315391324	16.0	1192322.0	e14 prophage; putative SAM-dependent methyltransferase	b1137
ymfE	2.4445495166488778	16.0	1192988.0	e14 prophage; putative inner membrane protein	b1138
lit	2.1065127109549104	16.0	1194150.0	T4 phage exclusion protein; cell death peptidase, e14 prophage	b1139
intE	1.943999136001601	16.0	1196032.0	e14 prophage; putative integrase	b1140
xisE	2.0845428829073662	16.0	1196242.0	e14 prophage; putative excisionase	b1141
ymfI	1.8955479401339148	16.0	1196952.0	e14 prophage; uncharacterized protein	b1143
ymfJ	1.7690255926598026	16.0	1197231.0	e14 prophage; uncharacterized protein	b1144
cohE	1.9081945582507638	16.0	1198080.0	e14 prophage; repressor protein phage e14	b1145
croE	1.749679333005276	16.0	1198592.0	e14 prophage; putative DNA-binding transcriptional regulator	b1146
ymfL	1.6203979502775339	16.0	1198723.0	e14 prophage; putative DNA-binding transcriptional regulator	b1147
ymfM	1.5983089645191626	16.0	1199277.0	e14 prophage; uncharacterized protein	b1148
oweE	1.4289577755415959	16.0	1199625.0	No_gene_product	b4692
aaaE	1.4180038623234057	16.0	1200128.0	No_gene_product	b4693
ymfR	1.65236200267051	16.0	1201152.0	e14 prophage; uncharacterized protein	b1150
beeE	1.5675297748579753	16.0	1201186.0	No_gene_product	b1151
ymfQ	1.510320275529718	16.0	1202368.0	prohage e14 tail protein homolog	b1153
stfP	1.801554850855062	16.0	1202956.0	e14 prophage; uncharacterized protein	b1154
tfaP	2.1066228504629425	16.0	1203587.0	e14 prophage; uncharacterized protein	b1155
tfaE	1.8668828558241082	16.0	1204224.0	e14 prophage; putative tail fiber assembly protein	b1156
stfE	1.847348500903151	16.0	1204574.0	No_gene_product	b1157
pinE	1.6087913540756549	16.0	1205140.0	e14 prophage; site-specific DNA recombinase	b1158
mcrA	2.273742134354478	16.0	1206272.0	putative 5-methylcytosine/5-hydroxymethylcytosine-specific restriction nuclease; 5-methylcytosine DNA binding protein	b1159
iraM	1.5552577146959072	16.0	1207296.0	RpoS stabilzer during Mg starvation, anti-RssB factor	b1160
ariR	1.4379847075458916	17.0	1211904.0	RcsB connector protein for regulation of biofilm and acid-resistance	b1166
ymgC	1.3375429255222067	17.0	1212416.0	Blue light, low temperature and stress induced protein	b1167
ldrA	1.7163880184707083	18.0	1264640.0	toxic polypeptide, small	b4419
ldrC	1.6630591779134762	18.0	1265693.0	toxic polypeptide, small	b4423
ydaE	1.3922236157100183	19.0	1412096.0	conserved protein, Rac prophage	b4526
tfaR	1.777397841957679	20.0	1426667.0	Rac prophage; putative tail fiber assembly protein	b1373
pinR	1.6835717777625474	20.0	1427456.0	Rac prophage; putative site-specific recombinase	b1374
ynaE	2.130338158650883	20.0	1428480.0	cold shock protein, Rac prophage	b1375
ttcC	1.4120999282323827	20.0	1429248.0	No_gene_product	b4638
ynbG	1.8007549460985406	21.0	1459456.0	uncharacterized protein	b4674
yncH	1.716494744617653	22.0	1521196.0	IPR020099 family protein	b1455
ydcD	1.619936461355449	22.0	1524178.0	putative immunity protein for RhsE	b1457
ydcC	1.7640696235122846	22.0	1526072.0	H repeat-associated putative transposase	b1460
yddK	1.4397423821706639	23.0	1538640.0	No_gene_product	b1471
yddL	1.3537214633191073	23.0	1540096.0	No_gene_product	b1472
ydfK	2.2254260438762556	24.0	1627328.0	cold shock protein, function unknown, Qin prophage	b1544
tfaQ	1.8016444641403722	24.0	1628566.0	Qin prophage; putative tail fibre assembly protein	b1546
yoeH	1.5291503486726945	25.0	2061824.0	No_gene_product	b4641
wbbK	1.6623492970639624	26.0	2097152.0	lipopolysaccharide biosynthesis protein	b2032	['O16GLCT1']
wbbI	1.5058530661351635	26.0	2099200.0	d-Galf:alpha-d-Glc beta-1,6-galactofuranosyltransferase	b2034	['O16GALFT']
wbbH	1.5693646056603496	26.0	2099540.0	O-antigen polymerase	b2035	['O16AP2pp', 'O16AP1pp', 'O16AP3pp']
glf	1.4184094698355119	26.0	2101248.0	UDP-galactopyranose mutase, FAD/NAD(P)-binding	b2036	['UDPGALM']
wzxB	1.4333583122147167	26.0	2101817.0	putative polisoprenol-linked O-antigen transporter	b2037	['O16AUNDtpp']
yehC	1.4079886202830998	27.0	2184404.0	putative periplasmic pilin chaperone	b2110
yehD	1.464739367787675	27.0	2185216.0	putative fimbrial-like adhesin protein	b2111
yehE	1.3620437145342983	27.0	2186240.0	DUF2574 family protein	b2112
yohP	1.3439235464669976	28.0	2222464.0	uncharacterized protein	b4679
ccmH	1.535278187574376	29.0	2285568.0	heme lyase, CcmH subunit	b2194
ccmE	1.3903386327045735	29.0	2288379.0	periplasmic heme chaperone	b2197	['PHEMEabcpp']
ccmD	1.4831504229673538	29.0	2288855.0	cytochrome c biogenesis protein; heme export ABC transporter holo-CcmE release factor	b2198	['PHEMEabcpp']
ccmC	1.4243644067016437	29.0	2289664.0	heme export ABC transporter permease; CcmE-interacting protein	b2199	['PHEMEabcpp']
napC	1.5194718455372187	29.0	2291712.0	quinol dehydrogenase, electron source for NapAB	b2202	['NO3R2bpp', 'NO3R1bpp']
napH	1.3454809283484566	29.0	2292193.0	ferredoxin-type protein	b2204	['NO3R1bpp']
alkB	1.5173982635388956	30.0	2302169.0	oxidative demethylase of N1-methyladenine or N3-methylcytosine DNA lesions	b2212
ada	1.4667555607673357	30.0	2302819.0	fused DNA-binding transcriptional dual regulator/O6-methylguanine-DNA methyltransferase	b2213
ompC	1.435486944741778	30.0	2306048.0	outer membrane porin protein C	b2215	['LCTStex', 'MALDtex', 'TSULtex', 'GAMtex', 'TTRCYCtex', 'MAN6Ptex', 'ASNtex', 'UACGAMtex', 'PROGLYtex', 'HPPPNtex', 'ILEtex', 'XTSNtex', 'NOtex', 'PPPNtex', 'QUIN2tex', 'Zn2tex', 'OROTtex', 'HYXNtex', 'TUNGStex', 'GBBTNtex', 'Htex', 'NMNtex', '34dhpactex', 'UDPACGALtex', 'CMPtex', 'TREtex', 'AKGtex', 'MANGLYCtex', 'NO3tex', '3GMPtex', 'ORNtex', 'PROtex', 'TRPtex', 'FE2tex', 'TYMtex', 'PACALDtex'…
rcsD	1.4224201321103913	30.0	2306966.0	phosphotransfer intermediate protein in two-component regulatory system with RcsBC	b2216
rcsB	1.4630343528872065	30.0	2310144.0	response regulator in two-component regulatory system with RcsC and YojN	b2217
rcsC	1.4922834800613134	30.0	2310505.0	hybrid sensory kinase in two-component regulatory system with RcsB and YojN	b2218
atoS	1.4842516653912539	30.0	2313521.0	sensory histidine kinase in two-component regulatory system with AtoC	b2219
atoC	1.5381901090275085	30.0	2315344.0	fused response regulator of ato operon, in two-component system with AtoS: response regulator/sigma54 interaction protein	b2220
atoD	1.5258234397371775	30.0	2316925.0	acetyl-CoA:acetoacetyl-CoA transferase, alpha subunit	b2221	['HXCT', 'BUTCT', 'ACACCT']
atoE	1.4320968918080823	30.0	2318336.0	short chain fatty acid transporter	b2223	['ACACt2pp', 'BUTt2rpp', 'HEXt2rpp']
atoB	1.3783196907347552	30.0	2320384.0	acetyl-CoA acetyltransferase	b2224	['ACACT1r']
yfaP	1.44315271611357	30.0	2320845.0	DUF2135 family protein, putative host defense protein	b2225
yfaQ	1.43993952345712	30.0	2321626.0	tandem DUF2300 domain protein, putative host defense protein	b2226
yfaS	1.419521143305455	30.0	2326528.0	No_gene_product	b4500
yfaA	1.4654926591361694	30.0	2328434.0	DUF2138 family protein, putative host defense protein	b2230
ubiG	1.3921513019037617	30.0	2333045.0	bifunctional 3-demethylubiquinone-9 3-methyltransferase/ 2-octaprenyl-6-hydroxy phenol methylase	b2232	['DMQMT', 'OHPHM']
yfaL	1.458112350928122	30.0	2334720.0	adhesin	b2233
nrdA	1.4508110454421674	30.0	2338343.0	ribonucleoside-diphosphate reductase 1, alpha subunit	b2234	['RNDR4', 'RNDR3', 'RNDR2', 'RNDR1']
nrdB	1.5256612150637932	30.0	2340864.0	ribonucleoside-diphosphate reductase 1, beta subunit, ferritin-like protein	b2235	['RNDR4', 'RNDR3', 'RNDR2', 'RNDR1']
yfaE	1.4105255458081098	30.0	2341992.0	ferredoxin involved with ribonucleotide reductase diferric-tyrosyl radical (Y*) cofactor maintenance	b2236
inaA	1.6054194120678735	30.0	2342912.0	acid-inducible Kdo/WaaP family putative kinase	b2237
yfaH	1.957837243263492	30.0	2343129.0	No_gene_product	b2238
glpQ	1.7131402667120683	30.0	2343413.0	periplasmic glycerophosphodiester phosphodiesterase	b2239	['GPDDA3pp', 'GPDDA2pp', 'GPDDA4pp', 'GPDDA1pp', 'GPDDA5pp']
yfaD	1.6142425577529897	30.0	2351104.0	transposase_31 family protein	b2244
ypaA	1.535970227779852	30.0	2351294.0	No_gene_product	b4543
rhmA	1.495228359579445	30.0	2351520.0	2-keto-3-deoxy-L-rhamnonate aldolase	b2245
rhmT	1.3868823492854547	30.0	2353152.0	putative L-rhamnonate transporter	b2246
yfaY	1.5367767915249901	30.0	2355909.0	inactive PncC family protein	b2249
yfaZ	1.4984082685906532	30.0	2357248.0	outer membrane protein, putative porin	b2250
nudI	1.5825997453225773	30.0	2358032.0	nucleoside triphosphatase	b2251	['NTPP7', 'NTPP3', 'DUTPDP']
ais	1.700078453892303	30.0	2358496.0	putative LPS core heptose(II)-phosphate phosphatase	b2252
arnD	1.46976000248887	30.0	2363496.0	undecaprenyl phosphate-alpha-L-ara4FN deformylase	b2256	['UPLA4FNF']
arnT	1.4598946223708977	30.0	2364386.0	4-amino-4-deoxy-L-arabinose transferase	b2257	['LA4NTpp']
pmrD	1.424799084649432	30.0	2366976.0	inactive two-component system connector protein	b2259
menE	1.416557686500565	30.0	2367488.0	O-succinylbenzoate-CoA ligase	b2260	['SUCBZL']
menC	1.4519084500385524	30.0	2368478.0	O-succinylbenzoyl-CoA synthase	b2261	['SUCBZS']
elaB	1.5454682855193391	30.0	2374200.0	putative membrane-anchored DUF883 family ribosome-binding protein	b2266
elaA	1.5875212825912615	30.0	2374560.0	GNAT family putative N-acetyltransferase	b2267
rbn	1.5508003285588101	30.0	2375680.0	RNase BN, tRNA processing enzyme	b2268
elaD	1.8738081082699698	30.0	2376191.0	protease, capable of cleaving an AMC-ubiquitin model substrate	b2269
yfbK	1.6573670747909968	30.0	2377473.0	Von Willebrand factor domain putative lipoprotein	b2270
yfbL	1.6509859223807097	30.0	2379776.0	putative M28A family peptidase	b2271
yfbM	1.7764570035640905	30.0	2380412.0	DUF1877 family protein	b2272
yfbN	1.944367361187814	30.0	2381824.0	uncharacterized protein	b2273
yfbO	2.0577126750632733	30.0	2382113.0	uncharacterized protein	b2274
yfbP	1.7024812649582752	30.0	2382594.0	TPR-like repeats-containing protein	b2275
nuoN	1.4302359764816033	30.0	2383872.0	NADH:ubiquinone oxidoreductase, membrane subunit N	b2276	['NADH18pp', 'NADH17pp', 'NADH16pp']
nuoM	1.4179634935432963	30.0	2384990.0	NADH:ubiquinone oxidoreductase, membrane subunit M	b2277	['NADH18pp', 'NADH17pp', 'NADH16pp']
nuoH	1.357013260515702	30.0	2390016.0	NADH:ubiquinone oxidoreductase, membrane subunit H	b2282	['NADH18pp', 'NADH17pp', 'NADH16pp']
nuoC	1.3693054712978987	30.0	2395533.0	NADH:ubiquinone oxidoreductase, fused CD subunit	b2286	['NADH18pp', 'NADH17pp', 'NADH16pp']
nuoB	1.5380971015358724	30.0	2397429.0	NADH:ubiquinone oxidoreductase, chain B	b2287	['NADH18pp', 'NADH17pp', 'NADH16pp']
nuoA	1.5172926499560473	30.0	2398208.0	NADH:ubiquinone oxidoreductase, membrane subunit A	b2288	['NADH18pp', 'NADH17pp', 'NADH16pp']
lrhA	1.5678183058585105	30.0	2399181.0	transcriptional repressor of flagellar, motility and chemotaxis genes	b2289
yfbR	1.4858415788585146	30.0	2402340.0	5'-nucleotidase	b2291	['NTD5', 'NTD6', 'NTD12', 'NTD1', 'NTD8', 'NTD3']
yfbS	1.472325556289695	30.0	2402998.0	putative transporter	b2292
yfbT	1.4188221672612256	30.0	2404917.0	sugar phosphatas	b2293
yfbU	1.571587803722499	30.0	2405578.0	UPF0304 family protein	b2294
yfbV	1.641221969602895	30.0	2406400.0	UPF0208 family inner membrane protein	b2295
ackA	1.5571209956406775	30.0	2406948.0	acetate kinase A and propionate kinase 2	b2296	['ACKr']
pta	1.424831761570363	30.0	2408448.0	phosphate acetyltransferase	b2297	['PTAr', 'PTA2']
yfcC	1.4761895468554318	30.0	2410559.0	putative inner membrane transporter; C4-dicarboxylate anaerobic carrier family protein	b2298
yfcD	1.6798335955526476	30.0	2412544.0	putative NUDIX hydrolase	b2299
yfcE	1.5144478783874482	30.0	2412712.0	phosphodiesterase activity on bis-pNPP	b2300
yfcF	1.5089385294577569	30.0	2413319.0	glutathione S-transferase	b2301
yfcG	1.566624049345505	30.0	2414592.0	GSH-dependent disulfide bond oxidoreductase	b2302
folX	1.5039931172524383	30.0	2414803.0	D-erythro-7,8-dihydroneopterin triphosphate 2'-epimerase and dihydroneopterin aldolase	b2303	['DHPTPE']
yfcI	1.5836183118433313	30.0	2416640.0	transposase_31 family protein	b2305
hisP	1.4632298046676588	30.0	2417214.0	histidine ABC transporter ATPase	b2306	['ORNabcpp', 'HISabcpp', 'ARGabcpp', 'LYSabcpp']
hisM	1.6949199701788153	30.0	2418688.0	histidine ABC transporter permease	b2307	['ORNabcpp', 'HISabcpp', 'ARGabcpp', 'LYSabcpp']
hisJ	1.458164418409124	30.0	2419484.0	histidine ABC transporter periplasmic binding protein	b2309	['HISabcpp']
argT	1.5880822890168884	30.0	2420736.0	lysine/arginine/ornithine transporter subunit	b2310	['ORNabcpp', 'ARGabcpp', 'LYSabcpp']
ubiX	1.5541289823573177	30.0	2421535.0	3-octaprenyl-4-hydroxybenzoate carboxy-lyase	b2311	['OPHBDC']
cvpA	1.5110133459499095	30.0	2423753.0	colicin V production protein	b2313
dedD	1.4150810073789348	30.0	2424832.0	membrane-anchored periplasmic protein involved in septation	b2314
accD	1.5954410300411108	30.0	2426880.0	acetyl-CoA carboxylase, beta (carboxyltransferase) subunit	b2316	['ACCOAC']
truA	1.493319381453916	30.0	2428928.0	tRNA pseudouridine(38-40) synthase	b2318
usg	1.5059143456532633	30.0	2429114.0	putative semialdehyde dehydrogenase	b2319
pdxB	1.406996845765235	30.0	2430976.0	erythronate-4-phosphate dehydrogenase	b2320	['PERD']
flk	1.575437545024018	30.0	2431428.0	putative flagella assembly protein	b2321
yfcJ	1.393440923380216	30.0	2433024.0	putative arabinose efflux transporter	b2322
fabB	1.5429803238778819	30.0	2435072.0	3-oxoacyl-[acyl-carrier-protein] synthase I	b2323	['3OAS141', '3OAS161', '3OAS60', '3OAS120', '3OAS160', 'MACPD', '3OAS180', 'OPMEACPS', '3OAS100', 'KAS14', '3OAS140', '3OAS80', '3OAS121']
mnmC	1.5575234803642761	30.0	2435242.0	fused 5-methylaminomethyl-2-thiouridine-forming enzyme methyltransferase and FAD-dependent demodification enzyme	b2324
yfcL	1.4560530653500567	30.0	2437632.0	uncharacterized protein	b2325
yfcA	1.3600331727310757	30.0	2438229.0	TauE/TSUP family inner membrane protein	b2327
mepA	1.4292617976236865	30.0	2439168.0	murein DD-endopeptidase	b2328	['MDDEP4pp', 'MDDEP3pp', 'MDDEP1pp', 'MDDEP2pp']
prmB	1.4408344518749974	30.0	2441216.0	N5-glutamine methyltransferase	b2330
smrB	1.490118080682708	30.0	2442084.0	putative DNA endonuclease	b2331
yfcO	1.6301775296428498	30.0	2443264.0	DUF2544 family putative outer membrane protein	b2332
yfcP	1.4287840086451626	30.0	2443529.0	putative fimbrial-like adhesin protein	b2333
yfcQ	1.5815559317321568	30.0	2444065.0	putative fimbrial-like adhesin protein	b2334
yfcR	1.5359488668237669	30.0	2444550.0	putative fimbrial-like adhesin protein	b2335
yfcS	1.5256914030207451	30.0	2445312.0	putative periplasmic pilin chaperone	b2336
yfcU	1.5330239911610761	30.0	2445834.0	No_gene_product	b4661
yfcV	1.47579832024063	30.0	2448561.0	putative fimbrial-like adhesin protein	b2339
sixA	1.5249157172385603	30.0	2449805.0	phosphohistidine phosphatase	b2340
fadJ	1.42380955630619	30.0	2450493.0	enoyl-CoA hydratase/epimerase and isomerase/3-hydroxyacyl-CoA dehydrogenase	b2341	['ECOAH4', 'HACD8', 'HACD4', 'ECOAH8', 'ECOAH5', 'ECOAH1', 'ECOAH2', 'ECOAH6', 'HACD5', 'ECOAH3', 'ECOAH7', 'HACD1', 'HACD6', 'HACD3', 'HACD7', 'HACD2']
fadI	1.4424257041049602	30.0	2453504.0	beta-ketoacyl-CoA thiolase, anaerobic, subunit	b2342	['ACACT8r', 'ACACT7r', 'ACACT2r', 'ACACT5r', 'ACACT3r', 'ACACT1r', 'ACACT6r', 'ACACT4r']
yfcZ	1.5942757341762743	30.0	2454128.0	UPF0381 family protein	b2343
fadL	1.6119728027714741	30.0	2455552.0	long-chain fatty acid outer membrane transporter	b2344	['HDCAtexi', 'HDCEAtexi', 'TTDCAtexi', 'TTDCEAtexi', 'DDCAtexi', 'OCDCEAtexi', 'OCDCAtexi']
yfdF	2.1172767602348728	30.0	2456490.0	uncharacterized protein	b2345
mlaA	1.6631613013155389	30.0	2457730.0	ABC transporter maintaining OM lipid asymmetry, OM lipoprotein component	b2346
yfdC	1.4057155602269529	30.0	2459648.0	putative inner membrane protein	b2347
intS	1.6132305772766888	30.0	2460023.0	CPS-53 (KpLE1) prophage; putative prophage CPS-53 integrase	b2349
gtrA	2.007848039159137	30.0	2461333.0	CPS-53 (KpLE1) prophage; bactoprenol-linked glucose translocase/flippase	b2350
gtrB	2.019727321839928	30.0	2461696.0	CPS-53 (KpLE1) prophage; bactoprenol glucosyl transferase	b2351
gtrS	2.474545531164804	30.0	2463744.0	serotype-specific glucosyl transferase, CPS-53 (KpLE1) prophage	b2352
tfaS	1.5581672841179788	30.0	2464293.0	No_gene_product	b2353
yfdK	1.609651556446081	30.0	2464555.0	CPS-53 (KpLE1) prophage; conserved protein	b2354
yfdL	1.592295808990598	30.0	2465022.0	No_gene_product	b2355
yfdM	1.482112849202395	30.0	2465792.0	No_gene_product	b2356
oweS	1.5197665437593313	30.0	2466356.0	No_gene_product	b2358
yfdP	1.5360662798626241	30.0	2467082.0	CPS-53 (KpLE1) prophage; uncharacterized protein	b2359
yfdQ	1.7082489690052103	30.0	2467840.0	CPS-53 (KpLE1) prophage; uncharacterized protein	b2360
yfdR	1.5910903632360327	30.0	2468462.0	CPS-53 (KpLE1) prophage; conserved protein	b2361
yfdS	1.69051940113263	30.0	2468989.0	CPS-53 (KpLE1) prophage; uncharacterized protein	b2362
yfdT	1.7332840349790635	30.0	2469376.0	CPS-53 (KpLE1) prophage; uncharacterized protein	b2363
ypdJ	1.8414219046975453	30.0	2469659.0	No_gene_product	b4545
torI	1.6853800002986807	30.0	2469888.0	response regulator inhibitor for tor operon	b4501
dsdC	1.4769966238719714	30.0	2470172.0	dsd operon activator; autorepressor	b2364
dsdX	1.6232268379461798	30.0	2471936.0	D-serine transporter	b2365
dsdA	1.4578032193749297	30.0	2473984.0	D-serine dehydratase	b2366	['SERD_D']
emrY	1.7829757015652405	30.0	2474116.0	putative multidrug efflux system	b2367
emrK	1.93472216686081	30.0	2476032.0	multidrug resistance efflux pump membrane fusion protein	b2368
evgA	1.9601858711754758	30.0	2477233.0	response regulator in two-component regulatory system with EvgS	b2369
evgS	1.8581212862707883	30.0	2477852.0	hybrid sensory histidine kinase in two-component regulatory system with EvgA	b2370
yfdE	1.6829675737342604	30.0	2482176.0	acetyl-CoA:oxalate CoA-transferase	b2371
yfdV	1.8048554792097342	30.0	2482720.0	putative transporter	b2372
oxc	1.5345314720107632	30.0	2483734.0	oxalyl CoA decarboxylase, ThDP-dependent	b2373	['OXCDC']
frc	1.5788019344261721	30.0	2486272.0	formyl-CoA transferase, NAD(P)-binding	b2374	['FORCT']
yfdX	1.8079148651127408	30.0	2487245.0	uncharacterized protein	b2375
ypdI	2.017967305058204	30.0	2488320.0	putative lipoprotein involved in colanic acid biosynthesis	b2376
yfdY	1.7403915567733532	30.0	2488528.0	DUF2545 family putative inner membrane protein	b2377
ypdK	1.6273159871914704	30.0	2490399.0	inner membrane protein	b4680
alaC	1.5140711735534387	30.0	2490535.0	glutamate-pyruvate aminotransferase; glutamic-pyruvic transaminase (GPT); alanine transaminase	b2379	['ALATA_L']
ypdA	1.4998469280048885	30.0	2492149.0	sensor kinase regulating yhjX; pyruvate-responsive YpdAB two-component system	b2380
ypdB	1.5107027332816194	30.0	2494464.0	response regulator activating yhjX; pyruvate-responsive YpdAB two-component system	b2381
ypdC	1.5072488606514522	30.0	2494608.0	putative DNA-binding protein	b2382
fryA	1.406757129888916	30.0	2495468.0	putative PTS enzyme: Hpr, enzyme I and IIA components	b2383
ypdE	1.4307375289741493	30.0	2498560.0	aminopeptidase	b2384
ypdF	1.5363995282805003	30.0	2499025.0	Xaa-Pro aminopeptidase	b2385
fryB	1.682933703631635	30.0	2501632.0	putative enzyme IIB component of PTS	b2387
ypeC	1.343608181906132	30.0	2504704.0	DUF2502 family putative periplasmic protein	b2390
nupC	1.5109005041450372	30.0	2506752.0	nucleoside (except guanosine) transporter	b2393	['ADNt2pp', 'DCYTt2pp', 'CYTDt2pp', 'THMDt2pp', 'DADNt2pp', 'URIt2pp', 'DURIt2pp']
yfeA	1.5121026592633067	30.0	2509121.0	putative diguanylate cyclase	b2395
yfeD	1.435193335724065	30.0	2512291.0	DUF1323 family putative DNA-binding protein	b2399
gltX	1.516298848442505	30.0	2512735.0	glutamyl-tRNA synthetase	b2400	['GLUTRS']
xapB	1.5301020153507265	30.0	2516992.0	xanthosine transporter	b2406	['URIt2rpp', 'THMDt2rpp', 'CYTDt2rpp', 'XTSNt2rpp', 'ADNt2rpp', 'INSt2rpp']
xapA	1.3513332972523566	30.0	2517403.0	purine nucleoside phosphorylase 2; nicotinamide 1-beta-D-riboside synthase	b2407	['PUNP3', 'PUNP7', 'PUNP4', 'PUNP5', 'PUNP6']
yfeN	1.6457746118965664	30.0	2519040.0	putative outer membrane protein	b2408
yfeR	1.4797930814224098	30.0	2519288.0	transcriptional regulator of yefH	b2409
yfeH	1.4978135770447358	30.0	2521088.0	putative inorganic ion transporter	b2410
ypeB	1.5240113111463796	30.0	2521299.0	DUF3820 family protein	b4546
ligA	1.457272863501632	30.0	2523136.0	DNA ligase, NAD(+)-dependent	b2411	['NADDP']
zipA	1.5225790951711244	30.0	2523605.0	FtsZ stabilizer	b2412
cysZ	1.6492144610788548	30.0	2525184.0	sulfate transporter, sulfite inhibited	b2413
cysK	1.5473147834243506	30.0	2525767.0	cysteine synthase A, O-acetylserine sulfhydrolase A subunit	b2414	['CYSS']
ptsH	1.770694393732338	30.0	2527232.0	phosphohistidinoprotein-hexose phosphotransferase component of PTS system (Hpr)	b2415	['ACMUMptspp', 'DHAPT', 'SBTptspp', 'ARBTptspp', 'TREptspp', 'GLCptspp', 'ACGAptspp', 'SUCptspp', 'MANptspp', 'GALTptspp', 'FRUptspp', 'FRUpts2pp', 'GAMptspp', 'ASCBptspp', 'ACMANAptspp', 'MANGLYCptspp', 'MNLptspp', 'MALTptspp']
ptsI	1.5761853528636414	30.0	2527424.0	PEP-protein phosphotransferase of PTS system (enzyme I)	b2416	['ACMUMptspp', 'DHAPT', 'SBTptspp', 'ARBTptspp', 'TREptspp', 'GLCptspp', 'ACGAptspp', 'SUCptspp', 'MANptspp', 'GALTptspp', 'FRUptspp', 'CHTBSptspp', 'FRUpts2pp', 'GAMptspp', 'ASCBptspp', 'ACMANAptspp', 'MANGLYCptspp', 'MNLptspp', 'MALTptspp']
crr	1.8312792486950187	30.0	2529280.0	glucose-specific enzyme IIA component of PTS	b2417	['ACMUMptspp', 'TREptspp', 'MALTptspp', 'ACGAptspp', 'SUCptspp', 'GLCptspp']
pdxK	1.440404270976453	30.0	2529744.0	pyridoxal-pyridoxamine kinase/hydroxymethylpyrimidine kinase	b2418	['PYDXK', 'HMPK1', 'PYDXNK', 'PYDAMK']
yfeK	1.654910874210962	30.0	2530700.0	uncharacterized protein	b2419
yfeS	1.796856007235575	30.0	2531328.0	WGR domain protein	b2420
cysA	1.420478931792418	30.0	2533376.0	sulfate/thiosulfate transporter subunit	b2422	['TSULabcpp', 'MOBDabcpp', 'SULabcpp', 'SELtpp', 'SLNTtpp']
cysU	1.380789800731401	30.0	2535424.0	sulfate/thiosulfate ABC transporter permease	b2424	['TSULabcpp', 'MOBDabcpp', 'SULabcpp', 'SELtpp', 'SLNTtpp']
cysP	1.5305474663843757	30.0	2535870.0	thiosulfate-binding protein	b2425	['TSULabcpp', 'MOBDabcpp', 'SULabcpp', 'SELtpp', 'SLNTtpp']
ucpA	1.6114655067967485	30.0	2537472.0	furfural resistance protein, putative short-chain oxidoreductase	b2426
murR	1.4928875965526862	30.0	2538110.0	repressor for murPQ, MurNAc 6-P inducible	b2427
murQ	1.4083553525924541	30.0	2539520.0	N-acetylmuramic acid 6-phosphate (MurNAc-6-P) etherase	b2428	['ACM6PH']
murP	1.4380122232501813	30.0	2540031.0	N-acetylmuramic acid permease, EIIBC component, PTS system	b2429	['ACMUMptspp', 'SUCptspp']
yfeW	1.5275052223907606	30.0	2541568.0	penicillin binding protein PBP4B; weak DD-carboxypeptidase activity	b2430
yfeX	1.563184124670419	30.0	2543616.0	porphyrinogen oxidase, cytoplasmic	b2431
yfeY	1.613510179775096	30.0	2543999.0	RpoE-regulated lipoprotein	b2432
yfeZ	1.4499153830000124	30.0	2544635.0	inner membrane protein	b2433
amiA	1.4866367046239828	30.0	2545710.0	N-acetylmuramoyl-l-alanine amidase I	b2435	['AGM4PApp', 'AGM3PApp']
eutR	1.4084063573685124	30.0	2547712.0	eut operon transcriptional activator, AraC family	b2437
eutK	1.483666886083798	30.0	2548586.0	putative ethanol utilization carboxysome structural protein	b2438
eutC	1.3836961954233704	30.0	2549768.0	ethanolamine ammonia-lyase, small subunit (light chain)	b2440	['ETHAAL']
intZ	1.4864541124900081	30.0	2552216.0	CPZ-55 prophage; putative phage integrase	b2442
yffL	1.8214917059100446	30.0	2553856.0	CPZ-55 prophage; uncharacterized protein	b2443
yffM	1.6854605688596385	30.0	2554880.0	CPZ-55 prophage; uncharacterized protein	b2444
yffN	1.4676956152783893	30.0	2554983.0	CPZ-55 prophage; uncharacterized protein	b2445
yffO	1.5988345785269429	30.0	2555469.0	CPZ-55 prophage; uncharacterized protein	b2446
yffP	1.5484990022684733	30.0	2555904.0	CPZ-55 prophage; uncharacterized protein	b2447
yffQ	1.913179814245865	30.0	2556950.0	CPZ-55 prophage; uncharacterized protein	b2448
yffR	1.801771134188408	30.0	2557338.0	CPZ-55 prophage; uncharacterized protein	b2449
eutA	1.487455631372472	30.0	2558839.0	reactivating factor for ethanolamine ammonia lyase	b2451
eutG	1.5121839204949157	30.0	2562048.0	ethanol dehydrogenase involved in ethanolamine utilization; aldehyde reductase	b2453
eutN	1.4838428196333402	30.0	2565121.0	Ethanolamine catabolic microcompartment shell protein	b2456
eutQ	1.4698039941082202	30.0	2568192.0	RmlC-like cupin domain protein	b2460
eutS	1.369566732724985	30.0	2568828.0	putative ethanol utilization carboxysome structural protein	b2462
maeB	1.446258290222982	30.0	2569456.0	malic enzyme: putative oxidoreductase/phosphotransacetylase	b2463	['ME2']
talA	1.4396229677375207	30.0	2572288.0	transaldolase A	b2464	['TALA']
tktB	1.490270173030836	30.0	2572994.0	transketolase 2, thiamine triphosphate-binding	b2465	['TKT2', 'TKT1']
ypfG	1.514835863560773	30.0	2575092.0	DUF1176 family protein	b2466
nudK	1.5936727089243827	30.0	2576384.0	GDP-mannose pyrophosphatase	b2467	['GDPMNP']
aegA	1.5115938329099052	30.0	2576904.0	putative oxidoreductase, FeS binding subunit/NAD/FAD-binding subunit	b2468
narQ	1.5477368934862104	30.0	2580480.0	sensory histidine kinase in two-component regulatory system with NarP	b2469
ypfM	1.964102627450496	30.0	2584192.0	stress-induced small enterobacterial protein	b4606
yffB	1.9933238572812297	30.0	2584605.0	putative ArsC family reductase	b2471
dapE	1.380961748840694	30.0	2584965.0	N-succinyl-diaminopimelate deacylase	b2472	['SDPDS']
ypfN	1.69421443669206	30.0	2586120.0	putative membrane protein, UPF0370 family	b4547
ypfH	1.3964990406574245	30.0	2586624.0	palmitoyl-CoA esterase activity, uncertain physiological substrate	b2473
tmcA	1.5423365512499023	30.0	2588672.0	elongator methionine tRNA (ac4C34) acetyltransferase	b2474
ypfJ	1.5752202867141474	30.0	2589232.0	putative neutral zinc metallopeptidase	b2475
bamC	1.4099252795995243	30.0	2591189.0	BamABCDE complex OM biogenesis lipoprotein	b2477
dapA	1.6024094487500697	30.0	2592768.0	dihydrodipicolinate synthase	b2478	['DHDPS']
gcvR	1.678979307343332	30.0	2593264.0	transcriptional repressor, regulatory protein accessory to GcvA	b2479
bcp	1.5223375530500347	30.0	2593836.0	peroxiredoxin; thiol peroxidase, thioredoxin-dependent	b2480	['THIORDXi']
hyfA	1.7148569606312378	30.0	2594816.0	hydrogenase 4, 4Fe-4S subunit	b2481	['FHL']
hyfB	1.4234147334538039	30.0	2596864.0	hydrogenase 4, membrane subunit	b2482	['FHL']
hyfE	1.5225690019865692	30.0	2599620.0	hydrogenase 4, membrane subunit	b2485	['FHL']
hyfF	1.4386651899818992	30.0	2600275.0	hydrogenase 4, membrane subunit	b2486	['FHL']
hyfH	1.5052203899436243	30.0	2603522.0	hydrogenase 4, Fe-S subunit	b2488	['FHL']
hyfJ	1.4605973132498722	30.0	2605056.0	putative processing element hydrogenase 4	b2490	['FHL']
hyfR	1.4807921303149358	30.0	2605258.0	hydrogenase-4 transcriptional activator	b2491
yfgO	1.4452656179588337	30.0	2609152.0	putative UPF0118 family inner membrane permease	b2493
bepA	1.5398553292644541	30.0	2609452.0	OM protein maintenance and assembly metalloprotease and chaperone, periplasmic	b2494
yfgD	1.6989453413983697	30.0	2611200.0	putative oxidoreductase	b2495
hda	1.4949891961861872	30.0	2611433.0	ATPase regulatory factor involved in DnaA inactivation	b2496
uraA	1.4077696724590028	30.0	2613248.0	uracil permease	b2497	['URAt2pp']
upp	1.5522819658032618	30.0	2613604.0	uracil phosphoribosyltransferase	b2498	['UPPRT']
purM	1.5007280682168467	30.0	2615296.0	phosphoribosylaminoimidazole synthetase	b2499	['PRAIS']
purN	1.3883178838657266	30.0	2615592.0	phosphoribosylglycinamide formyltransferase 1	b2500	['GARFT']
ppk	1.5624154831763999	30.0	2616402.0	polyphosphate kinase, component of RNA degradosome	b2501	['PPKr', 'PPK2r']
ppx	1.5843907794699148	30.0	2618473.0	exopolyphosphatase	b2502	['PPA', 'PPA2']
yfgF	1.6614620115943686	30.0	2621440.0	cyclic-di-GMP phosphodiesterase, anaerobic	b2503
yfgG	1.8448847891163187	30.0	2622648.0	uncharacterized protein	b2504
yfgH	1.916744098070464	30.0	2623488.0	outer membrane integrity lipoprotein	b2505
yfgI	1.5606334905804968	30.0	2623684.0	nalidixic acid resistance protein, putative periplasmic protein	b2506
guaB	1.4698056134316317	30.0	2625962.0	IMP dehydrogenase	b2508	['IMPD']
xseA	1.6097106277631106	30.0	2627590.0	exonuclease VII, large subunit	b2509
yfgJ	1.7556340418834706	30.0	2629120.0	DUF1407 family protein	b2510
der	1.614748943401814	30.0	2629632.0	GTPase; multicopy suppressor of ftsJ	b2511
bamB	1.4754527195211136	30.0	2631680.0	BamABCDE complex OM biogenesis lipoprotein	b2512
yfgM	1.6170095158493687	30.0	2632021.0	ancillary SecYEG translocon subunit; putative anti-RcsB factor	b2513
ispG	1.528995956313843	30.0	2634044.0	1-hydroxy-2-methyl-2-(E)-butenyl 4-diphosphate synthase	b2515	['MECDPDH5']
rodZ	1.5036301654177744	30.0	2635776.0	MreB assembly cytoskeletal protein	b2516
rlmN	1.4148287529138146	30.0	2636487.0	dual specificity 23S rRNA m(2)A2503, tRNA m(2)A37 methyltransferase, SAM-dependent	b2517
ndk	1.4106765082253945	30.0	2637824.0	multifunctional nucleoside diphosphate kinase and apyrimidinic endonuclease and 3'-phosphodiesterase	b2518	['NDPK2', 'NDPK4', 'NDPK3', 'NDPK7', 'NDPK5', 'NDPK1', 'NDPK8', 'NDPK6']
yfhM	1.5124177501933052	30.0	2640684.0	bacterial alpha2-macroglobulin colonization factor ECAM; anti-host protease defense factor; periplasmic inner membrane-anchored lipoprotein	b2520
sseA	1.3959738889439366	30.0	2646016.0	3-mercaptopyruvate sulfurtransferase	b2521	['MCPST']
sseB	1.790646084248545	30.0	2648064.0	rhodanase-like enzyme, sulfur transfer from thiosulfate	b2522
pepB	1.4117985771752566	30.0	2648433.0	aminopeptidase B	b2523	['AMPTASECG', 'AMPTASEPG']
fdx	1.5561921438247825	30.0	2650112.0	[2Fe-2S] ferredoxin	b2525
hscA	1.5130568822297146	30.0	2650443.0	DnaK-like molecular chaperone specific for IscU	b2526
hscB	1.5295325922199856	30.0	2652310.0	HscA co-chaperone, J domain-containing protein Hsc56; IscU-specific chaperone HscAB	b2527
iscR	1.5653570299835924	30.0	2655001.0	isc operon transcriptional repressor; suf operon transcriptional activator; oxidative stress- and iron starvation-inducible; autorepressor	b2531
trmJ	1.5990976787267293	30.0	2656256.0	tRNA mC32,mU32 2'-O-methyltransferase, SAM-dependent	b2532
suhB	1.6241535150332609	30.0	2656800.0	inositol monophosphatase	b2533	['MI1PP', 'G2PP']
yfhR	1.550119725090647	30.0	2658304.0	putative S9 family prolyl oligopeptidase	b2534
csiE	1.5010131118283734	30.0	2658793.0	stationary phase inducible protein	b2535
iroK	1.585281994902392	30.0	2661376.0	3-hydroxypropionic acid resistance peptide	b4706
hcaR	1.5850220444244139	30.0	2661364.0	hca operon transcriptional regulator	b2537
hcaE	1.5066028867967896	30.0	2662400.0	3-phenylpropionate dioxygenase, large (alpha) subunit	b2538	['PPPNDO', 'CINNDO']
hcaF	1.5030189381516765	30.0	2663748.0	3-phenylpropionate dioxygenase, small (beta) subunit	b2539	['PPPNDO', 'CINNDO']
hcaC	1.4464086753465235	30.0	2664448.0	3-phenylpropionate dioxygenase, ferredoxin subunit	b2540	['PPPNDO', 'CINNDO']
hcaB	1.4826264959992503	30.0	2664583.0	2,3-dihydroxy-2,3-dihydrophenylpropionate dehydrogenase	b2541	['DHCIND', 'DHPPD']
hcaD	1.5040206975797323	30.0	2666496.0	phenylpropionate dioxygenase, ferredoxin reductase subunit	b2542	['PPPNDO', 'CINNDO']
yphA	1.6405120690086672	30.0	2666704.0	DoxX family inner membrane protein	b2543
yphB	1.5740328389605218	30.0	2667174.0	mutarotase superfamily protein, YphB family	b2544
yphC	1.5181090290166974	30.0	2668544.0	putative Zn-dependent NAD(P)-binding oxidoreductase	b2545
yphE	1.4169724159625707	30.0	2670592.0	putative sugar ABC transporter ATPase	b2547
yphF	1.59408528124168	30.0	2672640.0	putative sugar ABC transporter periplasmic binding protein	b2548
yphG	1.548730629074628	30.0	2672822.0	DUF4380 domain-containing TPR repeat protein	b2549
yphH	1.4674695644582818	30.0	2676736.0	putative DNA-binding transcriptional regulator	b2550
glyA	1.4905546725667174	30.0	2678784.0	serine hydroxymethyltransferase	b2551	['THRAi', 'ALATA_L2', 'ALATA_D2', 'GHMT2r', 'THRA2i', 'THFAT']
hmp	1.5516513437952506	30.0	2679193.0	fused nitric oxide dioxygenase/dihydropteridine reductase 2	b2552	['NODOy', 'NODOx']
glnB	1.6767440752886693	30.0	2680428.0	regulatory protein P-II for glutamine synthetase	b2553
glrR	1.5016689528686156	30.0	2680832.0	response regulator regulating glmY sRNA in two-component system with sensor protein GlrK	b2554
yfhG	1.407753075659871	30.0	2682151.0	putative outer membrane protein modulating the QseEF response	b2555
glrK	1.5271725776768281	30.0	2683029.0	sensor protein kinase regulating glmY sRNA in two-component system with response regulator GlrR	b2556
purL	1.43409624107958	30.0	2686976.0	phosphoribosylformyl-glycineamide synthetase	b2557	['PRFGS']
mltF	1.546317371638551	30.0	2689159.0	membrane-bound lytic transglycosylase F, murein hydrolase	b2558	['MLTGY1pp', 'MLTGY4pp', 'MLTGY3pp', 'MLTGY2pp']
tadA	1.630103956067787	30.0	2691072.0	tRNA-specific adenosine deaminase	b2559
yfhH	1.5044392333570162	30.0	2692117.0	putative DNA-binding transcriptional regulator	b2561
yfhL	1.8819159672281343	30.0	2693120.0	putative 4Fe-4S cluster-containing protein	b2562
shoB	1.9387106647615833	30.0	2693504.0	toxic membrane protein	b4687
acpS	1.8577903325065357	30.0	2693976.0	holo-[acyl-carrier-protein] synthase 1	b2563	['ACPS1']
pdxJ	1.439203676099179	30.0	2694356.0	pyridoxine 5'-phosphate synthase	b2564	['PDX5PS']
recO	1.4795456938154277	30.0	2695168.0	gap repair protein	b2565
rnc	1.5628573153875676	30.0	2697216.0	RNase III	b2567
lepB	1.5405425180232786	30.0	2697693.0	leader peptidase (signal peptidase I)	b2568
lepA	1.3677174821604305	30.0	2698683.0	back-translocating elongation factor EF4, GTPase	b2569
rseC	1.4992624321108132	30.0	2700680.0	SoxR iron-sulfur cluster reduction factor component	b2570
rseB	1.5434604449004887	30.0	2701312.0	anti-sigma E factor, binds RseA	b2571
rseA	1.477811279735375	30.0	2702112.0	anti-sigma factor	b2572
rpoE	1.5006778624634047	30.0	2703360.0	RNA polymerase sigma E factor	b2573
nadB	1.51022684416071	30.0	2703778.0	quinolinate synthase, L-aspartate oxidase (B protein) subunit	b2574	['ASPO3', 'ASPO6', 'ASPO5', 'ASPO4']
trmN	1.5445452189009803	30.0	2705408.0	tRNA1(Val) (adenine(37)-N6)-methyltransferase	b2575
srmB	1.558355564987517	30.0	2707456.0	ATP-dependent RNA helicase	b2576
yfiE	1.61759967493806	30.0	2707797.0	putative DNA-binding transcriptional regulator	b2577
eamB	1.4829193322975431	30.0	2708781.0	cysteine and O-acetylserine exporter	b2578	['ACSERtpp', 'CYStpp']
grcA	1.6305998928390548	30.0	2709504.0	autonomous glycyl radical cofactor	b2579	['OBTFL', 'PFL']
ung	1.6285840934362166	30.0	2710112.0	uracil-DNA-glycosylase	b2580
yfiF	1.4293987088823656	30.0	2711552.0	putative methyltransferase	b2581
trxC	1.7393616989987724	30.0	2712093.0	thioredoxin 2	b2582	['PAPSR', 'TRDR', 'RNDR1', 'METSOXR2', 'RNDR2', 'RNDR4', 'METSOXR1', 'RNDR3', 'THIORDXi', 'DSBDR']
yfiP	1.51220757264141	30.0	2712581.0	DTW domain protein	b2583
pka	1.495090198365225	30.0	2713311.0	protein lysine acetyltransferase	b2584
pssA	1.5705697180275076	30.0	2716085.0	phosphatidylserine synthase; CDP-diacylglycerol-serine O-phosphatidyltransferase	b2585	['PSSA141', 'PSSA140', 'PSSA180', 'PSSA161', 'PSSA120', 'PSSA160', 'PSSA181']
yfiM	1.6014379171087385	30.0	2717696.0	putative lipoprotein	b2586
kgtP	1.5966577399994315	30.0	2717806.0	alpha-ketoglutarate transporter	b2587	['AKGt2rpp']
clpB	1.4246146029402982	30.0	2724958.0	protein disaggregation chaperone	b2592
yfiH	1.482067379176165	30.0	2727936.0	UPF0124 family protein	b2593
rluD	1.4778556712278137	30.0	2728389.0	23S rRNA pseudouridine(1911,1915,1917) synthase	b2594
bamD	1.630705487814084	30.0	2729984.0	BamABCDE complex OM biogenesis lipoprotein	b2595
raiA	1.609707762709472	30.0	2730512.0	cold shock protein associated with 30S ribosomal subunit	b2597
pheL	1.9179081277613759	30.0	2730957.0	pheA gene leader peptide	b2598
pheA	1.595443035911364	30.0	2732032.0	chorismate mutase and prephenate dehydratase, P-protein	b2599	['CHORM', 'PPNDH']
aroF	1.5308850637047609	30.0	2734080.0	3-deoxy-D-arabino-heptulosonate-7-phosphate synthase, tyrosine-repressible	b2601	['DDPA']
yfiL	1.6917662336487629	30.0	2734718.0	lipoprotein	b2602
yfiR	1.7274349370922357	30.0	2735233.0	putative periplasmic inhibitor of YfiN activity	b2603
yfiN	1.600685300095296	30.0	2736128.0	putative membrane-anchored diguanylate cyclase	b2604
yfiB	1.5265228534441642	30.0	2736983.0	OM lipoprotein putative positive effector of YfiN activity	b2605
trmD	1.4592001235799372	30.0	2738176.0	tRNA m(1)G37 methyltransferase, SAM-dependent	b2607
rpsP	1.5448499865830225	30.0	2739295.0	30S ribosomal subunit protein S16	b2609
ffh	1.469474056963094	30.0	2740224.0	Signal Recognition Particle (SRP) component with 4.5S RNA (ffs)	b2610
ypjD	1.4334644170011606	30.0	2741320.0	cytochrome c assembly protein family inner membrane protein	b2611
grpE	1.4733213240371714	30.0	2743473.0	heat shock protein	b2614
nadK	1.4909492490951821	30.0	2744320.0	NAD kinase	b2615	['NADK']
recN	1.5440686765952338	30.0	2745153.0	recombination and repair protein	b2616
bamE	1.6502066790180685	30.0	2746963.0	lipoprotein component of BamABCDE OM biogenesis complex	b2617
ratB	1.642111457231367	30.0	2747392.0	UPF0125 family protein	b2618
ratA	1.6433882838195242	30.0	2747646.0	toxic UPF0083 family protein inhibitor of 70S ribosome formation	b2619
smpB	1.4882878517118245	30.0	2748416.0	tmRNA-binding trans-translation protein	b2620
intA	1.4639043354175432	30.0	2750464.0	CP4-57 prophage; integrase	b2622
yfjH	1.9669359083842668	30.0	2751002.0	CP4-57 prophage; uncharacterized protein	b2623
alpA	1.7538287590393986	30.0	2752002.0	CP4-57 prophage; DNA-binding transcriptional activator	b2624
yfjI	2.299392616659715	30.0	2752512.0	CP4-57 prophage; uncharacterized protein	b2625
yfjJ	2.086513033898359	30.0	2753905.0	CP4-57 prophage; uncharacterized protein	b2626
yfjK	1.6532720068079416	30.0	2754709.0	radiation resistance protein; DEAD/H helicase-like protein; CP4-57 putative defective prophage	b2627
yfjL	1.5520507746155432	30.0	2756895.0	CP4-57 putative defective prophage, DUF4297/DUF1837 polymorphic toxin family protein	b2628
yfjM	1.439176828754732	30.0	2758871.0	CP4-57 prophage; uncharacterized protein	b2629
rnlA	1.742524877241573	30.0	2759276.0	CP4-57 prophage; RNase LS	b2630
rnlB	1.6624457786404403	30.0	2760704.0	CP4-57 prophage; uncharacterized protein	b2631
yfjP	1.5897320221472817	30.0	2761068.0	CP4-57 prophage; 50S ribosome-binding GTPase family protein	b2632
yfjQ	1.4302702992211125	30.0	2762752.0	CP4-57 prophage; uncharacterized protein	b2633
yfjR	1.4625893685347937	30.0	2763061.0	CP4-57 prophage; putative DNA-binding transcriptional regulator	b2634
ypjK	1.342981167225177	30.0	2763803.0	CP4-57 prophage; putative inner membrane protein	b2635
yfjS	1.6724335542044582	30.0	2764039.0	CP4-57 prophage; uncharacterized protein	b2636
yfjT	1.7193354569671693	30.0	2764800.0	CP4-57 prophage; putative periplasmic protein	b2637
yfjU	1.5715566096651417	30.0	2765360.0	No_gene_product	b2638
yfjV	1.476627198186641	30.0	2765525.0	No_gene_product	b2641
yfjW	2.1658168575065493	30.0	2766676.0	CP4-57 prophage; putative inner membrane protein	b2642
ypjI	1.5645425341211059	30.0	2768903.0	No_gene_product	b4644
yfjX	1.5416500717339765	30.0	2769277.0	CP4-57 prophage; putative antirestriction protein	b2643
ypjJ	1.4580661108377302	30.0	2770432.0	uncharacterized protein	b4548
yfjZ	1.6166011227727681	30.0	2770473.0	CP4-57 prophage; antitoxin of the YpjF-YfjZ toxin-antitoxin system	b2645
ypjF	1.6248204626028797	30.0	2770944.0	CP4-57 prophage; toxin of the YpjF-YfjZ toxin-antitoxin system	b2646
ypjA	1.5748666117041838	30.0	2771504.0	adhesin-like autotransporter	b2647
pinH	1.7779091983414244	30.0	2776576.0	No_gene_product	b2648
ypjC	2.29348040664996	30.0	2777088.0	No_gene_product	b2650
ygaQ	2.1262056409918753	30.0	2779755.0	No_gene_product	b4462
csiD	1.5075241088286302	30.0	2783232.0	carbon starvation protein	b2659
lhgO	1.4007802073559168	30.0	2783340.0	L-2-hydroxyglutarate oxidase	b2660
gabD	1.442614714190975	30.0	2785280.0	succinate-semialdehyde dehydrogenase I, NADP-dependent	b2661	['SSALy']
gabT	1.407788173808854	30.0	2787328.0	4-aminobutyrate aminotransferase, PLP-dependent	b2662	['ABTA']
gabP	1.5008025426725826	30.0	2787611.0	gamma-aminobutyrate transporter	b2663	['ABUTt2pp']
csiR	1.3795409544286343	30.0	2789376.0	transcriptional repressor of csiD	b2664
yqaE	1.7159968665722412	30.0	2790228.0	cyaR sRNA-regulated protein	b2666
ygaV	1.6825091925767628	30.0	2790569.0	tributyltin-inducible repressor of ygaVP	b2667
ygaP	1.7671335454493582	30.0	2790878.0	DUF2892 family inner membrane rhodanese	b2668
stpA	1.688298636321975	30.0	2791449.0	DNA binding protein, nucleoid-associated	b2669
alaE	1.7361582921228642	30.0	2792522.0	alanine exporter, alanine-inducible, stress-responsive	b2670
ygaC	1.6297701457474787	30.0	2793008.0	uncharacterized protein	b2671
ygaM	1.5223479841838643	30.0	2793504.0	putative membrane-anchored DUF883 family ribosome-binding protein	b2672
nrdH	1.5447335244911256	30.0	2794081.0	hydrogen donor for NrdEF electron transport system; glutaredoxin-like protein	b2673
nrdI	1.4666751303202787	30.0	2794323.0	NrdEF cluster assembly flavodoxin	b2674
nrdE	1.4178202972935718	30.0	2794706.0	ribonucleoside-diphosphate reductase 2, alpha subunit	b2675	['RNDR3b', 'RNDR1b', 'RNDR4b', 'RNDR2b']
nrdF	1.688367144104192	30.0	2797568.0	ribonucleoside-diphosphate reductase 2, beta subunit, ferritin-like protein	b2676	['RNDR3b', 'RNDR1b', 'RNDR4b', 'RNDR2b']
proV	1.6634114399826367	30.0	2798173.0	glycine betaine/proline ABC transporter periplasmic binding protein	b2677	['PROabcpp', 'CRNDabcpp', 'CRNabcpp', 'CTBTabcpp']
proX	1.4442754314604913	30.0	2800490.0	glycine betaine/proline ABC transporter periplasmic binding protein; cold shock protein	b2679	['PROabcpp', 'CRNDabcpp', 'CRNabcpp', 'CTBTabcpp']
ygaY	1.5204461529449784	30.0	2801674.0	No_gene_product	b2681
ygaZ	1.5812229632925956	30.0	2803712.0	putative L-valine exporter, norvaline resistance protein	b2682	['VALt2rpp']
ygaH	1.6314673034853264	30.0	2803712.0	putative L-valine exporter, norvaline resistance protein	b2683	['VALt2rpp']
mprA	1.6514081093716861	30.0	2804128.0	transcriptional repressor of microcin B17 synthesis and multidrug efflux	b2684
emrA	1.4351364603601202	30.0	2805760.0	multidrug efflux system	b2685
emrB	1.4043737922614143	30.0	2805974.0	multidrug efflux system protein	b2686
luxS	1.7674625443014738	30.0	2807808.0	S-ribosylhomocysteine lyase	b2687	['RHCCE']
gshA	1.6458660833520748	30.0	2808241.0	glutamate-cysteine ligase	b2688	['GLUCYS']
yqaA	1.5500087146598085	30.0	2809870.0	COG1238 family inner membrane protein	b2689
yqaB	1.5779018770466484	30.0	2810295.0	fructose-1-P and 6-phosphogluconate phosphatase	b2690	['PGMT']
csrA	1.7308928358669287	30.0	2812416.0	pleiotropic regulatory protein for carbon source metabolism	b2696
alaS	1.46556830844169	30.0	2812739.0	alanyl-tRNA synthetase	b2697	['ALATRS']
recX	1.5354761059576398	30.0	2815497.0	regulatory protein for RecA	b2698
recA	1.5829992772305188	30.0	2816066.0	DNA recombination and repair protein; ssDNA-dependent ATPase; synaptase; ssDNA and dsDNA binding protein; ATP-dependent homologous DNA strand exchanger; recombinase A; LexA autocleavage cofactor	b2699
pncC	1.7304217425580424	30.0	2817207.0	nicotinamide-nucleotide amidohydrolase; NMN amidohydrolase	b2700
mltB	1.5829644143150248	30.0	2818048.0	membrane-bound lytic murein transglycosylase B	b2701	['MLTGY1pp', 'MLTGY4pp', 'MLTGY3pp', 'MLTGY2pp']
srlA	1.6248154848277694	30.0	2819190.0	glucitol/sorbitol-specific enzyme IIC component of PTS	b2702	['SBTptspp']
srlE	1.6000796758613023	30.0	2820096.0	glucitol/sorbitol-specific enzyme IIB component of PTS	b2703	['SBTptspp']
srlB	1.4568555576320734	30.0	2820720.0	glucitol/sorbitol-specific enzyme IIA component of PTS	b2704	['SBTptspp']
srlD	1.4354641360434846	30.0	2821095.0	sorbitol-6-phosphate dehydrogenase	b2705	['SBTPD']
srlM	1.6625730705196566	30.0	2822144.0	sorbitol=responsive srl operon transcriptional activator	b2706
srlR	1.4836183856450855	30.0	2822405.0	sorbitol-inducible srl operon transcriptional repressor	b2707
srlQ	1.4833006775728237	30.0	2823171.0	D-arabinose 5-phosphate isomerase	b2708	['A5PISO']
norR	1.5186765054033105	30.0	2824133.0	anaerobic nitric oxide reductase DNA-binding transcriptional activator	b2709
norV	1.5209549745599986	30.0	2826240.0	anaerobic nitric oxide reductase flavorubredoxin	b2710	['NHFRBO']
norW	1.4282434354369098	30.0	2828288.0	NADH:flavorubredoxin oxidoreductase	b2711	['NHFRBO']
hypF	1.4220783005009416	30.0	2828531.0	carbamoyl phosphate phosphatase and [NiFe] hydrogenase maturation protein	b2712
hydN	1.3984100950457972	30.0	2830936.0	formate dehydrogenase-H, [4Fe-4S] ferredoxin subunit	b2713
ascG	1.5176987274600717	30.0	2832384.0	asc operon transcriptional repressor; prpBC operon repressor	b2714
ascF	1.5441905637908715	30.0	2832882.0	cellobiose/arbutin/salicin-specific PTS enzymes, IIB and IC components	b2715	['ARBTptspp']
ascB	1.6619996744916532	30.0	2834432.0	cryptic 6-phospho-beta-glucosidase	b2716
hycI	1.624818972440904	30.0	2835931.0	protease involved in processing C-terminal end of HycE	b2717
hycH	1.4727238174275705	30.0	2836480.0	hydrogenase 3 maturation protein	b2718
hycG	1.5202606630802236	30.0	2836801.0	hydrogenase 3 and formate hydrogenase complex, HycG subunit	b2719	['FHL', 'HYD1pp']
hycF	1.4998585337434842	30.0	2837568.0	formate hydrogenlyase complex iron-sulfur protein	b2720	['FHL', 'HYD1pp']
hycE	1.513630066048721	30.0	2838120.0	hydrogenase 3, large subunit	b2721	['FHL', 'HYD1pp']
hycD	1.4316735438868033	30.0	2840576.0	hydrogenase 3, membrane subunit	b2722	['FHL', 'HYD1pp']
hycB	1.5424153965235539	30.0	2842624.0	hydrogenase 3, Fe-S subunit	b2724	['FHL', 'HYD1pp']
hycA	1.7128211265550215	30.0	2843332.0	regulator of the transcriptional regulator FhlA	b2725
hypA	1.3775975599502832	30.0	2844005.0	protein involved in nickel insertion into hydrogenases 3	b2726
hypC	1.3887337241629238	30.0	2845222.0	hydrogenase maturation protein	b2728
hypD	1.6016038266785069	30.0	2845494.0	hydrogenase maturation protein	b2729
hypE	1.500409629438669	30.0	2846720.0	carbamoyl dehydratase, hydrogenases 1,2,3 maturation protein	b2730
fhlA	1.5118274169822599	30.0	2847696.0	formate hydrogenlyase transcriptional activator	b2731
mutS	1.4974993971357577	30.0	2850816.0	methyl-directed mismatch repair protein	b2733
pphB	1.8044416136307442	30.0	2853118.0	serine/threonine-specific protein phosphatase 2	b2734
ygbI	1.5812608859461663	30.0	2853825.0	DeoR family putative transcriptional regulator	b2735
ygbJ	1.6066344815895497	30.0	2854912.0	putative dehydrogenase	b2736
ygbK	1.4834662756858368	30.0	2855693.0	FliA-regulated DUF1537 family protein	b2737
ygbM	1.5817446610622898	30.0	2857594.0	putative hydroxypyruvate isomerase	b2739
ygbN	1.4931673146933855	30.0	2859008.0	putative transporter	b2740
rpoS	1.664679823854128	30.0	2859917.0	RNA polymerase, sigma S (sigma 38) factor	b2741
nlpD	1.4676319657865156	30.0	2861056.0	activator of AmiC murein hydrolase activity, lipoprotein	b2742
pcm	1.505269237780695	30.0	2862251.0	L-isoaspartate protein carboxylmethyltransferase type II	b2743
truD	1.419150912375376	30.0	2863613.0	tRNA(Glu) pseudouridine(13) synthase	b2745
ftsB	1.374848083740898	30.0	2866176.0	cell division protein	b2748
ygbE	1.7601376839144434	30.0	2866688.0	DUF3561 family inner membrane protein	b2749
cysC	1.6522187282283625	30.0	2867200.0	adenosine 5'-phosphosulfate kinase	b2750	['ADSK']
cysD	1.6598033625209767	30.0	2869248.0	sulfate adenylyltransferase, subunit 2	b2752	['SADT2']
iap	1.6194367830216763	30.0	2869939.0	aminopeptidase in alkaline phosphatase isozyme conversion	b2753
ygbF	1.701062843265564	30.0	2871927.0	CRISPR adaptation ssRNA endonuclease	b2754
ygbT	1.3950609389611395	30.0	2872213.0	multifunctional endonuclease Cas1, CRISPR adaptation protein; DNA repair enzyme	b2755
casE	1.7155787926327624	30.0	2873344.0	CRISPR RNA precursor cleavage enzyme; CRISP RNA (crRNA) containing Cascade antiviral complex protein	b2756
casD	1.6048864201495974	30.0	2873732.0	CRISP RNA (crRNA) containing Cascade antiviral complex protein	b2757
casC	1.757763707598797	30.0	2875392.0	CRISP RNA (crRNA) containing Cascade antiviral complex protein	b2758
casB	1.6601535451173914	30.0	2875513.0	CRISP RNA (crRNA) containing Cascade antiviral complex protein	b2759
casA	1.850338148332181	30.0	2875988.0	CRISP RNA (crRNA) containing Cascade antiviral complex protein	b2760
ygcB	1.7417363334567553	30.0	2877911.0	Cascade complex anti-viral R-loop helicase-annealase Cas3	b2761
cysH	1.583664360213716	30.0	2881536.0	phosphoadenosine phosphosulfate reductase; PAPS reductase, thioredoxin dependent	b2762	['PAPSR', 'PAPSR2']
cysI	1.5093206410970241	30.0	2881745.0	sulfite reductase, beta subunit, NAD(P)-binding, heme-binding	b2763	['FMNRx2', 'FADRx2', 'FLVR', 'SULRi']
cysJ	1.4881920510803939	30.0	2883584.0	sulfite reductase, alpha subunit, flavoprotein	b2764	['FMNRx2', 'FADRx2', 'FLVR', 'SULRi']
queD	1.5659173888863125	30.0	2885632.0	6-pyruvoyl tetrahydrobiopterin synthase (PTPS)	b2765	['CPH4S']
ygcN	1.5278878722004001	30.0	2886015.0	putative oxidoreductase	b2766
ygcO	1.5301438093803352	30.0	2887277.0	putative 4Fe-4S cluster-containing protein	b2767
ygcP	1.72443917218084	30.0	2887680.0	putative antiterminator regulatory protein	b2768
ygcR	1.6182625119292076	30.0	2889728.0	putative flavoprotein	b2770
ygcS	1.4351067386588356	30.0	2889891.0	putative MFS sugar transporter; membrane protein	b2771
ygcU	1.6072496862228363	30.0	2891776.0	putative FAD-linked oxidoreductase	b4463
ygcW	1.7713997903285006	30.0	2892846.0	putative SDR family oxidoreductase	b2774
yqcE	1.4703681401563653	30.0	2893950.0	putative MFS transporter, inner membrane protein	b2775
ygcE	1.6293605267013298	30.0	2895254.0	putative kinase	b2776
queE	1.7314205832543634	30.0	2898105.0	7-carboxy-7-deazaguanine synthase; queosine biosynthesis	b2777
yqcG	2.6127146887525057	30.0	2898944.0	membrane stress resistance protein	b4682
ygcG	2.0724977961205524	30.0	2899069.0	TPM domain protein, putative phosphatase	b2778
eno	1.6113142642467144	30.0	2900001.0	enolase	b2779	['ENO']
pyrG	1.5304558681579916	30.0	2901387.0	CTP synthetase	b2780	['CTPS2']
mazG	1.4327820469964678	30.0	2903252.0	nucleoside triphosphate pyrophosphohydrolase	b2781	['NTPP8', 'NTPP6', 'NTPP7', 'NTPP1', 'NTPP3', 'NTPP4', 'NTPP5', 'NTPP2']
mazF	1.6347761017121634	30.0	2904114.0	mRNA interferase toxin, antitoxin is MazE	b2782
relA	1.4426162876125184	30.0	2904775.0	(p)ppGpp synthetase I/GTP pyrophosphokinase	b2784	['GTPDPK', 'GDPDPK']
rlmD	1.6610048503803663	30.0	2908160.0	23S rRNA m(5)U1939 methyltransferase, SAM-dependent	b2785
barA	1.6043914948056146	30.0	2908415.0	hybrid sensory histidine kinase, in two-component regulatory system with UvrY	b2786
gudD	1.5251298032250473	30.0	2912256.0	D-glucarate dehydratase 1	b2787	['GLCRD']
gudX	1.4105711977507172	30.0	2912764.0	glucarate dehydratase-related protein, substrate unknown	b2788	['GLCRD']
gudP	1.4010848903603597	30.0	2914304.0	putative D-glucarate transporter	b2789	['GALCTt2rpp', 'GLCRt2rpp', 'GLYCAt2rpp']
yqcA	1.6742224912397727	30.0	2915893.0	short-chain flavodoxin, FMN-binding	b2790
truC	1.5457623512020338	30.0	2916360.0	tRNA(Ile1,Asp) pseudouridine(65) synthase	b2791
yqcC	1.3998021298553707	30.0	2917376.0	DUF446 family protein	b2792
syd	1.6075103317083232	30.0	2918400.0	SecY-interacting protein	b2793
queF	1.745021471764717	30.0	2918706.0	7-cyano-7-deazaguanine reductase (NADPH-dependent)	b2794	['CDGR']
ygdH	1.5464813866355502	30.0	2919666.0	UPF0717 family protein	b2795
sdaC	1.5931581316635348	30.0	2922496.0	putative serine transporter	b2796	['SERt2rpp']
sdaB	1.6176427510497573	30.0	2922934.0	L-serine dehydratase 2	b2797	['SERD_L']
ygdG	1.4981094589015236	30.0	2924544.0	Ssb-binding protein, misidentified as ExoIX	b2798
fucO	1.5035344246691746	30.0	2925223.0	L-1,2-propanediol oxidoreductase	b2799	['LCARS']
fucA	1.633011068913177	30.0	2926592.0	L-fuculose-1-phosphate aldolase	b2800	['FCLPA']
fucP	1.6500007817841864	30.0	2928640.0	L-fucose transporter	b2801	['FUCtpp']
fucI	1.4719954009572678	30.0	2928942.0	L-fucose isomerase	b2802	['FCI']
fucK	1.5710451046252443	30.0	2930796.0	L-fuculokinase	b2803	['FCLK']
fucU	1.5584152833741578	30.0	2932246.0	L-fucose mutarotase	b2804
fucR	1.7388698994809035	30.0	2932736.0	l-fucose operon activator	b2805
rlmM	1.5107133232677266	30.0	2933501.0	23S rRNA C2498 2'-O-ribose methyltransferase, SAM-dependent	b2806
ygdD	1.5810707971591447	30.0	2934784.0	UPF0382 family inner membrane protein	b2807
gcvA	1.5241401133614552	30.0	2935008.0	glycine cleavage system transcriptional activator; autorepressor	b2808
ygdI	1.7190367770252655	30.0	2936320.0	DUF903 family verified lipoprotein	b2809
csdE	1.5239698643957906	30.0	2937900.0	CsdA-binding activator; Fe-S protein	b2811
amiC	1.4218333433121482	30.0	2941115.0	N-acetylmuramoyl-L-alanine amidase	b2817	['AGM4PApp', 'AGM3PApp']
argA	1.5324091215349105	30.0	2942976.0	amino acid N-acetyltransferase and inactive acetylglutamate kinase	b2818	['ACGS']
recD	1.4295022530963608	30.0	2943993.0	exonuclease V (RecBCD complex), alpha chain	b2819
recB	1.5007898134053868	30.0	2949120.0	exonuclease V (RecBCD complex), beta subunit	b2820
ptrA	1.5840045933947196	30.0	2949354.0	protease III	b2821
recC	1.5931927300714126	30.0	2952418.0	exonuclease V (RecBCD complex), gamma chain	b2822
ppdC	1.8328631626368175	30.0	2955799.0	putative prepilin peptidase-dependent protein	b2823
ygdB	1.6054916154447398	30.0	2956107.0	DUF2509 family protein	b2824
ppdB	1.4369766521560141	30.0	2956511.0	putative prepilin peptidase-dependent protein	b2825
ppdA	1.4665727115964617	30.0	2957312.0	putative prepilin peptidase-dependent protein	b2826
thyA	1.4515371796990366	30.0	2957719.0	thymidylate synthetase	b2827	['TMDS']
lgt	1.416311691540731	30.0	2959360.0	phosphatidylglycerol-prolipoprotein diacylglyceryl transferase	b2828
ptsP	1.487598574768458	30.0	2959546.0	PEP-protein phosphotransferase enzyme I; GAF domain containing protein	b2829
rppH	1.5823449950952684	30.0	2961805.0	RNA pyrophosphohydrolase	b2830
mutH	1.6378487284713603	30.0	2963456.0	methyl-directed mismatch repair protein	b2831
ygdQ	1.5733659960593382	30.0	2963778.0	UPF0053 family inner membrane protein	b2832
ygdR	2.0036712209187053	30.0	2964629.0	DUF903 family verified lipoprotein	b2833
tas	1.6724698346983822	30.0	2965504.0	putative NADP(H)-dependent aldo-keto reductase	b2834
lplT	1.445329621437391	30.0	2966027.0	lysophospholipid transporter	b2835	['2AGPA180tipp', '2AGPG120tipp', '2AGPE161tipp', '2AGPG140tipp', '2AGPA181tipp', '2AGPA140tipp', '2AGPE180tipp', '2AGPG160tipp', '2AGPA141tipp', '2AGPE120tipp', '2AGPE181tipp', '2AGPG161tipp', '2AGPE140tipp', '2AGPG180tipp', '2AGPG141tipp', '2AGPE141tipp', '2AGPA160tipp', '2AGPG181tipp', '2AGPE160tipp', '2AGPA161tipp', '2AGPA120tipp']
aas	1.487066855436465	30.0	2967213.0	fused 2-acylglycerophospho-ethanolamine acyl transferase/acyl-acyl carrier protein synthetase	b2836	['2AGPGAT120', '2AGPGAT140', '2AGPEAT141', '2AGPEAT140', 'AACPS8', 'AACPS1', 'AACPS9', '2AGPGAT180', '2AGPEAT160', '2AGPGAT141', 'AACPS6', '2AGPEAT161', 'AACPS2', '2AGPEAT120', 'AACPS3', '2AGPGAT181', 'AACPS7', '2AGPGAT160', 'AACPS4', '2AGPEAT180', '2AGPGAT161', 'AACPS5', '2AGPEAT181']
galR	1.6405376428106384	30.0	2969957.0	galactose-inducible d-galactose regulon transcriptional repressor; autorepressor	b2837
lysR	1.4895012416722546	30.0	2972379.0	transcriptional activator of lysA; autorepressor	b2839
araE	1.5284689111362584	30.0	2974122.0	arabinose transporter	b2841	['ARBt2rpp']
kduD	1.453161652756421	30.0	2975855.0	2-dehydro-3-deoxy-D-gluconate 5-dehydrogenase; KDG oxidoreductase; 20-ketosteroid reductase	b2842
kduI	1.6529865161667845	30.0	2976646.0	hexuronate isomerase	b2843
yqeF	1.554347624113869	30.0	2977792.0	short chain acyltransferase	b2844
yqeG	1.937350679943868	30.0	2979840.0	putative transporter	b2845
yqeH	2.4256122011311185	30.0	2980894.0	putative LuxR family transcriptional regulator	b2846
yqeI	2.030766061026418	30.0	2981888.0	putative transcriptional regulator	b2847
yqeJ	2.482365927687663	30.0	2982662.0	uncharacterized protein	b2848
yqeL	2.6608184325213546	30.0	2983177.0	uncharacterized protein	b4683
yqeK	2.587573418970458	30.0	2983293.0	uncharacterized protein	b2849
ygeF	2.4609895840292317	30.0	2983936.0	No_gene_product	b2850
ygeG	2.6203978239305576	30.0	2984626.0	SycD-like chaperone family TPR-repeat-containing protein	b2851
ygeH	2.317807150640436	30.0	2985452.0	putative transcriptional regulator	b2852
ygeI	2.607987711681399	30.0	2987008.0	uncharacterized protein	b2853
pbl	2.18538558035749	30.0	2987297.0	No_gene_product	b2854
ygeK	2.1892883880177076	30.0	2988032.0	No_gene_product	b2856
ygeN	2.55788667148981	30.0	2988672.0	No_gene_product	b2858
ygeO	1.9204961497662851	30.0	2989320.0	No_gene_product	b2859
ygeQ	1.9123418095481985	30.0	2992128.0	No_gene_product	b2863
xdhA	1.492293876990265	30.0	2993703.0	xanthine dehydrogenase, molybdenum binding subunit	b2866	['XAND', 'HXAND']
xdhB	1.4568173077351432	30.0	2996224.0	xanthine dehydrogenase, FAD-binding subunit	b2867	['XAND', 'HXAND']
xdhC	1.4278797059198958	30.0	2996847.0	xanthine dehydrogenase, Fe-S binding subunit	b2868	['XAND', 'HXAND']
ygeV	1.666419158391735	30.0	2998272.0	putative sigma-54-interacting transcriptional activator	b2869
ygeW	1.6533860081120346	30.0	3000320.0	putative carbamoyltransferase	b2870
ygeY	1.5658150499990644	30.0	3002368.0	putative peptidase	b2872
hyuA	1.5078984511865319	30.0	3003386.0	D-stereospecific phenylhydantoinase	b2873
yqeA	1.7270319039342017	30.0	3004819.0	putative amino acid kinase	b2874	['CBMKr']
yqeB	1.5508292520697742	30.0	3006464.0	XdhC-CoxI family protein with NAD(P)-binding Rossman fold	b2875
yqeC	1.4845646373759362	30.0	3007645.0	putative selenium-dependent hydroxylase accessory protein	b2876
mocA	1.8770619946706961	30.0	3008518.0	CTP:molybdopterin cytidylyltransferase	b2877	['MOCDS']
ygfK	1.5141654326475742	30.0	3009418.0	putative Fe-S subunit oxidoreductase subunit	b2878
ssnA	1.3984556450590095	30.0	3012608.0	putative chlorohydrolase/aminohydrolase	b2879
ygfM	1.6920826487797445	30.0	3014656.0	putative oxidoreductase	b2880
xdhD	1.5207049178868501	30.0	3014674.0	putative hypoxanthine oxidase, molybdopterin-binding/Fe-S binding	b2881
xanQ	1.5266809189068413	30.0	3017709.0	xanthine permease	b2882	['XANt2pp']
ygfQ	1.498234156950358	30.0	3020479.0
ygfS	1.5091187375582646	30.0	3021882.0	putative 4Fe-4S ferredoxin-type oxidoreductase subunit	b2886
ygfT	1.5736690322368123	30.0	3022848.0	putative oxidoreductase, Fe-S subunit/nucleotide-binding subunit	b2887
uacT	1.5294213820035836	30.0	3024725.0	uric acid permease	b2888
yqfG	2.1916499069909072	30.0	3026175.0	uncharacterized protein	b4684
idi	1.7824437787407599	30.0	3026944.0	isopentenyl diphosphate isomerase	b2889	['IPDDI']
lysS	1.4317563728279232	30.0	3027015.0	lysine tRNA synthetase, constitutive	b2890	['LYSTRS']
prfB	1.557860885747217	30.0	3028992.0	peptide chain release factor RF-2	b2891
recJ	1.5296086978630614	30.0	3031040.0	ssDNA exonuclease, 5' --> 3'-specific	b2892
dsbC	1.486989125307781	30.0	3031470.0	protein disulfide isomerase II	b2893	['TDSR1', 'DSBCGT']
xerD	1.4248120435876186	30.0	3033088.0	site-specific tyrosine recombinase	b2894
fldB	1.5174241635785735	30.0	3033213.0	flavodoxin 2	b2895	['RNTR1c2', 'MECDPDH5', 'POR5', 'RNTR2c2', 'RNTR3c2', 'RNTR4c2', 'FLDR2']
cptA	1.6387580133037736	30.0	3033774.0	toxin of CptAB toxin-antitoxin pair	b2896
sdhE	1.6413787238917148	30.0	3034162.0	flavinator of succinate dehydrogenase; antitoxin of CptAB toxin-antitoxin pair	b2897
ygfZ	1.6706564094973972	30.0	3035136.0	iron-sulfur cluster repair protein, plumbagin resistance	b2898
yqfA	1.7442079186239376	30.0	3035847.0	hemolysin III family HylIII inner membrane protein	b2899
yqfB	1.86866500885129	30.0	3036672.0	UPF0267 family protein	b2900
bglA	1.702087167862834	30.0	3037020.0	6-phospho-beta-glucosidase A	b2901	['AB6PGH']
ygfF	1.4163642875748028	30.0	3039232.0	putative NAD(P)-dependent oxidoreductase	b2902
gcvP	1.4255793293841532	30.0	3039526.0	glycine decarboxylase, PLP-dependent, subunit P of glycine cleavage complex	b2903	['GLYCL']
gcvH	1.707385133570698	30.0	3042518.0	glycine cleavage complex lipoylprotein	b2904	['GLYCL']
gcvT	1.6014140230305571	30.0	3043328.0	aminomethyltransferase, tetrahydrofolate-dependent, subunit (T protein) of glycine cleavage complex	b2905	['GLYCL']
ubiI	1.6259062258337167	30.0	3045376.0	2-octaprenylphenol hydroxylase, FAD-dependent	b2906
ubiH	1.6791463422262198	30.0	3045698.0	2-octaprenyl-6-methoxyphenol hydroxylase, FAD/NAD(P)-binding	b2907	['OMPHHX']
pepP	1.4939049321563211	30.0	3047424.0	proline aminopeptidase P II	b2908
ygfB	1.4873552826138248	30.0	3048224.0	UPF0149 family protein	b2909
zapA	1.7545721441809294	30.0	3048970.0	FtsZ stabilizer	b2910
fau	1.5223927297579425	30.0	3049599.0	5-formyltetrahydrofolate cyclo-ligase family protein	b2912	['FOMETRi']
ibsC	2.129064601270696	30.0	3050248.0	toxic membrane protein	b4665
serA	1.4382976458790298	30.0	3051520.0	D-3-phosphoglycerate dehydrogenase	b2913	['PGCD']
rpiA	1.5492294631115922	30.0	3052024.0	ribose 5-phosphate isomerase, constitutive	b2914	['RPI']
yqfE	1.4350082677487606	30.0	3053056.0	No_gene_product	b2915
argP	1.653799532531802	30.0	3053568.0	transcriptional regulator for arginine transport and DNA replication genes; replication initiation inhibitor	b2916
argK	1.525843221935957	30.0	3056345.0	membrane ATPase/protein kinase	b2918
scpB	1.6112921237966467	30.0	3057664.0	methylmalonyl-CoA decarboxylase, biotin-independent	b2919	['MMCD']
scpC	1.473895482405266	30.0	3058160.0	propionyl-CoA:succinate CoA transferase	b2920	['PPCSCT']
ygfI	1.7401745739552057	30.0	3059712.0	putative DNA-binding transcriptional regulator	b2921
yggE	1.5804475474706479	30.0	3060698.0	oxidative stress defense protein	b2922
argO	1.6950931695982923	30.0	3061760.0	arginine transporter	b2923	['LYSt3pp', 'ARGt3pp']
mscS	1.5514407902734402	30.0	3062305.0	mechanosensitive channel protein, small conductance	b2924
fbaA	1.5131236414728069	30.0	3063808.0	fructose-bisphosphate aldolase, class II	b2925	['FBA', 'FBA3']
pgk	1.6210325553544431	30.0	3065856.0	phosphoglycerate kinase	b2926	['PGK']
epd	1.598194958439937	30.0	3066030.0	D-erythrose 4-phosphate dehydrogenase	b2927	['E4PD']
yggC	1.569192152544439	30.0	3067904.0	putative PanK family P-loop kinase	b2928
yggD	1.5688720857878562	30.0	3068044.0	MtlR family putative transcriptional repressor	b2929
yggF	1.4901580420139497	30.0	3068575.0	fructose 1,6 bisphosphatase isozyme	b2930	['FBP']
yggP	1.6041181529876676	30.0	3069952.0	putative Zn-binding dehydrogenase	b4465
cmtA	1.6479355622866863	30.0	3072000.0	putative mannitol-specific PTS IIB and IIC components	b2933
cmtB	1.961988176211244	30.0	3072245.0	putative mannitol-specific enzyme IIA component of PTS	b2934
tktA	1.498185743852462	30.0	3073002.0	transketolase 1, thiamine triphosphate-binding	b2935	['TKT2', 'TKT1']
loiP	1.5723432424158932	30.0	3075271.0	Phe-Phe periplasmic metalloprotease, OM lipoprotein; low salt-inducible; Era-binding heat shock protein	b2936
speB	1.4664478777668515	30.0	3076235.0	agmatinase	b2937	['AGMT']
speA	1.5131612396212266	30.0	3077293.0	biosynthetic arginine decarboxylase, PLP-binding	b2938	['ARGDCpp']
yqgB	1.6188545991332794	30.0	3079278.0	uncharacterized protein	b2939
yqgC	1.7248948978625458	30.0	3079680.0	uncharacterized protein	b2940
metK	1.424868783088985	30.0	3080192.0	S-adenosylmethionine synthetase	b2942	['METAT']
galP	1.5129470009302712	30.0	3081642.0	D-galactose transporter	b2943	['GALt2pp', 'GLCt2pp']
yggI	1.7022061539302615	30.0	3083113.0	Zn-dependent metalloprotease-related protein	b2944
endA	1.6329137343486118	30.0	3084288.0	DNA-specific endonuclease I	b2945
rsmE	1.3860670284363208	30.0	3084492.0	16S rRNA m(3)U1498 methyltransferase, SAM-dependent	b2946
gshB	1.5090184289015671	30.0	3085236.0	glutathione synthetase	b2947	['GTHS']
yqgE	1.5258722489619008	30.0	3086336.0	uncharacterized protein	b2948
yqgF	1.4390177727248612	30.0	3086858.0	putative Holliday junction resolvase	b2949
yggS	1.6055634418114777	30.0	3088456.0	UPF0001 family protein, PLP-binding	b2951
yggT	1.639094219562722	30.0	3089178.0	putative inner membrane protein; compensates for loss in K+ uptake	b2952
yggU	1.55678767065341	30.0	3089920.0	UPF0235 family protein	b2953
yggW	1.530919148162901	30.0	3090625.0	HemN family putative oxidoreductase	b2955
yggM	1.6564058382690798	30.0	3092480.0	DUF1202 family putative secreted protein	b2956
ansB	1.6024780542003507	30.0	3093040.0	periplasmic L-asparaginase 2	b2957	['GLUNpp', 'ASNNpp']
yggN	1.724079953114084	30.0	3094528.0	DUF2884 family putative periplasmic protein	b2958
yggL	1.7151852109150356	30.0	3095165.0	DUF469 family protein	b2959
trmI	1.4432671495257194	30.0	3095491.0	tRNA m(7)G46 methyltransferase, SAM-dependent	b2960
mutY	1.5316708747876626	30.0	3096576.0	adenine DNA glycosylase	b2961
yggX	1.6413397503686609	30.0	3097600.0	oxidative damage protective factor for iron-sulfur proteins	b2962
mltC	1.6161927062387824	30.0	3098624.0	membrane-bound lytic murein transglycosylase C	b2963	['MLTGY1pp', 'MLTGY4pp', 'MLTGY3pp', 'MLTGY2pp']
nupG	1.4905964912549658	30.0	3099072.0	nucleoside transporter	b2964	['ADNt2pp', 'DCYTt2pp', 'INSt2pp', 'URIt2pp', 'DURIt2pp', 'DINSt2pp', 'DGSNt2pp', 'CYTDt2pp', 'DADNt2pp', 'THMDt2pp', 'GSNt2pp']
speC	1.5718505873686082	30.0	3100378.0	ornithine decarboxylase, constitutive	b2965	['ORNDC']
yqgA	1.5786519359318558	30.0	3102911.0	DUF554 family putative inner membrane protein	b2966
yghE	1.547713563113984	30.0	3104768.0	No_gene_product	b2969
yghF	1.6364975666710708	30.0	3105451.0	No_gene_product	b2970
yghG	1.6691746552165696	30.0	3106816.0	secretin (GspDbeta) OM localization lipoprotein pilotin	b2971
pppA	1.6180704151913785	30.0	3106901.0	bifunctional prepilin leader peptidase/ methylase	b2972
yghJ	1.5637193334793746	30.0	3107908.0
glcA	1.5480509699740757	30.0	3112960.0	glycolate transporter	b2975	['GLYCLTt2rpp', 'L__LACt2rpp', 'D__LACt2pp']
glcB	1.5380346311488882	30.0	3114992.0	malate synthase G	b2976	['MALS']
glcG	1.683380373278627	30.0	3117185.0	DUF336 family protein	b2977
glcE	1.504660020506664	30.0	3119104.0	glycolate oxidase FAD binding subunit	b4468	['GLYCTO4', 'GLYCTO2', 'GLYCTO3']
glcD	1.491060656594979	30.0	3121152.0	glycolate oxidase subunit, FAD-linked	b2979	['GLYCTO4', 'GLYCTO2', 'GLYCTO3']
glcC	1.5367990899908113	30.0	3121630.0	glycolate-inducible glc operon transcriptional repressor; autorepressor	b2980
yghO	1.5651847772133802	30.0	3123200.0	No_gene_product	b2981
yghQ	1.3660276404892264	30.0	3125248.0	putative inner membrane polysaccharide flippase	b2983
yghR	1.535154500992435	30.0	3125812.0	putative ATP-binding protein	b2984
yghS	1.7510030459628665	30.0	3127296.0	putative ATP-binding protein	b2985
yghT	1.688556606224883	30.0	3127489.0	putative ATP-binding protein	b2986
pitB	1.4649961500294408	30.0	3129344.0	phosphate transporter	b2987	['PIt2rpp']
gss	1.5157391206287358	30.0	3130021.0	glutathionylspermidine amidase and glutathionylspermidine synthetase	b2988	['GSPMDA', 'GSPMDS']
yghU	1.5404904587367119	30.0	3132085.0	putative S-transferase	b2989
hybG	1.6810289593887513	30.0	3133074.0	hydrogenase 2 accessory protein	b2990
hybF	1.4017501166477147	30.0	3133440.0	protein involved with the maturation of hydrogenases 1 and 2	b2991
hybE	1.4775103542243213	30.0	3133669.0	hydrogenase 2-specific chaperone	b2992
hybD	1.4611920347347076	30.0	3134150.0	maturation protease for hydrogenase 2	b2993
hybC	1.4385375702553658	30.0	3134644.0	hydrogenase 2, large subunit	b2994	['HYD1pp', 'HYD2pp', 'HYD3pp']
hybB	1.4124966824643754	30.0	3136344.0	putative hydrogenase 2 cytochrome b type component	b2995	['HYD1pp', 'HYD2pp', 'HYD3pp']
hybA	1.4731426772193268	30.0	3137536.0	hydrogenase 2 4Fe-4S ferredoxin-type component	b2996	['HYD1pp', 'HYD2pp', 'HYD3pp']
hybO	1.613970073898615	30.0	3139584.0	hydrogenase 2, small subunit	b2997	['HYD1pp', 'HYD2pp', 'HYD3pp']
yghW	1.8753379876114673	30.0	3139808.0	DUF2623 family protein	b2998
yghX	1.560119472714305	30.0	3140214.0	No_gene_product	b4658
gpr	1.5158194815024901	30.0	3141632.0	L-glyceraldehyde 3-phosphate reductase	b3001	['ALR2']
yqhA	1.7293361517788035	30.0	3142335.0	UPF0114 family putative inner membrane protein	b3002
yghA	1.4931067276883336	30.0	3143680.0	putative oxidoreductase	b3003
exbD	1.4642907908831817	30.0	3144176.0	membrane spanning protein in TonB-ExbB-ExbD complex	b3005	['FECRMtonex', 'FEOXAMtonex', 'CBL1tonex', 'FE3DCITtonex', 'CPGNtonex', 'ADOCBLtonex', 'FEENTERtonex', 'FE3HOXtonex', 'FE3DHBZStonex', 'CBItonex']
exbB	1.3911028075331524	30.0	3144608.0	membrane spanning protein in TonB-ExbB-ExbD complex	b3006	['FECRMtonex', 'FEOXAMtonex', 'CBL1tonex', 'FE3DCITtonex', 'CPGNtonex', 'ADOCBLtonex', 'FEENTERtonex', 'FE3HOXtonex', 'FE3DHBZStonex', 'CBItonex']
metC	1.4929215900767296	30.0	3145728.0	cystathionine beta-lyase, PLP-dependent	b3008	['CYSTL', 'CYSDS']
yqhC	1.5807642348713222	30.0	3147776.0	transcriptional activator of yqhD	b3010
dkgA	1.5994362984283061	30.0	3149981.0	2,5-diketo-D-gluconate reductase A	b3012	['DKGLCNR1', 'ALR2']
yqhG	1.5607628601096344	30.0	3151872.0	DUF3828 family putative periplasmic protein	b3013
yqhH	1.4525966210463588	30.0	3151985.0	outer membrane lipoprotein, Lpp paralog	b3014
ygiQ	1.4960020734976573	30.0	3153920.0	Radical SAM superfamily protein	b4469
ftsP	1.4833141846724707	30.0	3154615.0	septal ring component that protects the divisome from stress; multicopy suppressor of ftsI(Ts)	b3017
plsC	1.543185234083265	30.0	3156102.0	1-acyl-sn-glycerol-3-phosphate acyltransferase	b3018	['AGPAT161', 'AGPAT120', 'AGPAT181', 'AGPAT160', 'AGPAT141', 'AGPAT180', 'AGPAT140']
ygiS	1.4786829966383663	30.0	3159469.0	putative ABC transporter permease	b3020
mqsA	1.7412912742610223	30.0	3161209.0	antitoxin for MqsR toxin; transcriptional repressor	b3021
mqsR	2.149374532115135	30.0	3161606.0	GCU-specific mRNA interferase toxin of the MqsR-MqsA toxin-antitoxin system; biofilm/motility regulator; anti-repressor	b3022
ygiV	1.5676990091559146	30.0	3162112.0	transcriptional repressor for mcbR biofilm gene	b3023
qseB	1.5543764825755613	30.0	3163186.0	quorum sensing DNA-binding response regulator in two-component regulatory system with QseC	b3025
qseC	1.5884960226121145	30.0	3164160.0	quorum sensing sensory histidine kinase in two-component regulatory system with QseB	b3026
ygiZ	2.25369898204753	30.0	3165237.0	inner membrane protein	b3027
mdaB	1.6502034208216274	30.0	3166208.0	NADPH quinone reductase	b3028	['NADPHQR2', 'NADPHQR4', 'NADPHQR3']
ygiN	1.6574383058639357	30.0	3166720.0	quinol monooxygenase	b3029	['QMO3', 'QMO2']
parE	1.4137500261103157	30.0	3166862.0	DNA topoisomerase IV, subunit B	b3030
yqiA	1.8374859486368633	30.0	3168783.0	acyl CoA esterase	b3031
cpdA	1.631306792138171	30.0	3169364.0	3',5' cAMP phosphodiesterase	b3032
yqiB	1.6512806558304458	30.0	3170304.0	DUF1249 protein YqiB	b3033
nudF	1.5747673694259985	30.0	3170639.0	ADP-ribose pyrophosphatase	b3034	['ADPRDP']
ygiB	1.3893965443205434	30.0	3173102.0	DUF1190 family protein	b3037
ygiC	1.5667819843742767	30.0	3174400.0	ATP-Grasp family ATPase	b3038
ygiD	1.4803454231693092	30.0	3174977.0	4,5- DOPA-extradiol-dioxygenase	b3039
zupT	1.4613545340102438	30.0	3176448.0	zinc transporter	b3040	['MN2tpp', 'CU2tpp', 'ZN2tpp', 'FE2tpp', 'CD2tpp', 'COBALT2tpp']
ribB	1.565402222477338	30.0	3177171.0	3,4-dihydroxy-2-butanone-4-phosphate synthase	b3041	['DB4PS']
yqiC	1.78591226176251	30.0	3178198.0	BMFP family putative fusogenic protein	b3042
ygiL	2.077325866485062	30.0	3178772.0	putative fimbrial-like adhesin protein	b3043
yqiH	1.8558093379285923	30.0	3183239.0	putative periplasmic pilin chaperone	b3047
yqiI	1.9780213279727776	30.0	3184640.0	fimbrial protein	b3048
glgS	1.8808130975574364	30.0	3185152.0	motility and biofilm regulator	b3049
yqiJ	1.8396673045049263	30.0	3185566.0	DUF1449 family inner membrane protein	b3050
yqiK	1.6667795666315153	30.0	3186688.0	PHB family membrane protein, function unknown	b3051
ibsD	1.5574880897969603	30.0	3188124.0	toxic membrane protein	b4664
ibsE	1.5641792151001197	30.0	3188499.0	toxic membrane protein	b4666
glnE	1.4759227777592914	30.0	3190159.0	fused deadenylyltransferase/adenylyltransferase for glutamine synthetase	b3053
ygiF	1.5361599796494916	30.0	3193022.0	inorganic triphosphatase	b3054
ygiM	1.3519504458691394	30.0	3194880.0	SH3 domain protein	b3055
cca	1.3684092764714353	30.0	3195249.0	fused tRNA nucleotidyl transferase/2'3'-cyclic phosphodiesterase/2'nucleotidase and phosphatase	b3056
bacA	1.46810277075554	30.0	3196928.0	undecaprenyl pyrophosphate phosphatase	b3057	['UDCPDP', 'UDCPDPpp']
folB	1.605995609818364	30.0	3197579.0	dihydroneopterin aldolase and dihydroneopterin triphosphate 2'-epimerase	b3058	['DHNPTE', 'DHNPA2r']
plsY	1.4148306998383378	30.0	3198052.0	putative glycerol-3-phosphate acyltransferase	b3059	['APG3PAT140', 'APG3PAT180', 'APG3PAT161', 'APG3PAT181', 'APG3PAT160', 'APG3PAT120', 'APG3PAT141']
ttdR	1.5938051943362952	30.0	3198976.0	transcriptional activator of ttdABT	b3060
ttdA	1.5622897171653207	30.0	3199821.0	L-tartrate dehydratase, alpha subunit	b3061	['TARTD']
ttdB	1.4099266090061873	30.0	3201024.0	L-tartrate dehydratase, beta subunit	b3062	['TARTD']
dnaG	1.5053882254221616	30.0	3204465.0	DNA primase	b3066
rpoD	1.492627261783097	30.0	3206405.0	RNA polymerase, sigma 70 (sigma D) factor	b3067
mug	1.5133455453527214	30.0	3208325.0	G/U mismatch-specific DNA glycosylase; xanthine DNA glycosylase	b3068
yqjH	1.4441123708592631	30.0	3209216.0	putative siderophore interacting protein	b3070
yqjI	1.6349457836725139	30.0	3210137.0	PadR family putative transcriptional regulator	b3071
ygjH	1.5824998222191655	30.0	3214336.0	putative tRNA binding protein; putative tRNA corner chaperone	b3074
ebgR	1.4745426157645023	30.0	3215360.0	transcriptional repressor	b3075
ebgC	1.6158896039814599	30.0	3219456.0	evolved beta-D-galactosidase, beta subunit; cupin superfamily	b3077
ygjI	1.5852173879635136	30.0	3219592.0	putative transporter	b3078
fadH	1.491870857112028	30.0	3225023.0	2,4-dienoyl-CoA reductase, NADH and FMN-linked	b3081
higA	1.5479198176423594	30.0	3227086.0	antitoxinof the HigB-HigA toxin-antitoxin system	b3082
higB	1.886113027763121	30.0	3227648.0	mRNA interferase toxin of the HigB-HigA toxin-antitoxin system	b3083
ygjQ	1.6288868307941102	30.0	3229898.0	DUF218 superfamily protein	b3086
ygjR	1.5877225269278603	30.0	3230669.0	putative NAD(P)-dependent dehydrogenase	b3087
alx	1.4563028021857327	30.0	3231938.0	putative membrane-bound redox modulator	b3088
ygjV	1.6246119371107623	30.0	3234551.0	Imp-YgjV family inner membrane protein	b3090
uxaA	1.4566583935800264	30.0	3235840.0	altronate hydrolase	b3091	['ALTRH']
exuR	1.600981397900598	30.0	3240010.0	hexuronate regulon transcriptional repressor; autorepressor	b3094
mzrA	1.5496549695502329	30.0	3241984.0	modulator of EnvZ/OmpR regulon	b3096
yqjC	1.9084143875915554	30.0	3242327.0	DUF1090 family putative periplasmic protein	b3097
yqjD	1.4590790960848823	30.0	3243008.0	membrane-anchored ribosome-binding protein	b3098
yqjE	1.402581866966551	30.0	3243041.0	DUF1469 family inner membrane protein	b3099
yqjK	1.3997834134209561	30.0	3243520.0	uncharacterized protein	b3100
yqjF	1.3794797967934713	30.0	3244032.0	putative quinol oxidase subunit	b3101
yhaH	1.7157715949192405	30.0	3245662.0	DUF805 family inner membrane protein	b3103
yhaI	1.663698350265211	30.0	3246269.0	DUF805 family inner membrane protein	b3104
yhaJ	1.3991285886035336	30.0	3246676.0	LysR family putative transcriptional regulator	b3105
yhaK	1.4571564035450488	30.0	3248128.0	redox-sensitive bicupin	b3106
yhaL	1.4709245806302125	30.0	3248401.0	uncharacterized protein	b3107
yhaM	1.4747918585374231	30.0	3248699.0	putative L-serine dehydratase alpha chain	b4470
yhaO	1.4952555238276581	30.0	3250176.0	putative transporter	b3110
tdcG	1.421335284811623	30.0	3252224.0	L-serine dehydratase 3, anaerobic	b4471	['SERD_L']
tdcD	1.6049760495263123	30.0	3256320.0	propionate kinase/acetate kinase C, anaerobic	b3115	['PPAKr', 'ACKr']
tdcC	1.5404426451577267	30.0	3258368.0	L-threonine/L-serine transporter	b3116	['THRt2rpp', 'SERt2rpp']
tdcB	1.6206404589169898	30.0	3258397.0	L-threonine dehydratase, catabolic	b3117	['THRD_L']
tdcA	1.8179174081827967	30.0	3260416.0	tdc operon transcriptional activator	b3118
tdcR	2.186002622751902	30.0	3260928.0	L-threonine dehydratase operon activator protein	b3119
yhaB	2.1748444799474407	30.0	3261212.0	uncharacterized protein	b3120
yhaC	2.255941230562307	30.0	3262464.0	pentapetide repeats-related protein	b3121
garK	1.4204695810718515	30.0	3264512.0	glycerate kinase I	b3124	['GLYCK2']
garR	1.5185975596776842	30.0	3265225.0	tartronate semialdehyde reductase	b3125	['TRSARr']
garL	1.5205737463106286	30.0	3266560.0	alpha-dehydro-beta-deoxy-D-glucarate aldolase	b3126	['GLCRAL']
garP	1.472151663717945	30.0	3266931.0	putative (D)-galactarate transporter	b3127	['GALCTt2rpp', 'GLCRt2rpp', 'GLYCAt2rpp']
garD	1.5072614307758572	30.0	3268640.0	D-galactarate dehydrogenase	b3128	['GALCTD']
prlF	1.6322485475111073	30.0	3270656.0	antitoxin of the SohA(PrlF)-YhaV toxin-antitoxin system	b3129
yhaV	1.6839719423018455	30.0	3270695.0	toxin of the SohB(PrlF)-YhaV toxin-antitoxin system	b3130
agaR	1.7307138893120881	30.0	3271214.0	transcriptional repressor of the aga regulon	b3131
kbaZ	1.605303538999938	30.0	3272704.0	tagatose 6-phosphate aldolase 1, kbaZ subunit	b3132	['TGBPA']
agaS	1.502836101306819	30.0	3275334.0	tagatose-6-phosphate ketose/aldose isomerase	b3136
kbaY	1.597979171837897	30.0	3276800.0	tagatose 6-phosphate aldolase 1, kbaY subunit	b3137	['TGBPA']
agaB	1.7171298582781465	30.0	3277528.0	N-acetylgalactosamine-specific enzyme IIB component of PTS	b3138
agaC	1.5635800098490906	30.0	3278043.0	N-acetylgalactosamine-specific enzyme IIC component of PTS	b3139
agaD	1.5655712499096932	30.0	3278848.0	N-acetylgalactosamine-specific enzyme IID component of PTS	b3140
yraH	1.75719244499895	30.0	3280896.0	putative fimbrial-like adhesin protein	b3142
yraI	1.5749435851170064	30.0	3281448.0	putative periplasmic pilin chaperone	b3143
yraJ	1.5738775739446829	30.0	3282172.0	putative outer membrane protein	b3144
yraK	1.5782543337112038	30.0	3284992.0	putative fimbrial-like adhesin protein	b3145
rsmI	1.4155200219200619	30.0	3285833.0	16S rRNA C1402 2'-O-ribose methyltransferase, SAM-dependent	b3146
lpoA	1.43060610070168	30.0	3286758.0	OM lipoprotein stimulator of MrcA transpeptidase	b3147
yraN	1.4637031563519771	30.0	3289088.0	UPF0102 family protein	b3148
diaA	1.6650216060903757	30.0	3289167.0	DnaA initiator-associating factor for replication initiation	b3149
yraP	1.4178162105721153	30.0	3289767.0	outer membrane lipoprotein	b3150
yraR	1.5027111779356095	30.0	3291569.0	putative nucleoside-diphosphate-sugar epimerase	b3152
yhbP	1.6548363119830514	30.0	3293184.0	UPF0306 family protein	b3154
yhbQ	1.5921107137951822	30.0	3293324.0	GIY-YIG nuclease superfamily protein	b3155
yhbS	1.5225680136955817	30.0	3293613.0	GNAT family putative N-acetyltransferase	b3156
yhbT	1.5449293623048763	30.0	3294110.0	SCP-2 sterol transfer family protein	b3157
yhbU	1.4096632103004685	30.0	3295232.0	U32 peptidase family protein	b3158
yhbV	1.447489432870408	30.0	3295847.0	U32 peptidase family protein	b3159
mtr	1.5122811357098127	30.0	3297931.0	tryptophan transporter of high affinity	b3161	['TRPt2rpp', 'INDOLEt2rpp']
yrbN	1.6971820106560842	30.0	3301248.0	uncharacterized protein	b4685
nlpI	1.5867126918381391	30.0	3301398.0	lipoprotein involved in osmotic sensitivity and filamentation	b3163
pnp	1.553734813805819	30.0	3302391.0	polynucleotide phosphorylase/polyadenylase	b3164
rpsO	1.5837378890632012	30.0	3304960.0	30S ribosomal subunit protein S15	b3165
truB	1.3902017873458092	30.0	3305472.0	tRNA pseudouridine synthase B: tRNA pseudouridine(55) synthase and putative tmRNA pseudouridine(342) synthase	b3166
rbfA	1.5774462339273947	30.0	3306135.0	30s ribosome binding factor	b3167
infB	1.431373981907419	30.0	3306700.0	translation initiation factor IF-2	b3168
nusA	1.4761465035665855	30.0	3309568.0	transcription termination/antitermination L factor	b3169
rimP	1.4770582412725843	30.0	3310912.0	ribosome maturation factor for 30S subunits	b3170
argG	1.433410454067116	30.0	3311995.0	argininosuccinate synthetase	b3172	['ARGSS']
yhbX	1.7392462505653554	30.0	3313346.0	putative EptAB family phosphoethanolamine transferase, inner membrane protein	b3173
secG	1.724483368153152	30.0	3315712.0	preprotein translocase membrane subunit	b3175
glmM	1.4417309296281586	30.0	3316091.0	phosphoglucosamine mutase	b3176	['PGAMT']
folP	1.4312897199856998	30.0	3317760.0	7,8-dihydropteroate synthase	b3177	['DHPS2']
ftsH	1.4270330910419806	30.0	3318359.0	protease, ATP-dependent zinc-metallo	b3178
rlmE	1.5066061259531545	30.0	3320393.0	23S rRNA U2552 2'-O-ribose methyltransferase, SAM-dependent	b3179
yhbY	1.5832336912381595	30.0	3321344.0	RNA binding protein associated with pre-50S ribosomal subunits	b3180
greA	1.565632681602838	30.0	3321856.0	transcript cleavage factor	b3181
dacB	1.4787128492226862	30.0	3322321.0	D-alanyl-D-alanine carboxypeptidase	b3182	['MDDEP3pp', 'MDDCP4pp', 'MDDCP2pp', 'MDDCP3pp', 'MDDEP2pp', 'MDDCP5pp', 'MDDEP4pp', 'MDDEP1pp', 'MDDCP1pp']
obgE	1.3911432658624638	30.0	3323940.0	GTPase involved in cell partioning and DNA repair	b3183
yhbE	1.4194744393131111	30.0	3325952.0	EamA family inner membrane putative transporter	b3184
rpmA	1.3731769137360497	30.0	3326464.0	50S ribosomal subunit protein L27	b3185
rplU	1.4160737300244175	30.0	3326498.0	50S ribosomal subunit protein L21	b3186
ispB	1.5461074578710738	30.0	3328000.0	octaprenyl diphosphate synthase	b3187	['OCTDPS']
sfsB	1.5996161673880684	30.0	3328512.0	malPQ operon transcriptional activator	b3188
murA	1.466373590476465	30.0	3328593.0	UDP-N-acetylglucosamine 1-carboxyvinyltransferase	b3189	['UAGCVT']
ibaG	1.4972376854834433	30.0	3330048.0	acid stress protein; putative BolA family transcriptional regulator	b3190
mlaB	1.5717316783543924	30.0	3330560.0	ABC transporter maintaining OM lipid asymmetry, cytoplasmic STAS component	b3191
mlaD	1.4921321317773044	30.0	3331268.0	OM lipid asymmetry maintenance protein; membrane-anchored ABC family periplasmic binding protein	b3193
mlaE	1.5274618375523668	30.0	3332096.0	ABC transporter maintaining OM lipid asymmetry, inner membrane permease protein	b3194
mlaF	1.5704128275620377	30.0	3332614.0	ABC transporter maintaining OM lipid asymmetry, ATP-binding protein	b3195
kdsC	1.5937514290468062	30.0	3336192.0	3-deoxy-D-manno-octulosonate 8-phosphate phosphatase	b3198	['KDOPP']
lptC	1.615279467715835	30.0	3336194.0	periplasmic membrane-anchored LPS-binding protein; LPS export protein	b3199	['ECA4COLIPAabctex', 'CLIPAabctex', 'O16A4COLIPAabctex', 'ACOLIPAabctex', 'ENLIPAabctex', 'LIPAabctex', 'COLIPAabctex', 'K2L4Aabctex', 'COLIPAPabctex']
lptA	1.625600314036814	30.0	3336738.0	lipopolysaccharide export ABC transporter periplasmic binding protein; Lipid A binding protein; LPS export and assembly protein	b3200	['ECA4COLIPAabctex', 'CLIPAabctex', 'O16A4COLIPAabctex', 'ACOLIPAabctex', 'ENLIPAabctex', 'LIPAabctex', 'COLIPAabctex', 'K2L4Aabctex', 'COLIPAPabctex']
lptB	1.4161747562329043	30.0	3337302.0	lipopolysaccharide export ABC transporter ATPase	b3201	['ECA4COLIPAabctex', 'CLIPAabctex', 'O16A4COLIPAabctex', 'ACOLIPAabctex', 'ENLIPAabctex', 'LIPAabctex', 'COLIPAabctex', 'K2L4Aabctex', 'COLIPAPabctex']
rpoN	1.5183169027550656	30.0	3338075.0	RNA polymerase, sigma 54 (sigma N) factor	b3202
hpf	1.6030821038819507	30.0	3339776.0	ribosome hibernation promoting factor HPF; stabilizes 100S dimers	b3203
yhbJ	1.4341041004010486	30.0	3340473.0	adaptor protein for GlmZ/GlmY sRNA decay, glucosamine-6-phosphate-regulated; NTPase	b3205
npr	1.7848279802747211	30.0	3341324.0	phosphohistidinoprotein-hexose phosphotransferase component of N-regulated PTS system (Npr)	b3206
yrbL	1.591868228339698	30.0	3342336.0	Mg(2+)-starvation-stimulated protein	b3207
mtgA	1.5049842550344672	30.0	3342439.0	biosynthetic peptidoglycan transglycosylase	b3208
arcB	1.5140562313316812	30.0	3344047.0	aerobic respiration control sensor histidine protein kinase, cognate to two-component response regulators ArcA and RssB	b3210
gltF	1.82361927266923	30.0	3354624.0	periplasmic protein	b3214
yhcA	1.9370178672489888	30.0	3355470.0	putative periplasmic chaperone protein	b3215
yhcD	1.751224754673346	30.0	3356165.0	putative outer membrane fimbrial subunit usher protein	b3216
yhfL	1.4518271330866293	31.0	3492864.0	small lipoprotein	b3369
yhhZ	1.5311531617100684	32.0	3575808.0	putative Hcp1 family polymorphic toxin protein; putative colicin-like DNase/tRNase activity	b3442
yhhH	1.4467145802708568	33.0	3616768.0	putative NTF2 fold immunity protein for polymorphic toxin RhsB	b3483
yhhI	1.6848679941880997	33.0	3618816.0	putative transposase	b3484
yhiJ	1.4970025242810119	33.0	3624327.0	DUF4049 family protein	b3488
yhiL	1.6081857510858648	33.0	3626211.0	No_gene_product	b4660
slp	1.4518135166330208	34.0	3647488.0	outer membrane lipoprotein	b3506
hdeB	1.4521205739079697	34.0	3649536.0	acid-resistance protein	b3509
gadE	1.4922554669769104	34.0	3651725.0	gad regulon transcriptional activator	b3512
insK	1.423513347946809	35.0	3715072.0	IS150 transposase B	b3558
rhsJ	1.4343354367813004	36.0	3760580.0	No_gene_product	b3595
yibG	1.5726818238769618	36.0	3761536.0	TPR-like repeat protein	b3596
yibS	1.4115700879934447	36.0	3762176.0	No_gene_product	b4650
yibW	1.4875027265101735	36.0	3762251.0	No_gene_product	b4651
yibV	1.6785380149853255	36.0	3762704.0	No_gene_product	b4615
waaL	1.5151109628769506	37.0	3790848.0	O-antigen ligase	b3622	['ECA4OALpp', 'O16A4Lpp']
waaU	1.6984732916616836	37.0	3791598.0	lipopolysaccharide core biosynthesis	b3623	['HEPT4']
waaZ	1.585463227982109	37.0	3792896.0	lipopolysaccharide KdoIII transferase; lipopolysaccharide core biosynthesis protein	b3624	['MOAT3C']
waaJ	1.4514898547357455	37.0	3794944.0
waaR	1.4699736206169496	37.0	3795398.0	lipopolysaccharide 1,2-glucosyltransferase; UDP-glucose:(glucosyl)LPS alpha-1,2-glucosyltransferase	b3626	['GLCTR3']
waaS	1.7886057605864158	37.0	3797540.0	lipopolysaccharide rhamnose:KdoIII transferase; lipopolysaccharide core biosynthesis protein	b3629	['RHAT1']
tnaC	1.3487249803383856	38.0	3881856.0	tryptophanase leader peptide	b3707
yigF	1.4111749427983762	39.0	3995778.0	DUF2628 family putative inner membrane protein	b3817
yigG	1.4337083508453579	39.0	3996172.0	PRK11371 family inner membrane protein	b3818
yiiF	1.4078155840693853	40.0	4073110.0	putative thymol sensitivity protein, CopG family putative transcriptional regulator	b3890
yjbI	1.540003850244025	41.0	4240630.0	No_gene_product	b4038
yjbL	1.5062601078379296	42.0	4250248.0	uncharacterized protein	b4047
yjbM	1.4501291151641942	42.0	4250526.0	uncharacterized protein	b4048
yjbS	1.7233432228770846	43.0	4258816.0	uncharacterized protein	b4621
yjcF	1.6217291025683613	44.0	4272128.0	pentapeptide repeats protein	b4066
yjdK	1.412882837907235	45.0	4342400.0
yjdO	1.535320409415936	45.0	4342784.0
yjdQ	1.336740950725101	46.0	4352007.0	No_gene_product	b4654
yjfI	1.3877747256208428	47.0	4399949.0	DUF2170 family protein	b4181
ytfI	1.4493381932773755	48.0	4427776.0	uncharacterized protein	b4215
yjgL	1.6092220160124882	49.0	4465253.0	SopA-central-domain-like hexapeptide repeat protein	b4253
yjgN	1.4372568110702064	49.0	4469546.0	DUF898 family inner membrane protein	b4257
yjiC	1.3514735258947403	50.0	4545306.0	uncharacterized protein	b4325
