# Supplementary material for: The genetic basis for adaptation of model-designed syntrophic co-cultures
Source: PLoS Comput Biol. 2019 Mar 1;15(3):e1006213. doi: 10.1371/journal.pcbi.1006213 (PMC6415869; doi:10.1371/journal.pcbi.1006213)
Supplement: S4 Data — Genes with read coverage meeting the duplication criteria. Separate spreadsheets are provided for all samples using the mutant pair, ale number, flask number, isolate number, and replicate number to identify each sample. (ZIP) [file pcbi.1006213.s004.zip › S4_Data/hisD_gltB_5_10_1_2_genes.csv]

	Multiplicity	Group Number	Start Position	Product	Gene	iJO1366 Reactions
rpsT	1.4172904195613811	1.0	20992.0	30S ribosomal subunit protein S20	b0023
yadK	1.4195531163626287	2.0	147489.0	putative fimbrial-like adhesin protein	b0136
ykfN	1.3672688925183993	3.0	258860.0	No_gene_product	b4626
ykgP	1.3982809954841269	4.0	309426.0	No_gene_product	b4630
ykgQ	1.5837384621252732	4.0	313149.0	No_gene_product	b4631
rzoD	1.3073231255031623	5.0	573952.0	DLP12 prophage; putative lipoprotein	b4510
ybeT	3.999742839161951	6.0	674307.0	Sel1 family TPR-like repeat protein	b0647
ybeU	4.179016146765859	6.0	674963.0	DUF1266 family protein	b0648
djlC	3.520503125258019	6.0	675667.0	J domain-containing HscC co-chaperone; Hsc56	b0649
hscC	3.0960077698475392	6.0	677178.0	Hsp70 family chaperone Hsc62; RpoD-binding transcription inhibitor	b0650	['NTP1']
rihA	3.595261045129798	6.0	678932.0	ribonucleoside hydrolase 1	b0651	['CYTDH', 'URIH']
gltL	3.2285943563603925	6.0	679985.0	glutamate/aspartate ABC transporter ATPase	b0652	['ASPabcpp', 'GLUabcpp']
gltK	2.9950880963849347	6.0	680710.0	glutamate/aspartate ABC transporter permease	b0653	['ASPabcpp', 'GLUabcpp']
gltJ	3.0914022297143386	6.0	681984.0	glutamate/aspartate ABC transporter permease	b0654	['ASPabcpp', 'GLUabcpp']
gltI	3.4593847333006864	6.0	682294.0	glutamate/aspartate periplasmic binding protein	b0655	['ASPabcpp', 'GLUabcpp']
cydX	1.401473417848246	7.0	769651.0	cytochrome d (bd-I) ubiquinol oxidase subunit X	b4515
ymgF	1.391546296250232	8.0	1214464.0	inner membrane division septum protein	b4520
ldrA	1.6089808715159817	9.0	1264640.0	toxic polypeptide, small	b4419
ldrC	1.8283712306501605	9.0	1265693.0	toxic polypeptide, small	b4423
ynaJ	16.157740493373048	10.0	1391621.0	DUF2534 family putative inner membrane protein	b1332
uspE	14.924624905921426	10.0	1392640.0	stress-induced protein	b1333
fnr	16.05231365089917	10.0	1393030.0	oxygen-sensing anaerobic growth regulon transcriptional regulator FNR; autorepressor	b1334
ogt	13.840524432496291	10.0	1393977.0	O-6-alkylguanine-DNA:cysteine-protein methyltransferase	b1335
abgT	15.596570051978977	10.0	1394503.0	p-aminobenzoyl-glutamate transporter; membrane protein	b1336
abgB	13.921173684051869	10.0	1396066.0	p-aminobenzoyl-glutamate hydrolase, B subunit	b1337
abgA	14.145484694438986	10.0	1398784.0	p-aminobenzoyl-glutamate hydrolase, A subunit	b1338
abgR	14.862527769080481	10.0	1398997.0	putative DNA-binding transcriptional regulator of abgABT operon	b1339
smrA	14.572151500421665	10.0	1400235.0	DNA endonuclease	b1340
ydaM	14.551480578008864	10.0	1400832.0	diguanylate cyclase, csgD regulator	b1341
tfaR	1.6241253880070141	11.0	1426667.0	Rac prophage; putative tail fiber assembly protein	b1373
ynaE	1.7020522619776053	11.0	1428480.0	cold shock protein, Rac prophage	b1375
yncL	1.6365155144065082	12.0	1511424.0	stress-induced small inner membrane enterobacterial protein	b4598
ydcX	1.495594835824858	12.0	1511645.0	DUF2566 family protein	b1445
yncD	1.3827606311233316	13.0	1515520.0	putative iron outer membrane transporter	b1451
yncH	1.6298440261209284	13.0	1521196.0	IPR020099 family protein	b1455
yncI	1.5325081202358328	13.0	1525760.0	No_gene_product	b1459
bdm	1.3561587559575565	14.0	1550336.0	biofilm-dependent modulation protein	b1481
dicB	1.3724375763460206	15.0	1644032.0	Qin prophage; cell division inhibition protein	b1575
ydiH	1.4465220445419253	16.0	1759232.0	uncharacterized protein	b1685
dsrB	1.484223032461045	17.0	2018115.0	uncharacterized protein	b1952
yefM	1.3919721608121776	18.0	2082942.0	antitoxin of the YoeB-YefM toxin-antitoxin system	b2017
yegR	1.4168331858265544	19.0	2161664.0	uncharacterized protein	b2085
yfaD	1.3632920463733826	20.0	2351104.0	transposase_31 family protein	b2244
yfbO	1.4103714461397268	21.0	2382113.0	uncharacterized protein	b2274
gtrA	1.3808677825889324	22.0	2461333.0	CPS-53 (KpLE1) prophage; bactoprenol-linked glucose translocase/flippase	b2350
ypdJ	1.6315156176156453	23.0	2469659.0	No_gene_product	b4545
yfjJ	1.4995831252393292	24.0	2753905.0	CP4-57 prophage; uncharacterized protein	b2626
yfjU	1.4314571494641872	25.0	2765360.0	No_gene_product	b2638
ygbF	1.4115211471837363	26.0	2871927.0	CRISPR adaptation ssRNA endonuclease	b2754
mazF	1.5308805386794988	27.0	2904114.0	mRNA interferase toxin, antitoxin is MazE	b2782
mazE	1.3486638286201087	27.0	2904576.0	antitoxin of the ChpA-ChpR toxin-antitoxin system	b2783
yqeJ	1.4696643526942414	28.0	2982662.0	uncharacterized protein	b2848
ygeG	1.5259778900488874	28.0	2984626.0	SycD-like chaperone family TPR-repeat-containing protein	b2851
ygeI	1.3523625916166617	28.0	2987008.0	uncharacterized protein	b2853
ygeQ	1.496243718689151	28.0	2992128.0	No_gene_product	b2863
zapA	1.6417757558019317	29.0	3048970.0	FtsZ stabilizer	b2910
hybG	1.3260476316309282	30.0	3133074.0	hydrogenase 2 accessory protein	b2990
mqsA	1.3407206528583449	31.0	3161209.0	antitoxin for MqsR toxin; transcriptional repressor	b3021
mqsR	1.4604526148580812	31.0	3161606.0	GCU-specific mRNA interferase toxin of the MqsR-MqsA toxin-antitoxin system; biofilm/motility regulator; anti-repressor	b3022
ygiZ	1.3327644356150898	31.0	3165237.0	inner membrane protein	b3027
ygiL	1.3673977791355845	32.0	3178772.0	putative fimbrial-like adhesin protein	b3043
yraK	1.4615155153887922	33.0	3284992.0	putative fimbrial-like adhesin protein	b3145
yhcF	1.3734362021901465	34.0	3360768.0	putative transcriptional regulator	b3219
yhdU	1.4428684945029893	35.0	3405979.0	putative membrane protein	b3263
rplW	1.3767242424907689	36.0	3444740.0	50S ribosomal subunit protein L23	b3318
yhfY	1.5759485343269155	37.0	3504418.0	PRD domain protein	b3382
yiaG	1.385248013461538	38.0	3713024.0	HTH_CROC1 family putative transcriptional regulator	b3555
insJ	1.4030512817753393	38.0	3714039.0	IS150 transposase A	b3557
rpmG	1.5030608580778904	39.0	3804672.0	50S ribosomal subunit protein L33	b3636
ivbL	1.5149495218819309	40.0	3846249.0	ilvB operon leader peptide	b3672
atpE	1.3618873805331702	41.0	3914309.0	F0 sector of membrane-bound ATP synthase, subunit c	b3737	['ATPS4rpp']
ilvX	1.30363506186554	42.0	3943866.0	uncharacterized protein	b4669
ppiC	1.343058880972877	43.0	3953152.0	peptidyl-prolyl cis-trans isomerase C (rotamase C)	b3775
hupA	1.3877565261518663	44.0	4190208.0	HU, DNA-binding transcriptional regulator, alpha subunit	b4000
yjdQ	1.3915827841434603	45.0	4352007.0	No_gene_product	b4654
ytfP	1.4639776872931023	46.0	4438016.0	GGCT-like protein	b4222
