# Supplementary material for: The genetic basis for adaptation of model-designed syntrophic co-cultures
Source: PLoS Comput Biol. 2019 Mar 1;15(3):e1006213. doi: 10.1371/journal.pcbi.1006213 (PMC6415869; doi:10.1371/journal.pcbi.1006213)
Supplement: S4 Data — Genes with read coverage meeting the duplication criteria. Separate spreadsheets are provided for all samples using the mutant pair, ale number, flask number, isolate number, and replicate number to identify each sample. (ZIP) [file pcbi.1006213.s004.zip › S4_Data/hisD_gltB_5_10_0_1_genes.csv]

	Multiplicity	Group Number	Start Position	Product	Gene	iJO1366 Reactions
sgrT	1.4302359871725117	1.0	73874.0	inhibitor of glucose uptake	b4662
yadK	1.45044566569468	2.0	147489.0	putative fimbrial-like adhesin protein	b0136
ykfM	1.5431130130962352	3.0	234743.0	lethality reduction protein, putative inner membrane protein	b4586
dinJ	1.4087541318118344	4.0	242728.0	antitoxin of YafQ-DinJ toxin-antitoxin system	b0226
ykfN	1.328015258644753	5.0	258860.0	No_gene_product	b4626
ykgS	1.8955844122128074	6.0	286208.0	No_gene_product	b4688
yagL	1.422202644724303	6.0	288930.0	CP4-6 prophage; DNA-binding protein	b0278
yagM	1.5382293919396623	6.0	289655.0	CP4-6 prophage; uncharacterized protein	b0279
ecpR	1.3937737002422375	7.0	306456.0	putative transcriptional regulator for the ecp operon	b0294
ykgR	1.7453844640530836	7.0	308851.0	uncharacterized protein	b4671
ykgP	1.8305451416329666	7.0	309426.0	No_gene_product	b4630
ykgQ	1.5243913631481676	7.0	313149.0	No_gene_product	b4631
rclB	1.485017301403089	7.0	314041.0	reactive chlorine species (RCS) stress resistance periplasmic protein	b0303
ykgH	1.6210760193201026	8.0	320406.0	putative inner membrane protein	b0310
yaiA	1.3487654970610772	9.0	402434.0	OxyR-regulated conserved protein	b0389
hha	1.4276135426673477	10.0	475648.0	modulator of gene expression, with H-NS	b0460
sfmZ	1.44657037801168	11.0	559303.0	response regulator family protein	b0535
ybcK	1.5194945441240577	12.0	565248.0	DLP12 prophage; putative recombinase	b0544
ybcM	1.5310137607286969	12.0	567296.0	DLP12 prophage; putative DNA-binding transcriptional regulator	b0546
borD	1.3623619502911293	13.0	574055.0	DLP12 prophage; putative lipoprotein	b0557
ybcV	1.4786309542092693	13.0	574639.0	DLP12 prophage; uncharacterized protein	b0558
appY	1.4604492834313643	14.0	579584.0	global transcriptional activator; DLP12 prophage	b0564
ybeT	3.6803381898420184	15.0	674307.0	Sel1 family TPR-like repeat protein	b0647
ybeU	3.5009220072592897	15.0	674963.0	DUF1266 family protein	b0648
djlC	3.2747994127829774	15.0	675667.0	J domain-containing HscC co-chaperone; Hsc56	b0649
hscC	3.136445056729911	15.0	677178.0	Hsp70 family chaperone Hsc62; RpoD-binding transcription inhibitor	b0650	['NTP1']
rihA	3.0728021177211065	15.0	678932.0	ribonucleoside hydrolase 1	b0651	['CYTDH', 'URIH']
gltL	3.139065954483815	15.0	679985.0	glutamate/aspartate ABC transporter ATPase	b0652	['ASPabcpp', 'GLUabcpp']
gltK	3.204071139819256	15.0	680710.0	glutamate/aspartate ABC transporter permease	b0653	['ASPabcpp', 'GLUabcpp']
gltJ	3.06487039416788	15.0	681984.0	glutamate/aspartate ABC transporter permease	b0654	['ASPabcpp', 'GLUabcpp']
gltI	3.1598008404595284	15.0	682294.0	glutamate/aspartate periplasmic binding protein	b0655	['ASPabcpp', 'GLUabcpp']
ybfB	1.7069720102244441	16.0	729231.0	putative membrane protein	b0702
ybfQ	1.3936329937122236	16.0	731900.0	No_gene_product	b4514
ybfD	1.4416591137895127	16.0	733547.0	H repeat-associated putative transposase	b0706
ymdE	1.3906941207086714	17.0	1090960.0	No_gene_product	b1028
ymfD	1.3990474080107593	18.0	1192322.0	e14 prophage; putative SAM-dependent methyltransferase	b1137
ymfE	1.6422748844158463	18.0	1192988.0	e14 prophage; putative inner membrane protein	b1138
lit	1.414242917739358	18.0	1194150.0	T4 phage exclusion protein; cell death peptidase, e14 prophage	b1139
xisE	1.5063164329243695	18.0	1196242.0	e14 prophage; putative excisionase	b1141
mcrA	1.4892927100814535	19.0	1206272.0	putative 5-methylcytosine/5-hydroxymethylcytosine-specific restriction nuclease; 5-methylcytosine DNA binding protein	b1159
icdC	1.398174555327872	19.0	1206868.0	No_gene_product	b4519
iraM	1.6148547994270375	19.0	1207296.0	RpoS stabilzer during Mg starvation, anti-RssB factor	b1160
ariR	1.6103041356148198	20.0	1211904.0	RcsB connector protein for regulation of biofilm and acid-resistance	b1166
ymgC	1.632974737414392	20.0	1212416.0	Blue light, low temperature and stress induced protein	b1167
ymgJ	1.4743151745392753	21.0	1218719.0	uncharacterized protein	b4594
ldrA	1.9808864916682216	22.0	1264640.0	toxic polypeptide, small	b4419
ldrC	2.031464291525761	22.0	1265693.0	toxic polypeptide, small	b4423
ynaJ	15.39546897820649	23.0	1391621.0	DUF2534 family putative inner membrane protein	b1332
uspE	13.43004602148969	23.0	1392640.0	stress-induced protein	b1333
fnr	14.307285488514422	23.0	1393030.0	oxygen-sensing anaerobic growth regulon transcriptional regulator FNR; autorepressor	b1334
ogt	13.470798626576215	23.0	1393977.0	O-6-alkylguanine-DNA:cysteine-protein methyltransferase	b1335
abgT	13.370633071504766	23.0	1394503.0	p-aminobenzoyl-glutamate transporter; membrane protein	b1336
abgB	12.16332741581046	23.0	1396066.0	p-aminobenzoyl-glutamate hydrolase, B subunit	b1337
abgA	12.283610762033826	23.0	1398784.0	p-aminobenzoyl-glutamate hydrolase, A subunit	b1338
abgR	14.00754670906035	23.0	1398997.0	putative DNA-binding transcriptional regulator of abgABT operon	b1339
smrA	12.844500317403288	23.0	1400235.0	DNA endonuclease	b1340
ydaM	12.52960418406147	23.0	1400832.0	diguanylate cyclase, csgD regulator	b1341
ydaE	1.3936613841962093	24.0	1412096.0	conserved protein, Rac prophage	b4526
tfaR	1.7451437012041398	25.0	1426667.0	Rac prophage; putative tail fiber assembly protein	b1373
ynaE	2.220800875396134	25.0	1428480.0	cold shock protein, Rac prophage	b1375
ynbG	2.278089067895323	26.0	1459456.0	uncharacterized protein	b4674
hicB	1.3300582665988692	27.0	1503764.0	antitoxin for the HicAB toxin-antitoxin system	b1438
yncL	1.5826298193381407	28.0	1511424.0	stress-induced small inner membrane enterobacterial protein	b4598
curA	1.3584673480907188	28.0	1513472.0	curcumin/dihydrocurcumin reductase, NADPH-dependent	b1449
yncG	1.5861863876494688	28.0	1520503.0	glutathione S-transferase homolog	b1454
yncH	1.971847972841115	28.0	1521196.0	IPR020099 family protein	b1455
ydcD	1.8399695763890298	28.0	1524178.0	putative immunity protein for RhsE	b1457
ydcC	1.9324549212205309	28.0	1526072.0	H repeat-associated putative transposase	b1460
pptA	1.4299561170732165	28.0	1527308.0	4-oxalocrotonate tautomerase	b1461
safA	1.4563369159980768	29.0	1578018.0	two-component system connector membrane protein, EvgSA to PhoQP	b1500
ydfK	2.176844234235541	30.0	1627328.0	cold shock protein, function unknown, Qin prophage	b1544
tfaQ	1.7595288644534084	30.0	1628566.0	Qin prophage; putative tail fibre assembly protein	b1546
ydfO	1.4389118181395335	30.0	1631303.0	Qin prophage; uncharacterized protein	b1549
gnsB	1.418810489676581	30.0	1631865.0	Qin prophage; multicopy suppressor of secG(Cs) and fabA6(Ts)	b1550
yobI	1.3654107712166534	31.0	1940371.0	uncharacterized protein	b4677
yoeG	1.3760605556228738	32.0	2060840.0	No_gene_product	b4640
wbbK	1.435419531126746	33.0	2097152.0	lipopolysaccharide biosynthesis protein	b2032	['O16GLCT1']
wbbH	1.3824662246101067	33.0	2099540.0	O-antigen polymerase	b2035	['O16AP2pp', 'O16AP1pp', 'O16AP3pp']
yfaH	1.4333985643621951	34.0	2343129.0	No_gene_product	b2238
elaD	1.4298140495652143	35.0	2376191.0	protease, capable of cleaving an AMC-ubiquitin model substrate	b2269
yfbN	1.4240492032976775	35.0	2381824.0	uncharacterized protein	b2273
yfbO	1.7577735307116462	35.0	2382113.0	uncharacterized protein	b2274
gtrS	1.7207331257632466	36.0	2463744.0	serotype-specific glucosyl transferase, CPS-53 (KpLE1) prophage	b2352
yfdT	1.3900433483243313	37.0	2469376.0	CPS-53 (KpLE1) prophage; uncharacterized protein	b2363
ypdJ	1.3358762442675114	37.0	2469659.0	No_gene_product	b4545
torI	1.3745761991407461	37.0	2469888.0	response regulator inhibitor for tor operon	b4501
ypdI	1.5119019763358212	38.0	2488320.0	putative lipoprotein involved in colanic acid biosynthesis	b2376
yfdY	1.3333256698428433	38.0	2488528.0	DUF2545 family putative inner membrane protein	b2377
yfhL	1.4863248922387093	39.0	2693120.0	putative 4Fe-4S cluster-containing protein	b2562
shoB	1.6554562442668053	39.0	2693504.0	toxic membrane protein	b4687
pheL	1.5417818657261313	40.0	2730957.0	pheA gene leader peptide	b2598
yfjH	1.455629981750262	41.0	2751002.0	CP4-57 prophage; uncharacterized protein	b2623
alpA	1.4903556835654508	41.0	2752002.0	CP4-57 prophage; DNA-binding transcriptional activator	b2624
yfjI	1.551385896856117	41.0	2752512.0	CP4-57 prophage; uncharacterized protein	b2625
yfjJ	1.5545663254575814	41.0	2753905.0	CP4-57 prophage; uncharacterized protein	b2626
yfjW	1.580503145066931	42.0	2766676.0	CP4-57 prophage; putative inner membrane protein	b2642
yfjZ	1.3854176032467882	42.0	2770473.0	CP4-57 prophage; antitoxin of the YpjF-YfjZ toxin-antitoxin system	b2645
ypjF	1.3932011419807462	42.0	2770944.0	CP4-57 prophage; toxin of the YpjF-YfjZ toxin-antitoxin system	b2646
ypjC	1.6275581801639283	42.0	2777088.0	No_gene_product	b2650
ygaQ	1.543339927828994	42.0	2779755.0	No_gene_product	b4462
csrA	1.5298175367386706	43.0	2812416.0	pleiotropic regulatory protein for carbon source metabolism	b2696
yqcG	1.851011231639736	44.0	2898944.0	membrane stress resistance protein	b4682
ygdI	1.3685129103172613	45.0	2936320.0	DUF903 family verified lipoprotein	b2809
yqeH	1.6117954425317311	46.0	2980894.0	putative LuxR family transcriptional regulator	b2846
yqeI	1.5537902263880263	46.0	2981888.0	putative transcriptional regulator	b2847
yqeJ	1.7565762982034976	46.0	2982662.0	uncharacterized protein	b2848
yqeL	1.900920979355231	46.0	2983177.0	uncharacterized protein	b4683
yqeK	1.8169775602265508	46.0	2983293.0	uncharacterized protein	b2849
ygeF	1.8023575589600678	46.0	2983936.0	No_gene_product	b2850
ygeG	1.5859433640829472	46.0	2984626.0	SycD-like chaperone family TPR-repeat-containing protein	b2851
ygeH	1.7801311123092347	46.0	2985452.0	putative transcriptional regulator	b2852
ygeI	1.5903117159931717	46.0	2987008.0	uncharacterized protein	b2853
pbl	1.7634970618283843	46.0	2987297.0	No_gene_product	b2854
ygeK	1.5722902641917669	46.0	2988032.0	No_gene_product	b2856
ygeN	1.7317962583976199	46.0	2988672.0	No_gene_product	b2858
mocA	1.4532780789317552	47.0	3008518.0	CTP:molybdopterin cytidylyltransferase	b2877	['MOCDS']
yqfG	1.7483147868187099	48.0	3026175.0	uncharacterized protein	b4684
ibsC	1.3140251607942501	49.0	3050248.0	toxic membrane protein	b4665
yghW	1.384915283484485	50.0	3139808.0	DUF2623 family protein	b2998
mqsR	1.6005195014134812	51.0	3161606.0	GCU-specific mRNA interferase toxin of the MqsR-MqsA toxin-antitoxin system; biofilm/motility regulator; anti-repressor	b3022
ygiZ	1.574182288995272	51.0	3165237.0	inner membrane protein	b3027
ygiL	1.5588836482218384	52.0	3178772.0	putative fimbrial-like adhesin protein	b3043
yqiH	1.4635229288098628	52.0	3183239.0	putative periplasmic pilin chaperone	b3047
yqiI	1.5021547738694696	52.0	3184640.0	fimbrial protein	b3048
tdcR	1.7400809908760857	53.0	3260928.0	L-threonine dehydratase operon activator protein	b3119
yhaB	1.5474950690357272	53.0	3261212.0	uncharacterized protein	b3120
yhaC	1.7218809110799878	53.0	3262464.0	pentapetide repeats-related protein	b3121
yraH	1.4470247860159655	54.0	3280896.0	putative fimbrial-like adhesin protein	b3142
yhcF	1.379509442577098	55.0	3360768.0	putative transcriptional regulator	b3219
yrdF	1.4382305374002022	56.0	3397853.0	No_gene_product	b4697
yhhZ	1.5613695169691946	57.0	3575808.0	putative Hcp1 family polymorphic toxin protein; putative colicin-like DNase/tRNase activity	b3442
yhhH	1.4647188733686503	58.0	3616768.0	putative NTF2 fold immunity protein for polymorphic toxin RhsB	b3483
yrhC	1.4975597535800478	58.0	3617246.0	No_gene_product	b4552
yhhI	1.787358549389379	58.0	3618816.0	putative transposase	b3484
yhiJ	1.4698730831260571	58.0	3624327.0	DUF4049 family protein	b3488
yhiL	1.4684320837580582	58.0	3626211.0	No_gene_product	b4660
dinQ	1.4052740079684258	59.0	3641088.0	UV-inducible membrane toxin, DinQ-AgrB type I toxin-antitoxin system	b4613
hdeB	1.423108844472353	60.0	3649536.0	acid-resistance protein	b3509
gadE	1.5379141826365248	60.0	3651725.0	gad regulon transcriptional activator	b3512
gadX	1.516306410067695	60.0	3658345.0	acid resistance regulon transcriptional activator; autoactivator	b3516
ldrD	1.362700492950726	61.0	3693339.0	toxic polypeptide, small	b4453
hokA	1.432173318146302	62.0	3713807.0	toxic polypeptide, small	b4455
mokA	1.448085174686423	62.0	3713807.0	No_gene_product	b4647
yiaA	1.4989513141642894	63.0	3720283.0	YiaAB family inner membrane protein, tandem domains	b3562
yibA	1.5461409994976036	64.0	3760128.0	putative immunity protein for polymorphic toxin RhsA; HEAT-domain protein; lethality reduction protein	b3594
yibG	1.5808620746131365	64.0	3761536.0	TPR-like repeat protein	b3596
yibS	1.3352240866060994	64.0	3762176.0	No_gene_product	b4650
yibW	1.6389953114574038	64.0	3762251.0	No_gene_product	b4651
yibV	1.5028998055346625	64.0	3762704.0	No_gene_product	b4615
yibU	1.5104017289345912	64.0	3763307.0	No_gene_product	b4652
yibB	1.3464282775253333	65.0	3786752.0	YibB family protein, function unknown	b3618
waaL	1.601950721175922	65.0	3790848.0	O-antigen ligase	b3622	['ECA4OALpp', 'O16A4Lpp']
waaU	1.781815631012187	65.0	3791598.0	lipopolysaccharide core biosynthesis	b3623	['HEPT4']
waaZ	1.5616884191895728	65.0	3792896.0	lipopolysaccharide KdoIII transferase; lipopolysaccharide core biosynthesis protein	b3624	['MOAT3C']
waaJ	1.574913106678724	65.0	3794944.0
waaR	1.4199642248509556	65.0	3795398.0	lipopolysaccharide 1,2-glucosyltransferase; UDP-glucose:(glucosyl)LPS alpha-1,2-glucosyltransferase	b3626	['GLCTR3']
waaB	1.5089932989148158	65.0	3796992.0	lipopolysaccharide 1,6-galactosyltransferase; UDP-D-galactose:(glucosyl)lipopolysaccharide-1, 6-D-galactosyltransferase	b3628	['GALT1']
waaS	1.8285909182439755	65.0	3797540.0	lipopolysaccharide rhamnose:KdoIII transferase; lipopolysaccharide core biosynthesis protein	b3629	['RHAT1']
tnaC	1.3078026993622354	66.0	3881856.0	tryptophanase leader peptide	b3707
yigF	1.5553029689342723	67.0	3995778.0	DUF2628 family putative inner membrane protein	b3817
yigG	1.7348444761942228	67.0	3996172.0	PRK11371 family inner membrane protein	b3818
ompL	1.4693534831006962	68.0	4057088.0	outer membrane porin L; putative sulpholipid porin	b3875	['H2Otex']
yiiF	1.4863084532975501	69.0	4073110.0	putative thymol sensitivity protein, CopG family putative transcriptional regulator	b3890
yjbI	1.4708522201873142	70.0	4240630.0	No_gene_product	b4038
yjbL	1.5183002418756493	71.0	4250248.0	uncharacterized protein	b4047
yjbM	1.4355333898611147	71.0	4250526.0	uncharacterized protein	b4048
yjbS	1.6339181444803759	72.0	4258816.0	uncharacterized protein	b4621
yjcF	1.5658813196150725	73.0	4272128.0	pentapeptide repeats protein	b4066
yjdK	1.4781035087641237	74.0	4342400.0
yjdO	1.6508027453344312	74.0	4342784.0
ytfI	1.4060678764745578	75.0	4427776.0	uncharacterized protein	b4215
ythA	1.633072971546977	76.0	4496384.0	uncharacterized protein	b4655
