# Supplementary material for: The genetic basis for adaptation of model-designed syntrophic co-cultures
Source: PLoS Comput Biol. 2019 Mar 1;15(3):e1006213. doi: 10.1371/journal.pcbi.1006213 (PMC6415869; doi:10.1371/journal.pcbi.1006213)
Supplement: S4 Data — Genes with read coverage meeting the duplication criteria. Separate spreadsheets are provided for all samples using the mutant pair, ale number, flask number, isolate number, and replicate number to identify each sample. (ZIP) [file pcbi.1006213.s004.zip › S4_Data/hisD_gltB_5_28_1_2_genes.csv]

	Multiplicity	Group Number	Start Position	Product	Gene	iJO1366 Reactions
ykgM	1.3132387103974066	1.0	308224.0	50S ribosomal protein L31 type B; alternative zinc-limitation L31 protein	b0296
hha	1.334438039321005	2.0	475648.0	modulator of gene expression, with H-NS	b0460
ybeT	19.163889115984784	3.0	674307.0	Sel1 family TPR-like repeat protein	b0647
ybeU	23.386528820028815	3.0	674963.0	DUF1266 family protein	b0648
djlC	20.600072803169194	3.0	675667.0	J domain-containing HscC co-chaperone; Hsc56	b0649
hscC	18.371821858719017	3.0	677178.0	Hsp70 family chaperone Hsc62; RpoD-binding transcription inhibitor	b0650	['NTP1']
rihA	19.55480763404399	3.0	678932.0	ribonucleoside hydrolase 1	b0651	['CYTDH', 'URIH']
gltL	20.108007964200805	3.0	679985.0	glutamate/aspartate ABC transporter ATPase	b0652	['ASPabcpp', 'GLUabcpp']
gltK	18.830741173280035	3.0	680710.0	glutamate/aspartate ABC transporter permease	b0653	['ASPabcpp', 'GLUabcpp']
gltJ	18.596203161381364	3.0	681984.0	glutamate/aspartate ABC transporter permease	b0654	['ASPabcpp', 'GLUabcpp']
gltI	20.947688760367555	3.0	682294.0	glutamate/aspartate periplasmic binding protein	b0655	['ASPabcpp', 'GLUabcpp']
ldrC	1.335035203516036	4.0	1265693.0	toxic polypeptide, small	b4423
ynaJ	1.7146996999312274	5.0	1391621.0	DUF2534 family putative inner membrane protein	b1332
uspE	1.667913034148728	5.0	1392640.0	stress-induced protein	b1333
fnr	1.6584873459208724	5.0	1393030.0	oxygen-sensing anaerobic growth regulon transcriptional regulator FNR; autorepressor	b1334
ogt	1.4804824417538651	5.0	1393977.0	O-6-alkylguanine-DNA:cysteine-protein methyltransferase	b1335
abgT	1.5841318645593871	5.0	1394503.0	p-aminobenzoyl-glutamate transporter; membrane protein	b1336
abgB	1.5796013527044719	5.0	1396066.0	p-aminobenzoyl-glutamate hydrolase, B subunit	b1337
abgA	1.5741606889485023	5.0	1398784.0	p-aminobenzoyl-glutamate hydrolase, A subunit	b1338
abgR	1.6279930194421655	5.0	1398997.0	putative DNA-binding transcriptional regulator of abgABT operon	b1339
smrA	1.5295804984791197	5.0	1400235.0	DNA endonuclease	b1340
ydaM	1.7294536182277749	5.0	1400832.0	diguanylate cyclase, csgD regulator	b1341
tfaR	1.4502712146720624	6.0	1426667.0	Rac prophage; putative tail fiber assembly protein	b1373
yfaT	1.4164314825059166	7.0	2327814.0	DUF1175 family protein, putative host defense protein	b2229
yfaE	1.5783866384522602	8.0	2341992.0	ferredoxin involved with ribonucleotide reductase diferric-tyrosyl radical (Y*) cofactor maintenance	b2236
rhmR	1.4677349259892227	9.0	2355200.0	putative DNA-binding transcriptional regulator for the rhm operon	b2248
arnC	1.3975229825496291	10.0	2361344.0	undecaprenyl phosphate-L-Ara4FN transferase	b2254	['UPLA4FNT']
arnE	1.3842719245786537	10.0	2366035.0	undecaprenyl phosphate-alpha-L-ara4N exporter; flippase ArnEF subunit	b4544	['ULA4Ntppi']
pmrD	1.3883631403315584	10.0	2366976.0	inactive two-component system connector protein	b2259
elaB	1.4926858191853365	11.0	2374200.0	putative membrane-anchored DUF883 family ribosome-binding protein	b2266
elaA	1.4148613211712753	11.0	2374560.0	GNAT family putative N-acetyltransferase	b2267
yfbM	1.4255295722674872	11.0	2380412.0	DUF1877 family protein	b2272
yfbO	1.5694634433344836	11.0	2382113.0	uncharacterized protein	b2274
nuoN	1.4115583853754206	11.0	2383872.0	NADH:ubiquinone oxidoreductase, membrane subunit N	b2276	['NADH18pp', 'NADH17pp', 'NADH16pp']
nuoJ	1.394975559592266	11.0	2388820.0	NADH:ubiquinone oxidoreductase, membrane subunit J	b2280	['NADH18pp', 'NADH17pp', 'NADH16pp']
nuoH	1.4329522715290186	11.0	2390016.0	NADH:ubiquinone oxidoreductase, membrane subunit H	b2282	['NADH18pp', 'NADH17pp', 'NADH16pp']
lrhA	1.455803791985629	12.0	2399181.0	transcriptional repressor of flagellar, motility and chemotaxis genes	b2289
yfbU	1.4037271818292913	12.0	2405578.0	UPF0304 family protein	b2294
ackA	1.3560707218125683	12.0	2406948.0	acetate kinase A and propionate kinase 2	b2296	['ACKr']
yfcE	1.4562119233674418	12.0	2412712.0	phosphodiesterase activity on bis-pNPP	b2300
folX	1.408395714446298	12.0	2414803.0	D-erythro-7,8-dihydroneopterin triphosphate 2'-epimerase and dihydroneopterin aldolase	b2303	['DHPTPE']
argT	1.5319343669277137	13.0	2420736.0	lysine/arginine/ornithine transporter subunit	b2310	['ORNabcpp', 'ARGabcpp', 'LYSabcpp']
cvpA	1.3624145407310009	13.0	2423753.0	colicin V production protein	b2313
usg	1.4199318993464363	14.0	2429114.0	putative semialdehyde dehydrogenase	b2319
yfcO	1.498866873508068	15.0	2443264.0	DUF2544 family putative outer membrane protein	b2332
yfcP	1.4591541226637852	15.0	2443529.0	putative fimbrial-like adhesin protein	b2333
yfcQ	1.6366425055348583	15.0	2444065.0	putative fimbrial-like adhesin protein	b2334
yfcR	1.4894270297729926	15.0	2444550.0	putative fimbrial-like adhesin protein	b2335
yfcS	1.4317082950073265	15.0	2445312.0	putative periplasmic pilin chaperone	b2336
sixA	1.5612410927487228	15.0	2449805.0	phosphohistidine phosphatase	b2340
fadL	1.3865885421059032	15.0	2455552.0	long-chain fatty acid outer membrane transporter	b2344	['HDCAtexi', 'HDCEAtexi', 'TTDCAtexi', 'TTDCEAtexi', 'DDCAtexi', 'OCDCEAtexi', 'OCDCAtexi']
intS	1.4208941874198586	15.0	2460023.0	CPS-53 (KpLE1) prophage; putative prophage CPS-53 integrase	b2349
gtrB	1.516986222212345	15.0	2461696.0	CPS-53 (KpLE1) prophage; bactoprenol glucosyl transferase	b2351
yfdK	1.3931221162998657	15.0	2464555.0	CPS-53 (KpLE1) prophage; conserved protein	b2354
oweS	1.3605260175022293	15.0	2466356.0	No_gene_product	b2358
yfdR	1.459695314299257	15.0	2468462.0	CPS-53 (KpLE1) prophage; conserved protein	b2361
yfdS	1.5232326100093236	15.0	2468989.0	CPS-53 (KpLE1) prophage; uncharacterized protein	b2362
yfdT	1.4657073166733077	15.0	2469376.0	CPS-53 (KpLE1) prophage; uncharacterized protein	b2363
torI	1.4069310987282306	15.0	2469888.0	response regulator inhibitor for tor operon	b4501
dsdA	1.3504354345456768	15.0	2473984.0	D-serine dehydratase	b2366	['SERD_D']
emrK	1.5274679024280569	15.0	2476032.0	multidrug resistance efflux pump membrane fusion protein	b2368
yffQ	1.3895696833227649	16.0	2556950.0	CPZ-55 prophage; uncharacterized protein	b2448
ypfN	1.4068497685300267	17.0	2586120.0	putative membrane protein, UPF0370 family	b4547
yfjU	1.3255259491652616	18.0	2765360.0	No_gene_product	b2638
rplF	1.3514744125114067	19.0	3438965.0	50S ribosomal subunit protein L6	b3305
rplW	1.4086253436492295	20.0	3444740.0	50S ribosomal subunit protein L23	b3318
nirD	1.3820276428084932	21.0	3489909.0	nitrite reductase (NADH) small subunit	b3366	['NTRIR2x']
