# Supplementary material for: The genetic basis for adaptation of model-designed syntrophic co-cultures
Source: PLoS Comput Biol. 2019 Mar 1;15(3):e1006213. doi: 10.1371/journal.pcbi.1006213 (PMC6415869; doi:10.1371/journal.pcbi.1006213)
Supplement: S4 Data — Genes with read coverage meeting the duplication criteria. Separate spreadsheets are provided for all samples using the mutant pair, ale number, flask number, isolate number, and replicate number to identify each sample. (ZIP) [file pcbi.1006213.s004.zip › S4_Data/hisD_gltB_5_28_0_1_genes.csv]

	Multiplicity	Group Number	Start Position	Product	Gene	iJO1366 Reactions
thrL	1.3402226678448133	0.0	189.0	thr operon leader peptide	b0001
rpsT	1.5057776413343678	1.0	20992.0	30S ribosomal subunit protein S20	b0023
ykfM	1.3807355026976165	2.0	234743.0	lethality reduction protein, putative inner membrane protein	b4586
ykgP	1.290907365534573	3.0	309426.0	No_gene_product	b4630
ybcV	1.279764955091309	4.0	574639.0	DLP12 prophage; uncharacterized protein	b0558
appY	1.3633625182746745	5.0	579584.0	global transcriptional activator; DLP12 prophage	b0564
cspE	1.3765315549680028	6.0	652800.0	constitutive cold shock family transcription antitermination protein; negative regulator of cspA transcription; RNA melting protein; ssDNA-binding protein	b0623
ybeT	25.371085567617623	7.0	674307.0	Sel1 family TPR-like repeat protein	b0647
ybeU	25.685477422011413	7.0	674963.0	DUF1266 family protein	b0648
djlC	24.946284046147237	7.0	675667.0	J domain-containing HscC co-chaperone; Hsc56	b0649
hscC	25.987716803081838	7.0	677178.0	Hsp70 family chaperone Hsc62; RpoD-binding transcription inhibitor	b0650	['NTP1']
rihA	24.724363432932506	7.0	678932.0	ribonucleoside hydrolase 1	b0651	['CYTDH', 'URIH']
gltL	26.80603840576104	7.0	679985.0	glutamate/aspartate ABC transporter ATPase	b0652	['ASPabcpp', 'GLUabcpp']
gltK	23.94006282500682	7.0	680710.0	glutamate/aspartate ABC transporter permease	b0653	['ASPabcpp', 'GLUabcpp']
gltJ	24.10807024644801	7.0	681984.0	glutamate/aspartate ABC transporter permease	b0654	['ASPabcpp', 'GLUabcpp']
gltI	24.469434182687156	7.0	682294.0	glutamate/aspartate periplasmic binding protein	b0655	['ASPabcpp', 'GLUabcpp']
ompF	2.8002529944319976	8.0	981349.0	outer membrane porin 1a (Ia;b;F)	b0929	['LCTStex', 'MALDtex', 'TSULtex', 'GAMtex', 'TTRCYCtex', 'MAN6Ptex', 'ASNtex', 'UACGAMtex', 'PROGLYtex', 'HPPPNtex', 'ILEtex', 'XTSNtex', 'NOtex', 'PPPNtex', 'QUIN2tex', 'Zn2tex', 'OROTtex', 'HYXNtex', 'TUNGStex', 'GBBTNtex', 'Htex', 'NMNtex', '34dhpactex', 'UDPACGALtex', 'CMPtex', 'TREtex', 'AKGtex', 'MANGLYCtex', 'NO3tex', '3GMPtex', 'ORNtex', 'PROtex', 'TRPtex', 'FE2tex', 'TYMtex', 'PACALDtex'…
ldrA	1.5420534753058748	9.0	1264640.0	toxic polypeptide, small	b4419
ldrC	1.4582775079373564	9.0	1265693.0	toxic polypeptide, small	b4423
ynaJ	1.6830376582482187	10.0	1391621.0	DUF2534 family putative inner membrane protein	b1332
uspE	1.729510332529755	10.0	1392640.0	stress-induced protein	b1333
fnr	1.9078562275725748	10.0	1393030.0	oxygen-sensing anaerobic growth regulon transcriptional regulator FNR; autorepressor	b1334
ogt	1.8346017322712502	10.0	1393977.0	O-6-alkylguanine-DNA:cysteine-protein methyltransferase	b1335
abgT	1.7401026515523421	10.0	1394503.0	p-aminobenzoyl-glutamate transporter; membrane protein	b1336
abgB	1.6999129619037145	10.0	1396066.0	p-aminobenzoyl-glutamate hydrolase, B subunit	b1337
abgA	1.7210409244022218	10.0	1398784.0	p-aminobenzoyl-glutamate hydrolase, A subunit	b1338
abgR	1.7807549098392639	10.0	1398997.0	putative DNA-binding transcriptional regulator of abgABT operon	b1339
smrA	1.9170678533389494	10.0	1400235.0	DNA endonuclease	b1340
ydaM	1.6909650610251965	10.0	1400832.0	diguanylate cyclase, csgD regulator	b1341
tfaR	1.655112389020325	11.0	1426667.0	Rac prophage; putative tail fiber assembly protein	b1373
ynaE	1.7207110571290427	11.0	1428480.0	cold shock protein, Rac prophage	b1375
ynbG	1.6901729112829282	12.0	1459456.0	uncharacterized protein	b4674
ydfK	1.7329703863363988	13.0	1627328.0	cold shock protein, function unknown, Qin prophage	b1544
tfaQ	1.6715994501630254	13.0	1628566.0	Qin prophage; putative tail fibre assembly protein	b1546
lpp	2.1351854833399546	14.0	1751677.0	murein lipoprotein	b1677	['ALPATE160pp', 'ALPATG160pp']
rpmI	1.3116867802256171	15.0	1794058.0	50S ribosomal subunit protein L35	b1717
nuoA	1.4150813564424212	16.0	2398208.0	NADH:ubiquinone oxidoreductase, membrane subunit A	b2288	['NADH18pp', 'NADH17pp', 'NADH16pp']
gtrS	1.75981121190366	17.0	2463744.0	serotype-specific glucosyl transferase, CPS-53 (KpLE1) prophage	b2352
yfdR	1.304050240381363	18.0	2468462.0	CPS-53 (KpLE1) prophage; conserved protein	b2361
yqcG	1.4734848879552345	19.0	2898944.0	membrane stress resistance protein	b4682
yqeL	1.5774861478617783	20.0	2983177.0	uncharacterized protein	b4683
ygeF	1.3946625577740677	20.0	2983936.0	No_gene_product	b2850
ygeG	1.3379472405125263	20.0	2984626.0	SycD-like chaperone family TPR-repeat-containing protein	b2851
ygeH	1.3886122298686612	20.0	2985452.0	putative transcriptional regulator	b2852
ygeI	1.4493082560121977	20.0	2987008.0	uncharacterized protein	b2853
ygeN	1.4166071222203704	20.0	2988672.0	No_gene_product	b2858
tdcR	1.3320646519483907	21.0	3260928.0	L-threonine dehydratase operon activator protein	b3119
rplU	1.4765033547817523	22.0	3326498.0	50S ribosomal subunit protein L21	b3186
rplQ	1.4370968073266672	23.0	3432974.0	50S ribosomal subunit protein L17	b3294
rpoA	1.4429794075669882	23.0	3433398.0	RNA polymerase, alpha subunit	b3295
rpsD	1.4151698908994998	23.0	3434496.0	30S ribosomal subunit protein S4	b3296
rpsM	1.487947340865323	23.0	3435473.0	30S ribosomal subunit protein S13	b3298
rpmD	1.3851969895674228	23.0	3438080.0	50S ribosomal subunit protein L30	b3302
rplR	1.320598059311986	23.0	3438602.0	50S ribosomal subunit protein L18	b3304
rplF	1.3610730787249579	23.0	3438965.0	50S ribosomal subunit protein L6	b3305
rpsN	1.6057966403507649	23.0	3440128.0	30S ribosomal subunit protein S14	b3307
rplE	1.4600651325575162	23.0	3440640.0	50S ribosomal subunit protein L5	b3308
rplX	1.5347947671024644	23.0	3440811.0	50S ribosomal subunit protein L24	b3309
rpmC	1.4701318830668075	23.0	3441926.0	50S ribosomal subunit protein L29	b3312
rplP	1.36592390591674	23.0	3442117.0	50S ribosomal subunit protein L16	b3313
rplV	1.33420833423124	23.0	3443259.0	50S ribosomal subunit protein L22	b3315
rpsS	1.446226435456999	23.0	3443712.0	30S ribosomal subunit protein S19	b3316
rplB	1.3907378960666792	23.0	3443901.0	50S ribosomal subunit protein L2	b3317
rplW	1.4087105980549857	23.0	3444740.0	50S ribosomal subunit protein L23	b3318
rplC	1.4832176848413812	23.0	3445655.0	50S ribosomal subunit protein L3	b3320
rpsJ	1.4980737144422236	23.0	3446317.0	30S ribosomal subunit protein S10	b3321
tufA	2.076222363026138	24.0	3463503.0	translation elongation factor EF-Tu 1	b3339
rpsG	1.4260901652003501	24.0	3467264.0	30S ribosomal subunit protein S7	b3341
yhhZ	1.3699602015318548	25.0	3575808.0	putative Hcp1 family polymorphic toxin protein; putative colicin-like DNase/tRNase activity	b3442
waaU	1.5145637322477274	26.0	3791598.0	lipopolysaccharide core biosynthesis	b3623	['HEPT4']
waaS	1.5460971894075406	27.0	3797540.0	lipopolysaccharide rhamnose:KdoIII transferase; lipopolysaccharide core biosynthesis protein	b3629	['RHAT1']
rpmB	1.4686749555778926	28.0	3804797.0	50S ribosomal subunit protein L28	b3637
atpE	1.4087542462144473	29.0	3914309.0	F0 sector of membrane-bound ATP synthase, subunit c	b3737	['ATPS4rpp']
yigG	1.3333680427862544	30.0	3996172.0	PRK11371 family inner membrane protein	b3818
metE	1.4603614492402721	31.0	4006412.0	5-methyltetrahydropteroyltriglutamate- homocysteine S-methyltransferase	b3829	['METS']
tufB	1.9908973982520848	32.0	4165871.0	translation elongation factor EF-Tu 2	b3980
rplA	1.3806624956697646	32.0	4168806.0	50S ribosomal subunit protein L1	b3984
rplJ	1.5444791983201616	32.0	4169923.0	50S ribosomal subunit protein L10	b3985
rplL	1.7338667394598937	32.0	4170487.0	50S ribosomal subunit protein L7/L12	b3986
yjbS	1.4035704912715405	33.0	4258816.0	uncharacterized protein	b4621
ythA	1.3922262931585607	34.0	4496384.0	uncharacterized protein	b4655
