# Supplementary material for: The genetic basis for adaptation of model-designed syntrophic co-cultures
Source: PLoS Comput Biol. 2019 Mar 1;15(3):e1006213. doi: 10.1371/journal.pcbi.1006213 (PMC6415869; doi:10.1371/journal.pcbi.1006213)
Supplement: S4 Data — Genes with read coverage meeting the duplication criteria. Separate spreadsheets are provided for all samples using the mutant pair, ale number, flask number, isolate number, and replicate number to identify each sample. (ZIP) [file pcbi.1006213.s004.zip › S4_Data/hisD_gltB_5_28_30_1_genes.csv]

	Multiplicity	Group Number	Start Position	Product	Gene	iJO1366 Reactions
thrL	1.317376700210201	0.0	189.0	thr operon leader peptide	b0001
hokC	1.304156901679402	1.0	16896.0	toxic membrane protein, small	b4412
sgrT	1.4003190476829346	2.0	73874.0	inhibitor of glucose uptake	b4662
yadC	1.4649425084490755	3.0	146201.0	putative fimbrial-like adhesin protein	b0135
yadK	1.4083324124906336	3.0	147489.0	putative fimbrial-like adhesin protein	b0136
yadN	1.3884267890754332	3.0	152785.0	putative fimbrial-like adhesin protein	b0141
ykfM	1.5592029557949334	4.0	234743.0	lethality reduction protein, putative inner membrane protein	b4586
yafQ	1.609974089571767	5.0	242688.0	mRNA interferase toxin of toxin-antitoxin pair YafQ/DinJ	b0225
ykfN	1.6719508086766701	6.0	258860.0	No_gene_product	b4626
insX	1.3840516026103684	7.0	275968.0	No_gene_product	b4505
ykgS	1.553637580670687	8.0	286208.0	No_gene_product	b4688
yagK	1.6884090419057105	8.0	288032.0	CP4-6 prophage; conserved protein	b0277
yagL	1.5151673689092868	8.0	288930.0	CP4-6 prophage; DNA-binding protein	b0278
yagM	1.654246132533199	8.0	289655.0	CP4-6 prophage; uncharacterized protein	b0279
ecpR	1.6171086327640258	9.0	306456.0	putative transcriptional regulator for the ecp operon	b0294
ykgO	1.3808657286601522	9.0	308224.0	RpmJ-like protein	b4506
ykgR	1.5734413445578537	9.0	308851.0	uncharacterized protein	b4671
ykgP	1.4339379147092446	9.0	309426.0	No_gene_product	b4630
ykgQ	1.546046259297275	9.0	313149.0	No_gene_product	b4631
rclB	1.8267577732524594	9.0	314041.0	reactive chlorine species (RCS) stress resistance periplasmic protein	b0303
ykgH	1.5664756276999694	10.0	320406.0	putative inner membrane protein	b0310
yahL	1.5146726826359538	11.0	339968.0	uncharacterized protein	b0326
cyoD	1.3533022160161299	12.0	443392.0	cytochrome o ubiquinol oxidase subunit IV	b0429	['CYTBO3_4pp']
hha	1.3727513316159339	13.0	475648.0	modulator of gene expression, with H-NS	b0460
sfmA	1.4989042541795286	14.0	553667.0	FimA homolog, function unknown	b0530
sfmZ	1.571191332954797	14.0	559303.0	response regulator family protein	b0535
emrE	1.5133835830582396	15.0	563770.0	DLP12 prophage; multidrug resistance protein	b0543
ybcK	1.6654082117600624	15.0	565248.0	DLP12 prophage; putative recombinase	b0544
ybcM	1.8097682511942894	15.0	567296.0	DLP12 prophage; putative DNA-binding transcriptional regulator	b0546
ninE	1.3022921475663107	15.0	568376.0	DLP12 prophage; conserved protein	b0548
rrrD	1.4181214881712814	16.0	573440.0	DLP12 prophage; putative lysozyme	b0555
ybcV	1.5677202394981455	16.0	574639.0	DLP12 prophage; uncharacterized protein	b0558
ybcW	1.3850577682216834	16.0	575488.0	DLP12 prophage; uncharacterized protein	b0559
tfaX	1.4383034781188706	17.0	578560.0	No_gene_product	b0563
appY	1.5823019953636164	17.0	579584.0	global transcriptional activator; DLP12 prophage	b0564
uof	1.625663320217748	18.0	706094.0	ryhB-regulated fur leader peptide	b4637
ybfK	1.4203524502548883	19.0	716288.0	uncharacterized protein	b4590
ybfB	1.828288626163102	20.0	729231.0	putative membrane protein	b0702
ybfQ	1.4915758400265948	20.0	731900.0	No_gene_product	b4514
ybfD	1.3611336866721944	20.0	733547.0	H repeat-associated putative transposase	b0706
cydX	1.4770834794621006	21.0	769651.0	cytochrome d (bd-I) ubiquinol oxidase subunit X	b4515
rmf	1.3512719647371396	22.0	1011200.0	ribosome modulation factor	b0953
cbdX	1.342588503497832	23.0	1035900.0	putative cytochrome bd-II oxidase subunit	b4592
yccE	1.6433170852723957	24.0	1059491.0	uncharacterized protein	b1001
ycdU	1.4141435094090908	25.0	1091584.0	putative inner membrane protein	b1029
csgC	1.3798846098645026	26.0	1100416.0	curli assembly protein	b1043
ymfD	1.477717630786365	27.0	1192322.0	e14 prophage; putative SAM-dependent methyltransferase	b1137
ymfE	1.5941786817896877	27.0	1192988.0	e14 prophage; putative inner membrane protein	b1138
intE	1.4891928514465669	27.0	1196032.0	e14 prophage; putative integrase	b1140
xisE	1.7112118727699583	27.0	1196242.0	e14 prophage; putative excisionase	b1141
ymfI	1.6534036894840762	27.0	1196952.0	e14 prophage; uncharacterized protein	b1143
ymfJ	1.499216012383717	27.0	1197231.0	e14 prophage; uncharacterized protein	b1144
tfaP	1.4315820586720358	28.0	1203587.0	e14 prophage; uncharacterized protein	b1155
icdC	1.4693568300822664	28.0	1206868.0	No_gene_product	b4519
iraM	1.7565890956263337	28.0	1207296.0	RpoS stabilzer during Mg starvation, anti-RssB factor	b1160
ycgZ	1.3533640231790995	28.0	1211392.0	RcsB connector protein for regulation of biofilm and acid-resistance	b1164
ymgA	1.4218546001049515	28.0	1211523.0	RcsB connector protein for regulation of biofilm	b1165
ariR	1.8669358325090057	28.0	1211904.0	RcsB connector protein for regulation of biofilm and acid-resistance	b1166
ymgC	1.7784051710776896	28.0	1212416.0	Blue light, low temperature and stress induced protein	b1167
ymgI	1.6040761205528677	29.0	1218560.0	uncharacterized protein	b4593
ymgJ	1.5945031312586637	29.0	1218719.0	uncharacterized protein	b4594
ldrA	1.5867102814285157	30.0	1264640.0	toxic polypeptide, small	b4419
ldrC	1.4475927724770647	30.0	1265693.0	toxic polypeptide, small	b4423
yciE	1.421382540817728	31.0	1308974.0	putative rubrerythrin/ferritin-like metal-binding protein	b1257
ymiB	1.3647630884238073	32.0	1341052.0	uncharacterized protein	b4672
ydaQ	1.442603117504019	33.0	1407493.0	Rac prophage; conserved protein	b1346
rcbA	1.3268558256356564	33.0	1407787.0
ralR	1.5797924079228551	33.0	1408000.0	Rac prophage; restriction alleviation protein	b1348
ydaE	1.6220460871000582	33.0	1412096.0	conserved protein, Rac prophage	b4526
kilR	1.4048635944071135	33.0	1412264.0	killing protein, Rac prophage; FtsZ inhibitor protein	b1352
sieB	1.6281811245289126	33.0	1413120.0	phage superinfection exclusion protein, Rac prophage	b1353
ydaS	1.583755112236559	33.0	1414656.0	Rac prophage; putative DNA-binding transcriptional regulator	b1357
trkG	1.5523444216178286	34.0	1418038.0	Rac prophage; potassium transporter subunit	b1363	['Kt2pp']
tfaR	1.846766865197825	35.0	1426667.0	Rac prophage; putative tail fiber assembly protein	b1373
ynaE	2.383542599827721	35.0	1428480.0	cold shock protein, Rac prophage	b1375
ttcC	1.5010463039704842	35.0	1429248.0	No_gene_product	b4638
ynbE	1.4266365403162373	36.0	1439943.0	lipoprotein	b1382
ynbG	2.404034628795469	37.0	1459456.0	uncharacterized protein	b4674
hokB	1.282932182265579	38.0	1486178.0	toxic polypeptide, small	b4428
mokB	1.305602859601951	38.0	1486336.0	regulatory peptide	b1420
ydcH	1.6394366077615072	38.0	1492992.0	DUF465 family protein	b1426
mcbR	1.3956827360729789	39.0	1514518.0	colanic acid and biofilm gene transcriptional regulator, MqsR-controlled	b1450
yncH	1.9119027467600826	39.0	1521196.0	IPR020099 family protein	b1455
ydcD	1.493026525212996	39.0	1524178.0	putative immunity protein for RhsE	b1457
yncI	1.4040594928833872	39.0	1525760.0	No_gene_product	b1459
yddK	1.8638958575753648	40.0	1538640.0	No_gene_product	b1471
bdm	1.447543369952579	41.0	1550336.0	biofilm-dependent modulation protein	b1481
safA	1.5061123082995533	42.0	1578018.0	two-component system connector membrane protein, EvgSA to PhoQP	b1500
yneL	1.555066869365635	43.0	1584640.0	No_gene_product	b1506
ydfK	2.477437797903892	44.0	1627328.0	cold shock protein, function unknown, Qin prophage	b1544
tfaQ	1.8276957958692746	44.0	1628566.0	Qin prophage; putative tail fibre assembly protein	b1546
ydfO	1.4897782011593454	44.0	1631303.0	Qin prophage; uncharacterized protein	b1549
gnsB	1.8284112807066522	44.0	1631865.0	Qin prophage; multicopy suppressor of secG(Cs) and fabA6(Ts)	b1550
cspI	1.4965374538484184	44.0	1632768.0	Qin prophage; cold shock protein	b1552
ydfR	1.3617425855036647	44.0	1634310.0	Qin prophage; uncharacterized protein	b1555
essQ	1.423336132954635	44.0	1634816.0	Qin prophage; putative S lysis protein	b1556
cspB	1.8932529458616665	44.0	1635595.0	Qin prophage; cold shock protein	b1557
relB	1.5376387538569687	45.0	1639936.0	antitoxin of the RelE-RelB toxin-antitoxin syste; transcriptional repressor	b1564
ydfV	1.4236993868111465	45.0	1640448.0	Qin prophage; uncharacterized protein	b1565
dicA	1.6601166207524136	45.0	1642496.0	Qin prophage; putative regulator for DicB	b1570
dicB	1.4415938945038131	45.0	1644032.0	Qin prophage; cell division inhibition protein	b1575
ydfD	1.3549877403288066	45.0	1644050.0	Qin prophage; uncharacterized protein	b1576
slyA	1.3449070700307535	46.0	1714646.0	global transcriptional regulator	b1642
pheM	1.3907798693186242	47.0	1793482.0	phenylalanyl-tRNA synthetase operon leader peptide	b1715
arpB	1.521002843756373	47.0	1797350.0	No_gene_product	b4494
ydiZ	1.4244428513639875	47.0	1801728.0	uncharacterized protein	b1724
ydjO	1.6707594599518683	48.0	1806585.0	uncharacterized protein	b1730
yoaC	1.3618260377681035	49.0	1888389.0	DUF1889 family protein	b1810
cspC	1.681791791554202	50.0	1901568.0	stress protein, member of the CspA-family	b1823
yobF	1.5104574848849912	50.0	1901704.0	DUF2527 family heat-induced protein	b1824
yobH	1.497222548575299	50.0	1903181.0	uncharacterized protein	b4536
yobI	1.7134951238129246	51.0	1940371.0	uncharacterized protein	b4677
uspC	1.4443584617481542	52.0	1973233.0	universal stress protein	b1895
fliS	1.4831315783030055	53.0	1998848.0	flagellar protein potentiates polymerization	b1925
yedN	1.5091306398462716	54.0	2004992.0	No_gene_product	b4495
zinT	1.6089687368154149	55.0	2034855.0	zinc and cadmium binding protein, periplasmic	b1973
yeeL	1.4339095399259505	55.0	2045952.0	No_gene_product	b4497
yoeG	1.4379148828116999	56.0	2060840.0	No_gene_product	b4640
yoeH	1.8612410421181007	56.0	2061824.0	No_gene_product	b4641
cbtA	1.598877530379025	57.0	2071049.0	CP4-44 prophage; toxin of the YeeV-YeeU toxin-antitoxin system	b2005
yeeW	1.3413632298260278	57.0	2071552.0	No_gene_product	b2006
yoeF	1.5594496496913968	57.0	2072226.0	No_gene_product	b4538
yefM	1.6365503711309886	58.0	2082942.0	antitoxin of the YoeB-YefM toxin-antitoxin system	b2017
hisL	1.8316363737047143	58.0	2083476.0	his operon leader peptide	b2018
wbbK	1.4478441558322221	59.0	2097152.0	lipopolysaccharide biosynthesis protein	b2032	['O16GLCT1']
wbbI	1.667611915227071	59.0	2099200.0	d-Galf:alpha-d-Glc beta-1,6-galactofuranosyltransferase	b2034	['O16GALFT']
wbbH	1.880701529672884	59.0	2099540.0	O-antigen polymerase	b2035	['O16AP2pp', 'O16AP1pp', 'O16AP3pp']
rfbC	1.5370942105467515	59.0	2103296.0	dTDP-4-deoxyrhamnose-3,5-epimerase	b2038	['TDPDRE']
ibsB	1.557209173912009	60.0	2147200.0	toxic membrane protein	b4668
yegR	1.8764085492582838	61.0	2161664.0	uncharacterized protein	b2085
rcnB	1.4067075929651673	62.0	2180608.0	periplasmic modulator of Ni and Co efflux	b2107
yehD	1.4226944460205706	62.0	2185216.0	putative fimbrial-like adhesin protein	b2111
yehE	1.5078575456442438	62.0	2186240.0	DUF2574 family protein	b2112
yehK	1.3850081630617403	62.0	2197504.0	uncharacterized protein	b4541
yfaH	1.6003343998477666	63.0	2343129.0	No_gene_product	b2238
sixA	1.404436922754199	64.0	2449805.0	phosphohistidine phosphatase	b2340
yfdF	1.6477491297126423	64.0	2456490.0	uncharacterized protein	b2345
gtrB	1.5132466355548502	64.0	2461696.0	CPS-53 (KpLE1) prophage; bactoprenol glucosyl transferase	b2351
gtrS	2.0753867016064307	64.0	2463744.0	serotype-specific glucosyl transferase, CPS-53 (KpLE1) prophage	b2352
ypdK	1.4202731764365277	65.0	2490399.0	inner membrane protein	b4680
ypfM	1.5321698943964128	66.0	2584192.0	stress-induced small enterobacterial protein	b4606
yfgG	1.4100653798146905	67.0	2622648.0	uncharacterized protein	b2504
shoB	1.6947041999540382	68.0	2693504.0	toxic membrane protein	b4687
raiA	1.6212036440509354	69.0	2730512.0	cold shock protein associated with 30S ribosomal subunit	b2597
pheL	1.4572509660139996	69.0	2730957.0	pheA gene leader peptide	b2598
rplS	1.3507331608494002	70.0	2737541.0	50S ribosomal subunit protein L19	b2606
bamE	1.563262283227929	71.0	2746963.0	lipoprotein component of BamABCDE OM biogenesis complex	b2617
yfjJ	1.6023607175346954	72.0	2753905.0	CP4-57 prophage; uncharacterized protein	b2626
yfjU	1.713907251824676	73.0	2765360.0	No_gene_product	b2638
yfjW	1.714765799756416	73.0	2766676.0	CP4-57 prophage; putative inner membrane protein	b2642
ypjF	1.8387978904627658	74.0	2770944.0	CP4-57 prophage; toxin of the YpjF-YfjZ toxin-antitoxin system	b2646
ypjC	1.5984594529941696	74.0	2777088.0	No_gene_product	b2650
pphB	1.36579978734859	75.0	2853118.0	serine/threonine-specific protein phosphatase 2	b2734
yqcG	1.6839659831424445	76.0	2898944.0	membrane stress resistance protein	b4682
ygcG	1.448901684723745	76.0	2899069.0	TPM domain protein, putative phosphatase	b2778
mazF	1.623412828369568	76.0	2904114.0	mRNA interferase toxin, antitoxin is MazE	b2782
ygdI	1.5917493389260466	77.0	2936320.0	DUF903 family verified lipoprotein	b2809
yqeH	1.5364981174658003	78.0	2980894.0	putative LuxR family transcriptional regulator	b2846
yqeJ	1.7094721794474728	78.0	2982662.0	uncharacterized protein	b2848
yqeL	1.6995785823699505	78.0	2983177.0	uncharacterized protein	b4683
yqeK	1.9306645731013463	78.0	2983293.0	uncharacterized protein	b2849
ygeF	1.7478790608807677	78.0	2983936.0	No_gene_product	b2850
ygeG	1.7061583559969677	78.0	2984626.0	SycD-like chaperone family TPR-repeat-containing protein	b2851
ygeH	1.7194790816450913	78.0	2985452.0	putative transcriptional regulator	b2852
ygeI	1.6018599377728258	78.0	2987008.0	uncharacterized protein	b2853
pbl	1.6384462158082091	78.0	2987297.0	No_gene_product	b2854
ygeN	1.5172061701976949	78.0	2988672.0	No_gene_product	b2858
yqfG	1.372148060084055	79.0	3026175.0	uncharacterized protein	b4684
zapA	1.4834877485405842	80.0	3048970.0	FtsZ stabilizer	b2910
ibsC	1.6892106392312396	80.0	3050248.0	toxic membrane protein	b4665
yqgB	1.6382326233284072	81.0	3079278.0	uncharacterized protein	b2939
mqsR	1.5965099458310228	82.0	3161606.0	GCU-specific mRNA interferase toxin of the MqsR-MqsA toxin-antitoxin system; biofilm/motility regulator; anti-repressor	b3022
ygiZ	1.6238102421138372	82.0	3165237.0	inner membrane protein	b3027
yhaB	1.3960758199434806	83.0	3261212.0	uncharacterized protein	b3120
yhaC	1.472428768877553	83.0	3262464.0	pentapetide repeats-related protein	b3121
yhcN	1.3594945979034703	84.0	3378896.0	cadmium and peroxide resistance protein, stress-induced	b3238
yrdF	1.359090395430406	85.0	3397853.0	No_gene_product	b4697
rplR	1.3714274770150445	86.0	3438602.0	50S ribosomal subunit protein L18	b3304
rpsQ	1.3508579798848956	87.0	3441672.0	30S ribosomal subunit protein S17	b3311
rplW	1.3801089240297346	88.0	3444740.0	50S ribosomal subunit protein L23	b3318
bfd	1.3160832522963961	89.0	3460155.0	bacterioferritin-associated ferredoxin	b3337
fkpA	1.4679571857991547	90.0	3469965.0	FKBP-type peptidyl-prolyl cis-trans isomerase (rotamase)	b3347
yhfL	1.4260956168223304	91.0	3492864.0	small lipoprotein	b3369
yhfY	1.3363374707648399	92.0	3504418.0	PRD domain protein	b3382
yhhZ	1.6044884021101964	93.0	3575808.0	putative Hcp1 family polymorphic toxin protein; putative colicin-like DNase/tRNase activity	b3442
yhiJ	1.4889157469415248	94.0	3624327.0	DUF4049 family protein	b3488
yhiL	1.5472206639936184	94.0	3626211.0	No_gene_product	b4660
dinQ	1.4108514092667739	95.0	3641088.0	UV-inducible membrane toxin, DinQ-AgrB type I toxin-antitoxin system	b4613
arsR	1.4113681620652674	95.0	3641887.0	arsenical resistance operon transcriptional repressor; autorepressor	b3501
slp	1.5169680318618435	95.0	3647488.0	outer membrane lipoprotein	b3506
hdeA	1.4480440712142573	95.0	3650048.0	stress response protein acid-resistance protein	b3510
gadE	1.5021780708950636	95.0	3651725.0	gad regulon transcriptional activator	b3512
gadX	1.475979283400947	95.0	3658345.0	acid resistance regulon transcriptional activator; autoactivator	b3516
ldrD	1.3234936309692362	96.0	3693339.0	toxic polypeptide, small	b4453
insK	1.6411588215136876	97.0	3715072.0	IS150 transposase B	b3558
yibA	1.5241097230883456	98.0	3760128.0	putative immunity protein for polymorphic toxin RhsA; HEAT-domain protein; lethality reduction protein	b3594
yibG	1.6532574066843004	98.0	3761536.0	TPR-like repeat protein	b3596
yibS	1.4235972605840586	98.0	3762176.0	No_gene_product	b4650
yibW	1.5055388206628846	98.0	3762251.0	No_gene_product	b4651
yibV	1.8088103023404056	98.0	3762704.0	No_gene_product	b4615
yibU	1.4666383145548851	98.0	3763307.0	No_gene_product	b4652
waaL	1.4627748740018394	99.0	3790848.0	O-antigen ligase	b3622	['ECA4OALpp', 'O16A4Lpp']
waaU	1.5851321605625455	99.0	3791598.0	lipopolysaccharide core biosynthesis	b3623	['HEPT4']
waaZ	1.4598028499372522	99.0	3792896.0	lipopolysaccharide KdoIII transferase; lipopolysaccharide core biosynthesis protein	b3624	['MOAT3C']
waaJ	1.4924738729960272	99.0	3794944.0
waaR	1.520766629332795	99.0	3795398.0	lipopolysaccharide 1,2-glucosyltransferase; UDP-glucose:(glucosyl)LPS alpha-1,2-glucosyltransferase	b3626	['GLCTR3']
waaS	1.7778410482749214	99.0	3797540.0	lipopolysaccharide rhamnose:KdoIII transferase; lipopolysaccharide core biosynthesis protein	b3629	['RHAT1']
tnaC	1.319497954788841	100.0	3881856.0	tryptophanase leader peptide	b3707
yigF	1.6566852618979386	101.0	3995778.0	DUF2628 family putative inner membrane protein	b3817
yigG	1.6926471877534095	101.0	3996172.0	PRK11371 family inner membrane protein	b3818
frvA	1.3988725996383862	102.0	4085760.0	putative enzyme IIA component of PTS	b3900
yjbI	1.5397613844113895	103.0	4240630.0	No_gene_product	b4038
yjbL	1.6804855722009118	104.0	4250248.0	uncharacterized protein	b4047
yjbS	1.7770262419321612	105.0	4258816.0	uncharacterized protein	b4621
yjcF	1.5402061147947546	106.0	4272128.0	pentapeptide repeats protein	b4066
yjdK	1.6045221370748695	107.0	4342400.0
yjdO	1.5382106306662724	107.0	4342784.0
ecnA	1.3567344724445474	108.0	4366133.0	entericidin A membrane lipoprotein, antidote entericidin B	b4410
ecnB	1.4521196568636023	108.0	4366369.0	entericidin B membrane lipoprotein	b4411
hfq	1.406285547100862	109.0	4390400.0	global sRNA chaperone; HF-I, host factor for RNA phage Q beta replication	b4172
yjfI	1.4146965899785484	110.0	4399949.0	DUF2170 family protein	b4181
yjfY	1.3448097463168494	111.0	4414464.0	YhcN family protein, periplasmic	b4199
ytfK	1.3540243911013374	112.0	4429403.0	DUF1107 family protein	b4217
ytfP	1.4953052105986842	112.0	4438016.0	GGCT-like protein	b4222
yjhB	1.4851800626583502	113.0	4493874.0	putative MFS transporter, membrane protein	b4279
ythA	1.4242324358988736	113.0	4496384.0	uncharacterized protein	b4655
sgcB	1.3901679154669313	114.0	4520071.0	putative enzyme IIB component of PTS	b4565
yjhY	1.459016680380528	114.0	4521984.0	No_gene_product	b4656
fimB	1.419058759155516	115.0	4530773.0	tyrosine recombinase/inversion of on/off regulator of fimA	b4312
yjiC	1.4415792189730738	116.0	4545306.0	uncharacterized protein	b4325
yjjQ	1.342334365637935	117.0	4593664.0	putative transcriptional regulator	b4365
