# Supplementary material for: The genetic basis for adaptation of model-designed syntrophic co-cultures
Source: PLoS Comput Biol. 2019 Mar 1;15(3):e1006213. doi: 10.1371/journal.pcbi.1006213 (PMC6415869; doi:10.1371/journal.pcbi.1006213)
Supplement: S4 Data — Genes with read coverage meeting the duplication criteria. Separate spreadsheets are provided for all samples using the mutant pair, ale number, flask number, isolate number, and replicate number to identify each sample. (ZIP) [file pcbi.1006213.s004.zip › S4_Data/hisD_gltB_5_28_40_1_genes.csv]

	Multiplicity	Group Number	Start Position	Product	Gene	iJO1366 Reactions
ykfN	1.6349945634426668	1.0	258860.0	No_gene_product	b4626
yagK	1.4718818348538418	2.0	288032.0	CP4-6 prophage; conserved protein	b0277
yagM	1.4359331636154715	2.0	289655.0	CP4-6 prophage; uncharacterized protein	b0279
ykgR	1.80162676671527	3.0	308851.0	uncharacterized protein	b4671
ykgP	1.2916143366458825	3.0	309426.0	No_gene_product	b4630
ykgQ	1.5583322829697142	3.0	313149.0	No_gene_product	b4631
ykgH	1.4961918019384637	4.0	320406.0	putative inner membrane protein	b0310
yahO	1.4099219752902177	5.0	342194.0	periplasmic protein, function unknown, YhcN family	b0329
nusB	1.3818858335402868	6.0	430592.0	transcription antitermination protein	b0416
hha	1.3407372711647259	7.0	475648.0	modulator of gene expression, with H-NS	b0460
emrE	1.3764260235016772	8.0	563770.0	DLP12 prophage; multidrug resistance protein	b0543
ybcM	1.5223340476578702	8.0	567296.0	DLP12 prophage; putative DNA-binding transcriptional regulator	b0546
essD	1.342127745212132	9.0	572928.0	DLP12 prophage; putative phage lysis protein	b0554
ybfK	1.350370244005405	10.0	716288.0	uncharacterized protein	b4590
ybfB	1.7027469495411787	11.0	729231.0	putative membrane protein	b0702
cydX	1.428806466492229	12.0	769651.0	cytochrome d (bd-I) ubiquinol oxidase subunit X	b4515
mntS	1.3396891570849956	13.0	848384.0	Mn(2)-response protein, MntR-repressed	b4705
yccE	1.461809560510738	14.0	1059491.0	uncharacterized protein	b1001
rpmF	1.3528105033196847	15.0	1142822.0	50S ribosomal subunit protein L32	b1089
ymfD	2.7128595978678858	16.0	1192322.0	e14 prophage; putative SAM-dependent methyltransferase	b1137
ymfE	2.9487166292055784	16.0	1192988.0	e14 prophage; putative inner membrane protein	b1138
lit	2.6393360191440274	16.0	1194150.0	T4 phage exclusion protein; cell death peptidase, e14 prophage	b1139
intE	3.059004623628725	16.0	1196032.0	e14 prophage; putative integrase	b1140
xisE	3.157523797189624	16.0	1196242.0	e14 prophage; putative excisionase	b1141
ymfI	3.026085484798766	16.0	1196952.0	e14 prophage; uncharacterized protein	b1143
ymfJ	2.8056409659287893	16.0	1197231.0	e14 prophage; uncharacterized protein	b1144
cohE	2.695864730227576	16.0	1198080.0	e14 prophage; repressor protein phage e14	b1145
croE	2.8691151174096676	16.0	1198592.0	e14 prophage; putative DNA-binding transcriptional regulator	b1146
ymfL	2.658680533860785	16.0	1198723.0	e14 prophage; putative DNA-binding transcriptional regulator	b1147
ymfM	2.4642758426316287	16.0	1199277.0	e14 prophage; uncharacterized protein	b1148
oweE	1.903396094600933	16.0	1199625.0	No_gene_product	b4692
aaaE	2.06463615693076	16.0	1200128.0	No_gene_product	b4693
ymfR	1.9525760774868963	16.0	1201152.0	e14 prophage; uncharacterized protein	b1150
beeE	2.268328956566825	16.0	1201186.0	No_gene_product	b1151
jayE	2.1202635129716794	16.0	1202176.0	No_gene_product	b1152
ymfQ	2.268817366125038	16.0	1202368.0	prohage e14 tail protein homolog	b1153
stfP	1.9153241578525873	16.0	1202956.0	e14 prophage; uncharacterized protein	b1154
tfaP	3.0092974093975986	16.0	1203587.0	e14 prophage; uncharacterized protein	b1155
tfaE	2.6208411900897604	16.0	1204224.0	e14 prophage; putative tail fiber assembly protein	b1156
stfE	2.3748752212591975	16.0	1204574.0	No_gene_product	b1157
pinE	2.6024698878964307	16.0	1205140.0	e14 prophage; site-specific DNA recombinase	b1158
mcrA	2.6390985329436676	16.0	1206272.0	putative 5-methylcytosine/5-hydroxymethylcytosine-specific restriction nuclease; 5-methylcytosine DNA binding protein	b1159
icdC	1.7746001146243957	16.0	1206868.0	No_gene_product	b4519
iraM	1.6176692906313694	16.0	1207296.0	RpoS stabilzer during Mg starvation, anti-RssB factor	b1160
ariR	1.6544109046687505	17.0	1211904.0	RcsB connector protein for regulation of biofilm and acid-resistance	b1166
ymgC	1.5607768383595528	17.0	1212416.0	Blue light, low temperature and stress induced protein	b1167
ymgI	1.5988276746090246	18.0	1218560.0	uncharacterized protein	b4593
ymgJ	1.557183321428475	18.0	1218719.0	uncharacterized protein	b4594
ymjD	1.3771948208638332	19.0	1385124.0	No_gene_product	b4673
ralR	1.291858313664516	20.0	1408000.0	Rac prophage; restriction alleviation protein	b1348
ydaE	1.313366813991419	20.0	1412096.0	conserved protein, Rac prophage	b4526
sieB	1.3648493523986502	20.0	1413120.0	phage superinfection exclusion protein, Rac prophage	b1353
tfaR	1.7048688345086072	21.0	1426667.0	Rac prophage; putative tail fiber assembly protein	b1373
ynaE	1.9652348850930457	21.0	1428480.0	cold shock protein, Rac prophage	b1375
ynbG	1.7029041407395893	22.0	1459456.0	uncharacterized protein	b4674
ydcH	1.5840939865837524	23.0	1492992.0	DUF465 family protein	b1426
yncH	1.613701800498544	24.0	1521196.0	IPR020099 family protein	b1455
yddK	1.4320745275138993	25.0	1538640.0	No_gene_product	b1471
bdm	1.3225079266303525	26.0	1550336.0	biofilm-dependent modulation protein	b1481
yneL	1.3911377305326065	27.0	1584640.0	No_gene_product	b1506
tfaQ	1.6832698822300975	28.0	1628566.0	Qin prophage; putative tail fibre assembly protein	b1546
gnsB	1.4766078077745926	28.0	1631865.0	Qin prophage; multicopy suppressor of secG(Cs) and fabA6(Ts)	b1550
cspI	1.3515983202693589	28.0	1632768.0	Qin prophage; cold shock protein	b1552
cspB	1.4724521359988734	29.0	1635595.0	Qin prophage; cold shock protein	b1557
hokD	1.3409821479932278	29.0	1639424.0	Qin prophage; small toxic polypeptide	b1562
dicA	1.4977408323665493	30.0	1642496.0	Qin prophage; putative regulator for DicB	b1570
dicB	1.524159289263437	30.0	1644032.0	Qin prophage; cell division inhibition protein	b1575
ydjO	1.444744509594793	31.0	1806585.0	uncharacterized protein	b1730
cspC	1.4096469328748016	32.0	1901568.0	stress protein, member of the CspA-family	b1823
yobF	1.2933069272126527	32.0	1901704.0	DUF2527 family heat-induced protein	b1824
yobI	1.4829921280349163	33.0	1940371.0	uncharacterized protein	b4677
yoeH	1.5456864798428667	34.0	2061824.0	No_gene_product	b4641
cbtA	1.406098112869478	35.0	2071049.0	CP4-44 prophage; toxin of the YeeV-YeeU toxin-antitoxin system	b2005
yoeB	1.4942157232370281	36.0	2082816.0	toxin of the YoeB-YefM toxin-antitoxin system	b4539
yefM	1.3407408520407331	36.0	2082942.0	antitoxin of the YoeB-YefM toxin-antitoxin system	b2017
hisL	1.3588084778954217	36.0	2083476.0	his operon leader peptide	b2018
wbbH	1.589767424411915	37.0	2099540.0	O-antigen polymerase	b2035	['O16AP2pp', 'O16AP1pp', 'O16AP3pp']
rfbC	1.4336207668302057	37.0	2103296.0	dTDP-4-deoxyrhamnose-3,5-epimerase	b2038	['TDPDRE']
ibsB	1.283768549362457	38.0	2147200.0	toxic membrane protein	b4668
yegR	1.7619859168814094	39.0	2161664.0	uncharacterized protein	b2085
yfbN	1.3998411129576303	40.0	2381824.0	uncharacterized protein	b2273
gtrS	1.66820934984042	41.0	2463744.0	serotype-specific glucosyl transferase, CPS-53 (KpLE1) prophage	b2352
ypfM	1.6397085479812645	42.0	2584192.0	stress-induced small enterobacterial protein	b4606
shoB	1.4531542315389023	43.0	2693504.0	toxic membrane protein	b4687
bamE	1.6789150128308865	44.0	2746963.0	lipoprotein component of BamABCDE OM biogenesis complex	b2617
yfjJ	1.4230105531069877	45.0	2753905.0	CP4-57 prophage; uncharacterized protein	b2626
yfjU	1.5633903838142982	46.0	2765360.0	No_gene_product	b2638
yfjW	1.4362342916629327	46.0	2766676.0	CP4-57 prophage; putative inner membrane protein	b2642
ypjF	1.3785588741952843	47.0	2770944.0	CP4-57 prophage; toxin of the YpjF-YfjZ toxin-antitoxin system	b2646
yqcG	1.3157628704902051	48.0	2898944.0	membrane stress resistance protein	b4682
yqeJ	1.4131042842289157	49.0	2982662.0	uncharacterized protein	b2848
yqeL	1.302701736714895	49.0	2983177.0	uncharacterized protein	b4683
yqeK	1.5419261670237867	49.0	2983293.0	uncharacterized protein	b2849
ygeF	1.3656265079413528	49.0	2983936.0	No_gene_product	b2850
ygeH	1.4188300137213425	49.0	2985452.0	putative transcriptional regulator	b2852
ygeI	1.7500170752998148	49.0	2987008.0	uncharacterized protein	b2853
ibsC	1.34108067717383	50.0	3050248.0	toxic membrane protein	b4665
mqsR	1.3614656964049596	51.0	3161606.0	GCU-specific mRNA interferase toxin of the MqsR-MqsA toxin-antitoxin system; biofilm/motility regulator; anti-repressor	b3022
yhcF	1.4637089881492893	52.0	3360768.0	putative transcriptional regulator	b3219
yhcH	1.4467915907232123	52.0	3362816.0	DUF386 family protein, cupin superfamily	b3221
yhcB	1.3806531075514017	53.0	3373549.0	DUF1043 family inner membrane-anchored protein	b3233
argR	1.3046787620958957	53.0	3378061.0	l-arginine-responsive arginine metabolism regulon transcriptional regulator	b3237
yhcN	1.3621403298276964	53.0	3378896.0	cadmium and peroxide resistance protein, stress-induced	b3238
yhcO	1.499091320865377	53.0	3379215.0	putative barnase inhibitor	b3239
aaeX	1.34196329991771	53.0	3382492.0	DUF1656 family putative inner membrane efflux pump associated protein	b3242
yrdF	1.4874579311557086	54.0	3397853.0	No_gene_product	b4697
yrdE	1.5978296450404155	54.0	3397996.0	No_gene_product	b4646
yhdU	1.5323586597825136	55.0	3405979.0	putative membrane protein	b3263
yrdB	1.3850944150295255	56.0	3423232.0	DUF1488 family protein	b3280
smg	1.4275203451331766	56.0	3425349.0	DUF494 family putative periplasmic protein	b3284
arfA	1.4266138395727865	57.0	3431936.0	alternate ribosome-rescue factor A	b4550
zntR	1.4803821049994708	57.0	3432448.0	zntA gene transcriptional activator	b3292
rpsD	1.4493649266359707	57.0	3434496.0	30S ribosomal subunit protein S4	b3296
rpsM	1.3769222338586755	57.0	3435473.0	30S ribosomal subunit protein S13	b3298
rplR	1.5195322916885043	58.0	3438602.0	50S ribosomal subunit protein L18	b3304
rpsH	1.634636712744671	58.0	3439511.0	30S ribosomal subunit protein S8	b3306
rpsN	1.462104042108057	58.0	3440128.0	30S ribosomal subunit protein S14	b3307
rplN	1.4009396516729244	58.0	3441136.0	50S ribosomal subunit protein L14	b3310
rpsQ	1.6139940877967576	58.0	3441672.0	30S ribosomal subunit protein S17	b3311
rpmC	1.429610025669554	58.0	3441926.0	50S ribosomal subunit protein L29	b3312
rplP	1.3974273477126575	58.0	3442117.0	50S ribosomal subunit protein L16	b3313
rpsJ	1.4690348937827564	59.0	3446317.0	30S ribosomal subunit protein S10	b3321
gspB	1.3272785486911332	59.0	3446866.0	part of gsp divergon involved in type II protein secretion	b3322
rpsG	1.3425852021220699	60.0	3467264.0	30S ribosomal subunit protein S7	b3341
rpsL	1.4766562666582936	60.0	3467536.0	30S ribosomal subunit protein S12	b3342
yhfY	1.3696184270827136	61.0	3504418.0	PRD domain protein	b3382
feoC	1.4356503388237178	62.0	3536086.0	putative DNA-binding transcriptional regulator	b3410
yhhZ	1.6073801961973304	63.0	3575808.0	putative Hcp1 family polymorphic toxin protein; putative colicin-like DNase/tRNase activity	b3442
yhhA	1.4626920179362763	63.0	3580302.0	DUF2756 family protein	b3448
nikR	1.3725345949753482	64.0	3611947.0	transcriptional repressor, Ni-binding	b3481
yrhC	1.3975816884057104	64.0	3617246.0	No_gene_product	b4552
yhhI	1.478848351890303	64.0	3618816.0	putative transposase	b3484
yhiJ	1.5065874033821869	64.0	3624327.0	DUF4049 family protein	b3488
yhiL	1.5494483997378516	64.0	3626211.0	No_gene_product	b4660
uspB	1.4571636356199182	64.0	3632744.0	universal stress (ethanol tolerance) protein B	b3494
uspA	1.5184793119724909	64.0	3633470.0	universal stress global response regulator	b3495
dinQ	1.4634700058783474	65.0	3641088.0	UV-inducible membrane toxin, DinQ-AgrB type I toxin-antitoxin system	b4613
arsR	1.3178790829823375	65.0	3641887.0	arsenical resistance operon transcriptional repressor; autorepressor	b3501
hdeB	1.383416845290244	66.0	3649536.0	acid-resistance protein	b3509
gadE	1.358127185117787	66.0	3651725.0	gad regulon transcriptional activator	b3512
insJ	1.3400437748446374	67.0	3714039.0	IS150 transposase A	b3557
yiaA	1.3065470670466304	68.0	3720283.0	YiaAB family inner membrane protein, tandem domains	b3562
yibV	1.526601441262515	69.0	3762704.0	No_gene_product	b4615
yibU	1.458712848091298	69.0	3763307.0	No_gene_product	b4652
waaL	1.5086841755101104	70.0	3790848.0	O-antigen ligase	b3622	['ECA4OALpp', 'O16A4Lpp']
waaU	1.4709667498437615	70.0	3791598.0	lipopolysaccharide core biosynthesis	b3623	['HEPT4']
waaS	1.4208259732739206	71.0	3797540.0	lipopolysaccharide rhamnose:KdoIII transferase; lipopolysaccharide core biosynthesis protein	b3629	['RHAT1']
tnaC	1.392425640745255	72.0	3881856.0	tryptophanase leader peptide	b3707
ilvM	1.444399399632886	73.0	3945560.0	acetolactate synthase 2 small subunit	b3769
yigF	1.4626806482857213	74.0	3995778.0	DUF2628 family putative inner membrane protein	b3817
yigG	1.4084774074924542	74.0	3996172.0	PRK11371 family inner membrane protein	b3818
yjbI	1.482465938165076	75.0	4240630.0	No_gene_product	b4038
yjbS	1.3518658965563648	76.0	4258816.0	uncharacterized protein	b4621
pmrR	1.4908215723601559	77.0	4321932.0	putative membrane-bound BasS regulator	b4703
yjdK	1.3957333776584868	78.0	4342400.0
yjdO	1.4850628734203404	78.0	4342784.0
ecnA	1.582626639085971	79.0	4366133.0	entericidin A membrane lipoprotein, antidote entericidin B	b4410
ecnB	1.4495222380528952	79.0	4366369.0	entericidin B membrane lipoprotein	b4411
ytfP	1.4675538693199481	80.0	4438016.0	GGCT-like protein	b4222
yjgL	1.5767488668855856	81.0	4465253.0	SopA-central-domain-like hexapeptide repeat protein	b4253
yjhY	1.3317359367101338	82.0	4521984.0	No_gene_product	b4656
yjhX	1.340582793839293	82.0	4523612.0	UPF0386 family protein	b4566
yjiS	1.315878960135435	83.0	4561567.0	DUF1127 family protein	b4341
