# Supplementary material for: The genetic basis for adaptation of model-designed syntrophic co-cultures
Source: PLoS Comput Biol. 2019 Mar 1;15(3):e1006213. doi: 10.1371/journal.pcbi.1006213 (PMC6415869; doi:10.1371/journal.pcbi.1006213)
Supplement: S4 Data — Genes with read coverage meeting the duplication criteria. Separate spreadsheets are provided for all samples using the mutant pair, ale number, flask number, isolate number, and replicate number to identify each sample. (ZIP) [file pcbi.1006213.s004.zip › S4_Data/hisD_gltB_6_10_1_2_genes.csv]

	Multiplicity	Group Number	Start Position	Product	Gene	iJO1366 Reactions
yagL	1.3298222300253708	1.0	288930.0	CP4-6 prophage; DNA-binding protein	b0278
ykgO	1.358602599602112	2.0	308224.0	RpmJ-like protein	b4506
ykgR	1.3878311661351919	2.0	308851.0	uncharacterized protein	b4671
ykgP	1.3347423222565438	2.0	309426.0	No_gene_product	b4630
rclB	1.3767757312456237	2.0	314041.0	reactive chlorine species (RCS) stress resistance periplasmic protein	b0303
rihA	5.759794544025913	3.0	678932.0	ribonucleoside hydrolase 1	b0651	['CYTDH', 'URIH']
gltL	5.487618779600186	3.0	679985.0	glutamate/aspartate ABC transporter ATPase	b0652	['ASPabcpp', 'GLUabcpp']
gltK	5.228264679718517	3.0	680710.0	glutamate/aspartate ABC transporter permease	b0653	['ASPabcpp', 'GLUabcpp']
gltJ	5.24885688501534	3.0	681984.0	glutamate/aspartate ABC transporter permease	b0654	['ASPabcpp', 'GLUabcpp']
gltI	5.649207027462023	3.0	682294.0	glutamate/aspartate periplasmic binding protein	b0655	['ASPabcpp', 'GLUabcpp']
lit	1.3917972612653775	4.0	1194150.0	T4 phage exclusion protein; cell death peptidase, e14 prophage	b1139
intE	1.4876312295414678	4.0	1196032.0	e14 prophage; putative integrase	b1140
ymfI	1.432861968130248	4.0	1196952.0	e14 prophage; uncharacterized protein	b1143
ymfJ	1.406838511752898	4.0	1197231.0	e14 prophage; uncharacterized protein	b1144
cohE	1.3446385425897855	4.0	1198080.0	e14 prophage; repressor protein phage e14	b1145
croE	1.4439569751001327	4.0	1198592.0	e14 prophage; putative DNA-binding transcriptional regulator	b1146
mcrA	1.365577894227723	5.0	1206272.0	putative 5-methylcytosine/5-hydroxymethylcytosine-specific restriction nuclease; 5-methylcytosine DNA binding protein	b1159
icdC	1.3675608802906172	5.0	1206868.0	No_gene_product	b4519
ymgC	1.3477125128218788	6.0	1212416.0	Blue light, low temperature and stress induced protein	b1167
ymgJ	1.298023830575534	7.0	1218719.0	uncharacterized protein	b4594
ldrA	1.342226858643029	8.0	1264640.0	toxic polypeptide, small	b4419
ldrC	1.5579270392257647	8.0	1265693.0	toxic polypeptide, small	b4423
ydcF	1.6092173710515654	9.0	1481491.0	DUF218 superfamily protein, SAM-binding	b1414
aldA	1.6893456227424923	9.0	1482752.0	aldehyde dehydrogenase A, NAD-linked	b1415	['GCALDD', 'LCADi']
gapC	1.5429510086336982	9.0	1484800.0	No_gene_product	b4493
cybB	1.5405882156430433	9.0	1485158.0	cytochrome b561	b1418
ydcA	1.675439278860893	9.0	1485933.0	putative periplasmic protein	b1419
hokB	1.6832722333205423	9.0	1486178.0	toxic polypeptide, small	b4428
mokB	1.8223509576736958	9.0	1486336.0	regulatory peptide	b1420
trg	1.6335650600393288	9.0	1486726.0	methyl-accepting chemotaxis protein III, ribose and galactose sensor receptor	b1421
ydcI	1.6918818802092817	9.0	1488896.0	putative DNA-binding transcriptional regulator	b1422
ydcJ	1.4356694020187954	9.0	1489544.0	putative metalloenzyme	b1423
opgD	1.4795382716610301	9.0	1491112.0	OPG biosynthetic periplasmic protein	b1424
ydcH	1.6327266642571447	9.0	1492992.0	DUF465 family protein	b1426
rimL	1.6769311677708811	9.0	1493194.0	ribosomal-protein-L7/L12-serine acetyltransferase	b1427
ydcK	1.392112323641025	9.0	1493725.0	uncharacterized protein	b1428
tehA	1.595777776843605	9.0	1495040.0	potassium-tellurite ethidium and proflavin transporter	b1429
tehB	1.5126701645352623	9.0	1495818.0	tellurite, selenium methyltransferase, SAM-dependent; tellurite, selenium resistance protein	b1430
ydcL	1.487711030795278	9.0	1497088.0	lipoprotein	b1431
insP	1.6043155720378353	9.0	1497474.0	No_gene_product	b4578
insQ	1.5395378677072873	9.0	1497973.0	IS609 transposase B	b1432
ydcO	1.53401492134587	9.0	1499161.0	BenE family inner membrane putative transporter	b1433
ydcN	1.4978062579244853	9.0	1500428.0	putative DNA-binding transcriptional regulator	b1434
ydcP	1.584942133800175	9.0	1501037.0	putative peptidase	b1435
yncJ	1.7657187756973842	9.0	1503232.0	uncharacterized protein	b1436
hicA	1.5093392190915595	9.0	1503542.0	mRNA interferase toxin of the HicAB toxin-antitoxin system	b4532
hicB	1.576464129894411	9.0	1503764.0	antitoxin for the HicAB toxin-antitoxin system	b1438
ydcS	1.5513171138029997	9.0	1505910.0	putative ABC transporter periplasmic binding protein	b1440	['SPMDabcpp', 'PTRCabcpp']
ydcT	1.466393398182926	9.0	1507328.0	putative ABC transporter ATPase	b1441	['SPMDabcpp', 'PTRCabcpp']
ydcV	1.6636570992812438	9.0	1509376.0	putative ABC transporter permease	b1443	['SPMDabcpp', 'PTRCabcpp']
patD	1.6016277590330188	9.0	1509834.0	gamma-aminobutyraldehyde dehydrogenase	b1444	['ABUTD']
yncL	1.8120764266967124	9.0	1511424.0	stress-induced small inner membrane enterobacterial protein	b4598
ydcX	1.5558157404079298	9.0	1511645.0	DUF2566 family protein	b1445
ydcY	1.5250702443410769	9.0	1511936.0	DUF2526 family protein	b1446
ydcZ	1.6419326440125217	9.0	1512138.0	DUF606 family inner membrane protein	b1447
mnaT	1.4961285394071349	9.0	1512584.0	methionine N-acyltransferase; L-amino acid N-acyltransferase	b1448
curA	1.7127041992380334	9.0	1513472.0	curcumin/dihydrocurcumin reductase, NADPH-dependent	b1449
mcbR	1.901156527486932	9.0	1514518.0	colanic acid and biofilm gene transcriptional regulator, MqsR-controlled	b1450
yncD	1.6984772665131154	9.0	1515520.0	putative iron outer membrane transporter	b1451
yncE	1.6176007122186722	9.0	1517568.0	ATP-binding protein, periplasmic, function unknown	b1452
ansP	1.532069629240766	9.0	1518737.0	L-asparagine transporter	b1453	['ASNt2rpp']
yncG	1.907085304167086	9.0	1520503.0	glutathione S-transferase homolog	b1454
yncH	2.166193495857553	9.0	1521196.0	IPR020099 family protein	b1455
ydcD	1.686112638123115	9.0	1524178.0	putative immunity protein for RhsE	b1457
yncI	1.4639369713744292	9.0	1525760.0	No_gene_product	b1459
ydcC	2.2111176808686337	9.0	1526072.0	H repeat-associated putative transposase	b1460
pptA	1.7589620064187423	9.0	1527308.0	4-oxalocrotonate tautomerase	b1461
yddH	1.6102192189587685	9.0	1527808.0	flavin reductase like-protein	b1462
yddE	1.4984519047727929	9.0	1529856.0	PhzC-PhzF family protein	b1464
narV	1.4945827847188768	9.0	1530193.0	nitrate reductase 2 (NRZ), gamma subunit	b1465	['NO3R1pp', 'NO3R2pp']
narW	1.6117561977103672	9.0	1530870.0	nitrate reductase 2 (NRZ), delta subunit (assembly subunit)	b1466	['NO3R1pp', 'NO3R2pp']
narZ	1.4967122111923585	9.0	1533106.0	nitrate reductase 2 (NRZ), alpha subunit	b1468	['NO3R1pp', 'NO3R2pp']
narU	1.557947470375608	9.0	1536928.0	nitrate/nitrite transporter	b1469	['NO3t7pp']
yddK	2.0449147972133153	9.0	1538640.0	No_gene_product	b1471
yddL	1.811861397173512	9.0	1540096.0	No_gene_product	b1472
yddG	1.6130576081247425	9.0	1540544.0	aromatic amino acid exporter	b1473	['TYRt2rpp', 'PHEt2rpp', 'TRPt2rpp']
fdnG	1.5162595185247127	9.0	1541657.0	formate dehydrogenase-N, alpha subunit, nitrate-inducible	b1474	['FDH5pp', 'FDH4pp']
fdnH	1.4523172003504552	9.0	1544717.0	formate dehydrogenase-N, Fe-S (beta) subunit, nitrate-inducible	b1475	['FDH5pp', 'FDH4pp']
fdnI	1.452669547324644	9.0	1546240.0	formate dehydrogenase-N, cytochrome B556 (gamma) subunit, nitrate-inducible	b1476	['FDH5pp', 'FDH4pp']
yddM	1.5507959392797523	9.0	1546752.0	putative DNA-binding transcriptional regulator	b1477
adhP	1.3909355699732762	9.0	1547084.0	ethanol-active dehydrogenase/acetaldehyde-active reductase	b1478	['ALCD2x']
wbbK	1.6745396053436026	10.0	2097152.0	lipopolysaccharide biosynthesis protein	b2032	['O16GLCT1']
wbbJ	1.635561163299485	10.0	2097974.0	putative lipopolysaccharide biosynthesis O-acetyl transferase	b2033	['O16AT']
wbbI	1.8971038550499586	10.0	2099200.0	d-Galf:alpha-d-Glc beta-1,6-galactofuranosyltransferase	b2034	['O16GALFT']
wbbH	1.777558151336821	10.0	2099540.0	O-antigen polymerase	b2035	['O16AP2pp', 'O16AP1pp', 'O16AP3pp']
glf	1.82687770755341	10.0	2101248.0	UDP-galactopyranose mutase, FAD/NAD(P)-binding	b2036	['UDPGALM']
wzxB	1.761420868532892	10.0	2101817.0	putative polisoprenol-linked O-antigen transporter	b2037	['O16AUNDtpp']
rfbC	1.9674874427365867	10.0	2103296.0	dTDP-4-deoxyrhamnose-3,5-epimerase	b2038	['TDPDRE']
rfbA	1.756282103738233	10.0	2103618.0	glucose-1-phosphate thymidylyltransferase	b2039	['G1PTT']
rfbD	1.7191481110664284	10.0	2105344.0	dTDP-L-rhamnose synthase, NAD(P)-dependent dTDP-4-dehydrorhamnose reductase subunit	b2040	['TDPDRR']
rfbB	1.7582974741648494	10.0	2105456.0	dTDP-glucose 4,6 dehydratase, NAD(P)-binding	b2041	['TDPGDH']
wcaN	1.4935166316186173	10.0	2107392.0	putative regulatory subunit for GalU	b2042
wcaM	1.6220438969459399	10.0	2107982.0	colanic acid biosynthesis protein	b2043
wcaL	1.345267259992494	10.0	2109440.0	putative glycosyl transferase	b2044
wcaK	1.3626588834233093	10.0	2111488.0	colanic acid biosynthesis protein	b2045	['GALKr']
wzxC	1.3994337156957828	10.0	2113536.0	putative colanic acid exporter	b2046
wcaD	1.5516771236129399	11.0	2123776.0	putative colanic acid polymerase	b2056
wcaA	1.500689641220943	11.0	2126038.0	putative glycosyl transferase	b2059
wzc	1.4825247181244157	11.0	2126970.0	colanic acid production tyrosine-protein kinase; autokinase; Ugd phosphorylase	b2060
wzb	1.633323067179113	11.0	2129135.0	colanic acid production protein-tyrosine-phosphatase; Wzc-P dephosphorylase	b2061
wza	1.592325268150553	11.0	2129920.0	colanic acid export protein; outer membrane auxillary lipoprotein	b2062
yegH	1.5030097259985393	11.0	2131382.0	inner membrane protein	b2063
asmA	1.442244728785082	11.0	2133239.0	suppressor of OmpF assembly mutants; putative outer membrane protein assembly factor; inner membrane-anchored periplasmic protein	b2064
udk	1.6354411493852279	11.0	2136064.0	uridine/cytidine kinase	b2066	['URIK2', 'CYTDK2']
yegE	1.4555968321150516	11.0	2138112.0	putative diguanylate cyclase	b2067
yegJ	1.619332908190282	11.0	2144665.0	uncharacterized protein	b2071
yegK	1.4613557294612531	11.0	2145191.0	ser/thr phosphatase-related protein	b2072
yegL	1.590004703758954	11.0	2146304.0	VMA domain protein	b2073
ibsA	1.4278624291317317	11.0	2146829.0	toxic membrane protein	b4667
ibsB	1.664324538573703	11.0	2147200.0	toxic membrane protein	b4668
mdtA	1.4564080191096105	11.0	2148352.0	multidrug efflux system, subunit A	b2074
baeS	1.4826818603830014	11.0	2156356.0	sensory histidine kinase in two-component regulatory system with BaeR	b2078
yegP	1.4481903625291699	11.0	2158669.0	UPF0339 family protein	b2080
ogrK	1.73820667983943	11.0	2160782.0	orphan Ogr protein, positive regulator of P2 growth	b2082
yegZ	1.5465582158609255	11.0	2161152.0	No_gene_product	b2083
yegR	1.65394132374558	11.0	2161664.0	uncharacterized protein	b2085
yegS	1.5642306820934937	11.0	2162688.0	phosphatidylglycerol kinase, metal-dependent	b2086
gatD	1.4892933252958211	11.0	2165313.0	galactitol-1-phosphate dehydrogenase, Zn-dependent and NAD(P)-binding	b2091	['GLTPD']
gatC	1.4006018268019291	11.0	2166784.0	No_gene_product	b2092	['GALTptspp']
gatB	1.7094681106732408	11.0	2167808.0	galactitol-specific enzyme IIB component of PTS	b2093	['GALTptspp']
gatA	1.9565123345400044	11.0	2168075.0	galactitol-specific enzyme IIA component of PTS	b2094	['GALTptspp']
gatZ	1.4894494079048244	11.0	2168832.0	D-tagatose 1,6-bisphosphate aldolase 2, subunit	b2095	['TGBPA']
fbaB	1.398446175403623	11.0	2170990.0	fructose-bisphosphate aldolase class I	b2097	['FBA']
yegT	1.44050971438481	11.0	2172928.0	nucleoside transporter, low affinity	b2098
yegU	1.426831909009861	11.0	2173573.0	ADP-ribosylglycohydrolase family protein	b2099
yegV	1.4437484738315556	11.0	2174976.0	putative kinase	b2100
yegW	1.4978390870479863	11.0	2175513.0	putative DNA-binding transcriptional regulator	b2101
yegX	1.415111986787612	11.0	2177024.0	putative family 25 glycosyl hydrolase	b2102
thiD	1.4070507927020075	11.0	2177194.0	hydroxy-methylpyrimidine kinase and hydroxy-phosphomethylpyrimidine kinase	b2103	['HMPK1', 'PMPK']
thiM	1.5351410211572978	11.0	2177991.0	hydoxyethylthiazole kinase	b2104	['HETZK']
rcnR	1.4134259099093378	11.0	2179072.0	transcriptional repressor of rcnA	b2105
rcnA	1.4860342871646917	11.0	2179395.0	membrane protein conferring nickel and cobalt resistance	b2106
rcnB	1.3830164780354526	11.0	2180608.0	periplasmic modulator of Ni and Co efflux	b2107
yehA	1.6053028890508954	11.0	2181120.0	putative fimbrial-like adhesin protein	b2108
yehB	1.6109084412539652	11.0	2181908.0	putative outer membrane protein	b2109
yehC	1.6513070258365945	11.0	2184404.0	putative periplasmic pilin chaperone	b2110
yehD	1.7682734100943496	11.0	2185216.0	putative fimbrial-like adhesin protein	b2111
yehE	1.7036078779280779	11.0	2186240.0	DUF2574 family protein	b2112
mrp	1.4793995306956989	11.0	2187264.0	antiporter inner membrane protein	b2113
metG	1.3924715007714772	11.0	2187778.0	methionyl-tRNA synthetase	b2114	['METTRS']
yehH	1.4812550138344365	11.0	2189952.0	No_gene_product	b4499
yehI	1.4577262546528607	11.0	2195456.0	DUF4132 domain-containing protein	b2118
yehK	1.54262649720507	11.0	2197504.0	uncharacterized protein	b4541
yehL	1.5086804736515573	11.0	2198074.0	putative hexameric AAA+ MoxR family ATPase	b2119
yehM	1.4383210839244256	11.0	2199173.0	uncharacterized protein	b2120
yehQ	1.4675245808532627	11.0	2203648.0	No_gene_product	b2122
yehS	1.4647285380558	11.0	2205204.0	DUF1456 family protein	b2124
yehT	1.6199031585816335	11.0	2205721.0	putative response regulator in two-component system withYehU	b2125
yehU	1.4206768746702936	11.0	2206437.0	inner membrane putative sensory kinase in two-component system with YehT	b2126
yohO	1.5346418149122552	11.0	2209135.0	putative membrane protein	b4542
yehW	1.4179362161208027	11.0	2209792.0	putative ABC transporter permease	b2128	['CHLabcpp', 'GLYBabcpp']
yehY	1.435857891771543	11.0	2211840.0	putative ABC transporter permease	b2130	['CHLabcpp', 'GLYBabcpp']
bglX	1.459113299825877	11.0	2213170.0	beta-D-glucoside glucohydrolase, periplasmic	b2132	['LACZpp']
dld	1.46708689543552	11.0	2215663.0	D-lactate dehydrogenase, FAD-binding, NADH independent	b2133	['LDH_D', 'LDH_D2']
pbpG	1.4772573610283597	11.0	2217984.0	D-alanyl-D-alanine endopeptidase	b2134	['MDDEP4pp', 'MDDEP3pp', 'MDDEP1pp', 'MDDEP2pp']
yohC	1.375779984348429	11.0	2218522.0	Yip1 family inner membrane protein	b2135
yohD	1.3779496847294748	11.0	2219279.0	DedA family inner membrane protein	b2136
yohP	1.3857084509835627	11.0	2222464.0	uncharacterized protein	b4679
dusC	1.4049611689035904	11.0	2222916.0	tRNA-dihydrouridine synthase C	b2140
yohK	1.4938263582241733	11.0	2224497.0	LrgB family inner membrane protein	b2142
cdd	1.6743034753116521	11.0	2226176.0	cytidine/deoxycytidine deaminase	b2143	['CYTD', 'DCYTD']
sanA	1.5061382055070571	11.0	2226356.0	DUF218 superfamily vancomycin high temperature exclusion protein	b2144
yeiS	1.4688402658477386	11.0	2227200.0	DUF2542 family protein	b2145
preA	1.4485757019178251	11.0	2228743.0	dihydropyrimidine dehydrogenase, NADH-dependent, subunit C	b2147	['DURADx']
mglA	1.5368469482904232	11.0	2231247.0	methyl-galactoside ABC transporter ATPase	b2149	['GLCabcpp', 'GALabcpp']
mglB	1.6322357865554005	11.0	2232828.0	methyl-galactoside transporter subunit	b2150	['GLCabcpp', 'GALabcpp']
galS	1.482380374541157	11.0	2234368.0	galactose- and fucose-inducible galactose regulon transcriptional isorepressor; mgl operon transcriptional repressor; autorepressor	b2151
yeiG	1.4883094496559526	11.0	2237388.0	S-formylglutathione hydrolase	b2154	['SFGTHi']
lysP	1.4812050254494933	11.0	2240541.0	lysine transporter	b2156	['LYSt2pp']
yeiE	1.5836668011240715	11.0	2242560.0	putative DNA-binding transcriptional regulator	b2157
yeiH	1.4499043887899308	11.0	2243195.0	UPF0324 family inner membrane protein	b2158
yeiI	1.52502068050084	11.0	2245178.0	putative kinase	b2160
nupX	1.4618807239200178	11.0	2246656.0	nucleoside permease	b2161
rihB	1.5265474715537288	11.0	2247723.0	ribonucleoside hydrolase 2	b2162	['CYTDH', 'URIH']
yeiL	1.4858165551970848	11.0	2248833.0	putative transcriptional regulator	b2163
psuG	1.4052874652688847	11.0	2250907.0	pseudouridine 5'-phosphate glycosidase	b2165
psuK	1.5101601506438285	11.0	2251833.0	pseudouridine kinase	b2166
fruK	1.4935236929562032	11.0	2254905.0	fructose-1-phosphate kinase	b2168	['FRUK']
fruB	1.5237384468629336	11.0	2256896.0	fused fructose-specific PTS enzymes: IIA component/HPr component	b2169	['FRUptspp']
yeiP	1.4406556962352801	11.0	2258944.0	elongation factor P-like protein	b2171
yeiQ	1.4350412321555992	11.0	2260992.0	putative NAD-dependent D-mannonate oxidoreductase	b2172
lpxT	1.6016593390759766	11.0	2263040.0	lipid A 1-diphosphate synthase; undecaprenyl pyrophosphate:lipid A 1-phosphate phosphotransferase	b2174	['COLIPAKpp']
mepS	1.7297397200713456	11.0	2263457.0	murein DD-endopeptidase, space-maker hydrolase, mutational suppressor of prc thermosensitivity, outer membrane lipoprotein, weak murein LD-carboxypeptidase	b2175
rtn	1.4876417385141745	11.0	2264204.0	resistance protein for phages lambda and N4, putative membrane-anchored cyclic-di-GMP phosphodiesterase	b2176
yejE	1.3406839936861659	11.0	2269184.0	microcin C ABC transporter permease	b2179
yejF	1.4899028809806494	11.0	2269778.0	microcin C ABC transporter ATPase	b2180
yejG	1.6581176827694415	11.0	2271371.0	uncharacterized protein	b2181
bcr	1.433222733434219	11.0	2272048.0	bicyclomycin/cysteine/sulfonamide efflux transporter	b2182
rsuA	1.4775829786095382	11.0	2273280.0	16S rRNA pseudouridine(516) synthase	b2183
yejH	1.3992385401241838	11.0	2274110.0	putative ATP-dependent DNA or RNA helicase	b2184
rplY	1.5975152032501292	11.0	2275995.0	50S ribosomal subunit protein L25	b2185
yejK	1.591388411473479	11.0	2277376.0	spermidine nucleoid-associated protein	b2186
yejL	1.7177995814403018	11.0	2277607.0	UPF0352 family protein	b2187
yejM	1.586351949786316	11.0	2277854.0	essential inner membrane DUF3413 domain-containing protein; lipid A production and membrane permeability factor	b2188
narP	1.8773712102767275	11.0	2283978.0	response regulator in two-component regulatory system with NarQ	b2193
ccmH	1.6566413572718768	11.0	2285568.0	heme lyase, CcmH subunit	b2194
dsbE	1.5819332202252487	11.0	2285885.0	periplasmic thioredoxin of cytochrome c-type biogenesis	b2195
ccmF	1.549720614684719	11.0	2286439.0	heme lyase, CcmF subunit	b2196
ccmE	1.6906398238259888	11.0	2288379.0	periplasmic heme chaperone	b2197	['PHEMEabcpp']
ccmD	1.5744256898713704	11.0	2288855.0	cytochrome c biogenesis protein; heme export ABC transporter holo-CcmE release factor	b2198	['PHEMEabcpp']
ccmC	1.660623904515259	11.0	2289664.0	heme export ABC transporter permease; CcmE-interacting protein	b2199	['PHEMEabcpp']
ccmB	1.6508313400869936	11.0	2289840.0	heme export ABC transporter permease	b2200	['PHEMEabcpp']
ccmA	1.4002020295149469	11.0	2290499.0	heme export ABC transporter ATPase	b2201	['PHEMEabcpp']
napC	1.6349615989532487	11.0	2291712.0	quinol dehydrogenase, electron source for NapAB	b2202	['NO3R2bpp', 'NO3R1bpp']
napB	1.515394082171677	11.0	2291747.0	nitrate reductase, small, cytochrome C550 subunit, periplasmic	b2203	['NO3R2bpp', 'NO3R1bpp']
napH	1.7566050971239595	11.0	2292193.0	ferredoxin-type protein	b2204	['NO3R1bpp']
napG	1.6774717176210159	11.0	2293043.0	ferredoxin-type protein	b2205	['NO3R1bpp']
napA	1.66048818503956	11.0	2293760.0	nitrate reductase, periplasmic, large subunit	b2206	['NO3R2bpp', 'NO3R1bpp']
napD	1.4949085658756676	11.0	2296320.0	assembly protein for periplasmic nitrate reductase	b2207
napF	1.6506351185928079	11.0	2296481.0	ferredoxin-type protein, role in electron transfer to periplasmic nitrate reductase NapA	b2208
eco	1.848680487461867	11.0	2297856.0	ecotin, a serine protease inhibitor	b2209
mqo	1.5401921644137995	11.0	2298586.0	malate dehydrogenase, FAD/NAD(P)-binding domain	b2210	['MDH3', 'MDH2']
yojI	1.6440098304916568	11.0	2301952.0	microcin J25 efflux ABC transporter permease/ATPase	b2211
alkB	1.4962691947018971	11.0	2302169.0	oxidative demethylase of N1-methyladenine or N3-methylcytosine DNA lesions	b2212
ada	1.6419913255888852	11.0	2302819.0	fused DNA-binding transcriptional dual regulator/O6-methylguanine-DNA methyltransferase	b2213
apbE	1.7531675969843332	11.0	2304000.0	putative thiamine-synthetic flavin transferase lipoprotein	b2214
ompC	1.8030614246496754	11.0	2306048.0	outer membrane porin protein C	b2215	['LCTStex', 'MALDtex', 'TSULtex', 'GAMtex', 'TTRCYCtex', 'MAN6Ptex', 'ASNtex', 'UACGAMtex', 'PROGLYtex', 'HPPPNtex', 'ILEtex', 'XTSNtex', 'NOtex', 'PPPNtex', 'QUIN2tex', 'Zn2tex', 'OROTtex', 'HYXNtex', 'TUNGStex', 'GBBTNtex', 'Htex', 'NMNtex', '34dhpactex', 'UDPACGALtex', 'CMPtex', 'TREtex', 'AKGtex', 'MANGLYCtex', 'NO3tex', '3GMPtex', 'ORNtex', 'PROtex', 'TRPtex', 'FE2tex', 'TYMtex', 'PACALDtex'…
rcsD	1.7626377195530356	11.0	2306966.0	phosphotransfer intermediate protein in two-component regulatory system with RcsBC	b2216
rcsB	2.175999613304012	11.0	2310144.0	response regulator in two-component regulatory system with RcsC and YojN	b2217
rcsC	1.7815284391563855	11.0	2310505.0	hybrid sensory kinase in two-component regulatory system with RcsB and YojN	b2218
atoS	1.924232519376347	11.0	2313521.0	sensory histidine kinase in two-component regulatory system with AtoC	b2219
atoC	1.7845516188776638	11.0	2315344.0	fused response regulator of ato operon, in two-component system with AtoS: response regulator/sigma54 interaction protein	b2220
atoD	1.9363782565695762	11.0	2316925.0	acetyl-CoA:acetoacetyl-CoA transferase, alpha subunit	b2221	['HXCT', 'BUTCT', 'ACACCT']
atoA	1.6740183111431506	11.0	2317587.0	acetyl-CoA:acetoacetyl-CoA transferase, beta subunit	b2222	['HXCT', 'BUTCT', 'ACACCT']
atoE	1.6762052016848674	11.0	2318336.0	short chain fatty acid transporter	b2223	['ACACt2pp', 'BUTt2rpp', 'HEXt2rpp']
atoB	1.6406387982076513	11.0	2320384.0	acetyl-CoA acetyltransferase	b2224	['ACACT1r']
yfaP	1.7011137497877857	11.0	2320845.0	DUF2135 family protein, putative host defense protein	b2225
yfaQ	1.5592874860164194	11.0	2321626.0	tandem DUF2300 domain protein, putative host defense protein	b2226
yfaS	1.647151421886612	11.0	2326528.0	No_gene_product	b4500
yfaT	1.6345076000947496	11.0	2327814.0	DUF1175 family protein, putative host defense protein	b2229
yfaA	1.6453350725992044	11.0	2328434.0	DUF2138 family protein, putative host defense protein	b2230
gyrA	1.70728597529298	11.0	2330271.0	DNA gyrase (type II topoisomerase), subunit A	b2231
ubiG	1.6567533718250242	11.0	2333045.0	bifunctional 3-demethylubiquinone-9 3-methyltransferase/ 2-octaprenyl-6-hydroxy phenol methylase	b2232	['DMQMT', 'OHPHM']
yfaL	1.807105712602006	11.0	2334720.0	adhesin	b2233
nrdA	1.7900270635354933	11.0	2338343.0	ribonucleoside-diphosphate reductase 1, alpha subunit	b2234	['RNDR4', 'RNDR3', 'RNDR2', 'RNDR1']
nrdB	1.9800470054177641	11.0	2340864.0	ribonucleoside-diphosphate reductase 1, beta subunit, ferritin-like protein	b2235	['RNDR4', 'RNDR3', 'RNDR2', 'RNDR1']
yfaE	1.8490767276235045	11.0	2341992.0	ferredoxin involved with ribonucleotide reductase diferric-tyrosyl radical (Y*) cofactor maintenance	b2236
inaA	1.8249852040631787	11.0	2342912.0	acid-inducible Kdo/WaaP family putative kinase	b2237
yfaH	2.0406449855226474	11.0	2343129.0	No_gene_product	b2238
glpQ	1.9118195360592787	11.0	2343413.0	periplasmic glycerophosphodiester phosphodiesterase	b2239	['GPDDA3pp', 'GPDDA2pp', 'GPDDA4pp', 'GPDDA1pp', 'GPDDA5pp']
glpT	1.6453340601403048	11.0	2344960.0	sn-glycerol-3-phosphate transporter	b2240	['GLYC3Pt6pp']
glpA	1.7348893454017764	11.0	2346125.0	anaerobic sn-glycerol-3-phosphate dehydrogenase, large FAD/NAD(P)-binding subunit	b2241	['G3PD5', 'G3PD7', 'G3PD6']
glpB	1.8869585449813204	11.0	2347743.0	anaerobic sn-glycerol-3-phosphate dehydrogenase membrane anchor subunit	b2242	['G3PD5', 'G3PD7', 'G3PD6']
glpC	1.7442363273078911	11.0	2349056.0	anaerobic sn-glycerol-3-phosphate dehydrogenase, C subunit, 4Fe-4S iron-sulfur cluster	b2243	['G3PD5', 'G3PD7', 'G3PD6']
yfaD	1.9107647167877626	11.0	2351104.0	transposase_31 family protein	b2244
ypaA	1.9773662259778884	11.0	2351294.0	No_gene_product	b4543
rhmA	1.9227438848385798	11.0	2351520.0	2-keto-3-deoxy-L-rhamnonate aldolase	b2245
rhmT	1.682985035994084	11.0	2353152.0	putative L-rhamnonate transporter	b2246
rhmD	1.6684744484449738	11.0	2353687.0	L-rhamnonate dehydratase	b2247
rhmR	1.7180738936984676	11.0	2355200.0	putative DNA-binding transcriptional regulator for the rhm operon	b2248
yfaY	1.8301744579676023	11.0	2355909.0	inactive PncC family protein	b2249
yfaZ	1.7261573862842103	11.0	2357248.0	outer membrane protein, putative porin	b2250
nudI	1.7569422087247006	11.0	2358032.0	nucleoside triphosphatase	b2251	['NTPP7', 'NTPP3', 'DUTPDP']
ais	1.8038663603915435	11.0	2358496.0	putative LPS core heptose(II)-phosphate phosphatase	b2252
arnB	1.7699451342908805	11.0	2359406.0	uridine 5'-(beta-1-threo-pentapyranosyl-4-ulose diphosphate) aminotransferase, PLP-dependent	b2253	['UDPKAAT']
arnC	1.6812632261852223	11.0	2361344.0	undecaprenyl phosphate-L-Ara4FN transferase	b2254	['UPLA4FNT']
arnA	1.7791399727605066	11.0	2361517.0	fused UDP-L-Ara4N formyltransferase/UDP-GlcA C-4'-decarboxylase	b2255	['UDPGDC', 'ULA4NFT']
arnD	1.8170287106893908	11.0	2363496.0	undecaprenyl phosphate-alpha-L-ara4FN deformylase	b2256	['UPLA4FNF']
arnT	1.807114822593183	11.0	2364386.0	4-amino-4-deoxy-L-arabinose transferase	b2257	['LA4NTpp']
arnE	1.566506783069598	11.0	2366035.0	undecaprenyl phosphate-alpha-L-ara4N exporter; flippase ArnEF subunit	b4544	['ULA4Ntppi']
arnF	1.677464465163277	11.0	2366370.0	undecaprenyl phosphate-alpha-L-ara4N exporter; flippase ArnEF subunit	b2258	['ULA4Ntppi']
pmrD	1.7754749939288845	11.0	2366976.0	inactive two-component system connector protein	b2259
menE	1.647823349479419	11.0	2367488.0	O-succinylbenzoate-CoA ligase	b2260	['SUCBZL']
menC	1.795029651869024	11.0	2368478.0	O-succinylbenzoyl-CoA synthase	b2261	['SUCBZS']
menB	1.6141606524007206	11.0	2369536.0	dihydroxynaphthoic acid synthetase	b2262	['DHNCOAS']
menH	1.656981689894971	11.0	2370312.0	2-succinyl-6-hydroxy-2, 4-cyclohexadiene-1-carboxylate synthase	b2263	['SHCHCS3']
menD	1.676811613761077	11.0	2371067.0	2-succinyl-5-enolpyruvyl-6-hydroxy-3- cyclohexene-1-carboxylate synthase; SEPHCHC synthase	b2264	['SEPHCHCS']
menF	1.662866476477944	11.0	2373632.0	isochorismate synthase 2	b2265	['ICHORS']
elaB	1.918719604921673	11.0	2374200.0	putative membrane-anchored DUF883 family ribosome-binding protein	b2266
elaA	1.9859779893568086	11.0	2374560.0	GNAT family putative N-acetyltransferase	b2267
rbn	1.8270462638218468	11.0	2375680.0	RNase BN, tRNA processing enzyme	b2268
elaD	1.9227014407593968	11.0	2376191.0	protease, capable of cleaving an AMC-ubiquitin model substrate	b2269
yfbK	2.009065266313235	11.0	2377473.0	Von Willebrand factor domain putative lipoprotein	b2270
yfbL	1.9596549096861737	11.0	2379776.0	putative M28A family peptidase	b2271
yfbM	2.193860177476677	11.0	2380412.0	DUF1877 family protein	b2272
yfbN	2.0989896897094695	11.0	2381824.0	uncharacterized protein	b2273
yfbO	2.5123624622152403	11.0	2382113.0	uncharacterized protein	b2274
yfbP	2.0273704877985734	11.0	2382594.0	TPR-like repeats-containing protein	b2275
nuoN	1.8704487841332602	11.0	2383872.0	NADH:ubiquinone oxidoreductase, membrane subunit N	b2276	['NADH18pp', 'NADH17pp', 'NADH16pp']
nuoM	1.688643488844961	11.0	2384990.0	NADH:ubiquinone oxidoreductase, membrane subunit M	b2277	['NADH18pp', 'NADH17pp', 'NADH16pp']
nuoL	1.4950483329991122	11.0	2386683.0	NADH:ubiquinone oxidoreductase, membrane subunit L	b2278	['NADH18pp', 'NADH17pp', 'NADH16pp']
nuoK	1.8565355454516437	11.0	2388521.0	NADH:ubiquinone oxidoreductase, membrane subunit K	b2279	['NADH18pp', 'NADH17pp', 'NADH16pp']
nuoJ	1.7727225573774015	11.0	2388820.0	NADH:ubiquinone oxidoreductase, membrane subunit J	b2280	['NADH18pp', 'NADH17pp', 'NADH16pp']
nuoI	1.764138307118391	11.0	2389386.0	NADH:ubiquinone oxidoreductase, chain I	b2281	['NADH18pp', 'NADH17pp', 'NADH16pp']
nuoH	1.6132275337453028	11.0	2390016.0	NADH:ubiquinone oxidoreductase, membrane subunit H	b2282	['NADH18pp', 'NADH17pp', 'NADH16pp']
nuoG	1.7002083641163195	11.0	2392064.0	NADH:ubiquinone oxidoreductase, chain G	b2283	['NADH18pp', 'NADH17pp', 'NADH16pp']
nuoF	1.6128252931931284	11.0	2394112.0	NADH:ubiquinone oxidoreductase, chain F	b2284	['NADH18pp', 'NADH17pp', 'NADH16pp']
nuoE	1.7054434917061367	11.0	2395030.0	NADH:ubiquinone oxidoreductase, chain E	b2285	['NADH18pp', 'NADH17pp', 'NADH16pp']
nuoC	1.682879827979006	11.0	2395533.0	NADH:ubiquinone oxidoreductase, fused CD subunit	b2286	['NADH18pp', 'NADH17pp', 'NADH16pp']
nuoB	2.0124089542512933	11.0	2397429.0	NADH:ubiquinone oxidoreductase, chain B	b2287	['NADH18pp', 'NADH17pp', 'NADH16pp']
nuoA	2.347894007321256	11.0	2398208.0	NADH:ubiquinone oxidoreductase, membrane subunit A	b2288	['NADH18pp', 'NADH17pp', 'NADH16pp']
lrhA	1.9932898606160838	11.0	2399181.0	transcriptional repressor of flagellar, motility and chemotaxis genes	b2289
alaA	1.7799278311727122	11.0	2401039.0	glutamate-pyruvate aminotransferase; glutamic-pyruvic transaminase (GPT); alanine transaminase	b2290	['ALATA_L']
yfbR	1.9202700779985988	11.0	2402340.0	5'-nucleotidase	b2291	['NTD5', 'NTD6', 'NTD12', 'NTD1', 'NTD8', 'NTD3']
yfbS	1.8029647922174104	11.0	2402998.0	putative transporter	b2292
yfbT	2.0124090322851194	11.0	2404917.0	sugar phosphatas	b2293
yfbU	1.8832681177327462	11.0	2405578.0	UPF0304 family protein	b2294
yfbV	1.7127032030455571	11.0	2406400.0	UPF0208 family inner membrane protein	b2295
ackA	1.852525411391084	11.0	2406948.0	acetate kinase A and propionate kinase 2	b2296	['ACKr']
pta	1.7797913490570283	11.0	2408448.0	phosphate acetyltransferase	b2297	['PTAr', 'PTA2']
yfcC	1.9928131718986506	11.0	2410559.0	putative inner membrane transporter; C4-dicarboxylate anaerobic carrier family protein	b2298
yfcD	1.9299972874840956	11.0	2412544.0	putative NUDIX hydrolase	b2299
yfcE	1.8051285770832108	11.0	2412712.0	phosphodiesterase activity on bis-pNPP	b2300
yfcF	1.921176055019335	11.0	2413319.0	glutathione S-transferase	b2301
yfcG	2.030249796096973	11.0	2414592.0	GSH-dependent disulfide bond oxidoreductase	b2302
folX	1.9148969849968465	11.0	2414803.0	D-erythro-7,8-dihydroneopterin triphosphate 2'-epimerase and dihydroneopterin aldolase	b2303	['DHPTPE']
yfcH	1.72679305429538	11.0	2415186.0	putative NAD-dependent nucleotide-sugar epimerase	b2304
yfcI	2.0936667517083882	11.0	2416640.0	transposase_31 family protein	b2305
hisP	1.8531625063444719	11.0	2417214.0	histidine ABC transporter ATPase	b2306	['ORNabcpp', 'HISabcpp', 'ARGabcpp', 'LYSabcpp']
hisM	1.819713139522541	11.0	2418688.0	histidine ABC transporter permease	b2307	['ORNabcpp', 'HISabcpp', 'ARGabcpp', 'LYSabcpp']
hisQ	1.6943813770662468	11.0	2418708.0	histidine ABC transporter permease	b2308	['ORNabcpp', 'HISabcpp', 'ARGabcpp', 'LYSabcpp']
hisJ	1.9792297284560214	11.0	2419484.0	histidine ABC transporter periplasmic binding protein	b2309	['HISabcpp']
argT	2.1695835695805017	11.0	2420736.0	lysine/arginine/ornithine transporter subunit	b2310	['ORNabcpp', 'ARGabcpp', 'LYSabcpp']
ubiX	1.7647551991913044	11.0	2421535.0	3-octaprenyl-4-hydroxybenzoate carboxy-lyase	b2311	['OPHBDC']
purF	1.6232495056471852	11.0	2422199.0	amidophosphoribosyltransferase	b2312	['GLUPRT']
cvpA	1.8630985514211087	11.0	2423753.0	colicin V production protein	b2313
dedD	1.7700589887232898	11.0	2424832.0	membrane-anchored periplasmic protein involved in septation	b2314
folC	1.5838376018048652	11.0	2425152.0	bifunctional folylpolyglutamate synthase/ dihydrofolate synthase	b2315	['DHFS']
accD	1.7324493182992848	11.0	2426880.0	acetyl-CoA carboxylase, beta (carboxyltransferase) subunit	b2316	['ACCOAC']
dedA	1.7871882169229028	11.0	2427560.0	DedA family inner membrane protein	b2317
truA	1.4324325533330367	11.0	2428928.0	tRNA pseudouridine(38-40) synthase	b2318
usg	1.5547352855021068	11.0	2429114.0	putative semialdehyde dehydrogenase	b2319
pdxB	1.6989206413222597	11.0	2430976.0	erythronate-4-phosphate dehydrogenase	b2320	['PERD']
flk	1.8488044782754987	11.0	2431428.0	putative flagella assembly protein	b2321
yfcJ	1.860316751411339	11.0	2433024.0	putative arabinose efflux transporter	b2322
fabB	1.833224092295182	11.0	2435072.0	3-oxoacyl-[acyl-carrier-protein] synthase I	b2323	['3OAS141', '3OAS161', '3OAS60', '3OAS120', '3OAS160', 'MACPD', '3OAS180', 'OPMEACPS', '3OAS100', 'KAS14', '3OAS140', '3OAS80', '3OAS121']
mnmC	1.8939065537434319	11.0	2435242.0	fused 5-methylaminomethyl-2-thiouridine-forming enzyme methyltransferase and FAD-dependent demodification enzyme	b2324
yfcL	1.6589112745658205	11.0	2437632.0	uncharacterized protein	b2325
epmC	1.7062084519300555	11.0	2437681.0	Elongation Factor P Lys34 hydroxylase	b2326
yfcA	1.898424933926859	11.0	2438229.0	TauE/TSUP family inner membrane protein	b2327
mepA	1.7280025444157732	11.0	2439168.0	murein DD-endopeptidase	b2328	['MDDEP4pp', 'MDDEP3pp', 'MDDEP1pp', 'MDDEP2pp']
aroC	1.5368006832576204	11.0	2439866.0	chorismate synthase	b2329	['CHORS']
prmB	1.7049701690313306	11.0	2441216.0	N5-glutamine methyltransferase	b2330
smrB	1.8820965018178328	11.0	2442084.0	putative DNA endonuclease	b2331
yfcO	1.7814289232884117	11.0	2443264.0	DUF2544 family putative outer membrane protein	b2332
yfcP	1.9563538595329988	11.0	2443529.0	putative fimbrial-like adhesin protein	b2333
yfcQ	2.0882086105299686	11.0	2444065.0	putative fimbrial-like adhesin protein	b2334
yfcR	2.060961197838789	11.0	2444550.0	putative fimbrial-like adhesin protein	b2335
yfcS	2.048466916901913	11.0	2445312.0	putative periplasmic pilin chaperone	b2336
yfcU	1.787688304607147	11.0	2445834.0	No_gene_product	b4661
yfcV	1.777537580426499	11.0	2448561.0	putative fimbrial-like adhesin protein	b2339
sixA	1.7909063346760656	11.0	2449805.0	phosphohistidine phosphatase	b2340
fadJ	1.719888888257501	11.0	2450493.0	enoyl-CoA hydratase/epimerase and isomerase/3-hydroxyacyl-CoA dehydrogenase	b2341	['ECOAH4', 'HACD8', 'HACD4', 'ECOAH8', 'ECOAH5', 'ECOAH1', 'ECOAH2', 'ECOAH6', 'HACD5', 'ECOAH3', 'ECOAH7', 'HACD1', 'HACD6', 'HACD3', 'HACD7', 'HACD2']
fadI	1.7425953195490755	11.0	2453504.0	beta-ketoacyl-CoA thiolase, anaerobic, subunit	b2342	['ACACT8r', 'ACACT7r', 'ACACT2r', 'ACACT5r', 'ACACT3r', 'ACACT1r', 'ACACT6r', 'ACACT4r']
yfcZ	1.7779319224611958	11.0	2454128.0	UPF0381 family protein	b2343
fadL	1.921550067672122	11.0	2455552.0	long-chain fatty acid outer membrane transporter	b2344	['HDCAtexi', 'HDCEAtexi', 'TTDCAtexi', 'TTDCEAtexi', 'DDCAtexi', 'OCDCEAtexi', 'OCDCAtexi']
yfdF	2.3120008532337555	11.0	2456490.0	uncharacterized protein	b2345
mlaA	1.8656988975787563	11.0	2457730.0	ABC transporter maintaining OM lipid asymmetry, OM lipoprotein component	b2346
yfdC	1.8355284002103744	11.0	2459648.0	putative inner membrane protein	b2347
intS	1.9893354795540026	11.0	2460023.0	CPS-53 (KpLE1) prophage; putative prophage CPS-53 integrase	b2349
gtrA	2.1623196754591705	11.0	2461333.0	CPS-53 (KpLE1) prophage; bactoprenol-linked glucose translocase/flippase	b2350
gtrB	2.30637085831425	11.0	2461696.0	CPS-53 (KpLE1) prophage; bactoprenol glucosyl transferase	b2351
gtrS	2.277633764846322	11.0	2463744.0	serotype-specific glucosyl transferase, CPS-53 (KpLE1) prophage	b2352
tfaS	1.788649876032119	11.0	2464293.0	No_gene_product	b2353
yfdK	1.8908382842510494	11.0	2464555.0	CPS-53 (KpLE1) prophage; conserved protein	b2354
yfdL	1.8797238624742063	11.0	2465022.0	No_gene_product	b2355
yfdM	1.9472684639749593	11.0	2465792.0	No_gene_product	b2356
yfdN	1.790369144887159	11.0	2465865.0	CPS-53 (KpLE1) prophage; uncharacterized protein	b2357
oweS	1.853564464595421	11.0	2466356.0	No_gene_product	b2358
yfdP	1.768237185225304	11.0	2467082.0	CPS-53 (KpLE1) prophage; uncharacterized protein	b2359
yfdQ	2.0112310095283523	11.0	2467840.0	CPS-53 (KpLE1) prophage; uncharacterized protein	b2360
yfdR	2.131629413312962	11.0	2468462.0	CPS-53 (KpLE1) prophage; conserved protein	b2361
yfdS	2.019000082008869	11.0	2468989.0	CPS-53 (KpLE1) prophage; uncharacterized protein	b2362
yfdT	1.9987747931339817	11.0	2469376.0	CPS-53 (KpLE1) prophage; uncharacterized protein	b2363
ypdJ	2.0278690938912503	11.0	2469659.0	No_gene_product	b4545
torI	2.109019473263419	11.0	2469888.0	response regulator inhibitor for tor operon	b4501
dsdC	2.050307180822152	11.0	2470172.0	dsd operon activator; autorepressor	b2364
dsdX	2.0152869386838987	11.0	2471936.0	D-serine transporter	b2365
dsdA	1.8956995952803515	11.0	2473984.0	D-serine dehydratase	b2366	['SERD_D']
emrY	2.2339517396215496	11.0	2474116.0	putative multidrug efflux system	b2367
emrK	2.2587096251709684	11.0	2476032.0	multidrug resistance efflux pump membrane fusion protein	b2368
evgA	2.1058016947878313	11.0	2477233.0	response regulator in two-component regulatory system with EvgS	b2369
evgS	2.303928350298765	11.0	2477852.0	hybrid sensory histidine kinase in two-component regulatory system with EvgA	b2370
yfdE	2.088802832185874	11.0	2482176.0	acetyl-CoA:oxalate CoA-transferase	b2371
yfdV	2.0503590425364298	11.0	2482720.0	putative transporter	b2372
oxc	1.92343312255733	11.0	2483734.0	oxalyl CoA decarboxylase, ThDP-dependent	b2373	['OXCDC']
frc	1.9832047086050502	11.0	2486272.0	formyl-CoA transferase, NAD(P)-binding	b2374	['FORCT']
yfdX	2.185308102769118	11.0	2487245.0	uncharacterized protein	b2375
ypdI	2.354537522800623	11.0	2488320.0	putative lipoprotein involved in colanic acid biosynthesis	b2376
yfdY	2.2335335004212653	11.0	2488528.0	DUF2545 family putative inner membrane protein	b2377
lpxP	1.8638811664096637	11.0	2489123.0	palmitoleoyl-acyl carrier protein (ACP)-dependent acyltransferase	b2378	['EDTXS3']
ypdK	1.8566328073725078	11.0	2490399.0	inner membrane protein	b4680
alaC	1.6284393961665748	11.0	2490535.0	glutamate-pyruvate aminotransferase; glutamic-pyruvic transaminase (GPT); alanine transaminase	b2379	['ALATA_L']
ypdA	1.810087520246395	11.0	2492149.0	sensor kinase regulating yhjX; pyruvate-responsive YpdAB two-component system	b2380
ypdB	1.8089666209213329	11.0	2494464.0	response regulator activating yhjX; pyruvate-responsive YpdAB two-component system	b2381
ypdC	1.69592790393769	11.0	2494608.0	putative DNA-binding protein	b2382
fryA	1.6284668955472437	11.0	2495468.0	putative PTS enzyme: Hpr, enzyme I and IIA components	b2383
ypdE	1.7582279183864675	11.0	2498560.0	aminopeptidase	b2384
ypdF	1.6975424736905758	11.0	2499025.0	Xaa-Pro aminopeptidase	b2385
fryC	1.8276302288748771	11.0	2500608.0	putative enzyme IIC component of PTS	b2386
fryB	1.5572642266889902	11.0	2501632.0	putative enzyme IIB component of PTS	b2387
glk	1.6689237727262025	11.0	2502656.0	glucokinase	b2388	['HEX1']
yfeO	1.5950636673775755	11.0	2503108.0	putative ion channel protein	b2389
ypeC	1.6709399146507002	11.0	2504704.0	DUF2502 family putative periplasmic protein	b2390
mntH	1.8397642843089597	11.0	2504946.0	manganese/divalent cation transporter	b2392	['FE2t2pp', 'MNt2pp']
nupC	2.0168585800065695	11.0	2506752.0	nucleoside (except guanosine) transporter	b2393	['ADNt2pp', 'DCYTt2pp', 'CYTDt2pp', 'THMDt2pp', 'DADNt2pp', 'URIt2pp', 'DURIt2pp']
yfeA	1.9657314595937976	11.0	2509121.0	putative diguanylate cyclase	b2395
yfeC	1.8337439561514466	11.0	2511945.0	DUF1323 family putative DNA-binding protein	b2398
yfeD	1.6927050345221357	11.0	2512291.0	DUF1323 family putative DNA-binding protein	b2399
gltX	1.7193105931628412	11.0	2512735.0	glutamyl-tRNA synthetase	b2400	['GLUTRS']
xapR	1.8225353527287382	11.0	2514951.0	transcriptional activator of xapAB	b2405
xapB	1.8003257380627844	11.0	2516992.0	xanthosine transporter	b2406	['URIt2rpp', 'THMDt2rpp', 'CYTDt2rpp', 'XTSNt2rpp', 'ADNt2rpp', 'INSt2rpp']
xapA	1.715964580565539	11.0	2517403.0	purine nucleoside phosphorylase 2; nicotinamide 1-beta-D-riboside synthase	b2407	['PUNP3', 'PUNP7', 'PUNP4', 'PUNP5', 'PUNP6']
yfeN	1.9078963782843537	11.0	2519040.0	putative outer membrane protein	b2408
yfeR	1.838749549214427	11.0	2519288.0	transcriptional regulator of yefH	b2409
yfeH	1.8234960339451802	11.0	2521088.0	putative inorganic ion transporter	b2410
ypeB	1.399967151907718	11.0	2521299.0	DUF3820 family protein	b4546
ligA	1.8953920136596638	11.0	2523136.0	DNA ligase, NAD(+)-dependent	b2411	['NADDP']
zipA	1.9781697917532783	11.0	2523605.0	FtsZ stabilizer	b2412
cysZ	1.9802197411204119	11.0	2525184.0	sulfate transporter, sulfite inhibited	b2413
cysK	1.9240687112189498	11.0	2525767.0	cysteine synthase A, O-acetylserine sulfhydrolase A subunit	b2414	['CYSS']
ptsH	2.1555464793077643	11.0	2527232.0	phosphohistidinoprotein-hexose phosphotransferase component of PTS system (Hpr)	b2415	['ACMUMptspp', 'DHAPT', 'SBTptspp', 'ARBTptspp', 'TREptspp', 'GLCptspp', 'ACGAptspp', 'SUCptspp', 'MANptspp', 'GALTptspp', 'FRUptspp', 'FRUpts2pp', 'GAMptspp', 'ASCBptspp', 'ACMANAptspp', 'MANGLYCptspp', 'MNLptspp', 'MALTptspp']
ptsI	1.9682641478174647	11.0	2527424.0	PEP-protein phosphotransferase of PTS system (enzyme I)	b2416	['ACMUMptspp', 'DHAPT', 'SBTptspp', 'ARBTptspp', 'TREptspp', 'GLCptspp', 'ACGAptspp', 'SUCptspp', 'MANptspp', 'GALTptspp', 'FRUptspp', 'CHTBSptspp', 'FRUpts2pp', 'GAMptspp', 'ASCBptspp', 'ACMANAptspp', 'MANGLYCptspp', 'MNLptspp', 'MALTptspp']
crr	2.0299823747533168	11.0	2529280.0	glucose-specific enzyme IIA component of PTS	b2417	['ACMUMptspp', 'TREptspp', 'MALTptspp', 'ACGAptspp', 'SUCptspp', 'GLCptspp']
pdxK	1.6532260363690214	11.0	2529744.0	pyridoxal-pyridoxamine kinase/hydroxymethylpyrimidine kinase	b2418	['PYDXK', 'HMPK1', 'PYDXNK', 'PYDAMK']
yfeK	2.0999513430289514	11.0	2530700.0	uncharacterized protein	b2419
yfeS	2.2732522699082858	11.0	2531328.0	WGR domain protein	b2420
cysM	1.7004177304901091	11.0	2532030.0	cysteine synthase B (O-acetylserine sulfhydrolase B)	b2421	['CYSS']
cysA	1.8616659535968896	11.0	2533376.0	sulfate/thiosulfate transporter subunit	b2422	['TSULabcpp', 'MOBDabcpp', 'SULabcpp', 'SELtpp', 'SLNTtpp']
cysW	1.5757640450813803	11.0	2534162.0	sulfate/thiosulfate ABC transporter permease	b2423	['TSULabcpp', 'MOBDabcpp', 'SULabcpp', 'SELtpp', 'SLNTtpp']
cysU	1.6776938306612623	11.0	2535424.0	sulfate/thiosulfate ABC transporter permease	b2424	['TSULabcpp', 'MOBDabcpp', 'SULabcpp', 'SELtpp', 'SLNTtpp']
cysP	1.6006751859002468	11.0	2535870.0	thiosulfate-binding protein	b2425	['TSULabcpp', 'MOBDabcpp', 'SULabcpp', 'SELtpp', 'SLNTtpp']
ucpA	1.8141212077076037	11.0	2537472.0	furfural resistance protein, putative short-chain oxidoreductase	b2426
murR	1.6605072046401101	11.0	2538110.0	repressor for murPQ, MurNAc 6-P inducible	b2427
murQ	1.6117536082040638	11.0	2539520.0	N-acetylmuramic acid 6-phosphate (MurNAc-6-P) etherase	b2428	['ACM6PH']
murP	1.810225727354041	11.0	2540031.0	N-acetylmuramic acid permease, EIIBC component, PTS system	b2429	['ACMUMptspp', 'SUCptspp']
yfeW	1.892563958849754	11.0	2541568.0	penicillin binding protein PBP4B; weak DD-carboxypeptidase activity	b2430
yfeX	1.8769221380935381	11.0	2543616.0	porphyrinogen oxidase, cytoplasmic	b2431
yfeY	2.0105335868196117	11.0	2543999.0	RpoE-regulated lipoprotein	b2432
yfeZ	1.7722384225012309	11.0	2544635.0	inner membrane protein	b2433
ypeA	1.4980404993555754	11.0	2545071.0	GNAT family putative N-acetyltransferase	b2434
amiA	1.7783516541750657	11.0	2545710.0	N-acetylmuramoyl-l-alanine amidase I	b2435	['AGM4PApp', 'AGM3PApp']
hemF	1.6537083145939253	11.0	2546583.0	coproporphyrinogen III oxidase	b2436	['CPPPGO']
eutR	1.603449972610659	11.0	2547712.0	eut operon transcriptional activator, AraC family	b2437
eutK	1.5037195499362546	11.0	2548586.0	putative ethanol utilization carboxysome structural protein	b2438
eutL	1.6674016141191996	11.0	2549099.0	putative ethanol utilization carboxysome structural protein	b2439
eutC	1.740192638251681	11.0	2549768.0	ethanolamine ammonia-lyase, small subunit (light chain)	b2440	['ETHAAL']
eutB	1.781484517613158	11.0	2551808.0	ethanolamine ammonia-lyase, large subunit, heavy chain	b2441	['ETHAAL']
intZ	1.9179356641000898	11.0	2552216.0	CPZ-55 prophage; putative phage integrase	b2442
yffL	1.9341755771663685	11.0	2553856.0	CPZ-55 prophage; uncharacterized protein	b2443
yffM	1.9058185335343036	11.0	2554880.0	CPZ-55 prophage; uncharacterized protein	b2444
yffN	1.9457664858735522	11.0	2554983.0	CPZ-55 prophage; uncharacterized protein	b2445
yffO	1.8725610046374517	11.0	2555469.0	CPZ-55 prophage; uncharacterized protein	b2446
yffP	1.9330894255983402	11.0	2555904.0	CPZ-55 prophage; uncharacterized protein	b2447
yffQ	2.08643331989764	11.0	2556950.0	CPZ-55 prophage; uncharacterized protein	b2448
yffR	2.235248221744001	11.0	2557338.0	CPZ-55 prophage; uncharacterized protein	b2449
yffS	1.8010289391345773	11.0	2557952.0	CPZ-55 prophage; uncharacterized protein	b2450
eutA	1.5840589461819976	11.0	2558839.0	reactivating factor for ethanolamine ammonia lyase	b2451
eutH	1.7092283859136734	11.0	2560239.0	ethanolamine transporter	b2452
eutG	1.7506255006611458	11.0	2562048.0	ethanol dehydrogenase involved in ethanolamine utilization; aldehyde reductase	b2453
eutJ	1.5951585838042353	11.0	2562859.0	ethanolamine utilization protein, HSP70/actin superfamily protein	b2454
eutE	1.4441476928119839	11.0	2564096.0	aldehyde oxidoreductase, ethanolamine utilization protein	b2455
eutN	1.5939333765989434	11.0	2565121.0	Ethanolamine catabolic microcompartment shell protein	b2456
eutM	1.4323340577585553	11.0	2565632.0	ethanolamine utilization protein, putative carboxysome structural protein	b2457
eutT	1.7728157744249742	11.0	2566860.0	cobalamin adenosyltransferase involved in ethanolamine utilization	b2459
eutQ	1.8161835260572985	11.0	2568192.0	RmlC-like cupin domain protein	b2460
eutP	1.7703969146944725	11.0	2568336.0	putative P-loop NTPase ethanolamine utilization protein	b2461
eutS	1.692039833087568	11.0	2568828.0	putative ethanol utilization carboxysome structural protein	b2462
maeB	1.9096449907520479	11.0	2569456.0	malic enzyme: putative oxidoreductase/phosphotransacetylase	b2463	['ME2']
talA	1.9344693296079059	11.0	2572288.0	transaldolase A	b2464	['TALA']
tktB	1.8299523399019717	11.0	2572994.0	transketolase 2, thiamine triphosphate-binding	b2465	['TKT2', 'TKT1']
ypfG	1.8506591580008231	11.0	2575092.0	DUF1176 family protein	b2466
nudK	1.907348337783015	11.0	2576384.0	GDP-mannose pyrophosphatase	b2467	['GDPMNP']
aegA	1.7821815156886098	11.0	2576904.0	putative oxidoreductase, FeS binding subunit/NAD/FAD-binding subunit	b2468
narQ	1.9576814737253632	11.0	2580480.0	sensory histidine kinase in two-component regulatory system with NarP	b2469
acrD	1.6890932990477192	11.0	2580953.0	aminoglycoside/multidrug efflux system	b2470	['NOVBCNtpp', 'FUSAtpp', 'CMtpp', 'MINCYCtpp', 'DOXRBCNtpp', 'RFAMPtpp', 'TTRCYCtpp']
ypfM	2.0161469891094757	11.0	2584192.0	stress-induced small enterobacterial protein	b4606
yffB	1.9187772589134457	11.0	2584605.0	putative ArsC family reductase	b2471
dapE	1.9360067138648218	11.0	2584965.0	N-succinyl-diaminopimelate deacylase	b2472	['SDPDS']
ypfN	2.0375253943477385	11.0	2586120.0	putative membrane protein, UPF0370 family	b4547
ypfH	1.7704783250889122	11.0	2586624.0	palmitoyl-CoA esterase activity, uncertain physiological substrate	b2473
tmcA	1.7508357669927104	11.0	2588672.0	elongator methionine tRNA (ac4C34) acetyltransferase	b2474
ypfJ	1.9508002295823323	11.0	2589232.0	putative neutral zinc metallopeptidase	b2475
purC	1.8401267315915981	11.0	2590720.0	phosphoribosylaminoimidazole-succinocarboxamide synthetase	b2476	['PRASCSi']
bamC	1.8027319423413575	11.0	2591189.0	BamABCDE complex OM biogenesis lipoprotein	b2477
dapA	1.952493306146769	11.0	2592768.0	dihydrodipicolinate synthase	b2478	['DHDPS']
gcvR	2.106720655550902	11.0	2593264.0	transcriptional repressor, regulatory protein accessory to GcvA	b2479
bcp	1.9147541653705844	11.0	2593836.0	peroxiredoxin; thiol peroxidase, thioredoxin-dependent	b2480	['THIORDXi']
hyfA	1.9380407653383747	11.0	2594816.0	hydrogenase 4, 4Fe-4S subunit	b2481	['FHL']
hyfB	1.6647755306192016	11.0	2596864.0	hydrogenase 4, membrane subunit	b2482	['FHL']
hyfC	1.7034544277981503	11.0	2597205.0	hydrogenase 4, membrane subunit	b2483	['FHL']
hyfD	1.7164770671435015	11.0	2598169.0	hydrogenase 4, membrane subunit	b2484	['FHL']
hyfE	1.6080543671839196	11.0	2599620.0	hydrogenase 4, membrane subunit	b2485	['FHL']
hyfF	1.5018638298566094	11.0	2600275.0	hydrogenase 4, membrane subunit	b2486	['FHL']
hyfG	1.6202742444084692	11.0	2601845.0	hydrogenase 4, subunit	b2487	['FHL']
hyfH	1.6352889527944376	11.0	2603522.0	hydrogenase 4, Fe-S subunit	b2488	['FHL']
hyfI	1.748142159756451	11.0	2604064.0	hydrogenase 4, Fe-S subunit	b2489	['FHL']
hyfJ	1.8824151369719677	11.0	2605056.0	putative processing element hydrogenase 4	b2490	['FHL']
hyfR	1.8558192404981573	11.0	2605258.0	hydrogenase-4 transcriptional activator	b2491
focB	1.5803082861125404	11.0	2607292.0	putative formate transporter	b2492	['FORt2pp', 'FORtppi']
yfgO	1.5578618490547904	11.0	2609152.0	putative UPF0118 family inner membrane permease	b2493
bepA	1.839225125408039	11.0	2609452.0	OM protein maintenance and assembly metalloprotease and chaperone, periplasmic	b2494
yfgD	1.7933261037701531	11.0	2611200.0	putative oxidoreductase	b2495
hda	1.6332441847645522	11.0	2611433.0	ATPase regulatory factor involved in DnaA inactivation	b2496
uraA	1.5872874056385116	11.0	2613248.0	uracil permease	b2497	['URAt2pp']
upp	1.7284265487737447	11.0	2613604.0	uracil phosphoribosyltransferase	b2498	['UPPRT']
purM	1.799836316477232	11.0	2615296.0	phosphoribosylaminoimidazole synthetase	b2499	['PRAIS']
purN	1.8731545700589893	11.0	2615592.0	phosphoribosylglycinamide formyltransferase 1	b2500	['GARFT']
ppk	1.8693417185316712	11.0	2616402.0	polyphosphate kinase, component of RNA degradosome	b2501	['PPKr', 'PPK2r']
ppx	1.8860085205878498	11.0	2618473.0	exopolyphosphatase	b2502	['PPA', 'PPA2']
yfgF	2.0297502340525595	11.0	2621440.0	cyclic-di-GMP phosphodiesterase, anaerobic	b2503
yfgG	2.1022191575540563	11.0	2622648.0	uncharacterized protein	b2504
yfgH	2.037048530391098	11.0	2623488.0	outer membrane integrity lipoprotein	b2505
yfgI	2.0680189843435888	11.0	2623684.0	nalidixic acid resistance protein, putative periplasmic protein	b2506
guaA	1.815996114686664	11.0	2624316.0	GMP synthetase (glutamine aminotransferase)	b2507	['GMPS2']
guaB	1.6710260624354156	11.0	2625962.0	IMP dehydrogenase	b2508	['IMPD']
xseA	1.7390492258182513	11.0	2627590.0	exonuclease VII, large subunit	b2509
yfgJ	1.8490443190917658	11.0	2629120.0	DUF1407 family protein	b2510
der	1.8972156480618043	11.0	2629632.0	GTPase; multicopy suppressor of ftsJ	b2511
bamB	1.7289659945217997	11.0	2631680.0	BamABCDE complex OM biogenesis lipoprotein	b2512
yfgM	1.7626083190172863	11.0	2632021.0	ancillary SecYEG translocon subunit; putative anti-RcsB factor	b2513
hisS	1.756717548614276	11.0	2633728.0	histidyl tRNA synthetase	b2514	['HISTRS']
ispG	1.89297569945427	11.0	2634044.0	1-hydroxy-2-methyl-2-(E)-butenyl 4-diphosphate synthase	b2515	['MECDPDH5']
rodZ	1.7023223713480373	11.0	2635776.0	MreB assembly cytoskeletal protein	b2516
rlmN	1.6218504340657363	11.0	2636487.0	dual specificity 23S rRNA m(2)A2503, tRNA m(2)A37 methyltransferase, SAM-dependent	b2517
ndk	1.6345655732665467	11.0	2637824.0	multifunctional nucleoside diphosphate kinase and apyrimidinic endonuclease and 3'-phosphodiesterase	b2518	['NDPK2', 'NDPK4', 'NDPK3', 'NDPK7', 'NDPK5', 'NDPK1', 'NDPK8', 'NDPK6']
pbpC	1.504445205317948	11.0	2638371.0	penicillin-insensitive murein repair transglycosylase; inactive transpeptidase domain protein	b2519	['MPTG2', 'MPTG']
yfhM	1.8823676888700835	11.0	2640684.0	bacterial alpha2-macroglobulin colonization factor ECAM; anti-host protease defense factor; periplasmic inner membrane-anchored lipoprotein	b2520
sseA	1.8372413556087637	11.0	2646016.0	3-mercaptopyruvate sulfurtransferase	b2521	['MCPST']
sseB	1.8696458586911917	11.0	2648064.0	rhodanase-like enzyme, sulfur transfer from thiosulfate	b2522
pepB	1.739324066216807	11.0	2648433.0	aminopeptidase B	b2523	['AMPTASECG', 'AMPTASEPG']
iscX	1.7591453245698079	11.0	2649894.0	Fe(2+) donor and activity modulator for cysteine desulfurase	b2524
fdx	1.9227573498227508	11.0	2650112.0	[2Fe-2S] ferredoxin	b2525
hscA	1.8652143984744758	11.0	2650443.0	DnaK-like molecular chaperone specific for IscU	b2526
hscB	2.041755417385328	11.0	2652310.0	HscA co-chaperone, J domain-containing protein Hsc56; IscU-specific chaperone HscAB	b2527
iscA	2.0663211034040625	11.0	2653184.0	FeS cluster assembly protein	b2528	['I4FE4ST', 'I2FE2ST']
iscU	1.7606356505123213	11.0	2653261.0	iron-sulfur cluster assembly scaffold protein	b2529	['I2FE2SS', 'I2FE2ST', 'I2FE2SS2', 'I4FE4SR', 'I2FE2SR', 'I4FE4ST']
iscS	1.78922924411539	11.0	2654208.0	cysteine desulfurase (tRNA sulfurtransferase), PLP-dependent	b2530	['I2FE2SS', 'I2FE2SS2', 'I2FE2SR', 'MOADSUx', 'THZPSN3', 'ICYSDS']
iscR	1.9250870429656188	11.0	2655001.0	isc operon transcriptional repressor; suf operon transcriptional activator; oxidative stress- and iron starvation-inducible; autorepressor	b2531
trmJ	1.8405293122069502	11.0	2656256.0	tRNA mC32,mU32 2'-O-methyltransferase, SAM-dependent	b2532
suhB	1.939151217402237	11.0	2656800.0	inositol monophosphatase	b2533	['MI1PP', 'G2PP']
yfhR	1.8060580223556721	11.0	2658304.0	putative S9 family prolyl oligopeptidase	b2534
csiE	2.003971471340243	11.0	2658793.0	stationary phase inducible protein	b2535
hcaT	1.5817681326159319	11.0	2660352.0	putative 3-phenylpropionic transporter	b2536	['PPPNt2rpp']
iroK	1.910257809550678	11.0	2661376.0	3-hydroxypropionic acid resistance peptide	b4706
hcaR	1.7283860954050068	11.0	2661364.0	hca operon transcriptional regulator	b2537
hcaE	1.6428722225964876	11.0	2662400.0	3-phenylpropionate dioxygenase, large (alpha) subunit	b2538	['PPPNDO', 'CINNDO']
hcaF	1.7175929426581074	11.0	2663748.0	3-phenylpropionate dioxygenase, small (beta) subunit	b2539	['PPPNDO', 'CINNDO']
hcaC	1.53600873374608	11.0	2664448.0	3-phenylpropionate dioxygenase, ferredoxin subunit	b2540	['PPPNDO', 'CINNDO']
hcaB	1.4888565674938832	11.0	2664583.0	2,3-dihydroxy-2,3-dihydrophenylpropionate dehydrogenase	b2541	['DHCIND', 'DHPPD']
hcaD	1.674557694570293	11.0	2666496.0	phenylpropionate dioxygenase, ferredoxin reductase subunit	b2542	['PPPNDO', 'CINNDO']
yphA	1.7905293554661605	11.0	2666704.0	DoxX family inner membrane protein	b2543
yphB	1.8088015401517454	11.0	2667174.0	mutarotase superfamily protein, YphB family	b2544
yphC	1.7037468803167917	11.0	2668544.0	putative Zn-dependent NAD(P)-binding oxidoreductase	b2545
yphD	1.5609753582870776	11.0	2669185.0	putative sugar ABC transporter permease	b2546
yphE	1.704016576333005	11.0	2670592.0	putative sugar ABC transporter ATPase	b2547
yphF	1.6977005027021723	11.0	2672640.0	putative sugar ABC transporter periplasmic binding protein	b2548
yphG	1.8159373511312287	11.0	2672822.0	DUF4380 domain-containing TPR repeat protein	b2549
yphH	1.790675330466606	11.0	2676736.0	putative DNA-binding transcriptional regulator	b2550
glyA	1.7962976855511905	11.0	2678784.0	serine hydroxymethyltransferase	b2551	['THRAi', 'ALATA_L2', 'ALATA_D2', 'GHMT2r', 'THRA2i', 'THFAT']
hmp	1.7364689998740572	11.0	2679193.0	fused nitric oxide dioxygenase/dihydropteridine reductase 2	b2552	['NODOy', 'NODOx']
glnB	1.672495825620709	11.0	2680428.0	regulatory protein P-II for glutamine synthetase	b2553
glrR	1.633436994414574	11.0	2680832.0	response regulator regulating glmY sRNA in two-component system with sensor protein GlrK	b2554
yfhG	1.6600890391015632	11.0	2682151.0	putative outer membrane protein modulating the QseEF response	b2555
glrK	1.937331361720279	11.0	2683029.0	sensor protein kinase regulating glmY sRNA in two-component system with response regulator GlrR	b2556
purL	1.6848956154025185	11.0	2686976.0	phosphoribosylformyl-glycineamide synthetase	b2557	['PRFGS']
mltF	1.7619665813117011	11.0	2689159.0	membrane-bound lytic transglycosylase F, murein hydrolase	b2558	['MLTGY1pp', 'MLTGY4pp', 'MLTGY3pp', 'MLTGY2pp']
tadA	1.7310217934338452	11.0	2691072.0	tRNA-specific adenosine deaminase	b2559
pgpC	1.7728819043402448	11.0	2691273.0	phosphatidylglycerophosphatase C, membrane bound	b2560
yfhH	1.8579766519136325	11.0	2692117.0	putative DNA-binding transcriptional regulator	b2561
yfhL	2.038890946663235	11.0	2693120.0	putative 4Fe-4S cluster-containing protein	b2562
shoB	2.205027580973973	11.0	2693504.0	toxic membrane protein	b4687
acpS	1.7397127096775262	11.0	2693976.0	holo-[acyl-carrier-protein] synthase 1	b2563	['ACPS1']
pdxJ	2.067342444966213	11.0	2694356.0	pyridoxine 5'-phosphate synthase	b2564	['PDX5PS']
recO	1.8141992591298906	11.0	2695168.0	gap repair protein	b2565
era	1.8053841792923644	11.0	2695839.0	membrane-associated, 16S rRNA-binding GTPase	b2566
rnc	1.855439650277856	11.0	2697216.0	RNase III	b2567
lepB	1.7633567726559347	11.0	2697693.0	leader peptidase (signal peptidase I)	b2568
lepA	1.7146636263481927	11.0	2698683.0	back-translocating elongation factor EF4, GTPase	b2569
rseC	1.8276068396986693	11.0	2700680.0	SoxR iron-sulfur cluster reduction factor component	b2570
rseB	1.8452784254680104	11.0	2701312.0	anti-sigma E factor, binds RseA	b2571
rseA	1.8703925411728926	11.0	2702112.0	anti-sigma factor	b2572
rpoE	1.96196206422815	11.0	2703360.0	RNA polymerase sigma E factor	b2573
nadB	1.9430811048984336	11.0	2703778.0	quinolinate synthase, L-aspartate oxidase (B protein) subunit	b2574	['ASPO3', 'ASPO6', 'ASPO5', 'ASPO4']
trmN	2.0415898490818263	11.0	2705408.0	tRNA1(Val) (adenine(37)-N6)-methyltransferase	b2575
srmB	1.7715729434981777	11.0	2707456.0	ATP-dependent RNA helicase	b2576
yfiE	1.778086543925392	11.0	2707797.0	putative DNA-binding transcriptional regulator	b2577
eamB	1.7999737213345102	11.0	2708781.0	cysteine and O-acetylserine exporter	b2578	['ACSERtpp', 'CYStpp']
grcA	2.0208832972915483	11.0	2709504.0	autonomous glycyl radical cofactor	b2579	['OBTFL', 'PFL']
ung	1.798338844897116	11.0	2710112.0	uracil-DNA-glycosylase	b2580
yfiF	1.685361846658503	11.0	2711552.0	putative methyltransferase	b2581
trxC	2.059584030638185	11.0	2712093.0	thioredoxin 2	b2582	['PAPSR', 'TRDR', 'RNDR1', 'METSOXR2', 'RNDR2', 'RNDR4', 'METSOXR1', 'RNDR3', 'THIORDXi', 'DSBDR']
yfiP	1.7023144357665012	11.0	2712581.0	DTW domain protein	b2583
pka	1.7869647049018296	11.0	2713311.0	protein lysine acetyltransferase	b2584
pssA	1.9100967384739778	11.0	2716085.0	phosphatidylserine synthase; CDP-diacylglycerol-serine O-phosphatidyltransferase	b2585	['PSSA141', 'PSSA140', 'PSSA180', 'PSSA161', 'PSSA120', 'PSSA160', 'PSSA181']
yfiM	1.8105994435324813	11.0	2717696.0	putative lipoprotein	b2586
kgtP	1.9765485196074215	11.0	2717806.0	alpha-ketoglutarate transporter	b2587	['AKGt2rpp']
clpB	1.738780800206465	11.0	2724958.0	protein disaggregation chaperone	b2592
yfiH	1.8596772345706991	11.0	2727936.0	UPF0124 family protein	b2593
rluD	1.9124363776898634	11.0	2728389.0	23S rRNA pseudouridine(1911,1915,1917) synthase	b2594
bamD	1.9472725206342476	11.0	2729984.0	BamABCDE complex OM biogenesis lipoprotein	b2595
raiA	2.3352738333253384	11.0	2730512.0	cold shock protein associated with 30S ribosomal subunit	b2597
pheL	2.2872275413574896	11.0	2730957.0	pheA gene leader peptide	b2598
pheA	1.9108678950865272	11.0	2732032.0	chorismate mutase and prephenate dehydratase, P-protein	b2599	['CHORM', 'PPNDH']
tyrA	1.712167746926013	11.0	2732306.0	fused chorismate mutase T/prephenate dehydrogenase	b2600	['CHORM', 'PPND']
aroF	1.897067910375055	11.0	2734080.0	3-deoxy-D-arabino-heptulosonate-7-phosphate synthase, tyrosine-repressible	b2601	['DDPA']
yfiL	2.156865475474235	11.0	2734718.0	lipoprotein	b2602
yfiR	1.9973328980050085	11.0	2735233.0	putative periplasmic inhibitor of YfiN activity	b2603
yfiN	2.0386303351188775	11.0	2736128.0	putative membrane-anchored diguanylate cyclase	b2604
yfiB	2.033213824021826	11.0	2736983.0	OM lipoprotein putative positive effector of YfiN activity	b2605
rplS	2.0754425834127512	11.0	2737541.0	50S ribosomal subunit protein L19	b2606
trmD	1.9278236124548973	11.0	2738176.0	tRNA m(1)G37 methyltransferase, SAM-dependent	b2607
rimM	1.8411141528635075	11.0	2738728.0	ribosome maturation factor	b2608
rpsP	1.8607639558448674	11.0	2739295.0	30S ribosomal subunit protein S16	b2609
ffh	1.8216108646719797	11.0	2740224.0	Signal Recognition Particle (SRP) component with 4.5S RNA (ffs)	b2610
ypjD	1.8966070358003269	11.0	2741320.0	cytochrome c assembly protein family inner membrane protein	b2611
yfjD	1.6323878537755	11.0	2742272.0	UPF0053 family inner membrane protein	b4461
grpE	1.765159865512679	11.0	2743473.0	heat shock protein	b2614
nadK	1.9295798961171535	11.0	2744320.0	NAD kinase	b2615	['NADK']
recN	1.8540574648658765	11.0	2745153.0	recombination and repair protein	b2616
bamE	2.044854125381324	11.0	2746963.0	lipoprotein component of BamABCDE OM biogenesis complex	b2617
ratB	1.9480242049628962	11.0	2747392.0	UPF0125 family protein	b2618
ratA	2.0117868936201786	11.0	2747646.0	toxic UPF0083 family protein inhibitor of 70S ribosome formation	b2619
smpB	2.0125035074989737	11.0	2748416.0	tmRNA-binding trans-translation protein	b2620
intA	1.9419569741431977	11.0	2750464.0	CP4-57 prophage; integrase	b2622
yfjH	2.3405951892770727	11.0	2751002.0	CP4-57 prophage; uncharacterized protein	b2623
alpA	2.153965239226112	11.0	2752002.0	CP4-57 prophage; DNA-binding transcriptional activator	b2624
yfjI	2.301837316572545	11.0	2752512.0	CP4-57 prophage; uncharacterized protein	b2625
yfjJ	2.526890498731971	11.0	2753905.0	CP4-57 prophage; uncharacterized protein	b2626
yfjK	2.113115309670135	11.0	2754709.0	radiation resistance protein; DEAD/H helicase-like protein; CP4-57 putative defective prophage	b2627
yfjL	1.9791391504507896	11.0	2756895.0	CP4-57 putative defective prophage, DUF4297/DUF1837 polymorphic toxin family protein	b2628
yfjM	1.9526985329240434	11.0	2758871.0	CP4-57 prophage; uncharacterized protein	b2629
rnlA	2.1135975344488735	11.0	2759276.0	CP4-57 prophage; RNase LS	b2630
rnlB	1.8213679655676365	11.0	2760704.0	CP4-57 prophage; uncharacterized protein	b2631
yfjP	1.5695176754353914	11.0	2761068.0	CP4-57 prophage; 50S ribosome-binding GTPase family protein	b2632
yfjQ	1.749619643645849	11.0	2762752.0	CP4-57 prophage; uncharacterized protein	b2633
yfjR	1.829745250108024	11.0	2763061.0	CP4-57 prophage; putative DNA-binding transcriptional regulator	b2634
ypjK	1.988565525115608	11.0	2763803.0	CP4-57 prophage; putative inner membrane protein	b2635
yfjS	2.078374840620085	11.0	2764039.0	CP4-57 prophage; uncharacterized protein	b2636
yfjT	2.117212219225702	11.0	2764800.0	CP4-57 prophage; putative periplasmic protein	b2637
yfjU	1.6135779915569761	11.0	2765360.0	No_gene_product	b2638
yfjV	1.8349084985105542	11.0	2765525.0	No_gene_product	b2641
yfjW	1.8810959091357295	11.0	2766676.0	CP4-57 prophage; putative inner membrane protein	b2642
ypjI	1.8562613322209727	11.0	2768903.0	No_gene_product	b4644
yfjX	1.917655626709869	11.0	2769277.0	CP4-57 prophage; putative antirestriction protein	b2643
yfjY	1.9432134361694313	11.0	2769744.0	CP4-57 prophage; putative DNA repair protein	b2644
ypjJ	1.9401147118251238	11.0	2770432.0	uncharacterized protein	b4548
yfjZ	1.9083096476353278	11.0	2770473.0	CP4-57 prophage; antitoxin of the YpjF-YfjZ toxin-antitoxin system	b2645
ypjF	1.9067536856970053	11.0	2770944.0	CP4-57 prophage; toxin of the YpjF-YfjZ toxin-antitoxin system	b2646
ypjA	2.047032955365133	11.0	2771504.0	adhesin-like autotransporter	b2647
pinH	2.26659828794224	11.0	2776576.0	No_gene_product	b2648
ypjC	2.1734325602575635	11.0	2777088.0	No_gene_product	b2650
ygaQ	2.3112417785059884	11.0	2779755.0	No_gene_product	b4462
csiD	1.8082616951047894	11.0	2783232.0	carbon starvation protein	b2659
lhgO	1.7101104006752015	11.0	2783340.0	L-2-hydroxyglutarate oxidase	b2660
gabD	1.746004425149545	11.0	2785280.0	succinate-semialdehyde dehydrogenase I, NADP-dependent	b2661	['SSALy']
gabT	1.8461389001643487	11.0	2787328.0	4-aminobutyrate aminotransferase, PLP-dependent	b2662	['ABTA']
gabP	1.7060015042055818	11.0	2787611.0	gamma-aminobutyrate transporter	b2663	['ABUTt2pp']
csiR	1.628140664164165	11.0	2789376.0	transcriptional repressor of csiD	b2664
ygaU	1.5911126419482868	11.0	2789695.0	uncharacterized protein	b2665
yqaE	2.002607745221659	11.0	2790228.0	cyaR sRNA-regulated protein	b2666
ygaV	1.81417677472017	11.0	2790569.0	tributyltin-inducible repressor of ygaVP	b2667
ygaP	1.8300332996646809	11.0	2790878.0	DUF2892 family inner membrane rhodanese	b2668
stpA	1.7993934293316047	11.0	2791449.0	DNA binding protein, nucleoid-associated	b2669
alaE	1.837204198335923	11.0	2792522.0	alanine exporter, alanine-inducible, stress-responsive	b2670
ygaC	1.8517068434790112	11.0	2793008.0	uncharacterized protein	b2671
ygaM	1.7652619273724948	11.0	2793504.0	putative membrane-anchored DUF883 family ribosome-binding protein	b2672
nrdH	1.685526721719886	11.0	2794081.0	hydrogen donor for NrdEF electron transport system; glutaredoxin-like protein	b2673
nrdI	1.779298288842624	11.0	2794323.0	NrdEF cluster assembly flavodoxin	b2674
nrdE	1.825211493645783	11.0	2794706.0	ribonucleoside-diphosphate reductase 2, alpha subunit	b2675	['RNDR3b', 'RNDR1b', 'RNDR4b', 'RNDR2b']
nrdF	1.8467391858366227	11.0	2797568.0	ribonucleoside-diphosphate reductase 2, beta subunit, ferritin-like protein	b2676	['RNDR3b', 'RNDR1b', 'RNDR4b', 'RNDR2b']
proV	1.8686236972597712	11.0	2798173.0	glycine betaine/proline ABC transporter periplasmic binding protein	b2677	['PROabcpp', 'CRNDabcpp', 'CRNabcpp', 'CTBTabcpp']
proW	1.5886297436334085	11.0	2799616.0	glycine betaine/proline ABC transporter permease	b2678	['PROabcpp', 'CRNDabcpp', 'CRNabcpp', 'CTBTabcpp']
proX	1.6350094101685355	11.0	2800490.0	glycine betaine/proline ABC transporter periplasmic binding protein; cold shock protein	b2679	['PROabcpp', 'CRNDabcpp', 'CRNabcpp', 'CTBTabcpp']
ygaY	1.6621960838288197	11.0	2801674.0	No_gene_product	b2681
ygaZ	1.9743050839651102	11.0	2803712.0	putative L-valine exporter, norvaline resistance protein	b2682	['VALt2rpp']
ygaH	1.9500224466592326	11.0	2803712.0	putative L-valine exporter, norvaline resistance protein	b2683	['VALt2rpp']
mprA	1.973253618504724	11.0	2804128.0	transcriptional repressor of microcin B17 synthesis and multidrug efflux	b2684
emrA	1.8497811545775267	11.0	2805760.0	multidrug efflux system	b2685
emrB	1.722347932743395	11.0	2805974.0	multidrug efflux system protein	b2686
luxS	1.8639324060866524	11.0	2807808.0	S-ribosylhomocysteine lyase	b2687	['RHCCE']
gshA	1.8291110927095346	11.0	2808241.0	glutamate-cysteine ligase	b2688	['GLUCYS']
yqaA	1.9459009513632408	11.0	2809870.0	COG1238 family inner membrane protein	b2689
yqaB	1.9591665007861738	11.0	2810295.0	fructose-1-P and 6-phosphogluconate phosphatase	b2690	['PGMT']
csrA	2.1743785386027916	11.0	2812416.0	pleiotropic regulatory protein for carbon source metabolism	b2696
alaS	1.8585076752030734	11.0	2812739.0	alanyl-tRNA synthetase	b2697	['ALATRS']
recX	1.742328362640732	11.0	2815497.0	regulatory protein for RecA	b2698
recA	1.845773358215704	11.0	2816066.0	DNA recombination and repair protein; ssDNA-dependent ATPase; synaptase; ssDNA and dsDNA binding protein; ATP-dependent homologous DNA strand exchanger; recombinase A; LexA autocleavage cofactor	b2699
pncC	1.8335986957674133	11.0	2817207.0	nicotinamide-nucleotide amidohydrolase; NMN amidohydrolase	b2700
mltB	1.8231152133130022	11.0	2818048.0	membrane-bound lytic murein transglycosylase B	b2701	['MLTGY1pp', 'MLTGY4pp', 'MLTGY3pp', 'MLTGY2pp']
srlA	1.9250386831495203	11.0	2819190.0	glucitol/sorbitol-specific enzyme IIC component of PTS	b2702	['SBTptspp']
srlE	1.7864301949848964	11.0	2820096.0	glucitol/sorbitol-specific enzyme IIB component of PTS	b2703	['SBTptspp']
srlB	1.499321643873344	11.0	2820720.0	glucitol/sorbitol-specific enzyme IIA component of PTS	b2704	['SBTptspp']
srlD	1.4762240488597902	11.0	2821095.0	sorbitol-6-phosphate dehydrogenase	b2705	['SBTPD']
srlM	1.7386578025805335	11.0	2822144.0	sorbitol=responsive srl operon transcriptional activator	b2706
srlR	1.8291133564824704	11.0	2822405.0	sorbitol-inducible srl operon transcriptional repressor	b2707
srlQ	1.4960007651260245	11.0	2823171.0	D-arabinose 5-phosphate isomerase	b2708	['A5PISO']
norR	1.6904455315602627	11.0	2824133.0	anaerobic nitric oxide reductase DNA-binding transcriptional activator	b2709
norV	1.7784583840940829	11.0	2826240.0	anaerobic nitric oxide reductase flavorubredoxin	b2710	['NHFRBO']
norW	1.5650304186666422	11.0	2828288.0	NADH:flavorubredoxin oxidoreductase	b2711	['NHFRBO']
hypF	1.7127479521177045	11.0	2828531.0	carbamoyl phosphate phosphatase and [NiFe] hydrogenase maturation protein	b2712
hydN	1.7655638603744495	11.0	2830936.0	formate dehydrogenase-H, [4Fe-4S] ferredoxin subunit	b2713
ascG	1.7957335000868497	11.0	2832384.0	asc operon transcriptional repressor; prpBC operon repressor	b2714
ascF	1.8903228462870858	11.0	2832882.0	cellobiose/arbutin/salicin-specific PTS enzymes, IIB and IC components	b2715	['ARBTptspp']
ascB	1.7687535173135582	11.0	2834432.0	cryptic 6-phospho-beta-glucosidase	b2716
hycI	1.9437627028940005	11.0	2835931.0	protease involved in processing C-terminal end of HycE	b2717
hycH	1.8376995253181916	11.0	2836480.0	hydrogenase 3 maturation protein	b2718
hycG	1.7218380612401234	11.0	2836801.0	hydrogenase 3 and formate hydrogenase complex, HycG subunit	b2719	['FHL', 'HYD1pp']
hycF	1.6838346073252726	11.0	2837568.0	formate hydrogenlyase complex iron-sulfur protein	b2720	['FHL', 'HYD1pp']
hycE	1.6966590488398785	11.0	2838120.0	hydrogenase 3, large subunit	b2721	['FHL', 'HYD1pp']
hycD	1.7018815124269397	11.0	2840576.0	hydrogenase 3, membrane subunit	b2722	['FHL', 'HYD1pp']
hycC	1.668830396361989	11.0	2840773.0	hydrogenase 3, membrane subunit	b2723	['FHL', 'HYD1pp']
hycB	1.7764033468668867	11.0	2842624.0	hydrogenase 3, Fe-S subunit	b2724	['FHL', 'HYD1pp']
hycA	2.156761501448427	11.0	2843332.0	regulator of the transcriptional regulator FhlA	b2725
hypA	2.057128024345306	11.0	2844005.0	protein involved in nickel insertion into hydrogenases 3	b2726
hypB	1.6578633896909587	11.0	2844672.0	GTP hydrolase involved in nickel liganding into hydrogenases	b2727
hypC	1.7897500443748704	11.0	2845222.0	hydrogenase maturation protein	b2728
hypD	1.8377538648227736	11.0	2845494.0	hydrogenase maturation protein	b2729
hypE	1.5497321134847595	11.0	2846720.0	carbamoyl dehydratase, hydrogenases 1,2,3 maturation protein	b2730
fhlA	1.7302995302724513	11.0	2847696.0	formate hydrogenlyase transcriptional activator	b2731
ygbA	1.7374907223304374	11.0	2849811.0	uncharacterized protein	b2732
mutS	1.7175345829099165	11.0	2850816.0	methyl-directed mismatch repair protein	b2733
pphB	2.1299315933640623	11.0	2853118.0	serine/threonine-specific protein phosphatase 2	b2734
ygbI	1.8289897247419535	11.0	2853825.0	DeoR family putative transcriptional regulator	b2735
ygbJ	1.8269432200687747	11.0	2854912.0	putative dehydrogenase	b2736
ygbK	1.8440242977304289	11.0	2855693.0	FliA-regulated DUF1537 family protein	b2737
ygbM	1.6551228630731472	11.0	2857594.0	putative hydroxypyruvate isomerase	b2739
ygbN	1.7742299123294882	11.0	2859008.0	putative transporter	b2740
rpoS	1.9439896139544215	11.0	2859917.0	RNA polymerase, sigma S (sigma 38) factor	b2741
nlpD	1.9141209404726498	11.0	2861056.0	activator of AmiC murein hydrolase activity, lipoprotein	b2742
pcm	1.8760402281282536	11.0	2862251.0	L-isoaspartate protein carboxylmethyltransferase type II	b2743
umpG	1.7802293928720825	11.0	2863104.0	broad specificity 5'(3')-nucleotidase and polyphosphatase	b2744	['NTD5', 'NTD12', 'NTD1', 'NTD4', 'NTD8', 'PPA2', 'NTD3', 'NTD2', 'NTD6', 'PPA', 'NTD7', 'NTD9', 'NTD10', 'NTD11']
truD	1.801260603356064	11.0	2863613.0	tRNA(Glu) pseudouridine(13) synthase	b2745
ispF	1.7259107015473005	11.0	2864659.0	2C-methyl-D-erythritol 2,4-cyclodiphosphate synthase	b2746	['MECDPS']
ispD	1.7718613534528989	11.0	2865152.0	4-diphosphocytidyl-2C-methyl-D-erythritol synthase	b2747	['MEPCT']
ftsB	1.869802712744881	11.0	2866176.0	cell division protein	b2748
ygbE	1.9995839872912349	11.0	2866688.0	DUF3561 family inner membrane protein	b2749
cysC	1.86483522936537	11.0	2867200.0	adenosine 5'-phosphosulfate kinase	b2750	['ADSK']
cysN	1.7527023149763499	11.0	2867350.0	sulfate adenylyltransferase, subunit 1	b2751	['SADT2']
cysD	1.5253756871499438	11.0	2869248.0	sulfate adenylyltransferase, subunit 2	b2752	['SADT2']
iap	1.9212437166770837	11.0	2869939.0	aminopeptidase in alkaline phosphatase isozyme conversion	b2753
ygbF	2.3305270615644362	11.0	2871927.0	CRISPR adaptation ssRNA endonuclease	b2754
ygbT	1.9812008081872832	11.0	2872213.0	multifunctional endonuclease Cas1, CRISPR adaptation protein; DNA repair enzyme	b2755
casE	1.826470125734972	11.0	2873344.0	CRISPR RNA precursor cleavage enzyme; CRISP RNA (crRNA) containing Cascade antiviral complex protein	b2756
casD	1.9242077757530442	11.0	2873732.0	CRISP RNA (crRNA) containing Cascade antiviral complex protein	b2757
casC	2.055224905050452	11.0	2875392.0	CRISP RNA (crRNA) containing Cascade antiviral complex protein	b2758
casB	2.0731700912527833	11.0	2875513.0	CRISP RNA (crRNA) containing Cascade antiviral complex protein	b2759
casA	2.1160629459051026	11.0	2875988.0	CRISP RNA (crRNA) containing Cascade antiviral complex protein	b2760
ygcB	2.180913080131701	11.0	2877911.0	Cascade complex anti-viral R-loop helicase-annealase Cas3	b2761
cysH	1.7215655654040496	11.0	2881536.0	phosphoadenosine phosphosulfate reductase; PAPS reductase, thioredoxin dependent	b2762	['PAPSR', 'PAPSR2']
cysI	1.874994334740097	11.0	2881745.0	sulfite reductase, beta subunit, NAD(P)-binding, heme-binding	b2763	['FMNRx2', 'FADRx2', 'FLVR', 'SULRi']
cysJ	1.8388320849999837	11.0	2883584.0	sulfite reductase, alpha subunit, flavoprotein	b2764	['FMNRx2', 'FADRx2', 'FLVR', 'SULRi']
queD	1.823343491333847	11.0	2885632.0	6-pyruvoyl tetrahydrobiopterin synthase (PTPS)	b2765	['CPH4S']
ygcN	1.8357943752870223	11.0	2886015.0	putative oxidoreductase	b2766
ygcO	1.6862144303828157	11.0	2887277.0	putative 4Fe-4S cluster-containing protein	b2767
ygcP	1.7558059669368609	11.0	2887680.0	putative antiterminator regulatory protein	b2768
ygcQ	1.6497013493821362	11.0	2888277.0	putative flavoprotein	b2769
ygcR	1.8061625634509486	11.0	2889728.0	putative flavoprotein	b2770
ygcS	1.7642109495664104	11.0	2889891.0	putative MFS sugar transporter; membrane protein	b2771
ygcU	1.8113889778166266	11.0	2891776.0	putative FAD-linked oxidoreductase	b4463
ygcW	2.1611027477320826	11.0	2892846.0	putative SDR family oxidoreductase	b2774
yqcE	1.8524666789907112	11.0	2893950.0	putative MFS transporter, inner membrane protein	b2775
ygcE	2.011093408887059	11.0	2895254.0	putative kinase	b2776
queE	2.1487469116530775	11.0	2898105.0	7-carboxy-7-deazaguanine synthase; queosine biosynthesis	b2777
yqcG	2.3457651753430127	11.0	2898944.0	membrane stress resistance protein	b4682
ygcG	2.164792839551549	11.0	2899069.0	TPM domain protein, putative phosphatase	b2778
eno	1.9047107985399088	11.0	2900001.0	enolase	b2779	['ENO']
pyrG	1.8012647157386938	11.0	2901387.0	CTP synthetase	b2780	['CTPS2']
mazG	1.88424621055598	11.0	2903252.0	nucleoside triphosphate pyrophosphohydrolase	b2781	['NTPP8', 'NTPP6', 'NTPP7', 'NTPP1', 'NTPP3', 'NTPP4', 'NTPP5', 'NTPP2']
mazF	2.0336888712653005	11.0	2904114.0	mRNA interferase toxin, antitoxin is MazE	b2782
mazE	1.9434996442135453	11.0	2904576.0	antitoxin of the ChpA-ChpR toxin-antitoxin system	b2783
relA	1.7426110442826568	11.0	2904775.0	(p)ppGpp synthetase I/GTP pyrophosphokinase	b2784	['GTPDPK', 'GDPDPK']
rlmD	1.9438668897319262	11.0	2908160.0	23S rRNA m(5)U1939 methyltransferase, SAM-dependent	b2785
barA	1.986281123498714	11.0	2908415.0	hybrid sensory histidine kinase, in two-component regulatory system with UvrY	b2786
gudD	1.824100399284327	11.0	2912256.0	D-glucarate dehydratase 1	b2787	['GLCRD']
gudX	1.799185432521262	11.0	2912764.0	glucarate dehydratase-related protein, substrate unknown	b2788	['GLCRD']
gudP	1.8274964282659725	11.0	2914304.0	putative D-glucarate transporter	b2789	['GALCTt2rpp', 'GLCRt2rpp', 'GLYCAt2rpp']
yqcA	1.928964614434233	11.0	2915893.0	short-chain flavodoxin, FMN-binding	b2790
truC	1.776588056520779	11.0	2916360.0	tRNA(Ile1,Asp) pseudouridine(65) synthase	b2791
yqcC	1.928118635018427	11.0	2917376.0	DUF446 family protein	b2792
syd	2.0348069252928145	11.0	2918400.0	SecY-interacting protein	b2793
queF	1.9705488396488786	11.0	2918706.0	7-cyano-7-deazaguanine reductase (NADPH-dependent)	b2794	['CDGR']
ygdH	1.8121625297080268	11.0	2919666.0	UPF0717 family protein	b2795
sdaC	1.8730922602108104	11.0	2922496.0	putative serine transporter	b2796	['SERt2rpp']
sdaB	1.9365991698175875	11.0	2922934.0	L-serine dehydratase 2	b2797	['SERD_L']
ygdG	1.7883438379811336	11.0	2924544.0	Ssb-binding protein, misidentified as ExoIX	b2798
fucO	1.8952585357051772	11.0	2925223.0	L-1,2-propanediol oxidoreductase	b2799	['LCARS']
fucA	2.170914034342052	11.0	2926592.0	L-fuculose-1-phosphate aldolase	b2800	['FCLPA']
fucP	1.8747996440543397	11.0	2928640.0	L-fucose transporter	b2801	['FUCtpp']
fucI	1.8186664851282253	11.0	2928942.0	L-fucose isomerase	b2802	['FCI']
fucK	1.8934404944025767	11.0	2930796.0	L-fuculokinase	b2803	['FCLK']
fucU	1.8742128420852673	11.0	2932246.0	L-fucose mutarotase	b2804
fucR	2.099826559856737	11.0	2932736.0	l-fucose operon activator	b2805
rlmM	1.8374332890500233	11.0	2933501.0	23S rRNA C2498 2'-O-ribose methyltransferase, SAM-dependent	b2806
ygdD	1.8041985268921876	11.0	2934784.0	UPF0382 family inner membrane protein	b2807
gcvA	1.8006669419498715	11.0	2935008.0	glycine cleavage system transcriptional activator; autorepressor	b2808
ygdI	2.0798147887655642	11.0	2936320.0	DUF903 family verified lipoprotein	b2809
csdA	1.7062415679971763	11.0	2936832.0	cysteine sulfinate desulfinase	b2810	['CYSSADS']
csdE	1.704400877254823	11.0	2937900.0	CsdA-binding activator; Fe-S protein	b2811
tcdA	1.6927851068913202	11.0	2938880.0	tRNA threonylcarbamoyladenosine dehydratase; sulfur acceptor for CsdA	b2812
mltA	1.7993357161487824	11.0	2939439.0	membrane-bound lytic murein transglycosylase A	b2813	['MLTGY1pp', 'MLTGY4pp', 'MLTGY3pp', 'MLTGY2pp']
amiC	1.736242338564895	11.0	2941115.0	N-acetylmuramoyl-L-alanine amidase	b2817	['AGM4PApp', 'AGM3PApp']
argA	1.756227920318447	11.0	2942976.0	amino acid N-acetyltransferase and inactive acetylglutamate kinase	b2818	['ACGS']
recD	1.5455936334465845	11.0	2943993.0	exonuclease V (RecBCD complex), alpha chain	b2819
recB	1.742448869190521	11.0	2949120.0	exonuclease V (RecBCD complex), beta subunit	b2820
ptrA	1.8363966767050242	11.0	2949354.0	protease III	b2821
recC	1.9325866057500742	11.0	2952418.0	exonuclease V (RecBCD complex), gamma chain	b2822
ppdC	1.7566137597818143	11.0	2955799.0	putative prepilin peptidase-dependent protein	b2823
ygdB	1.866483778057661	11.0	2956107.0	DUF2509 family protein	b2824
ppdB	1.7559598212697167	11.0	2956511.0	putative prepilin peptidase-dependent protein	b2825
ppdA	1.9982520346758645	11.0	2957312.0	putative prepilin peptidase-dependent protein	b2826
thyA	1.8365216462755203	11.0	2957719.0	thymidylate synthetase	b2827	['TMDS']
lgt	1.6518269277077335	11.0	2959360.0	phosphatidylglycerol-prolipoprotein diacylglyceryl transferase	b2828
ptsP	1.7896235982173705	11.0	2959546.0	PEP-protein phosphotransferase enzyme I; GAF domain containing protein	b2829
rppH	2.1070238493445332	11.0	2961805.0	RNA pyrophosphohydrolase	b2830
mutH	2.0882344640232215	11.0	2963456.0	methyl-directed mismatch repair protein	b2831
ygdQ	1.700043255400007	11.0	2963778.0	UPF0053 family inner membrane protein	b2832
ygdR	2.0215937835688185	11.0	2964629.0	DUF903 family verified lipoprotein	b2833
tas	1.5904424128589993	11.0	2965504.0	putative NADP(H)-dependent aldo-keto reductase	b2834
lplT	1.5553825684874503	11.0	2966027.0	lysophospholipid transporter	b2835	['2AGPA180tipp', '2AGPG120tipp', '2AGPE161tipp', '2AGPG140tipp', '2AGPA181tipp', '2AGPA140tipp', '2AGPE180tipp', '2AGPG160tipp', '2AGPA141tipp', '2AGPE120tipp', '2AGPE181tipp', '2AGPG161tipp', '2AGPE140tipp', '2AGPG180tipp', '2AGPG141tipp', '2AGPE141tipp', '2AGPA160tipp', '2AGPG181tipp', '2AGPE160tipp', '2AGPA161tipp', '2AGPA120tipp']
aas	1.846206432378557	11.0	2967213.0	fused 2-acylglycerophospho-ethanolamine acyl transferase/acyl-acyl carrier protein synthetase	b2836	['2AGPGAT120', '2AGPGAT140', '2AGPEAT141', '2AGPEAT140', 'AACPS8', 'AACPS1', 'AACPS9', '2AGPGAT180', '2AGPEAT160', '2AGPGAT141', 'AACPS6', '2AGPEAT161', 'AACPS2', '2AGPEAT120', 'AACPS3', '2AGPGAT181', 'AACPS7', '2AGPGAT160', 'AACPS4', '2AGPEAT180', '2AGPGAT161', 'AACPS5', '2AGPEAT181']
galR	1.8864404086791497	11.0	2969957.0	galactose-inducible d-galactose regulon transcriptional repressor; autorepressor	b2837
lysA	1.8964410741656506	11.0	2971648.0	diaminopimelate decarboxylase, PLP-binding	b2838	['DAPDC']
lysR	1.7295995944409923	11.0	2972379.0	transcriptional activator of lysA; autorepressor	b2839
ygeA	1.7891282022741615	11.0	2973696.0	Asp/Glu_racemase family protein	b2840
araE	1.9098938680350561	11.0	2974122.0	arabinose transporter	b2841	['ARBt2rpp']
kduD	1.9084683785176886	11.0	2975855.0	2-dehydro-3-deoxy-D-gluconate 5-dehydrogenase; KDG oxidoreductase; 20-ketosteroid reductase	b2842
kduI	2.146868172780782	11.0	2976646.0	hexuronate isomerase	b2843
yqeF	2.031434249660298	11.0	2977792.0	short chain acyltransferase	b2844
yqeG	2.1424211581812207	11.0	2979840.0	putative transporter	b2845
yqeH	2.1545000630831135	11.0	2980894.0	putative LuxR family transcriptional regulator	b2846
yqeI	2.243947170183696	11.0	2981888.0	putative transcriptional regulator	b2847
yqeJ	2.3689487419298807	11.0	2982662.0	uncharacterized protein	b2848
yqeL	2.315909601514495	11.0	2983177.0	uncharacterized protein	b4683
yqeK	2.5686190966379416	11.0	2983293.0	uncharacterized protein	b2849
ygeF	2.4296867176678556	11.0	2983936.0	No_gene_product	b2850
ygeG	2.452737338751619	11.0	2984626.0	SycD-like chaperone family TPR-repeat-containing protein	b2851
ygeH	2.439176165378625	11.0	2985452.0	putative transcriptional regulator	b2852
ygeI	2.5800632314754677	11.0	2987008.0	uncharacterized protein	b2853
pbl	2.163291412089406	11.0	2987297.0	No_gene_product	b2854
ygeK	2.2513911111384903	11.0	2988032.0	No_gene_product	b2856
ygeN	2.114275665866869	11.0	2988672.0	No_gene_product	b2858
ygeO	2.073751188798318	11.0	2989320.0	No_gene_product	b2859
ygeQ	2.3073897518029765	11.0	2992128.0	No_gene_product	b2863
ygeR	1.5340478040879306	11.0	2992494.0	LysM domain-containing M23 family putative peptidase; septation lipoprotein	b2865
xdhA	1.7834517091931954	11.0	2993703.0	xanthine dehydrogenase, molybdenum binding subunit	b2866	['XAND', 'HXAND']
xdhB	1.705529149885541	11.0	2996224.0	xanthine dehydrogenase, FAD-binding subunit	b2867	['XAND', 'HXAND']
xdhC	1.6328685585928053	11.0	2996847.0	xanthine dehydrogenase, Fe-S binding subunit	b2868	['XAND', 'HXAND']
ygeV	2.0581086700267077	11.0	2998272.0	putative sigma-54-interacting transcriptional activator	b2869
ygeW	1.954331222751196	11.0	3000320.0	putative carbamoyltransferase	b2870
ygeX	1.743859461577958	11.0	3000868.0	2,3-diaminopropionate ammonia lyase, PLP-dependent	b2871	['DAPAL']
ygeY	1.8950049509133684	11.0	3002368.0	putative peptidase	b2872
hyuA	1.6430096396380056	11.0	3003386.0	D-stereospecific phenylhydantoinase	b2873
yqeA	2.0860919069238526	11.0	3004819.0	putative amino acid kinase	b2874	['CBMKr']
yqeB	1.8549429178147658	11.0	3006464.0	XdhC-CoxI family protein with NAD(P)-binding Rossman fold	b2875
yqeC	1.9219095409397553	11.0	3007645.0	putative selenium-dependent hydroxylase accessory protein	b2876
mocA	1.9586023443918805	11.0	3008518.0	CTP:molybdopterin cytidylyltransferase	b2877	['MOCDS']
ygfK	1.9081329204912039	11.0	3009418.0	putative Fe-S subunit oxidoreductase subunit	b2878
ssnA	1.816123598936456	11.0	3012608.0	putative chlorohydrolase/aminohydrolase	b2879
ygfM	1.94409393305035	11.0	3014656.0	putative oxidoreductase	b2880
xdhD	1.8232940662387414	11.0	3014674.0	putative hypoxanthine oxidase, molybdopterin-binding/Fe-S binding	b2881
xanQ	1.937124628894028	11.0	3017709.0	xanthine permease	b2882	['XANt2pp']
guaD	1.763467339670735	11.0	3019124.0	guanine deaminase	b2883	['GUAD']
ygfQ	1.7797521748411544	11.0	3020479.0
ygfS	1.9593414242191036	11.0	3021882.0	putative 4Fe-4S ferredoxin-type oxidoreductase subunit	b2886
ygfT	1.7474228963643936	11.0	3022848.0	putative oxidoreductase, Fe-S subunit/nucleotide-binding subunit	b2887
uacT	1.8591789831178585	11.0	3024725.0	uric acid permease	b2888
yqfG	1.8581252595686224	11.0	3026175.0	uncharacterized protein	b4684
idi	2.082050785938835	11.0	3026944.0	isopentenyl diphosphate isomerase	b2889	['IPDDI']
lysS	1.659355737503728	11.0	3027015.0	lysine tRNA synthetase, constitutive	b2890	['LYSTRS']
prfB	1.7010600955478954	11.0	3028992.0	peptide chain release factor RF-2	b2891
recJ	1.648061244839347	11.0	3031040.0	ssDNA exonuclease, 5' --> 3'-specific	b2892
dsbC	1.7645189285167897	11.0	3031470.0	protein disulfide isomerase II	b2893	['TDSR1', 'DSBCGT']
xerD	1.8841256497470282	11.0	3033088.0	site-specific tyrosine recombinase	b2894
fldB	1.8142043040494074	11.0	3033213.0	flavodoxin 2	b2895	['RNTR1c2', 'MECDPDH5', 'POR5', 'RNTR2c2', 'RNTR3c2', 'RNTR4c2', 'FLDR2']
cptA	1.9930604963585155	11.0	3033774.0	toxin of CptAB toxin-antitoxin pair	b2896
sdhE	1.931178579542115	11.0	3034162.0	flavinator of succinate dehydrogenase; antitoxin of CptAB toxin-antitoxin pair	b2897
ygfZ	1.8995844902861587	11.0	3035136.0	iron-sulfur cluster repair protein, plumbagin resistance	b2898
yqfA	1.9720392553591202	11.0	3035847.0	hemolysin III family HylIII inner membrane protein	b2899
yqfB	1.7434651778749297	11.0	3036672.0	UPF0267 family protein	b2900
bglA	1.8782054242281379	11.0	3037020.0	6-phospho-beta-glucosidase A	b2901	['AB6PGH']
ygfF	1.5040749280704062	11.0	3039232.0	putative NAD(P)-dependent oxidoreductase	b2902
gcvP	1.6182614565155096	11.0	3039526.0	glycine decarboxylase, PLP-dependent, subunit P of glycine cleavage complex	b2903	['GLYCL']
gcvH	1.9236985713971775	11.0	3042518.0	glycine cleavage complex lipoylprotein	b2904	['GLYCL']
gcvT	2.0359579417571276	11.0	3043328.0	aminomethyltransferase, tetrahydrofolate-dependent, subunit (T protein) of glycine cleavage complex	b2905	['GLYCL']
ubiI	1.8030080172929654	11.0	3045376.0	2-octaprenylphenol hydroxylase, FAD-dependent	b2906
ubiH	1.7509625327568898	11.0	3045698.0	2-octaprenyl-6-methoxyphenol hydroxylase, FAD/NAD(P)-binding	b2907	['OMPHHX']
pepP	1.7292411720725596	11.0	3047424.0	proline aminopeptidase P II	b2908
ygfB	1.7447307476485312	11.0	3048224.0	UPF0149 family protein	b2909
zapA	2.107339260854811	11.0	3048970.0	FtsZ stabilizer	b2910
fau	1.9247528245048324	11.0	3049599.0	5-formyltetrahydrofolate cyclo-ligase family protein	b2912	['FOMETRi']
ibsC	1.806205743468563	11.0	3050248.0	toxic membrane protein	b4665
serA	1.7534848330571182	11.0	3051520.0	D-3-phosphoglycerate dehydrogenase	b2913	['PGCD']
rpiA	1.5951248070597086	11.0	3052024.0	ribose 5-phosphate isomerase, constitutive	b2914	['RPI']
yqfE	2.0754199706094565	11.0	3053056.0	No_gene_product	b2915
argP	1.6814211919390523	11.0	3053568.0	transcriptional regulator for arginine transport and DNA replication genes; replication initiation inhibitor	b2916
scpA	1.7457602612354008	11.0	3055616.0	methylmalonyl-CoA mutase	b2917	['MMM']
argK	1.730629960992499	11.0	3056345.0	membrane ATPase/protein kinase	b2918
scpB	1.7963744335547889	11.0	3057664.0	methylmalonyl-CoA decarboxylase, biotin-independent	b2919	['MMCD']
scpC	1.808373298605643	11.0	3058160.0	propionyl-CoA:succinate CoA transferase	b2920	['PPCSCT']
ygfI	2.063091177824542	11.0	3059712.0	putative DNA-binding transcriptional regulator	b2921
yggE	2.031475895362566	11.0	3060698.0	oxidative stress defense protein	b2922
argO	2.197770561940955	11.0	3061760.0	arginine transporter	b2923	['LYSt3pp', 'ARGt3pp']
mscS	1.9503867310412841	11.0	3062305.0	mechanosensitive channel protein, small conductance	b2924
fbaA	1.738221204624655	11.0	3063808.0	fructose-bisphosphate aldolase, class II	b2925	['FBA', 'FBA3']
pgk	1.8239313632766594	11.0	3065856.0	phosphoglycerate kinase	b2926	['PGK']
epd	1.8284612325472003	11.0	3066030.0	D-erythrose 4-phosphate dehydrogenase	b2927	['E4PD']
yggC	1.8290257175393743	11.0	3067904.0	putative PanK family P-loop kinase	b2928
yggD	1.8809740606353198	11.0	3068044.0	MtlR family putative transcriptional repressor	b2929
yggF	1.8322354269232388	11.0	3068575.0	fructose 1,6 bisphosphatase isozyme	b2930	['FBP']
yggP	1.7086880322329592	11.0	3069952.0	putative Zn-binding dehydrogenase	b4465
cmtA	1.8969339239924472	11.0	3072000.0	putative mannitol-specific PTS IIB and IIC components	b2933
cmtB	2.0041363310568387	11.0	3072245.0	putative mannitol-specific enzyme IIA component of PTS	b2934
tktA	1.754007865308117	11.0	3073002.0	transketolase 1, thiamine triphosphate-binding	b2935	['TKT2', 'TKT1']
loiP	1.853798372026539	11.0	3075271.0	Phe-Phe periplasmic metalloprotease, OM lipoprotein; low salt-inducible; Era-binding heat shock protein	b2936
speB	1.658007656586618	11.0	3076235.0	agmatinase	b2937	['AGMT']
speA	1.9387561446412525	11.0	3077293.0	biosynthetic arginine decarboxylase, PLP-binding	b2938	['ARGDCpp']
yqgB	1.9484459554317224	11.0	3079278.0	uncharacterized protein	b2939
yqgC	1.9118312632228367	11.0	3079680.0	uncharacterized protein	b2940
metK	1.8233594260504462	11.0	3080192.0	S-adenosylmethionine synthetase	b2942	['METAT']
galP	1.7458526149778644	11.0	3081642.0	D-galactose transporter	b2943	['GALt2pp', 'GLCt2pp']
yggI	1.8576303698276344	11.0	3083113.0	Zn-dependent metalloprotease-related protein	b2944
endA	1.7425491272187612	11.0	3084288.0	DNA-specific endonuclease I	b2945
rsmE	1.6727478708852834	11.0	3084492.0	16S rRNA m(3)U1498 methyltransferase, SAM-dependent	b2946
gshB	1.6383225160568493	11.0	3085236.0	glutathione synthetase	b2947	['GTHS']
yqgE	1.7532128371704219	11.0	3086336.0	uncharacterized protein	b2948
yqgF	1.6822707054299764	11.0	3086858.0	putative Holliday junction resolvase	b2949
yggR	1.8024800694309173	11.0	3088384.0	putative PilT family AAA+ ATPase	b2950
yggS	1.9039068112668267	11.0	3088456.0	UPF0001 family protein, PLP-binding	b2951
yggT	2.06743487369967	11.0	3089178.0	putative inner membrane protein; compensates for loss in K+ uptake	b2952
yggU	1.5997617824845316	11.0	3089920.0	UPF0235 family protein	b2953
rdgB	1.5777440503399816	11.0	3090432.0	dITP/XTP pyrophosphatase	b2954	['NTPP11', 'NTPP9', 'NTPP10']
yggW	1.8113762942321292	11.0	3090625.0	HemN family putative oxidoreductase	b2955
yggM	1.914671377476637	11.0	3092480.0	DUF1202 family putative secreted protein	b2956
ansB	1.7349648594121874	11.0	3093040.0	periplasmic L-asparaginase 2	b2957	['GLUNpp', 'ASNNpp']
yggN	1.696931512225878	11.0	3094528.0	DUF2884 family putative periplasmic protein	b2958
yggL	1.7360347815716917	11.0	3095165.0	DUF469 family protein	b2959
trmI	1.7620002004358843	11.0	3095491.0	tRNA m(7)G46 methyltransferase, SAM-dependent	b2960
mutY	1.7459760159362077	11.0	3096576.0	adenine DNA glycosylase	b2961
yggX	1.800437769231587	11.0	3097600.0	oxidative damage protective factor for iron-sulfur proteins	b2962
mltC	1.737140104924385	11.0	3098624.0	membrane-bound lytic murein transglycosylase C	b2963	['MLTGY1pp', 'MLTGY4pp', 'MLTGY3pp', 'MLTGY2pp']
nupG	1.78615156235234	11.0	3099072.0	nucleoside transporter	b2964	['ADNt2pp', 'DCYTt2pp', 'INSt2pp', 'URIt2pp', 'DURIt2pp', 'DINSt2pp', 'DGSNt2pp', 'CYTDt2pp', 'DADNt2pp', 'THMDt2pp', 'GSNt2pp']
speC	1.769793263708526	11.0	3100378.0	ornithine decarboxylase, constitutive	b2965	['ORNDC']
yqgA	1.8526130404784948	11.0	3102911.0	DUF554 family putative inner membrane protein	b2966
yghD	1.675219039420894	11.0	3103948.0	putative membrane-anchored secretion pathway M-type protein	b2968
yghE	1.7795009875905217	11.0	3104768.0	No_gene_product	b2969
yghF	2.013313840839503	11.0	3105451.0	No_gene_product	b2970
yghG	2.0651037786666953	11.0	3106816.0	secretin (GspDbeta) OM localization lipoprotein pilotin	b2971
pppA	1.9390354739498257	11.0	3106901.0	bifunctional prepilin leader peptidase/ methylase	b2972
yghJ	1.8683464635753375	11.0	3107908.0
glcA	1.7102565885706407	11.0	3112960.0	glycolate transporter	b2975	['GLYCLTt2rpp', 'L__LACt2rpp', 'D__LACt2pp']
glcB	1.7804151062075084	11.0	3114992.0	malate synthase G	b2976	['MALS']
glcG	1.8902335246594282	11.0	3117185.0	DUF336 family protein	b2977
glcF	1.8204025148153793	11.0	3117594.0	glycolate oxidase 4Fe-4S iron-sulfur cluster subunit	b4467	['GLYCTO4', 'GLYCTO2', 'GLYCTO3']
glcE	1.7195562421958797	11.0	3119104.0	glycolate oxidase FAD binding subunit	b4468	['GLYCTO4', 'GLYCTO2', 'GLYCTO3']
glcD	1.7271540701545056	11.0	3121152.0	glycolate oxidase subunit, FAD-linked	b2979	['GLYCTO4', 'GLYCTO2', 'GLYCTO3']
glcC	1.782405651537617	11.0	3121630.0	glycolate-inducible glc operon transcriptional repressor; autorepressor	b2980
yghO	1.9136858273308641	11.0	3123200.0	No_gene_product	b2981
yghQ	1.5697658751829144	11.0	3125248.0	putative inner membrane polysaccharide flippase	b2983
yghR	1.729711858694078	11.0	3125812.0	putative ATP-binding protein	b2984
yghS	2.0052267989405386	11.0	3127296.0	putative ATP-binding protein	b2985
yghT	1.9762578122315029	11.0	3127489.0	putative ATP-binding protein	b2986
pitB	1.8189968161530665	11.0	3129344.0	phosphate transporter	b2987	['PIt2rpp']
gss	1.8578490445353115	11.0	3130021.0	glutathionylspermidine amidase and glutathionylspermidine synthetase	b2988	['GSPMDA', 'GSPMDS']
yghU	1.6582132803531955	11.0	3132085.0	putative S-transferase	b2989
hybG	1.8582390520036436	11.0	3133074.0	hydrogenase 2 accessory protein	b2990
hybF	1.6495196003706116	11.0	3133440.0	protein involved with the maturation of hydrogenases 1 and 2	b2991
hybE	1.7681643245557201	11.0	3133669.0	hydrogenase 2-specific chaperone	b2992
hybD	1.5950227451998928	11.0	3134150.0	maturation protease for hydrogenase 2	b2993
hybC	1.756098880681153	11.0	3134644.0	hydrogenase 2, large subunit	b2994	['HYD1pp', 'HYD2pp', 'HYD3pp']
hybB	1.7302991180511988	11.0	3136344.0	putative hydrogenase 2 cytochrome b type component	b2995	['HYD1pp', 'HYD2pp', 'HYD3pp']
hybA	1.6436633387840391	11.0	3137536.0	hydrogenase 2 4Fe-4S ferredoxin-type component	b2996	['HYD1pp', 'HYD2pp', 'HYD3pp']
hybO	1.7714472956345697	11.0	3139584.0	hydrogenase 2, small subunit	b2997	['HYD1pp', 'HYD2pp', 'HYD3pp']
yghW	1.8495770725498315	11.0	3139808.0	DUF2623 family protein	b2998
yghX	1.7644884059086283	11.0	3140214.0	No_gene_product	b4658
gpr	1.8328486439238838	11.0	3141632.0	L-glyceraldehyde 3-phosphate reductase	b3001	['ALR2']
yqhA	1.8015052278137176	11.0	3142335.0	UPF0114 family putative inner membrane protein	b3002
yghA	1.7646253381451695	11.0	3143680.0	putative oxidoreductase	b3003
exbD	1.6803311267686698	11.0	3144176.0	membrane spanning protein in TonB-ExbB-ExbD complex	b3005	['FECRMtonex', 'FEOXAMtonex', 'CBL1tonex', 'FE3DCITtonex', 'CPGNtonex', 'ADOCBLtonex', 'FEENTERtonex', 'FE3HOXtonex', 'FE3DHBZStonex', 'CBItonex']
exbB	1.8680028109902425	11.0	3144608.0	membrane spanning protein in TonB-ExbB-ExbD complex	b3006	['FECRMtonex', 'FEOXAMtonex', 'CBL1tonex', 'FE3DCITtonex', 'CPGNtonex', 'ADOCBLtonex', 'FEENTERtonex', 'FE3HOXtonex', 'FE3DHBZStonex', 'CBItonex']
metC	1.7501907927397085	11.0	3145728.0	cystathionine beta-lyase, PLP-dependent	b3008	['CYSTL', 'CYSDS']
yghB	1.7177181110083437	11.0	3146921.0	general envelope maintenance protein; DedA family inner membrane protein; putative multidrug efflux transporter	b3009
yqhC	1.6746943445967208	11.0	3147776.0	transcriptional activator of yqhD	b3010
yqhD	1.7497900859533186	11.0	3149824.0	aldehyde reductase, NADPH-dependent	b3011
dkgA	1.6685906101334294	11.0	3149981.0	2,5-diketo-D-gluconate reductase A	b3012	['DKGLCNR1', 'ALR2']
yqhG	1.9441749363412144	11.0	3151872.0	DUF3828 family putative periplasmic protein	b3013
yqhH	1.9436296641787911	11.0	3151985.0	outer membrane lipoprotein, Lpp paralog	b3014
ygiQ	1.5811892255518987	11.0	3153920.0	Radical SAM superfamily protein	b4469
ftsP	1.6823680504747014	11.0	3154615.0	septal ring component that protects the divisome from stress; multicopy suppressor of ftsI(Ts)	b3017
plsC	1.830029996384975	11.0	3156102.0	1-acyl-sn-glycerol-3-phosphate acyltransferase	b3018	['AGPAT161', 'AGPAT120', 'AGPAT181', 'AGPAT160', 'AGPAT141', 'AGPAT180', 'AGPAT140']
parC	1.6648670327536699	11.0	3157073.0	DNA topoisomerase IV, subunit A	b3019
ygiS	1.6380243010317979	11.0	3159469.0	putative ABC transporter permease	b3020
mqsA	1.8275310020667233	11.0	3161209.0	antitoxin for MqsR toxin; transcriptional repressor	b3021
mqsR	2.0903780917809933	11.0	3161606.0	GCU-specific mRNA interferase toxin of the MqsR-MqsA toxin-antitoxin system; biofilm/motility regulator; anti-repressor	b3022
ygiV	1.8510281215458269	11.0	3162112.0	transcriptional repressor for mcbR biofilm gene	b3023
ygiW	1.6856204351944701	11.0	3162642.0	hydrogen peroxide and cadmium resistance periplasmic protein; stress-induced OB-fold protein	b3024
qseB	1.837555744741955	11.0	3163186.0	quorum sensing DNA-binding response regulator in two-component regulatory system with QseC	b3025
qseC	1.7531279062610716	11.0	3164160.0	quorum sensing sensory histidine kinase in two-component regulatory system with QseB	b3026
ygiZ	1.9334715190475	11.0	3165237.0	inner membrane protein	b3027
mdaB	1.7382835757612092	11.0	3166208.0	NADPH quinone reductase	b3028	['NADPHQR2', 'NADPHQR4', 'NADPHQR3']
ygiN	2.1585402938623584	11.0	3166720.0	quinol monooxygenase	b3029	['QMO3', 'QMO2']
parE	1.9080823229983461	11.0	3166862.0	DNA topoisomerase IV, subunit B	b3030
yqiA	1.9143823713081787	11.0	3168783.0	acyl CoA esterase	b3031
cpdA	1.6417032267015448	11.0	3169364.0	3',5' cAMP phosphodiesterase	b3032
yqiB	1.8634637738706343	11.0	3170304.0	DUF1249 protein YqiB	b3033
nudF	1.8463103842728135	11.0	3170639.0	ADP-ribose pyrophosphatase	b3034	['ADPRDP']
tolC	1.7892056947793813	11.0	3171473.0	transport channel	b3035	['NOVBCNtpp', 'FEENTERtex', 'RFAMPtpp', 'INDOLEt2pp', 'FUSAtpp', 'CMtpp', 'MINCYCtpp', 'DOXRBCNtpp', 'TTRCYCtpp']
ygiB	1.5369027686123393	11.0	3173102.0	DUF1190 family protein	b3037
ygiC	1.681661220708154	11.0	3174400.0	ATP-Grasp family ATPase	b3038
ygiD	1.737380024315312	11.0	3174977.0	4,5- DOPA-extradiol-dioxygenase	b3039
zupT	1.8119105267259366	11.0	3176448.0	zinc transporter	b3040	['MN2tpp', 'CU2tpp', 'ZN2tpp', 'FE2tpp', 'CD2tpp', 'COBALT2tpp']
ribB	1.939782401689109	11.0	3177171.0	3,4-dihydroxy-2-butanone-4-phosphate synthase	b3041	['DB4PS']
yqiC	1.8611530491418296	11.0	3178198.0	BMFP family putative fusogenic protein	b3042
ygiL	2.054850991129806	11.0	3178772.0	putative fimbrial-like adhesin protein	b3043
yqiH	2.160755716632758	11.0	3183239.0	putative periplasmic pilin chaperone	b3047
yqiI	2.063760763368148	11.0	3184640.0	fimbrial protein	b3048
glgS	2.1853170606062466	11.0	3185152.0	motility and biofilm regulator	b3049
yqiJ	2.0665161369580485	11.0	3185566.0	DUF1449 family inner membrane protein	b3050
yqiK	1.9688721444336477	11.0	3186688.0	PHB family membrane protein, function unknown	b3051
ibsD	1.8503645081488262	11.0	3188124.0	toxic membrane protein	b4664
ibsE	1.8544810031613932	11.0	3188499.0	toxic membrane protein	b4666
hldE	1.6120955449271401	11.0	3188678.0	heptose 7-phosphate kinase and heptose 1-phosphate adenyltransferase	b3052	['GMHEPK', 'GMHEPAT']
glnE	1.749093475067033	11.0	3190159.0	fused deadenylyltransferase/adenylyltransferase for glutamine synthetase	b3053
ygiF	1.579875260143558	11.0	3193022.0	inorganic triphosphatase	b3054
ygiM	1.7214976046625337	11.0	3194880.0	SH3 domain protein	b3055
cca	1.7432717564885216	11.0	3195249.0	fused tRNA nucleotidyl transferase/2'3'-cyclic phosphodiesterase/2'nucleotidase and phosphatase	b3056
bacA	2.0200736391297576	11.0	3196928.0	undecaprenyl pyrophosphate phosphatase	b3057	['UDCPDP', 'UDCPDPpp']
folB	1.8052336664866597	11.0	3197579.0	dihydroneopterin aldolase and dihydroneopterin triphosphate 2'-epimerase	b3058	['DHNPTE', 'DHNPA2r']
plsY	1.8529677461686886	11.0	3198052.0	putative glycerol-3-phosphate acyltransferase	b3059	['APG3PAT140', 'APG3PAT180', 'APG3PAT161', 'APG3PAT181', 'APG3PAT160', 'APG3PAT120', 'APG3PAT141']
ttdR	1.9402036124708817	11.0	3198976.0	transcriptional activator of ttdABT	b3060
ttdA	1.6691254747426658	11.0	3199821.0	L-tartrate dehydratase, alpha subunit	b3061	['TARTD']
ttdB	1.64463424052932	11.0	3201024.0	L-tartrate dehydratase, beta subunit	b3062	['TARTD']
tsaD	1.4372081349953887	11.0	3203072.0	tRNA(ANN) t(6)A37 threonylcarbamoyladenosine modification protein; glycation binding protein	b3064
rpsU	1.693480309336554	11.0	3204139.0	30S ribosomal subunit protein S21	b3065
dnaG	1.820619906026625	11.0	3204465.0	DNA primase	b3066
rpoD	1.8536112610259277	11.0	3206405.0	RNA polymerase, sigma 70 (sigma D) factor	b3067
mug	1.5832673125257348	11.0	3208325.0	G/U mismatch-specific DNA glycosylase; xanthine DNA glycosylase	b3068
yqjH	1.553364162549625	11.0	3209216.0	putative siderophore interacting protein	b3070
yqjI	1.8734910059161056	11.0	3210137.0	PadR family putative transcriptional regulator	b3071
aer	1.725680177457537	11.0	3211264.0	fused signal transducer for aerotaxis sensory component/methyl accepting chemotaxis component	b3072
patA	1.5265688204113252	11.0	3212852.0	putrescine:2-oxoglutaric acid aminotransferase, PLP-dependent	b3073	['PTRCTA']
ygjH	1.5785628949910557	11.0	3214336.0	putative tRNA binding protein; putative tRNA corner chaperone	b3074
ebgR	1.7325104425118774	11.0	3215360.0	transcriptional repressor	b3075
ebgA	1.6962565609450502	11.0	3215991.0	evolved beta-D-galactosidase, alpha subunit	b3076
ebgC	1.7367118231200471	11.0	3219456.0	evolved beta-D-galactosidase, beta subunit; cupin superfamily	b3077
ygjI	1.7075233838548276	11.0	3219592.0	putative transporter	b3078
ygjJ	1.7347037869993258	11.0	3221504.0	putative periplasmic protein	b3079
ygjK	1.760827877644736	11.0	3222246.0	alpha-glucosidase	b3080
fadH	1.5976148839059998	11.0	3225023.0	2,4-dienoyl-CoA reductase, NADH and FMN-linked	b3081
higA	1.8169115920084404	11.0	3227086.0	antitoxinof the HigB-HigA toxin-antitoxin system	b3082
higB	1.8220212816661958	11.0	3227648.0	mRNA interferase toxin of the HigB-HigA toxin-antitoxin system	b3083
rlmG	1.5535646252992386	11.0	3228097.0	23S rRNA m(2)G1835 methyltransferase, SAM-dependent	b3084
ygjP	1.7534976779992135	11.0	3229696.0	putative metal dependent hydrolase	b3085
ygjQ	1.767484607875148	11.0	3229898.0	DUF218 superfamily protein	b3086
ygjR	1.8163081613890144	11.0	3230669.0	putative NAD(P)-dependent dehydrogenase	b3087
alx	1.6983505524320732	11.0	3231938.0	putative membrane-bound redox modulator	b3088
sstT	1.6346768518906998	11.0	3233792.0	sodium:serine/threonine symporter	b3089	['THRt4pp', 'SERt4pp']
ygjV	1.7761130259755096	11.0	3234551.0	Imp-YgjV family inner membrane protein	b3090
uxaA	1.6669843128052755	11.0	3235840.0	altronate hydrolase	b3091	['ALTRH']
uxaC	1.6921408527627873	11.0	3236687.0	uronate isomerase	b3092	['GUI2', 'GUI1']
exuT	1.5935733085550683	11.0	3238462.0	hexuronate transporter	b3093	['GLCURt2rpp', 'GALURt2rpp']
exuR	1.780423827443032	11.0	3240010.0	hexuronate regulon transcriptional repressor; autorepressor	b3094
yqjA	1.6834110867105176	11.0	3241131.0	general envelope maintenance protein; DedA family inner membrane protein; putative multidrug efflux transporter	b3095
mzrA	1.7011824950016394	11.0	3241984.0	modulator of EnvZ/OmpR regulon	b3096
yqjC	1.9816679205729533	11.0	3242327.0	DUF1090 family putative periplasmic protein	b3097
yqjD	1.9763211839745256	11.0	3243008.0	membrane-anchored ribosome-binding protein	b3098
yqjE	1.848680487461867	11.0	3243041.0	DUF1469 family inner membrane protein	b3099
yqjK	1.6702865626899903	11.0	3243520.0	uncharacterized protein	b3100
yqjF	1.6430557053629316	11.0	3244032.0	putative quinol oxidase subunit	b3101
yqjG	1.910990959080661	11.0	3244382.0	putative S-transferase	b3102
yhaH	1.9401206635606896	11.0	3245662.0	DUF805 family inner membrane protein	b3103
yhaI	1.7913514545519398	11.0	3246269.0	DUF805 family inner membrane protein	b3104
yhaJ	1.6664482971822252	11.0	3246676.0	LysR family putative transcriptional regulator	b3105
yhaK	1.8063640701998156	11.0	3248128.0	redox-sensitive bicupin	b3106
yhaL	1.7586619271044124	11.0	3248401.0	uncharacterized protein	b3107
yhaM	1.7176240288133877	11.0	3248699.0	putative L-serine dehydratase alpha chain	b4470
yhaO	1.6968573411445702	11.0	3250176.0	putative transporter	b3110
tdcG	1.77149106549795	11.0	3252224.0	L-serine dehydratase 3, anaerobic	b4471	['SERD_L']
tdcF	1.8375112562389584	11.0	3253079.0	putative reactive intermediate deaminase	b3113
tdcE	1.8757422229455512	11.0	3253482.0	pyruvate formate-lyase 4/2-ketobutyrate formate-lyase	b3114	['OBTFL', 'PFL']
tdcD	1.8994564737662116	11.0	3256320.0	propionate kinase/acetate kinase C, anaerobic	b3115	['PPAKr', 'ACKr']
tdcC	2.059149359203899	11.0	3258368.0	L-threonine/L-serine transporter	b3116	['THRt2rpp', 'SERt2rpp']
tdcB	1.8296743011228531	11.0	3258397.0	L-threonine dehydratase, catabolic	b3117	['THRD_L']
tdcA	2.1672754412808346	11.0	3260416.0	tdc operon transcriptional activator	b3118
tdcR	2.1484207905562474	11.0	3260928.0	L-threonine dehydratase operon activator protein	b3119
yhaB	2.178041669224923	11.0	3261212.0	uncharacterized protein	b3120
yhaC	2.307580849744349	11.0	3262464.0	pentapetide repeats-related protein	b3121
garK	1.7887846033427952	11.0	3264512.0	glycerate kinase I	b3124	['GLYCK2']
garR	1.8209115889025176	11.0	3265225.0	tartronate semialdehyde reductase	b3125	['TRSARr']
garL	1.8669258650732798	11.0	3266560.0	alpha-dehydro-beta-deoxy-D-glucarate aldolase	b3126	['GLCRAL']
garP	1.803647125271273	11.0	3266931.0	putative (D)-galactarate transporter	b3127	['GALCTt2rpp', 'GLCRt2rpp', 'GLYCAt2rpp']
garD	1.7607657518534379	11.0	3268640.0	D-galactarate dehydrogenase	b3128	['GALCTD']
prlF	1.74149123421256	11.0	3270656.0	antitoxin of the SohA(PrlF)-YhaV toxin-antitoxin system	b3129
yhaV	1.9464140464699073	11.0	3270695.0	toxin of the SohB(PrlF)-YhaV toxin-antitoxin system	b3130
agaR	2.0152530028188678	11.0	3271214.0	transcriptional repressor of the aga regulon	b3131
kbaZ	1.7450538384761505	11.0	3272704.0	tagatose 6-phosphate aldolase 1, kbaZ subunit	b3132	['TGBPA']
agaV	1.7252330075683187	11.0	3273575.0	N-acetylgalactosamine-specific enzyme IIB component of PTS	b3133
agaW	1.4975659164990691	11.0	3274059.0	No_gene_product	b3134
agaA	1.7448274879802037	11.0	3274752.0	No_gene_product	b3135
agaS	1.6783441035180122	11.0	3275334.0	tagatose-6-phosphate ketose/aldose isomerase	b3136
kbaY	1.661866980825674	11.0	3276800.0	tagatose 6-phosphate aldolase 1, kbaY subunit	b3137	['TGBPA']
agaB	1.6991780499557207	11.0	3277528.0	N-acetylgalactosamine-specific enzyme IIB component of PTS	b3138
agaC	1.6718862427057286	11.0	3278043.0	N-acetylgalactosamine-specific enzyme IIC component of PTS	b3139
agaD	1.6899175944152094	11.0	3278848.0	N-acetylgalactosamine-specific enzyme IID component of PTS	b3140
agaI	1.635296949093996	11.0	3279628.0	galactosamine-6-phosphate isomerase	b3141
yraH	2.02792553835872	11.0	3280896.0	putative fimbrial-like adhesin protein	b3142
yraI	1.9316233454345122	11.0	3281448.0	putative periplasmic pilin chaperone	b3143
yraJ	1.894684962009072	11.0	3282172.0	putative outer membrane protein	b3144
yraK	1.7978103143295467	11.0	3284992.0	putative fimbrial-like adhesin protein	b3145
rsmI	1.7221605283014723	11.0	3285833.0	16S rRNA C1402 2'-O-ribose methyltransferase, SAM-dependent	b3146
lpoA	1.6783108344581605	11.0	3286758.0	OM lipoprotein stimulator of MrcA transpeptidase	b3147
yraN	1.8362346106676737	11.0	3289088.0	UPF0102 family protein	b3148
diaA	1.85739978238927	11.0	3289167.0	DnaA initiator-associating factor for replication initiation	b3149
yraP	1.8042215616869377	11.0	3289767.0	outer membrane lipoprotein	b3150
yraQ	1.719394288324712	11.0	3291136.0	putative inner membrane permease	b3151
yraR	1.7510284702683847	11.0	3291569.0	putative nucleoside-diphosphate-sugar epimerase	b3152
yhbO	1.8493943305276304	11.0	3292332.0	stress-resistance protein	b3153
yhbP	1.599263369501425	11.0	3293184.0	UPF0306 family protein	b3154
yhbQ	1.5439635209150602	11.0	3293324.0	GIY-YIG nuclease superfamily protein	b3155
yhbS	1.6386234097102117	11.0	3293613.0	GNAT family putative N-acetyltransferase	b3156
yhbT	1.6973431617271346	11.0	3294110.0	SCP-2 sterol transfer family protein	b3157
yhbU	1.6713736239687742	11.0	3295232.0	U32 peptidase family protein	b3158
yhbV	1.7316228492670929	11.0	3295847.0	U32 peptidase family protein	b3159
yhbW	1.7284601217539473	11.0	3297280.0	putative luciferase-like monooxygenase	b3160
mtr	1.841637809247596	11.0	3297931.0	tryptophan transporter of high affinity	b3161	['TRPt2rpp', 'INDOLEt2rpp']
deaD	1.6394461147019004	11.0	3299329.0	ATP-dependent RNA helicase	b3162
yrbN	1.8338500172145722	11.0	3301248.0	uncharacterized protein	b4685
nlpI	1.8453061032605025	11.0	3301398.0	lipoprotein involved in osmotic sensitivity and filamentation	b3163
pnp	1.8372697230692694	11.0	3302391.0	polynucleotide phosphorylase/polyadenylase	b3164
rpsO	1.712420344470132	11.0	3304960.0	30S ribosomal subunit protein S15	b3165
truB	1.9657243802867133	11.0	3305472.0	tRNA pseudouridine synthase B: tRNA pseudouridine(55) synthase and putative tmRNA pseudouridine(342) synthase	b3166
rbfA	2.295993246052669	11.0	3306135.0	30s ribosome binding factor	b3167
infB	1.796796942017281	11.0	3306700.0	translation initiation factor IF-2	b3168
nusA	1.9084813295982406	11.0	3309568.0	transcription termination/antitermination L factor	b3169
rimP	1.7491014569953178	11.0	3310912.0	ribosome maturation factor for 30S subunits	b3170
argG	1.748107029768471	11.0	3311995.0	argininosuccinate synthetase	b3172	['ARGSS']
yhbX	2.1156105397695435	11.0	3313346.0	putative EptAB family phosphoethanolamine transferase, inner membrane protein	b3173
secG	2.023420812196792	11.0	3315712.0	preprotein translocase membrane subunit	b3175
glmM	1.6741867445321046	11.0	3316091.0	phosphoglucosamine mutase	b3176	['PGAMT']
folP	1.8501350793390994	11.0	3317760.0	7,8-dihydropteroate synthase	b3177	['DHPS2']
ftsH	1.5903247349395389	11.0	3318359.0	protease, ATP-dependent zinc-metallo	b3178
rlmE	2.154548541122899	11.0	3320393.0	23S rRNA U2552 2'-O-ribose methyltransferase, SAM-dependent	b3179
yhbY	1.7784556792233648	11.0	3321344.0	RNA binding protein associated with pre-50S ribosomal subunits	b3180
greA	1.8950469550133642	11.0	3321856.0	transcript cleavage factor	b3181
dacB	1.8959990417714039	11.0	3322321.0	D-alanyl-D-alanine carboxypeptidase	b3182	['MDDEP3pp', 'MDDCP4pp', 'MDDCP2pp', 'MDDCP3pp', 'MDDEP2pp', 'MDDCP5pp', 'MDDEP4pp', 'MDDEP1pp', 'MDDCP1pp']
obgE	1.7402599910601977	11.0	3323940.0	GTPase involved in cell partioning and DNA repair	b3183
yhbE	1.7311012100984018	11.0	3325952.0	EamA family inner membrane putative transporter	b3184
rpmA	1.713306111308636	11.0	3326464.0	50S ribosomal subunit protein L27	b3185
rplU	1.9229501177585289	11.0	3326498.0	50S ribosomal subunit protein L21	b3186
ispB	2.0632602976287244	11.0	3328000.0	octaprenyl diphosphate synthase	b3187	['OCTDPS']
sfsB	1.9336259515041814	11.0	3328512.0	malPQ operon transcriptional activator	b3188
murA	1.6811783451647992	11.0	3328593.0	UDP-N-acetylglucosamine 1-carboxyvinyltransferase	b3189	['UAGCVT']
ibaG	1.701719414178997	11.0	3330048.0	acid stress protein; putative BolA family transcriptional regulator	b3190
mlaB	2.1286632465726334	11.0	3330560.0	ABC transporter maintaining OM lipid asymmetry, cytoplasmic STAS component	b3191
mlaC	1.8529170174919531	11.0	3330614.0	ABC transporter maintaining OM lipid asymmetry, periplasmic binding protein	b3192
mlaD	1.9481760092082967	11.0	3331268.0	OM lipid asymmetry maintenance protein; membrane-anchored ABC family periplasmic binding protein	b3193
mlaE	1.8171651407616858	11.0	3332096.0	ABC transporter maintaining OM lipid asymmetry, inner membrane permease protein	b3194
mlaF	1.8173285961540344	11.0	3332614.0	ABC transporter maintaining OM lipid asymmetry, ATP-binding protein	b3195
yrbG	1.9404808516991723	11.0	3334144.0	putative calcium/sodium:proton antiporter	b3196	['CAt6pp']
kdsD	1.8452680848540473	11.0	3334624.0	D-arabinose 5-phosphate isomerase	b3197	['A5PISO']
kdsC	2.085235398068586	11.0	3336192.0	3-deoxy-D-manno-octulosonate 8-phosphate phosphatase	b3198	['KDOPP']
lptC	2.0015287539796214	11.0	3336194.0	periplasmic membrane-anchored LPS-binding protein; LPS export protein	b3199	['ECA4COLIPAabctex', 'CLIPAabctex', 'O16A4COLIPAabctex', 'ACOLIPAabctex', 'ENLIPAabctex', 'LIPAabctex', 'COLIPAabctex', 'K2L4Aabctex', 'COLIPAPabctex']
lptA	2.025573078617724	11.0	3336738.0	lipopolysaccharide export ABC transporter periplasmic binding protein; Lipid A binding protein; LPS export and assembly protein	b3200	['ECA4COLIPAabctex', 'CLIPAabctex', 'O16A4COLIPAabctex', 'ACOLIPAabctex', 'ENLIPAabctex', 'LIPAabctex', 'COLIPAabctex', 'K2L4Aabctex', 'COLIPAPabctex']
lptB	1.8729124472090208	11.0	3337302.0	lipopolysaccharide export ABC transporter ATPase	b3201	['ECA4COLIPAabctex', 'CLIPAabctex', 'O16A4COLIPAabctex', 'ACOLIPAabctex', 'ENLIPAabctex', 'LIPAabctex', 'COLIPAabctex', 'K2L4Aabctex', 'COLIPAPabctex']
rpoN	1.9474826309738384	11.0	3338075.0	RNA polymerase, sigma 54 (sigma N) factor	b3202
hpf	1.7086572858980382	11.0	3339776.0	ribosome hibernation promoting factor HPF; stabilizes 100S dimers	b3203
ptsN	1.760554635252702	11.0	3340288.0	sugar-specific enzyme IIA component of PTS	b3204
yhbJ	1.7166637702167389	11.0	3340473.0	adaptor protein for GlmZ/GlmY sRNA decay, glucosamine-6-phosphate-regulated; NTPase	b3205
npr	1.8281185743121824	11.0	3341324.0	phosphohistidinoprotein-hexose phosphotransferase component of N-regulated PTS system (Npr)	b3206
yrbL	1.8787605199535236	11.0	3342336.0	Mg(2+)-starvation-stimulated protein	b3207
mtgA	1.7145902440109877	11.0	3342439.0	biosynthetic peptidoglycan transglycosylase	b3208
elbB	1.6923635417386214	11.0	3343164.0	isoprenoid biosynthesis protein with amidotransferase-like domain	b3209
arcB	1.8510488292067564	11.0	3344047.0	aerobic respiration control sensor histidine protein kinase, cognate to two-component response regulators ArcA and RssB	b3210
yhcC	1.7651796194210303	11.0	3346479.0	putative Fe-S oxidoreductase, Radical SAM superfamily protein	b3211
gltD	1.6206869514689004	11.0	3352556.0	glutamate synthase, 4Fe-4S protein, small subunit	b3213	['GLUSy']
gltF	2.1944807440790295	11.0	3354624.0	periplasmic protein	b3214
yhcA	2.280355281628177	11.0	3355470.0	putative periplasmic chaperone protein	b3215
yhcD	2.2944817208699892	11.0	3356165.0	putative outer membrane fimbrial subunit usher protein	b3216
yhcF	1.412980258402579	11.0	3360768.0	putative transcriptional regulator	b3219
yhcB	1.3837669734998503	12.0	3373549.0	DUF1043 family inner membrane-anchored protein	b3233
yhcN	1.37141371549866	12.0	3378896.0	cadmium and peroxide resistance protein, stress-induced	b3238
yhcO	1.3396497655282686	12.0	3379215.0	putative barnase inhibitor	b3239
yhdE	1.3818419805270523	13.0	3391488.0	dTTP/UTP pyrophosphatase; m(5)UTP/m(5)CTP/pseudo-UTP pyrophosphatase	b3248
csrD	1.3709773497803985	13.0	3394750.0	targeting factor for csrBC sRNA degradation	b3252
yrdF	1.4561872122013553	13.0	3397853.0	No_gene_product	b4697
yrdE	1.5729779015602063	13.0	3397996.0	No_gene_product	b4646
yhdT	1.3583971533051886	13.0	3400733.0	DUF997 family putative inner membrane protein	b3257
dusB	1.3399876961009025	13.0	3403776.0	tRNA-dihydrouridine synthase B	b3260
fis	1.5089278963420198	13.0	3404800.0	global DNA-binding transcriptional dual regulator	b3261
yhdJ	1.3641392131937449	13.0	3405824.0	DNA adenine methyltransferase, SAM-dependent	b3262
acrS	1.5360910266145402	13.0	3406161.0	acrAB operon transcriptional repressor	b3264
yhdV	1.5624475418706054	13.0	3411968.0	putative outer membrane protein	b3267
aroE	1.4376615515417666	14.0	3423378.0	dehydroshikimate reductase, NAD(P)-binding	b3281	['SHK3Dr']
tsaC	1.3913988258802434	14.0	3424256.0	tRNA(ANN) t(6)A37 threonylcarbamoyladenosine modification protein, threonine-dependent ADP-forming ATPase	b3282
def	1.5110178297198145	14.0	3427048.0	peptide deformylase	b3287
rsmB	1.4508686755708873	14.0	3428565.0	16S rRNA m(5)C967 methyltransferase, SAM-dependent	b3289
mscL	1.510838348673363	14.0	3431382.0	mechanosensitive channel protein, high conductance	b3291
arfA	1.435493067769597	14.0	3431936.0	alternate ribosome-rescue factor A	b4550
yhdN	1.3951662623523153	14.0	3432499.0	DUF1992 family protein	b3293
rpsD	1.4941231743900083	14.0	3434496.0	30S ribosomal subunit protein S4	b3296
rpmJ	1.3690944251586172	14.0	3436032.0	50S ribosomal subunit protein L36	b3299
rplF	1.3240481251350302	15.0	3438965.0	50S ribosomal subunit protein L6	b3305
rpmC	1.4522339507402242	16.0	3441926.0	50S ribosomal subunit protein L29	b3312
rpsS	1.449545452958923	16.0	3443712.0	30S ribosomal subunit protein S19	b3316
gspC	1.5423510708348542	17.0	3448936.0	general secretory pathway component, cryptic	b3324
gspG	1.5988712695759575	17.0	3454381.0	pseudopilin, cryptic, general secretion pathway	b3328
gspI	1.3809266638477526	17.0	3455332.0	general secretory pathway component, cryptic	b3330
gspJ	1.5306831570615802	17.0	3455702.0	putative general secretory pathway component, cryptic	b3331
gspL	1.4158794548964617	17.0	3457280.0	general secretory pathway component, cryptic	b3333
tusC	1.3576325293718778	18.0	3468331.0	mnm(5)-s(2)U34-tRNA synthesis 2-thiolation protein	b3344
tusD	1.3534826730537124	18.0	3468690.0	sulfurtransferase for 2-thiolation step of mnm(5)-s(2)U34-tRNA synthesis	b3345
yheO	1.3463469768751468	18.0	3469312.0	putative PAS domain-containing DNA-binding transcriptional regulator	b3346
ppiA	1.3150056128674001	19.0	3485083.0	peptidyl-prolyl cis-trans isomerase A (rotamase A)	b3363
yhgE	1.414128304862531	20.0	3524073.0	DUF4153 family putative inner membrane protein	b3402
asd	1.4133977490282852	21.0	3567616.0	aspartate-semialdehyde dehydrogenase, NAD(P)-binding	b3433	['ASAD']
gntK	1.3302062395980678	21.0	3570424.0	gluconate kinase 2	b3437	['GNK']
yhhY	1.359820876181403	21.0	3574497.0	aminoacyl nucleotide detoxifying acetyltransferase	b3441
yhhZ	1.5594022038931183	21.0	3575808.0	putative Hcp1 family polymorphic toxin protein; putative colicin-like DNase/tRNase activity	b3442
livF	1.381871839894692	22.0	3586083.0	branched-chain amino acid ABC transporter ATPase	b3454	['LEUabcpp', 'THRabcpp', 'ILEabcpp', 'ALAabcpp', 'VALabcpp']
livG	1.366103309355124	22.0	3586798.0	branched-chain amino acid ABC transporter ATPase	b3455	['LEUabcpp', 'THRabcpp', 'ILEabcpp', 'ALAabcpp', 'VALabcpp']
rsmD	1.4340597380919482	23.0	3598336.0	16S rRNA m(2)G966 methyltransferase, SAM-dependent	b3465
yhhN	1.3458378191803684	23.0	3599110.0	TMEM86 family putative inner membrane protein	b3468
yhhH	1.585318363362416	24.0	3616768.0	putative NTF2 fold immunity protein for polymorphic toxin RhsB	b3483
yrhC	1.526941378437698	24.0	3617246.0	No_gene_product	b4552
yhhI	1.738426749610291	24.0	3618816.0	putative transposase	b3484
yhiJ	1.6453598053842682	24.0	3624327.0	DUF4049 family protein	b3488
yhiL	1.4543916641022663	24.0	3626211.0	No_gene_product	b4660
uspB	1.3187151677027455	24.0	3632744.0	universal stress (ethanol tolerance) protein B	b3494
arsC	1.4762720942315022	25.0	3643596.0	arsenate reductase	b3503	['ASR']
grxC	1.350513309642352	26.0	3777550.0	glutaredoxin 3	b3610	['RNDR3b', 'RNDR4b', 'RNDR1b', 'GRXR', 'PAPSR2', 'RNDR2b']
yjhZ	1.3557963839616163	27.0	4524246.0	No_gene_product	b4657
