# Supplementary material for: The genetic basis for adaptation of model-designed syntrophic co-cultures
Source: PLoS Comput Biol. 2019 Mar 1;15(3):e1006213. doi: 10.1371/journal.pcbi.1006213 (PMC6415869; doi:10.1371/journal.pcbi.1006213)
Supplement: S4 Data — Genes with read coverage meeting the duplication criteria. Separate spreadsheets are provided for all samples using the mutant pair, ale number, flask number, isolate number, and replicate number to identify each sample. (ZIP) [file pcbi.1006213.s004.zip › S4_Data/hisD_gltB_6_10_0_1_genes.csv]

	Multiplicity	Group Number	Start Position	Product	Gene	iJO1366 Reactions
ykfM	1.6540605638566719	1.0	234743.0	lethality reduction protein, putative inner membrane protein	b4586
ykfN	1.5055059088369638	2.0	258860.0	No_gene_product	b4626
ykgS	2.497871311451271	3.0	286208.0	No_gene_product	b4688
yagL	1.50566254880667	3.0	288930.0	CP4-6 prophage; DNA-binding protein	b0278
yagM	1.46840051067977	3.0	289655.0	CP4-6 prophage; uncharacterized protein	b0279
ecpR	1.514583870939165	4.0	306456.0	putative transcriptional regulator for the ecp operon	b0294
ykgR	1.7697074359759997	4.0	308851.0	uncharacterized protein	b4671
ykgP	1.5468693035039998	4.0	309426.0	No_gene_product	b4630
rclB	1.5899343568124007	4.0	314041.0	reactive chlorine species (RCS) stress resistance periplasmic protein	b0303
ykgH	1.456570317942304	5.0	320406.0	putative inner membrane protein	b0310
yahO	1.376129594075579	6.0	342194.0	periplasmic protein, function unknown, YhcN family	b0329
hha	1.3918898962896162	7.0	475648.0	modulator of gene expression, with H-NS	b0460
tomB	1.377875504880531	7.0	475789.0	Hha toxicity attenuator; conjugation-related protein	b0461
ybbC	1.5050237315318422	8.0	523036.0	putative immunity protein	b0498
sfmZ	1.460079111271741	9.0	559303.0	response regulator family protein	b0535
ybcM	1.4934316759841362	10.0	567296.0	DLP12 prophage; putative DNA-binding transcriptional regulator	b0546
ylcH	1.2969893150461758	10.0	567823.0	uncharacterized protein, DLP12 prophage	b4588
borD	1.4518309455441678	11.0	574055.0	DLP12 prophage; putative lipoprotein	b0557
ylcI	1.37488835655978	11.0	575706.0	DUF3950 family protein, DLP12 prophage	b4589
appY	1.5165462855017684	12.0	579584.0	global transcriptional activator; DLP12 prophage	b0564
ybdO	1.5029747552401072	13.0	632832.0	putative DNA-binding transcriptional regulator	b0603
ybeD	1.345208929838207	14.0	657920.0	UPF0250 family protein	b0631
rihA	6.150553131644251	15.0	678932.0	ribonucleoside hydrolase 1	b0651	['CYTDH', 'URIH']
gltL	6.781940279289979	15.0	679985.0	glutamate/aspartate ABC transporter ATPase	b0652	['ASPabcpp', 'GLUabcpp']
gltK	6.54660880536038	15.0	680710.0	glutamate/aspartate ABC transporter permease	b0653	['ASPabcpp', 'GLUabcpp']
gltJ	5.931242607965526	15.0	681984.0	glutamate/aspartate ABC transporter permease	b0654	['ASPabcpp', 'GLUabcpp']
gltI	6.570895646556402	15.0	682294.0	glutamate/aspartate periplasmic binding protein	b0655	['ASPabcpp', 'GLUabcpp']
ybfB	1.7302226512485752	16.0	729231.0	putative membrane protein	b0702
gnsA	1.3355268979175972	17.0	1047552.0	putative phosphatidylethanolamine synthesis regulator	b4517
yccE	1.5148370621158622	18.0	1059491.0	uncharacterized protein	b1001
yceO	1.4328028833231736	19.0	1114762.0	uncharacterized protein	b1058
ymfE	1.6000877887577076	20.0	1192988.0	e14 prophage; putative inner membrane protein	b1138
lit	1.3702645096233608	20.0	1194150.0	T4 phage exclusion protein; cell death peptidase, e14 prophage	b1139
ymfI	1.412542319623028	20.0	1196952.0	e14 prophage; uncharacterized protein	b1143
tfaP	1.3835513348866002	21.0	1203587.0	e14 prophage; uncharacterized protein	b1155
mcrA	1.477624346387498	21.0	1206272.0	putative 5-methylcytosine/5-hydroxymethylcytosine-specific restriction nuclease; 5-methylcytosine DNA binding protein	b1159
iraM	1.5323295971678133	21.0	1207296.0	RpoS stabilzer during Mg starvation, anti-RssB factor	b1160
ycgZ	1.428931269975521	21.0	1211392.0	RcsB connector protein for regulation of biofilm and acid-resistance	b1164
ariR	1.5109907277762065	21.0	1211904.0	RcsB connector protein for regulation of biofilm and acid-resistance	b1166
ymgC	1.7399888663798075	21.0	1212416.0	Blue light, low temperature and stress induced protein	b1167
ymgI	1.7622442205633928	22.0	1218560.0	uncharacterized protein	b4593
ymgJ	1.4692295445624466	22.0	1218719.0	uncharacterized protein	b4594
ldrA	1.458110352447652	23.0	1264640.0	toxic polypeptide, small	b4419
ldrC	1.4368203698984425	23.0	1265693.0	toxic polypeptide, small	b4423
rcbA	1.4903856763326273	24.0	1407787.0
ralR	1.427879357080615	24.0	1408000.0	Rac prophage; restriction alleviation protein	b1348
ydaE	1.401537159470711	24.0	1412096.0	conserved protein, Rac prophage	b4526
sieB	1.4400686005108658	24.0	1413120.0	phage superinfection exclusion protein, Rac prophage	b1353
ydaS	1.3318220468716586	24.0	1414656.0	Rac prophage; putative DNA-binding transcriptional regulator	b1357
trkG	1.4270671547888178	25.0	1418038.0	Rac prophage; potassium transporter subunit	b1363	['Kt2pp']
tfaR	1.9507215078140472	26.0	1426667.0	Rac prophage; putative tail fiber assembly protein	b1373
pinR	1.642555346900295	26.0	1427456.0	Rac prophage; putative site-specific recombinase	b1374
ynaE	2.2082507998500223	26.0	1428480.0	cold shock protein, Rac prophage	b1375
ynbG	1.8468368628239669	27.0	1459456.0	uncharacterized protein	b4674
ydcF	1.8368675714186826	28.0	1481491.0	DUF218 superfamily protein, SAM-binding	b1414
aldA	1.5635021023705695	28.0	1482752.0	aldehyde dehydrogenase A, NAD-linked	b1415	['GCALDD', 'LCADi']
gapC	1.7562777177006343	28.0	1484800.0	No_gene_product	b4493
cybB	1.7114207642675152	28.0	1485158.0	cytochrome b561	b1418
ydcA	1.722994092637079	28.0	1485933.0	putative periplasmic protein	b1419
hokB	1.7090685562681922	28.0	1486178.0	toxic polypeptide, small	b4428
mokB	1.6861177378354242	28.0	1486336.0	regulatory peptide	b1420
trg	1.684430169333775	28.0	1486726.0	methyl-accepting chemotaxis protein III, ribose and galactose sensor receptor	b1421
ydcI	1.7007447260780109	28.0	1488896.0	putative DNA-binding transcriptional regulator	b1422
ydcJ	1.4859742507393632	28.0	1489544.0	putative metalloenzyme	b1423
opgD	1.6693296798348025	28.0	1491112.0	OPG biosynthetic periplasmic protein	b1424
ydcH	1.9757103805666498	28.0	1492992.0	DUF465 family protein	b1426
rimL	1.9765214275209053	28.0	1493194.0	ribosomal-protein-L7/L12-serine acetyltransferase	b1427
ydcK	1.7498105513135098	28.0	1493725.0	uncharacterized protein	b1428
tehA	1.6268229738336035	28.0	1495040.0	potassium-tellurite ethidium and proflavin transporter	b1429
tehB	1.6538906356950913	28.0	1495818.0	tellurite, selenium methyltransferase, SAM-dependent; tellurite, selenium resistance protein	b1430
ydcL	1.9658932572873924	28.0	1497088.0	lipoprotein	b1431
insP	1.8479514763584022	28.0	1497474.0	No_gene_product	b4578
insQ	1.6473610387391666	28.0	1497973.0	IS609 transposase B	b1432
ydcO	1.5030851819581907	28.0	1499161.0	BenE family inner membrane putative transporter	b1433
ydcN	1.5097112326046649	28.0	1500428.0	putative DNA-binding transcriptional regulator	b1434
ydcP	1.6678524893965165	28.0	1501037.0	putative peptidase	b1435
yncJ	1.7074250012146253	28.0	1503232.0	uncharacterized protein	b1436
hicA	1.7462940649806877	28.0	1503542.0	mRNA interferase toxin of the HicAB toxin-antitoxin system	b4532
hicB	2.165375023665112	28.0	1503764.0	antitoxin for the HicAB toxin-antitoxin system	b1438
ydcR	1.5891905204136545	28.0	1504259.0	putative DNA-binding transcriptional regulator and putative aminotransferase	b1439
ydcS	1.5560954933985487	28.0	1505910.0	putative ABC transporter periplasmic binding protein	b1440	['SPMDabcpp', 'PTRCabcpp']
ydcT	1.593158368689817	28.0	1507328.0	putative ABC transporter ATPase	b1441	['SPMDabcpp', 'PTRCabcpp']
ydcU	1.6078053404536503	28.0	1508087.0	putative ABC transporter permease	b1442	['SPMDabcpp', 'PTRCabcpp']
ydcV	1.6574853961235585	28.0	1509376.0	putative ABC transporter permease	b1443	['SPMDabcpp', 'PTRCabcpp']
patD	1.6967027581334069	28.0	1509834.0	gamma-aminobutyraldehyde dehydrogenase	b1444	['ABUTD']
yncL	2.647181223038328	28.0	1511424.0	stress-induced small inner membrane enterobacterial protein	b4598
ydcX	1.5396432946486274	28.0	1511645.0	DUF2566 family protein	b1445
ydcY	1.6230687245619948	28.0	1511936.0	DUF2526 family protein	b1446
ydcZ	1.626311352673336	28.0	1512138.0	DUF606 family inner membrane protein	b1447
mnaT	1.5582474015269958	28.0	1512584.0	methionine N-acyltransferase; L-amino acid N-acyltransferase	b1448
curA	1.6640336504900275	28.0	1513472.0	curcumin/dihydrocurcumin reductase, NADPH-dependent	b1449
mcbR	2.1246827179177408	28.0	1514518.0	colanic acid and biofilm gene transcriptional regulator, MqsR-controlled	b1450
yncD	1.6597400528456405	28.0	1515520.0	putative iron outer membrane transporter	b1451
yncE	1.6922700898921368	28.0	1517568.0	ATP-binding protein, periplasmic, function unknown	b1452
ansP	1.607433221004344	28.0	1518737.0	L-asparagine transporter	b1453	['ASNt2rpp']
yncG	1.9111376567960374	28.0	1520503.0	glutathione S-transferase homolog	b1454
yncH	2.837843297643385	28.0	1521196.0	IPR020099 family protein	b1455
ydcD	2.830651473052296	28.0	1524178.0	putative immunity protein for RhsE	b1457
yncI	2.11559029830468	28.0	1525760.0	No_gene_product	b1459
ydcC	2.6275754602733308	28.0	1526072.0	H repeat-associated putative transposase	b1460
pptA	1.8753901111479567	28.0	1527308.0	4-oxalocrotonate tautomerase	b1461
yddH	1.6304845094030946	28.0	1527808.0	flavin reductase like-protein	b1462
yddE	1.5003467112441424	28.0	1529856.0	PhzC-PhzF family protein	b1464
narW	1.7644859613367394	28.0	1530870.0	nitrate reductase 2 (NRZ), delta subunit (assembly subunit)	b1466	['NO3R1pp', 'NO3R2pp']
narY	1.6303490672555536	28.0	1531904.0	nitrate reductase 2 (NRZ), beta subunit	b1467	['NO3R1pp', 'NO3R2pp']
narZ	1.5760489452982753	28.0	1533106.0	nitrate reductase 2 (NRZ), alpha subunit	b1468	['NO3R1pp', 'NO3R2pp']
narU	1.762128697564956	28.0	1536928.0	nitrate/nitrite transporter	b1469	['NO3t7pp']
yddK	2.604162239168065	28.0	1538640.0	No_gene_product	b1471
yddL	2.2175429980115657	28.0	1540096.0	No_gene_product	b1472
yddG	1.7589994619884854	28.0	1540544.0	aromatic amino acid exporter	b1473	['TYRt2rpp', 'PHEt2rpp', 'TRPt2rpp']
fdnG	1.6494916892973732	28.0	1541657.0	formate dehydrogenase-N, alpha subunit, nitrate-inducible	b1474	['FDH5pp', 'FDH4pp']
fdnI	1.7000246386484676	28.0	1546240.0	formate dehydrogenase-N, cytochrome B556 (gamma) subunit, nitrate-inducible	b1476	['FDH5pp', 'FDH4pp']
yddM	1.7743359591613443	28.0	1546752.0	putative DNA-binding transcriptional regulator	b1477
adhP	1.609162583092558	28.0	1547084.0	ethanol-active dehydrogenase/acetaldehyde-active reductase	b1478	['ALCD2x']
safA	1.4408756046697204	29.0	1578018.0	two-component system connector membrane protein, EvgSA to PhoQP	b1500
yneL	1.3228630289874639	30.0	1584640.0	No_gene_product	b1506
ydfK	2.1127968121568625	31.0	1627328.0	cold shock protein, function unknown, Qin prophage	b1544
tfaQ	1.8499474122223902	31.0	1628566.0	Qin prophage; putative tail fibre assembly protein	b1546
ynfO	1.409350053587237	31.0	1631232.0	uncharacterized protein, Qin prophage	b4533
ydfO	1.5368747778067586	31.0	1631303.0	Qin prophage; uncharacterized protein	b1549
gnsB	1.4388829462045234	31.0	1631865.0	Qin prophage; multicopy suppressor of secG(Cs) and fabA6(Ts)	b1550
dicA	1.5011450405627036	32.0	1642496.0	Qin prophage; putative regulator for DicB	b1570
dicB	1.4275874693031219	32.0	1644032.0	Qin prophage; cell division inhibition protein	b1575
ydfD	1.455963929355823	32.0	1644050.0	Qin prophage; uncharacterized protein	b1576
yoaK	1.3184582050117652	33.0	1873029.0	inner membrane-associated protein	b4676
yobF	1.330243731065792	34.0	1901704.0	DUF2527 family heat-induced protein	b1824
yobI	1.6006887204287223	35.0	1940371.0	uncharacterized protein	b4677
yedN	1.4500450059226462	36.0	2004992.0	No_gene_product	b4495
zinT	1.3982220566823063	37.0	2034855.0	zinc and cadmium binding protein, periplasmic	b1973
yoeH	1.4072047225652764	38.0	2061824.0	No_gene_product	b4641
wbbK	2.0614508725243095	39.0	2097152.0	lipopolysaccharide biosynthesis protein	b2032	['O16GLCT1']
wbbI	2.0369882245987707	39.0	2099200.0	d-Galf:alpha-d-Glc beta-1,6-galactofuranosyltransferase	b2034	['O16GALFT']
wbbH	2.3083368427735094	39.0	2099540.0	O-antigen polymerase	b2035	['O16AP2pp', 'O16AP1pp', 'O16AP3pp']
glf	2.094728490697241	39.0	2101248.0	UDP-galactopyranose mutase, FAD/NAD(P)-binding	b2036	['UDPGALM']
wzxB	1.9857807177793152	39.0	2101817.0	putative polisoprenol-linked O-antigen transporter	b2037	['O16AUNDtpp']
rfbC	1.8065335077153617	39.0	2103296.0	dTDP-4-deoxyrhamnose-3,5-epimerase	b2038	['TDPDRE']
rfbA	1.7032606738567357	39.0	2103618.0	glucose-1-phosphate thymidylyltransferase	b2039	['G1PTT']
rfbD	1.5987560324025019	39.0	2105344.0	dTDP-L-rhamnose synthase, NAD(P)-dependent dTDP-4-dehydrorhamnose reductase subunit	b2040	['TDPDRR']
rfbB	1.7172546973877647	39.0	2105456.0	dTDP-glucose 4,6 dehydratase, NAD(P)-binding	b2041	['TDPGDH']
wcaM	1.453889964969963	39.0	2107982.0	colanic acid biosynthesis protein	b2043
gmd	1.3979540890491213	40.0	2121728.0	GDP-D-mannose dehydratase, NAD(P)-binding	b2053	['GMAND']
wcaF	1.5379644068218243	40.0	2121820.0	putative acyl transferase	b2054
wcaE	1.4576309308670115	40.0	2122384.0	putative glycosyl transferase	b2055
wcaD	1.6198627802672803	40.0	2123776.0	putative colanic acid polymerase	b2056
wzb	1.4324808576896508	40.0	2129135.0	colanic acid production protein-tyrosine-phosphatase; Wzc-P dephosphorylase	b2061
dcd	1.390300138024838	40.0	2135114.0	deoxycytidine triphosphate deaminase; dCTP deaminase	b2065	['DCTPD']
udk	1.5645578964818008	40.0	2136064.0	uridine/cytidine kinase	b2066	['URIK2', 'CYTDK2']
yegJ	1.693560838181652	40.0	2144665.0	uncharacterized protein	b2071
yegK	1.388057768322947	40.0	2145191.0	ser/thr phosphatase-related protein	b2072
yegL	1.501441457623024	40.0	2146304.0	VMA domain protein	b2073
ibsA	1.7639510898539759	40.0	2146829.0	toxic membrane protein	b4667
ibsB	1.5977091415312852	40.0	2147200.0	toxic membrane protein	b4668
yegP	1.413811022606681	41.0	2158669.0	UPF0339 family protein	b2080
ogrK	1.600935859969967	41.0	2160782.0	orphan Ogr protein, positive regulator of P2 growth	b2082
yegZ	1.6100495756605977	41.0	2161152.0	No_gene_product	b2083
yegR	1.830967191930878	41.0	2161664.0	uncharacterized protein	b2085
gatD	1.5044804135886074	41.0	2165313.0	galactitol-1-phosphate dehydrogenase, Zn-dependent and NAD(P)-binding	b2091	['GLTPD']
gatB	1.7692455723563452	41.0	2167808.0	galactitol-specific enzyme IIB component of PTS	b2093	['GALTptspp']
gatA	1.5371689670842272	41.0	2168075.0	galactitol-specific enzyme IIA component of PTS	b2094	['GALTptspp']
gatZ	1.4919712015733249	41.0	2168832.0	D-tagatose 1,6-bisphosphate aldolase 2, subunit	b2095	['TGBPA']
yegW	1.447828744409329	42.0	2175513.0	putative DNA-binding transcriptional regulator	b2101
yehA	1.8414380309985292	43.0	2181120.0	putative fimbrial-like adhesin protein	b2108
yehB	1.5505039363859108	43.0	2181908.0	putative outer membrane protein	b2109
yehC	1.7692735854912782	43.0	2184404.0	putative periplasmic pilin chaperone	b2110
yehD	1.8893305192466288	43.0	2185216.0	putative fimbrial-like adhesin protein	b2111
yehE	1.9382781908840048	43.0	2186240.0	DUF2574 family protein	b2112
yehK	1.7688618452627323	43.0	2197504.0	uncharacterized protein	b4541
yehR	1.675045663191036	43.0	2204703.0	lipoprotein, DUF1307 family	b2123
yehT	1.4846911491125134	43.0	2205721.0	putative response regulator in two-component system withYehU	b2125
yohP	1.6857104039856308	44.0	2222464.0	uncharacterized protein	b4679
yohJ	1.5616236501643113	44.0	2224128.0	UPF0299 family inner membrane protein	b2141
sanA	1.4145482601780641	44.0	2226356.0	DUF218 superfamily vancomycin high temperature exclusion protein	b2144
yeiS	1.8135643527588303	44.0	2227200.0	DUF2542 family protein	b2145
preT	1.4248234291381952	44.0	2228224.0	dihydropyrimidine dehydrogenase, NADH-dependent, subunit N	b2146	['DURADx']
preA	1.4381700642382762	44.0	2228743.0	dihydropyrimidine dehydrogenase, NADH-dependent, subunit C	b2147	['DURADx']
mglA	1.6005729695438107	44.0	2231247.0	methyl-galactoside ABC transporter ATPase	b2149	['GLCabcpp', 'GALabcpp']
mglB	1.3928361427592935	44.0	2232828.0	methyl-galactoside transporter subunit	b2150	['GLCabcpp', 'GALabcpp']
yeiH	1.4021669404797392	45.0	2243195.0	UPF0324 family inner membrane protein	b2158
yeiI	1.4293948496173574	45.0	2245178.0	putative kinase	b2160
nupX	1.4402246519658777	45.0	2246656.0	nucleoside permease	b2161
yeiL	1.6383885791376147	45.0	2248833.0	putative transcriptional regulator	b2163
psuK	1.450106429678545	45.0	2251833.0	pseudouridine kinase	b2166
fruK	1.4146858166890006	45.0	2254905.0	fructose-1-phosphate kinase	b2168	['FRUK']
yeiW	1.368212357507019	45.0	2258519.0	UPF0153 cysteine cluster protein	b4502
yeiP	1.3890399908377724	45.0	2258944.0	elongation factor P-like protein	b2171
mepS	1.5069542069695632	45.0	2263457.0	murein DD-endopeptidase, space-maker hydrolase, mutational suppressor of prc thermosensitivity, outer membrane lipoprotein, weak murein LD-carboxypeptidase	b2175
rtn	1.3810359860884884	45.0	2264204.0	resistance protein for phages lambda and N4, putative membrane-anchored cyclic-di-GMP phosphodiesterase	b2176
yejB	1.3883276780744356	45.0	2267657.0	microcin C ABC transporter permease	b2178
yejG	1.5577523194282228	45.0	2271371.0	uncharacterized protein	b2181
rsuA	1.3882667992694875	45.0	2273280.0	16S rRNA pseudouridine(516) synthase	b2183
yejL	1.6316250441825164	45.0	2277607.0	UPF0352 family protein	b2187
yejM	1.4216775740441525	45.0	2277854.0	essential inner membrane DUF3413 domain-containing protein; lipid A production and membrane permeability factor	b2188
narP	1.8020238304722351	45.0	2283978.0	response regulator in two-component regulatory system with NarQ	b2193
ccmH	1.8720497414805901	45.0	2285568.0	heme lyase, CcmH subunit	b2194
dsbE	1.392678812378019	45.0	2285885.0	periplasmic thioredoxin of cytochrome c-type biogenesis	b2195
ccmF	1.4723811178667154	45.0	2286439.0	heme lyase, CcmF subunit	b2196
ccmE	1.5685489687695118	45.0	2288379.0	periplasmic heme chaperone	b2197	['PHEMEabcpp']
ccmD	1.380177429932484	45.0	2288855.0	cytochrome c biogenesis protein; heme export ABC transporter holo-CcmE release factor	b2198	['PHEMEabcpp']
ccmC	1.5672060586115462	45.0	2289664.0	heme export ABC transporter permease; CcmE-interacting protein	b2199	['PHEMEabcpp']
ccmB	1.5884088531656249	45.0	2289840.0	heme export ABC transporter permease	b2200	['PHEMEabcpp']
ccmA	1.6516698274921144	45.0	2290499.0	heme export ABC transporter ATPase	b2201	['PHEMEabcpp']
napC	1.5518536107191452	45.0	2291712.0	quinol dehydrogenase, electron source for NapAB	b2202	['NO3R2bpp', 'NO3R1bpp']
napB	1.6349794169969427	45.0	2291747.0	nitrate reductase, small, cytochrome C550 subunit, periplasmic	b2203	['NO3R2bpp', 'NO3R1bpp']
napH	1.5042861702534154	45.0	2292193.0	ferredoxin-type protein	b2204	['NO3R1bpp']
napG	1.5431042277723908	45.0	2293043.0	ferredoxin-type protein	b2205	['NO3R1bpp']
napA	1.5568561140325543	45.0	2293760.0	nitrate reductase, periplasmic, large subunit	b2206	['NO3R2bpp', 'NO3R1bpp']
napD	1.638222683169699	45.0	2296320.0	assembly protein for periplasmic nitrate reductase	b2207
napF	1.7366266414718248	45.0	2296481.0	ferredoxin-type protein, role in electron transfer to periplasmic nitrate reductase NapA	b2208
eco	1.7617693797667136	45.0	2297856.0	ecotin, a serine protease inhibitor	b2209
mqo	1.6493254747929242	45.0	2298586.0	malate dehydrogenase, FAD/NAD(P)-binding domain	b2210	['MDH3', 'MDH2']
yojI	1.6549992156550648	45.0	2301952.0	microcin J25 efflux ABC transporter permease/ATPase	b2211
alkB	1.5117289188776808	45.0	2302169.0	oxidative demethylase of N1-methyladenine or N3-methylcytosine DNA lesions	b2212
ada	1.563567161044607	45.0	2302819.0	fused DNA-binding transcriptional dual regulator/O6-methylguanine-DNA methyltransferase	b2213
apbE	1.7232573273491008	45.0	2304000.0	putative thiamine-synthetic flavin transferase lipoprotein	b2214
ompC	1.8491044082549917	45.0	2306048.0	outer membrane porin protein C	b2215	['LCTStex', 'MALDtex', 'TSULtex', 'GAMtex', 'TTRCYCtex', 'MAN6Ptex', 'ASNtex', 'UACGAMtex', 'PROGLYtex', 'HPPPNtex', 'ILEtex', 'XTSNtex', 'NOtex', 'PPPNtex', 'QUIN2tex', 'Zn2tex', 'OROTtex', 'HYXNtex', 'TUNGStex', 'GBBTNtex', 'Htex', 'NMNtex', '34dhpactex', 'UDPACGALtex', 'CMPtex', 'TREtex', 'AKGtex', 'MANGLYCtex', 'NO3tex', '3GMPtex', 'ORNtex', 'PROtex', 'TRPtex', 'FE2tex', 'TYMtex', 'PACALDtex'…
rcsD	1.7480980404384552	45.0	2306966.0	phosphotransfer intermediate protein in two-component regulatory system with RcsBC	b2216
rcsB	1.9811877506655513	45.0	2310144.0	response regulator in two-component regulatory system with RcsC and YojN	b2217
rcsC	1.707075621811518	45.0	2310505.0	hybrid sensory kinase in two-component regulatory system with RcsB and YojN	b2218
atoS	1.794306544740246	45.0	2313521.0	sensory histidine kinase in two-component regulatory system with AtoC	b2219
atoC	1.7632568942263278	45.0	2315344.0	fused response regulator of ato operon, in two-component system with AtoS: response regulator/sigma54 interaction protein	b2220
atoD	1.728472717027668	45.0	2316925.0	acetyl-CoA:acetoacetyl-CoA transferase, alpha subunit	b2221	['HXCT', 'BUTCT', 'ACACCT']
atoA	1.5289893622676423	45.0	2317587.0	acetyl-CoA:acetoacetyl-CoA transferase, beta subunit	b2222	['HXCT', 'BUTCT', 'ACACCT']
atoE	1.7146711941442858	45.0	2318336.0	short chain fatty acid transporter	b2223	['ACACt2pp', 'BUTt2rpp', 'HEXt2rpp']
atoB	1.666243352130282	45.0	2320384.0	acetyl-CoA acetyltransferase	b2224	['ACACT1r']
yfaP	1.7575156553881568	45.0	2320845.0	DUF2135 family protein, putative host defense protein	b2225
yfaQ	1.6116710335047562	45.0	2321626.0	tandem DUF2300 domain protein, putative host defense protein	b2226
yfaS	1.677699168811867	45.0	2326528.0	No_gene_product	b4500
yfaT	1.6477876225698511	45.0	2327814.0	DUF1175 family protein, putative host defense protein	b2229
yfaA	1.6890448982075286	45.0	2328434.0	DUF2138 family protein, putative host defense protein	b2230
gyrA	1.6571605790505117	45.0	2330271.0	DNA gyrase (type II topoisomerase), subunit A	b2231
ubiG	1.5250417078803404	45.0	2333045.0	bifunctional 3-demethylubiquinone-9 3-methyltransferase/ 2-octaprenyl-6-hydroxy phenol methylase	b2232	['DMQMT', 'OHPHM']
yfaL	1.7275044850074217	45.0	2334720.0	adhesin	b2233
nrdA	1.8090677719394872	45.0	2338343.0	ribonucleoside-diphosphate reductase 1, alpha subunit	b2234	['RNDR4', 'RNDR3', 'RNDR2', 'RNDR1']
nrdB	1.8587873130857084	45.0	2340864.0	ribonucleoside-diphosphate reductase 1, beta subunit, ferritin-like protein	b2235	['RNDR4', 'RNDR3', 'RNDR2', 'RNDR1']
yfaE	1.554401305733594	45.0	2341992.0	ferredoxin involved with ribonucleotide reductase diferric-tyrosyl radical (Y*) cofactor maintenance	b2236
inaA	1.8319196044186241	45.0	2342912.0	acid-inducible Kdo/WaaP family putative kinase	b2237
yfaH	2.325001268866063	45.0	2343129.0	No_gene_product	b2238
glpQ	1.8686598073499538	45.0	2343413.0	periplasmic glycerophosphodiester phosphodiesterase	b2239	['GPDDA3pp', 'GPDDA2pp', 'GPDDA4pp', 'GPDDA1pp', 'GPDDA5pp']
glpA	1.493827504834043	45.0	2346125.0	anaerobic sn-glycerol-3-phosphate dehydrogenase, large FAD/NAD(P)-binding subunit	b2241	['G3PD5', 'G3PD7', 'G3PD6']
glpB	1.58104189794268	45.0	2347743.0	anaerobic sn-glycerol-3-phosphate dehydrogenase membrane anchor subunit	b2242	['G3PD5', 'G3PD7', 'G3PD6']
glpC	1.630798107326006	45.0	2349056.0	anaerobic sn-glycerol-3-phosphate dehydrogenase, C subunit, 4Fe-4S iron-sulfur cluster	b2243	['G3PD5', 'G3PD7', 'G3PD6']
yfaD	1.8410816552036837	45.0	2351104.0	transposase_31 family protein	b2244
ypaA	1.8243405668521429	45.0	2351294.0	No_gene_product	b4543
rhmA	1.646081076127507	45.0	2351520.0	2-keto-3-deoxy-L-rhamnonate aldolase	b2245
rhmT	1.5488568400808527	45.0	2353152.0	putative L-rhamnonate transporter	b2246
rhmD	1.5860810027065737	45.0	2353687.0	L-rhamnonate dehydratase	b2247
rhmR	1.7869776567761444	45.0	2355200.0	putative DNA-binding transcriptional regulator for the rhm operon	b2248
yfaY	1.6332116734156303	45.0	2355909.0	inactive PncC family protein	b2249
yfaZ	1.6249028867402067	45.0	2357248.0	outer membrane protein, putative porin	b2250
nudI	1.8895930437099024	45.0	2358032.0	nucleoside triphosphatase	b2251	['NTPP7', 'NTPP3', 'DUTPDP']
ais	2.1212358092580277	45.0	2358496.0	putative LPS core heptose(II)-phosphate phosphatase	b2252
arnB	1.5726293820132593	45.0	2359406.0	uridine 5'-(beta-1-threo-pentapyranosyl-4-ulose diphosphate) aminotransferase, PLP-dependent	b2253	['UDPKAAT']
arnA	1.6823181326144605	45.0	2361517.0	fused UDP-L-Ara4N formyltransferase/UDP-GlcA C-4'-decarboxylase	b2255	['UDPGDC', 'ULA4NFT']
arnD	1.6549505266012208	45.0	2363496.0	undecaprenyl phosphate-alpha-L-ara4FN deformylase	b2256	['UPLA4FNF']
arnT	1.6210249015229525	45.0	2364386.0	4-amino-4-deoxy-L-arabinose transferase	b2257	['LA4NTpp']
arnE	1.5892944817394972	45.0	2366035.0	undecaprenyl phosphate-alpha-L-ara4N exporter; flippase ArnEF subunit	b4544	['ULA4Ntppi']
arnF	1.789560958397182	45.0	2366370.0	undecaprenyl phosphate-alpha-L-ara4N exporter; flippase ArnEF subunit	b2258	['ULA4Ntppi']
pmrD	2.0765421983992307	45.0	2366976.0	inactive two-component system connector protein	b2259
menE	1.6076493775781149	45.0	2367488.0	O-succinylbenzoate-CoA ligase	b2260	['SUCBZL']
menC	1.5155255601702033	45.0	2368478.0	O-succinylbenzoyl-CoA synthase	b2261	['SUCBZS']
menB	1.5389084239154192	45.0	2369536.0	dihydroxynaphthoic acid synthetase	b2262	['DHNCOAS']
menD	1.4786245074289723	45.0	2371067.0	2-succinyl-5-enolpyruvyl-6-hydroxy-3- cyclohexene-1-carboxylate synthase; SEPHCHC synthase	b2264	['SEPHCHCS']
menF	1.7118476593473835	45.0	2373632.0	isochorismate synthase 2	b2265	['ICHORS']
elaB	1.7783844456704256	45.0	2374200.0	putative membrane-anchored DUF883 family ribosome-binding protein	b2266
elaA	1.8146352704802877	45.0	2374560.0	GNAT family putative N-acetyltransferase	b2267
rbn	1.6515390874570675	45.0	2375680.0	RNase BN, tRNA processing enzyme	b2268
elaD	2.326860336374142	45.0	2376191.0	protease, capable of cleaving an AMC-ubiquitin model substrate	b2269
yfbK	1.9585199869190293	45.0	2377473.0	Von Willebrand factor domain putative lipoprotein	b2270
yfbL	1.9691403370101281	45.0	2379776.0	putative M28A family peptidase	b2271
yfbM	1.9993303127366788	45.0	2380412.0	DUF1877 family protein	b2272
yfbN	2.188948707873336	45.0	2381824.0	uncharacterized protein	b2273
yfbO	2.337400652488526	45.0	2382113.0	uncharacterized protein	b2274
yfbP	2.142335391893987	45.0	2382594.0	TPR-like repeats-containing protein	b2275
nuoN	1.5654895898287846	45.0	2383872.0	NADH:ubiquinone oxidoreductase, membrane subunit N	b2276	['NADH18pp', 'NADH17pp', 'NADH16pp']
nuoM	1.7086731708779925	45.0	2384990.0	NADH:ubiquinone oxidoreductase, membrane subunit M	b2277	['NADH18pp', 'NADH17pp', 'NADH16pp']
nuoL	1.4818853221022255	45.0	2386683.0	NADH:ubiquinone oxidoreductase, membrane subunit L	b2278	['NADH18pp', 'NADH17pp', 'NADH16pp']
nuoK	1.6353687797612444	45.0	2388521.0	NADH:ubiquinone oxidoreductase, membrane subunit K	b2279	['NADH18pp', 'NADH17pp', 'NADH16pp']
nuoJ	1.6065634553466097	45.0	2388820.0	NADH:ubiquinone oxidoreductase, membrane subunit J	b2280	['NADH18pp', 'NADH17pp', 'NADH16pp']
nuoI	1.602646705298669	45.0	2389386.0	NADH:ubiquinone oxidoreductase, chain I	b2281	['NADH18pp', 'NADH17pp', 'NADH16pp']
nuoH	1.533326560879796	45.0	2390016.0	NADH:ubiquinone oxidoreductase, membrane subunit H	b2282	['NADH18pp', 'NADH17pp', 'NADH16pp']
nuoG	1.5720559250091748	45.0	2392064.0	NADH:ubiquinone oxidoreductase, chain G	b2283	['NADH18pp', 'NADH17pp', 'NADH16pp']
nuoF	1.5823973880918045	45.0	2394112.0	NADH:ubiquinone oxidoreductase, chain F	b2284	['NADH18pp', 'NADH17pp', 'NADH16pp']
nuoE	1.5699768568474017	45.0	2395030.0	NADH:ubiquinone oxidoreductase, chain E	b2285	['NADH18pp', 'NADH17pp', 'NADH16pp']
nuoC	1.5969168102201818	45.0	2395533.0	NADH:ubiquinone oxidoreductase, fused CD subunit	b2286	['NADH18pp', 'NADH17pp', 'NADH16pp']
nuoB	1.929000406571645	45.0	2397429.0	NADH:ubiquinone oxidoreductase, chain B	b2287	['NADH18pp', 'NADH17pp', 'NADH16pp']
nuoA	1.7963114523252506	45.0	2398208.0	NADH:ubiquinone oxidoreductase, membrane subunit A	b2288	['NADH18pp', 'NADH17pp', 'NADH16pp']
lrhA	1.9589067444085722	45.0	2399181.0	transcriptional repressor of flagellar, motility and chemotaxis genes	b2289
alaA	1.6929693741088483	45.0	2401039.0	glutamate-pyruvate aminotransferase; glutamic-pyruvic transaminase (GPT); alanine transaminase	b2290	['ALATA_L']
yfbR	1.8402756772928925	45.0	2402340.0	5'-nucleotidase	b2291	['NTD5', 'NTD6', 'NTD12', 'NTD1', 'NTD8', 'NTD3']
yfbS	1.6860277377213129	45.0	2402998.0	putative transporter	b2292
yfbT	1.7947076862697422	45.0	2404917.0	sugar phosphatas	b2293
yfbU	1.8392885962837924	45.0	2405578.0	UPF0304 family protein	b2294
yfbV	1.9730351261805321	45.0	2406400.0	UPF0208 family inner membrane protein	b2295
ackA	1.8434455107117704	45.0	2406948.0	acetate kinase A and propionate kinase 2	b2296	['ACKr']
pta	1.6795243985666122	45.0	2408448.0	phosphate acetyltransferase	b2297	['PTAr', 'PTA2']
yfcC	1.6359992845464473	45.0	2410559.0	putative inner membrane transporter; C4-dicarboxylate anaerobic carrier family protein	b2298
yfcD	1.6955782352816238	45.0	2412544.0	putative NUDIX hydrolase	b2299
yfcE	1.6078951067647456	45.0	2412712.0	phosphodiesterase activity on bis-pNPP	b2300
yfcF	1.8159435613568338	45.0	2413319.0	glutathione S-transferase	b2301
yfcG	1.829058728947422	45.0	2414592.0	GSH-dependent disulfide bond oxidoreductase	b2302
folX	2.0155983065493426	45.0	2414803.0	D-erythro-7,8-dihydroneopterin triphosphate 2'-epimerase and dihydroneopterin aldolase	b2303	['DHPTPE']
yfcH	1.6620117752803265	45.0	2415186.0	putative NAD-dependent nucleotide-sugar epimerase	b2304
yfcI	2.0341303384534855	45.0	2416640.0	transposase_31 family protein	b2305
hisP	1.7012535058633345	45.0	2417214.0	histidine ABC transporter ATPase	b2306	['ORNabcpp', 'HISabcpp', 'ARGabcpp', 'LYSabcpp']
hisM	2.01409852244229	45.0	2418688.0	histidine ABC transporter permease	b2307	['ORNabcpp', 'HISabcpp', 'ARGabcpp', 'LYSabcpp']
hisQ	1.6824730781925117	45.0	2418708.0	histidine ABC transporter permease	b2308	['ORNabcpp', 'HISabcpp', 'ARGabcpp', 'LYSabcpp']
hisJ	1.798234429158485	45.0	2419484.0	histidine ABC transporter periplasmic binding protein	b2309	['HISabcpp']
argT	1.9964689875251402	45.0	2420736.0	lysine/arginine/ornithine transporter subunit	b2310	['ORNabcpp', 'ARGabcpp', 'LYSabcpp']
ubiX	1.8754473687644135	45.0	2421535.0	3-octaprenyl-4-hydroxybenzoate carboxy-lyase	b2311	['OPHBDC']
purF	1.5584754094622912	45.0	2422199.0	amidophosphoribosyltransferase	b2312	['GLUPRT']
cvpA	1.840837128278787	45.0	2423753.0	colicin V production protein	b2313
dedD	1.5186762471043158	45.0	2424832.0	membrane-anchored periplasmic protein involved in septation	b2314
folC	1.5982694042299483	45.0	2425152.0	bifunctional folylpolyglutamate synthase/ dihydrofolate synthase	b2315	['DHFS']
accD	1.6952460226332566	45.0	2426880.0	acetyl-CoA carboxylase, beta (carboxyltransferase) subunit	b2316	['ACCOAC']
dedA	1.4946604599344606	45.0	2427560.0	DedA family inner membrane protein	b2317
truA	1.6065126789702724	45.0	2428928.0	tRNA pseudouridine(38-40) synthase	b2318
usg	1.6066963140597603	45.0	2429114.0	putative semialdehyde dehydrogenase	b2319
pdxB	1.7168689715479917	45.0	2430976.0	erythronate-4-phosphate dehydrogenase	b2320	['PERD']
flk	1.6791007988181372	45.0	2431428.0	putative flagella assembly protein	b2321
yfcJ	1.6528061207055136	45.0	2433024.0	putative arabinose efflux transporter	b2322
fabB	1.675358719771418	45.0	2435072.0	3-oxoacyl-[acyl-carrier-protein] synthase I	b2323	['3OAS141', '3OAS161', '3OAS60', '3OAS120', '3OAS160', 'MACPD', '3OAS180', 'OPMEACPS', '3OAS100', 'KAS14', '3OAS140', '3OAS80', '3OAS121']
mnmC	1.615338214710625	45.0	2435242.0	fused 5-methylaminomethyl-2-thiouridine-forming enzyme methyltransferase and FAD-dependent demodification enzyme	b2324
yfcL	1.7493105477069446	45.0	2437632.0	uncharacterized protein	b2325
epmC	1.715788113523829	45.0	2437681.0	Elongation Factor P Lys34 hydroxylase	b2326
yfcA	1.6656707854908985	45.0	2438229.0	TauE/TSUP family inner membrane protein	b2327
mepA	1.6237731443642225	45.0	2439168.0	murein DD-endopeptidase	b2328	['MDDEP4pp', 'MDDEP3pp', 'MDDEP1pp', 'MDDEP2pp']
aroC	1.620088695737564	45.0	2439866.0	chorismate synthase	b2329	['CHORS']
prmB	1.6944899546670973	45.0	2441216.0	N5-glutamine methyltransferase	b2330
smrB	1.6776770720610066	45.0	2442084.0	putative DNA endonuclease	b2331
yfcO	2.0772052108257495	45.0	2443264.0	DUF2544 family putative outer membrane protein	b2332
yfcP	1.6323587215260043	45.0	2443529.0	putative fimbrial-like adhesin protein	b2333
yfcQ	1.8064671476866363	45.0	2444065.0	putative fimbrial-like adhesin protein	b2334
yfcR	1.7244352281337232	45.0	2444550.0	putative fimbrial-like adhesin protein	b2335
yfcS	1.806697969869649	45.0	2445312.0	putative periplasmic pilin chaperone	b2336
yfcU	1.7648909318921662	45.0	2445834.0	No_gene_product	b4661
yfcV	1.790906537364229	45.0	2448561.0	putative fimbrial-like adhesin protein	b2339
sixA	1.891062986986737	45.0	2449805.0	phosphohistidine phosphatase	b2340
fadJ	1.5049188923351076	45.0	2450493.0	enoyl-CoA hydratase/epimerase and isomerase/3-hydroxyacyl-CoA dehydrogenase	b2341	['ECOAH4', 'HACD8', 'HACD4', 'ECOAH8', 'ECOAH5', 'ECOAH1', 'ECOAH2', 'ECOAH6', 'HACD5', 'ECOAH3', 'ECOAH7', 'HACD1', 'HACD6', 'HACD3', 'HACD7', 'HACD2']
fadI	1.611969741153165	45.0	2453504.0	beta-ketoacyl-CoA thiolase, anaerobic, subunit	b2342	['ACACT8r', 'ACACT7r', 'ACACT2r', 'ACACT5r', 'ACACT3r', 'ACACT1r', 'ACACT6r', 'ACACT4r']
yfcZ	1.8997227511222152	45.0	2454128.0	UPF0381 family protein	b2343
fadL	2.046542948585837	45.0	2455552.0	long-chain fatty acid outer membrane transporter	b2344	['HDCAtexi', 'HDCEAtexi', 'TTDCAtexi', 'TTDCEAtexi', 'DDCAtexi', 'OCDCEAtexi', 'OCDCAtexi']
yfdF	2.4955159451889077	45.0	2456490.0	uncharacterized protein	b2345
mlaA	1.725230839278934	45.0	2457730.0	ABC transporter maintaining OM lipid asymmetry, OM lipoprotein component	b2346
yfdC	1.8149392289286226	45.0	2459648.0	putative inner membrane protein	b2347
intS	1.9402564925287435	45.0	2460023.0	CPS-53 (KpLE1) prophage; putative prophage CPS-53 integrase	b2349
gtrA	2.4200451356025385	45.0	2461333.0	CPS-53 (KpLE1) prophage; bactoprenol-linked glucose translocase/flippase	b2350
gtrB	2.3822836615493292	45.0	2461696.0	CPS-53 (KpLE1) prophage; bactoprenol glucosyl transferase	b2351
gtrS	3.191031361236742	45.0	2463744.0	serotype-specific glucosyl transferase, CPS-53 (KpLE1) prophage	b2352
tfaS	1.77899909408804	45.0	2464293.0	No_gene_product	b2353
yfdK	2.2591588770949897	45.0	2464555.0	CPS-53 (KpLE1) prophage; conserved protein	b2354
yfdL	1.908085138439764	45.0	2465022.0	No_gene_product	b2355
yfdM	1.6991433691654891	45.0	2465792.0	No_gene_product	b2356
yfdN	1.6631347276850728	45.0	2465865.0	CPS-53 (KpLE1) prophage; uncharacterized protein	b2357
oweS	1.7371311245493997	45.0	2466356.0	No_gene_product	b2358
yfdP	1.5901128524740826	45.0	2467082.0	CPS-53 (KpLE1) prophage; uncharacterized protein	b2359
yfdQ	2.0152710390489994	45.0	2467840.0	CPS-53 (KpLE1) prophage; uncharacterized protein	b2360
yfdR	2.1340616346493424	45.0	2468462.0	CPS-53 (KpLE1) prophage; conserved protein	b2361
yfdS	2.0525478630397065	45.0	2468989.0	CPS-53 (KpLE1) prophage; uncharacterized protein	b2362
yfdT	2.172293849684898	45.0	2469376.0	CPS-53 (KpLE1) prophage; uncharacterized protein	b2363
ypdJ	2.104219577752341	45.0	2469659.0	No_gene_product	b4545
torI	2.0568438257909616	45.0	2469888.0	response regulator inhibitor for tor operon	b4501
dsdC	1.8374307741302727	45.0	2470172.0	dsd operon activator; autorepressor	b2364
dsdX	1.7456217241925753	45.0	2471936.0	D-serine transporter	b2365
dsdA	1.6849946733565577	45.0	2473984.0	D-serine dehydratase	b2366	['SERD_D']
emrY	2.1885372829773324	45.0	2474116.0	putative multidrug efflux system	b2367
emrK	2.2629973737307765	45.0	2476032.0	multidrug resistance efflux pump membrane fusion protein	b2368
evgA	2.204759436724122	45.0	2477233.0	response regulator in two-component regulatory system with EvgS	b2369
evgS	2.1986045149427755	45.0	2477852.0	hybrid sensory histidine kinase in two-component regulatory system with EvgA	b2370
yfdE	2.003758380014801	45.0	2482176.0	acetyl-CoA:oxalate CoA-transferase	b2371
yfdV	2.1083889724940708	45.0	2482720.0	putative transporter	b2372
oxc	1.872366490559134	45.0	2483734.0	oxalyl CoA decarboxylase, ThDP-dependent	b2373	['OXCDC']
frc	2.0745260950481357	45.0	2486272.0	formyl-CoA transferase, NAD(P)-binding	b2374	['FORCT']
yfdX	1.9087387521729704	45.0	2487245.0	uncharacterized protein	b2375
ypdI	2.5041680793925503	45.0	2488320.0	putative lipoprotein involved in colanic acid biosynthesis	b2376
yfdY	1.980306313307432	45.0	2488528.0	DUF2545 family putative inner membrane protein	b2377
lpxP	1.6617628887147713	45.0	2489123.0	palmitoleoyl-acyl carrier protein (ACP)-dependent acyltransferase	b2378	['EDTXS3']
ypdK	2.10618755933252	45.0	2490399.0	inner membrane protein	b4680
alaC	1.641044521364879	45.0	2490535.0	glutamate-pyruvate aminotransferase; glutamic-pyruvic transaminase (GPT); alanine transaminase	b2379	['ALATA_L']
ypdA	1.7333871758604067	45.0	2492149.0	sensor kinase regulating yhjX; pyruvate-responsive YpdAB two-component system	b2380
ypdB	1.5998025312531714	45.0	2494464.0	response regulator activating yhjX; pyruvate-responsive YpdAB two-component system	b2381
ypdC	1.5882146197642752	45.0	2494608.0	putative DNA-binding protein	b2382
fryA	1.5963374406692932	45.0	2495468.0	putative PTS enzyme: Hpr, enzyme I and IIA components	b2383
ypdE	1.6833634075609243	45.0	2498560.0	aminopeptidase	b2384
ypdF	1.621638814830038	45.0	2499025.0	Xaa-Pro aminopeptidase	b2385
fryC	1.457384114489815	45.0	2500608.0	putative enzyme IIC component of PTS	b2386
fryB	1.7913302027332005	45.0	2501632.0	putative enzyme IIB component of PTS	b2387
glk	1.6267142944016189	45.0	2502656.0	glucokinase	b2388	['HEX1']
yfeO	1.5596309531186485	45.0	2503108.0	putative ion channel protein	b2389
ypeC	1.651954759963473	45.0	2504704.0	DUF2502 family putative periplasmic protein	b2390
mntH	1.6364492432221232	45.0	2504946.0	manganese/divalent cation transporter	b2392	['FE2t2pp', 'MNt2pp']
nupC	1.9322650121875522	45.0	2506752.0	nucleoside (except guanosine) transporter	b2393	['ADNt2pp', 'DCYTt2pp', 'CYTDt2pp', 'THMDt2pp', 'DADNt2pp', 'URIt2pp', 'DURIt2pp']
yfeA	1.8144627191946765	45.0	2509121.0	putative diguanylate cyclase	b2395
yfeC	1.7622948350003809	45.0	2511945.0	DUF1323 family putative DNA-binding protein	b2398
yfeD	1.876083942053113	45.0	2512291.0	DUF1323 family putative DNA-binding protein	b2399
gltX	1.6209705569299684	45.0	2512735.0	glutamyl-tRNA synthetase	b2400	['GLUTRS']
xapR	1.727767140699366	45.0	2514951.0	transcriptional activator of xapAB	b2405
xapB	1.8123015983813273	45.0	2516992.0	xanthosine transporter	b2406	['URIt2rpp', 'THMDt2rpp', 'CYTDt2rpp', 'XTSNt2rpp', 'ADNt2rpp', 'INSt2rpp']
xapA	1.7561445805795728	45.0	2517403.0	purine nucleoside phosphorylase 2; nicotinamide 1-beta-D-riboside synthase	b2407	['PUNP3', 'PUNP7', 'PUNP4', 'PUNP5', 'PUNP6']
yfeN	2.005999406159769	45.0	2519040.0	putative outer membrane protein	b2408
yfeR	1.8636559758818503	45.0	2519288.0	transcriptional regulator of yefH	b2409
yfeH	1.768274161921803	45.0	2521088.0	putative inorganic ion transporter	b2410
ypeB	2.099333934813254	45.0	2521299.0	DUF3820 family protein	b4546
ligA	1.77165784629207	45.0	2523136.0	DNA ligase, NAD(+)-dependent	b2411	['NADDP']
zipA	1.7438048776438462	45.0	2523605.0	FtsZ stabilizer	b2412
cysZ	1.9665334162102301	45.0	2525184.0	sulfate transporter, sulfite inhibited	b2413
cysK	1.8854729584999408	45.0	2525767.0	cysteine synthase A, O-acetylserine sulfhydrolase A subunit	b2414	['CYSS']
ptsH	2.0392231374771574	45.0	2527232.0	phosphohistidinoprotein-hexose phosphotransferase component of PTS system (Hpr)	b2415	['ACMUMptspp', 'DHAPT', 'SBTptspp', 'ARBTptspp', 'TREptspp', 'GLCptspp', 'ACGAptspp', 'SUCptspp', 'MANptspp', 'GALTptspp', 'FRUptspp', 'FRUpts2pp', 'GAMptspp', 'ASCBptspp', 'ACMANAptspp', 'MANGLYCptspp', 'MNLptspp', 'MALTptspp']
ptsI	1.8421933597984037	45.0	2527424.0	PEP-protein phosphotransferase of PTS system (enzyme I)	b2416	['ACMUMptspp', 'DHAPT', 'SBTptspp', 'ARBTptspp', 'TREptspp', 'GLCptspp', 'ACGAptspp', 'SUCptspp', 'MANptspp', 'GALTptspp', 'FRUptspp', 'CHTBSptspp', 'FRUpts2pp', 'GAMptspp', 'ASCBptspp', 'ACMANAptspp', 'MANGLYCptspp', 'MNLptspp', 'MALTptspp']
crr	1.9624980678669932	45.0	2529280.0	glucose-specific enzyme IIA component of PTS	b2417	['ACMUMptspp', 'TREptspp', 'MALTptspp', 'ACGAptspp', 'SUCptspp', 'GLCptspp']
pdxK	1.4654426167260015	45.0	2529744.0	pyridoxal-pyridoxamine kinase/hydroxymethylpyrimidine kinase	b2418	['PYDXK', 'HMPK1', 'PYDXNK', 'PYDAMK']
yfeK	1.8423012670611458	45.0	2530700.0	uncharacterized protein	b2419
yfeS	2.199714514741118	45.0	2531328.0	WGR domain protein	b2420
cysM	1.674245028045126	45.0	2532030.0	cysteine synthase B (O-acetylserine sulfhydrolase B)	b2421	['CYSS']
cysA	1.5726915095045515	45.0	2533376.0	sulfate/thiosulfate transporter subunit	b2422	['TSULabcpp', 'MOBDabcpp', 'SULabcpp', 'SELtpp', 'SLNTtpp']
cysW	1.4576034481012423	45.0	2534162.0	sulfate/thiosulfate ABC transporter permease	b2423	['TSULabcpp', 'MOBDabcpp', 'SULabcpp', 'SELtpp', 'SLNTtpp']
cysU	1.4925907883850924	45.0	2535424.0	sulfate/thiosulfate ABC transporter permease	b2424	['TSULabcpp', 'MOBDabcpp', 'SULabcpp', 'SELtpp', 'SLNTtpp']
cysP	1.6177156904395615	45.0	2535870.0	thiosulfate-binding protein	b2425	['TSULabcpp', 'MOBDabcpp', 'SULabcpp', 'SELtpp', 'SLNTtpp']
ucpA	1.7568901427195547	45.0	2537472.0	furfural resistance protein, putative short-chain oxidoreductase	b2426
murR	1.6832857706083981	45.0	2538110.0	repressor for murPQ, MurNAc 6-P inducible	b2427
murQ	1.652791289783586	45.0	2539520.0	N-acetylmuramic acid 6-phosphate (MurNAc-6-P) etherase	b2428	['ACM6PH']
murP	1.5760509863515253	45.0	2540031.0	N-acetylmuramic acid permease, EIIBC component, PTS system	b2429	['ACMUMptspp', 'SUCptspp']
yfeW	1.6601257180601152	45.0	2541568.0	penicillin binding protein PBP4B; weak DD-carboxypeptidase activity	b2430
yfeX	1.704795352627958	45.0	2543616.0	porphyrinogen oxidase, cytoplasmic	b2431
yfeY	1.7880258781562741	45.0	2543999.0	RpoE-regulated lipoprotein	b2432
yfeZ	1.6822735925169727	45.0	2544635.0	inner membrane protein	b2433
ypeA	1.709741953704155	45.0	2545071.0	GNAT family putative N-acetyltransferase	b2434
amiA	1.6426847126515753	45.0	2545710.0	N-acetylmuramoyl-l-alanine amidase I	b2435	['AGM4PApp', 'AGM3PApp']
hemF	1.560038678423725	45.0	2546583.0	coproporphyrinogen III oxidase	b2436	['CPPPGO']
eutR	1.5693888540319363	45.0	2547712.0	eut operon transcriptional activator, AraC family	b2437
eutK	1.5636663530379056	45.0	2548586.0	putative ethanol utilization carboxysome structural protein	b2438
eutL	1.595939948347129	45.0	2549099.0	putative ethanol utilization carboxysome structural protein	b2439
eutC	1.6728100308724392	45.0	2549768.0	ethanolamine ammonia-lyase, small subunit (light chain)	b2440	['ETHAAL']
eutB	1.6239808431927762	45.0	2551808.0	ethanolamine ammonia-lyase, large subunit, heavy chain	b2441	['ETHAAL']
intZ	1.7490313100769124	45.0	2552216.0	CPZ-55 prophage; putative phage integrase	b2442
yffL	1.9232187773975908	45.0	2553856.0	CPZ-55 prophage; uncharacterized protein	b2443
yffM	2.074271130789672	45.0	2554880.0	CPZ-55 prophage; uncharacterized protein	b2444
yffN	1.8290839711354039	45.0	2554983.0	CPZ-55 prophage; uncharacterized protein	b2445
yffO	1.6959670117142454	45.0	2555469.0	CPZ-55 prophage; uncharacterized protein	b2446
yffP	1.7943492218639026	45.0	2555904.0	CPZ-55 prophage; uncharacterized protein	b2447
yffQ	2.2548915700971524	45.0	2556950.0	CPZ-55 prophage; uncharacterized protein	b2448
yffR	2.2423087890882627	45.0	2557338.0	CPZ-55 prophage; uncharacterized protein	b2449
yffS	1.6743050561914112	45.0	2557952.0	CPZ-55 prophage; uncharacterized protein	b2450
eutA	1.5491094307887103	45.0	2558839.0	reactivating factor for ethanolamine ammonia lyase	b2451
eutH	1.6028835970947002	45.0	2560239.0	ethanolamine transporter	b2452
eutG	1.421313705119635	45.0	2562048.0	ethanol dehydrogenase involved in ethanolamine utilization; aldehyde reductase	b2453
eutJ	1.4805531335911162	45.0	2562859.0	ethanolamine utilization protein, HSP70/actin superfamily protein	b2454
eutE	1.4896943924931827	45.0	2564096.0	aldehyde oxidoreductase, ethanolamine utilization protein	b2455
eutN	1.7255815989829228	45.0	2565121.0	Ethanolamine catabolic microcompartment shell protein	b2456
eutM	1.5364167289812973	45.0	2565632.0	ethanolamine utilization protein, putative carboxysome structural protein	b2457
eutT	1.4864062070084352	45.0	2566860.0	cobalamin adenosyltransferase involved in ethanolamine utilization	b2459
eutQ	1.6441832402220626	45.0	2568192.0	RmlC-like cupin domain protein	b2460
eutP	1.5546914711995352	45.0	2568336.0	putative P-loop NTPase ethanolamine utilization protein	b2461
maeB	1.6931178772372448	45.0	2569456.0	malic enzyme: putative oxidoreductase/phosphotransacetylase	b2463	['ME2']
talA	1.8488608459656541	45.0	2572288.0	transaldolase A	b2464	['TALA']
tktB	1.735019751934292	45.0	2572994.0	transketolase 2, thiamine triphosphate-binding	b2465	['TKT2', 'TKT1']
ypfG	1.7449002261590798	45.0	2575092.0	DUF1176 family protein	b2466
nudK	1.7981481243236441	45.0	2576384.0	GDP-mannose pyrophosphatase	b2467	['GDPMNP']
aegA	1.594363936651928	45.0	2576904.0	putative oxidoreductase, FeS binding subunit/NAD/FAD-binding subunit	b2468
narQ	1.896321113818146	45.0	2580480.0	sensory histidine kinase in two-component regulatory system with NarP	b2469
acrD	1.5812734582105856	45.0	2580953.0	aminoglycoside/multidrug efflux system	b2470	['NOVBCNtpp', 'FUSAtpp', 'CMtpp', 'MINCYCtpp', 'DOXRBCNtpp', 'RFAMPtpp', 'TTRCYCtpp']
ypfM	2.322128810903074	45.0	2584192.0	stress-induced small enterobacterial protein	b4606
yffB	2.0561062618473147	45.0	2584605.0	putative ArsC family reductase	b2471
dapE	1.5159769887799546	45.0	2584965.0	N-succinyl-diaminopimelate deacylase	b2472	['SDPDS']
ypfN	2.016533581646616	45.0	2586120.0	putative membrane protein, UPF0370 family	b4547
ypfH	1.5306466239747796	45.0	2586624.0	palmitoyl-CoA esterase activity, uncertain physiological substrate	b2473
tmcA	1.6139449685495035	45.0	2588672.0	elongator methionine tRNA (ac4C34) acetyltransferase	b2474
ypfJ	1.6716121268511095	45.0	2589232.0	putative neutral zinc metallopeptidase	b2475
purC	1.81998680952934	45.0	2590720.0	phosphoribosylaminoimidazole-succinocarboxamide synthetase	b2476	['PRASCSi']
bamC	1.7420891869660997	45.0	2591189.0	BamABCDE complex OM biogenesis lipoprotein	b2477
dapA	1.7052435218120447	45.0	2592768.0	dihydrodipicolinate synthase	b2478	['DHDPS']
gcvR	1.7658583506317107	45.0	2593264.0	transcriptional repressor, regulatory protein accessory to GcvA	b2479
bcp	1.7926010329309459	45.0	2593836.0	peroxiredoxin; thiol peroxidase, thioredoxin-dependent	b2480	['THIORDXi']
hyfA	1.6458913450846473	45.0	2594816.0	hydrogenase 4, 4Fe-4S subunit	b2481	['FHL']
hyfB	1.567294761820209	45.0	2596864.0	hydrogenase 4, membrane subunit	b2482	['FHL']
hyfC	1.7225540085056916	45.0	2597205.0	hydrogenase 4, membrane subunit	b2483	['FHL']
hyfD	1.6251289982853352	45.0	2598169.0	hydrogenase 4, membrane subunit	b2484	['FHL']
hyfE	1.4960032043153284	45.0	2599620.0	hydrogenase 4, membrane subunit	b2485	['FHL']
hyfF	1.6000469359797875	45.0	2600275.0	hydrogenase 4, membrane subunit	b2486	['FHL']
hyfG	1.5125542496680677	45.0	2601845.0	hydrogenase 4, subunit	b2487	['FHL']
hyfH	1.5766201323363056	45.0	2603522.0	hydrogenase 4, Fe-S subunit	b2488	['FHL']
hyfI	1.3900098572607182	45.0	2604064.0	hydrogenase 4, Fe-S subunit	b2489	['FHL']
hyfJ	1.5896740696603917	45.0	2605056.0	putative processing element hydrogenase 4	b2490	['FHL']
hyfR	1.6511136157585753	45.0	2605258.0	hydrogenase-4 transcriptional activator	b2491
focB	1.5906873332110352	45.0	2607292.0	putative formate transporter	b2492	['FORt2pp', 'FORtppi']
yfgO	1.7050930515364848	45.0	2609152.0	putative UPF0118 family inner membrane permease	b2493
bepA	1.699144407903904	45.0	2609452.0	OM protein maintenance and assembly metalloprotease and chaperone, periplasmic	b2494
yfgD	1.9298608824338879	45.0	2611200.0	putative oxidoreductase	b2495
hda	1.8407061560609206	45.0	2611433.0	ATPase regulatory factor involved in DnaA inactivation	b2496
uraA	1.6503166921330576	45.0	2613248.0	uracil permease	b2497	['URAt2pp']
upp	1.7066329415181845	45.0	2613604.0	uracil phosphoribosyltransferase	b2498	['UPPRT']
purM	1.6862378189125309	45.0	2615296.0	phosphoribosylaminoimidazole synthetase	b2499	['PRAIS']
purN	1.574152180537383	45.0	2615592.0	phosphoribosylglycinamide formyltransferase 1	b2500	['GARFT']
ppk	1.814830859521872	45.0	2616402.0	polyphosphate kinase, component of RNA degradosome	b2501	['PPKr', 'PPK2r']
ppx	1.8625776144878956	45.0	2618473.0	exopolyphosphatase	b2502	['PPA', 'PPA2']
yfgF	1.877637400984827	45.0	2621440.0	cyclic-di-GMP phosphodiesterase, anaerobic	b2503
yfgG	2.0434106241818375	45.0	2622648.0	uncharacterized protein	b2504
yfgH	2.166515036721135	45.0	2623488.0	outer membrane integrity lipoprotein	b2505
yfgI	1.8173027723136024	45.0	2623684.0	nalidixic acid resistance protein, putative periplasmic protein	b2506
guaA	1.6533851330890104	45.0	2624316.0	GMP synthetase (glutamine aminotransferase)	b2507	['GMPS2']
guaB	1.743026358320017	45.0	2625962.0	IMP dehydrogenase	b2508	['IMPD']
xseA	1.6945102412553064	45.0	2627590.0	exonuclease VII, large subunit	b2509
yfgJ	1.8593251426309707	45.0	2629120.0	DUF1407 family protein	b2510
der	1.8651808686041607	45.0	2629632.0	GTPase; multicopy suppressor of ftsJ	b2511
bamB	1.745929479489461	45.0	2631680.0	BamABCDE complex OM biogenesis lipoprotein	b2512
yfgM	1.8245250572839709	45.0	2632021.0	ancillary SecYEG translocon subunit; putative anti-RcsB factor	b2513
hisS	1.5737340411476073	45.0	2633728.0	histidyl tRNA synthetase	b2514	['HISTRS']
ispG	1.8033903544436278	45.0	2634044.0	1-hydroxy-2-methyl-2-(E)-butenyl 4-diphosphate synthase	b2515	['MECDPDH5']
rodZ	1.663952509732043	45.0	2635776.0	MreB assembly cytoskeletal protein	b2516
rlmN	1.6116793283031519	45.0	2636487.0	dual specificity 23S rRNA m(2)A2503, tRNA m(2)A37 methyltransferase, SAM-dependent	b2517
ndk	1.5215367587921722	45.0	2637824.0	multifunctional nucleoside diphosphate kinase and apyrimidinic endonuclease and 3'-phosphodiesterase	b2518	['NDPK2', 'NDPK4', 'NDPK3', 'NDPK7', 'NDPK5', 'NDPK1', 'NDPK8', 'NDPK6']
pbpC	1.5047011735321576	45.0	2638371.0	penicillin-insensitive murein repair transglycosylase; inactive transpeptidase domain protein	b2519	['MPTG2', 'MPTG']
yfhM	1.667754221605856	45.0	2640684.0	bacterial alpha2-macroglobulin colonization factor ECAM; anti-host protease defense factor; periplasmic inner membrane-anchored lipoprotein	b2520
sseA	1.6754698576682676	45.0	2646016.0	3-mercaptopyruvate sulfurtransferase	b2521	['MCPST']
sseB	1.9320571091223964	45.0	2648064.0	rhodanase-like enzyme, sulfur transfer from thiosulfate	b2522
pepB	1.5531738670946735	45.0	2648433.0	aminopeptidase B	b2523	['AMPTASECG', 'AMPTASEPG']
iscX	1.9539573749428094	45.0	2649894.0	Fe(2+) donor and activity modulator for cysteine desulfurase	b2524
fdx	1.7702321778177925	45.0	2650112.0	[2Fe-2S] ferredoxin	b2525
hscA	1.6003939660448847	45.0	2650443.0	DnaK-like molecular chaperone specific for IscU	b2526
hscB	1.610673825125522	45.0	2652310.0	HscA co-chaperone, J domain-containing protein Hsc56; IscU-specific chaperone HscAB	b2527
iscA	1.6815284431277504	45.0	2653184.0	FeS cluster assembly protein	b2528	['I4FE4ST', 'I2FE2ST']
iscU	1.5617015604494124	45.0	2653261.0	iron-sulfur cluster assembly scaffold protein	b2529	['I2FE2SS', 'I2FE2ST', 'I2FE2SS2', 'I4FE4SR', 'I2FE2SR', 'I4FE4ST']
iscS	1.626059026954234	45.0	2654208.0	cysteine desulfurase (tRNA sulfurtransferase), PLP-dependent	b2530	['I2FE2SS', 'I2FE2SS2', 'I2FE2SR', 'MOADSUx', 'THZPSN3', 'ICYSDS']
iscR	1.7541564850427194	45.0	2655001.0	isc operon transcriptional repressor; suf operon transcriptional activator; oxidative stress- and iron starvation-inducible; autorepressor	b2531
trmJ	1.633578267711648	45.0	2656256.0	tRNA mC32,mU32 2'-O-methyltransferase, SAM-dependent	b2532
suhB	1.7275697326811317	45.0	2656800.0	inositol monophosphatase	b2533	['MI1PP', 'G2PP']
yfhR	1.8518122866336557	45.0	2658304.0	putative S9 family prolyl oligopeptidase	b2534
csiE	1.6936006609842547	45.0	2658793.0	stationary phase inducible protein	b2535
iroK	2.0255897682533694	45.0	2661376.0	3-hydroxypropionic acid resistance peptide	b4706
hcaR	1.7326912204551528	45.0	2661364.0	hca operon transcriptional regulator	b2537
hcaE	1.6572422539406761	45.0	2662400.0	3-phenylpropionate dioxygenase, large (alpha) subunit	b2538	['PPPNDO', 'CINNDO']
hcaC	1.4088056142676566	45.0	2664448.0	3-phenylpropionate dioxygenase, ferredoxin subunit	b2540	['PPPNDO', 'CINNDO']
hcaB	1.5596118687050395	45.0	2664583.0	2,3-dihydroxy-2,3-dihydrophenylpropionate dehydrogenase	b2541	['DHCIND', 'DHPPD']
hcaD	1.7255011310781818	45.0	2666496.0	phenylpropionate dioxygenase, ferredoxin reductase subunit	b2542	['PPPNDO', 'CINNDO']
yphA	1.7413134967072368	45.0	2666704.0	DoxX family inner membrane protein	b2543
yphB	1.5935191356641085	45.0	2667174.0	mutarotase superfamily protein, YphB family	b2544
yphC	1.6642657726527708	45.0	2668544.0	putative Zn-dependent NAD(P)-binding oxidoreductase	b2545
yphE	1.4872211449128978	45.0	2670592.0	putative sugar ABC transporter ATPase	b2547
yphF	1.84122649384803	45.0	2672640.0	putative sugar ABC transporter periplasmic binding protein	b2548
yphG	1.564580189221941	45.0	2672822.0	DUF4380 domain-containing TPR repeat protein	b2549
yphH	1.6799561481135723	45.0	2676736.0	putative DNA-binding transcriptional regulator	b2550
glyA	1.5643116637797907	45.0	2678784.0	serine hydroxymethyltransferase	b2551	['THRAi', 'ALATA_L2', 'ALATA_D2', 'GHMT2r', 'THRA2i', 'THFAT']
hmp	1.7458628402867304	45.0	2679193.0	fused nitric oxide dioxygenase/dihydropteridine reductase 2	b2552	['NODOy', 'NODOx']
glnB	1.651211750215151	45.0	2680428.0	regulatory protein P-II for glutamine synthetase	b2553
glrR	1.6454046737807106	45.0	2680832.0	response regulator regulating glmY sRNA in two-component system with sensor protein GlrK	b2554
yfhG	1.5634910803958104	45.0	2682151.0	putative outer membrane protein modulating the QseEF response	b2555
glrK	1.6432135030448165	45.0	2683029.0	sensor protein kinase regulating glmY sRNA in two-component system with response regulator GlrR	b2556
purL	1.5825412888149568	45.0	2686976.0	phosphoribosylformyl-glycineamide synthetase	b2557	['PRFGS']
mltF	1.8500485000833795	45.0	2689159.0	membrane-bound lytic transglycosylase F, murein hydrolase	b2558	['MLTGY1pp', 'MLTGY4pp', 'MLTGY3pp', 'MLTGY2pp']
tadA	1.718921690538798	45.0	2691072.0	tRNA-specific adenosine deaminase	b2559
pgpC	1.7055298857186045	45.0	2691273.0	phosphatidylglycerophosphatase C, membrane bound	b2560
yfhH	1.6890393146845797	45.0	2692117.0	putative DNA-binding transcriptional regulator	b2561
yfhL	2.191871873335989	45.0	2693120.0	putative 4Fe-4S cluster-containing protein	b2562
shoB	2.8403540210493112	45.0	2693504.0	toxic membrane protein	b4687
acpS	1.6261691001465168	45.0	2693976.0	holo-[acyl-carrier-protein] synthase 1	b2563	['ACPS1']
pdxJ	1.6227940182027645	45.0	2694356.0	pyridoxine 5'-phosphate synthase	b2564	['PDX5PS']
recO	1.5594067376718674	45.0	2695168.0	gap repair protein	b2565
era	1.603259558607022	45.0	2695839.0	membrane-associated, 16S rRNA-binding GTPase	b2566
rnc	1.9553288063351473	45.0	2697216.0	RNase III	b2567
lepB	1.667454828839314	45.0	2697693.0	leader peptidase (signal peptidase I)	b2568
lepA	1.6059033836868795	45.0	2698683.0	back-translocating elongation factor EF4, GTPase	b2569
rseC	1.6267447558895163	45.0	2700680.0	SoxR iron-sulfur cluster reduction factor component	b2570
rseB	1.553758753298025	45.0	2701312.0	anti-sigma E factor, binds RseA	b2571
rseA	1.6438207164649261	45.0	2702112.0	anti-sigma factor	b2572
rpoE	1.811953347382897	45.0	2703360.0	RNA polymerase sigma E factor	b2573
nadB	1.7636757592769106	45.0	2703778.0	quinolinate synthase, L-aspartate oxidase (B protein) subunit	b2574	['ASPO3', 'ASPO6', 'ASPO5', 'ASPO4']
trmN	1.7752841110524273	45.0	2705408.0	tRNA1(Val) (adenine(37)-N6)-methyltransferase	b2575
srmB	1.582365137972481	45.0	2707456.0	ATP-dependent RNA helicase	b2576
yfiE	1.8705546256519459	45.0	2707797.0	putative DNA-binding transcriptional regulator	b2577
eamB	1.8227607872761693	45.0	2708781.0	cysteine and O-acetylserine exporter	b2578	['ACSERtpp', 'CYStpp']
grcA	2.036852549200161	45.0	2709504.0	autonomous glycyl radical cofactor	b2579	['OBTFL', 'PFL']
ung	1.8100386126363568	45.0	2710112.0	uracil-DNA-glycosylase	b2580
yfiF	1.587690339821206	45.0	2711552.0	putative methyltransferase	b2581
trxC	1.9258092684079413	45.0	2712093.0	thioredoxin 2	b2582	['PAPSR', 'TRDR', 'RNDR1', 'METSOXR2', 'RNDR2', 'RNDR4', 'METSOXR1', 'RNDR3', 'THIORDXi', 'DSBDR']
yfiP	1.6072631491572356	45.0	2712581.0	DTW domain protein	b2583
pka	1.649874209732542	45.0	2713311.0	protein lysine acetyltransferase	b2584
pssA	1.8386934628502183	45.0	2716085.0	phosphatidylserine synthase; CDP-diacylglycerol-serine O-phosphatidyltransferase	b2585	['PSSA141', 'PSSA140', 'PSSA180', 'PSSA161', 'PSSA120', 'PSSA160', 'PSSA181']
yfiM	1.870265828107648	45.0	2717696.0	putative lipoprotein	b2586
kgtP	1.884616508681401	45.0	2717806.0	alpha-ketoglutarate transporter	b2587	['AKGt2rpp']
clpB	1.818257028607683	45.0	2724958.0	protein disaggregation chaperone	b2592
yfiH	1.5643088904973248	45.0	2727936.0	UPF0124 family protein	b2593
rluD	1.8124109128458188	45.0	2728389.0	23S rRNA pseudouridine(1911,1915,1917) synthase	b2594
bamD	1.8655810840769058	45.0	2729984.0	BamABCDE complex OM biogenesis lipoprotein	b2595
raiA	2.137482232929291	45.0	2730512.0	cold shock protein associated with 30S ribosomal subunit	b2597
pheL	2.130233834265333	45.0	2730957.0	pheA gene leader peptide	b2598
pheA	1.8382709295452075	45.0	2732032.0	chorismate mutase and prephenate dehydratase, P-protein	b2599	['CHORM', 'PPNDH']
tyrA	1.668767058438924	45.0	2732306.0	fused chorismate mutase T/prephenate dehydrogenase	b2600	['CHORM', 'PPND']
aroF	1.7809722136573491	45.0	2734080.0	3-deoxy-D-arabino-heptulosonate-7-phosphate synthase, tyrosine-repressible	b2601	['DDPA']
yfiL	1.9525581477874332	45.0	2734718.0	lipoprotein	b2602
yfiR	2.2267458213731515	45.0	2735233.0	putative periplasmic inhibitor of YfiN activity	b2603
yfiN	1.729898458055851	45.0	2736128.0	putative membrane-anchored diguanylate cyclase	b2604
yfiB	1.8043968617150423	45.0	2736983.0	OM lipoprotein putative positive effector of YfiN activity	b2605
rplS	1.9807942815719355	45.0	2737541.0	50S ribosomal subunit protein L19	b2606
trmD	1.938338857627591	45.0	2738176.0	tRNA m(1)G37 methyltransferase, SAM-dependent	b2607
rpsP	1.7119564452952198	45.0	2739295.0	30S ribosomal subunit protein S16	b2609
ffh	1.7319648673308219	45.0	2740224.0	Signal Recognition Particle (SRP) component with 4.5S RNA (ffs)	b2610
ypjD	1.6601520564285845	45.0	2741320.0	cytochrome c assembly protein family inner membrane protein	b2611
yfjD	1.6461240103595405	45.0	2742272.0	UPF0053 family inner membrane protein	b4461
grpE	1.6636370238101514	45.0	2743473.0	heat shock protein	b2614
nadK	1.7396230548217873	45.0	2744320.0	NAD kinase	b2615	['NADK']
recN	1.752429629854776	45.0	2745153.0	recombination and repair protein	b2616
bamE	2.159692647054876	45.0	2746963.0	lipoprotein component of BamABCDE OM biogenesis complex	b2617
ratB	1.688696958975045	45.0	2747392.0	UPF0125 family protein	b2618
ratA	1.9542597189038613	45.0	2747646.0	toxic UPF0083 family protein inhibitor of 70S ribosome formation	b2619
smpB	1.8838517566591197	45.0	2748416.0	tmRNA-binding trans-translation protein	b2620
intA	1.8451869192300208	45.0	2750464.0	CP4-57 prophage; integrase	b2622
yfjH	2.4255992702023565	45.0	2751002.0	CP4-57 prophage; uncharacterized protein	b2623
alpA	1.9383950811730557	45.0	2752002.0	CP4-57 prophage; DNA-binding transcriptional activator	b2624
yfjI	2.553157477158578	45.0	2752512.0	CP4-57 prophage; uncharacterized protein	b2625
yfjJ	2.394118929611851	45.0	2753905.0	CP4-57 prophage; uncharacterized protein	b2626
yfjK	1.901405841667652	45.0	2754709.0	radiation resistance protein; DEAD/H helicase-like protein; CP4-57 putative defective prophage	b2627
yfjL	1.8734733225704667	45.0	2756895.0	CP4-57 putative defective prophage, DUF4297/DUF1837 polymorphic toxin family protein	b2628
yfjM	2.001742222865456	45.0	2758871.0	CP4-57 prophage; uncharacterized protein	b2629
rnlA	2.2733980288191695	45.0	2759276.0	CP4-57 prophage; RNase LS	b2630
rnlB	2.124779502618581	45.0	2760704.0	CP4-57 prophage; uncharacterized protein	b2631
yfjP	1.8250140546833609	45.0	2761068.0	CP4-57 prophage; 50S ribosome-binding GTPase family protein	b2632
yfjQ	1.7577056213027178	45.0	2762752.0	CP4-57 prophage; uncharacterized protein	b2633
yfjR	1.79449987525357	45.0	2763061.0	CP4-57 prophage; putative DNA-binding transcriptional regulator	b2634
ypjK	1.7296282115679287	45.0	2763803.0	CP4-57 prophage; putative inner membrane protein	b2635
yfjS	1.911998669275806	45.0	2764039.0	CP4-57 prophage; uncharacterized protein	b2636
yfjT	1.896972538512403	45.0	2764800.0	CP4-57 prophage; putative periplasmic protein	b2637
yfjU	2.1543136543387167	45.0	2765360.0	No_gene_product	b2638
yfjV	1.6047189637634514	45.0	2765525.0	No_gene_product	b2641
yfjW	2.6109973555644137	45.0	2766676.0	CP4-57 prophage; putative inner membrane protein	b2642
ypjI	1.830306732417933	45.0	2768903.0	No_gene_product	b4644
yfjX	1.7257707563033662	45.0	2769277.0	CP4-57 prophage; putative antirestriction protein	b2643
yfjY	1.7315159809032847	45.0	2769744.0	CP4-57 prophage; putative DNA repair protein	b2644
ypjJ	1.8305072522507506	45.0	2770432.0	uncharacterized protein	b4548
yfjZ	1.9708871378893966	45.0	2770473.0	CP4-57 prophage; antitoxin of the YpjF-YfjZ toxin-antitoxin system	b2645
ypjF	2.128735586305092	45.0	2770944.0	CP4-57 prophage; toxin of the YpjF-YfjZ toxin-antitoxin system	b2646
ypjA	1.8685739062166433	45.0	2771504.0	adhesin-like autotransporter	b2647
pinH	1.9172389642082852	45.0	2776576.0	No_gene_product	b2648
ypjC	2.6896499569428296	45.0	2777088.0	No_gene_product	b2650
ygaQ	2.5711572143524655	45.0	2779755.0	No_gene_product	b4462
csiD	1.8381642185503257	45.0	2783232.0	carbon starvation protein	b2659
lhgO	1.716658532113775	45.0	2783340.0	L-2-hydroxyglutarate oxidase	b2660
gabD	1.5383476432307535	45.0	2785280.0	succinate-semialdehyde dehydrogenase I, NADP-dependent	b2661	['SSALy']
gabT	1.5327077968782592	45.0	2787328.0	4-aminobutyrate aminotransferase, PLP-dependent	b2662	['ABTA']
gabP	1.7779545123769944	45.0	2787611.0	gamma-aminobutyrate transporter	b2663	['ABUTt2pp']
csiR	1.622119139044286	45.0	2789376.0	transcriptional repressor of csiD	b2664
ygaU	1.787811077439483	45.0	2789695.0	uncharacterized protein	b2665
yqaE	2.098842228426054	45.0	2790228.0	cyaR sRNA-regulated protein	b2666
ygaV	1.9799683770764918	45.0	2790569.0	tributyltin-inducible repressor of ygaVP	b2667
ygaP	1.7134091057715921	45.0	2790878.0	DUF2892 family inner membrane rhodanese	b2668
stpA	2.044953514286222	45.0	2791449.0	DNA binding protein, nucleoid-associated	b2669
alaE	2.015279333847395	45.0	2792522.0	alanine exporter, alanine-inducible, stress-responsive	b2670
ygaC	1.9801270601762373	45.0	2793008.0	uncharacterized protein	b2671
ygaM	1.7593267397483197	45.0	2793504.0	putative membrane-anchored DUF883 family ribosome-binding protein	b2672
nrdH	1.76743945720372	45.0	2794081.0	hydrogen donor for NrdEF electron transport system; glutaredoxin-like protein	b2673
nrdI	1.7524608263316535	45.0	2794323.0	NrdEF cluster assembly flavodoxin	b2674
nrdE	1.7097493677980624	45.0	2794706.0	ribonucleoside-diphosphate reductase 2, alpha subunit	b2675	['RNDR3b', 'RNDR1b', 'RNDR4b', 'RNDR2b']
nrdF	1.9317237559069438	45.0	2797568.0	ribonucleoside-diphosphate reductase 2, beta subunit, ferritin-like protein	b2676	['RNDR3b', 'RNDR1b', 'RNDR4b', 'RNDR2b']
proV	1.8610000759451675	45.0	2798173.0	glycine betaine/proline ABC transporter periplasmic binding protein	b2677	['PROabcpp', 'CRNDabcpp', 'CRNabcpp', 'CTBTabcpp']
proW	1.5550725865184334	45.0	2799616.0	glycine betaine/proline ABC transporter permease	b2678	['PROabcpp', 'CRNDabcpp', 'CRNabcpp', 'CTBTabcpp']
proX	1.6237218218653868	45.0	2800490.0	glycine betaine/proline ABC transporter periplasmic binding protein; cold shock protein	b2679	['PROabcpp', 'CRNDabcpp', 'CRNabcpp', 'CTBTabcpp']
ygaY	1.7252089242414013	45.0	2801674.0	No_gene_product	b2681
ygaZ	1.7414946091319918	45.0	2803712.0	putative L-valine exporter, norvaline resistance protein	b2682	['VALt2rpp']
ygaH	1.7249366537207498	45.0	2803712.0	putative L-valine exporter, norvaline resistance protein	b2683	['VALt2rpp']
mprA	1.8426660319921826	45.0	2804128.0	transcriptional repressor of microcin B17 synthesis and multidrug efflux	b2684
emrA	1.7075584998881124	45.0	2805760.0	multidrug efflux system	b2685
emrB	1.5767482021543064	45.0	2805974.0	multidrug efflux system protein	b2686
luxS	1.9968111581214436	45.0	2807808.0	S-ribosylhomocysteine lyase	b2687	['RHCCE']
gshA	1.7824163259571955	45.0	2808241.0	glutamate-cysteine ligase	b2688	['GLUCYS']
yqaA	1.7215854070474481	45.0	2809870.0	COG1238 family inner membrane protein	b2689
yqaB	1.7242713417660869	45.0	2810295.0	fructose-1-P and 6-phosphogluconate phosphatase	b2690	['PGMT']
csrA	1.8291970375258106	45.0	2812416.0	pleiotropic regulatory protein for carbon source metabolism	b2696
alaS	1.6428434628233661	45.0	2812739.0	alanyl-tRNA synthetase	b2697	['ALATRS']
recX	1.6749606929508394	45.0	2815497.0	regulatory protein for RecA	b2698
recA	1.7053379121105983	45.0	2816066.0	DNA recombination and repair protein; ssDNA-dependent ATPase; synaptase; ssDNA and dsDNA binding protein; ATP-dependent homologous DNA strand exchanger; recombinase A; LexA autocleavage cofactor	b2699
pncC	1.72885834624328	45.0	2817207.0	nicotinamide-nucleotide amidohydrolase; NMN amidohydrolase	b2700
mltB	1.6660125491763875	45.0	2818048.0	membrane-bound lytic murein transglycosylase B	b2701	['MLTGY1pp', 'MLTGY4pp', 'MLTGY3pp', 'MLTGY2pp']
srlA	1.749361951356349	45.0	2819190.0	glucitol/sorbitol-specific enzyme IIC component of PTS	b2702	['SBTptspp']
srlE	1.7212808324188527	45.0	2820096.0	glucitol/sorbitol-specific enzyme IIB component of PTS	b2703	['SBTptspp']
srlB	1.4881403470341523	45.0	2820720.0	glucitol/sorbitol-specific enzyme IIA component of PTS	b2704	['SBTptspp']
srlD	1.6168922900642022	45.0	2821095.0	sorbitol-6-phosphate dehydrogenase	b2705	['SBTPD']
srlM	1.5096878696948444	45.0	2822144.0	sorbitol=responsive srl operon transcriptional activator	b2706
srlR	1.6992023115313506	45.0	2822405.0	sorbitol-inducible srl operon transcriptional repressor	b2707
srlQ	1.7498212099096593	45.0	2823171.0	D-arabinose 5-phosphate isomerase	b2708	['A5PISO']
norR	1.5836946495569393	45.0	2824133.0	anaerobic nitric oxide reductase DNA-binding transcriptional activator	b2709
norV	1.6575867172163845	45.0	2826240.0	anaerobic nitric oxide reductase flavorubredoxin	b2710	['NHFRBO']
norW	1.5635585256519855	45.0	2828288.0	NADH:flavorubredoxin oxidoreductase	b2711	['NHFRBO']
hypF	1.5632464312252756	45.0	2828531.0	carbamoyl phosphate phosphatase and [NiFe] hydrogenase maturation protein	b2712
hydN	1.849999254712364	45.0	2830936.0	formate dehydrogenase-H, [4Fe-4S] ferredoxin subunit	b2713
ascG	1.6665751409504626	45.0	2832384.0	asc operon transcriptional repressor; prpBC operon repressor	b2714
ascF	1.5910507108523726	45.0	2832882.0	cellobiose/arbutin/salicin-specific PTS enzymes, IIB and IC components	b2715	['ARBTptspp']
ascB	1.7768427345502211	45.0	2834432.0	cryptic 6-phospho-beta-glucosidase	b2716
hycI	1.687962415333534	45.0	2835931.0	protease involved in processing C-terminal end of HycE	b2717
hycH	1.828352177055817	45.0	2836480.0	hydrogenase 3 maturation protein	b2718
hycG	1.6863875965109125	45.0	2836801.0	hydrogenase 3 and formate hydrogenase complex, HycG subunit	b2719	['FHL', 'HYD1pp']
hycF	1.8233937461423682	45.0	2837568.0	formate hydrogenlyase complex iron-sulfur protein	b2720	['FHL', 'HYD1pp']
hycE	1.651446338085944	45.0	2838120.0	hydrogenase 3, large subunit	b2721	['FHL', 'HYD1pp']
hycD	1.707602746894535	45.0	2840576.0	hydrogenase 3, membrane subunit	b2722	['FHL', 'HYD1pp']
hycC	1.5826277843978762	45.0	2840773.0	hydrogenase 3, membrane subunit	b2723	['FHL', 'HYD1pp']
hycA	1.81019162848254	45.0	2843332.0	regulator of the transcriptional regulator FhlA	b2725
hypA	1.8307825286638986	45.0	2844005.0	protein involved in nickel insertion into hydrogenases 3	b2726
hypB	1.6604461868442086	45.0	2844672.0	GTP hydrolase involved in nickel liganding into hydrogenases	b2727
hypC	1.6368554087088534	45.0	2845222.0	hydrogenase maturation protein	b2728
hypD	1.7409440027152838	45.0	2845494.0	hydrogenase maturation protein	b2729
hypE	1.7198858348538884	45.0	2846720.0	carbamoyl dehydratase, hydrogenases 1,2,3 maturation protein	b2730
fhlA	1.601106751935177	45.0	2847696.0	formate hydrogenlyase transcriptional activator	b2731
ygbA	1.6560564997206602	45.0	2849811.0	uncharacterized protein	b2732
mutS	1.766888701447438	45.0	2850816.0	methyl-directed mismatch repair protein	b2733
pphB	2.0678572580697554	45.0	2853118.0	serine/threonine-specific protein phosphatase 2	b2734
ygbI	1.8190995106102124	45.0	2853825.0	DeoR family putative transcriptional regulator	b2735
ygbJ	1.7018435131097311	45.0	2854912.0	putative dehydrogenase	b2736
ygbK	1.6914981048971447	45.0	2855693.0	FliA-regulated DUF1537 family protein	b2737
ygbL	1.5047562615641044	45.0	2856960.0	putative class II aldolase	b2738	['FCLPA']
ygbM	1.8681167037277762	45.0	2857594.0	putative hydroxypyruvate isomerase	b2739
ygbN	1.8070181844589173	45.0	2859008.0	putative transporter	b2740
rpoS	1.8888082921085556	45.0	2859917.0	RNA polymerase, sigma S (sigma 38) factor	b2741
nlpD	1.617914615570939	45.0	2861056.0	activator of AmiC murein hydrolase activity, lipoprotein	b2742
pcm	1.6865289696167949	45.0	2862251.0	L-isoaspartate protein carboxylmethyltransferase type II	b2743
umpG	1.5500316681784914	45.0	2863104.0	broad specificity 5'(3')-nucleotidase and polyphosphatase	b2744	['NTD5', 'NTD12', 'NTD1', 'NTD4', 'NTD8', 'PPA2', 'NTD3', 'NTD2', 'NTD6', 'PPA', 'NTD7', 'NTD9', 'NTD10', 'NTD11']
truD	1.654062193192071	45.0	2863613.0	tRNA(Glu) pseudouridine(13) synthase	b2745
ispF	1.596834231299176	45.0	2864659.0	2C-methyl-D-erythritol 2,4-cyclodiphosphate synthase	b2746	['MECDPS']
ispD	1.489201555112569	45.0	2865152.0	4-diphosphocytidyl-2C-methyl-D-erythritol synthase	b2747	['MEPCT']
ftsB	1.458436915824666	45.0	2866176.0	cell division protein	b2748
ygbE	1.7427371429567278	45.0	2866688.0	DUF3561 family inner membrane protein	b2749
cysC	1.8196611322381364	45.0	2867200.0	adenosine 5'-phosphosulfate kinase	b2750	['ADSK']
cysN	1.6941637794095816	45.0	2867350.0	sulfate adenylyltransferase, subunit 1	b2751	['SADT2']
cysD	1.626440236867552	45.0	2869248.0	sulfate adenylyltransferase, subunit 2	b2752	['SADT2']
iap	1.9496156480333786	45.0	2869939.0	aminopeptidase in alkaline phosphatase isozyme conversion	b2753
ygbF	2.135753422316272	45.0	2871927.0	CRISPR adaptation ssRNA endonuclease	b2754
ygbT	1.8370660782430366	45.0	2872213.0	multifunctional endonuclease Cas1, CRISPR adaptation protein; DNA repair enzyme	b2755
casE	1.9229188274098064	45.0	2873344.0	CRISPR RNA precursor cleavage enzyme; CRISP RNA (crRNA) containing Cascade antiviral complex protein	b2756
casD	1.9012359939921293	45.0	2873732.0	CRISP RNA (crRNA) containing Cascade antiviral complex protein	b2757
casC	1.9827131805566391	45.0	2875392.0	CRISP RNA (crRNA) containing Cascade antiviral complex protein	b2758
casB	1.8655465276527452	45.0	2875513.0	CRISP RNA (crRNA) containing Cascade antiviral complex protein	b2759
casA	2.110782954600171	45.0	2875988.0	CRISP RNA (crRNA) containing Cascade antiviral complex protein	b2760
ygcB	2.0888900899819167	45.0	2877911.0	Cascade complex anti-viral R-loop helicase-annealase Cas3	b2761
cysH	1.7597008520841302	45.0	2881536.0	phosphoadenosine phosphosulfate reductase; PAPS reductase, thioredoxin dependent	b2762	['PAPSR', 'PAPSR2']
cysI	1.6537075174078752	45.0	2881745.0	sulfite reductase, beta subunit, NAD(P)-binding, heme-binding	b2763	['FMNRx2', 'FADRx2', 'FLVR', 'SULRi']
cysJ	1.6295048500557174	45.0	2883584.0	sulfite reductase, alpha subunit, flavoprotein	b2764	['FMNRx2', 'FADRx2', 'FLVR', 'SULRi']
queD	1.5876244129553436	45.0	2885632.0	6-pyruvoyl tetrahydrobiopterin synthase (PTPS)	b2765	['CPH4S']
ygcN	1.677027275995126	45.0	2886015.0	putative oxidoreductase	b2766
ygcO	1.8015730060607014	45.0	2887277.0	putative 4Fe-4S cluster-containing protein	b2767
ygcP	1.872900674658257	45.0	2887680.0	putative antiterminator regulatory protein	b2768
ygcQ	1.6113093860750467	45.0	2888277.0	putative flavoprotein	b2769
ygcR	1.657091754366597	45.0	2889728.0	putative flavoprotein	b2770
ygcS	1.6631963497299564	45.0	2889891.0	putative MFS sugar transporter; membrane protein	b2771
ygcU	1.835738935650705	45.0	2891776.0	putative FAD-linked oxidoreductase	b4463
ygcW	2.1261483690344645	45.0	2892846.0	putative SDR family oxidoreductase	b2774
yqcE	1.7475991409835594	45.0	2893950.0	putative MFS transporter, inner membrane protein	b2775
ygcE	1.9582681413138596	45.0	2895254.0	putative kinase	b2776
queE	1.742166875567017	45.0	2898105.0	7-carboxy-7-deazaguanine synthase; queosine biosynthesis	b2777
yqcG	3.1228327594521472	45.0	2898944.0	membrane stress resistance protein	b4682
ygcG	2.4617678937939504	45.0	2899069.0	TPM domain protein, putative phosphatase	b2778
eno	1.8632071167942381	45.0	2900001.0	enolase	b2779	['ENO']
pyrG	1.8032982864091105	45.0	2901387.0	CTP synthetase	b2780	['CTPS2']
mazG	1.5980101917800797	45.0	2903252.0	nucleoside triphosphate pyrophosphohydrolase	b2781	['NTPP8', 'NTPP6', 'NTPP7', 'NTPP1', 'NTPP3', 'NTPP4', 'NTPP5', 'NTPP2']
mazF	2.2090122008154056	45.0	2904114.0	mRNA interferase toxin, antitoxin is MazE	b2782
mazE	2.1116657906425145	45.0	2904576.0	antitoxin of the ChpA-ChpR toxin-antitoxin system	b2783
relA	1.6942682421292128	45.0	2904775.0	(p)ppGpp synthetase I/GTP pyrophosphokinase	b2784	['GTPDPK', 'GDPDPK']
rlmD	1.7775523612926307	45.0	2908160.0	23S rRNA m(5)U1939 methyltransferase, SAM-dependent	b2785
barA	1.7953928661572873	45.0	2908415.0	hybrid sensory histidine kinase, in two-component regulatory system with UvrY	b2786
gudD	1.6393694808002586	45.0	2912256.0	D-glucarate dehydratase 1	b2787	['GLCRD']
gudX	1.6670076748286669	45.0	2912764.0	glucarate dehydratase-related protein, substrate unknown	b2788	['GLCRD']
gudP	1.5969813501701136	45.0	2914304.0	putative D-glucarate transporter	b2789	['GALCTt2rpp', 'GLCRt2rpp', 'GLYCAt2rpp']
yqcA	1.6142368911418556	45.0	2915893.0	short-chain flavodoxin, FMN-binding	b2790
truC	1.6758782076113037	45.0	2916360.0	tRNA(Ile1,Asp) pseudouridine(65) synthase	b2791
yqcC	1.7504098314728391	45.0	2917376.0	DUF446 family protein	b2792
syd	1.9980665333565497	45.0	2918400.0	SecY-interacting protein	b2793
queF	2.012338607989273	45.0	2918706.0	7-cyano-7-deazaguanine reductase (NADPH-dependent)	b2794	['CDGR']
ygdH	1.701888451164508	45.0	2919666.0	UPF0717 family protein	b2795
sdaC	1.679238532214027	45.0	2922496.0	putative serine transporter	b2796	['SERt2rpp']
sdaB	1.781335241018218	45.0	2922934.0	L-serine dehydratase 2	b2797	['SERD_L']
ygdG	1.6114489172366022	45.0	2924544.0	Ssb-binding protein, misidentified as ExoIX	b2798
fucO	1.5798580560239275	45.0	2925223.0	L-1,2-propanediol oxidoreductase	b2799	['LCARS']
fucA	2.001786384986545	45.0	2926592.0	L-fuculose-1-phosphate aldolase	b2800	['FCLPA']
fucP	1.799997704547752	45.0	2928640.0	L-fucose transporter	b2801	['FUCtpp']
fucI	1.7502662137641283	45.0	2928942.0	L-fucose isomerase	b2802	['FCI']
fucK	1.8717805065713247	45.0	2930796.0	L-fuculokinase	b2803	['FCLK']
fucU	1.909724376902732	45.0	2932246.0	L-fucose mutarotase	b2804
fucR	2.0204854076831698	45.0	2932736.0	l-fucose operon activator	b2805
rlmM	1.7457578508738891	45.0	2933501.0	23S rRNA C2498 2'-O-ribose methyltransferase, SAM-dependent	b2806
ygdD	1.6019675018480741	45.0	2934784.0	UPF0382 family inner membrane protein	b2807
gcvA	1.7040484141645718	45.0	2935008.0	glycine cleavage system transcriptional activator; autorepressor	b2808
ygdI	2.046239450575535	45.0	2936320.0	DUF903 family verified lipoprotein	b2809
csdA	1.4921486010222411	45.0	2936832.0	cysteine sulfinate desulfinase	b2810	['CYSSADS']
csdE	1.5715336249862017	45.0	2937900.0	CsdA-binding activator; Fe-S protein	b2811
tcdA	1.6102315930441087	45.0	2938880.0	tRNA threonylcarbamoyladenosine dehydratase; sulfur acceptor for CsdA	b2812
mltA	1.677059790467392	45.0	2939439.0	membrane-bound lytic murein transglycosylase A	b2813	['MLTGY1pp', 'MLTGY4pp', 'MLTGY3pp', 'MLTGY2pp']
amiC	1.6844116131841838	45.0	2941115.0	N-acetylmuramoyl-L-alanine amidase	b2817	['AGM4PApp', 'AGM3PApp']
argA	1.7093431066223017	45.0	2942976.0	amino acid N-acetyltransferase and inactive acetylglutamate kinase	b2818	['ACGS']
recD	1.5051013841861345	45.0	2943993.0	exonuclease V (RecBCD complex), alpha chain	b2819
recB	1.6314456713389593	45.0	2949120.0	exonuclease V (RecBCD complex), beta subunit	b2820
ptrA	1.7191684595605734	45.0	2949354.0	protease III	b2821
recC	1.7209258117698483	45.0	2952418.0	exonuclease V (RecBCD complex), gamma chain	b2822
ppdC	1.7480596385940304	45.0	2955799.0	putative prepilin peptidase-dependent protein	b2823
ygdB	1.7208321661637123	45.0	2956107.0	DUF2509 family protein	b2824
ppdB	1.5507390328548893	45.0	2956511.0	putative prepilin peptidase-dependent protein	b2825
ppdA	1.6423700823675969	45.0	2957312.0	putative prepilin peptidase-dependent protein	b2826
thyA	1.6920371440828015	45.0	2957719.0	thymidylate synthetase	b2827	['TMDS']
lgt	1.6508225387466005	45.0	2959360.0	phosphatidylglycerol-prolipoprotein diacylglyceryl transferase	b2828
ptsP	1.7052167464748096	45.0	2959546.0	PEP-protein phosphotransferase enzyme I; GAF domain containing protein	b2829
rppH	1.8930815354622235	45.0	2961805.0	RNA pyrophosphohydrolase	b2830
mutH	1.939028137342111	45.0	2963456.0	methyl-directed mismatch repair protein	b2831
ygdQ	1.8400947252203252	45.0	2963778.0	UPF0053 family inner membrane protein	b2832
ygdR	1.930034827007553	45.0	2964629.0	DUF903 family verified lipoprotein	b2833
tas	1.6862165779223195	45.0	2965504.0	putative NADP(H)-dependent aldo-keto reductase	b2834
lplT	1.7078218772469869	45.0	2966027.0	lysophospholipid transporter	b2835	['2AGPA180tipp', '2AGPG120tipp', '2AGPE161tipp', '2AGPG140tipp', '2AGPA181tipp', '2AGPA140tipp', '2AGPE180tipp', '2AGPG160tipp', '2AGPA141tipp', '2AGPE120tipp', '2AGPE181tipp', '2AGPG161tipp', '2AGPE140tipp', '2AGPG180tipp', '2AGPG141tipp', '2AGPE141tipp', '2AGPA160tipp', '2AGPG181tipp', '2AGPE160tipp', '2AGPA161tipp', '2AGPA120tipp']
aas	1.8246972394668548	45.0	2967213.0	fused 2-acylglycerophospho-ethanolamine acyl transferase/acyl-acyl carrier protein synthetase	b2836	['2AGPGAT120', '2AGPGAT140', '2AGPEAT141', '2AGPEAT140', 'AACPS8', 'AACPS1', 'AACPS9', '2AGPGAT180', '2AGPEAT160', '2AGPGAT141', 'AACPS6', '2AGPEAT161', 'AACPS2', '2AGPEAT120', 'AACPS3', '2AGPGAT181', 'AACPS7', '2AGPGAT160', 'AACPS4', '2AGPEAT180', '2AGPGAT161', 'AACPS5', '2AGPEAT181']
galR	1.7573519025721112	45.0	2969957.0	galactose-inducible d-galactose regulon transcriptional repressor; autorepressor	b2837
lysA	1.703021608832439	45.0	2971648.0	diaminopimelate decarboxylase, PLP-binding	b2838	['DAPDC']
lysR	1.7292993036966156	45.0	2972379.0	transcriptional activator of lysA; autorepressor	b2839
ygeA	1.9080011262329668	45.0	2973696.0	Asp/Glu_racemase family protein	b2840
araE	1.7611014408004437	45.0	2974122.0	arabinose transporter	b2841	['ARBt2rpp']
kduD	1.8012726208486352	45.0	2975855.0	2-dehydro-3-deoxy-D-gluconate 5-dehydrogenase; KDG oxidoreductase; 20-ketosteroid reductase	b2842
kduI	1.9787256438401326	45.0	2976646.0	hexuronate isomerase	b2843
yqeF	1.6774313951806898	45.0	2977792.0	short chain acyltransferase	b2844
yqeG	2.204981980095716	45.0	2979840.0	putative transporter	b2845
yqeH	2.4675551033465246	45.0	2980894.0	putative LuxR family transcriptional regulator	b2846
yqeI	2.189742292432394	45.0	2981888.0	putative transcriptional regulator	b2847
yqeJ	2.580640582149444	45.0	2982662.0	uncharacterized protein	b2848
yqeL	3.121179028960314	45.0	2983177.0	uncharacterized protein	b4683
yqeK	3.105660140495816	45.0	2983293.0	uncharacterized protein	b2849
ygeF	2.9662656123686064	45.0	2983936.0	No_gene_product	b2850
ygeG	2.760761796315884	45.0	2984626.0	SycD-like chaperone family TPR-repeat-containing protein	b2851
ygeH	3.0268948205281	45.0	2985452.0	putative transcriptional regulator	b2852
ygeI	2.9738897541683587	45.0	2987008.0	uncharacterized protein	b2853
pbl	2.7400860570686567	45.0	2987297.0	No_gene_product	b2854
ygeK	2.733997000726934	45.0	2988032.0	No_gene_product	b2856
ygeN	2.722145170230631	45.0	2988672.0	No_gene_product	b2858
ygeO	2.5221082925280345	45.0	2989320.0	No_gene_product	b2859
ygeQ	2.372673460389014	45.0	2992128.0	No_gene_product	b2863
xdhA	1.5506910795404372	45.0	2993703.0	xanthine dehydrogenase, molybdenum binding subunit	b2866	['XAND', 'HXAND']
xdhB	1.6380882111820538	45.0	2996224.0	xanthine dehydrogenase, FAD-binding subunit	b2867	['XAND', 'HXAND']
xdhC	1.4799294164084267	45.0	2996847.0	xanthine dehydrogenase, Fe-S binding subunit	b2868	['XAND', 'HXAND']
ygeV	1.8887409813639429	45.0	2998272.0	putative sigma-54-interacting transcriptional activator	b2869
ygeW	1.8962985158274122	45.0	3000320.0	putative carbamoyltransferase	b2870
ygeX	1.6745794705744301	45.0	3000868.0	2,3-diaminopropionate ammonia lyase, PLP-dependent	b2871	['DAPAL']
ygeY	1.8129760174914256	45.0	3002368.0	putative peptidase	b2872
hyuA	1.6858387758655655	45.0	3003386.0	D-stereospecific phenylhydantoinase	b2873
yqeA	1.8445564600495599	45.0	3004819.0	putative amino acid kinase	b2874	['CBMKr']
yqeB	1.712090005452113	45.0	3006464.0	XdhC-CoxI family protein with NAD(P)-binding Rossman fold	b2875
yqeC	1.5713995290893257	45.0	3007645.0	putative selenium-dependent hydroxylase accessory protein	b2876
mocA	1.8956278984655595	45.0	3008518.0	CTP:molybdopterin cytidylyltransferase	b2877	['MOCDS']
ygfK	1.7003706370942122	45.0	3009418.0	putative Fe-S subunit oxidoreductase subunit	b2878
ssnA	1.7278458265590382	45.0	3012608.0	putative chlorohydrolase/aminohydrolase	b2879
ygfM	1.8167841701745833	45.0	3014656.0	putative oxidoreductase	b2880
xdhD	1.6329883793544209	45.0	3014674.0	putative hypoxanthine oxidase, molybdopterin-binding/Fe-S binding	b2881
xanQ	1.7340133951363954	45.0	3017709.0	xanthine permease	b2882	['XANt2pp']
guaD	1.7820959613447798	45.0	3019124.0	guanine deaminase	b2883	['GUAD']
ygfQ	1.710672108149295	45.0	3020479.0
ygfS	2.015261980925598	45.0	3021882.0	putative 4Fe-4S ferredoxin-type oxidoreductase subunit	b2886
ygfT	1.6396684406088413	45.0	3022848.0	putative oxidoreductase, Fe-S subunit/nucleotide-binding subunit	b2887
uacT	1.7467608929859928	45.0	3024725.0	uric acid permease	b2888
yqfG	2.592598487165992	45.0	3026175.0	uncharacterized protein	b4684
idi	1.9367651689292082	45.0	3026944.0	isopentenyl diphosphate isomerase	b2889	['IPDDI']
lysS	1.5855597294416075	45.0	3027015.0	lysine tRNA synthetase, constitutive	b2890	['LYSTRS']
prfB	1.8980657339536715	45.0	3028992.0	peptide chain release factor RF-2	b2891
recJ	1.6340903523771912	45.0	3031040.0	ssDNA exonuclease, 5' --> 3'-specific	b2892
dsbC	1.7979640506725347	45.0	3031470.0	protein disulfide isomerase II	b2893	['TDSR1', 'DSBCGT']
xerD	1.7311715862637267	45.0	3033088.0	site-specific tyrosine recombinase	b2894
fldB	1.5814891224177636	45.0	3033213.0	flavodoxin 2	b2895	['RNTR1c2', 'MECDPDH5', 'POR5', 'RNTR2c2', 'RNTR3c2', 'RNTR4c2', 'FLDR2']
cptA	1.875173357931958	45.0	3033774.0	toxin of CptAB toxin-antitoxin pair	b2896
sdhE	2.075927078518194	45.0	3034162.0	flavinator of succinate dehydrogenase; antitoxin of CptAB toxin-antitoxin pair	b2897
ygfZ	1.8015426976388502	45.0	3035136.0	iron-sulfur cluster repair protein, plumbagin resistance	b2898
yqfA	1.8278210375016049	45.0	3035847.0	hemolysin III family HylIII inner membrane protein	b2899
yqfB	2.156839001331464	45.0	3036672.0	UPF0267 family protein	b2900
bglA	1.9223523618026934	45.0	3037020.0	6-phospho-beta-glucosidase A	b2901	['AB6PGH']
ygfF	1.5362819521591076	45.0	3039232.0	putative NAD(P)-dependent oxidoreductase	b2902
gcvP	1.5763381188959282	45.0	3039526.0	glycine decarboxylase, PLP-dependent, subunit P of glycine cleavage complex	b2903	['GLYCL']
gcvH	1.9590176305129567	45.0	3042518.0	glycine cleavage complex lipoylprotein	b2904	['GLYCL']
gcvT	1.6907037589925245	45.0	3043328.0	aminomethyltransferase, tetrahydrofolate-dependent, subunit (T protein) of glycine cleavage complex	b2905	['GLYCL']
ubiI	1.746650798459183	45.0	3045376.0	2-octaprenylphenol hydroxylase, FAD-dependent	b2906
ubiH	1.551429120922391	45.0	3045698.0	2-octaprenyl-6-methoxyphenol hydroxylase, FAD/NAD(P)-binding	b2907	['OMPHHX']
pepP	1.5985343248272803	45.0	3047424.0	proline aminopeptidase P II	b2908
ygfB	1.7815980585498818	45.0	3048224.0	UPF0149 family protein	b2909
zapA	2.116376336695356	45.0	3048970.0	FtsZ stabilizer	b2910
fau	1.8355504977936217	45.0	3049599.0	5-formyltetrahydrofolate cyclo-ligase family protein	b2912	['FOMETRi']
ibsC	2.083072721136235	45.0	3050248.0	toxic membrane protein	b4665
serA	1.7495748015856711	45.0	3051520.0	D-3-phosphoglycerate dehydrogenase	b2913	['PGCD']
rpiA	1.6742221082074533	45.0	3052024.0	ribose 5-phosphate isomerase, constitutive	b2914	['RPI']
yqfE	1.7933470413931334	45.0	3053056.0	No_gene_product	b2915
argP	1.6326487456570877	45.0	3053568.0	transcriptional regulator for arginine transport and DNA replication genes; replication initiation inhibitor	b2916
scpA	1.637992981060277	45.0	3055616.0	methylmalonyl-CoA mutase	b2917	['MMM']
argK	1.7151581875073323	45.0	3056345.0	membrane ATPase/protein kinase	b2918
scpB	1.7503290996563916	45.0	3057664.0	methylmalonyl-CoA decarboxylase, biotin-independent	b2919	['MMCD']
scpC	1.6335789420799633	45.0	3058160.0	propionyl-CoA:succinate CoA transferase	b2920	['PPCSCT']
ygfI	2.0369722290620484	45.0	3059712.0	putative DNA-binding transcriptional regulator	b2921
yggE	1.785458712913051	45.0	3060698.0	oxidative stress defense protein	b2922
argO	1.7993334914450243	45.0	3061760.0	arginine transporter	b2923	['LYSt3pp', 'ARGt3pp']
mscS	1.6640044772776075	45.0	3062305.0	mechanosensitive channel protein, small conductance	b2924
fbaA	1.7294182312548116	45.0	3063808.0	fructose-bisphosphate aldolase, class II	b2925	['FBA', 'FBA3']
pgk	1.833756521590803	45.0	3065856.0	phosphoglycerate kinase	b2926	['PGK']
epd	1.8197567857082804	45.0	3066030.0	D-erythrose 4-phosphate dehydrogenase	b2927	['E4PD']
yggC	1.7329419619099278	45.0	3067904.0	putative PanK family P-loop kinase	b2928
yggD	1.8442313202690521	45.0	3068044.0	MtlR family putative transcriptional repressor	b2929
yggF	1.5413371194848906	45.0	3068575.0	fructose 1,6 bisphosphatase isozyme	b2930	['FBP']
yggP	1.740937989501865	45.0	3069952.0	putative Zn-binding dehydrogenase	b4465
cmtA	1.9344258133573713	45.0	3072000.0	putative mannitol-specific PTS IIB and IIC components	b2933
cmtB	2.1564430152438057	45.0	3072245.0	putative mannitol-specific enzyme IIA component of PTS	b2934
tktA	1.6964630360928317	45.0	3073002.0	transketolase 1, thiamine triphosphate-binding	b2935	['TKT2', 'TKT1']
loiP	1.6489518245729569	45.0	3075271.0	Phe-Phe periplasmic metalloprotease, OM lipoprotein; low salt-inducible; Era-binding heat shock protein	b2936
speA	1.7501584071967298	45.0	3077293.0	biosynthetic arginine decarboxylase, PLP-binding	b2938	['ARGDCpp']
yqgB	2.3306309792587654	45.0	3079278.0	uncharacterized protein	b2939
yqgC	1.7840498471891226	45.0	3079680.0	uncharacterized protein	b2940
metK	1.6285296187586118	45.0	3080192.0	S-adenosylmethionine synthetase	b2942	['METAT']
galP	1.6661128278833053	45.0	3081642.0	D-galactose transporter	b2943	['GALt2pp', 'GLCt2pp']
yggI	1.6846110933548626	45.0	3083113.0	Zn-dependent metalloprotease-related protein	b2944
endA	1.6572936899898638	45.0	3084288.0	DNA-specific endonuclease I	b2945
rsmE	1.6361438843094411	45.0	3084492.0	16S rRNA m(3)U1498 methyltransferase, SAM-dependent	b2946
gshB	1.671642609072256	45.0	3085236.0	glutathione synthetase	b2947	['GTHS']
yqgE	1.7878246667900464	45.0	3086336.0	uncharacterized protein	b2948
yqgF	1.8073619769331826	45.0	3086858.0	putative Holliday junction resolvase	b2949
yggR	1.8020449514866688	45.0	3088384.0	putative PilT family AAA+ ATPase	b2950
yggS	1.707366004776187	45.0	3088456.0	UPF0001 family protein, PLP-binding	b2951
yggT	1.8198107419132201	45.0	3089178.0	putative inner membrane protein; compensates for loss in K+ uptake	b2952
yggU	1.8575431386915302	45.0	3089920.0	UPF0235 family protein	b2953
yggW	1.7658367338982655	45.0	3090625.0	HemN family putative oxidoreductase	b2955
yggM	1.9266891095234953	45.0	3092480.0	DUF1202 family putative secreted protein	b2956
ansB	1.8469473809114754	45.0	3093040.0	periplasmic L-asparaginase 2	b2957	['GLUNpp', 'ASNNpp']
yggN	1.7185578056329827	45.0	3094528.0	DUF2884 family putative periplasmic protein	b2958
yggL	1.8800617158478616	45.0	3095165.0	DUF469 family protein	b2959
trmI	1.5636921915004731	45.0	3095491.0	tRNA m(7)G46 methyltransferase, SAM-dependent	b2960
mutY	1.8395428755736467	45.0	3096576.0	adenine DNA glycosylase	b2961
yggX	1.9096519285016955	45.0	3097600.0	oxidative damage protective factor for iron-sulfur proteins	b2962
mltC	1.7893343250004443	45.0	3098624.0	membrane-bound lytic murein transglycosylase C	b2963	['MLTGY1pp', 'MLTGY4pp', 'MLTGY3pp', 'MLTGY2pp']
nupG	1.7176508218895379	45.0	3099072.0	nucleoside transporter	b2964	['ADNt2pp', 'DCYTt2pp', 'INSt2pp', 'URIt2pp', 'DURIt2pp', 'DINSt2pp', 'DGSNt2pp', 'CYTDt2pp', 'DADNt2pp', 'THMDt2pp', 'GSNt2pp']
speC	1.7143070709550698	45.0	3100378.0	ornithine decarboxylase, constitutive	b2965	['ORNDC']
yqgA	1.7760639558333962	45.0	3102911.0	DUF554 family putative inner membrane protein	b2966
yghD	1.8678009231270847	45.0	3103948.0	putative membrane-anchored secretion pathway M-type protein	b2968
yghE	1.7159470113777826	45.0	3104768.0	No_gene_product	b2969
yghF	1.9348144842544301	45.0	3105451.0	No_gene_product	b2970
yghG	2.013701566318957	45.0	3106816.0	secretin (GspDbeta) OM localization lipoprotein pilotin	b2971
pppA	1.8245008140326207	45.0	3106901.0	bifunctional prepilin leader peptidase/ methylase	b2972
yghJ	1.7534151280053591	45.0	3107908.0
glcA	1.695342941926631	45.0	3112960.0	glycolate transporter	b2975	['GLYCLTt2rpp', 'L__LACt2rpp', 'D__LACt2pp']
glcB	1.6768885880122013	45.0	3114992.0	malate synthase G	b2976	['MALS']
glcG	1.754869053647468	45.0	3117185.0	DUF336 family protein	b2977
glcF	1.7766624617877687	45.0	3117594.0	glycolate oxidase 4Fe-4S iron-sulfur cluster subunit	b4467	['GLYCTO4', 'GLYCTO2', 'GLYCTO3']
glcE	1.6936843992810764	45.0	3119104.0	glycolate oxidase FAD binding subunit	b4468	['GLYCTO4', 'GLYCTO2', 'GLYCTO3']
glcD	1.5887649477347656	45.0	3121152.0	glycolate oxidase subunit, FAD-linked	b2979	['GLYCTO4', 'GLYCTO2', 'GLYCTO3']
glcC	1.6866138864383493	45.0	3121630.0	glycolate-inducible glc operon transcriptional repressor; autorepressor	b2980
yghO	1.667865851660179	45.0	3123200.0	No_gene_product	b2981
yghQ	1.6100634736156563	45.0	3125248.0	putative inner membrane polysaccharide flippase	b2983
yghR	1.6061795163233306	45.0	3125812.0	putative ATP-binding protein	b2984
yghS	1.8655890320544626	45.0	3127296.0	putative ATP-binding protein	b2985
yghT	1.8275020827537665	45.0	3127489.0	putative ATP-binding protein	b2986
pitB	1.6409558192411136	45.0	3129344.0	phosphate transporter	b2987	['PIt2rpp']
gss	1.764738426766222	45.0	3130021.0	glutathionylspermidine amidase and glutathionylspermidine synthetase	b2988	['GSPMDA', 'GSPMDS']
yghU	1.6623708791223042	45.0	3132085.0	putative S-transferase	b2989
hybG	1.7991317783151335	45.0	3133074.0	hydrogenase 2 accessory protein	b2990
hybF	1.8153711999620201	45.0	3133440.0	protein involved with the maturation of hydrogenases 1 and 2	b2991
hybE	1.7373633349162612	45.0	3133669.0	hydrogenase 2-specific chaperone	b2992
hybD	1.5825645859339081	45.0	3134150.0	maturation protease for hydrogenase 2	b2993
hybC	1.6715099427883209	45.0	3134644.0	hydrogenase 2, large subunit	b2994	['HYD1pp', 'HYD2pp', 'HYD3pp']
hybB	1.5887968711000928	45.0	3136344.0	putative hydrogenase 2 cytochrome b type component	b2995	['HYD1pp', 'HYD2pp', 'HYD3pp']
hybA	1.697545618991547	45.0	3137536.0	hydrogenase 2 4Fe-4S ferredoxin-type component	b2996	['HYD1pp', 'HYD2pp', 'HYD3pp']
hybO	1.6761152347153196	45.0	3139584.0	hydrogenase 2, small subunit	b2997	['HYD1pp', 'HYD2pp', 'HYD3pp']
yghW	1.8577410665484404	45.0	3139808.0	DUF2623 family protein	b2998
yghX	1.6490986918557657	45.0	3140214.0	No_gene_product	b4658
gpr	1.6115263406670335	45.0	3141632.0	L-glyceraldehyde 3-phosphate reductase	b3001	['ALR2']
yqhA	1.9807978569160714	45.0	3142335.0	UPF0114 family putative inner membrane protein	b3002
yghA	1.6840169998046586	45.0	3143680.0	putative oxidoreductase	b3003
exbD	1.6467394550436922	45.0	3144176.0	membrane spanning protein in TonB-ExbB-ExbD complex	b3005	['FECRMtonex', 'FEOXAMtonex', 'CBL1tonex', 'FE3DCITtonex', 'CPGNtonex', 'ADOCBLtonex', 'FEENTERtonex', 'FE3HOXtonex', 'FE3DHBZStonex', 'CBItonex']
exbB	1.6501536503316518	45.0	3144608.0	membrane spanning protein in TonB-ExbB-ExbD complex	b3006	['FECRMtonex', 'FEOXAMtonex', 'CBL1tonex', 'FE3DCITtonex', 'CPGNtonex', 'ADOCBLtonex', 'FEENTERtonex', 'FE3HOXtonex', 'FE3DHBZStonex', 'CBItonex']
metC	1.6421281507477197	45.0	3145728.0	cystathionine beta-lyase, PLP-dependent	b3008	['CYSTL', 'CYSDS']
yghB	1.508471299263461	45.0	3146921.0	general envelope maintenance protein; DedA family inner membrane protein; putative multidrug efflux transporter	b3009
yqhC	1.8426322581198913	45.0	3147776.0	transcriptional activator of yqhD	b3010
yqhD	1.5173227897990158	45.0	3149824.0	aldehyde reductase, NADPH-dependent	b3011
dkgA	1.7503407081528741	45.0	3149981.0	2,5-diketo-D-gluconate reductase A	b3012	['DKGLCNR1', 'ALR2']
yqhG	1.7070077686369727	45.0	3151872.0	DUF3828 family putative periplasmic protein	b3013
yqhH	1.8324945776907708	45.0	3151985.0	outer membrane lipoprotein, Lpp paralog	b3014
ygiQ	1.6269266249489378	45.0	3153920.0	Radical SAM superfamily protein	b4469
ftsP	1.5612008131399462	45.0	3154615.0	septal ring component that protects the divisome from stress; multicopy suppressor of ftsI(Ts)	b3017
plsC	1.8199040570571294	45.0	3156102.0	1-acyl-sn-glycerol-3-phosphate acyltransferase	b3018	['AGPAT161', 'AGPAT120', 'AGPAT181', 'AGPAT160', 'AGPAT141', 'AGPAT180', 'AGPAT140']
parC	1.5532356989686296	45.0	3157073.0	DNA topoisomerase IV, subunit A	b3019
ygiS	1.6994308671530052	45.0	3159469.0	putative ABC transporter permease	b3020
mqsA	2.188409748430847	45.0	3161209.0	antitoxin for MqsR toxin; transcriptional repressor	b3021
mqsR	2.3709298747983407	45.0	3161606.0	GCU-specific mRNA interferase toxin of the MqsR-MqsA toxin-antitoxin system; biofilm/motility regulator; anti-repressor	b3022
ygiV	1.7180279174249034	45.0	3162112.0	transcriptional repressor for mcbR biofilm gene	b3023
ygiW	1.4924463502939644	45.0	3162642.0	hydrogen peroxide and cadmium resistance periplasmic protein; stress-induced OB-fold protein	b3024
qseB	1.728345667740022	45.0	3163186.0	quorum sensing DNA-binding response regulator in two-component regulatory system with QseC	b3025
qseC	1.6479663063519607	45.0	3164160.0	quorum sensing sensory histidine kinase in two-component regulatory system with QseB	b3026
ygiZ	2.588623495939899	45.0	3165237.0	inner membrane protein	b3027
mdaB	1.715105630259392	45.0	3166208.0	NADPH quinone reductase	b3028	['NADPHQR2', 'NADPHQR4', 'NADPHQR3']
ygiN	1.7242278928221089	45.0	3166720.0	quinol monooxygenase	b3029	['QMO3', 'QMO2']
parE	1.7640873756263509	45.0	3166862.0	DNA topoisomerase IV, subunit B	b3030
yqiA	1.7134594975880615	45.0	3168783.0	acyl CoA esterase	b3031
cpdA	1.697132281269407	45.0	3169364.0	3',5' cAMP phosphodiesterase	b3032
yqiB	1.8267646272732894	45.0	3170304.0	DUF1249 protein YqiB	b3033
nudF	1.7826884469444793	45.0	3170639.0	ADP-ribose pyrophosphatase	b3034	['ADPRDP']
tolC	1.6958043676610006	45.0	3171473.0	transport channel	b3035	['NOVBCNtpp', 'FEENTERtex', 'RFAMPtpp', 'INDOLEt2pp', 'FUSAtpp', 'CMtpp', 'MINCYCtpp', 'DOXRBCNtpp', 'TTRCYCtpp']
ygiB	1.589253748354518	45.0	3173102.0	DUF1190 family protein	b3037
ygiC	1.75159028630914	45.0	3174400.0	ATP-Grasp family ATPase	b3038
ygiD	1.7006370987033887	45.0	3174977.0	4,5- DOPA-extradiol-dioxygenase	b3039
zupT	1.6311769270904792	45.0	3176448.0	zinc transporter	b3040	['MN2tpp', 'CU2tpp', 'ZN2tpp', 'FE2tpp', 'CD2tpp', 'COBALT2tpp']
ribB	1.7804271087868	45.0	3177171.0	3,4-dihydroxy-2-butanone-4-phosphate synthase	b3041	['DB4PS']
yqiC	1.9541128327078345	45.0	3178198.0	BMFP family putative fusogenic protein	b3042
ygiL	2.2020751282517472	45.0	3178772.0	putative fimbrial-like adhesin protein	b3043
yqiH	2.2003014479043403	45.0	3183239.0	putative periplasmic pilin chaperone	b3047
yqiI	2.5543224153492226	45.0	3184640.0	fimbrial protein	b3048
glgS	2.1760722675084434	45.0	3185152.0	motility and biofilm regulator	b3049
yqiJ	2.1520044707572987	45.0	3185566.0	DUF1449 family inner membrane protein	b3050
yqiK	1.8360798268899243	45.0	3186688.0	PHB family membrane protein, function unknown	b3051
ibsD	1.9626322484292784	45.0	3188124.0	toxic membrane protein	b4664
ibsE	1.7089773134858384	45.0	3188499.0	toxic membrane protein	b4666
hldE	1.5734130632770236	45.0	3188678.0	heptose 7-phosphate kinase and heptose 1-phosphate adenyltransferase	b3052	['GMHEPK', 'GMHEPAT']
glnE	1.57264209758469	45.0	3190159.0	fused deadenylyltransferase/adenylyltransferase for glutamine synthetase	b3053
ygiF	1.627748111140169	45.0	3193022.0	inorganic triphosphatase	b3054
ygiM	1.752919308523741	45.0	3194880.0	SH3 domain protein	b3055
cca	1.6181785940679934	45.0	3195249.0	fused tRNA nucleotidyl transferase/2'3'-cyclic phosphodiesterase/2'nucleotidase and phosphatase	b3056
bacA	1.7800834131792596	45.0	3196928.0	undecaprenyl pyrophosphate phosphatase	b3057	['UDCPDP', 'UDCPDPpp']
folB	1.8180309836795423	45.0	3197579.0	dihydroneopterin aldolase and dihydroneopterin triphosphate 2'-epimerase	b3058	['DHNPTE', 'DHNPA2r']
plsY	1.6476409032899741	45.0	3198052.0	putative glycerol-3-phosphate acyltransferase	b3059	['APG3PAT140', 'APG3PAT180', 'APG3PAT161', 'APG3PAT181', 'APG3PAT160', 'APG3PAT120', 'APG3PAT141']
ttdR	1.8205282160792302	45.0	3198976.0	transcriptional activator of ttdABT	b3060
ttdA	1.6741549858256979	45.0	3199821.0	L-tartrate dehydratase, alpha subunit	b3061	['TARTD']
ttdB	1.4776136226471401	45.0	3201024.0	L-tartrate dehydratase, beta subunit	b3062	['TARTD']
tsaD	1.605400558570713	45.0	3203072.0	tRNA(ANN) t(6)A37 threonylcarbamoyladenosine modification protein; glycation binding protein	b3064
rpsU	1.6397088345489457	45.0	3204139.0	30S ribosomal subunit protein S21	b3065
dnaG	1.58842396310999	45.0	3204465.0	DNA primase	b3066
rpoD	1.7104603802087872	45.0	3206405.0	RNA polymerase, sigma 70 (sigma D) factor	b3067
mug	1.734854630398356	45.0	3208325.0	G/U mismatch-specific DNA glycosylase; xanthine DNA glycosylase	b3068
yqjH	1.6535339051497033	45.0	3209216.0	putative siderophore interacting protein	b3070
yqjI	1.6523716950486815	45.0	3210137.0	PadR family putative transcriptional regulator	b3071
aer	1.6178047178877397	45.0	3211264.0	fused signal transducer for aerotaxis sensory component/methyl accepting chemotaxis component	b3072
patA	1.4436889237922945	45.0	3212852.0	putrescine:2-oxoglutaric acid aminotransferase, PLP-dependent	b3073	['PTRCTA']
ygjH	1.5122463666324664	45.0	3214336.0	putative tRNA binding protein; putative tRNA corner chaperone	b3074
ebgR	1.6166524139877045	45.0	3215360.0	transcriptional repressor	b3075
ebgA	1.626612781302528	45.0	3215991.0	evolved beta-D-galactosidase, alpha subunit	b3076
ebgC	1.7404256591370992	45.0	3219456.0	evolved beta-D-galactosidase, beta subunit; cupin superfamily	b3077
ygjI	1.7285830586229811	45.0	3219592.0	putative transporter	b3078
ygjJ	1.7089364203620943	45.0	3221504.0	putative periplasmic protein	b3079
ygjK	1.6187039856945915	45.0	3222246.0	alpha-glucosidase	b3080
fadH	1.5142980253832357	45.0	3225023.0	2,4-dienoyl-CoA reductase, NADH and FMN-linked	b3081
higA	1.735385206536857	45.0	3227086.0	antitoxinof the HigB-HigA toxin-antitoxin system	b3082
higB	1.9479899543086994	45.0	3227648.0	mRNA interferase toxin of the HigB-HigA toxin-antitoxin system	b3083
rlmG	1.5492494802186982	45.0	3228097.0	23S rRNA m(2)G1835 methyltransferase, SAM-dependent	b3084
ygjP	1.7424927426468517	45.0	3229696.0	putative metal dependent hydrolase	b3085
ygjQ	1.67710948802999	45.0	3229898.0	DUF218 superfamily protein	b3086
ygjR	1.870213571251268	45.0	3230669.0	putative NAD(P)-dependent dehydrogenase	b3087
alx	1.6336425118815854	45.0	3231938.0	putative membrane-bound redox modulator	b3088
sstT	1.6412377924179058	45.0	3233792.0	sodium:serine/threonine symporter	b3089	['THRt4pp', 'SERt4pp']
ygjV	1.6207743042615859	45.0	3234551.0	Imp-YgjV family inner membrane protein	b3090
uxaA	1.6487166065434127	45.0	3235840.0	altronate hydrolase	b3091	['ALTRH']
uxaC	1.4861628264207802	45.0	3236687.0	uronate isomerase	b3092	['GUI2', 'GUI1']
exuT	1.6752213420607143	45.0	3238462.0	hexuronate transporter	b3093	['GLCURt2rpp', 'GALURt2rpp']
exuR	1.7242067554980116	45.0	3240010.0	hexuronate regulon transcriptional repressor; autorepressor	b3094
yqjA	1.6138825168363338	45.0	3241131.0	general envelope maintenance protein; DedA family inner membrane protein; putative multidrug efflux transporter	b3095
mzrA	1.9313530821036318	45.0	3241984.0	modulator of EnvZ/OmpR regulon	b3096
yqjC	1.9528551763038924	45.0	3242327.0	DUF1090 family putative periplasmic protein	b3097
yqjD	1.5537661844054453	45.0	3243008.0	membrane-anchored ribosome-binding protein	b3098
yqjE	1.717527100128616	45.0	3243041.0	DUF1469 family inner membrane protein	b3099
yqjK	1.6939678757886456	45.0	3243520.0	uncharacterized protein	b3100
yqjF	1.6815139325071469	45.0	3244032.0	putative quinol oxidase subunit	b3101
yqjG	1.6638911763209447	45.0	3244382.0	putative S-transferase	b3102
yhaH	1.851443195539665	45.0	3245662.0	DUF805 family inner membrane protein	b3103
yhaI	2.2592172958431953	45.0	3246269.0	DUF805 family inner membrane protein	b3104
yhaJ	1.603599528862431	45.0	3246676.0	LysR family putative transcriptional regulator	b3105
yhaK	1.769661562279492	45.0	3248128.0	redox-sensitive bicupin	b3106
yhaL	1.4945567749545132	45.0	3248401.0	uncharacterized protein	b3107
yhaM	1.677384761087791	45.0	3248699.0	putative L-serine dehydratase alpha chain	b4470
yhaO	1.680305707643505	45.0	3250176.0	putative transporter	b3110
tdcG	1.7255714678589664	45.0	3252224.0	L-serine dehydratase 3, anaerobic	b4471	['SERD_L']
tdcF	1.703397466411128	45.0	3253079.0	putative reactive intermediate deaminase	b3113
tdcE	1.7074625640271552	45.0	3253482.0	pyruvate formate-lyase 4/2-ketobutyrate formate-lyase	b3114	['OBTFL', 'PFL']
tdcD	1.7891736061347803	45.0	3256320.0	propionate kinase/acetate kinase C, anaerobic	b3115	['PPAKr', 'ACKr']
tdcC	1.7261120504062348	45.0	3258368.0	L-threonine/L-serine transporter	b3116	['THRt2rpp', 'SERt2rpp']
tdcB	1.9801066237164218	45.0	3258397.0	L-threonine dehydratase, catabolic	b3117	['THRD_L']
tdcA	2.2246622796571383	45.0	3260416.0	tdc operon transcriptional activator	b3118
tdcR	2.4986773452519504	45.0	3260928.0	L-threonine dehydratase operon activator protein	b3119
yhaB	2.364455323828289	45.0	3261212.0	uncharacterized protein	b3120
yhaC	2.7708889246689625	45.0	3262464.0	pentapetide repeats-related protein	b3121
garK	1.5589498160402433	45.0	3264512.0	glycerate kinase I	b3124	['GLYCK2']
garR	1.8154839307858914	45.0	3265225.0	tartronate semialdehyde reductase	b3125	['TRSARr']
garL	1.647056482083821	45.0	3266560.0	alpha-dehydro-beta-deoxy-D-glucarate aldolase	b3126	['GLCRAL']
garP	1.7035642585327166	45.0	3266931.0	putative (D)-galactarate transporter	b3127	['GALCTt2rpp', 'GLCRt2rpp', 'GLYCAt2rpp']
garD	1.7124128480198835	45.0	3268640.0	D-galactarate dehydrogenase	b3128	['GALCTD']
prlF	1.8503954794571633	45.0	3270656.0	antitoxin of the SohA(PrlF)-YhaV toxin-antitoxin system	b3129
yhaV	2.051226046779215	45.0	3270695.0	toxin of the SohB(PrlF)-YhaV toxin-antitoxin system	b3130
agaR	1.8546616226440011	45.0	3271214.0	transcriptional repressor of the aga regulon	b3131
kbaZ	1.6604797446731725	45.0	3272704.0	tagatose 6-phosphate aldolase 1, kbaZ subunit	b3132	['TGBPA']
agaV	1.5638319912276557	45.0	3273575.0	N-acetylgalactosamine-specific enzyme IIB component of PTS	b3133
agaA	1.5866626647089122	45.0	3274752.0	No_gene_product	b3135
agaS	1.6024128535238484	45.0	3275334.0	tagatose-6-phosphate ketose/aldose isomerase	b3136
kbaY	1.794319517301316	45.0	3276800.0	tagatose 6-phosphate aldolase 1, kbaY subunit	b3137	['TGBPA']
agaB	1.957157681488053	45.0	3277528.0	N-acetylgalactosamine-specific enzyme IIB component of PTS	b3138
agaC	1.721441486105133	45.0	3278043.0	N-acetylgalactosamine-specific enzyme IIC component of PTS	b3139
agaD	1.9209889043163846	45.0	3278848.0	N-acetylgalactosamine-specific enzyme IID component of PTS	b3140
agaI	1.6897113275769362	45.0	3279628.0	galactosamine-6-phosphate isomerase	b3141
yraH	2.0301051162006196	45.0	3280896.0	putative fimbrial-like adhesin protein	b3142
yraI	2.0881422015868387	45.0	3281448.0	putative periplasmic pilin chaperone	b3143
yraJ	1.921829650680404	45.0	3282172.0	putative outer membrane protein	b3144
yraK	2.087792780454151	45.0	3284992.0	putative fimbrial-like adhesin protein	b3145
rsmI	1.4953324975640714	45.0	3285833.0	16S rRNA C1402 2'-O-ribose methyltransferase, SAM-dependent	b3146
lpoA	1.6352883524264439	45.0	3286758.0	OM lipoprotein stimulator of MrcA transpeptidase	b3147
yraN	1.6849154858060336	45.0	3289088.0	UPF0102 family protein	b3148
diaA	1.8037586484141253	45.0	3289167.0	DnaA initiator-associating factor for replication initiation	b3149
yraP	1.6655134339333673	45.0	3289767.0	outer membrane lipoprotein	b3150
yraQ	1.5264365298034162	45.0	3291136.0	putative inner membrane permease	b3151
yraR	1.7965789923550994	45.0	3291569.0	putative nucleoside-diphosphate-sugar epimerase	b3152
yhbO	1.7171047775093724	45.0	3292332.0	stress-resistance protein	b3153
yhbP	1.6072292810556776	45.0	3293184.0	UPF0306 family protein	b3154
yhbQ	1.7056528239901767	45.0	3293324.0	GIY-YIG nuclease superfamily protein	b3155
yhbS	1.7443936339458883	45.0	3293613.0	GNAT family putative N-acetyltransferase	b3156
yhbT	1.8126551836060913	45.0	3294110.0	SCP-2 sterol transfer family protein	b3157
yhbU	1.673246969709297	45.0	3295232.0	U32 peptidase family protein	b3158
yhbV	1.7240370437064103	45.0	3295847.0	U32 peptidase family protein	b3159
mtr	1.6798455817704827	45.0	3297931.0	tryptophan transporter of high affinity	b3161	['TRPt2rpp', 'INDOLEt2rpp']
deaD	1.5375929539647013	45.0	3299329.0	ATP-dependent RNA helicase	b3162
yrbN	2.090135588362878	45.0	3301248.0	uncharacterized protein	b4685
nlpI	1.899288106646061	45.0	3301398.0	lipoprotein involved in osmotic sensitivity and filamentation	b3163
pnp	1.7468059046698343	45.0	3302391.0	polynucleotide phosphorylase/polyadenylase	b3164
rpsO	1.8340306157451243	45.0	3304960.0	30S ribosomal subunit protein S15	b3165
truB	1.8370937662955715	45.0	3305472.0	tRNA pseudouridine synthase B: tRNA pseudouridine(55) synthase and putative tmRNA pseudouridine(342) synthase	b3166
rbfA	1.9980807502899987	45.0	3306135.0	30s ribosome binding factor	b3167
infB	1.6942740152924016	45.0	3306700.0	translation initiation factor IF-2	b3168
nusA	1.7475476243247736	45.0	3309568.0	transcription termination/antitermination L factor	b3169
rimP	1.8003228195018461	45.0	3310912.0	ribosome maturation factor for 30S subunits	b3170
argG	1.7994176481555004	45.0	3311995.0	argininosuccinate synthetase	b3172	['ARGSS']
yhbX	2.114450474278148	45.0	3313346.0	putative EptAB family phosphoethanolamine transferase, inner membrane protein	b3173
secG	1.9135091072269321	45.0	3315712.0	preprotein translocase membrane subunit	b3175
glmM	1.4676687953922845	45.0	3316091.0	phosphoglucosamine mutase	b3176	['PGAMT']
folP	1.6916186159525304	45.0	3317760.0	7,8-dihydropteroate synthase	b3177	['DHPS2']
ftsH	1.6990962152727997	45.0	3318359.0	protease, ATP-dependent zinc-metallo	b3178
rlmE	1.9350204445312729	45.0	3320393.0	23S rRNA U2552 2'-O-ribose methyltransferase, SAM-dependent	b3179
yhbY	1.8174072566788826	45.0	3321344.0	RNA binding protein associated with pre-50S ribosomal subunits	b3180
greA	1.9695242346938606	45.0	3321856.0	transcript cleavage factor	b3181
dacB	1.7450182125155718	45.0	3322321.0	D-alanyl-D-alanine carboxypeptidase	b3182	['MDDEP3pp', 'MDDCP4pp', 'MDDCP2pp', 'MDDCP3pp', 'MDDEP2pp', 'MDDCP5pp', 'MDDEP4pp', 'MDDEP1pp', 'MDDCP1pp']
obgE	1.6071564356740375	45.0	3323940.0	GTPase involved in cell partioning and DNA repair	b3183
yhbE	1.6751126398240455	45.0	3325952.0	EamA family inner membrane putative transporter	b3184
rpmA	1.6831640937804098	45.0	3326464.0	50S ribosomal subunit protein L27	b3185
rplU	1.7812521251233608	45.0	3326498.0	50S ribosomal subunit protein L21	b3186
ispB	1.6240511225154	45.0	3328000.0	octaprenyl diphosphate synthase	b3187	['OCTDPS']
sfsB	1.7368014565778007	45.0	3328512.0	malPQ operon transcriptional activator	b3188
murA	1.6011913457124676	45.0	3328593.0	UDP-N-acetylglucosamine 1-carboxyvinyltransferase	b3189	['UAGCVT']
ibaG	1.8462708648157833	45.0	3330048.0	acid stress protein; putative BolA family transcriptional regulator	b3190
mlaB	1.9860201942734246	45.0	3330560.0	ABC transporter maintaining OM lipid asymmetry, cytoplasmic STAS component	b3191
mlaC	1.745771395860473	45.0	3330614.0	ABC transporter maintaining OM lipid asymmetry, periplasmic binding protein	b3192
mlaD	1.7607625513184617	45.0	3331268.0	OM lipid asymmetry maintenance protein; membrane-anchored ABC family periplasmic binding protein	b3193
mlaE	1.575004242675763	45.0	3332096.0	ABC transporter maintaining OM lipid asymmetry, inner membrane permease protein	b3194
mlaF	1.5122477366442135	45.0	3332614.0	ABC transporter maintaining OM lipid asymmetry, ATP-binding protein	b3195
yrbG	1.7204162475803109	45.0	3334144.0	putative calcium/sodium:proton antiporter	b3196	['CAt6pp']
kdsD	1.7510571535057027	45.0	3334624.0	D-arabinose 5-phosphate isomerase	b3197	['A5PISO']
kdsC	1.8058105266314268	45.0	3336192.0	3-deoxy-D-manno-octulosonate 8-phosphate phosphatase	b3198	['KDOPP']
lptC	1.8058704952259799	45.0	3336194.0	periplasmic membrane-anchored LPS-binding protein; LPS export protein	b3199	['ECA4COLIPAabctex', 'CLIPAabctex', 'O16A4COLIPAabctex', 'ACOLIPAabctex', 'ENLIPAabctex', 'LIPAabctex', 'COLIPAabctex', 'K2L4Aabctex', 'COLIPAPabctex']
lptA	1.8956914415475932	45.0	3336738.0	lipopolysaccharide export ABC transporter periplasmic binding protein; Lipid A binding protein; LPS export and assembly protein	b3200	['ECA4COLIPAabctex', 'CLIPAabctex', 'O16A4COLIPAabctex', 'ACOLIPAabctex', 'ENLIPAabctex', 'LIPAabctex', 'COLIPAabctex', 'K2L4Aabctex', 'COLIPAPabctex']
lptB	1.6609768233145301	45.0	3337302.0	lipopolysaccharide export ABC transporter ATPase	b3201	['ECA4COLIPAabctex', 'CLIPAabctex', 'O16A4COLIPAabctex', 'ACOLIPAabctex', 'ENLIPAabctex', 'LIPAabctex', 'COLIPAabctex', 'K2L4Aabctex', 'COLIPAPabctex']
rpoN	1.6775500923839088	45.0	3338075.0	RNA polymerase, sigma 54 (sigma N) factor	b3202
hpf	1.5351122908194583	45.0	3339776.0	ribosome hibernation promoting factor HPF; stabilizes 100S dimers	b3203
ptsN	1.6718848970253208	45.0	3340288.0	sugar-specific enzyme IIA component of PTS	b3204
yhbJ	1.7938811235918593	45.0	3340473.0	adaptor protein for GlmZ/GlmY sRNA decay, glucosamine-6-phosphate-regulated; NTPase	b3205
npr	1.946128334170566	45.0	3341324.0	phosphohistidinoprotein-hexose phosphotransferase component of N-regulated PTS system (Npr)	b3206
yrbL	1.7466290151898265	45.0	3342336.0	Mg(2+)-starvation-stimulated protein	b3207
mtgA	1.7613048614233664	45.0	3342439.0	biosynthetic peptidoglycan transglycosylase	b3208
elbB	1.680248393390601	45.0	3343164.0	isoprenoid biosynthesis protein with amidotransferase-like domain	b3209
arcB	1.6713944231471356	45.0	3344047.0	aerobic respiration control sensor histidine protein kinase, cognate to two-component response regulators ArcA and RssB	b3210
yhcC	1.6166602209527565	45.0	3346479.0	putative Fe-S oxidoreductase, Radical SAM superfamily protein	b3211
gltD	1.5244199782022614	45.0	3352556.0	glutamate synthase, 4Fe-4S protein, small subunit	b3213	['GLUSy']
gltF	2.083645224868651	45.0	3354624.0	periplasmic protein	b3214
yhcA	2.112412344706432	45.0	3355470.0	putative periplasmic chaperone protein	b3215
yhcD	2.0499575667396592	45.0	3356165.0	putative outer membrane fimbrial subunit usher protein	b3216
yhcF	1.5626758111694947	45.0	3360768.0	putative transcriptional regulator	b3219
yhcH	1.3809742275018868	45.0	3362816.0	DUF386 family protein, cupin superfamily	b3221
mdh	1.3758128932804599	46.0	3377152.0	malate dehydrogenase, NAD(P)-binding	b3236	['MDH']
yhcN	1.4001101267203817	46.0	3378896.0	cadmium and peroxide resistance protein, stress-induced	b3238
yrdF	1.5335487080289048	47.0	3397853.0	No_gene_product	b4697
yhdU	1.863329686967608	48.0	3405979.0	putative membrane protein	b3263
acrS	1.5810186006582392	48.0	3406161.0	acrAB operon transcriptional repressor	b3264
yhdV	1.3839310664034465	48.0	3411968.0	putative outer membrane protein	b3267
yhdZ	1.4426637949035968	48.0	3416064.0	putative amino acid ABC transporter ATPase	b3271
yrdA	1.4320184787250203	48.0	3422594.0	bacterial transferase hexapeptide domain protein	b3279
yrdB	1.588048797989547	48.0	3423232.0	DUF1488 family protein	b3280
yrdD	1.5305598662015032	48.0	3424778.0	ssDNA-binding protein, function unknown	b3283
smg	1.4692975388775937	48.0	3425349.0	DUF494 family putative periplasmic protein	b3284
def	1.4919805081586426	48.0	3427048.0	peptide deformylase	b3287
fmt	1.3792674770487934	48.0	3428352.0	10-formyltetrahydrofolate:L-methionyl-tRNA(fMet) N-formyltransferase	b3288	['FMETTRS']
mscL	1.543168531772036	48.0	3431382.0	mechanosensitive channel protein, high conductance	b3291
arfA	1.5780001742687146	48.0	3431936.0	alternate ribosome-rescue factor A	b4550
yhdN	1.378619096466152	48.0	3432499.0	DUF1992 family protein	b3293
rplQ	1.3809024841851165	48.0	3432974.0	50S ribosomal subunit protein L17	b3294
rplX	1.5429154496020037	49.0	3440811.0	50S ribosomal subunit protein L24	b3309
rpsQ	1.5110878202280171	49.0	3441672.0	30S ribosomal subunit protein S17	b3311
rplP	1.4212894867301582	49.0	3442117.0	50S ribosomal subunit protein L16	b3313
rpsS	1.3598608438862652	49.0	3443712.0	30S ribosomal subunit protein S19	b3316
rplB	1.3839765167931573	49.0	3443901.0	50S ribosomal subunit protein L2	b3317
rpsJ	1.4894068217582002	49.0	3446317.0	30S ribosomal subunit protein S10	b3321
gspB	1.6378731166658762	49.0	3446866.0	part of gsp divergon involved in type II protein secretion	b3322
gspA	1.4183969831531134	49.0	3447287.0	general secretory pathway component, cryptic	b3323
gspM	1.3566735261923966	50.0	3458440.0	general secretory pathway component, cryptic	b3334
bfd	1.4798877430222555	50.0	3460155.0	bacterioferritin-associated ferredoxin	b3337
tufA	1.6529218883510601	50.0	3463503.0	translation elongation factor EF-Tu 1	b3339
rpsG	1.3860285543881854	50.0	3467264.0	30S ribosomal subunit protein S7	b3341
rpsL	1.4424024005611067	50.0	3467536.0	30S ribosomal subunit protein S12	b3342
yheO	1.4019396718541015	50.0	3469312.0	putative PAS domain-containing DNA-binding transcriptional regulator	b3346
fkpA	1.393876593377969	50.0	3469965.0	FKBP-type peptidyl-prolyl cis-trans isomerase (rotamase)	b3347
yhfL	1.5328787435430904	51.0	3492864.0	small lipoprotein	b3369
yhfY	1.4219169631847837	52.0	3504418.0	PRD domain protein	b3382
nudE	1.359883404059005	53.0	3518947.0	adenosine nucleotide hydrolase; Ap3A/Ap2A/ADP-ribose/NADH hydrolase	b3397	['ADPRDP']
hslO	1.381861039439153	53.0	3523132.0	heat shock protein Hsp33	b3401
glpE	1.498432500480182	54.0	3554856.0	thiosulfate:cyanide sulfurtransferase (rhodanese)	b3425	['CYANST']
yzgL	1.4160129880625956	54.0	3557146.0	No_gene_product	b3427
yhhY	1.4579253168119994	55.0	3574497.0	aminoacyl nucleotide detoxifying acetyltransferase	b3441
yhhZ	2.0563058499465043	55.0	3575808.0	putative Hcp1 family polymorphic toxin protein; putative colicin-like DNase/tRNase activity	b3442
yrhB	1.5972289163610023	55.0	3578368.0	stable heat shock chaperone	b3446
panM	1.3835756125743868	56.0	3591343.0	PanD autocleavage accelerator, panothenate synthesis	b3459
yhhN	1.3611327599164522	57.0	3599110.0	TMEM86 family putative inner membrane protein	b3468
yhhH	1.733826714992494	58.0	3616768.0	putative NTF2 fold immunity protein for polymorphic toxin RhsB	b3483
yrhC	1.7623114492565506	58.0	3617246.0	No_gene_product	b4552
yhhI	2.3066006856740056	58.0	3618816.0	putative transposase	b3484
yhiJ	1.858308523008319	58.0	3624327.0	DUF4049 family protein	b3488
yhiL	2.010429953139211	58.0	3626211.0	No_gene_product	b4660
yhiM	1.4039430738921996	58.0	3629056.0	acid resistance protein, inner membrane	b3491
uspB	1.4412286273395416	58.0	3632744.0	universal stress (ethanol tolerance) protein B	b3494
dinQ	1.4994773678600193	59.0	3641088.0	UV-inducible membrane toxin, DinQ-AgrB type I toxin-antitoxin system	b4613
arsR	1.3810136379983655	59.0	3641887.0	arsenical resistance operon transcriptional repressor; autorepressor	b3501
arsC	1.339276980703749	59.0	3643596.0	arsenate reductase	b3503	['ASR']
hdeB	1.449253477881254	60.0	3649536.0	acid-resistance protein	b3509
gadE	1.5893092938794897	60.0	3651725.0	gad regulon transcriptional activator	b3512
yibA	1.4840427490021482	61.0	3760128.0	putative immunity protein for polymorphic toxin RhsA; HEAT-domain protein; lethality reduction protein	b3594
yibG	1.5926309162728063	61.0	3761536.0	TPR-like repeat protein	b3596
yibW	1.335756836625135	61.0	3762251.0	No_gene_product	b4651
yibU	1.6527552533239416	61.0	3763307.0	No_gene_product	b4652
yibB	1.4712579623835524	62.0	3786752.0	YibB family protein, function unknown	b3618
waaL	1.5971288694505266	62.0	3790848.0	O-antigen ligase	b3622	['ECA4OALpp', 'O16A4Lpp']
waaU	1.6467793006210047	62.0	3791598.0	lipopolysaccharide core biosynthesis	b3623	['HEPT4']
waaZ	1.5150960393061879	62.0	3792896.0	lipopolysaccharide KdoIII transferase; lipopolysaccharide core biosynthesis protein	b3624	['MOAT3C']
waaJ	1.5396748504883184	62.0	3794944.0
waaR	1.3898154280348933	62.0	3795398.0	lipopolysaccharide 1,2-glucosyltransferase; UDP-glucose:(glucosyl)LPS alpha-1,2-glucosyltransferase	b3626	['GLCTR3']
waaS	1.6995869104685977	62.0	3797540.0	lipopolysaccharide rhamnose:KdoIII transferase; lipopolysaccharide core biosynthesis protein	b3629	['RHAT1']
rpmG	1.5864024114059632	63.0	3804672.0	50S ribosomal subunit protein L33	b3636
yigF	1.4683262711455716	64.0	3995778.0	DUF2628 family putative inner membrane protein	b3817
yigG	1.5267719431493352	64.0	3996172.0	PRK11371 family inner membrane protein	b3818
yjbI	1.5453012665675343	65.0	4240630.0	No_gene_product	b4038
yjbL	1.8298471639921072	66.0	4250248.0	uncharacterized protein	b4047
yjbM	1.5105126632076467	66.0	4250526.0	uncharacterized protein	b4048
yjbS	1.7463600181384211	67.0	4258816.0	uncharacterized protein	b4621
yjcF	1.5801196411816996	68.0	4272128.0	pentapeptide repeats protein	b4066
adiY	1.3954218511507104	69.0	4327424.0	adi system transcriptional activator	b4116
yjdK	1.344033833398803	70.0	4342400.0
yjdO	1.4916621763419113	70.0	4342784.0
yjfI	1.358087532869889	71.0	4399949.0	DUF2170 family protein	b4181
ytfI	1.5049228878634575	72.0	4427776.0	uncharacterized protein	b4215
yjhB	1.3902163833505685	73.0	4493874.0	putative MFS transporter, membrane protein	b4279
