# Supplementary material for: The genetic basis for adaptation of model-designed syntrophic co-cultures
Source: PLoS Comput Biol. 2019 Mar 1;15(3):e1006213. doi: 10.1371/journal.pcbi.1006213 (PMC6415869; doi:10.1371/journal.pcbi.1006213)
Supplement: S4 Data — Genes with read coverage meeting the duplication criteria. Separate spreadsheets are provided for all samples using the mutant pair, ale number, flask number, isolate number, and replicate number to identify each sample. (ZIP) [file pcbi.1006213.s004.zip › S4_Data/hisD_gltB_6_13_1_1_genes.csv]

	Multiplicity	Group Number	Start Position	Product	Gene	iJO1366 Reactions
cyoD	1.4076283010581891	1.0	443392.0	cytochrome o ubiquinol oxidase subunit IV	b0429	['CYTBO3_4pp']
peaD	1.3290255368120434	2.0	561831.0	No_gene_product	b4508
rihA	25.180176125456697	3.0	678932.0	ribonucleoside hydrolase 1	b0651	['CYTDH', 'URIH']
gltL	25.989028222687136	3.0	679985.0	glutamate/aspartate ABC transporter ATPase	b0652	['ASPabcpp', 'GLUabcpp']
gltK	25.380662840018346	3.0	680710.0	glutamate/aspartate ABC transporter permease	b0653	['ASPabcpp', 'GLUabcpp']
gltJ	23.173999523678884	3.0	681984.0	glutamate/aspartate ABC transporter permease	b0654	['ASPabcpp', 'GLUabcpp']
gltI	24.764974575042597	3.0	682294.0	glutamate/aspartate periplasmic binding protein	b0655	['ASPabcpp', 'GLUabcpp']
hicA	1.39129697099074	4.0	1503542.0	mRNA interferase toxin of the HicAB toxin-antitoxin system	b4532
ydcS	1.3736678086105574	4.0	1505910.0	putative ABC transporter periplasmic binding protein	b1440	['SPMDabcpp', 'PTRCabcpp']
ydcT	1.3530074458769248	4.0	1507328.0	putative ABC transporter ATPase	b1441	['SPMDabcpp', 'PTRCabcpp']
patD	1.409317344755479	4.0	1509834.0	gamma-aminobutyraldehyde dehydrogenase	b1444	['ABUTD']
yncL	1.4784144350385648	4.0	1511424.0	stress-induced small inner membrane enterobacterial protein	b4598
ydcX	1.303391969854367	4.0	1511645.0	DUF2566 family protein	b1445
ydcY	1.277743843652321	4.0	1511936.0	DUF2526 family protein	b1446
ydcZ	1.3494016799380086	4.0	1512138.0	DUF606 family inner membrane protein	b1447
mnaT	1.4419424845423126	4.0	1512584.0	methionine N-acyltransferase; L-amino acid N-acyltransferase	b1448
yncD	1.4526093723785172	4.0	1515520.0	putative iron outer membrane transporter	b1451
yncG	1.3475992309751754	4.0	1520503.0	glutathione S-transferase homolog	b1454
ydcC	1.4761049261296957	4.0	1526072.0	H repeat-associated putative transposase	b1460
yddE	1.454831129198051	4.0	1529856.0	PhzC-PhzF family protein	b1464
narW	1.543124312234364	4.0	1530870.0	nitrate reductase 2 (NRZ), delta subunit (assembly subunit)	b1466	['NO3R1pp', 'NO3R2pp']
tfaQ	1.5232426773516696	5.0	1628566.0	Qin prophage; putative tail fibre assembly protein	b1546
wzxB	1.4154479835028997	6.0	2101817.0	putative polisoprenol-linked O-antigen transporter	b2037	['O16AUNDtpp']
rfbC	1.4360311562545678	6.0	2103296.0	dTDP-4-deoxyrhamnose-3,5-epimerase	b2038	['TDPDRE']
rfbA	1.5575929398958124	6.0	2103618.0	glucose-1-phosphate thymidylyltransferase	b2039	['G1PTT']
rfbD	1.6846888269589573	6.0	2105344.0	dTDP-L-rhamnose synthase, NAD(P)-dependent dTDP-4-dehydrorhamnose reductase subunit	b2040	['TDPDRR']
rfbB	1.6614477040769633	6.0	2105456.0	dTDP-glucose 4,6 dehydratase, NAD(P)-binding	b2041	['TDPGDH']
wcaN	1.565626863479942	6.0	2107392.0	putative regulatory subunit for GalU	b2042
wcaM	1.5903926447189343	6.0	2107982.0	colanic acid biosynthesis protein	b2043
wcaK	1.6049632063475652	6.0	2111488.0	colanic acid biosynthesis protein	b2045	['GALKr']
wzxC	1.524935461657118	6.0	2113536.0	putative colanic acid exporter	b2046
wcaJ	1.5960141675824127	6.0	2113640.0	colanic biosynthesis UDP-glucose lipid carrier transferase	b2047
cpsB	1.4616368813996483	6.0	2116564.0	mannose-1-phosphate guanyltransferase	b2049	['MAN1PT2']
wcaI	1.401524062871145	6.0	2118003.0	putative glycosyl transferase	b2050
wcaH	1.3565722147917942	6.0	2119680.0	GDP-mannose mannosyl hydrolase	b2051	['GDPMNH']
wcaG	1.5331261643635636	6.0	2119705.0	bifunctional GDP-fucose synthetase: GDP-4-dehydro-6-deoxy-D-mannose epimerase/ GDP-4-dehydro-6-L-deoxygalactose reductase	b2052	['GDMANE', 'GOFUCR']
gmd	1.4113941349287311	6.0	2121728.0	GDP-D-mannose dehydratase, NAD(P)-binding	b2053	['GMAND']
wcaD	1.4648260742554802	6.0	2123776.0	putative colanic acid polymerase	b2056
wcaC	1.4937932069950253	6.0	2124333.0	putative glycosyl transferase	b2057
wcaB	1.4749334530448397	6.0	2125824.0	putative acyl transferase	b2058
wcaA	1.5569718526261713	6.0	2126038.0	putative glycosyl transferase	b2059
wzc	1.643873605708597	6.0	2126970.0	colanic acid production tyrosine-protein kinase; autokinase; Ugd phosphorylase	b2060
wzb	1.711379829322543	6.0	2129135.0	colanic acid production protein-tyrosine-phosphatase; Wzc-P dephosphorylase	b2061
wza	1.6771694360843603	6.0	2129920.0	colanic acid export protein; outer membrane auxillary lipoprotein	b2062
yegH	1.5068235154268876	6.0	2131382.0	inner membrane protein	b2063
asmA	1.6340048373586151	6.0	2133239.0	suppressor of OmpF assembly mutants; putative outer membrane protein assembly factor; inner membrane-anchored periplasmic protein	b2064
dcd	1.508954474582361	6.0	2135114.0	deoxycytidine triphosphate deaminase; dCTP deaminase	b2065	['DCTPD']
udk	1.7328674620211633	6.0	2136064.0	uridine/cytidine kinase	b2066	['URIK2', 'CYTDK2']
yegE	1.5702701189981303	6.0	2138112.0	putative diguanylate cyclase	b2067
alkA	1.4620692079326207	6.0	2140172.0	3-methyl-adenine DNA glycosylase II	b2068
yegD	1.443629475788616	6.0	2142208.0	Hsp70 chaperone family protein	b2069
yegK	1.5147310385036568	6.0	2145191.0	ser/thr phosphatase-related protein	b2072
yegL	1.6499474464176307	6.0	2146304.0	VMA domain protein	b2073
ibsA	1.4723039728003484	6.0	2146829.0	toxic membrane protein	b4667
ibsB	1.43836020888375	6.0	2147200.0	toxic membrane protein	b4668
mdtA	1.5583128492448122	6.0	2148352.0	multidrug efflux system, subunit A	b2074
mdtB	1.5533184245921778	6.0	2148743.0	multidrug efflux system, subunit B	b2075
mdtC	1.4444457658177878	6.0	2154496.0	multidrug efflux system, subunit C	b2076
mdtD	1.5634807313749042	6.0	2154944.0
baeS	1.4613697113126936	6.0	2156356.0	sensory histidine kinase in two-component regulatory system with BaeR	b2078
yegP	1.511050752012307	6.0	2158669.0	UPF0339 family protein	b2080
yegQ	1.403633899688897	6.0	2159148.0	putative peptidase	b2081
ogrK	1.3742180633016798	6.0	2160782.0	orphan Ogr protein, positive regulator of P2 growth	b2082
yegZ	1.4070493328051443	6.0	2161152.0	No_gene_product	b2083
yegR	1.3293137661629026	6.0	2161664.0	uncharacterized protein	b2085
yegS	1.518193279687178	6.0	2162688.0	phosphatidylglycerol kinase, metal-dependent	b2086
gatD	1.4111396614087104	6.0	2165313.0	galactitol-1-phosphate dehydrogenase, Zn-dependent and NAD(P)-binding	b2091	['GLTPD']
gatC	1.4189180138431066	6.0	2166784.0	No_gene_product	b2092	['GALTptspp']
gatA	1.60606302651017	6.0	2168075.0	galactitol-specific enzyme IIA component of PTS	b2094	['GALTptspp']
gatZ	1.5531887591672018	6.0	2168832.0	D-tagatose 1,6-bisphosphate aldolase 2, subunit	b2095	['TGBPA']
gatY	1.4439792167656005	6.0	2169828.0	D-tagatose 1,6-bisphosphate aldolase 2, catalytic subunit	b2096	['TGBPA']
fbaB	1.3951216021980253	6.0	2170990.0	fructose-bisphosphate aldolase class I	b2097	['FBA']
yegT	1.4840588166560869	6.0	2172928.0	nucleoside transporter, low affinity	b2098
yegU	1.5832955033064564	6.0	2173573.0	ADP-ribosylglycohydrolase family protein	b2099
yegV	1.4618431887331014	6.0	2174976.0	putative kinase	b2100
yegW	1.5360643340773668	6.0	2175513.0	putative DNA-binding transcriptional regulator	b2101
thiD	1.5513244740315528	6.0	2177194.0	hydroxy-methylpyrimidine kinase and hydroxy-phosphomethylpyrimidine kinase	b2103	['HMPK1', 'PMPK']
thiM	1.5753230892802284	6.0	2177991.0	hydoxyethylthiazole kinase	b2104	['HETZK']
rcnR	1.359632351198485	6.0	2179072.0	transcriptional repressor of rcnA	b2105
rcnA	1.7102599451235763	6.0	2179395.0	membrane protein conferring nickel and cobalt resistance	b2106
yehA	1.5309301374141404	6.0	2181120.0	putative fimbrial-like adhesin protein	b2108
yehB	1.5968631148581571	6.0	2181908.0	putative outer membrane protein	b2109
mrp	1.6123041211329456	6.0	2187264.0	antiporter inner membrane protein	b2113
metG	1.5631996443271354	6.0	2187778.0	methionyl-tRNA synthetase	b2114	['METTRS']
yehH	1.5050398880644331	6.0	2189952.0	No_gene_product	b4499
yehI	1.463530639440143	6.0	2195456.0	DUF4132 domain-containing protein	b2118
yehK	1.4750604935012936	6.0	2197504.0	uncharacterized protein	b4541
yehL	1.4587501626215653	6.0	2198074.0	putative hexameric AAA+ MoxR family ATPase	b2119
yehM	1.4651744040781098	6.0	2199173.0	uncharacterized protein	b2120
yehP	1.507022612936913	6.0	2201600.0	VMA domain putative YehL ATPase stimulator	b2121
yehQ	1.5048519788761405	6.0	2203648.0	No_gene_product	b2122
yehT	1.5503975318599765	6.0	2205721.0	putative response regulator in two-component system withYehU	b2125
yehU	1.520671146445151	6.0	2206437.0	inner membrane putative sensory kinase in two-component system with YehT	b2126
mlrA	1.5608933164315633	6.0	2208344.0	transcriptional activator of csgD and csgBA	b2127
yohO	1.7009216710867439	6.0	2209135.0	putative membrane protein	b4542
yehW	1.5624284123313066	6.0	2209792.0	putative ABC transporter permease	b2128	['CHLabcpp', 'GLYBabcpp']
yehX	1.5312803473546588	6.0	2209959.0	putative ABC transporter ATPase	b2129	['CHLabcpp', 'GLYBabcpp']
yehY	1.3934863699484918	6.0	2211840.0	putative ABC transporter permease	b2130	['CHLabcpp', 'GLYBabcpp']
bglX	1.553453091041834	6.0	2213170.0	beta-D-glucoside glucohydrolase, periplasmic	b2132	['LACZpp']
dld	1.3818490427879049	6.0	2215663.0	D-lactate dehydrogenase, FAD-binding, NADH independent	b2133	['LDH_D', 'LDH_D2']
pbpG	1.4628875787644822	6.0	2217984.0	D-alanyl-D-alanine endopeptidase	b2134	['MDDEP4pp', 'MDDEP3pp', 'MDDEP1pp', 'MDDEP2pp']
yohC	1.5489122938325102	6.0	2218522.0	Yip1 family inner membrane protein	b2135
yohD	1.4908689065543157	6.0	2219279.0	DedA family inner membrane protein	b2136
yohF	1.4859002043006397	6.0	2220032.0	putative oxidoreductase	b2137
mdtQ	1.518757014020067	6.0	2220801.0	No_gene_product	b2139
dusC	1.5184794993770914	6.0	2222916.0	tRNA-dihydrouridine synthase C	b2140
yohJ	1.4128706134519953	6.0	2224128.0	UPF0299 family inner membrane protein	b2141
yohK	1.4251839080842872	6.0	2224497.0	LrgB family inner membrane protein	b2142
cdd	1.60760437516198	6.0	2226176.0	cytidine/deoxycytidine deaminase	b2143	['CYTD', 'DCYTD']
sanA	1.4487019817525195	6.0	2226356.0	DUF218 superfamily vancomycin high temperature exclusion protein	b2144
preT	1.3761135262542896	6.0	2228224.0	dihydropyrimidine dehydrogenase, NADH-dependent, subunit N	b2146	['DURADx']
preA	1.5005418433706255	6.0	2228743.0	dihydropyrimidine dehydrogenase, NADH-dependent, subunit C	b2147	['DURADx']
mglC	1.4772676489928556	6.0	2230272.0	methyl-galactoside transporter subunit	b2148	['GLCabcpp', 'GALabcpp']
mglA	1.4361362784473457	6.0	2231247.0	methyl-galactoside ABC transporter ATPase	b2149	['GLCabcpp', 'GALabcpp']
mglB	1.6263776540661423	6.0	2232828.0	methyl-galactoside transporter subunit	b2150	['GLCabcpp', 'GALabcpp']
galS	1.7376545517860047	6.0	2234368.0	galactose- and fucose-inducible galactose regulon transcriptional isorepressor; mgl operon transcriptional repressor; autorepressor	b2151
yeiB	1.4084901225272222	6.0	2236416.0	DUF418 family putative inner membrane protein	b2152
folE	1.5025096769085566	6.0	2236462.0	GTP cyclohydrolase I	b2153	['GTPCI']
yeiG	1.569088654510751	6.0	2237388.0	S-formylglutathione hydrolase	b2154	['SFGTHi']
cirA	1.4900884678861037	6.0	2238256.0	colicin IA outer membrane receptor and translocator; ferric iron-catecholate transporter	b2155	['FE3DHBZStonex']
lysP	1.7198011765391379	6.0	2240541.0	lysine transporter	b2156	['LYSt2pp']
yeiE	1.5218446574137305	6.0	2242560.0	putative DNA-binding transcriptional regulator	b2157
yeiH	1.571515659686297	6.0	2243195.0	UPF0324 family inner membrane protein	b2158
nfo	1.4929705538750389	6.0	2244608.0	endonuclease IV with intrinsic 3'-5' exonuclease activity	b2159
yeiI	1.692662093702624	6.0	2245178.0	putative kinase	b2160
nupX	1.3837859088324218	6.0	2246656.0	nucleoside permease	b2161
rihB	1.5513517913934836	6.0	2247723.0	ribonucleoside hydrolase 2	b2162	['CYTDH', 'URIH']
psuT	1.358829478612867	6.0	2250752.0	putative nucleoside transporter	b2164
psuG	1.3761711212007373	6.0	2250907.0	pseudouridine 5'-phosphate glycosidase	b2165
psuK	1.5577205418444326	6.0	2251833.0	pseudouridine kinase	b2166
fruA	1.507216397370767	6.0	2253197.0	fused fructose-specific PTS enzymes: IIBcomponent/IIC components	b2167	['FRUptspp']
fruK	1.5776102505940242	6.0	2254905.0	fructose-1-phosphate kinase	b2168	['FRUK']
fruB	1.6266050899121967	6.0	2256896.0	fused fructose-specific PTS enzymes: IIA component/HPr component	b2169	['FRUptspp']
setB	1.3617682124582833	6.0	2257341.0	lactose/glucose efflux system	b2170	['LCTSt3ipp']
yeiW	1.5682928459893797	6.0	2258519.0	UPF0153 cysteine cluster protein	b4502
yeiP	1.4533069873568207	6.0	2258944.0	elongation factor P-like protein	b2171
yeiQ	1.5691195756331053	6.0	2260992.0	putative NAD-dependent D-mannonate oxidoreductase	b2172
yeiR	1.512716287756235	6.0	2261307.0	Zn-stimulated GTPase involved in zinc homeostasis; mutants are cadmium and EDTA sensitive; Zn(2+) binding protein	b2173
lpxT	1.376051022011587	6.0	2263040.0	lipid A 1-diphosphate synthase; undecaprenyl pyrophosphate:lipid A 1-phosphate phosphotransferase	b2174	['COLIPAKpp']
mepS	1.5132263929970966	6.0	2263457.0	murein DD-endopeptidase, space-maker hydrolase, mutational suppressor of prc thermosensitivity, outer membrane lipoprotein, weak murein LD-carboxypeptidase	b2175
rtn	1.4611318099407098	6.0	2264204.0	resistance protein for phages lambda and N4, putative membrane-anchored cyclic-di-GMP phosphodiesterase	b2176
yejA	1.393140793186321	6.0	2265842.0	microcin C ABC transporter periplasmic binding protein	b2177
yejB	1.5325139304570088	6.0	2267657.0	microcin C ABC transporter permease	b2178
yejE	1.490679910618124	6.0	2269184.0	microcin C ABC transporter permease	b2179
yejF	1.6013573545141688	6.0	2269778.0	microcin C ABC transporter ATPase	b2180
yejG	1.6724932046035939	6.0	2271371.0	uncharacterized protein	b2181
rsuA	1.6149899703316126	6.0	2273280.0	16S rRNA pseudouridine(516) synthase	b2183
yejH	1.520240933675299	6.0	2274110.0	putative ATP-dependent DNA or RNA helicase	b2184
yejK	1.530940981180313	6.0	2277376.0	spermidine nucleoid-associated protein	b2186
yejL	1.5917900313860573	6.0	2277607.0	UPF0352 family protein	b2187
yejM	1.6584350687037166	6.0	2277854.0	essential inner membrane DUF3413 domain-containing protein; lipid A production and membrane permeability factor	b2188
narP	1.7596088547046294	6.0	2283978.0	response regulator in two-component regulatory system with NarQ	b2193
ccmH	1.814712554159429	6.0	2285568.0	heme lyase, CcmH subunit	b2194
dsbE	1.8390264230978566	6.0	2285885.0	periplasmic thioredoxin of cytochrome c-type biogenesis	b2195
ccmF	1.7616050174127207	6.0	2286439.0	heme lyase, CcmF subunit	b2196
ccmE	1.7918930513569271	6.0	2288379.0	periplasmic heme chaperone	b2197	['PHEMEabcpp']
ccmD	1.8163830811344908	6.0	2288855.0	cytochrome c biogenesis protein; heme export ABC transporter holo-CcmE release factor	b2198	['PHEMEabcpp']
ccmC	2.0033877238796816	6.0	2289664.0	heme export ABC transporter permease; CcmE-interacting protein	b2199	['PHEMEabcpp']
ccmB	1.7272460162348242	6.0	2289840.0	heme export ABC transporter permease	b2200	['PHEMEabcpp']
ccmA	1.5264709924515099	6.0	2290499.0	heme export ABC transporter ATPase	b2201	['PHEMEabcpp']
napC	1.829640661809877	6.0	2291712.0	quinol dehydrogenase, electron source for NapAB	b2202	['NO3R2bpp', 'NO3R1bpp']
napB	1.7546073282059413	6.0	2291747.0	nitrate reductase, small, cytochrome C550 subunit, periplasmic	b2203	['NO3R2bpp', 'NO3R1bpp']
napH	1.896860961201986	6.0	2292193.0	ferredoxin-type protein	b2204	['NO3R1bpp']
napG	1.711757198678645	6.0	2293043.0	ferredoxin-type protein	b2205	['NO3R1bpp']
napA	1.7970711207918009	6.0	2293760.0	nitrate reductase, periplasmic, large subunit	b2206	['NO3R2bpp', 'NO3R1bpp']
napD	1.8180068006919727	6.0	2296320.0	assembly protein for periplasmic nitrate reductase	b2207
napF	1.7372662163239163	6.0	2296481.0	ferredoxin-type protein, role in electron transfer to periplasmic nitrate reductase NapA	b2208
eco	1.6545813349587757	6.0	2297856.0	ecotin, a serine protease inhibitor	b2209
mqo	1.50086701941777	6.0	2298586.0	malate dehydrogenase, FAD/NAD(P)-binding domain	b2210	['MDH3', 'MDH2']
yojI	1.8436867345379673	6.0	2301952.0	microcin J25 efflux ABC transporter permease/ATPase	b2211
alkB	1.534516297027	6.0	2302169.0	oxidative demethylase of N1-methyladenine or N3-methylcytosine DNA lesions	b2212
ada	1.7040399280291942	6.0	2302819.0	fused DNA-binding transcriptional dual regulator/O6-methylguanine-DNA methyltransferase	b2213
apbE	1.7408279472891182	6.0	2304000.0	putative thiamine-synthetic flavin transferase lipoprotein	b2214
ompC	1.9166701738856757	6.0	2306048.0	outer membrane porin protein C	b2215	['LCTStex', 'MALDtex', 'TSULtex', 'GAMtex', 'TTRCYCtex', 'MAN6Ptex', 'ASNtex', 'UACGAMtex', 'PROGLYtex', 'HPPPNtex', 'ILEtex', 'XTSNtex', 'NOtex', 'PPPNtex', 'QUIN2tex', 'Zn2tex', 'OROTtex', 'HYXNtex', 'TUNGStex', 'GBBTNtex', 'Htex', 'NMNtex', '34dhpactex', 'UDPACGALtex', 'CMPtex', 'TREtex', 'AKGtex', 'MANGLYCtex', 'NO3tex', '3GMPtex', 'ORNtex', 'PROtex', 'TRPtex', 'FE2tex', 'TYMtex', 'PACALDtex'…
rcsD	1.8674642088970523	6.0	2306966.0	phosphotransfer intermediate protein in two-component regulatory system with RcsBC	b2216
rcsB	1.9550407291874932	6.0	2310144.0	response regulator in two-component regulatory system with RcsC and YojN	b2217
rcsC	1.927103630624487	6.0	2310505.0	hybrid sensory kinase in two-component regulatory system with RcsB and YojN	b2218
atoS	1.8891913112275625	6.0	2313521.0	sensory histidine kinase in two-component regulatory system with AtoC	b2219
atoC	1.7492198703431987	6.0	2315344.0	fused response regulator of ato operon, in two-component system with AtoS: response regulator/sigma54 interaction protein	b2220
atoD	2.0150700810914177	6.0	2316925.0	acetyl-CoA:acetoacetyl-CoA transferase, alpha subunit	b2221	['HXCT', 'BUTCT', 'ACACCT']
atoA	1.753774705043336	6.0	2317587.0	acetyl-CoA:acetoacetyl-CoA transferase, beta subunit	b2222	['HXCT', 'BUTCT', 'ACACCT']
atoE	1.796217134166621	6.0	2318336.0	short chain fatty acid transporter	b2223	['ACACt2pp', 'BUTt2rpp', 'HEXt2rpp']
atoB	1.8105772738205774	6.0	2320384.0	acetyl-CoA acetyltransferase	b2224	['ACACT1r']
yfaP	1.7312863996287613	6.0	2320845.0	DUF2135 family protein, putative host defense protein	b2225
yfaQ	1.7854842802479316	6.0	2321626.0	tandem DUF2300 domain protein, putative host defense protein	b2226
yfaS	1.735292694473156	6.0	2326528.0	No_gene_product	b4500
yfaT	1.902995416957982	6.0	2327814.0	DUF1175 family protein, putative host defense protein	b2229
yfaA	1.7174809315062705	6.0	2328434.0	DUF2138 family protein, putative host defense protein	b2230
gyrA	1.778340909976762	6.0	2330271.0	DNA gyrase (type II topoisomerase), subunit A	b2231
ubiG	1.7038433057022098	6.0	2333045.0	bifunctional 3-demethylubiquinone-9 3-methyltransferase/ 2-octaprenyl-6-hydroxy phenol methylase	b2232	['DMQMT', 'OHPHM']
yfaL	1.9846508834795338	6.0	2334720.0	adhesin	b2233
nrdA	1.8694698548923703	6.0	2338343.0	ribonucleoside-diphosphate reductase 1, alpha subunit	b2234	['RNDR4', 'RNDR3', 'RNDR2', 'RNDR1']
nrdB	2.019144770931703	6.0	2340864.0	ribonucleoside-diphosphate reductase 1, beta subunit, ferritin-like protein	b2235	['RNDR4', 'RNDR3', 'RNDR2', 'RNDR1']
yfaE	2.090272897538154	6.0	2341992.0	ferredoxin involved with ribonucleotide reductase diferric-tyrosyl radical (Y*) cofactor maintenance	b2236
inaA	1.911427483240418	6.0	2342912.0	acid-inducible Kdo/WaaP family putative kinase	b2237
yfaH	1.8683887005383235	6.0	2343129.0	No_gene_product	b2238
glpQ	1.9382696572658376	6.0	2343413.0	periplasmic glycerophosphodiester phosphodiesterase	b2239	['GPDDA3pp', 'GPDDA2pp', 'GPDDA4pp', 'GPDDA1pp', 'GPDDA5pp']
glpT	1.7412426168528203	6.0	2344960.0	sn-glycerol-3-phosphate transporter	b2240	['GLYC3Pt6pp']
glpA	1.9469796622348035	6.0	2346125.0	anaerobic sn-glycerol-3-phosphate dehydrogenase, large FAD/NAD(P)-binding subunit	b2241	['G3PD5', 'G3PD7', 'G3PD6']
glpB	1.8526793024072599	6.0	2347743.0	anaerobic sn-glycerol-3-phosphate dehydrogenase membrane anchor subunit	b2242	['G3PD5', 'G3PD7', 'G3PD6']
glpC	1.7356679136187352	6.0	2349056.0	anaerobic sn-glycerol-3-phosphate dehydrogenase, C subunit, 4Fe-4S iron-sulfur cluster	b2243	['G3PD5', 'G3PD7', 'G3PD6']
yfaD	1.9715049306668864	6.0	2351104.0	transposase_31 family protein	b2244
ypaA	1.7648407525224445	6.0	2351294.0	No_gene_product	b4543
rhmA	1.9947656683687436	6.0	2351520.0	2-keto-3-deoxy-L-rhamnonate aldolase	b2245
rhmT	1.8336295754079153	6.0	2353152.0	putative L-rhamnonate transporter	b2246
rhmD	1.9362786310895965	6.0	2353687.0	L-rhamnonate dehydratase	b2247
rhmR	1.890080870199681	6.0	2355200.0	putative DNA-binding transcriptional regulator for the rhm operon	b2248
yfaY	1.8187951049582347	6.0	2355909.0	inactive PncC family protein	b2249
yfaZ	1.6482595929967059	6.0	2357248.0	outer membrane protein, putative porin	b2250
nudI	1.4900385080726695	6.0	2358032.0	nucleoside triphosphatase	b2251	['NTPP7', 'NTPP3', 'DUTPDP']
ais	1.6111295530444063	6.0	2358496.0	putative LPS core heptose(II)-phosphate phosphatase	b2252
arnB	1.7341099225461531	6.0	2359406.0	uridine 5'-(beta-1-threo-pentapyranosyl-4-ulose diphosphate) aminotransferase, PLP-dependent	b2253	['UDPKAAT']
arnC	1.895714954367613	6.0	2361344.0	undecaprenyl phosphate-L-Ara4FN transferase	b2254	['UPLA4FNT']
arnA	1.7876976836431124	6.0	2361517.0	fused UDP-L-Ara4N formyltransferase/UDP-GlcA C-4'-decarboxylase	b2255	['UDPGDC', 'ULA4NFT']
arnD	1.888725735352181	6.0	2363496.0	undecaprenyl phosphate-alpha-L-ara4FN deformylase	b2256	['UPLA4FNF']
arnT	1.801877047182538	6.0	2364386.0	4-amino-4-deoxy-L-arabinose transferase	b2257	['LA4NTpp']
arnE	1.8715416229156436	6.0	2366035.0	undecaprenyl phosphate-alpha-L-ara4N exporter; flippase ArnEF subunit	b4544	['ULA4Ntppi']
arnF	1.7404820901379832	6.0	2366370.0	undecaprenyl phosphate-alpha-L-ara4N exporter; flippase ArnEF subunit	b2258	['ULA4Ntppi']
pmrD	1.9039533381742317	6.0	2366976.0	inactive two-component system connector protein	b2259
menE	1.8866973891522294	6.0	2367488.0	O-succinylbenzoate-CoA ligase	b2260	['SUCBZL']
menC	1.8383500055257198	6.0	2368478.0	O-succinylbenzoyl-CoA synthase	b2261	['SUCBZS']
menB	1.7622115823116384	6.0	2369536.0	dihydroxynaphthoic acid synthetase	b2262	['DHNCOAS']
menH	1.5551645507959255	6.0	2370312.0	2-succinyl-6-hydroxy-2, 4-cyclohexadiene-1-carboxylate synthase	b2263	['SHCHCS3']
menD	1.6273413692694836	6.0	2371067.0	2-succinyl-5-enolpyruvyl-6-hydroxy-3- cyclohexene-1-carboxylate synthase; SEPHCHC synthase	b2264	['SEPHCHCS']
menF	1.782298979033167	6.0	2373632.0	isochorismate synthase 2	b2265	['ICHORS']
elaB	1.9613385654823663	6.0	2374200.0	putative membrane-anchored DUF883 family ribosome-binding protein	b2266
elaA	1.940187703794711	6.0	2374560.0	GNAT family putative N-acetyltransferase	b2267
rbn	1.7869458383492314	6.0	2375680.0	RNase BN, tRNA processing enzyme	b2268
elaD	1.4139823332197494	6.0	2376191.0	protease, capable of cleaving an AMC-ubiquitin model substrate	b2269
yfbK	1.885117278815948	6.0	2377473.0	Von Willebrand factor domain putative lipoprotein	b2270
yfbL	1.7183948303008834	6.0	2379776.0	putative M28A family peptidase	b2271
yfbM	1.8899542557268427	6.0	2380412.0	DUF1877 family protein	b2272
yfbN	1.7876696338676838	6.0	2381824.0	uncharacterized protein	b2273
yfbO	2.0825661979208783	6.0	2382113.0	uncharacterized protein	b2274
yfbP	1.9792222108903914	6.0	2382594.0	TPR-like repeats-containing protein	b2275
nuoN	1.938470748334872	6.0	2383872.0	NADH:ubiquinone oxidoreductase, membrane subunit N	b2276	['NADH18pp', 'NADH17pp', 'NADH16pp']
nuoM	1.9103573623316357	6.0	2384990.0	NADH:ubiquinone oxidoreductase, membrane subunit M	b2277	['NADH18pp', 'NADH17pp', 'NADH16pp']
nuoL	1.813183187527737	6.0	2386683.0	NADH:ubiquinone oxidoreductase, membrane subunit L	b2278	['NADH18pp', 'NADH17pp', 'NADH16pp']
nuoK	2.0311845904265433	6.0	2388521.0	NADH:ubiquinone oxidoreductase, membrane subunit K	b2279	['NADH18pp', 'NADH17pp', 'NADH16pp']
nuoJ	1.9331108953496672	6.0	2388820.0	NADH:ubiquinone oxidoreductase, membrane subunit J	b2280	['NADH18pp', 'NADH17pp', 'NADH16pp']
nuoI	1.7062118710082887	6.0	2389386.0	NADH:ubiquinone oxidoreductase, chain I	b2281	['NADH18pp', 'NADH17pp', 'NADH16pp']
nuoH	1.8367803141660153	6.0	2390016.0	NADH:ubiquinone oxidoreductase, membrane subunit H	b2282	['NADH18pp', 'NADH17pp', 'NADH16pp']
nuoG	1.8814720235653268	6.0	2392064.0	NADH:ubiquinone oxidoreductase, chain G	b2283	['NADH18pp', 'NADH17pp', 'NADH16pp']
nuoF	1.7888555242443624	6.0	2394112.0	NADH:ubiquinone oxidoreductase, chain F	b2284	['NADH18pp', 'NADH17pp', 'NADH16pp']
nuoE	1.9619055318204244	6.0	2395030.0	NADH:ubiquinone oxidoreductase, chain E	b2285	['NADH18pp', 'NADH17pp', 'NADH16pp']
nuoC	1.8211142111966838	6.0	2395533.0	NADH:ubiquinone oxidoreductase, fused CD subunit	b2286	['NADH18pp', 'NADH17pp', 'NADH16pp']
nuoB	1.9996440096479333	6.0	2397429.0	NADH:ubiquinone oxidoreductase, chain B	b2287	['NADH18pp', 'NADH17pp', 'NADH16pp']
nuoA	1.9017285564695054	6.0	2398208.0	NADH:ubiquinone oxidoreductase, membrane subunit A	b2288	['NADH18pp', 'NADH17pp', 'NADH16pp']
lrhA	2.0757266337390714	6.0	2399181.0	transcriptional repressor of flagellar, motility and chemotaxis genes	b2289
alaA	1.7569289207553827	6.0	2401039.0	glutamate-pyruvate aminotransferase; glutamic-pyruvic transaminase (GPT); alanine transaminase	b2290	['ALATA_L']
yfbR	1.665569164163361	6.0	2402340.0	5'-nucleotidase	b2291	['NTD5', 'NTD6', 'NTD12', 'NTD1', 'NTD8', 'NTD3']
yfbS	1.8305332795695781	6.0	2402998.0	putative transporter	b2292
yfbT	1.667338122685038	6.0	2404917.0	sugar phosphatas	b2293
yfbU	1.9449690279883072	6.0	2405578.0	UPF0304 family protein	b2294
yfbV	1.852539284654576	6.0	2406400.0	UPF0208 family inner membrane protein	b2295
ackA	1.967973737740312	6.0	2406948.0	acetate kinase A and propionate kinase 2	b2296	['ACKr']
pta	1.9433900340832606	6.0	2408448.0	phosphate acetyltransferase	b2297	['PTAr', 'PTA2']
yfcC	1.9510404308736529	6.0	2410559.0	putative inner membrane transporter; C4-dicarboxylate anaerobic carrier family protein	b2298
yfcD	1.5166678489931011	6.0	2412544.0	putative NUDIX hydrolase	b2299
yfcE	1.8989403497620005	6.0	2412712.0	phosphodiesterase activity on bis-pNPP	b2300
yfcF	1.8045259844998296	6.0	2413319.0	glutathione S-transferase	b2301
yfcG	1.9521736501314384	6.0	2414592.0	GSH-dependent disulfide bond oxidoreductase	b2302
folX	2.119950665241505	6.0	2414803.0	D-erythro-7,8-dihydroneopterin triphosphate 2'-epimerase and dihydroneopterin aldolase	b2303	['DHPTPE']
yfcH	1.7767421887311017	6.0	2415186.0	putative NAD-dependent nucleotide-sugar epimerase	b2304
yfcI	1.9734476456453123	6.0	2416640.0	transposase_31 family protein	b2305
hisP	1.7898308549371087	6.0	2417214.0	histidine ABC transporter ATPase	b2306	['ORNabcpp', 'HISabcpp', 'ARGabcpp', 'LYSabcpp']
hisM	1.8222877283607788	6.0	2418688.0	histidine ABC transporter permease	b2307	['ORNabcpp', 'HISabcpp', 'ARGabcpp', 'LYSabcpp']
hisQ	1.8805447415713916	6.0	2418708.0	histidine ABC transporter permease	b2308	['ORNabcpp', 'HISabcpp', 'ARGabcpp', 'LYSabcpp']
hisJ	1.987789888703596	6.0	2419484.0	histidine ABC transporter periplasmic binding protein	b2309	['HISabcpp']
argT	2.180878914379152	6.0	2420736.0	lysine/arginine/ornithine transporter subunit	b2310	['ORNabcpp', 'ARGabcpp', 'LYSabcpp']
ubiX	1.9492833973160963	6.0	2421535.0	3-octaprenyl-4-hydroxybenzoate carboxy-lyase	b2311	['OPHBDC']
purF	1.7080719598872485	6.0	2422199.0	amidophosphoribosyltransferase	b2312	['GLUPRT']
cvpA	2.0256588839961798	6.0	2423753.0	colicin V production protein	b2313
dedD	1.6012377063896774	6.0	2424832.0	membrane-anchored periplasmic protein involved in septation	b2314
folC	1.7422931268321202	6.0	2425152.0	bifunctional folylpolyglutamate synthase/ dihydrofolate synthase	b2315	['DHFS']
accD	1.8208110708327099	6.0	2426880.0	acetyl-CoA carboxylase, beta (carboxyltransferase) subunit	b2316	['ACCOAC']
dedA	1.7362658415537084	6.0	2427560.0	DedA family inner membrane protein	b2317
truA	1.7473397815527114	6.0	2428928.0	tRNA pseudouridine(38-40) synthase	b2318
usg	1.862124980076667	6.0	2429114.0	putative semialdehyde dehydrogenase	b2319
pdxB	1.8399562245086567	6.0	2430976.0	erythronate-4-phosphate dehydrogenase	b2320	['PERD']
flk	1.9558211878311405	6.0	2431428.0	putative flagella assembly protein	b2321
yfcJ	1.7985246323757946	6.0	2433024.0	putative arabinose efflux transporter	b2322
fabB	1.9235116650962494	6.0	2435072.0	3-oxoacyl-[acyl-carrier-protein] synthase I	b2323	['3OAS141', '3OAS161', '3OAS60', '3OAS120', '3OAS160', 'MACPD', '3OAS180', 'OPMEACPS', '3OAS100', 'KAS14', '3OAS140', '3OAS80', '3OAS121']
mnmC	1.8806150639526804	6.0	2435242.0	fused 5-methylaminomethyl-2-thiouridine-forming enzyme methyltransferase and FAD-dependent demodification enzyme	b2324
yfcL	1.9516958036220962	6.0	2437632.0	uncharacterized protein	b2325
epmC	1.9719130753733378	6.0	2437681.0	Elongation Factor P Lys34 hydroxylase	b2326
yfcA	1.701641759229295	6.0	2438229.0	TauE/TSUP family inner membrane protein	b2327
mepA	1.7300327372162603	6.0	2439168.0	murein DD-endopeptidase	b2328	['MDDEP4pp', 'MDDEP3pp', 'MDDEP1pp', 'MDDEP2pp']
aroC	1.5479106945908117	6.0	2439866.0	chorismate synthase	b2329	['CHORS']
prmB	1.9351438656165283	6.0	2441216.0	N5-glutamine methyltransferase	b2330
smrB	1.5992349383851143	6.0	2442084.0	putative DNA endonuclease	b2331
yfcO	1.781713243698384	6.0	2443264.0	DUF2544 family putative outer membrane protein	b2332
yfcP	1.7549194643722223	6.0	2443529.0	putative fimbrial-like adhesin protein	b2333
yfcQ	2.234848862047074	6.0	2444065.0	putative fimbrial-like adhesin protein	b2334
yfcR	2.1438547713339036	6.0	2444550.0	putative fimbrial-like adhesin protein	b2335
yfcS	2.145816528574172	6.0	2445312.0	putative periplasmic pilin chaperone	b2336
yfcU	1.9802813805437065	6.0	2445834.0	No_gene_product	b4661
sixA	2.0432378580907464	6.0	2449805.0	phosphohistidine phosphatase	b2340
fadJ	1.8141352504417758	6.0	2450493.0	enoyl-CoA hydratase/epimerase and isomerase/3-hydroxyacyl-CoA dehydrogenase	b2341	['ECOAH4', 'HACD8', 'HACD4', 'ECOAH8', 'ECOAH5', 'ECOAH1', 'ECOAH2', 'ECOAH6', 'HACD5', 'ECOAH3', 'ECOAH7', 'HACD1', 'HACD6', 'HACD3', 'HACD7', 'HACD2']
fadI	1.807319612324063	6.0	2453504.0	beta-ketoacyl-CoA thiolase, anaerobic, subunit	b2342	['ACACT8r', 'ACACT7r', 'ACACT2r', 'ACACT5r', 'ACACT3r', 'ACACT1r', 'ACACT6r', 'ACACT4r']
yfcZ	1.4159231595715847	6.0	2454128.0	UPF0381 family protein	b2343
fadL	1.9865047227258272	6.0	2455552.0	long-chain fatty acid outer membrane transporter	b2344	['HDCAtexi', 'HDCEAtexi', 'TTDCAtexi', 'TTDCEAtexi', 'DDCAtexi', 'OCDCEAtexi', 'OCDCAtexi']
yfdF	1.4852687815910544	6.0	2456490.0	uncharacterized protein	b2345
mlaA	1.75295066361396	6.0	2457730.0	ABC transporter maintaining OM lipid asymmetry, OM lipoprotein component	b2346
yfdC	1.7675865042206493	6.0	2459648.0	putative inner membrane protein	b2347
intS	2.1922994792895243	6.0	2460023.0	CPS-53 (KpLE1) prophage; putative prophage CPS-53 integrase	b2349
gtrA	2.2672785859448332	6.0	2461333.0	CPS-53 (KpLE1) prophage; bactoprenol-linked glucose translocase/flippase	b2350
gtrB	2.104760724847758	6.0	2461696.0	CPS-53 (KpLE1) prophage; bactoprenol glucosyl transferase	b2351
tfaS	2.2099764162991606	6.0	2464293.0	No_gene_product	b2353
yfdK	1.9338190502463468	6.0	2464555.0	CPS-53 (KpLE1) prophage; conserved protein	b2354
yfdL	1.9615073082168641	6.0	2465022.0	No_gene_product	b2355
yfdM	2.184565198111855	6.0	2465792.0	No_gene_product	b2356
yfdN	2.1122432323528586	6.0	2465865.0	CPS-53 (KpLE1) prophage; uncharacterized protein	b2357
oweS	1.8301190835879788	6.0	2466356.0	No_gene_product	b2358
yfdP	1.781865092224386	6.0	2467082.0	CPS-53 (KpLE1) prophage; uncharacterized protein	b2359
yfdQ	1.8613954111279871	6.0	2467840.0	CPS-53 (KpLE1) prophage; uncharacterized protein	b2360
yfdR	1.9412765187510888	6.0	2468462.0	CPS-53 (KpLE1) prophage; conserved protein	b2361
yfdS	1.9707076914378667	6.0	2468989.0	CPS-53 (KpLE1) prophage; uncharacterized protein	b2362
yfdT	2.13161304542329	6.0	2469376.0	CPS-53 (KpLE1) prophage; uncharacterized protein	b2363
ypdJ	2.21806511620386	6.0	2469659.0	No_gene_product	b4545
torI	1.9900279577750501	6.0	2469888.0	response regulator inhibitor for tor operon	b4501
dsdC	1.8585328002470847	6.0	2470172.0	dsd operon activator; autorepressor	b2364
dsdX	2.0365657134820294	6.0	2471936.0	D-serine transporter	b2365
dsdA	1.9838016649295818	6.0	2473984.0	D-serine dehydratase	b2366	['SERD_D']
emrY	1.817833511244915	6.0	2474116.0	putative multidrug efflux system	b2367
emrK	1.8927011568382086	6.0	2476032.0	multidrug resistance efflux pump membrane fusion protein	b2368
evgA	1.7350228805939147	6.0	2477233.0	response regulator in two-component regulatory system with EvgS	b2369
evgS	1.9028506422766172	6.0	2477852.0	hybrid sensory histidine kinase in two-component regulatory system with EvgA	b2370
yfdE	1.8751519944762718	6.0	2482176.0	acetyl-CoA:oxalate CoA-transferase	b2371
yfdV	1.9374712557293647	6.0	2482720.0	putative transporter	b2372
oxc	1.7822942321996467	6.0	2483734.0	oxalyl CoA decarboxylase, ThDP-dependent	b2373	['OXCDC']
frc	1.8753252007547372	6.0	2486272.0	formyl-CoA transferase, NAD(P)-binding	b2374	['FORCT']
yfdX	1.8261463022778082	6.0	2487245.0	uncharacterized protein	b2375
ypdI	1.8538749097775242	6.0	2488320.0	putative lipoprotein involved in colanic acid biosynthesis	b2376
yfdY	2.0056659121494937	6.0	2488528.0	DUF2545 family putative inner membrane protein	b2377
lpxP	1.8208345129751418	6.0	2489123.0	palmitoleoyl-acyl carrier protein (ACP)-dependent acyltransferase	b2378	['EDTXS3']
ypdK	1.4472669489541505	6.0	2490399.0	inner membrane protein	b4680
alaC	1.6962686214184663	6.0	2490535.0	glutamate-pyruvate aminotransferase; glutamic-pyruvic transaminase (GPT); alanine transaminase	b2379	['ALATA_L']
ypdA	1.8082044186897879	6.0	2492149.0	sensor kinase regulating yhjX; pyruvate-responsive YpdAB two-component system	b2380
ypdB	1.827949718109137	6.0	2494464.0	response regulator activating yhjX; pyruvate-responsive YpdAB two-component system	b2381
ypdC	1.7024332704143847	6.0	2494608.0	putative DNA-binding protein	b2382
fryA	1.793597693295011	6.0	2495468.0	putative PTS enzyme: Hpr, enzyme I and IIA components	b2383
ypdE	1.9660862933027545	6.0	2498560.0	aminopeptidase	b2384
ypdF	1.8776529307061944	6.0	2499025.0	Xaa-Pro aminopeptidase	b2385
fryC	1.8095148064679871	6.0	2500608.0	putative enzyme IIC component of PTS	b2386
fryB	1.7699882491435623	6.0	2501632.0	putative enzyme IIB component of PTS	b2387
glk	1.7484537866421124	6.0	2502656.0	glucokinase	b2388	['HEX1']
yfeO	1.7254484743768985	6.0	2503108.0	putative ion channel protein	b2389
ypeC	1.753650971337584	6.0	2504704.0	DUF2502 family putative periplasmic protein	b2390
mntH	2.0200130198941704	6.0	2504946.0	manganese/divalent cation transporter	b2392	['FE2t2pp', 'MNt2pp']
nupC	2.193041869473427	6.0	2506752.0	nucleoside (except guanosine) transporter	b2393	['ADNt2pp', 'DCYTt2pp', 'CYTDt2pp', 'THMDt2pp', 'DADNt2pp', 'URIt2pp', 'DURIt2pp']
yfeA	1.9662534770144444	6.0	2509121.0	putative diguanylate cyclase	b2395
yfeC	1.8562142058800146	6.0	2511945.0	DUF1323 family putative DNA-binding protein	b2398
yfeD	1.9251196951836107	6.0	2512291.0	DUF1323 family putative DNA-binding protein	b2399
gltX	2.0021616160313522	6.0	2512735.0	glutamyl-tRNA synthetase	b2400	['GLUTRS']
xapR	1.8022622085239908	6.0	2514951.0	transcriptional activator of xapAB	b2405
xapB	1.8229946564173447	6.0	2516992.0	xanthosine transporter	b2406	['URIt2rpp', 'THMDt2rpp', 'CYTDt2rpp', 'XTSNt2rpp', 'ADNt2rpp', 'INSt2rpp']
xapA	1.8943803125275296	6.0	2517403.0	purine nucleoside phosphorylase 2; nicotinamide 1-beta-D-riboside synthase	b2407	['PUNP3', 'PUNP7', 'PUNP4', 'PUNP5', 'PUNP6']
yfeN	1.8500307463459864	6.0	2519040.0	putative outer membrane protein	b2408
yfeR	1.947330069338232	6.0	2519288.0	transcriptional regulator of yefH	b2409
yfeH	1.9459109089115045	6.0	2521088.0	putative inorganic ion transporter	b2410
ypeB	1.9954393318750798	6.0	2521299.0	DUF3820 family protein	b4546
ligA	1.9865804272983891	6.0	2523136.0	DNA ligase, NAD(+)-dependent	b2411	['NADDP']
zipA	1.824899087125983	6.0	2523605.0	FtsZ stabilizer	b2412
cysZ	2.0150091223346323	6.0	2525184.0	sulfate transporter, sulfite inhibited	b2413
cysK	1.8806938802259934	6.0	2525767.0	cysteine synthase A, O-acetylserine sulfhydrolase A subunit	b2414	['CYSS']
ptsH	1.7048208099658904	6.0	2527232.0	phosphohistidinoprotein-hexose phosphotransferase component of PTS system (Hpr)	b2415	['ACMUMptspp', 'DHAPT', 'SBTptspp', 'ARBTptspp', 'TREptspp', 'GLCptspp', 'ACGAptspp', 'SUCptspp', 'MANptspp', 'GALTptspp', 'FRUptspp', 'FRUpts2pp', 'GAMptspp', 'ASCBptspp', 'ACMANAptspp', 'MANGLYCptspp', 'MNLptspp', 'MALTptspp']
ptsI	2.037763106319874	6.0	2527424.0	PEP-protein phosphotransferase of PTS system (enzyme I)	b2416	['ACMUMptspp', 'DHAPT', 'SBTptspp', 'ARBTptspp', 'TREptspp', 'GLCptspp', 'ACGAptspp', 'SUCptspp', 'MANptspp', 'GALTptspp', 'FRUptspp', 'CHTBSptspp', 'FRUpts2pp', 'GAMptspp', 'ASCBptspp', 'ACMANAptspp', 'MANGLYCptspp', 'MNLptspp', 'MALTptspp']
pdxK	1.68280811155267	6.0	2529744.0	pyridoxal-pyridoxamine kinase/hydroxymethylpyrimidine kinase	b2418	['PYDXK', 'HMPK1', 'PYDXNK', 'PYDAMK']
yfeK	2.0293210133717547	6.0	2530700.0	uncharacterized protein	b2419
yfeS	1.9099947795954975	6.0	2531328.0	WGR domain protein	b2420
cysM	1.8522625805375001	6.0	2532030.0	cysteine synthase B (O-acetylserine sulfhydrolase B)	b2421	['CYSS']
cysA	1.736106734027993	6.0	2533376.0	sulfate/thiosulfate transporter subunit	b2422	['TSULabcpp', 'MOBDabcpp', 'SULabcpp', 'SELtpp', 'SLNTtpp']
cysW	1.8236213085587167	6.0	2534162.0	sulfate/thiosulfate ABC transporter permease	b2423	['TSULabcpp', 'MOBDabcpp', 'SULabcpp', 'SELtpp', 'SLNTtpp']
cysU	1.6302825150150122	6.0	2535424.0	sulfate/thiosulfate ABC transporter permease	b2424	['TSULabcpp', 'MOBDabcpp', 'SULabcpp', 'SELtpp', 'SLNTtpp']
cysP	1.7692319867530515	6.0	2535870.0	thiosulfate-binding protein	b2425	['TSULabcpp', 'MOBDabcpp', 'SULabcpp', 'SELtpp', 'SLNTtpp']
ucpA	1.7724067848745084	6.0	2537472.0	furfural resistance protein, putative short-chain oxidoreductase	b2426
murR	1.69126229549337	6.0	2538110.0	repressor for murPQ, MurNAc 6-P inducible	b2427
murQ	1.5772970704940765	6.0	2539520.0	N-acetylmuramic acid 6-phosphate (MurNAc-6-P) etherase	b2428	['ACM6PH']
murP	1.8807125669386937	6.0	2540031.0	N-acetylmuramic acid permease, EIIBC component, PTS system	b2429	['ACMUMptspp', 'SUCptspp']
yfeW	2.0034435204830823	6.0	2541568.0	penicillin binding protein PBP4B; weak DD-carboxypeptidase activity	b2430
yfeX	1.9115853676278927	6.0	2543616.0	porphyrinogen oxidase, cytoplasmic	b2431
yfeY	1.9688468134627184	6.0	2543999.0	RpoE-regulated lipoprotein	b2432
yfeZ	1.6335090765758367	6.0	2544635.0	inner membrane protein	b2433
ypeA	1.9593157488514314	6.0	2545071.0	GNAT family putative N-acetyltransferase	b2434
amiA	1.708953719698326	6.0	2545710.0	N-acetylmuramoyl-l-alanine amidase I	b2435	['AGM4PApp', 'AGM3PApp']
hemF	1.7357839302461373	6.0	2546583.0	coproporphyrinogen III oxidase	b2436	['CPPPGO']
eutR	1.8478976522955664	6.0	2547712.0	eut operon transcriptional activator, AraC family	b2437
eutK	1.9559751664161986	6.0	2548586.0	putative ethanol utilization carboxysome structural protein	b2438
eutL	1.9184831440482388	6.0	2549099.0	putative ethanol utilization carboxysome structural protein	b2439
eutC	1.9052781580855982	6.0	2549768.0	ethanolamine ammonia-lyase, small subunit (light chain)	b2440	['ETHAAL']
eutB	1.8240109084898986	6.0	2551808.0	ethanolamine ammonia-lyase, large subunit, heavy chain	b2441	['ETHAAL']
intZ	2.0432427931152373	6.0	2552216.0	CPZ-55 prophage; putative phage integrase	b2442
yffL	1.9553924152866586	6.0	2553856.0	CPZ-55 prophage; uncharacterized protein	b2443
yffM	1.863661949734343	6.0	2554880.0	CPZ-55 prophage; uncharacterized protein	b2444
yffN	1.898043380699874	6.0	2554983.0	CPZ-55 prophage; uncharacterized protein	b2445
yffO	1.8149836963013557	6.0	2555469.0	CPZ-55 prophage; uncharacterized protein	b2446
yffP	2.081717373379259	6.0	2555904.0	CPZ-55 prophage; uncharacterized protein	b2447
yffQ	2.3592858734650823	6.0	2556950.0	CPZ-55 prophage; uncharacterized protein	b2448
yffR	2.0434519737216466	6.0	2557338.0	CPZ-55 prophage; uncharacterized protein	b2449
yffS	1.9656113766120178	6.0	2557952.0	CPZ-55 prophage; uncharacterized protein	b2450
eutA	1.730381980479232	6.0	2558839.0	reactivating factor for ethanolamine ammonia lyase	b2451
eutH	1.7958041798674664	6.0	2560239.0	ethanolamine transporter	b2452
eutG	1.949608586618085	6.0	2562048.0	ethanol dehydrogenase involved in ethanolamine utilization; aldehyde reductase	b2453
eutJ	1.9324966135145878	6.0	2562859.0	ethanolamine utilization protein, HSP70/actin superfamily protein	b2454
eutE	1.5511275113231666	6.0	2564096.0	aldehyde oxidoreductase, ethanolamine utilization protein	b2455
eutN	1.912809443991847	6.0	2565121.0	Ethanolamine catabolic microcompartment shell protein	b2456
eutM	1.9222286602600842	6.0	2565632.0	ethanolamine utilization protein, putative carboxysome structural protein	b2457
eutT	1.6692671841672684	6.0	2566860.0	cobalamin adenosyltransferase involved in ethanolamine utilization	b2459
eutQ	1.9789785638459803	6.0	2568192.0	RmlC-like cupin domain protein	b2460
eutP	1.787419320075376	6.0	2568336.0	putative P-loop NTPase ethanolamine utilization protein	b2461
eutS	1.698147337324701	6.0	2568828.0	putative ethanol utilization carboxysome structural protein	b2462
maeB	1.90811817802706	6.0	2569456.0	malic enzyme: putative oxidoreductase/phosphotransacetylase	b2463	['ME2']
talA	1.7944216371839856	6.0	2572288.0	transaldolase A	b2464	['TALA']
tktB	1.854797810497308	6.0	2572994.0	transketolase 2, thiamine triphosphate-binding	b2465	['TKT2', 'TKT1']
ypfG	1.8244778506032864	6.0	2575092.0	DUF1176 family protein	b2466
nudK	1.9059318674466685	6.0	2576384.0	GDP-mannose pyrophosphatase	b2467	['GDPMNP']
aegA	1.898641576190103	6.0	2576904.0	putative oxidoreductase, FeS binding subunit/NAD/FAD-binding subunit	b2468
narQ	2.0023908756994087	6.0	2580480.0	sensory histidine kinase in two-component regulatory system with NarP	b2469
acrD	1.8281387436519185	6.0	2580953.0	aminoglycoside/multidrug efflux system	b2470	['NOVBCNtpp', 'FUSAtpp', 'CMtpp', 'MINCYCtpp', 'DOXRBCNtpp', 'RFAMPtpp', 'TTRCYCtpp']
ypfM	1.7167224623290003	6.0	2584192.0	stress-induced small enterobacterial protein	b4606
yffB	1.8093583502366002	6.0	2584605.0	putative ArsC family reductase	b2471
dapE	1.997563122670496	6.0	2584965.0	N-succinyl-diaminopimelate deacylase	b2472	['SDPDS']
ypfN	1.993818126250005	6.0	2586120.0	putative membrane protein, UPF0370 family	b4547
ypfH	1.716487798236579	6.0	2586624.0	palmitoyl-CoA esterase activity, uncertain physiological substrate	b2473
tmcA	1.9123276357448635	6.0	2588672.0	elongator methionine tRNA (ac4C34) acetyltransferase	b2474
ypfJ	2.061790537198863	6.0	2589232.0	putative neutral zinc metallopeptidase	b2475
purC	1.926766184096729	6.0	2590720.0	phosphoribosylaminoimidazole-succinocarboxamide synthetase	b2476	['PRASCSi']
bamC	1.8690170791410392	6.0	2591189.0	BamABCDE complex OM biogenesis lipoprotein	b2477
dapA	1.956528786552276	6.0	2592768.0	dihydrodipicolinate synthase	b2478	['DHDPS']
gcvR	2.042872902637226	6.0	2593264.0	transcriptional repressor, regulatory protein accessory to GcvA	b2479
bcp	1.8397803683637344	6.0	2593836.0	peroxiredoxin; thiol peroxidase, thioredoxin-dependent	b2480	['THIORDXi']
hyfA	2.1886872925331073	6.0	2594816.0	hydrogenase 4, 4Fe-4S subunit	b2481	['FHL']
hyfB	1.8145718089182452	6.0	2596864.0	hydrogenase 4, membrane subunit	b2482	['FHL']
hyfC	1.8142588197852432	6.0	2597205.0	hydrogenase 4, membrane subunit	b2483	['FHL']
hyfD	1.786162839745007	6.0	2598169.0	hydrogenase 4, membrane subunit	b2484	['FHL']
hyfE	1.7097445623967837	6.0	2599620.0	hydrogenase 4, membrane subunit	b2485	['FHL']
hyfF	1.8111958794455452	6.0	2600275.0	hydrogenase 4, membrane subunit	b2486	['FHL']
hyfG	1.9252352066380034	6.0	2601845.0	hydrogenase 4, subunit	b2487	['FHL']
hyfH	1.758752710437365	6.0	2603522.0	hydrogenase 4, Fe-S subunit	b2488	['FHL']
hyfI	1.7376973979242862	6.0	2604064.0	hydrogenase 4, Fe-S subunit	b2489	['FHL']
hyfJ	1.9532547407589416	6.0	2605056.0	putative processing element hydrogenase 4	b2490	['FHL']
hyfR	2.0349269092199225	6.0	2605258.0	hydrogenase-4 transcriptional activator	b2491
focB	1.6020958438500035	6.0	2607292.0	putative formate transporter	b2492	['FORt2pp', 'FORtppi']
yfgO	1.7626636872969206	6.0	2609152.0	putative UPF0118 family inner membrane permease	b2493
bepA	1.7366780585613015	6.0	2609452.0	OM protein maintenance and assembly metalloprotease and chaperone, periplasmic	b2494
yfgD	1.8674604236470762	6.0	2611200.0	putative oxidoreductase	b2495
hda	1.8708500379256294	6.0	2611433.0	ATPase regulatory factor involved in DnaA inactivation	b2496
uraA	1.67711611074508	6.0	2613248.0	uracil permease	b2497	['URAt2pp']
purM	1.9245272602885366	6.0	2615296.0	phosphoribosylaminoimidazole synthetase	b2499	['PRAIS']
purN	1.6351419607839734	6.0	2615592.0	phosphoribosylglycinamide formyltransferase 1	b2500	['GARFT']
ppk	1.8993145179502804	6.0	2616402.0	polyphosphate kinase, component of RNA degradosome	b2501	['PPKr', 'PPK2r']
ppx	1.7542050486463905	6.0	2618473.0	exopolyphosphatase	b2502	['PPA', 'PPA2']
yfgF	1.8278871282884217	6.0	2621440.0	cyclic-di-GMP phosphodiesterase, anaerobic	b2503
yfgG	1.723130512013883	6.0	2622648.0	uncharacterized protein	b2504
yfgH	1.7562957441962144	6.0	2623488.0	outer membrane integrity lipoprotein	b2505
yfgI	1.7164491227483585	6.0	2623684.0	nalidixic acid resistance protein, putative periplasmic protein	b2506
guaA	1.9030026992480387	6.0	2624316.0	GMP synthetase (glutamine aminotransferase)	b2507	['GMPS2']
guaB	1.8482764803401646	6.0	2625962.0	IMP dehydrogenase	b2508	['IMPD']
xseA	1.8248730770308568	6.0	2627590.0	exonuclease VII, large subunit	b2509
yfgJ	1.7036771104077288	6.0	2629120.0	DUF1407 family protein	b2510
der	1.9797561476999836	6.0	2629632.0	GTPase; multicopy suppressor of ftsJ	b2511
bamB	1.8300128674449414	6.0	2631680.0	BamABCDE complex OM biogenesis lipoprotein	b2512
yfgM	1.621950300940476	6.0	2632021.0	ancillary SecYEG translocon subunit; putative anti-RcsB factor	b2513
hisS	1.9861495006697374	6.0	2633728.0	histidyl tRNA synthetase	b2514	['HISTRS']
ispG	2.001549231630872	6.0	2634044.0	1-hydroxy-2-methyl-2-(E)-butenyl 4-diphosphate synthase	b2515	['MECDPDH5']
rodZ	1.8559361003179882	6.0	2635776.0	MreB assembly cytoskeletal protein	b2516
rlmN	1.674627365327829	6.0	2636487.0	dual specificity 23S rRNA m(2)A2503, tRNA m(2)A37 methyltransferase, SAM-dependent	b2517
ndk	1.6600970821070304	6.0	2637824.0	multifunctional nucleoside diphosphate kinase and apyrimidinic endonuclease and 3'-phosphodiesterase	b2518	['NDPK2', 'NDPK4', 'NDPK3', 'NDPK7', 'NDPK5', 'NDPK1', 'NDPK8', 'NDPK6']
pbpC	1.6701353727060082	6.0	2638371.0	penicillin-insensitive murein repair transglycosylase; inactive transpeptidase domain protein	b2519	['MPTG2', 'MPTG']
yfhM	1.8815423911656277	6.0	2640684.0	bacterial alpha2-macroglobulin colonization factor ECAM; anti-host protease defense factor; periplasmic inner membrane-anchored lipoprotein	b2520
sseA	1.6793218408759114	6.0	2646016.0	3-mercaptopyruvate sulfurtransferase	b2521	['MCPST']
sseB	1.6544054296235848	6.0	2648064.0	rhodanase-like enzyme, sulfur transfer from thiosulfate	b2522
pepB	1.8450273363123941	6.0	2648433.0	aminopeptidase B	b2523	['AMPTASECG', 'AMPTASEPG']
iscX	1.709744999052138	6.0	2649894.0	Fe(2+) donor and activity modulator for cysteine desulfurase	b2524
fdx	2.115308254227788	6.0	2650112.0	[2Fe-2S] ferredoxin	b2525
hscA	1.8905532738168573	6.0	2650443.0	DnaK-like molecular chaperone specific for IscU	b2526
hscB	1.933312603899312	6.0	2652310.0	HscA co-chaperone, J domain-containing protein Hsc56; IscU-specific chaperone HscAB	b2527
iscA	1.7384985155867898	6.0	2653184.0	FeS cluster assembly protein	b2528	['I4FE4ST', 'I2FE2ST']
iscU	1.7264562631943274	6.0	2653261.0	iron-sulfur cluster assembly scaffold protein	b2529	['I2FE2SS', 'I2FE2ST', 'I2FE2SS2', 'I4FE4SR', 'I2FE2SR', 'I4FE4ST']
iscS	1.9556692616860247	6.0	2654208.0	cysteine desulfurase (tRNA sulfurtransferase), PLP-dependent	b2530	['I2FE2SS', 'I2FE2SS2', 'I2FE2SR', 'MOADSUx', 'THZPSN3', 'ICYSDS']
iscR	1.84907816104175	6.0	2655001.0	isc operon transcriptional repressor; suf operon transcriptional activator; oxidative stress- and iron starvation-inducible; autorepressor	b2531
trmJ	1.8251516011014584	6.0	2656256.0	tRNA mC32,mU32 2'-O-methyltransferase, SAM-dependent	b2532
suhB	2.0476740514238165	6.0	2656800.0	inositol monophosphatase	b2533	['MI1PP', 'G2PP']
yfhR	2.042384065075039	6.0	2658304.0	putative S9 family prolyl oligopeptidase	b2534
csiE	1.9485756529620637	6.0	2658793.0	stationary phase inducible protein	b2535
hcaT	1.7861219432245585	6.0	2660352.0	putative 3-phenylpropionic transporter	b2536	['PPPNt2rpp']
iroK	1.6020665280291522	6.0	2661376.0	3-hydroxypropionic acid resistance peptide	b4706
hcaR	1.8437516217513865	6.0	2661364.0	hca operon transcriptional regulator	b2537
hcaE	1.9672374305447768	6.0	2662400.0	3-phenylpropionate dioxygenase, large (alpha) subunit	b2538	['PPPNDO', 'CINNDO']
hcaF	1.9430545157349413	6.0	2663748.0	3-phenylpropionate dioxygenase, small (beta) subunit	b2539	['PPPNDO', 'CINNDO']
hcaC	1.8490990000686518	6.0	2664448.0	3-phenylpropionate dioxygenase, ferredoxin subunit	b2540	['PPPNDO', 'CINNDO']
hcaB	1.701330492873527	6.0	2664583.0	2,3-dihydroxy-2,3-dihydrophenylpropionate dehydrogenase	b2541	['DHCIND', 'DHPPD']
hcaD	1.783597164300491	6.0	2666496.0	phenylpropionate dioxygenase, ferredoxin reductase subunit	b2542	['PPPNDO', 'CINNDO']
yphA	1.5370201670884371	6.0	2666704.0	DoxX family inner membrane protein	b2543
yphB	1.8052411266365067	6.0	2667174.0	mutarotase superfamily protein, YphB family	b2544
yphC	1.7695098798552567	6.0	2668544.0	putative Zn-dependent NAD(P)-binding oxidoreductase	b2545
yphD	1.5734541544419829	6.0	2669185.0	putative sugar ABC transporter permease	b2546
yphE	1.9249845494487134	6.0	2670592.0	putative sugar ABC transporter ATPase	b2547
yphF	1.5431336561631632	6.0	2672640.0	putative sugar ABC transporter periplasmic binding protein	b2548
yphG	1.9362065693855022	6.0	2672822.0	DUF4380 domain-containing TPR repeat protein	b2549
yphH	1.788036976030425	6.0	2676736.0	putative DNA-binding transcriptional regulator	b2550
glyA	1.9672134444057034	6.0	2678784.0	serine hydroxymethyltransferase	b2551	['THRAi', 'ALATA_L2', 'ALATA_D2', 'GHMT2r', 'THRA2i', 'THFAT']
hmp	1.8233080413207714	6.0	2679193.0	fused nitric oxide dioxygenase/dihydropteridine reductase 2	b2552	['NODOy', 'NODOx']
glnB	1.5178750571699722	6.0	2680428.0	regulatory protein P-II for glutamine synthetase	b2553
glrR	1.688003378974162	6.0	2680832.0	response regulator regulating glmY sRNA in two-component system with sensor protein GlrK	b2554
yfhG	1.685181860726805	6.0	2682151.0	putative outer membrane protein modulating the QseEF response	b2555
glrK	1.9934057662712303	6.0	2683029.0	sensor protein kinase regulating glmY sRNA in two-component system with response regulator GlrR	b2556
purL	1.793968570717463	6.0	2686976.0	phosphoribosylformyl-glycineamide synthetase	b2557	['PRFGS']
mltF	1.774714438518851	6.0	2689159.0	membrane-bound lytic transglycosylase F, murein hydrolase	b2558	['MLTGY1pp', 'MLTGY4pp', 'MLTGY3pp', 'MLTGY2pp']
tadA	1.857824258707403	6.0	2691072.0	tRNA-specific adenosine deaminase	b2559
pgpC	1.789844377022833	6.0	2691273.0	phosphatidylglycerophosphatase C, membrane bound	b2560
yfhH	1.9499303525358378	6.0	2692117.0	putative DNA-binding transcriptional regulator	b2561
yfhL	1.7290811207654224	6.0	2693120.0	putative 4Fe-4S cluster-containing protein	b2562
acpS	1.3484382360231881	6.0	2693976.0	holo-[acyl-carrier-protein] synthase 1	b2563	['ACPS1']
pdxJ	1.9246915307398438	6.0	2694356.0	pyridoxine 5'-phosphate synthase	b2564	['PDX5PS']
recO	1.9294574001560056	6.0	2695168.0	gap repair protein	b2565
era	1.880763173746401	6.0	2695839.0	membrane-associated, 16S rRNA-binding GTPase	b2566
rnc	1.8552886163938525	6.0	2697216.0	RNase III	b2567
lepB	1.590522188382511	6.0	2697693.0	leader peptidase (signal peptidase I)	b2568
lepA	1.8161351860678074	6.0	2698683.0	back-translocating elongation factor EF4, GTPase	b2569
rseC	1.767828146503173	6.0	2700680.0	SoxR iron-sulfur cluster reduction factor component	b2570
rseB	1.9966432275325516	6.0	2701312.0	anti-sigma E factor, binds RseA	b2571
rseA	2.0495446283795364	6.0	2702112.0	anti-sigma factor	b2572
rpoE	1.9758814500491932	6.0	2703360.0	RNA polymerase sigma E factor	b2573
nadB	1.985679466307672	6.0	2703778.0	quinolinate synthase, L-aspartate oxidase (B protein) subunit	b2574	['ASPO3', 'ASPO6', 'ASPO5', 'ASPO4']
trmN	1.9507349075708615	6.0	2705408.0	tRNA1(Val) (adenine(37)-N6)-methyltransferase	b2575
srmB	1.826226617872205	6.0	2707456.0	ATP-dependent RNA helicase	b2576
yfiE	1.8083383679730898	6.0	2707797.0	putative DNA-binding transcriptional regulator	b2577
eamB	1.5744521797314424	6.0	2708781.0	cysteine and O-acetylserine exporter	b2578	['ACSERtpp', 'CYStpp']
grcA	1.8351597862068298	6.0	2709504.0	autonomous glycyl radical cofactor	b2579	['OBTFL', 'PFL']
ung	1.9413949465559515	6.0	2710112.0	uracil-DNA-glycosylase	b2580
yfiF	1.7349474285617583	6.0	2711552.0	putative methyltransferase	b2581
trxC	1.8166891710796336	6.0	2712093.0	thioredoxin 2	b2582	['PAPSR', 'TRDR', 'RNDR1', 'METSOXR2', 'RNDR2', 'RNDR4', 'METSOXR1', 'RNDR3', 'THIORDXi', 'DSBDR']
yfiP	1.8611621279589754	6.0	2712581.0	DTW domain protein	b2583
pka	1.9589480421529577	6.0	2713311.0	protein lysine acetyltransferase	b2584
pssA	2.1066908842382697	6.0	2716085.0	phosphatidylserine synthase; CDP-diacylglycerol-serine O-phosphatidyltransferase	b2585	['PSSA141', 'PSSA140', 'PSSA180', 'PSSA161', 'PSSA120', 'PSSA160', 'PSSA181']
yfiM	1.6720005799736857	6.0	2717696.0	putative lipoprotein	b2586
kgtP	2.0883775230266	6.0	2717806.0	alpha-ketoglutarate transporter	b2587	['AKGt2rpp']
clpB	1.9857402192516131	6.0	2724958.0	protein disaggregation chaperone	b2592
yfiH	1.8720234311626274	6.0	2727936.0	UPF0124 family protein	b2593
rluD	1.964380499116	6.0	2728389.0	23S rRNA pseudouridine(1911,1915,1917) synthase	b2594
bamD	1.7179166831718826	6.0	2729984.0	BamABCDE complex OM biogenesis lipoprotein	b2595
raiA	1.9214473111937684	6.0	2730512.0	cold shock protein associated with 30S ribosomal subunit	b2597
pheL	1.4819854843985614	6.0	2730957.0	pheA gene leader peptide	b2598
pheA	1.9420274817517296	6.0	2732032.0	chorismate mutase and prephenate dehydratase, P-protein	b2599	['CHORM', 'PPNDH']
tyrA	1.8935855248027251	6.0	2732306.0	fused chorismate mutase T/prephenate dehydrogenase	b2600	['CHORM', 'PPND']
aroF	1.855051777341542	6.0	2734080.0	3-deoxy-D-arabino-heptulosonate-7-phosphate synthase, tyrosine-repressible	b2601	['DDPA']
yfiL	1.675244951675168	6.0	2734718.0	lipoprotein	b2602
yfiR	1.9364032356167715	6.0	2735233.0	putative periplasmic inhibitor of YfiN activity	b2603
yfiN	1.9833575160993082	6.0	2736128.0	putative membrane-anchored diguanylate cyclase	b2604
yfiB	2.029765726080459	6.0	2736983.0	OM lipoprotein putative positive effector of YfiN activity	b2605
rplS	1.9460166684762719	6.0	2737541.0	50S ribosomal subunit protein L19	b2606
trmD	1.9325390783899297	6.0	2738176.0	tRNA m(1)G37 methyltransferase, SAM-dependent	b2607
rimM	2.046976663013338	6.0	2738728.0	ribosome maturation factor	b2608
rpsP	1.7079272593671238	6.0	2739295.0	30S ribosomal subunit protein S16	b2609
ffh	1.9039269029779267	6.0	2740224.0	Signal Recognition Particle (SRP) component with 4.5S RNA (ffs)	b2610
ypjD	2.1665027422749343	6.0	2741320.0	cytochrome c assembly protein family inner membrane protein	b2611
yfjD	1.8268937283727618	6.0	2742272.0	UPF0053 family inner membrane protein	b4461
grpE	1.7724749193740819	6.0	2743473.0	heat shock protein	b2614
nadK	2.1082922904112413	6.0	2744320.0	NAD kinase	b2615	['NADK']
recN	1.9927257589888399	6.0	2745153.0	recombination and repair protein	b2616
bamE	2.0326719245934264	6.0	2746963.0	lipoprotein component of BamABCDE OM biogenesis complex	b2617
ratB	1.5718834818609255	6.0	2747392.0	UPF0125 family protein	b2618
ratA	1.8868316819678121	6.0	2747646.0	toxic UPF0083 family protein inhibitor of 70S ribosome formation	b2619
smpB	1.8436275507444906	6.0	2748416.0	tmRNA-binding trans-translation protein	b2620
intA	2.054102861493315	6.0	2750464.0	CP4-57 prophage; integrase	b2622
yfjH	1.7460602933406666	6.0	2751002.0	CP4-57 prophage; uncharacterized protein	b2623
alpA	1.9650271924287657	6.0	2752002.0	CP4-57 prophage; DNA-binding transcriptional activator	b2624
yfjI	1.677251814154703	6.0	2752512.0	CP4-57 prophage; uncharacterized protein	b2625
yfjJ	2.316470045448299	6.0	2753905.0	CP4-57 prophage; uncharacterized protein	b2626
yfjK	2.2403687477961816	6.0	2754709.0	radiation resistance protein; DEAD/H helicase-like protein; CP4-57 putative defective prophage	b2627
yfjL	2.091700018199116	6.0	2756895.0	CP4-57 putative defective prophage, DUF4297/DUF1837 polymorphic toxin family protein	b2628
yfjM	2.037193481863881	6.0	2758871.0	CP4-57 prophage; uncharacterized protein	b2629
rnlA	2.1817271756575223	6.0	2759276.0	CP4-57 prophage; RNase LS	b2630
rnlB	1.74612794189766	6.0	2760704.0	CP4-57 prophage; uncharacterized protein	b2631
yfjP	1.8421158927726564	6.0	2761068.0	CP4-57 prophage; 50S ribosome-binding GTPase family protein	b2632
yfjQ	2.10653682027669	6.0	2762752.0	CP4-57 prophage; uncharacterized protein	b2633
yfjR	2.150782325078102	6.0	2763061.0	CP4-57 prophage; putative DNA-binding transcriptional regulator	b2634
ypjK	2.02743188305716	6.0	2763803.0	CP4-57 prophage; putative inner membrane protein	b2635
yfjS	2.0528708077601694	6.0	2764039.0	CP4-57 prophage; uncharacterized protein	b2636
yfjT	2.0635781814475695	6.0	2764800.0	CP4-57 prophage; putative periplasmic protein	b2637
yfjU	1.9980137870140082	6.0	2765360.0	No_gene_product	b2638
yfjV	1.9539123106466074	6.0	2765525.0	No_gene_product	b2641
ypjI	1.6381488733227236	6.0	2768903.0	No_gene_product	b4644
yfjX	2.165886820544361	6.0	2769277.0	CP4-57 prophage; putative antirestriction protein	b2643
yfjY	2.181203849664356	6.0	2769744.0	CP4-57 prophage; putative DNA repair protein	b2644
ypjJ	2.319772615096123	6.0	2770432.0	uncharacterized protein	b4548
yfjZ	2.1009748599412728	6.0	2770473.0	CP4-57 prophage; antitoxin of the YpjF-YfjZ toxin-antitoxin system	b2645
ypjF	2.2788489170392427	6.0	2770944.0	CP4-57 prophage; toxin of the YpjF-YfjZ toxin-antitoxin system	b2646
ypjA	2.107373851087469	6.0	2771504.0	adhesin-like autotransporter	b2647
pinH	2.1001539677770724	6.0	2776576.0	No_gene_product	b2648
ypjC	1.5704438943820176	6.0	2777088.0	No_gene_product	b2650
ygaQ	1.5703445203382655	6.0	2779755.0	No_gene_product	b4462
csiD	2.053365553263719	6.0	2783232.0	carbon starvation protein	b2659
lhgO	1.7762982966242384	6.0	2783340.0	L-2-hydroxyglutarate oxidase	b2660
gabD	1.6739423260830129	6.0	2785280.0	succinate-semialdehyde dehydrogenase I, NADP-dependent	b2661	['SSALy']
gabT	1.7181328549177597	6.0	2787328.0	4-aminobutyrate aminotransferase, PLP-dependent	b2662	['ABTA']
gabP	1.7312155020085027	6.0	2787611.0	gamma-aminobutyrate transporter	b2663	['ABUTt2pp']
csiR	1.827206671924702	6.0	2789376.0	transcriptional repressor of csiD	b2664
ygaU	1.355570337054684	6.0	2789695.0	uncharacterized protein	b2665
yqaE	1.6184265212663538	6.0	2790228.0	cyaR sRNA-regulated protein	b2666
ygaV	1.6828054290742778	6.0	2790569.0	tributyltin-inducible repressor of ygaVP	b2667
ygaP	1.7721202077339497	6.0	2790878.0	DUF2892 family inner membrane rhodanese	b2668
ygaC	1.5049471592688772	6.0	2793008.0	uncharacterized protein	b2671
ygaM	1.5443381704964405	6.0	2793504.0	putative membrane-anchored DUF883 family ribosome-binding protein	b2672
nrdH	1.6993936791745023	6.0	2794081.0	hydrogen donor for NrdEF electron transport system; glutaredoxin-like protein	b2673
nrdI	1.8578956300449767	6.0	2794323.0	NrdEF cluster assembly flavodoxin	b2674
nrdE	1.8285037990088358	6.0	2794706.0	ribonucleoside-diphosphate reductase 2, alpha subunit	b2675	['RNDR3b', 'RNDR1b', 'RNDR4b', 'RNDR2b']
nrdF	1.7874044407030427	6.0	2797568.0	ribonucleoside-diphosphate reductase 2, beta subunit, ferritin-like protein	b2676	['RNDR3b', 'RNDR1b', 'RNDR4b', 'RNDR2b']
proV	1.827257175927115	6.0	2798173.0	glycine betaine/proline ABC transporter periplasmic binding protein	b2677	['PROabcpp', 'CRNDabcpp', 'CRNabcpp', 'CTBTabcpp']
proW	1.7630320986772747	6.0	2799616.0	glycine betaine/proline ABC transporter permease	b2678	['PROabcpp', 'CRNDabcpp', 'CRNabcpp', 'CTBTabcpp']
proX	1.6946697041362806	6.0	2800490.0	glycine betaine/proline ABC transporter periplasmic binding protein; cold shock protein	b2679	['PROabcpp', 'CRNDabcpp', 'CRNabcpp', 'CTBTabcpp']
ygaY	1.8218859250945076	6.0	2801674.0	No_gene_product	b2681
ygaZ	1.8459067052199607	6.0	2803712.0	putative L-valine exporter, norvaline resistance protein	b2682	['VALt2rpp']
ygaH	1.9089384453800518	6.0	2803712.0	putative L-valine exporter, norvaline resistance protein	b2683	['VALt2rpp']
mprA	1.9266270848417204	6.0	2804128.0	transcriptional repressor of microcin B17 synthesis and multidrug efflux	b2684
emrA	1.9710000518724602	6.0	2805760.0	multidrug efflux system	b2685
emrB	1.9477866040041045	6.0	2805974.0	multidrug efflux system protein	b2686
luxS	1.8737212944242276	6.0	2807808.0	S-ribosylhomocysteine lyase	b2687	['RHCCE']
gshA	1.9081712273174884	6.0	2808241.0	glutamate-cysteine ligase	b2688	['GLUCYS']
yqaA	1.872961282509697	6.0	2809870.0	COG1238 family inner membrane protein	b2689
yqaB	1.7207965236976124	6.0	2810295.0	fructose-1-P and 6-phosphogluconate phosphatase	b2690	['PGMT']
csrA	2.074280499215191	6.0	2812416.0	pleiotropic regulatory protein for carbon source metabolism	b2696
alaS	1.9837950592114937	6.0	2812739.0	alanyl-tRNA synthetase	b2697	['ALATRS']
recX	1.7463025357302544	6.0	2815497.0	regulatory protein for RecA	b2698
recA	1.9078146264430444	6.0	2816066.0	DNA recombination and repair protein; ssDNA-dependent ATPase; synaptase; ssDNA and dsDNA binding protein; ATP-dependent homologous DNA strand exchanger; recombinase A; LexA autocleavage cofactor	b2699
pncC	1.8657322652218569	6.0	2817207.0	nicotinamide-nucleotide amidohydrolase; NMN amidohydrolase	b2700
mltB	1.8085249561708168	6.0	2818048.0	membrane-bound lytic murein transglycosylase B	b2701	['MLTGY1pp', 'MLTGY4pp', 'MLTGY3pp', 'MLTGY2pp']
srlA	2.0256883022043697	6.0	2819190.0	glucitol/sorbitol-specific enzyme IIC component of PTS	b2702	['SBTptspp']
srlE	1.9614385393043183	6.0	2820096.0	glucitol/sorbitol-specific enzyme IIB component of PTS	b2703	['SBTptspp']
srlB	1.7414305400513563	6.0	2820720.0	glucitol/sorbitol-specific enzyme IIA component of PTS	b2704	['SBTptspp']
srlD	1.6828310673773752	6.0	2821095.0	sorbitol-6-phosphate dehydrogenase	b2705	['SBTPD']
srlM	1.7083106571698974	6.0	2822144.0	sorbitol=responsive srl operon transcriptional activator	b2706
srlR	2.108567772231683	6.0	2822405.0	sorbitol-inducible srl operon transcriptional repressor	b2707
srlQ	1.6885518365081744	6.0	2823171.0	D-arabinose 5-phosphate isomerase	b2708	['A5PISO']
norR	1.8173050550286605	6.0	2824133.0	anaerobic nitric oxide reductase DNA-binding transcriptional activator	b2709
norV	1.835750827941181	6.0	2826240.0	anaerobic nitric oxide reductase flavorubredoxin	b2710	['NHFRBO']
norW	1.6802406556573932	6.0	2828288.0	NADH:flavorubredoxin oxidoreductase	b2711	['NHFRBO']
hypF	1.7797552083292092	6.0	2828531.0	carbamoyl phosphate phosphatase and [NiFe] hydrogenase maturation protein	b2712
hydN	1.8614275145010215	6.0	2830936.0	formate dehydrogenase-H, [4Fe-4S] ferredoxin subunit	b2713
ascG	1.6699229950784187	6.0	2832384.0	asc operon transcriptional repressor; prpBC operon repressor	b2714
ascF	1.8138971325265245	6.0	2832882.0	cellobiose/arbutin/salicin-specific PTS enzymes, IIB and IC components	b2715	['ARBTptspp']
ascB	1.8158840292239309	6.0	2834432.0	cryptic 6-phospho-beta-glucosidase	b2716
hycI	1.8329668162939885	6.0	2835931.0	protease involved in processing C-terminal end of HycE	b2717
hycH	1.9641987895821325	6.0	2836480.0	hydrogenase 3 maturation protein	b2718
hycG	1.6886289674159998	6.0	2836801.0	hydrogenase 3 and formate hydrogenase complex, HycG subunit	b2719	['FHL', 'HYD1pp']
hycF	1.6982586683820962	6.0	2837568.0	formate hydrogenlyase complex iron-sulfur protein	b2720	['FHL', 'HYD1pp']
hycE	2.0571555402054726	6.0	2838120.0	hydrogenase 3, large subunit	b2721	['FHL', 'HYD1pp']
hycD	1.9716160299803083	6.0	2840576.0	hydrogenase 3, membrane subunit	b2722	['FHL', 'HYD1pp']
hycC	1.8374648469347608	6.0	2840773.0	hydrogenase 3, membrane subunit	b2723	['FHL', 'HYD1pp']
hycB	1.8047647781840435	6.0	2842624.0	hydrogenase 3, Fe-S subunit	b2724	['FHL', 'HYD1pp']
hycA	2.056295761773704	6.0	2843332.0	regulator of the transcriptional regulator FhlA	b2725
hypA	1.9026062641431105	6.0	2844005.0	protein involved in nickel insertion into hydrogenases 3	b2726
hypB	1.7197486505495334	6.0	2844672.0	GTP hydrolase involved in nickel liganding into hydrogenases	b2727
hypC	1.811459480478437	6.0	2845222.0	hydrogenase maturation protein	b2728
hypD	1.9541172515656375	6.0	2845494.0	hydrogenase maturation protein	b2729
hypE	1.9407387568296623	6.0	2846720.0	carbamoyl dehydratase, hydrogenases 1,2,3 maturation protein	b2730
fhlA	1.7640125000152957	6.0	2847696.0	formate hydrogenlyase transcriptional activator	b2731
ygbA	1.532255906180057	6.0	2849811.0	uncharacterized protein	b2732
mutS	1.8103278154437592	6.0	2850816.0	methyl-directed mismatch repair protein	b2733
pphB	1.7561953309167733	6.0	2853118.0	serine/threonine-specific protein phosphatase 2	b2734
ygbI	1.827961889840587	6.0	2853825.0	DeoR family putative transcriptional regulator	b2735
ygbJ	1.8442695550585693	6.0	2854912.0	putative dehydrogenase	b2736
ygbK	2.0428238354275288	6.0	2855693.0	FliA-regulated DUF1537 family protein	b2737
ygbL	1.6588446379131316	6.0	2856960.0	putative class II aldolase	b2738	['FCLPA']
ygbM	1.954869937936498	6.0	2857594.0	putative hydroxypyruvate isomerase	b2739
ygbN	1.9156277315529928	6.0	2859008.0	putative transporter	b2740
rpoS	2.1119945916796685	6.0	2859917.0	RNA polymerase, sigma S (sigma 38) factor	b2741
nlpD	2.0410823375305567	6.0	2861056.0	activator of AmiC murein hydrolase activity, lipoprotein	b2742
pcm	1.8159535896963128	6.0	2862251.0	L-isoaspartate protein carboxylmethyltransferase type II	b2743
umpG	1.7443966889440283	6.0	2863104.0	broad specificity 5'(3')-nucleotidase and polyphosphatase	b2744	['NTD5', 'NTD12', 'NTD1', 'NTD4', 'NTD8', 'PPA2', 'NTD3', 'NTD2', 'NTD6', 'PPA', 'NTD7', 'NTD9', 'NTD10', 'NTD11']
truD	1.9155471540289724	6.0	2863613.0	tRNA(Glu) pseudouridine(13) synthase	b2745
ispF	1.9293982908799048	6.0	2864659.0	2C-methyl-D-erythritol 2,4-cyclodiphosphate synthase	b2746	['MECDPS']
ispD	1.7483777305375998	6.0	2865152.0	4-diphosphocytidyl-2C-methyl-D-erythritol synthase	b2747	['MEPCT']
ftsB	1.9616659266353607	6.0	2866176.0	cell division protein	b2748
ygbE	1.957096701718265	6.0	2866688.0	DUF3561 family inner membrane protein	b2749
cysC	1.7666755107691543	6.0	2867200.0	adenosine 5'-phosphosulfate kinase	b2750	['ADSK']
cysN	1.9487059644784073	6.0	2867350.0	sulfate adenylyltransferase, subunit 1	b2751	['SADT2']
cysD	1.8142397406385324	6.0	2869248.0	sulfate adenylyltransferase, subunit 2	b2752	['SADT2']
iap	1.8035840522915314	6.0	2869939.0	aminopeptidase in alkaline phosphatase isozyme conversion	b2753
ygbF	1.9202639225169664	6.0	2871927.0	CRISPR adaptation ssRNA endonuclease	b2754
ygbT	2.07006236604046	6.0	2872213.0	multifunctional endonuclease Cas1, CRISPR adaptation protein; DNA repair enzyme	b2755
casE	1.8617229376753484	6.0	2873344.0	CRISPR RNA precursor cleavage enzyme; CRISP RNA (crRNA) containing Cascade antiviral complex protein	b2756
casD	1.8541170434088472	6.0	2873732.0	CRISP RNA (crRNA) containing Cascade antiviral complex protein	b2757
casC	1.9755795023468978	6.0	2875392.0	CRISP RNA (crRNA) containing Cascade antiviral complex protein	b2758
casB	2.0995404324160156	6.0	2875513.0	CRISP RNA (crRNA) containing Cascade antiviral complex protein	b2759
casA	2.089903983300291	6.0	2875988.0	CRISP RNA (crRNA) containing Cascade antiviral complex protein	b2760
ygcB	2.0473837800495063	6.0	2877911.0	Cascade complex anti-viral R-loop helicase-annealase Cas3	b2761
cysH	1.9393275895765667	6.0	2881536.0	phosphoadenosine phosphosulfate reductase; PAPS reductase, thioredoxin dependent	b2762	['PAPSR', 'PAPSR2']
cysI	1.8466195738941407	6.0	2881745.0	sulfite reductase, beta subunit, NAD(P)-binding, heme-binding	b2763	['FMNRx2', 'FADRx2', 'FLVR', 'SULRi']
cysJ	1.7873842708872132	6.0	2883584.0	sulfite reductase, alpha subunit, flavoprotein	b2764	['FMNRx2', 'FADRx2', 'FLVR', 'SULRi']
queD	1.7265665900182876	6.0	2885632.0	6-pyruvoyl tetrahydrobiopterin synthase (PTPS)	b2765	['CPH4S']
ygcN	1.9112450823094236	6.0	2886015.0	putative oxidoreductase	b2766
ygcO	1.76916079097698	6.0	2887277.0	putative 4Fe-4S cluster-containing protein	b2767
ygcP	1.8124811428754628	6.0	2887680.0	putative antiterminator regulatory protein	b2768
ygcQ	1.922073423005676	6.0	2888277.0	putative flavoprotein	b2769
ygcR	1.8919236378525226	6.0	2889728.0	putative flavoprotein	b2770
ygcS	1.7521272726803123	6.0	2889891.0	putative MFS sugar transporter; membrane protein	b2771
ygcU	1.834395288146893	6.0	2891776.0	putative FAD-linked oxidoreductase	b4463
ygcW	1.7070282294353574	6.0	2892846.0	putative SDR family oxidoreductase	b2774
yqcE	1.9101332526580939	6.0	2893950.0	putative MFS transporter, inner membrane protein	b2775
ygcE	2.100974616972457	6.0	2895254.0	putative kinase	b2776
queE	2.1118009736063628	6.0	2898105.0	7-carboxy-7-deazaguanine synthase; queosine biosynthesis	b2777
yqcG	1.3415326517690997	6.0	2898944.0	membrane stress resistance protein	b4682
ygcG	1.7495169398307264	6.0	2899069.0	TPM domain protein, putative phosphatase	b2778
eno	1.8469023772352613	6.0	2900001.0	enolase	b2779	['ENO']
pyrG	1.957958255932328	6.0	2901387.0	CTP synthetase	b2780	['CTPS2']
mazG	1.7555976030385654	6.0	2903252.0	nucleoside triphosphate pyrophosphohydrolase	b2781	['NTPP8', 'NTPP6', 'NTPP7', 'NTPP1', 'NTPP3', 'NTPP4', 'NTPP5', 'NTPP2']
mazF	2.1989161559102466	6.0	2904114.0	mRNA interferase toxin, antitoxin is MazE	b2782
mazE	2.0376684918371653	6.0	2904576.0	antitoxin of the ChpA-ChpR toxin-antitoxin system	b2783
relA	2.0598771379429133	6.0	2904775.0	(p)ppGpp synthetase I/GTP pyrophosphokinase	b2784	['GTPDPK', 'GDPDPK']
rlmD	2.011650912590203	6.0	2908160.0	23S rRNA m(5)U1939 methyltransferase, SAM-dependent	b2785
barA	1.975571341694361	6.0	2908415.0	hybrid sensory histidine kinase, in two-component regulatory system with UvrY	b2786
gudD	1.9135889189407027	6.0	2912256.0	D-glucarate dehydratase 1	b2787	['GLCRD']
gudX	1.9363094209090028	6.0	2912764.0	glucarate dehydratase-related protein, substrate unknown	b2788	['GLCRD']
gudP	1.8585433576731305	6.0	2914304.0	putative D-glucarate transporter	b2789	['GALCTt2rpp', 'GLCRt2rpp', 'GLYCAt2rpp']
yqcA	2.009638447388153	6.0	2915893.0	short-chain flavodoxin, FMN-binding	b2790
truC	1.8746230456392532	6.0	2916360.0	tRNA(Ile1,Asp) pseudouridine(65) synthase	b2791
yqcC	1.8336580968263414	6.0	2917376.0	DUF446 family protein	b2792
syd	1.8454694743831659	6.0	2918400.0	SecY-interacting protein	b2793
queF	2.2058233092659862	6.0	2918706.0	7-cyano-7-deazaguanine reductase (NADPH-dependent)	b2794	['CDGR']
ygdH	1.7802400501761475	6.0	2919666.0	UPF0717 family protein	b2795
sdaC	2.2276445823119255	6.0	2922496.0	putative serine transporter	b2796	['SERt2rpp']
sdaB	2.0289442502615005	6.0	2922934.0	L-serine dehydratase 2	b2797	['SERD_L']
ygdG	1.765817777974582	6.0	2924544.0	Ssb-binding protein, misidentified as ExoIX	b2798
fucO	2.10036960860222	6.0	2925223.0	L-1,2-propanediol oxidoreductase	b2799	['LCARS']
fucA	1.9176975933472742	6.0	2926592.0	L-fuculose-1-phosphate aldolase	b2800	['FCLPA']
fucP	1.872292773787097	6.0	2928640.0	L-fucose transporter	b2801	['FUCtpp']
fucI	2.085996848219717	6.0	2928942.0	L-fucose isomerase	b2802	['FCI']
fucK	1.9260368876659104	6.0	2930796.0	L-fuculokinase	b2803	['FCLK']
fucU	1.7765872073683622	6.0	2932246.0	L-fucose mutarotase	b2804
fucR	1.9455649321901698	6.0	2932736.0	l-fucose operon activator	b2805
rlmM	1.9445190847457965	6.0	2933501.0	23S rRNA C2498 2'-O-ribose methyltransferase, SAM-dependent	b2806
ygdD	1.4819133419872486	6.0	2934784.0	UPF0382 family inner membrane protein	b2807
gcvA	1.7317955582550508	6.0	2935008.0	glycine cleavage system transcriptional activator; autorepressor	b2808
ygdI	1.9103861076206017	6.0	2936320.0	DUF903 family verified lipoprotein	b2809
csdA	1.8528396513503298	6.0	2936832.0	cysteine sulfinate desulfinase	b2810	['CYSSADS']
csdE	1.9731066481816282	6.0	2937900.0	CsdA-binding activator; Fe-S protein	b2811
tcdA	1.7447666312930112	6.0	2938880.0	tRNA threonylcarbamoyladenosine dehydratase; sulfur acceptor for CsdA	b2812
mltA	1.9286745408638961	6.0	2939439.0	membrane-bound lytic murein transglycosylase A	b2813	['MLTGY1pp', 'MLTGY4pp', 'MLTGY3pp', 'MLTGY2pp']
amiC	1.9214599677571567	6.0	2941115.0	N-acetylmuramoyl-L-alanine amidase	b2817	['AGM4PApp', 'AGM3PApp']
argA	1.8977464253513512	6.0	2942976.0	amino acid N-acetyltransferase and inactive acetylglutamate kinase	b2818	['ACGS']
recD	1.7960247769670141	6.0	2943993.0	exonuclease V (RecBCD complex), alpha chain	b2819
recB	1.9058081316558564	6.0	2949120.0	exonuclease V (RecBCD complex), beta subunit	b2820
ptrA	1.9310069318065577	6.0	2949354.0	protease III	b2821
recC	2.006401873716307	6.0	2952418.0	exonuclease V (RecBCD complex), gamma chain	b2822
ppdC	1.956670527103286	6.0	2955799.0	putative prepilin peptidase-dependent protein	b2823
ygdB	1.9469454471468681	6.0	2956107.0	DUF2509 family protein	b2824
ppdB	2.199926807502167	6.0	2956511.0	putative prepilin peptidase-dependent protein	b2825
ppdA	1.897786543105872	6.0	2957312.0	putative prepilin peptidase-dependent protein	b2826
thyA	1.8396249548307175	6.0	2957719.0	thymidylate synthetase	b2827	['TMDS']
lgt	1.8101143714817132	6.0	2959360.0	phosphatidylglycerol-prolipoprotein diacylglyceryl transferase	b2828
ptsP	1.9090328734394526	6.0	2959546.0	PEP-protein phosphotransferase enzyme I; GAF domain containing protein	b2829
rppH	1.9233990176236446	6.0	2961805.0	RNA pyrophosphohydrolase	b2830
mutH	2.072402428873892	6.0	2963456.0	methyl-directed mismatch repair protein	b2831
ygdQ	1.727814388380321	6.0	2963778.0	UPF0053 family inner membrane protein	b2832
ygdR	1.7977869134170676	6.0	2964629.0	DUF903 family verified lipoprotein	b2833
tas	1.7305238877421563	6.0	2965504.0	putative NADP(H)-dependent aldo-keto reductase	b2834
lplT	1.7080024024345228	6.0	2966027.0	lysophospholipid transporter	b2835	['2AGPA180tipp', '2AGPG120tipp', '2AGPE161tipp', '2AGPG140tipp', '2AGPA181tipp', '2AGPA140tipp', '2AGPE180tipp', '2AGPG160tipp', '2AGPA141tipp', '2AGPE120tipp', '2AGPE181tipp', '2AGPG161tipp', '2AGPE140tipp', '2AGPG180tipp', '2AGPG141tipp', '2AGPE141tipp', '2AGPA160tipp', '2AGPG181tipp', '2AGPE160tipp', '2AGPA161tipp', '2AGPA120tipp']
aas	1.883265623592246	6.0	2967213.0	fused 2-acylglycerophospho-ethanolamine acyl transferase/acyl-acyl carrier protein synthetase	b2836	['2AGPGAT120', '2AGPGAT140', '2AGPEAT141', '2AGPEAT140', 'AACPS8', 'AACPS1', 'AACPS9', '2AGPGAT180', '2AGPEAT160', '2AGPGAT141', 'AACPS6', '2AGPEAT161', 'AACPS2', '2AGPEAT120', 'AACPS3', '2AGPGAT181', 'AACPS7', '2AGPGAT160', 'AACPS4', '2AGPEAT180', '2AGPGAT161', 'AACPS5', '2AGPEAT181']
galR	1.9413682268741879	6.0	2969957.0	galactose-inducible d-galactose regulon transcriptional repressor; autorepressor	b2837
lysA	2.025430584587445	6.0	2971648.0	diaminopimelate decarboxylase, PLP-binding	b2838	['DAPDC']
lysR	1.8238295256973749	6.0	2972379.0	transcriptional activator of lysA; autorepressor	b2839
ygeA	1.8318057545320554	6.0	2973696.0	Asp/Glu_racemase family protein	b2840
araE	1.96953144983946	6.0	2974122.0	arabinose transporter	b2841	['ARBt2rpp']
kduD	1.8968114500796984	6.0	2975855.0	2-dehydro-3-deoxy-D-gluconate 5-dehydrogenase; KDG oxidoreductase; 20-ketosteroid reductase	b2842
kduI	1.9295555820225634	6.0	2976646.0	hexuronate isomerase	b2843
yqeF	2.1440596470445064	6.0	2977792.0	short chain acyltransferase	b2844
yqeG	2.0252940310105436	6.0	2979840.0	putative transporter	b2845
yqeH	1.958808016714939	6.0	2980894.0	putative LuxR family transcriptional regulator	b2846
yqeI	1.903372248013428	6.0	2981888.0	putative transcriptional regulator	b2847
yqeJ	1.737733245085187	6.0	2982662.0	uncharacterized protein	b2848
yqeL	2.1401607423663176	6.0	2983177.0	uncharacterized protein	b4683
yqeK	2.060925794960128	6.0	2983293.0	uncharacterized protein	b2849
ygeF	1.4700771279613487	6.0	2983936.0	No_gene_product	b2850
ygeG	1.7523110176581365	6.0	2984626.0	SycD-like chaperone family TPR-repeat-containing protein	b2851
ygeH	1.8989649282223349	6.0	2985452.0	putative transcriptional regulator	b2852
ygeI	1.5330835590307188	6.0	2987008.0	uncharacterized protein	b2853
pbl	1.5734199669182343	6.0	2987297.0	No_gene_product	b2854
ygeK	1.5915935697309038	6.0	2988032.0	No_gene_product	b2856
ygeO	1.6510002374410706	6.0	2989320.0	No_gene_product	b2859
ygeQ	2.1246811931812153	6.0	2992128.0	No_gene_product	b2863
ygeR	1.8154282820463508	6.0	2992494.0	LysM domain-containing M23 family putative peptidase; septation lipoprotein	b2865
xdhA	1.9124046908135015	6.0	2993703.0	xanthine dehydrogenase, molybdenum binding subunit	b2866	['XAND', 'HXAND']
xdhB	1.8697510683161829	6.0	2996224.0	xanthine dehydrogenase, FAD-binding subunit	b2867	['XAND', 'HXAND']
xdhC	1.8624807937061922	6.0	2996847.0	xanthine dehydrogenase, Fe-S binding subunit	b2868	['XAND', 'HXAND']
ygeV	1.944476188666683	6.0	2998272.0	putative sigma-54-interacting transcriptional activator	b2869
ygeW	2.0517672484031806	6.0	3000320.0	putative carbamoyltransferase	b2870
ygeX	1.8016585437734223	6.0	3000868.0	2,3-diaminopropionate ammonia lyase, PLP-dependent	b2871	['DAPAL']
ygeY	1.9511404422308014	6.0	3002368.0	putative peptidase	b2872
hyuA	1.9298988218003008	6.0	3003386.0	D-stereospecific phenylhydantoinase	b2873
yqeA	2.032234560970489	6.0	3004819.0	putative amino acid kinase	b2874	['CBMKr']
yqeB	2.0723858012807437	6.0	3006464.0	XdhC-CoxI family protein with NAD(P)-binding Rossman fold	b2875
yqeC	2.1352868097912	6.0	3007645.0	putative selenium-dependent hydroxylase accessory protein	b2876
mocA	1.8396434499191354	6.0	3008518.0	CTP:molybdopterin cytidylyltransferase	b2877	['MOCDS']
ygfK	2.0224776521169052	6.0	3009418.0	putative Fe-S subunit oxidoreductase subunit	b2878
ssnA	2.031480144872229	6.0	3012608.0	putative chlorohydrolase/aminohydrolase	b2879
ygfM	2.045362777532647	6.0	3014656.0	putative oxidoreductase	b2880
xdhD	1.9061865944233953	6.0	3014674.0	putative hypoxanthine oxidase, molybdopterin-binding/Fe-S binding	b2881
xanQ	1.8873153051529241	6.0	3017709.0	xanthine permease	b2882	['XANt2pp']
guaD	1.9314507424817615	6.0	3019124.0	guanine deaminase	b2883	['GUAD']
ygfQ	1.8130001806296632	6.0	3020479.0
ygfS	1.9376752384149152	6.0	3021882.0	putative 4Fe-4S ferredoxin-type oxidoreductase subunit	b2886
ygfT	1.962688406580317	6.0	3022848.0	putative oxidoreductase, Fe-S subunit/nucleotide-binding subunit	b2887
uacT	2.054676814369517	6.0	3024725.0	uric acid permease	b2888
yqfG	1.8663173099630561	6.0	3026175.0	uncharacterized protein	b4684
idi	2.091771975568	6.0	3026944.0	isopentenyl diphosphate isomerase	b2889	['IPDDI']
lysS	1.9104690631393313	6.0	3027015.0	lysine tRNA synthetase, constitutive	b2890	['LYSTRS']
prfB	1.927127564174338	6.0	3028992.0	peptide chain release factor RF-2	b2891
recJ	1.8472471309894256	6.0	3031040.0	ssDNA exonuclease, 5' --> 3'-specific	b2892
dsbC	1.8360986411172424	6.0	3031470.0	protein disulfide isomerase II	b2893	['TDSR1', 'DSBCGT']
xerD	2.079956439047375	6.0	3033088.0	site-specific tyrosine recombinase	b2894
fldB	2.040460206339373	6.0	3033213.0	flavodoxin 2	b2895	['RNTR1c2', 'MECDPDH5', 'POR5', 'RNTR2c2', 'RNTR3c2', 'RNTR4c2', 'FLDR2']
cptA	2.1407390604543926	6.0	3033774.0	toxin of CptAB toxin-antitoxin pair	b2896
sdhE	2.099331199787825	6.0	3034162.0	flavinator of succinate dehydrogenase; antitoxin of CptAB toxin-antitoxin pair	b2897
ygfZ	1.8400211016279522	6.0	3035136.0	iron-sulfur cluster repair protein, plumbagin resistance	b2898
yqfA	1.8516504142078187	6.0	3035847.0	hemolysin III family HylIII inner membrane protein	b2899
yqfB	1.8120481149883265	6.0	3036672.0	UPF0267 family protein	b2900
bglA	2.0050714720399796	6.0	3037020.0	6-phospho-beta-glucosidase A	b2901	['AB6PGH']
ygfF	1.7073327784204215	6.0	3039232.0	putative NAD(P)-dependent oxidoreductase	b2902
gcvP	2.009158022103807	6.0	3039526.0	glycine decarboxylase, PLP-dependent, subunit P of glycine cleavage complex	b2903	['GLYCL']
gcvH	2.0388555320322093	6.0	3042518.0	glycine cleavage complex lipoylprotein	b2904	['GLYCL']
gcvT	2.091015179586159	6.0	3043328.0	aminomethyltransferase, tetrahydrofolate-dependent, subunit (T protein) of glycine cleavage complex	b2905	['GLYCL']
ubiI	1.9217371086203567	6.0	3045376.0	2-octaprenylphenol hydroxylase, FAD-dependent	b2906
ubiH	1.9657147623780522	6.0	3045698.0	2-octaprenyl-6-methoxyphenol hydroxylase, FAD/NAD(P)-binding	b2907	['OMPHHX']
pepP	1.9204668971412229	6.0	3047424.0	proline aminopeptidase P II	b2908
ygfB	2.193442544024215	6.0	3048224.0	UPF0149 family protein	b2909
zapA	2.259457036878292	6.0	3048970.0	FtsZ stabilizer	b2910
fau	2.323658185011175	6.0	3049599.0	5-formyltetrahydrofolate cyclo-ligase family protein	b2912	['FOMETRi']
ibsC	1.9107494775554787	6.0	3050248.0	toxic membrane protein	b4665
serA	1.783528213364995	6.0	3051520.0	D-3-phosphoglycerate dehydrogenase	b2913	['PGCD']
rpiA	1.5730003505111196	6.0	3052024.0	ribose 5-phosphate isomerase, constitutive	b2914	['RPI']
yqfE	2.093443324501561	6.0	3053056.0	No_gene_product	b2915
argP	1.8315994719644564	6.0	3053568.0	transcriptional regulator for arginine transport and DNA replication genes; replication initiation inhibitor	b2916
scpA	1.9134520432715911	6.0	3055616.0	methylmalonyl-CoA mutase	b2917	['MMM']
argK	1.9133462566884774	6.0	3056345.0	membrane ATPase/protein kinase	b2918
scpB	1.8589023235905282	6.0	3057664.0	methylmalonyl-CoA decarboxylase, biotin-independent	b2919	['MMCD']
scpC	1.91104340300652	6.0	3058160.0	propionyl-CoA:succinate CoA transferase	b2920	['PPCSCT']
ygfI	1.8106427856415275	6.0	3059712.0	putative DNA-binding transcriptional regulator	b2921
yggE	1.9066929711029985	6.0	3060698.0	oxidative stress defense protein	b2922
argO	1.902373607484275	6.0	3061760.0	arginine transporter	b2923	['LYSt3pp', 'ARGt3pp']
mscS	1.9426785022396629	6.0	3062305.0	mechanosensitive channel protein, small conductance	b2924
fbaA	1.9754119231888971	6.0	3063808.0	fructose-bisphosphate aldolase, class II	b2925	['FBA', 'FBA3']
pgk	1.9997876415980589	6.0	3065856.0	phosphoglycerate kinase	b2926	['PGK']
epd	1.995385681406586	6.0	3066030.0	D-erythrose 4-phosphate dehydrogenase	b2927	['E4PD']
yggC	1.864274487453354	6.0	3067904.0	putative PanK family P-loop kinase	b2928
yggD	2.0209898719158423	6.0	3068044.0	MtlR family putative transcriptional repressor	b2929
yggF	1.9696469006230708	6.0	3068575.0	fructose 1,6 bisphosphatase isozyme	b2930	['FBP']
yggP	1.7706220222622355	6.0	3069952.0	putative Zn-binding dehydrogenase	b4465
cmtA	1.954556063671345	6.0	3072000.0	putative mannitol-specific PTS IIB and IIC components	b2933
cmtB	1.628098239743765	6.0	3072245.0	putative mannitol-specific enzyme IIA component of PTS	b2934
tktA	1.8789408453847358	6.0	3073002.0	transketolase 1, thiamine triphosphate-binding	b2935	['TKT2', 'TKT1']
loiP	1.9610440300963663	6.0	3075271.0	Phe-Phe periplasmic metalloprotease, OM lipoprotein; low salt-inducible; Era-binding heat shock protein	b2936
speB	1.8999533539529008	6.0	3076235.0	agmatinase	b2937	['AGMT']
speA	2.273889613414323	6.0	3077293.0	biosynthetic arginine decarboxylase, PLP-binding	b2938	['ARGDCpp']
yqgB	1.9469433253112414	6.0	3079278.0	uncharacterized protein	b2939
yqgC	1.7160435220803094	6.0	3079680.0	uncharacterized protein	b2940
metK	1.897312438145483	6.0	3080192.0	S-adenosylmethionine synthetase	b2942	['METAT']
galP	2.0995961246422823	6.0	3081642.0	D-galactose transporter	b2943	['GALt2pp', 'GLCt2pp']
yggI	2.2233917416843747	6.0	3083113.0	Zn-dependent metalloprotease-related protein	b2944
endA	1.7220326329027353	6.0	3084288.0	DNA-specific endonuclease I	b2945
rsmE	1.7638642166671403	6.0	3084492.0	16S rRNA m(3)U1498 methyltransferase, SAM-dependent	b2946
gshB	1.7607363654082313	6.0	3085236.0	glutathione synthetase	b2947	['GTHS']
yqgE	1.959999566813984	6.0	3086336.0	uncharacterized protein	b2948
yqgF	1.8313345921719073	6.0	3086858.0	putative Holliday junction resolvase	b2949
yggR	2.032360271234398	6.0	3088384.0	putative PilT family AAA+ ATPase	b2950
yggS	1.8433706143119697	6.0	3088456.0	UPF0001 family protein, PLP-binding	b2951
yggT	2.2139834229629773	6.0	3089178.0	putative inner membrane protein; compensates for loss in K+ uptake	b2952
yggU	1.7008175893375472	6.0	3089920.0	UPF0235 family protein	b2953
rdgB	1.6003110626872008	6.0	3090432.0	dITP/XTP pyrophosphatase	b2954	['NTPP11', 'NTPP9', 'NTPP10']
yggW	2.0148968132085745	6.0	3090625.0	HemN family putative oxidoreductase	b2955
yggM	1.807106855296976	6.0	3092480.0	DUF1202 family putative secreted protein	b2956
ansB	1.8928721746085415	6.0	3093040.0	periplasmic L-asparaginase 2	b2957	['GLUNpp', 'ASNNpp']
yggN	1.6953160053321321	6.0	3094528.0	DUF2884 family putative periplasmic protein	b2958
yggL	1.8756709250043364	6.0	3095165.0	DUF469 family protein	b2959
trmI	1.919022408572804	6.0	3095491.0	tRNA m(7)G46 methyltransferase, SAM-dependent	b2960
mutY	1.6883839982625206	6.0	3096576.0	adenine DNA glycosylase	b2961
yggX	1.6257417854461513	6.0	3097600.0	oxidative damage protective factor for iron-sulfur proteins	b2962
mltC	1.8229281155170454	6.0	3098624.0	membrane-bound lytic murein transglycosylase C	b2963	['MLTGY1pp', 'MLTGY4pp', 'MLTGY3pp', 'MLTGY2pp']
nupG	2.0812049154710532	6.0	3099072.0	nucleoside transporter	b2964	['ADNt2pp', 'DCYTt2pp', 'INSt2pp', 'URIt2pp', 'DURIt2pp', 'DINSt2pp', 'DGSNt2pp', 'CYTDt2pp', 'DADNt2pp', 'THMDt2pp', 'GSNt2pp']
speC	1.8435219098661755	6.0	3100378.0	ornithine decarboxylase, constitutive	b2965	['ORNDC']
yqgA	1.823521721211036	6.0	3102911.0	DUF554 family putative inner membrane protein	b2966
yghD	1.84971046849489	6.0	3103948.0	putative membrane-anchored secretion pathway M-type protein	b2968
yghE	1.9127672625936436	6.0	3104768.0	No_gene_product	b2969
yghF	2.0512544966851234	6.0	3105451.0	No_gene_product	b2970
yghG	1.822260438377988	6.0	3106816.0	secretin (GspDbeta) OM localization lipoprotein pilotin	b2971
pppA	1.8952484781113454	6.0	3106901.0	bifunctional prepilin leader peptidase/ methylase	b2972
yghJ	2.0881610045456713	6.0	3107908.0
glcA	1.768654672207687	6.0	3112960.0	glycolate transporter	b2975	['GLYCLTt2rpp', 'L__LACt2rpp', 'D__LACt2pp']
glcB	1.8295084334414653	6.0	3114992.0	malate synthase G	b2976	['MALS']
glcG	1.79541193106578	6.0	3117185.0	DUF336 family protein	b2977
glcF	1.8552573933177634	6.0	3117594.0	glycolate oxidase 4Fe-4S iron-sulfur cluster subunit	b4467	['GLYCTO4', 'GLYCTO2', 'GLYCTO3']
glcE	1.8582614954524033	6.0	3119104.0	glycolate oxidase FAD binding subunit	b4468	['GLYCTO4', 'GLYCTO2', 'GLYCTO3']
glcD	1.9486787831577885	6.0	3121152.0	glycolate oxidase subunit, FAD-linked	b2979	['GLYCTO4', 'GLYCTO2', 'GLYCTO3']
glcC	1.997820841427673	6.0	3121630.0	glycolate-inducible glc operon transcriptional repressor; autorepressor	b2980
yghO	1.98309030998565	6.0	3123200.0	No_gene_product	b2981
yghQ	1.721040712528866	6.0	3125248.0	putative inner membrane polysaccharide flippase	b2983
yghR	1.7223718404601287	6.0	3125812.0	putative ATP-binding protein	b2984
yghS	1.9267861899754966	6.0	3127296.0	putative ATP-binding protein	b2985
yghT	1.8487283030143478	6.0	3127489.0	putative ATP-binding protein	b2986
pitB	1.8766546853992807	6.0	3129344.0	phosphate transporter	b2987	['PIt2rpp']
gss	2.0044978429044344	6.0	3130021.0	glutathionylspermidine amidase and glutathionylspermidine synthetase	b2988	['GSPMDA', 'GSPMDS']
yghU	2.0696544466082485	6.0	3132085.0	putative S-transferase	b2989
hybG	2.035373841646003	6.0	3133074.0	hydrogenase 2 accessory protein	b2990
hybF	1.680439765498252	6.0	3133440.0	protein involved with the maturation of hydrogenases 1 and 2	b2991
hybE	1.776605576484274	6.0	3133669.0	hydrogenase 2-specific chaperone	b2992
hybD	1.6282926992884934	6.0	3134150.0	maturation protease for hydrogenase 2	b2993
hybC	2.0157595650266504	6.0	3134644.0	hydrogenase 2, large subunit	b2994	['HYD1pp', 'HYD2pp', 'HYD3pp']
hybB	2.1082538487914846	6.0	3136344.0	putative hydrogenase 2 cytochrome b type component	b2995	['HYD1pp', 'HYD2pp', 'HYD3pp']
hybA	1.873661217393926	6.0	3137536.0	hydrogenase 2 4Fe-4S ferredoxin-type component	b2996	['HYD1pp', 'HYD2pp', 'HYD3pp']
hybO	1.9227159501382827	6.0	3139584.0	hydrogenase 2, small subunit	b2997	['HYD1pp', 'HYD2pp', 'HYD3pp']
yghW	1.7792092130745691	6.0	3139808.0	DUF2623 family protein	b2998
yghX	1.8764753773344467	6.0	3140214.0	No_gene_product	b4658
gpr	1.7276377754832286	6.0	3141632.0	L-glyceraldehyde 3-phosphate reductase	b3001	['ALR2']
yqhA	1.958801132984065	6.0	3142335.0	UPF0114 family putative inner membrane protein	b3002
yghA	1.7980603410284617	6.0	3143680.0	putative oxidoreductase	b3003
exbD	1.9814797265693442	6.0	3144176.0	membrane spanning protein in TonB-ExbB-ExbD complex	b3005	['FECRMtonex', 'FEOXAMtonex', 'CBL1tonex', 'FE3DCITtonex', 'CPGNtonex', 'ADOCBLtonex', 'FEENTERtonex', 'FE3HOXtonex', 'FE3DHBZStonex', 'CBItonex']
exbB	1.8411585519323261	6.0	3144608.0	membrane spanning protein in TonB-ExbB-ExbD complex	b3006	['FECRMtonex', 'FEOXAMtonex', 'CBL1tonex', 'FE3DCITtonex', 'CPGNtonex', 'ADOCBLtonex', 'FEENTERtonex', 'FE3HOXtonex', 'FE3DHBZStonex', 'CBItonex']
metC	1.9190362358683055	6.0	3145728.0	cystathionine beta-lyase, PLP-dependent	b3008	['CYSTL', 'CYSDS']
yghB	1.6621539424118006	6.0	3146921.0	general envelope maintenance protein; DedA family inner membrane protein; putative multidrug efflux transporter	b3009
yqhC	1.8435769320810804	6.0	3147776.0	transcriptional activator of yqhD	b3010
yqhD	1.7696656211566786	6.0	3149824.0	aldehyde reductase, NADPH-dependent	b3011
dkgA	1.7771979819736694	6.0	3149981.0	2,5-diketo-D-gluconate reductase A	b3012	['DKGLCNR1', 'ALR2']
yqhG	1.7121826968103624	6.0	3151872.0	DUF3828 family putative periplasmic protein	b3013
yqhH	1.6761601399086572	6.0	3151985.0	outer membrane lipoprotein, Lpp paralog	b3014
ygiQ	1.8200040730981493	6.0	3153920.0	Radical SAM superfamily protein	b4469
ftsP	1.9678562769032468	6.0	3154615.0	septal ring component that protects the divisome from stress; multicopy suppressor of ftsI(Ts)	b3017
plsC	1.908172644467163	6.0	3156102.0	1-acyl-sn-glycerol-3-phosphate acyltransferase	b3018	['AGPAT161', 'AGPAT120', 'AGPAT181', 'AGPAT160', 'AGPAT141', 'AGPAT180', 'AGPAT140']
parC	1.8219929084336572	6.0	3157073.0	DNA topoisomerase IV, subunit A	b3019
ygiS	1.8627019855695353	6.0	3159469.0	putative ABC transporter permease	b3020
mqsA	1.843082300490871	6.0	3161209.0	antitoxin for MqsR toxin; transcriptional repressor	b3021
mqsR	2.194908816729452	6.0	3161606.0	GCU-specific mRNA interferase toxin of the MqsR-MqsA toxin-antitoxin system; biofilm/motility regulator; anti-repressor	b3022
ygiV	2.014190134669018	6.0	3162112.0	transcriptional repressor for mcbR biofilm gene	b3023
ygiW	1.6780236758549274	6.0	3162642.0	hydrogen peroxide and cadmium resistance periplasmic protein; stress-induced OB-fold protein	b3024
qseB	1.829242981253982	6.0	3163186.0	quorum sensing DNA-binding response regulator in two-component regulatory system with QseC	b3025
qseC	2.023139659190688	6.0	3164160.0	quorum sensing sensory histidine kinase in two-component regulatory system with QseB	b3026
ygiZ	1.4297352056247183	6.0	3165237.0	inner membrane protein	b3027
mdaB	1.6747853348965187	6.0	3166208.0	NADPH quinone reductase	b3028	['NADPHQR2', 'NADPHQR4', 'NADPHQR3']
ygiN	2.0349010708605855	6.0	3166720.0	quinol monooxygenase	b3029	['QMO3', 'QMO2']
parE	1.9490622656917023	6.0	3166862.0	DNA topoisomerase IV, subunit B	b3030
yqiA	2.0744074381903346	6.0	3168783.0	acyl CoA esterase	b3031
cpdA	1.947216734594696	6.0	3169364.0	3',5' cAMP phosphodiesterase	b3032
yqiB	1.9898596178454444	6.0	3170304.0	DUF1249 protein YqiB	b3033
nudF	2.04271581168225	6.0	3170639.0	ADP-ribose pyrophosphatase	b3034	['ADPRDP']
tolC	1.9039331587770991	6.0	3171473.0	transport channel	b3035	['NOVBCNtpp', 'FEENTERtex', 'RFAMPtpp', 'INDOLEt2pp', 'FUSAtpp', 'CMtpp', 'MINCYCtpp', 'DOXRBCNtpp', 'TTRCYCtpp']
ygiB	1.830410786537112	6.0	3173102.0	DUF1190 family protein	b3037
ygiC	1.9354410846547967	6.0	3174400.0	ATP-Grasp family ATPase	b3038
ygiD	2.0125993657911683	6.0	3174977.0	4,5- DOPA-extradiol-dioxygenase	b3039
zupT	1.7639630469116383	6.0	3176448.0	zinc transporter	b3040	['MN2tpp', 'CU2tpp', 'ZN2tpp', 'FE2tpp', 'CD2tpp', 'COBALT2tpp']
ribB	1.979948478486967	6.0	3177171.0	3,4-dihydroxy-2-butanone-4-phosphate synthase	b3041	['DB4PS']
yqiC	1.7063494712219998	6.0	3178198.0	BMFP family putative fusogenic protein	b3042
ygiL	1.7119386363022995	6.0	3178772.0	putative fimbrial-like adhesin protein	b3043
yqiH	1.7517568372501398	6.0	3183239.0	putative periplasmic pilin chaperone	b3047
yqiI	1.642293746231495	6.0	3184640.0	fimbrial protein	b3048
glgS	1.7822793482415868	6.0	3185152.0	motility and biofilm regulator	b3049
yqiJ	1.9035469166240995	6.0	3185566.0	DUF1449 family inner membrane protein	b3050
yqiK	1.8407047696275434	6.0	3186688.0	PHB family membrane protein, function unknown	b3051
ibsD	1.7110087833530059	6.0	3188124.0	toxic membrane protein	b4664
ibsE	1.8840062856817268	6.0	3188499.0	toxic membrane protein	b4666
hldE	1.8968066133318642	6.0	3188678.0	heptose 7-phosphate kinase and heptose 1-phosphate adenyltransferase	b3052	['GMHEPK', 'GMHEPAT']
glnE	1.9639640207744402	6.0	3190159.0	fused deadenylyltransferase/adenylyltransferase for glutamine synthetase	b3053
ygiF	1.8250238137794472	6.0	3193022.0	inorganic triphosphatase	b3054
ygiM	1.8142310864477076	6.0	3194880.0	SH3 domain protein	b3055
cca	1.843249439144361	6.0	3195249.0	fused tRNA nucleotidyl transferase/2'3'-cyclic phosphodiesterase/2'nucleotidase and phosphatase	b3056
bacA	1.8789627939092224	6.0	3196928.0	undecaprenyl pyrophosphate phosphatase	b3057	['UDCPDP', 'UDCPDPpp']
folB	2.0323948384642243	6.0	3197579.0	dihydroneopterin aldolase and dihydroneopterin triphosphate 2'-epimerase	b3058	['DHNPTE', 'DHNPA2r']
plsY	1.9889550733129346	6.0	3198052.0	putative glycerol-3-phosphate acyltransferase	b3059	['APG3PAT140', 'APG3PAT180', 'APG3PAT161', 'APG3PAT181', 'APG3PAT160', 'APG3PAT120', 'APG3PAT141']
ttdR	1.8064789189009403	6.0	3198976.0	transcriptional activator of ttdABT	b3060
ttdA	1.8648813324426343	6.0	3199821.0	L-tartrate dehydratase, alpha subunit	b3061	['TARTD']
ttdB	1.8522078393344397	6.0	3201024.0	L-tartrate dehydratase, beta subunit	b3062	['TARTD']
ttdT	1.7474595053995423	6.0	3201382.0	L-tartrate/succinate antiporte	b3063	['TARTRt7pp']
tsaD	1.6037791632610336	6.0	3203072.0	tRNA(ANN) t(6)A37 threonylcarbamoyladenosine modification protein; glycation binding protein	b3064
rpsU	1.5237138574755582	6.0	3204139.0	30S ribosomal subunit protein S21	b3065
dnaG	1.9185138851444685	6.0	3204465.0	DNA primase	b3066
rpoD	2.04204312034425	6.0	3206405.0	RNA polymerase, sigma 70 (sigma D) factor	b3067
mug	1.700589583583254	6.0	3208325.0	G/U mismatch-specific DNA glycosylase; xanthine DNA glycosylase	b3068
yqjI	1.6752952375741001	6.0	3210137.0	PadR family putative transcriptional regulator	b3071
aer	1.8654354203117725	6.0	3211264.0	fused signal transducer for aerotaxis sensory component/methyl accepting chemotaxis component	b3072
patA	1.7630253438856704	6.0	3212852.0	putrescine:2-oxoglutaric acid aminotransferase, PLP-dependent	b3073	['PTRCTA']
ygjH	1.6265397036867495	6.0	3214336.0	putative tRNA binding protein; putative tRNA corner chaperone	b3074
ebgR	1.8120220598022518	6.0	3215360.0	transcriptional repressor	b3075
ebgA	1.8780879419735794	6.0	3215991.0	evolved beta-D-galactosidase, alpha subunit	b3076
ebgC	1.6534857912178322	6.0	3219456.0	evolved beta-D-galactosidase, beta subunit; cupin superfamily	b3077
ygjI	1.6595800279536101	6.0	3219592.0	putative transporter	b3078
ygjJ	1.8441596877903543	6.0	3221504.0	putative periplasmic protein	b3079
ygjK	1.860431691573432	6.0	3222246.0	alpha-glucosidase	b3080
fadH	1.7984269161207969	6.0	3225023.0	2,4-dienoyl-CoA reductase, NADH and FMN-linked	b3081
higA	1.6990658926157127	6.0	3227086.0	antitoxinof the HigB-HigA toxin-antitoxin system	b3082
higB	1.7786773345587814	6.0	3227648.0	mRNA interferase toxin of the HigB-HigA toxin-antitoxin system	b3083
ygjP	1.8450516165520716	6.0	3229696.0	putative metal dependent hydrolase	b3085
ygjQ	1.8273535371481635	6.0	3229898.0	DUF218 superfamily protein	b3086
ygjR	1.9434082375179784	6.0	3230669.0	putative NAD(P)-dependent dehydrogenase	b3087
alx	1.9170250607785948	6.0	3231938.0	putative membrane-bound redox modulator	b3088
sstT	1.8997714885992592	6.0	3233792.0	sodium:serine/threonine symporter	b3089	['THRt4pp', 'SERt4pp']
ygjV	1.7397997218887462	6.0	3234551.0	Imp-YgjV family inner membrane protein	b3090
uxaA	1.9338288239837143	6.0	3235840.0	altronate hydrolase	b3091	['ALTRH']
uxaC	1.948332181605469	6.0	3236687.0	uronate isomerase	b3092	['GUI2', 'GUI1']
exuT	1.9567907644554745	6.0	3238462.0	hexuronate transporter	b3093	['GLCURt2rpp', 'GALURt2rpp']
exuR	1.78066523402233	6.0	3240010.0	hexuronate regulon transcriptional repressor; autorepressor	b3094
yqjA	1.7878443359927947	6.0	3241131.0	general envelope maintenance protein; DedA family inner membrane protein; putative multidrug efflux transporter	b3095
mzrA	1.8543665759937555	6.0	3241984.0	modulator of EnvZ/OmpR regulon	b3096
yqjC	2.173778715022425	6.0	3242327.0	DUF1090 family putative periplasmic protein	b3097
yqjD	2.235648060765063	6.0	3243008.0	membrane-anchored ribosome-binding protein	b3098
yqjE	1.9726653012737396	6.0	3243041.0	DUF1469 family inner membrane protein	b3099
yqjK	1.639873480101875	6.0	3243520.0	uncharacterized protein	b3100
yqjF	1.6703787830774626	6.0	3244032.0	putative quinol oxidase subunit	b3101
yqjG	1.8976852981947132	6.0	3244382.0	putative S-transferase	b3102
yhaH	1.4836441685275215	6.0	3245662.0	DUF805 family inner membrane protein	b3103
yhaI	1.362920496913859	6.0	3246269.0	DUF805 family inner membrane protein	b3104
yhaJ	1.7192207371432437	6.0	3246676.0	LysR family putative transcriptional regulator	b3105
yhaK	1.9710157681220755	6.0	3248128.0	redox-sensitive bicupin	b3106
yhaL	1.66767283687725	6.0	3248401.0	uncharacterized protein	b3107
yhaM	1.9571493303991174	6.0	3248699.0	putative L-serine dehydratase alpha chain	b4470
yhaO	1.8170099680491671	6.0	3250176.0	putative transporter	b3110
tdcG	1.9205844701518258	6.0	3252224.0	L-serine dehydratase 3, anaerobic	b4471	['SERD_L']
tdcF	2.221449084948818	6.0	3253079.0	putative reactive intermediate deaminase	b3113
tdcE	1.9192525687984392	6.0	3253482.0	pyruvate formate-lyase 4/2-ketobutyrate formate-lyase	b3114	['OBTFL', 'PFL']
tdcD	1.8199571967387682	6.0	3256320.0	propionate kinase/acetate kinase C, anaerobic	b3115	['PPAKr', 'ACKr']
tdcC	2.102894095791993	6.0	3258368.0	L-threonine/L-serine transporter	b3116	['THRt2rpp', 'SERt2rpp']
tdcB	1.928847603806882	6.0	3258397.0	L-threonine dehydratase, catabolic	b3117	['THRD_L']
tdcA	2.0404699689182606	6.0	3260416.0	tdc operon transcriptional activator	b3118
yhaB	1.6387148729761871	6.0	3261212.0	uncharacterized protein	b3120
garK	1.7323723420547699	6.0	3264512.0	glycerate kinase I	b3124	['GLYCK2']
garR	1.9243046698153827	6.0	3265225.0	tartronate semialdehyde reductase	b3125	['TRSARr']
garL	1.7922066954025317	6.0	3266560.0	alpha-dehydro-beta-deoxy-D-glucarate aldolase	b3126	['GLCRAL']
garP	1.83852065746662	6.0	3266931.0	putative (D)-galactarate transporter	b3127	['GALCTt2rpp', 'GLCRt2rpp', 'GLYCAt2rpp']
garD	1.7720007314042172	6.0	3268640.0	D-galactarate dehydrogenase	b3128	['GALCTD']
prlF	2.10421249371637	6.0	3270656.0	antitoxin of the SohA(PrlF)-YhaV toxin-antitoxin system	b3129
yhaV	1.8126083375099251	6.0	3270695.0	toxin of the SohB(PrlF)-YhaV toxin-antitoxin system	b3130
agaR	2.143005825313212	6.0	3271214.0	transcriptional repressor of the aga regulon	b3131
kbaZ	1.8669553845299391	6.0	3272704.0	tagatose 6-phosphate aldolase 1, kbaZ subunit	b3132	['TGBPA']
agaV	1.8676337024134895	6.0	3273575.0	N-acetylgalactosamine-specific enzyme IIB component of PTS	b3133
agaW	1.7232709732887097	6.0	3274059.0	No_gene_product	b3134
agaA	1.9788803808405537	6.0	3274752.0	No_gene_product	b3135
agaS	1.9197425444285898	6.0	3275334.0	tagatose-6-phosphate ketose/aldose isomerase	b3136
kbaY	1.916349789885124	6.0	3276800.0	tagatose 6-phosphate aldolase 1, kbaY subunit	b3137	['TGBPA']
agaB	1.707715232727343	6.0	3277528.0	N-acetylgalactosamine-specific enzyme IIB component of PTS	b3138
agaC	1.7470840806686856	6.0	3278043.0	N-acetylgalactosamine-specific enzyme IIC component of PTS	b3139
agaD	1.8706707609505073	6.0	3278848.0	N-acetylgalactosamine-specific enzyme IID component of PTS	b3140
agaI	1.9384562859231975	6.0	3279628.0	galactosamine-6-phosphate isomerase	b3141
yraH	1.6950499570678477	6.0	3280896.0	putative fimbrial-like adhesin protein	b3142
yraI	1.7711105018344495	6.0	3281448.0	putative periplasmic pilin chaperone	b3143
yraJ	1.9012813492801672	6.0	3282172.0	putative outer membrane protein	b3144
yraK	2.096031564092813	6.0	3284992.0	putative fimbrial-like adhesin protein	b3145
rsmI	1.761402469687303	6.0	3285833.0	16S rRNA C1402 2'-O-ribose methyltransferase, SAM-dependent	b3146
lpoA	1.8483134398792858	6.0	3286758.0	OM lipoprotein stimulator of MrcA transpeptidase	b3147
yraN	1.9303505707092374	6.0	3289088.0	UPF0102 family protein	b3148
diaA	2.126734115970231	6.0	3289167.0	DnaA initiator-associating factor for replication initiation	b3149
yraP	2.0903286222463042	6.0	3289767.0	outer membrane lipoprotein	b3150
yraQ	1.866367840341448	6.0	3291136.0	putative inner membrane permease	b3151
yraR	2.0111595996228697	6.0	3291569.0	putative nucleoside-diphosphate-sugar epimerase	b3152
yhbO	1.7990290721830193	6.0	3292332.0	stress-resistance protein	b3153
yhbP	1.708280630328432	6.0	3293184.0	UPF0306 family protein	b3154
yhbQ	1.6473812479906562	6.0	3293324.0	GIY-YIG nuclease superfamily protein	b3155
yhbS	1.8135829249696682	6.0	3293613.0	GNAT family putative N-acetyltransferase	b3156
yhbT	1.9087224819187567	6.0	3294110.0	SCP-2 sterol transfer family protein	b3157
yhbU	1.7146343306550424	6.0	3295232.0	U32 peptidase family protein	b3158
yhbV	1.8576065212322053	6.0	3295847.0	U32 peptidase family protein	b3159
yhbW	1.8905069181277945	6.0	3297280.0	putative luciferase-like monooxygenase	b3160
mtr	2.1152965078041905	6.0	3297931.0	tryptophan transporter of high affinity	b3161	['TRPt2rpp', 'INDOLEt2rpp']
deaD	1.869552038272217	6.0	3299329.0	ATP-dependent RNA helicase	b3162
yrbN	2.103421551419851	6.0	3301248.0	uncharacterized protein	b4685
nlpI	2.0771428923672195	6.0	3301398.0	lipoprotein involved in osmotic sensitivity and filamentation	b3163
pnp	2.173081616813721	6.0	3302391.0	polynucleotide phosphorylase/polyadenylase	b3164
rpsO	1.6653610733858402	6.0	3304960.0	30S ribosomal subunit protein S15	b3165
truB	2.0908386934280374	6.0	3305472.0	tRNA pseudouridine synthase B: tRNA pseudouridine(55) synthase and putative tmRNA pseudouridine(342) synthase	b3166
rbfA	1.798837646766546	6.0	3306135.0	30s ribosome binding factor	b3167
infB	2.0153062758538463	6.0	3306700.0	translation initiation factor IF-2	b3168
nusA	2.0518782442247465	6.0	3309568.0	transcription termination/antitermination L factor	b3169
rimP	1.901091089750031	6.0	3310912.0	ribosome maturation factor for 30S subunits	b3170
argG	2.033244973101836	6.0	3311995.0	argininosuccinate synthetase	b3172	['ARGSS']
yhbX	2.036326841199565	6.0	3313346.0	putative EptAB family phosphoethanolamine transferase, inner membrane protein	b3173
secG	1.9790405239950362	6.0	3315712.0	preprotein translocase membrane subunit	b3175
glmM	1.8997484391982358	6.0	3316091.0	phosphoglucosamine mutase	b3176	['PGAMT']
folP	1.9125121486412218	6.0	3317760.0	7,8-dihydropteroate synthase	b3177	['DHPS2']
ftsH	1.8589068222989156	6.0	3318359.0	protease, ATP-dependent zinc-metallo	b3178
rlmE	2.188422183346532	6.0	3320393.0	23S rRNA U2552 2'-O-ribose methyltransferase, SAM-dependent	b3179
yhbY	1.6658256966888136	6.0	3321344.0	RNA binding protein associated with pre-50S ribosomal subunits	b3180
greA	1.668895355827199	6.0	3321856.0	transcript cleavage factor	b3181
dacB	1.8502551377138712	6.0	3322321.0	D-alanyl-D-alanine carboxypeptidase	b3182	['MDDEP3pp', 'MDDCP4pp', 'MDDCP2pp', 'MDDCP3pp', 'MDDEP2pp', 'MDDCP5pp', 'MDDEP4pp', 'MDDEP1pp', 'MDDCP1pp']
obgE	1.8317260824597397	6.0	3323940.0	GTPase involved in cell partioning and DNA repair	b3183
yhbE	1.6350772823237683	6.0	3325952.0	EamA family inner membrane putative transporter	b3184
rplU	1.7633658608926475	6.0	3326498.0	50S ribosomal subunit protein L21	b3186
ispB	1.9027912789405945	6.0	3328000.0	octaprenyl diphosphate synthase	b3187	['OCTDPS']
sfsB	1.784483657245771	6.0	3328512.0	malPQ operon transcriptional activator	b3188
murA	1.832632300444528	6.0	3328593.0	UDP-N-acetylglucosamine 1-carboxyvinyltransferase	b3189	['UAGCVT']
ibaG	2.035488799121266	6.0	3330048.0	acid stress protein; putative BolA family transcriptional regulator	b3190
mlaB	1.980482921248327	6.0	3330560.0	ABC transporter maintaining OM lipid asymmetry, cytoplasmic STAS component	b3191
mlaC	2.119241862956769	6.0	3330614.0	ABC transporter maintaining OM lipid asymmetry, periplasmic binding protein	b3192
mlaD	1.8744213821821418	6.0	3331268.0	OM lipid asymmetry maintenance protein; membrane-anchored ABC family periplasmic binding protein	b3193
mlaE	1.7968292023656292	6.0	3332096.0	ABC transporter maintaining OM lipid asymmetry, inner membrane permease protein	b3194
mlaF	1.9114196003983421	6.0	3332614.0	ABC transporter maintaining OM lipid asymmetry, ATP-binding protein	b3195
yrbG	2.048672313205046	6.0	3334144.0	putative calcium/sodium:proton antiporter	b3196	['CAt6pp']
kdsD	2.1584430571354667	6.0	3334624.0	D-arabinose 5-phosphate isomerase	b3197	['A5PISO']
kdsC	2.3568002047747614	6.0	3336192.0	3-deoxy-D-manno-octulosonate 8-phosphate phosphatase	b3198	['KDOPP']
lptC	2.105770104201104	6.0	3336194.0	periplasmic membrane-anchored LPS-binding protein; LPS export protein	b3199	['ECA4COLIPAabctex', 'CLIPAabctex', 'O16A4COLIPAabctex', 'ACOLIPAabctex', 'ENLIPAabctex', 'LIPAabctex', 'COLIPAabctex', 'K2L4Aabctex', 'COLIPAPabctex']
lptA	2.0695191000685287	6.0	3336738.0	lipopolysaccharide export ABC transporter periplasmic binding protein; Lipid A binding protein; LPS export and assembly protein	b3200	['ECA4COLIPAabctex', 'CLIPAabctex', 'O16A4COLIPAabctex', 'ACOLIPAabctex', 'ENLIPAabctex', 'LIPAabctex', 'COLIPAabctex', 'K2L4Aabctex', 'COLIPAPabctex']
lptB	1.9590927632164639	6.0	3337302.0	lipopolysaccharide export ABC transporter ATPase	b3201	['ECA4COLIPAabctex', 'CLIPAabctex', 'O16A4COLIPAabctex', 'ACOLIPAabctex', 'ENLIPAabctex', 'LIPAabctex', 'COLIPAabctex', 'K2L4Aabctex', 'COLIPAPabctex']
rpoN	2.2460688542238354	6.0	3338075.0	RNA polymerase, sigma 54 (sigma N) factor	b3202
hpf	2.349072640804757	6.0	3339776.0	ribosome hibernation promoting factor HPF; stabilizes 100S dimers	b3203
ptsN	1.7472302563735884	6.0	3340288.0	sugar-specific enzyme IIA component of PTS	b3204
yhbJ	2.1157875763641063	6.0	3340473.0	adaptor protein for GlmZ/GlmY sRNA decay, glucosamine-6-phosphate-regulated; NTPase	b3205
npr	1.9653939451979947	6.0	3341324.0	phosphohistidinoprotein-hexose phosphotransferase component of N-regulated PTS system (Npr)	b3206
yrbL	2.1581549364382213	6.0	3342336.0	Mg(2+)-starvation-stimulated protein	b3207
mtgA	1.7981694930955752	6.0	3342439.0	biosynthetic peptidoglycan transglycosylase	b3208
elbB	1.7340447818850446	6.0	3343164.0	isoprenoid biosynthesis protein with amidotransferase-like domain	b3209
arcB	1.9826836853138365	6.0	3344047.0	aerobic respiration control sensor histidine protein kinase, cognate to two-component response regulators ArcA and RssB	b3210
yhcC	1.9899371771268999	6.0	3346479.0	putative Fe-S oxidoreductase, Radical SAM superfamily protein	b3211
gltD	1.7574126278131121	6.0	3352556.0	glutamate synthase, 4Fe-4S protein, small subunit	b3213	['GLUSy']
gltF	1.9996444884211004	6.0	3354624.0	periplasmic protein	b3214
yhcA	2.043282141062234	6.0	3355470.0	putative periplasmic chaperone protein	b3215
yhcD	2.2954941157216115	6.0	3356165.0	putative outer membrane fimbrial subunit usher protein	b3216
yhcF	1.470482090156155	6.0	3360768.0	putative transcriptional regulator	b3219
nanA	1.37324290377555	7.0	3366912.0	N-acetylneuraminate lyase	b3225	['ACNML']
nanR	1.4231653717079789	7.0	3367056.0	sialic acid-inducible nan operon repressor	b3226
sspA	1.4415117288197172	7.0	3370140.0	stringent starvation protein A, phage P1 late gene activator, RNAP-associated acid-resistance protein, inactive glutathione S-transferase homolog	b3229
degS	1.3607704269092409	8.0	3375558.0	serine endoprotease, periplasmic	b3235
aaeA	1.4073532320185267	9.0	3381552.0	p-hydroxybenzoic acid efflux system component	b3241
yhdE	1.349864673902169	10.0	3391488.0	dTTP/UTP pyrophosphatase; m(5)UTP/m(5)CTP/pseudo-UTP pyrophosphatase	b3248
csrD	1.3502062198398435	10.0	3394750.0	targeting factor for csrBC sRNA degradation	b3252
yrdF	1.464712926305338	10.0	3397853.0	No_gene_product	b4697
yrdE	1.3583039118947222	10.0	3397996.0	No_gene_product	b4646
accB	1.3101631681649564	10.0	3398794.0	acetyl CoA carboxylase, BCCP subunit	b3255	['ACCOAC']
yhdU	1.4740762713716062	11.0	3405979.0	putative membrane protein	b3263
yhdY	1.3544369170404245	12.0	3414683.0	putative amino acid ABC transporter permease	b3270
yrdA	1.3749891243852599	12.0	3422594.0	bacterial transferase hexapeptide domain protein	b3279
yrdB	1.3503364890004463	12.0	3423232.0	DUF1488 family protein	b3280
aroE	1.5561403518777568	12.0	3423378.0	dehydroshikimate reductase, NAD(P)-binding	b3281	['SHK3Dr']
yrdD	1.3713969472200807	12.0	3424778.0	ssDNA-binding protein, function unknown	b3283
smg	1.5455561900940271	12.0	3425349.0	DUF494 family putative periplasmic protein	b3284
arfA	1.3933071429855577	13.0	3431936.0	alternate ribosome-rescue factor A	b4550
zntR	1.5896478723803036	13.0	3432448.0	zntA gene transcriptional activator	b3292
rpoA	1.5230321116886496	13.0	3433398.0	RNA polymerase, alpha subunit	b3295
rpsD	1.589931616823792	13.0	3434496.0	30S ribosomal subunit protein S4	b3296
rpsK	1.3336556922642782	13.0	3435067.0	30S ribosomal subunit protein S11	b3297
rpsM	1.428859873331498	13.0	3435473.0	30S ribosomal subunit protein S13	b3298
secY	1.4036404505416606	13.0	3436544.0	preprotein translocase membrane subunit	b3300
rplO	1.3739318245685361	13.0	3437463.0	50S ribosomal subunit protein L15	b3301
rplF	1.5404017887231989	13.0	3438965.0	50S ribosomal subunit protein L6	b3305
rpsN	1.379234179611036	13.0	3440128.0	30S ribosomal subunit protein S14	b3307
rplE	1.4320525151994	13.0	3440640.0	50S ribosomal subunit protein L5	b3308
rpsQ	1.3839986907832842	13.0	3441672.0	30S ribosomal subunit protein S17	b3311
rpmC	1.5781558275795793	13.0	3441926.0	50S ribosomal subunit protein L29	b3312
rplP	1.4141587163841587	13.0	3442117.0	50S ribosomal subunit protein L16	b3313
rplV	1.4361266333080753	13.0	3443259.0	50S ribosomal subunit protein L22	b3315
rpsS	1.3576301968288853	13.0	3443712.0	30S ribosomal subunit protein S19	b3316
rplB	1.5352731868921352	13.0	3443901.0	50S ribosomal subunit protein L2	b3317
rplW	1.3366960251238071	13.0	3444740.0	50S ribosomal subunit protein L23	b3318
rplC	1.3955509743337988	13.0	3445655.0	50S ribosomal subunit protein L3	b3320
rpsJ	1.3253018785050383	13.0	3446317.0	30S ribosomal subunit protein S10	b3321
gspD	1.3701419737979943	13.0	3449735.0	general secretory pathway component, cryptic	b3325
gspG	1.4097111414154961	13.0	3454381.0	pseudopilin, cryptic, general secretion pathway	b3328
gspH	1.428970572527345	13.0	3454976.0	putative general secretory pathway component, cryptic	b3329
gspI	1.4101551176423701	13.0	3455332.0	general secretory pathway component, cryptic	b3330
gspJ	1.3965394235217283	13.0	3455702.0	putative general secretory pathway component, cryptic	b3331
gspL	1.3558124975611123	13.0	3457280.0	general secretory pathway component, cryptic	b3333
fusA	1.4169293509751795	14.0	3465216.0	protein chain elongation factor EF-G, GTP-binding	b3340
tusC	1.3485472733133579	14.0	3468331.0	mnm(5)-s(2)U34-tRNA synthesis 2-thiolation protein	b3344
nirD	1.338928737407222	15.0	3489909.0	nitrite reductase (NADH) small subunit	b3366	['NTRIR2x']
frlC	1.3835961272424917	16.0	3495936.0	fructoselysine 3-epimerase	b4474	['FRULYSE']
yhfY	1.4496558465287672	17.0	3504418.0	PRD domain protein	b3382
rpe	1.3966349467452321	17.0	3508224.0	D-ribulose-5-phosphate 3-epimerase	b3386	['RPE']
hofP	1.33350918767515	18.0	3514368.0	DNA catabolic protein	b3392
hofO	1.3462343238072496	18.0	3514368.0	DNA catabolic protein	b3393
hofN	1.3530132893648101	18.0	3514791.0	DNA catabolic putative fimbrial assembly protein	b3394
hslO	1.365156512333237	19.0	3523132.0	heat shock protein Hsp33	b3401
feoB	1.3964781787498817	20.0	3533765.0	ferrous iron transporter protein B and GTP-binding protein; membrane protein	b3409	['FE2abcpp']
gntT	1.331008097371687	21.0	3540992.0	gluconate transporter, high-affinity GNT I system	b3415	['GLCNt2rpp']
glpE	1.4247067263154365	22.0	3554856.0	thiosulfate:cyanide sulfurtransferase (rhodanese)	b3425	['CYANST']
asd	1.344810610069999	23.0	3567616.0	aspartate-semialdehyde dehydrogenase, NAD(P)-binding	b3433	['ASAD']
yhhW	1.4369779484992948	23.0	3572309.0	quercetinase activity in vitro	b3439
yhhY	1.2939905484591119	23.0	3574497.0	aminoacyl nucleotide detoxifying acetyltransferase	b3441
ugpE	1.3863156931520664	24.0	3582541.0	sn-glycerol-3-phosphate ABC transporter permease	b3451	['G3PEabcpp', 'G3PIabcpp', 'GLYC2Pabcpp', 'G3PGabcpp', 'GLYC3Pabcpp', 'G3PCabcpp', 'G3PSabcpp']
livF	1.3795453821696413	24.0	3586083.0	branched-chain amino acid ABC transporter ATPase	b3454	['LEUabcpp', 'THRabcpp', 'ILEabcpp', 'ALAabcpp', 'VALabcpp']
yhhN	1.4565932541008721	25.0	3599110.0	TMEM86 family putative inner membrane protein	b3468
nikR	1.4027768854102471	26.0	3611947.0	transcriptional repressor, Ni-binding	b3481
yhhI	1.5477478606953021	26.0	3618816.0	putative transposase	b3484
yhiN	1.3272786020253782	27.0	3629567.0	putative oxidoreductase	b3492
pitA	1.3867797213280049	27.0	3631001.0	phosphate transporter, low-affinity; tellurite importer	b3493	['PIt2rpp']
uspB	1.307868486437143	27.0	3632744.0	universal stress (ethanol tolerance) protein B	b3494
dinQ	1.414929113083071	28.0	3641088.0	UV-inducible membrane toxin, DinQ-AgrB type I toxin-antitoxin system	b4613
fimG	1.3324737723051616	29.0	4538368.0	minor component of type 1 fimbriae	b4319
