# Supplementary material for: The genetic basis for adaptation of model-designed syntrophic co-cultures
Source: PLoS Comput Biol. 2019 Mar 1;15(3):e1006213. doi: 10.1371/journal.pcbi.1006213 (PMC6415869; doi:10.1371/journal.pcbi.1006213)
Supplement: S4 Data — Genes with read coverage meeting the duplication criteria. Separate spreadsheets are provided for all samples using the mutant pair, ale number, flask number, isolate number, and replicate number to identify each sample. (ZIP) [file pcbi.1006213.s004.zip › S4_Data/hisD_gltB_6_17_1_2_genes.csv]

	Multiplicity	Group Number	Start Position	Product	Gene	iJO1366 Reactions
hokC	1.349158393876706	1.0	16896.0	toxic membrane protein, small	b4412
ykfN	1.4627397535413462	2.0	258860.0	No_gene_product	b4626
ykgQ	1.356426306390913	3.0	313149.0	No_gene_product	b4631
peaD	1.4537850540250765	4.0	561831.0	No_gene_product	b4508
ylcI	1.3379186110891583	5.0	575706.0	DUF3950 family protein, DLP12 prophage	b4589
rihA	46.893871108129964	6.0	678932.0	ribonucleoside hydrolase 1	b0651	['CYTDH', 'URIH']
gltL	46.93754365387617	6.0	679985.0	glutamate/aspartate ABC transporter ATPase	b0652	['ASPabcpp', 'GLUabcpp']
gltK	45.3268285951783	6.0	680710.0	glutamate/aspartate ABC transporter permease	b0653	['ASPabcpp', 'GLUabcpp']
gltJ	43.318271647794475	6.0	681984.0	glutamate/aspartate ABC transporter permease	b0654	['ASPabcpp', 'GLUabcpp']
gltI	48.143730600854845	6.0	682294.0	glutamate/aspartate periplasmic binding protein	b0655	['ASPabcpp', 'GLUabcpp']
tfaR	1.758411109688355	7.0	1426667.0	Rac prophage; putative tail fiber assembly protein	b1373
tfaQ	1.7365609285751842	8.0	1628566.0	Qin prophage; putative tail fibre assembly protein	b1546
dicA	1.3857611875218683	9.0	1642496.0	Qin prophage; putative regulator for DicB	b1570
wbbJ	1.6149791592236844	10.0	2097974.0	putative lipopolysaccharide biosynthesis O-acetyl transferase	b2033	['O16AT']
wbbI	1.523430130421655	10.0	2099200.0	d-Galf:alpha-d-Glc beta-1,6-galactofuranosyltransferase	b2034	['O16GALFT']
rfbC	1.601903710914971	10.0	2103296.0	dTDP-4-deoxyrhamnose-3,5-epimerase	b2038	['TDPDRE']
rfbA	1.6896034745562836	10.0	2103618.0	glucose-1-phosphate thymidylyltransferase	b2039	['G1PTT']
rfbD	1.6698057261696537	10.0	2105344.0	dTDP-L-rhamnose synthase, NAD(P)-dependent dTDP-4-dehydrorhamnose reductase subunit	b2040	['TDPDRR']
rfbB	1.5800908433346696	10.0	2105456.0	dTDP-glucose 4,6 dehydratase, NAD(P)-binding	b2041	['TDPGDH']
wcaN	1.5049765288467418	10.0	2107392.0	putative regulatory subunit for GalU	b2042
wcaM	1.4138778612671237	10.0	2107982.0	colanic acid biosynthesis protein	b2043
wcaK	1.431819436056923	10.0	2111488.0	colanic acid biosynthesis protein	b2045	['GALKr']
wcaH	1.4516296786763931	11.0	2119680.0	GDP-mannose mannosyl hydrolase	b2051	['GDPMNH']
wzc	1.4387781410564342	12.0	2126970.0	colanic acid production tyrosine-protein kinase; autokinase; Ugd phosphorylase	b2060
yegH	1.418240765776036	12.0	2131382.0	inner membrane protein	b2063
asmA	1.43872846172486	12.0	2133239.0	suppressor of OmpF assembly mutants; putative outer membrane protein assembly factor; inner membrane-anchored periplasmic protein	b2064
dcd	1.4113602596973365	12.0	2135114.0	deoxycytidine triphosphate deaminase; dCTP deaminase	b2065	['DCTPD']
udk	1.6365088019244407	12.0	2136064.0	uridine/cytidine kinase	b2066	['URIK2', 'CYTDK2']
yegL	1.5045712631632266	13.0	2146304.0	VMA domain protein	b2073
ibsA	1.467154628651693	13.0	2146829.0	toxic membrane protein	b4667
ibsB	1.8897594514040938	13.0	2147200.0	toxic membrane protein	b4668
baeR	1.4368443144693046	14.0	2157756.0	response regulator in two-component regulatory system with BaeS	b2079
yegP	1.4009630207377162	14.0	2158669.0	UPF0339 family protein	b2080
ogrK	1.9216174679054967	14.0	2160782.0	orphan Ogr protein, positive regulator of P2 growth	b2082
yegZ	1.7424619230361391	14.0	2161152.0	No_gene_product	b2083
yegR	1.6115630088630788	14.0	2161664.0	uncharacterized protein	b2085
gatD	1.4008148346426956	14.0	2165313.0	galactitol-1-phosphate dehydrogenase, Zn-dependent and NAD(P)-binding	b2091	['GLTPD']
gatB	1.4940779137089326	14.0	2167808.0	galactitol-specific enzyme IIB component of PTS	b2093	['GALTptspp']
gatA	1.3592166418072844	14.0	2168075.0	galactitol-specific enzyme IIA component of PTS	b2094	['GALTptspp']
gatZ	1.4962692984792472	14.0	2168832.0	D-tagatose 1,6-bisphosphate aldolase 2, subunit	b2095	['TGBPA']
yegT	1.4132293284399275	14.0	2172928.0	nucleoside transporter, low affinity	b2098
thiD	1.4522196780187049	14.0	2177194.0	hydroxy-methylpyrimidine kinase and hydroxy-phosphomethylpyrimidine kinase	b2103	['HMPK1', 'PMPK']
thiM	1.525369598172955	14.0	2177991.0	hydoxyethylthiazole kinase	b2104	['HETZK']
rcnR	1.5165823730708101	14.0	2179072.0	transcriptional repressor of rcnA	b2105
rcnA	1.5134403913437382	14.0	2179395.0	membrane protein conferring nickel and cobalt resistance	b2106
rcnB	1.4970473654357435	14.0	2180608.0	periplasmic modulator of Ni and Co efflux	b2107
yehA	1.5090542924347967	14.0	2181120.0	putative fimbrial-like adhesin protein	b2108
yehB	1.4272865870304317	14.0	2181908.0	putative outer membrane protein	b2109
yehC	1.3926640236058874	14.0	2184404.0	putative periplasmic pilin chaperone	b2110
yehE	1.7148360344308449	14.0	2186240.0	DUF2574 family protein	b2112
metG	1.4567466103376194	14.0	2187778.0	methionyl-tRNA synthetase	b2114	['METTRS']
yehH	1.4303863563820174	14.0	2189952.0	No_gene_product	b4499
yehK	1.577378767620628	14.0	2197504.0	uncharacterized protein	b4541
yehP	1.438677398432033	14.0	2201600.0	VMA domain putative YehL ATPase stimulator	b2121
yehT	1.6036200843031232	14.0	2205721.0	putative response regulator in two-component system withYehU	b2125
yohO	1.4305306017929036	14.0	2209135.0	putative membrane protein	b4542
yehX	1.4644219188151184	14.0	2209959.0	putative ABC transporter ATPase	b2129	['CHLabcpp', 'GLYBabcpp']
bglX	1.4199459791331561	14.0	2213170.0	beta-D-glucoside glucohydrolase, periplasmic	b2132	['LACZpp']
yohD	1.4113702711253244	14.0	2219279.0	DedA family inner membrane protein	b2136
yohF	1.386248483987245	14.0	2220032.0	putative oxidoreductase	b2137
mdtQ	1.5104594789417742	14.0	2220801.0	No_gene_product	b2139
yohJ	1.5281768583121	14.0	2224128.0	UPF0299 family inner membrane protein	b2141
sanA	1.474297563382113	14.0	2226356.0	DUF218 superfamily vancomycin high temperature exclusion protein	b2144
yeiS	1.3522637513696942	14.0	2227200.0	DUF2542 family protein	b2145
mglB	1.611147997944236	14.0	2232828.0	methyl-galactoside transporter subunit	b2150	['GLCabcpp', 'GALabcpp']
galS	1.4695909598732098	14.0	2234368.0	galactose- and fucose-inducible galactose regulon transcriptional isorepressor; mgl operon transcriptional repressor; autorepressor	b2151
folE	1.464338506859925	14.0	2236462.0	GTP cyclohydrolase I	b2153	['GTPCI']
yeiG	1.4200151556992797	14.0	2237388.0	S-formylglutathione hydrolase	b2154	['SFGTHi']
lysP	1.4747076860699726	14.0	2240541.0	lysine transporter	b2156	['LYSt2pp']
yeiE	1.4014210992362972	14.0	2242560.0	putative DNA-binding transcriptional regulator	b2157
yeiH	1.4599789691057654	14.0	2243195.0	UPF0324 family inner membrane protein	b2158
yeiL	1.4327594952877214	14.0	2248833.0	putative transcriptional regulator	b2163
fruK	1.4716711664476845	14.0	2254905.0	fructose-1-phosphate kinase	b2168	['FRUK']
fruB	1.6137350667343224	14.0	2256896.0	fused fructose-specific PTS enzymes: IIA component/HPr component	b2169	['FRUptspp']
yeiW	1.4703445106681592	14.0	2258519.0	UPF0153 cysteine cluster protein	b4502
yeiP	1.4310946544593774	14.0	2258944.0	elongation factor P-like protein	b2171
yeiQ	1.401026555448339	14.0	2260992.0	putative NAD-dependent D-mannonate oxidoreductase	b2172
mepS	1.5094139348516922	14.0	2263457.0	murein DD-endopeptidase, space-maker hydrolase, mutational suppressor of prc thermosensitivity, outer membrane lipoprotein, weak murein LD-carboxypeptidase	b2175
yejF	1.4592663202932628	14.0	2269778.0	microcin C ABC transporter ATPase	b2180
yejG	1.4856145289285085	14.0	2271371.0	uncharacterized protein	b2181
rplY	1.5611559565970234	14.0	2275995.0	50S ribosomal subunit protein L25	b2185
yejK	1.444860104341087	14.0	2277376.0	spermidine nucleoid-associated protein	b2186
yejL	1.353200871086513	14.0	2277607.0	UPF0352 family protein	b2187
yejM	1.5182680435570557	14.0	2277854.0	essential inner membrane DUF3413 domain-containing protein; lipid A production and membrane permeability factor	b2188
narP	1.5209800085347587	14.0	2283978.0	response regulator in two-component regulatory system with NarQ	b2193
dsbE	1.681736906002254	14.0	2285885.0	periplasmic thioredoxin of cytochrome c-type biogenesis	b2195
ccmC	1.814974865313477	14.0	2289664.0	heme export ABC transporter permease; CcmE-interacting protein	b2199	['PHEMEabcpp']
napC	1.547282560498144	14.0	2291712.0	quinol dehydrogenase, electron source for NapAB	b2202	['NO3R2bpp', 'NO3R1bpp']
napB	1.5273135494949484	14.0	2291747.0	nitrate reductase, small, cytochrome C550 subunit, periplasmic	b2203	['NO3R2bpp', 'NO3R1bpp']
napH	1.5024979252308301	14.0	2292193.0	ferredoxin-type protein	b2204	['NO3R1bpp']
napA	1.4341707276321165	14.0	2293760.0	nitrate reductase, periplasmic, large subunit	b2206	['NO3R2bpp', 'NO3R1bpp']
napD	1.4791156839463635	14.0	2296320.0	assembly protein for periplasmic nitrate reductase	b2207
eco	1.5551971218668421	14.0	2297856.0	ecotin, a serine protease inhibitor	b2209
apbE	1.420858074884121	14.0	2304000.0	putative thiamine-synthetic flavin transferase lipoprotein	b2214
ompC	1.5889340149245699	14.0	2306048.0	outer membrane porin protein C	b2215	['LCTStex', 'MALDtex', 'TSULtex', 'GAMtex', 'TTRCYCtex', 'MAN6Ptex', 'ASNtex', 'UACGAMtex', 'PROGLYtex', 'HPPPNtex', 'ILEtex', 'XTSNtex', 'NOtex', 'PPPNtex', 'QUIN2tex', 'Zn2tex', 'OROTtex', 'HYXNtex', 'TUNGStex', 'GBBTNtex', 'Htex', 'NMNtex', '34dhpactex', 'UDPACGALtex', 'CMPtex', 'TREtex', 'AKGtex', 'MANGLYCtex', 'NO3tex', '3GMPtex', 'ORNtex', 'PROtex', 'TRPtex', 'FE2tex', 'TYMtex', 'PACALDtex'…
rcsD	1.595357093429309	14.0	2306966.0	phosphotransfer intermediate protein in two-component regulatory system with RcsBC	b2216
rcsB	1.5228612855631294	14.0	2310144.0	response regulator in two-component regulatory system with RcsC and YojN	b2217
rcsC	1.5578467731478778	14.0	2310505.0	hybrid sensory kinase in two-component regulatory system with RcsB and YojN	b2218
atoS	1.5932532936098407	14.0	2313521.0	sensory histidine kinase in two-component regulatory system with AtoC	b2219
atoE	1.5820337476666482	14.0	2318336.0	short chain fatty acid transporter	b2223	['ACACt2pp', 'BUTt2rpp', 'HEXt2rpp']
yfaP	1.454197531429391	14.0	2320845.0	DUF2135 family protein, putative host defense protein	b2225
yfaT	1.5987022081823812	14.0	2327814.0	DUF1175 family protein, putative host defense protein	b2229
yfaA	1.4388654867158637	14.0	2328434.0	DUF2138 family protein, putative host defense protein	b2230
yfaL	1.4443099821427396	14.0	2334720.0	adhesin	b2233
nrdA	1.5753384179587062	14.0	2338343.0	ribonucleoside-diphosphate reductase 1, alpha subunit	b2234	['RNDR4', 'RNDR3', 'RNDR2', 'RNDR1']
nrdB	1.7381143018635188	14.0	2340864.0	ribonucleoside-diphosphate reductase 1, beta subunit, ferritin-like protein	b2235	['RNDR4', 'RNDR3', 'RNDR2', 'RNDR1']
yfaE	1.6196956686741228	14.0	2341992.0	ferredoxin involved with ribonucleotide reductase diferric-tyrosyl radical (Y*) cofactor maintenance	b2236
inaA	1.5256712052055728	14.0	2342912.0	acid-inducible Kdo/WaaP family putative kinase	b2237
yfaH	1.6138512719933313	14.0	2343129.0	No_gene_product	b2238
glpQ	1.550638160505219	14.0	2343413.0	periplasmic glycerophosphodiester phosphodiesterase	b2239	['GPDDA3pp', 'GPDDA2pp', 'GPDDA4pp', 'GPDDA1pp', 'GPDDA5pp']
glpB	1.443152463968217	14.0	2347743.0	anaerobic sn-glycerol-3-phosphate dehydrogenase membrane anchor subunit	b2242	['G3PD5', 'G3PD7', 'G3PD6']
yfaD	1.7069073370026444	14.0	2351104.0	transposase_31 family protein	b2244
ypaA	1.683026705182392	14.0	2351294.0	No_gene_product	b4543
rhmA	1.428599378849675	14.0	2351520.0	2-keto-3-deoxy-L-rhamnonate aldolase	b2245
rhmD	1.4750606243787265	14.0	2353687.0	L-rhamnonate dehydratase	b2247
rhmR	1.4892424087255582	14.0	2355200.0	putative DNA-binding transcriptional regulator for the rhm operon	b2248
yfaY	1.477442847707363	14.0	2355909.0	inactive PncC family protein	b2249
yfaZ	1.4303587869236034	14.0	2357248.0	outer membrane protein, putative porin	b2250
arnB	1.454094139124659	14.0	2359406.0	uridine 5'-(beta-1-threo-pentapyranosyl-4-ulose diphosphate) aminotransferase, PLP-dependent	b2253	['UDPKAAT']
arnD	1.456614293125237	14.0	2363496.0	undecaprenyl phosphate-alpha-L-ara4FN deformylase	b2256	['UPLA4FNF']
arnT	1.463970349144477	14.0	2364386.0	4-amino-4-deoxy-L-arabinose transferase	b2257	['LA4NTpp']
arnF	1.6441390099401538	14.0	2366370.0	undecaprenyl phosphate-alpha-L-ara4N exporter; flippase ArnEF subunit	b2258	['ULA4Ntppi']
pmrD	1.5201696320172602	14.0	2366976.0	inactive two-component system connector protein	b2259
menB	1.4582718696389367	14.0	2369536.0	dihydroxynaphthoic acid synthetase	b2262	['DHNCOAS']
menF	1.4564113031080137	14.0	2373632.0	isochorismate synthase 2	b2265	['ICHORS']
elaB	1.6999964159642058	14.0	2374200.0	putative membrane-anchored DUF883 family ribosome-binding protein	b2266
elaA	1.7773307072509454	14.0	2374560.0	GNAT family putative N-acetyltransferase	b2267
rbn	1.422216981995765	14.0	2375680.0	RNase BN, tRNA processing enzyme	b2268
yfbK	1.639126509129262	14.0	2377473.0	Von Willebrand factor domain putative lipoprotein	b2270
yfbL	1.4246070796322703	14.0	2379776.0	putative M28A family peptidase	b2271
yfbM	1.5956025045036726	14.0	2380412.0	DUF1877 family protein	b2272
yfbN	1.5673346868811349	14.0	2381824.0	uncharacterized protein	b2273
yfbO	1.9364127852520283	14.0	2382113.0	uncharacterized protein	b2274
yfbP	1.718949093567371	14.0	2382594.0	TPR-like repeats-containing protein	b2275
nuoN	1.5177997147358426	14.0	2383872.0	NADH:ubiquinone oxidoreductase, membrane subunit N	b2276	['NADH18pp', 'NADH17pp', 'NADH16pp']
nuoM	1.5199714308874637	14.0	2384990.0	NADH:ubiquinone oxidoreductase, membrane subunit M	b2277	['NADH18pp', 'NADH17pp', 'NADH16pp']
nuoK	1.4612387124987847	14.0	2388521.0	NADH:ubiquinone oxidoreductase, membrane subunit K	b2279	['NADH18pp', 'NADH17pp', 'NADH16pp']
nuoJ	1.5888147184467138	14.0	2388820.0	NADH:ubiquinone oxidoreductase, membrane subunit J	b2280	['NADH18pp', 'NADH17pp', 'NADH16pp']
nuoH	1.5557797075394657	14.0	2390016.0	NADH:ubiquinone oxidoreductase, membrane subunit H	b2282	['NADH18pp', 'NADH17pp', 'NADH16pp']
nuoF	1.6422595800310333	14.0	2394112.0	NADH:ubiquinone oxidoreductase, chain F	b2284	['NADH18pp', 'NADH17pp', 'NADH16pp']
nuoE	1.5385074102198788	14.0	2395030.0	NADH:ubiquinone oxidoreductase, chain E	b2285	['NADH18pp', 'NADH17pp', 'NADH16pp']
nuoC	1.4584533857467172	14.0	2395533.0	NADH:ubiquinone oxidoreductase, fused CD subunit	b2286	['NADH18pp', 'NADH17pp', 'NADH16pp']
nuoB	1.7718827799226586	14.0	2397429.0	NADH:ubiquinone oxidoreductase, chain B	b2287	['NADH18pp', 'NADH17pp', 'NADH16pp']
nuoA	1.6056659883095117	14.0	2398208.0	NADH:ubiquinone oxidoreductase, membrane subunit A	b2288	['NADH18pp', 'NADH17pp', 'NADH16pp']
lrhA	1.7638369506203904	14.0	2399181.0	transcriptional repressor of flagellar, motility and chemotaxis genes	b2289
alaA	1.5504299488272584	14.0	2401039.0	glutamate-pyruvate aminotransferase; glutamic-pyruvic transaminase (GPT); alanine transaminase	b2290	['ALATA_L']
yfbR	1.4627814033065383	14.0	2402340.0	5'-nucleotidase	b2291	['NTD5', 'NTD6', 'NTD12', 'NTD1', 'NTD8', 'NTD3']
yfbS	1.4494036486933048	14.0	2402998.0	putative transporter	b2292
yfbU	1.6644457800236785	14.0	2405578.0	UPF0304 family protein	b2294
yfbV	1.5054088419340486	14.0	2406400.0	UPF0208 family inner membrane protein	b2295
ackA	1.5374060458136412	14.0	2406948.0	acetate kinase A and propionate kinase 2	b2296	['ACKr']
pta	1.6513718313527952	14.0	2408448.0	phosphate acetyltransferase	b2297	['PTAr', 'PTA2']
yfcC	1.5807392066413848	14.0	2410559.0	putative inner membrane transporter; C4-dicarboxylate anaerobic carrier family protein	b2298
yfcE	1.4582460815779335	14.0	2412712.0	phosphodiesterase activity on bis-pNPP	b2300
yfcF	1.3938762254928114	14.0	2413319.0	glutathione S-transferase	b2301
yfcG	1.6377613223813037	14.0	2414592.0	GSH-dependent disulfide bond oxidoreductase	b2302
folX	1.6510655347960623	14.0	2414803.0	D-erythro-7,8-dihydroneopterin triphosphate 2'-epimerase and dihydroneopterin aldolase	b2303	['DHPTPE']
yfcI	1.5161860784906953	14.0	2416640.0	transposase_31 family protein	b2305
hisM	1.4355471620746008	14.0	2418688.0	histidine ABC transporter permease	b2307	['ORNabcpp', 'HISabcpp', 'ARGabcpp', 'LYSabcpp']
hisQ	1.4661735857108835	14.0	2418708.0	histidine ABC transporter permease	b2308	['ORNabcpp', 'HISabcpp', 'ARGabcpp', 'LYSabcpp']
hisJ	1.5517649298068101	14.0	2419484.0	histidine ABC transporter periplasmic binding protein	b2309	['HISabcpp']
argT	1.7970868341167385	14.0	2420736.0	lysine/arginine/ornithine transporter subunit	b2310	['ORNabcpp', 'ARGabcpp', 'LYSabcpp']
ubiX	1.578543637518211	14.0	2421535.0	3-octaprenyl-4-hydroxybenzoate carboxy-lyase	b2311	['OPHBDC']
purF	1.4168064828541589	14.0	2422199.0	amidophosphoribosyltransferase	b2312	['GLUPRT']
cvpA	1.7236563684665351	14.0	2423753.0	colicin V production protein	b2313
dedD	1.4611717623811786	14.0	2424832.0	membrane-anchored periplasmic protein involved in septation	b2314
folC	1.4774382806048323	14.0	2425152.0	bifunctional folylpolyglutamate synthase/ dihydrofolate synthase	b2315	['DHFS']
accD	1.3792927420216812	14.0	2426880.0	acetyl-CoA carboxylase, beta (carboxyltransferase) subunit	b2316	['ACCOAC']
truA	1.4717828243306248	14.0	2428928.0	tRNA pseudouridine(38-40) synthase	b2318
usg	1.4594521330226444	14.0	2429114.0	putative semialdehyde dehydrogenase	b2319
pdxB	1.4087818783190553	14.0	2430976.0	erythronate-4-phosphate dehydrogenase	b2320	['PERD']
fabB	1.5973370586068754	14.0	2435072.0	3-oxoacyl-[acyl-carrier-protein] synthase I	b2323	['3OAS141', '3OAS161', '3OAS60', '3OAS120', '3OAS160', 'MACPD', '3OAS180', 'OPMEACPS', '3OAS100', 'KAS14', '3OAS140', '3OAS80', '3OAS121']
mnmC	1.5247848297600295	14.0	2435242.0	fused 5-methylaminomethyl-2-thiouridine-forming enzyme methyltransferase and FAD-dependent demodification enzyme	b2324
yfcL	1.4290974915927503	14.0	2437632.0	uncharacterized protein	b2325
epmC	1.627017351986979	14.0	2437681.0	Elongation Factor P Lys34 hydroxylase	b2326
yfcA	1.5288240476459098	14.0	2438229.0	TauE/TSUP family inner membrane protein	b2327
mepA	1.5305607166430044	14.0	2439168.0	murein DD-endopeptidase	b2328	['MDDEP4pp', 'MDDEP3pp', 'MDDEP1pp', 'MDDEP2pp']
prmB	1.4424050257383045	14.0	2441216.0	N5-glutamine methyltransferase	b2330
yfcO	1.7674397072733579	14.0	2443264.0	DUF2544 family putative outer membrane protein	b2332
yfcP	1.6674622327148532	14.0	2443529.0	putative fimbrial-like adhesin protein	b2333
yfcQ	1.7247295526003155	14.0	2444065.0	putative fimbrial-like adhesin protein	b2334
yfcR	1.74388297556337	14.0	2444550.0	putative fimbrial-like adhesin protein	b2335
yfcS	1.7324642966657038	14.0	2445312.0	putative periplasmic pilin chaperone	b2336
yfcU	1.5483682707951671	14.0	2445834.0	No_gene_product	b4661
sixA	1.5982403229658295	14.0	2449805.0	phosphohistidine phosphatase	b2340
fadJ	1.4452247166211838	14.0	2450493.0	enoyl-CoA hydratase/epimerase and isomerase/3-hydroxyacyl-CoA dehydrogenase	b2341	['ECOAH4', 'HACD8', 'HACD4', 'ECOAH8', 'ECOAH5', 'ECOAH1', 'ECOAH2', 'ECOAH6', 'HACD5', 'ECOAH3', 'ECOAH7', 'HACD1', 'HACD6', 'HACD3', 'HACD7', 'HACD2']
fadI	1.5587038624119924	14.0	2453504.0	beta-ketoacyl-CoA thiolase, anaerobic, subunit	b2342	['ACACT8r', 'ACACT7r', 'ACACT2r', 'ACACT5r', 'ACACT3r', 'ACACT1r', 'ACACT6r', 'ACACT4r']
fadL	1.7430957837220171	14.0	2455552.0	long-chain fatty acid outer membrane transporter	b2344	['HDCAtexi', 'HDCEAtexi', 'TTDCAtexi', 'TTDCEAtexi', 'DDCAtexi', 'OCDCEAtexi', 'OCDCAtexi']
mlaA	1.7200758027630483	14.0	2457730.0	ABC transporter maintaining OM lipid asymmetry, OM lipoprotein component	b2346
yfdC	1.6874663515564678	14.0	2459648.0	putative inner membrane protein	b2347
intS	1.7312016234589205	14.0	2460023.0	CPS-53 (KpLE1) prophage; putative prophage CPS-53 integrase	b2349
gtrA	2.1435103287978303	14.0	2461333.0	CPS-53 (KpLE1) prophage; bactoprenol-linked glucose translocase/flippase	b2350
gtrB	1.9128882450641596	14.0	2461696.0	CPS-53 (KpLE1) prophage; bactoprenol glucosyl transferase	b2351
tfaS	1.516652583618681	14.0	2464293.0	No_gene_product	b2353
yfdK	1.7506501303947728	14.0	2464555.0	CPS-53 (KpLE1) prophage; conserved protein	b2354
yfdL	1.646378531716182	14.0	2465022.0	No_gene_product	b2355
yfdM	1.616621752670544	14.0	2465792.0	No_gene_product	b2356
yfdN	1.6471194777038267	14.0	2465865.0	CPS-53 (KpLE1) prophage; uncharacterized protein	b2357
yfdP	1.7216154180501322	14.0	2467082.0	CPS-53 (KpLE1) prophage; uncharacterized protein	b2359
yfdQ	1.4348904487286334	14.0	2467840.0	CPS-53 (KpLE1) prophage; uncharacterized protein	b2360
yfdR	1.7193302287540655	14.0	2468462.0	CPS-53 (KpLE1) prophage; conserved protein	b2361
yfdS	1.6387151746713746	14.0	2468989.0	CPS-53 (KpLE1) prophage; uncharacterized protein	b2362
yfdT	1.7043083916546666	14.0	2469376.0	CPS-53 (KpLE1) prophage; uncharacterized protein	b2363
ypdJ	1.4041360839300823	14.0	2469659.0	No_gene_product	b4545
torI	1.6421694285414203	14.0	2469888.0	response regulator inhibitor for tor operon	b4501
dsdC	1.6630911432550928	14.0	2470172.0	dsd operon activator; autorepressor	b2364
dsdX	1.6129441219838192	14.0	2471936.0	D-serine transporter	b2365
dsdA	1.7213782141563612	14.0	2473984.0	D-serine dehydratase	b2366	['SERD_D']
emrY	1.6592779320716955	14.0	2474116.0	putative multidrug efflux system	b2367
emrK	1.742334197895896	14.0	2476032.0	multidrug resistance efflux pump membrane fusion protein	b2368
evgA	1.620439986429117	14.0	2477233.0	response regulator in two-component regulatory system with EvgS	b2369
evgS	1.7067239389714752	14.0	2477852.0	hybrid sensory histidine kinase in two-component regulatory system with EvgA	b2370
yfdE	1.6346115437454958	14.0	2482176.0	acetyl-CoA:oxalate CoA-transferase	b2371
yfdV	1.6430792701781936	14.0	2482720.0	putative transporter	b2372
oxc	1.5721850161699957	14.0	2483734.0	oxalyl CoA decarboxylase, ThDP-dependent	b2373	['OXCDC']
frc	1.6417678233750683	14.0	2486272.0	formyl-CoA transferase, NAD(P)-binding	b2374	['FORCT']
yfdX	1.6313898687837003	14.0	2487245.0	uncharacterized protein	b2375
ypdI	1.7072419838116648	14.0	2488320.0	putative lipoprotein involved in colanic acid biosynthesis	b2376
yfdY	1.7811907730312175	14.0	2488528.0	DUF2545 family putative inner membrane protein	b2377
ypdK	1.6264233307457168	14.0	2490399.0	inner membrane protein	b4680
ypdA	1.58539904789322	14.0	2492149.0	sensor kinase regulating yhjX; pyruvate-responsive YpdAB two-component system	b2380
ypdB	1.427665551278475	14.0	2494464.0	response regulator activating yhjX; pyruvate-responsive YpdAB two-component system	b2381
ypdC	1.4361305049543762	14.0	2494608.0	putative DNA-binding protein	b2382
fryA	1.4758494176140244	14.0	2495468.0	putative PTS enzyme: Hpr, enzyme I and IIA components	b2383
ypdF	1.7031486412868908	14.0	2499025.0	Xaa-Pro aminopeptidase	b2385
fryC	1.413356748293081	14.0	2500608.0	putative enzyme IIC component of PTS	b2386
fryB	1.4696329807345831	14.0	2501632.0	putative enzyme IIB component of PTS	b2387
yfeO	1.4685806609463081	14.0	2503108.0	putative ion channel protein	b2389
ypeC	1.647038053976045	14.0	2504704.0	DUF2502 family putative periplasmic protein	b2390
mntH	1.5198917025233871	14.0	2504946.0	manganese/divalent cation transporter	b2392	['FE2t2pp', 'MNt2pp']
nupC	1.8722701579569336	14.0	2506752.0	nucleoside (except guanosine) transporter	b2393	['ADNt2pp', 'DCYTt2pp', 'CYTDt2pp', 'THMDt2pp', 'DADNt2pp', 'URIt2pp', 'DURIt2pp']
yfeA	1.622136257654589	14.0	2509121.0	putative diguanylate cyclase	b2395
yfeC	1.7999652262850865	14.0	2511945.0	DUF1323 family putative DNA-binding protein	b2398
yfeD	1.6019071979674617	14.0	2512291.0	DUF1323 family putative DNA-binding protein	b2399
gltX	1.634103829818402	14.0	2512735.0	glutamyl-tRNA synthetase	b2400	['GLUTRS']
xapR	1.4037185066232327	14.0	2514951.0	transcriptional activator of xapAB	b2405
xapB	1.5152920157410625	14.0	2516992.0	xanthosine transporter	b2406	['URIt2rpp', 'THMDt2rpp', 'CYTDt2rpp', 'XTSNt2rpp', 'ADNt2rpp', 'INSt2rpp']
xapA	1.6015443379119918	14.0	2517403.0	purine nucleoside phosphorylase 2; nicotinamide 1-beta-D-riboside synthase	b2407	['PUNP3', 'PUNP7', 'PUNP4', 'PUNP5', 'PUNP6']
yfeN	1.629691612320191	14.0	2519040.0	putative outer membrane protein	b2408
yfeR	1.43401354655847	14.0	2519288.0	transcriptional regulator of yefH	b2409
yfeH	1.6751010247849232	14.0	2521088.0	putative inorganic ion transporter	b2410
ypeB	1.8918350330696079	14.0	2521299.0	DUF3820 family protein	b4546
ligA	1.6393942576197817	14.0	2523136.0	DNA ligase, NAD(+)-dependent	b2411	['NADDP']
zipA	1.507610096321393	14.0	2523605.0	FtsZ stabilizer	b2412
cysZ	1.5777849317250998	14.0	2525184.0	sulfate transporter, sulfite inhibited	b2413
cysK	1.517378075137603	14.0	2525767.0	cysteine synthase A, O-acetylserine sulfhydrolase A subunit	b2414	['CYSS']
ptsI	1.612271087614868	14.0	2527424.0	PEP-protein phosphotransferase of PTS system (enzyme I)	b2416	['ACMUMptspp', 'DHAPT', 'SBTptspp', 'ARBTptspp', 'TREptspp', 'GLCptspp', 'ACGAptspp', 'SUCptspp', 'MANptspp', 'GALTptspp', 'FRUptspp', 'CHTBSptspp', 'FRUpts2pp', 'GAMptspp', 'ASCBptspp', 'ACMANAptspp', 'MANGLYCptspp', 'MNLptspp', 'MALTptspp']
crr	1.5190894358598692	14.0	2529280.0	glucose-specific enzyme IIA component of PTS	b2417	['ACMUMptspp', 'TREptspp', 'MALTptspp', 'ACGAptspp', 'SUCptspp', 'GLCptspp']
pdxK	1.5952505346569799	14.0	2529744.0	pyridoxal-pyridoxamine kinase/hydroxymethylpyrimidine kinase	b2418	['PYDXK', 'HMPK1', 'PYDXNK', 'PYDAMK']
yfeK	1.6528492737647063	14.0	2530700.0	uncharacterized protein	b2419
yfeS	1.5945162106278497	14.0	2531328.0	WGR domain protein	b2420
cysM	1.563954163190051	14.0	2532030.0	cysteine synthase B (O-acetylserine sulfhydrolase B)	b2421	['CYSS']
cysW	1.5431066840199534	14.0	2534162.0	sulfate/thiosulfate ABC transporter permease	b2423	['TSULabcpp', 'MOBDabcpp', 'SULabcpp', 'SELtpp', 'SLNTtpp']
cysU	1.5558973938160068	14.0	2535424.0	sulfate/thiosulfate ABC transporter permease	b2424	['TSULabcpp', 'MOBDabcpp', 'SULabcpp', 'SELtpp', 'SLNTtpp']
cysP	1.4331647344351321	14.0	2535870.0	thiosulfate-binding protein	b2425	['TSULabcpp', 'MOBDabcpp', 'SULabcpp', 'SELtpp', 'SLNTtpp']
ucpA	1.5454524008702724	14.0	2537472.0	furfural resistance protein, putative short-chain oxidoreductase	b2426
murR	1.3814498971422293	14.0	2538110.0	repressor for murPQ, MurNAc 6-P inducible	b2427
murQ	1.4230847195786545	14.0	2539520.0	N-acetylmuramic acid 6-phosphate (MurNAc-6-P) etherase	b2428	['ACM6PH']
murP	1.4676254902076526	14.0	2540031.0	N-acetylmuramic acid permease, EIIBC component, PTS system	b2429	['ACMUMptspp', 'SUCptspp']
yfeW	1.586206891955888	14.0	2541568.0	penicillin binding protein PBP4B; weak DD-carboxypeptidase activity	b2430
yfeX	1.6278061029500897	14.0	2543616.0	porphyrinogen oxidase, cytoplasmic	b2431
yfeY	1.5110534811640102	14.0	2543999.0	RpoE-regulated lipoprotein	b2432
yfeZ	1.343188267534368	14.0	2544635.0	inner membrane protein	b2433
amiA	1.4727816555490059	14.0	2545710.0	N-acetylmuramoyl-l-alanine amidase I	b2435	['AGM4PApp', 'AGM3PApp']
hemF	1.60353261979622	14.0	2546583.0	coproporphyrinogen III oxidase	b2436	['CPPPGO']
eutR	1.4845257845648288	14.0	2547712.0	eut operon transcriptional activator, AraC family	b2437
eutK	1.5203710573770124	14.0	2548586.0	putative ethanol utilization carboxysome structural protein	b2438
eutL	1.5857428691800506	14.0	2549099.0	putative ethanol utilization carboxysome structural protein	b2439
eutC	1.6806524506949674	14.0	2549768.0	ethanolamine ammonia-lyase, small subunit (light chain)	b2440	['ETHAAL']
eutB	1.5124479226418026	14.0	2551808.0	ethanolamine ammonia-lyase, large subunit, heavy chain	b2441	['ETHAAL']
intZ	1.6459945864142027	14.0	2552216.0	CPZ-55 prophage; putative phage integrase	b2442
yffL	1.7678573698344613	14.0	2553856.0	CPZ-55 prophage; uncharacterized protein	b2443
yffM	1.7616631658677786	14.0	2554880.0	CPZ-55 prophage; uncharacterized protein	b2444
yffN	1.8281199375472297	14.0	2554983.0	CPZ-55 prophage; uncharacterized protein	b2445
yffO	1.4661316624764031	14.0	2555469.0	CPZ-55 prophage; uncharacterized protein	b2446
yffP	1.6304747169962066	14.0	2555904.0	CPZ-55 prophage; uncharacterized protein	b2447
yffQ	1.8535335503709738	14.0	2556950.0	CPZ-55 prophage; uncharacterized protein	b2448
yffR	1.5188492998090992	14.0	2557338.0	CPZ-55 prophage; uncharacterized protein	b2449
yffS	1.7268177758650727	14.0	2557952.0	CPZ-55 prophage; uncharacterized protein	b2450
eutA	1.4700231227364515	14.0	2558839.0	reactivating factor for ethanolamine ammonia lyase	b2451
eutJ	1.4788085016605639	14.0	2562859.0	ethanolamine utilization protein, HSP70/actin superfamily protein	b2454
eutN	1.5288066935770799	14.0	2565121.0	Ethanolamine catabolic microcompartment shell protein	b2456
eutM	1.4686897199973394	14.0	2565632.0	ethanolamine utilization protein, putative carboxysome structural protein	b2457
eutT	1.391785959526281	14.0	2566860.0	cobalamin adenosyltransferase involved in ethanolamine utilization	b2459
eutS	1.506174508670096	14.0	2568828.0	putative ethanol utilization carboxysome structural protein	b2462
talA	1.7996324851627576	14.0	2572288.0	transaldolase A	b2464	['TALA']
tktB	1.4616598524438542	14.0	2572994.0	transketolase 2, thiamine triphosphate-binding	b2465	['TKT2', 'TKT1']
ypfG	1.5806660369865586	14.0	2575092.0	DUF1176 family protein	b2466
nudK	1.5188628121375014	14.0	2576384.0	GDP-mannose pyrophosphatase	b2467	['GDPMNP']
aegA	1.5350058824916728	14.0	2576904.0	putative oxidoreductase, FeS binding subunit/NAD/FAD-binding subunit	b2468
narQ	1.569962556460902	14.0	2580480.0	sensory histidine kinase in two-component regulatory system with NarP	b2469
acrD	1.5074759348590832	14.0	2580953.0	aminoglycoside/multidrug efflux system	b2470	['NOVBCNtpp', 'FUSAtpp', 'CMtpp', 'MINCYCtpp', 'DOXRBCNtpp', 'RFAMPtpp', 'TTRCYCtpp']
ypfM	1.6035992594205273	14.0	2584192.0	stress-induced small enterobacterial protein	b4606
dapE	1.6283285859619443	14.0	2584965.0	N-succinyl-diaminopimelate deacylase	b2472	['SDPDS']
ypfN	1.8887857695406907	14.0	2586120.0	putative membrane protein, UPF0370 family	b4547
ypfH	1.5608472948630234	14.0	2586624.0	palmitoyl-CoA esterase activity, uncertain physiological substrate	b2473
tmcA	1.5292603785193493	14.0	2588672.0	elongator methionine tRNA (ac4C34) acetyltransferase	b2474
ypfJ	1.7420708454287028	14.0	2589232.0	putative neutral zinc metallopeptidase	b2475
purC	1.5525422472636234	14.0	2590720.0	phosphoribosylaminoimidazole-succinocarboxamide synthetase	b2476	['PRASCSi']
bamC	1.6227327993778387	14.0	2591189.0	BamABCDE complex OM biogenesis lipoprotein	b2477
dapA	1.5600324678347914	14.0	2592768.0	dihydrodipicolinate synthase	b2478	['DHDPS']
gcvR	1.7578992099456303	14.0	2593264.0	transcriptional repressor, regulatory protein accessory to GcvA	b2479
bcp	1.747730261505741	14.0	2593836.0	peroxiredoxin; thiol peroxidase, thioredoxin-dependent	b2480	['THIORDXi']
hyfA	1.7941748364727186	14.0	2594816.0	hydrogenase 4, 4Fe-4S subunit	b2481	['FHL']
hyfB	1.5000302179010232	14.0	2596864.0	hydrogenase 4, membrane subunit	b2482	['FHL']
hyfC	1.4567348063826586	14.0	2597205.0	hydrogenase 4, membrane subunit	b2483	['FHL']
hyfF	1.5158933893620277	14.0	2600275.0	hydrogenase 4, membrane subunit	b2486	['FHL']
hyfG	1.4931171146576057	14.0	2601845.0	hydrogenase 4, subunit	b2487	['FHL']
hyfJ	1.7047067807130243	14.0	2605056.0	putative processing element hydrogenase 4	b2490	['FHL']
hyfR	1.6517440292773902	14.0	2605258.0	hydrogenase-4 transcriptional activator	b2491
focB	1.4626220156892136	14.0	2607292.0	putative formate transporter	b2492	['FORt2pp', 'FORtppi']
yfgO	1.5620497360363257	14.0	2609152.0	putative UPF0118 family inner membrane permease	b2493
yfgD	1.6267148791020603	14.0	2611200.0	putative oxidoreductase	b2495
hda	1.495568312054182	14.0	2611433.0	ATPase regulatory factor involved in DnaA inactivation	b2496
uraA	1.4269558250471261	14.0	2613248.0	uracil permease	b2497	['URAt2pp']
purM	1.5977186977755642	14.0	2615296.0	phosphoribosylaminoimidazole synthetase	b2499	['PRAIS']
ppk	1.6089552136956176	14.0	2616402.0	polyphosphate kinase, component of RNA degradosome	b2501	['PPKr', 'PPK2r']
ppx	1.4781744758638424	14.0	2618473.0	exopolyphosphatase	b2502	['PPA', 'PPA2']
yfgF	1.5753901184546368	14.0	2621440.0	cyclic-di-GMP phosphodiesterase, anaerobic	b2503
yfgH	1.5173611334647568	14.0	2623488.0	outer membrane integrity lipoprotein	b2505
yfgI	1.5059444433004643	14.0	2623684.0	nalidixic acid resistance protein, putative periplasmic protein	b2506
guaA	1.6381470270086833	14.0	2624316.0	GMP synthetase (glutamine aminotransferase)	b2507	['GMPS2']
guaB	1.520047786285217	14.0	2625962.0	IMP dehydrogenase	b2508	['IMPD']
xseA	1.5252453880254782	14.0	2627590.0	exonuclease VII, large subunit	b2509
yfgJ	1.7274934276115197	14.0	2629120.0	DUF1407 family protein	b2510
der	1.7212770658481453	14.0	2629632.0	GTPase; multicopy suppressor of ftsJ	b2511
bamB	1.469759805567593	14.0	2631680.0	BamABCDE complex OM biogenesis lipoprotein	b2512
hisS	1.552711086311763	14.0	2633728.0	histidyl tRNA synthetase	b2514	['HISTRS']
rodZ	1.5509238895235014	14.0	2635776.0	MreB assembly cytoskeletal protein	b2516
yfhM	1.4721565287476233	14.0	2640684.0	bacterial alpha2-macroglobulin colonization factor ECAM; anti-host protease defense factor; periplasmic inner membrane-anchored lipoprotein	b2520
pepB	1.4787223643710803	14.0	2648433.0	aminopeptidase B	b2523	['AMPTASECG', 'AMPTASEPG']
iscX	1.6773790210857809	14.0	2649894.0	Fe(2+) donor and activity modulator for cysteine desulfurase	b2524
fdx	1.5588763365540548	14.0	2650112.0	[2Fe-2S] ferredoxin	b2525
hscA	1.4887556684602736	14.0	2650443.0	DnaK-like molecular chaperone specific for IscU	b2526
hscB	1.6187907691244938	14.0	2652310.0	HscA co-chaperone, J domain-containing protein Hsc56; IscU-specific chaperone HscAB	b2527
iscA	1.5564054477063578	14.0	2653184.0	FeS cluster assembly protein	b2528	['I4FE4ST', 'I2FE2ST']
iscU	1.6707948596630031	14.0	2653261.0	iron-sulfur cluster assembly scaffold protein	b2529	['I2FE2SS', 'I2FE2ST', 'I2FE2SS2', 'I4FE4SR', 'I2FE2SR', 'I4FE4ST']
iscS	1.702309202925453	14.0	2654208.0	cysteine desulfurase (tRNA sulfurtransferase), PLP-dependent	b2530	['I2FE2SS', 'I2FE2SS2', 'I2FE2SR', 'MOADSUx', 'THZPSN3', 'ICYSDS']
iscR	1.5354505338052837	14.0	2655001.0	isc operon transcriptional repressor; suf operon transcriptional activator; oxidative stress- and iron starvation-inducible; autorepressor	b2531
suhB	1.590641830977825	14.0	2656800.0	inositol monophosphatase	b2533	['MI1PP', 'G2PP']
yfhR	1.5517737989643101	14.0	2658304.0	putative S9 family prolyl oligopeptidase	b2534
csiE	1.557190106306383	14.0	2658793.0	stationary phase inducible protein	b2535
iroK	1.8153996744484726	14.0	2661376.0	3-hydroxypropionic acid resistance peptide	b4706
hcaR	1.5627833309418122	14.0	2661364.0	hca operon transcriptional regulator	b2537
hcaE	1.5302490689806711	14.0	2662400.0	3-phenylpropionate dioxygenase, large (alpha) subunit	b2538	['PPPNDO', 'CINNDO']
hcaF	1.8098724901596783	14.0	2663748.0	3-phenylpropionate dioxygenase, small (beta) subunit	b2539	['PPPNDO', 'CINNDO']
hcaC	1.3513207929007456	14.0	2664448.0	3-phenylpropionate dioxygenase, ferredoxin subunit	b2540	['PPPNDO', 'CINNDO']
hcaB	1.4301945348068528	14.0	2664583.0	2,3-dihydroxy-2,3-dihydrophenylpropionate dehydrogenase	b2541	['DHCIND', 'DHPPD']
hcaD	1.5613988033182318	14.0	2666496.0	phenylpropionate dioxygenase, ferredoxin reductase subunit	b2542	['PPPNDO', 'CINNDO']
yphB	1.5573920652827262	14.0	2667174.0	mutarotase superfamily protein, YphB family	b2544
yphC	1.480345603437741	14.0	2668544.0	putative Zn-dependent NAD(P)-binding oxidoreductase	b2545
yphF	1.3791659442159347	14.0	2672640.0	putative sugar ABC transporter periplasmic binding protein	b2548
yphG	1.5217910495138625	14.0	2672822.0	DUF4380 domain-containing TPR repeat protein	b2549
glyA	1.5005872339492672	14.0	2678784.0	serine hydroxymethyltransferase	b2551	['THRAi', 'ALATA_L2', 'ALATA_D2', 'GHMT2r', 'THRA2i', 'THFAT']
hmp	1.432605046856872	14.0	2679193.0	fused nitric oxide dioxygenase/dihydropteridine reductase 2	b2552	['NODOy', 'NODOx']
glnB	1.6249158303949638	14.0	2680428.0	regulatory protein P-II for glutamine synthetase	b2553
glrR	1.4442341544992052	14.0	2680832.0	response regulator regulating glmY sRNA in two-component system with sensor protein GlrK	b2554
yfhG	1.4174080091072152	14.0	2682151.0	putative outer membrane protein modulating the QseEF response	b2555
glrK	1.7280382578732745	14.0	2683029.0	sensor protein kinase regulating glmY sRNA in two-component system with response regulator GlrR	b2556
mltF	1.5052562190494312	14.0	2689159.0	membrane-bound lytic transglycosylase F, murein hydrolase	b2558	['MLTGY1pp', 'MLTGY4pp', 'MLTGY3pp', 'MLTGY2pp']
tadA	1.3479054009406792	14.0	2691072.0	tRNA-specific adenosine deaminase	b2559
pgpC	1.4639578127120543	14.0	2691273.0	phosphatidylglycerophosphatase C, membrane bound	b2560
yfhH	1.53697346931103	14.0	2692117.0	putative DNA-binding transcriptional regulator	b2561
yfhL	1.509559834412299	14.0	2693120.0	putative 4Fe-4S cluster-containing protein	b2562
shoB	1.4020236513948567	14.0	2693504.0	toxic membrane protein	b4687
recO	1.4790294394830874	14.0	2695168.0	gap repair protein	b2565
era	1.6780111160692315	14.0	2695839.0	membrane-associated, 16S rRNA-binding GTPase	b2566
lepB	1.47107995882963	14.0	2697693.0	leader peptidase (signal peptidase I)	b2568
lepA	1.4872548053333292	14.0	2698683.0	back-translocating elongation factor EF4, GTPase	b2569
rseC	1.6750077818421285	14.0	2700680.0	SoxR iron-sulfur cluster reduction factor component	b2570
rseB	1.7099800712782978	14.0	2701312.0	anti-sigma E factor, binds RseA	b2571
rseA	1.6850995967218991	14.0	2702112.0	anti-sigma factor	b2572
rpoE	1.7274760735426897	14.0	2703360.0	RNA polymerase sigma E factor	b2573
nadB	1.5909532821008223	14.0	2703778.0	quinolinate synthase, L-aspartate oxidase (B protein) subunit	b2574	['ASPO3', 'ASPO6', 'ASPO5', 'ASPO4']
trmN	1.9195259344245912	14.0	2705408.0	tRNA1(Val) (adenine(37)-N6)-methyltransferase	b2575
yfiE	1.5183804398569618	14.0	2707797.0	putative DNA-binding transcriptional regulator	b2577
eamB	1.505282013701697	14.0	2708781.0	cysteine and O-acetylserine exporter	b2578	['ACSERtpp', 'CYStpp']
grcA	1.6668236029819101	14.0	2709504.0	autonomous glycyl radical cofactor	b2579	['OBTFL', 'PFL']
trxC	1.6006718759241787	14.0	2712093.0	thioredoxin 2	b2582	['PAPSR', 'TRDR', 'RNDR1', 'METSOXR2', 'RNDR2', 'RNDR4', 'METSOXR1', 'RNDR3', 'THIORDXi', 'DSBDR']
yfiP	1.439909247059303	14.0	2712581.0	DTW domain protein	b2583
pka	1.514994009117684	14.0	2713311.0	protein lysine acetyltransferase	b2584
pssA	1.8155796094758905	14.0	2716085.0	phosphatidylserine synthase; CDP-diacylglycerol-serine O-phosphatidyltransferase	b2585	['PSSA141', 'PSSA140', 'PSSA180', 'PSSA161', 'PSSA120', 'PSSA160', 'PSSA181']
yfiM	1.6901937490062828	14.0	2717696.0	putative lipoprotein	b2586
kgtP	1.589216527803687	14.0	2717806.0	alpha-ketoglutarate transporter	b2587	['AKGt2rpp']
clpB	1.635828022480319	14.0	2724958.0	protein disaggregation chaperone	b2592
yfiH	1.4915463698273865	14.0	2727936.0	UPF0124 family protein	b2593
rluD	1.6755585904340935	14.0	2728389.0	23S rRNA pseudouridine(1911,1915,1917) synthase	b2594
bamD	1.4839912922685567	14.0	2729984.0	BamABCDE complex OM biogenesis lipoprotein	b2595
raiA	2.0635485768997746	14.0	2730512.0	cold shock protein associated with 30S ribosomal subunit	b2597
pheL	1.9745112433374536	14.0	2730957.0	pheA gene leader peptide	b2598
pheA	1.6516553396585154	14.0	2732032.0	chorismate mutase and prephenate dehydratase, P-protein	b2599	['CHORM', 'PPNDH']
tyrA	1.61443844376722	14.0	2732306.0	fused chorismate mutase T/prephenate dehydrogenase	b2600	['CHORM', 'PPND']
aroF	1.4984535521983777	14.0	2734080.0	3-deoxy-D-arabino-heptulosonate-7-phosphate synthase, tyrosine-repressible	b2601	['DDPA']
yfiL	1.4919355561578684	14.0	2734718.0	lipoprotein	b2602
yfiR	1.5182278337808899	14.0	2735233.0	putative periplasmic inhibitor of YfiN activity	b2603
yfiN	1.5751309829962445	14.0	2736128.0	putative membrane-anchored diguanylate cyclase	b2604
yfiB	1.8262775301186507	14.0	2736983.0	OM lipoprotein putative positive effector of YfiN activity	b2605
rplS	1.8568327041851935	14.0	2737541.0	50S ribosomal subunit protein L19	b2606
trmD	1.5743025542734759	14.0	2738176.0	tRNA m(1)G37 methyltransferase, SAM-dependent	b2607
rimM	1.9632470302021385	14.0	2738728.0	ribosome maturation factor	b2608
rpsP	1.8258855616631735	14.0	2739295.0	30S ribosomal subunit protein S16	b2609
ffh	1.5416871586814036	14.0	2740224.0	Signal Recognition Particle (SRP) component with 4.5S RNA (ffs)	b2610
ypjD	1.5320487491630441	14.0	2741320.0	cytochrome c assembly protein family inner membrane protein	b2611
yfjD	1.5849279318163645	14.0	2742272.0	UPF0053 family inner membrane protein	b4461
grpE	1.5514411322592363	14.0	2743473.0	heat shock protein	b2614
nadK	1.8770710490734055	14.0	2744320.0	NAD kinase	b2615	['NADK']
recN	1.5570486550709346	14.0	2745153.0	recombination and repair protein	b2616
bamE	1.8398674168899454	14.0	2746963.0	lipoprotein component of BamABCDE OM biogenesis complex	b2617
ratB	1.657780880766008	14.0	2747392.0	UPF0125 family protein	b2618
ratA	1.7889910085807934	14.0	2747646.0	toxic UPF0083 family protein inhibitor of 70S ribosome formation	b2619
smpB	1.503737609365076	14.0	2748416.0	tmRNA-binding trans-translation protein	b2620
intA	1.8410403454413464	14.0	2750464.0	CP4-57 prophage; integrase	b2622
yfjH	1.814592791850083	14.0	2751002.0	CP4-57 prophage; uncharacterized protein	b2623
alpA	1.7692116313847728	14.0	2752002.0	CP4-57 prophage; DNA-binding transcriptional activator	b2624
yfjI	1.4791657120008785	14.0	2752512.0	CP4-57 prophage; uncharacterized protein	b2625
yfjJ	1.974533662469435	14.0	2753905.0	CP4-57 prophage; uncharacterized protein	b2626
yfjK	1.9355501701792976	14.0	2754709.0	radiation resistance protein; DEAD/H helicase-like protein; CP4-57 putative defective prophage	b2627
yfjL	1.7810861406244685	14.0	2756895.0	CP4-57 putative defective prophage, DUF4297/DUF1837 polymorphic toxin family protein	b2628
yfjM	1.9038296986355663	14.0	2758871.0	CP4-57 prophage; uncharacterized protein	b2629
rnlA	1.9351923525746102	14.0	2759276.0	CP4-57 prophage; RNase LS	b2630
rnlB	1.39008106639358	14.0	2760704.0	CP4-57 prophage; uncharacterized protein	b2631
yfjQ	1.7332929800736496	14.0	2762752.0	CP4-57 prophage; uncharacterized protein	b2633
yfjR	1.8716336534565898	14.0	2763061.0	CP4-57 prophage; putative DNA-binding transcriptional regulator	b2634
ypjK	1.8694312582131385	14.0	2763803.0	CP4-57 prophage; putative inner membrane protein	b2635
yfjS	1.6922524731355908	14.0	2764039.0	CP4-57 prophage; uncharacterized protein	b2636
yfjT	1.5850298718011002	14.0	2764800.0	CP4-57 prophage; putative periplasmic protein	b2637
yfjU	2.0436804783834406	14.0	2765360.0	No_gene_product	b2638
yfjV	1.546690266475691	14.0	2765525.0	No_gene_product	b2641
yfjW	1.4513740605752325	14.0	2766676.0	CP4-57 prophage; putative inner membrane protein	b2642
yfjX	1.7366482093331232	14.0	2769277.0	CP4-57 prophage; putative antirestriction protein	b2643
yfjY	1.8033986156243884	14.0	2769744.0	CP4-57 prophage; putative DNA repair protein	b2644
ypjJ	1.8534269838075828	14.0	2770432.0	uncharacterized protein	b4548
yfjZ	1.861367298659638	14.0	2770473.0	CP4-57 prophage; antitoxin of the YpjF-YfjZ toxin-antitoxin system	b2645
ypjF	2.150854455989032	14.0	2770944.0	CP4-57 prophage; toxin of the YpjF-YfjZ toxin-antitoxin system	b2646
ypjA	1.7211843200892207	14.0	2771504.0	adhesin-like autotransporter	b2647
pinH	1.5737363777778977	14.0	2776576.0	No_gene_product	b2648
ypjC	1.470178510730651	14.0	2777088.0	No_gene_product	b2650
ygaQ	1.5155966885734973	14.0	2779755.0	No_gene_product	b4462
csiD	1.6141609244171171	14.0	2783232.0	carbon starvation protein	b2659
lhgO	1.4503688871141198	14.0	2783340.0	L-2-hydroxyglutarate oxidase	b2660
csiR	1.4974014042838972	14.0	2789376.0	transcriptional repressor of csiD	b2664
ygaU	1.6967447942958083	14.0	2789695.0	uncharacterized protein	b2665
yqaE	1.7121354041322483	14.0	2790228.0	cyaR sRNA-regulated protein	b2666
ygaV	1.714454274455426	14.0	2790569.0	tributyltin-inducible repressor of ygaVP	b2667
ygaM	1.5202012841370791	14.0	2793504.0	putative membrane-anchored DUF883 family ribosome-binding protein	b2672
nrdI	1.4557231361644831	14.0	2794323.0	NrdEF cluster assembly flavodoxin	b2674
nrdE	1.4586528339247486	14.0	2794706.0	ribonucleoside-diphosphate reductase 2, alpha subunit	b2675	['RNDR3b', 'RNDR1b', 'RNDR4b', 'RNDR2b']
nrdF	1.496627043745648	14.0	2797568.0	ribonucleoside-diphosphate reductase 2, beta subunit, ferritin-like protein	b2676	['RNDR3b', 'RNDR1b', 'RNDR4b', 'RNDR2b']
proV	1.6229822915417034	14.0	2798173.0	glycine betaine/proline ABC transporter periplasmic binding protein	b2677	['PROabcpp', 'CRNDabcpp', 'CRNabcpp', 'CTBTabcpp']
proW	1.4810187209129126	14.0	2799616.0	glycine betaine/proline ABC transporter permease	b2678	['PROabcpp', 'CRNDabcpp', 'CRNabcpp', 'CTBTabcpp']
proX	1.6926967894434481	14.0	2800490.0	glycine betaine/proline ABC transporter periplasmic binding protein; cold shock protein	b2679	['PROabcpp', 'CRNDabcpp', 'CRNabcpp', 'CTBTabcpp']
ygaY	1.5621165175653893	14.0	2801674.0	No_gene_product	b2681
ygaZ	1.5495947516855384	14.0	2803712.0	putative L-valine exporter, norvaline resistance protein	b2682	['VALt2rpp']
ygaH	1.6076065618286384	14.0	2803712.0	putative L-valine exporter, norvaline resistance protein	b2683	['VALt2rpp']
mprA	1.6406054287576881	14.0	2804128.0	transcriptional repressor of microcin B17 synthesis and multidrug efflux	b2684
emrA	1.48396302519568	14.0	2805760.0	multidrug efflux system	b2685
emrB	1.5469745768979815	14.0	2805974.0	multidrug efflux system protein	b2686
luxS	1.745018615631823	14.0	2807808.0	S-ribosylhomocysteine lyase	b2687	['RHCCE']
gshA	1.5877468291382772	14.0	2808241.0	glutamate-cysteine ligase	b2688	['GLUCYS']
yqaA	1.4396605409972185	14.0	2809870.0	COG1238 family inner membrane protein	b2689
csrA	1.6799634321295644	14.0	2812416.0	pleiotropic regulatory protein for carbon source metabolism	b2696
alaS	1.7178661738291232	14.0	2812739.0	alanyl-tRNA synthetase	b2697	['ALATRS']
recX	1.4087397106709187	14.0	2815497.0	regulatory protein for RecA	b2698
recA	1.633828517811201	14.0	2816066.0	DNA recombination and repair protein; ssDNA-dependent ATPase; synaptase; ssDNA and dsDNA binding protein; ATP-dependent homologous DNA strand exchanger; recombinase A; LexA autocleavage cofactor	b2699
mltB	1.444717601000829	14.0	2818048.0	membrane-bound lytic murein transglycosylase B	b2701	['MLTGY1pp', 'MLTGY4pp', 'MLTGY3pp', 'MLTGY2pp']
srlA	1.5204202475061153	14.0	2819190.0	glucitol/sorbitol-specific enzyme IIC component of PTS	b2702	['SBTptspp']
srlE	1.4891300860110968	14.0	2820096.0	glucitol/sorbitol-specific enzyme IIB component of PTS	b2703	['SBTptspp']
srlM	1.483606285902514	14.0	2822144.0	sorbitol=responsive srl operon transcriptional activator	b2706
srlR	1.8519035363046574	14.0	2822405.0	sorbitol-inducible srl operon transcriptional repressor	b2707
norV	1.4338139916155357	14.0	2826240.0	anaerobic nitric oxide reductase flavorubredoxin	b2710	['NHFRBO']
norW	1.5492390436638062	14.0	2828288.0	NADH:flavorubredoxin oxidoreductase	b2711	['NHFRBO']
hydN	1.5277607165194182	14.0	2830936.0	formate dehydrogenase-H, [4Fe-4S] ferredoxin subunit	b2713
ascF	1.4666373488519018	14.0	2832882.0	cellobiose/arbutin/salicin-specific PTS enzymes, IIB and IC components	b2715	['ARBTptspp']
hycH	1.6331693766552744	14.0	2836480.0	hydrogenase 3 maturation protein	b2718
hycE	1.3926629275594349	14.0	2838120.0	hydrogenase 3, large subunit	b2721	['FHL', 'HYD1pp']
hycC	1.4233468721775298	14.0	2840773.0	hydrogenase 3, membrane subunit	b2723	['FHL', 'HYD1pp']
hycB	1.4564677889006759	14.0	2842624.0	hydrogenase 3, Fe-S subunit	b2724	['FHL', 'HYD1pp']
hycA	1.8396430832264372	14.0	2843332.0	regulator of the transcriptional regulator FhlA	b2725
hypA	1.3855061376777065	14.0	2844005.0	protein involved in nickel insertion into hydrogenases 3	b2726
hypC	1.405253923781905	14.0	2845222.0	hydrogenase maturation protein	b2728
hypD	1.4893154218980504	14.0	2845494.0	hydrogenase maturation protein	b2729
hypE	1.446297365526102	14.0	2846720.0	carbamoyl dehydratase, hydrogenases 1,2,3 maturation protein	b2730
ygbA	1.4142989588384356	14.0	2849811.0	uncharacterized protein	b2732
mutS	1.5059462640552268	14.0	2850816.0	methyl-directed mismatch repair protein	b2733
pphB	1.7338169650208002	14.0	2853118.0	serine/threonine-specific protein phosphatase 2	b2734
ygbI	1.5792614794416426	14.0	2853825.0	DeoR family putative transcriptional regulator	b2735
ygbJ	1.5814704505123043	14.0	2854912.0	putative dehydrogenase	b2736
ygbK	1.6661233729964207	14.0	2855693.0	FliA-regulated DUF1537 family protein	b2737
ygbM	1.5408419078209878	14.0	2857594.0	putative hydroxypyruvate isomerase	b2739
ygbN	1.5893550397248797	14.0	2859008.0	putative transporter	b2740
rpoS	1.6173648213917329	14.0	2859917.0	RNA polymerase, sigma S (sigma 38) factor	b2741
nlpD	1.620408227814837	14.0	2861056.0	activator of AmiC murein hydrolase activity, lipoprotein	b2742
pcm	1.4444377705976674	14.0	2862251.0	L-isoaspartate protein carboxylmethyltransferase type II	b2743
truD	1.5496854233694823	14.0	2863613.0	tRNA(Glu) pseudouridine(13) synthase	b2745
ispF	1.5638029087796173	14.0	2864659.0	2C-methyl-D-erythritol 2,4-cyclodiphosphate synthase	b2746	['MECDPS']
ispD	1.5161568954305684	14.0	2865152.0	4-diphosphocytidyl-2C-methyl-D-erythritol synthase	b2747	['MEPCT']
ftsB	1.6805199680738787	14.0	2866176.0	cell division protein	b2748
ygbE	1.7233284510923246	14.0	2866688.0	DUF3561 family inner membrane protein	b2749
cysN	1.4817411464175738	14.0	2867350.0	sulfate adenylyltransferase, subunit 1	b2751	['SADT2']
iap	1.4712815666570136	14.0	2869939.0	aminopeptidase in alkaline phosphatase isozyme conversion	b2753
ygbF	1.5864614770904915	14.0	2871927.0	CRISPR adaptation ssRNA endonuclease	b2754
ygbT	1.7911032356664438	14.0	2872213.0	multifunctional endonuclease Cas1, CRISPR adaptation protein; DNA repair enzyme	b2755
casE	1.7601107470588435	14.0	2873344.0	CRISPR RNA precursor cleavage enzyme; CRISP RNA (crRNA) containing Cascade antiviral complex protein	b2756
casD	1.741315596353222	14.0	2873732.0	CRISP RNA (crRNA) containing Cascade antiviral complex protein	b2757
casC	1.8766423047065963	14.0	2875392.0	CRISP RNA (crRNA) containing Cascade antiviral complex protein	b2758
casB	2.0328396699352322	14.0	2875513.0	CRISP RNA (crRNA) containing Cascade antiviral complex protein	b2759
casA	1.7242804062954196	14.0	2875988.0	CRISP RNA (crRNA) containing Cascade antiviral complex protein	b2760
ygcB	1.806100605184315	14.0	2877911.0	Cascade complex anti-viral R-loop helicase-annealase Cas3	b2761
cysH	1.472443298835863	14.0	2881536.0	phosphoadenosine phosphosulfate reductase; PAPS reductase, thioredoxin dependent	b2762	['PAPSR', 'PAPSR2']
cysJ	1.5233235019895595	14.0	2883584.0	sulfite reductase, alpha subunit, flavoprotein	b2764	['FMNRx2', 'FADRx2', 'FLVR', 'SULRi']
queD	1.5938204407798857	14.0	2885632.0	6-pyruvoyl tetrahydrobiopterin synthase (PTPS)	b2765	['CPH4S']
ygcN	1.6574406181443269	14.0	2886015.0	putative oxidoreductase	b2766
ygcO	1.7570456115804758	14.0	2887277.0	putative 4Fe-4S cluster-containing protein	b2767
ygcS	1.5123235188469935	14.0	2889891.0	putative MFS sugar transporter; membrane protein	b2771
ygcU	1.6074198739635992	14.0	2891776.0	putative FAD-linked oxidoreductase	b4463
ygcW	1.5958028049011603	14.0	2892846.0	putative SDR family oxidoreductase	b2774
yqcE	1.577939484363818	14.0	2893950.0	putative MFS transporter, inner membrane protein	b2775
ygcE	1.7037406707173646	14.0	2895254.0	putative kinase	b2776
queE	1.5539676142278607	14.0	2898105.0	7-carboxy-7-deazaguanine synthase; queosine biosynthesis	b2777
yqcG	1.3771007469849588	14.0	2898944.0	membrane stress resistance protein	b4682
ygcG	1.6069939299731826	14.0	2899069.0	TPM domain protein, putative phosphatase	b2778
eno	1.5788627616945377	14.0	2900001.0	enolase	b2779	['ENO']
pyrG	1.5316495188962942	14.0	2901387.0	CTP synthetase	b2780	['CTPS2']
mazG	1.5671670739044399	14.0	2903252.0	nucleoside triphosphate pyrophosphohydrolase	b2781	['NTPP8', 'NTPP6', 'NTPP7', 'NTPP1', 'NTPP3', 'NTPP4', 'NTPP5', 'NTPP2']
mazF	2.200758717826592	14.0	2904114.0	mRNA interferase toxin, antitoxin is MazE	b2782
mazE	1.667636526109753	14.0	2904576.0	antitoxin of the ChpA-ChpR toxin-antitoxin system	b2783
relA	1.6143113554049968	14.0	2904775.0	(p)ppGpp synthetase I/GTP pyrophosphokinase	b2784	['GTPDPK', 'GDPDPK']
rlmD	1.6204253806892719	14.0	2908160.0	23S rRNA m(5)U1939 methyltransferase, SAM-dependent	b2785
barA	1.6909895309423588	14.0	2908415.0	hybrid sensory histidine kinase, in two-component regulatory system with UvrY	b2786
gudD	1.4682632391802253	14.0	2912256.0	D-glucarate dehydratase 1	b2787	['GLCRD']
gudX	1.4793661161830731	14.0	2912764.0	glucarate dehydratase-related protein, substrate unknown	b2788	['GLCRD']
gudP	1.5707816455443802	14.0	2914304.0	putative D-glucarate transporter	b2789	['GALCTt2rpp', 'GLCRt2rpp', 'GLYCAt2rpp']
yqcA	1.499991303529028	14.0	2915893.0	short-chain flavodoxin, FMN-binding	b2790
truC	1.4573013474197305	14.0	2916360.0	tRNA(Ile1,Asp) pseudouridine(65) synthase	b2791
yqcC	1.4985736969755856	14.0	2917376.0	DUF446 family protein	b2792
syd	1.8353815757829208	14.0	2918400.0	SecY-interacting protein	b2793
queF	2.031596073013218	14.0	2918706.0	7-cyano-7-deazaguanine reductase (NADPH-dependent)	b2794	['CDGR']
ygdH	1.4883520706857596	14.0	2919666.0	UPF0717 family protein	b2795
sdaC	1.682770620054475	14.0	2922496.0	putative serine transporter	b2796	['SERt2rpp']
sdaB	1.436072943353973	14.0	2922934.0	L-serine dehydratase 2	b2797	['SERD_L']
ygdG	1.51991893118344	14.0	2924544.0	Ssb-binding protein, misidentified as ExoIX	b2798
fucO	1.6115522983958488	14.0	2925223.0	L-1,2-propanediol oxidoreductase	b2799	['LCARS']
fucA	1.702966343665148	14.0	2926592.0	L-fuculose-1-phosphate aldolase	b2800	['FCLPA']
fucP	1.491228572429363	14.0	2928640.0	L-fucose transporter	b2801	['FUCtpp']
fucI	1.6124368893265275	14.0	2928942.0	L-fucose isomerase	b2802	['FCI']
fucK	1.508445843691123	14.0	2930796.0	L-fuculokinase	b2803	['FCLK']
fucU	1.4283565431275647	14.0	2932246.0	L-fucose mutarotase	b2804
fucR	1.7540218245009944	14.0	2932736.0	l-fucose operon activator	b2805
rlmM	1.51330960468449	14.0	2933501.0	23S rRNA C2498 2'-O-ribose methyltransferase, SAM-dependent	b2806
ygdD	1.6080217072154543	14.0	2934784.0	UPF0382 family inner membrane protein	b2807
ygdI	1.978407688475806	14.0	2936320.0	DUF903 family verified lipoprotein	b2809
csdA	1.4141525050726456	14.0	2936832.0	cysteine sulfinate desulfinase	b2810	['CYSSADS']
csdE	1.3857214580161208	14.0	2937900.0	CsdA-binding activator; Fe-S protein	b2811
tcdA	1.4864042520987364	14.0	2938880.0	tRNA threonylcarbamoyladenosine dehydratase; sulfur acceptor for CsdA	b2812
mltA	1.4482784088402718	14.0	2939439.0	membrane-bound lytic murein transglycosylase A	b2813	['MLTGY1pp', 'MLTGY4pp', 'MLTGY3pp', 'MLTGY2pp']
amiC	1.6171428065113187	14.0	2941115.0	N-acetylmuramoyl-L-alanine amidase	b2817	['AGM4PApp', 'AGM3PApp']
argA	1.594172904455192	14.0	2942976.0	amino acid N-acetyltransferase and inactive acetylglutamate kinase	b2818	['ACGS']
recD	1.4950090888585392	14.0	2943993.0	exonuclease V (RecBCD complex), alpha chain	b2819
recB	1.5232937864161886	14.0	2949120.0	exonuclease V (RecBCD complex), beta subunit	b2820
ptrA	1.5537464367364708	14.0	2949354.0	protease III	b2821
recC	1.597268124231874	14.0	2952418.0	exonuclease V (RecBCD complex), gamma chain	b2822
ppdC	1.6550691136944036	14.0	2955799.0	putative prepilin peptidase-dependent protein	b2823
ygdB	1.6256638350275106	14.0	2956107.0	DUF2509 family protein	b2824
ppdB	1.785711528474511	14.0	2956511.0	putative prepilin peptidase-dependent protein	b2825
ppdA	1.4708999240974254	14.0	2957312.0	putative prepilin peptidase-dependent protein	b2826
thyA	1.4985994155269904	14.0	2957719.0	thymidylate synthetase	b2827	['TMDS']
lgt	1.5005725744985836	14.0	2959360.0	phosphatidylglycerol-prolipoprotein diacylglyceryl transferase	b2828
ptsP	1.5737805854725941	14.0	2959546.0	PEP-protein phosphotransferase enzyme I; GAF domain containing protein	b2829
rppH	1.6031065215204598	14.0	2961805.0	RNA pyrophosphohydrolase	b2830
mutH	1.6547632796698055	14.0	2963456.0	methyl-directed mismatch repair protein	b2831
ygdQ	1.542651303025602	14.0	2963778.0	UPF0053 family inner membrane protein	b2832
ygdR	1.5820292454089255	14.0	2964629.0	DUF903 family verified lipoprotein	b2833
tas	1.4256462566107388	14.0	2965504.0	putative NADP(H)-dependent aldo-keto reductase	b2834
aas	1.626222023547289	14.0	2967213.0	fused 2-acylglycerophospho-ethanolamine acyl transferase/acyl-acyl carrier protein synthetase	b2836	['2AGPGAT120', '2AGPGAT140', '2AGPEAT141', '2AGPEAT140', 'AACPS8', 'AACPS1', 'AACPS9', '2AGPGAT180', '2AGPEAT160', '2AGPGAT141', 'AACPS6', '2AGPEAT161', 'AACPS2', '2AGPEAT120', 'AACPS3', '2AGPGAT181', 'AACPS7', '2AGPGAT160', 'AACPS4', '2AGPEAT180', '2AGPGAT161', 'AACPS5', '2AGPEAT181']
galR	1.4484965024448893	14.0	2969957.0	galactose-inducible d-galactose regulon transcriptional repressor; autorepressor	b2837
lysA	1.645579254817255	14.0	2971648.0	diaminopimelate decarboxylase, PLP-binding	b2838	['DAPDC']
ygeA	1.4203110836497008	14.0	2973696.0	Asp/Glu_racemase family protein	b2840
araE	1.5497305273858135	14.0	2974122.0	arabinose transporter	b2841	['ARBt2rpp']
kduI	1.5197775395074429	14.0	2976646.0	hexuronate isomerase	b2843
yqeF	1.652704966842222	14.0	2977792.0	short chain acyltransferase	b2844
yqeG	1.7575063161320357	14.0	2979840.0	putative transporter	b2845
yqeH	1.7372807934445416	14.0	2980894.0	putative LuxR family transcriptional regulator	b2846
yqeI	1.585726882401492	14.0	2981888.0	putative transcriptional regulator	b2847
yqeJ	1.723710456185079	14.0	2982662.0	uncharacterized protein	b2848
yqeL	1.587503939049682	14.0	2983177.0	uncharacterized protein	b4683
yqeK	1.7323251914513935	14.0	2983293.0	uncharacterized protein	b2849
ygeH	1.6584882055297692	14.0	2985452.0	putative transcriptional regulator	b2852
ygeI	1.3269957516993027	14.0	2987008.0	uncharacterized protein	b2853
pbl	1.4538732389155924	14.0	2987297.0	No_gene_product	b2854
ygeK	1.4629608328636923	14.0	2988032.0	No_gene_product	b2856
ygeO	1.5021723733381174	14.0	2989320.0	No_gene_product	b2859
ygeQ	1.9151858782566193	14.0	2992128.0	No_gene_product	b2863
ygeR	1.628684317998994	14.0	2992494.0	LysM domain-containing M23 family putative peptidase; septation lipoprotein	b2865
xdhA	1.4898403099204283	14.0	2993703.0	xanthine dehydrogenase, molybdenum binding subunit	b2866	['XAND', 'HXAND']
xdhC	1.5379384045954152	14.0	2996847.0	xanthine dehydrogenase, Fe-S binding subunit	b2868	['XAND', 'HXAND']
ygeV	1.6139571978217377	14.0	2998272.0	putative sigma-54-interacting transcriptional activator	b2869
ygeW	1.733956310151507	14.0	3000320.0	putative carbamoyltransferase	b2870
ygeX	1.612052595973847	14.0	3000868.0	2,3-diaminopropionate ammonia lyase, PLP-dependent	b2871	['DAPAL']
ygeY	1.7293724780741402	14.0	3002368.0	putative peptidase	b2872
hyuA	1.4849601737242732	14.0	3003386.0	D-stereospecific phenylhydantoinase	b2873
yqeA	1.8730984175624747	14.0	3004819.0	putative amino acid kinase	b2874	['CBMKr']
yqeC	1.7940968582186703	14.0	3007645.0	putative selenium-dependent hydroxylase accessory protein	b2876
ygfK	1.639528290262019	14.0	3009418.0	putative Fe-S subunit oxidoreductase subunit	b2878
ssnA	1.5861734865553634	14.0	3012608.0	putative chlorohydrolase/aminohydrolase	b2879
ygfM	1.6248214166998725	14.0	3014656.0	putative oxidoreductase	b2880
xdhD	1.6807860665857575	14.0	3014674.0	putative hypoxanthine oxidase, molybdopterin-binding/Fe-S binding	b2881
xanQ	1.4692324792500702	14.0	3017709.0	xanthine permease	b2882	['XANt2pp']
guaD	1.6238864814112979	14.0	3019124.0	guanine deaminase	b2883	['GUAD']
ygfQ	1.55225386731047	14.0	3020479.0
ygfS	1.5195060838176897	14.0	3021882.0	putative 4Fe-4S ferredoxin-type oxidoreductase subunit	b2886
uacT	1.8097624927903635	14.0	3024725.0	uric acid permease	b2888
yqfG	1.9412360559323123	14.0	3026175.0	uncharacterized protein	b4684
idi	1.856705565275054	14.0	3026944.0	isopentenyl diphosphate isomerase	b2889	['IPDDI']
lysS	1.5241542254880243	14.0	3027015.0	lysine tRNA synthetase, constitutive	b2890	['LYSTRS']
prfB	1.6001468387567814	14.0	3028992.0	peptide chain release factor RF-2	b2891
recJ	1.4471549590504893	14.0	3031040.0	ssDNA exonuclease, 5' --> 3'-specific	b2892
dsbC	1.5998360186111582	14.0	3031470.0	protein disulfide isomerase II	b2893	['TDSR1', 'DSBCGT']
xerD	1.6286033268168005	14.0	3033088.0	site-specific tyrosine recombinase	b2894
fldB	1.5953296267317252	14.0	3033213.0	flavodoxin 2	b2895	['RNTR1c2', 'MECDPDH5', 'POR5', 'RNTR2c2', 'RNTR3c2', 'RNTR4c2', 'FLDR2']
cptA	1.7728100054644884	14.0	3033774.0	toxin of CptAB toxin-antitoxin pair	b2896
sdhE	1.8229681047116473	14.0	3034162.0	flavinator of succinate dehydrogenase; antitoxin of CptAB toxin-antitoxin pair	b2897
ygfZ	1.6187620665980227	14.0	3035136.0	iron-sulfur cluster repair protein, plumbagin resistance	b2898
yqfB	1.6395750450620985	14.0	3036672.0	UPF0267 family protein	b2900
bglA	1.7526637690425226	14.0	3037020.0	6-phospho-beta-glucosidase A	b2901	['AB6PGH']
ygfF	1.4192426197320096	14.0	3039232.0	putative NAD(P)-dependent oxidoreductase	b2902
gcvP	1.4834063844198915	14.0	3039526.0	glycine decarboxylase, PLP-dependent, subunit P of glycine cleavage complex	b2903	['GLYCL']
gcvT	1.7860423473031357	14.0	3043328.0	aminomethyltransferase, tetrahydrofolate-dependent, subunit (T protein) of glycine cleavage complex	b2905	['GLYCL']
ubiH	1.5151103590559898	14.0	3045698.0	2-octaprenyl-6-methoxyphenol hydroxylase, FAD/NAD(P)-binding	b2907	['OMPHHX']
pepP	1.5074086555585247	14.0	3047424.0	proline aminopeptidase P II	b2908
ygfB	1.9164502837494657	14.0	3048224.0	UPF0149 family protein	b2909
zapA	1.8022232032786552	14.0	3048970.0	FtsZ stabilizer	b2910
fau	1.7314831564848252	14.0	3049599.0	5-formyltetrahydrofolate cyclo-ligase family protein	b2912	['FOMETRi']
ibsC	1.9004787857087595	14.0	3050248.0	toxic membrane protein	b4665
serA	1.440814344303072	14.0	3051520.0	D-3-phosphoglycerate dehydrogenase	b2913	['PGCD']
yqfE	1.760827512270287	14.0	3053056.0	No_gene_product	b2915
argP	1.671435825301824	14.0	3053568.0	transcriptional regulator for arginine transport and DNA replication genes; replication initiation inhibitor	b2916
scpA	1.6164769008065198	14.0	3055616.0	methylmalonyl-CoA mutase	b2917	['MMM']
argK	1.5104563339281256	14.0	3056345.0	membrane ATPase/protein kinase	b2918
scpB	1.4320524608976273	14.0	3057664.0	methylmalonyl-CoA decarboxylase, biotin-independent	b2919	['MMCD']
scpC	1.4434102073427284	14.0	3058160.0	propionyl-CoA:succinate CoA transferase	b2920	['PPCSCT']
ygfI	1.5625097462540003	14.0	3059712.0	putative DNA-binding transcriptional regulator	b2921
yggE	1.5895776214659865	14.0	3060698.0	oxidative stress defense protein	b2922
argO	1.5507857854678797	14.0	3061760.0	arginine transporter	b2923	['LYSt3pp', 'ARGt3pp']
mscS	1.4346965457863192	14.0	3062305.0	mechanosensitive channel protein, small conductance	b2924
fbaA	1.5533974091091611	14.0	3063808.0	fructose-bisphosphate aldolase, class II	b2925	['FBA', 'FBA3']
pgk	1.7863111973903258	14.0	3065856.0	phosphoglycerate kinase	b2926	['PGK']
epd	1.617358381850998	14.0	3066030.0	D-erythrose 4-phosphate dehydrogenase	b2927	['E4PD']
yggC	1.5651211763476467	14.0	3067904.0	putative PanK family P-loop kinase	b2928
yggD	1.6904022700529302	14.0	3068044.0	MtlR family putative transcriptional repressor	b2929
yggF	1.4747742074340766	14.0	3068575.0	fructose 1,6 bisphosphatase isozyme	b2930	['FBP']
yggP	1.5215421825954485	14.0	3069952.0	putative Zn-binding dehydrogenase	b4465
cmtA	1.7242247156579023	14.0	3072000.0	putative mannitol-specific PTS IIB and IIC components	b2933
cmtB	1.5377205875801547	14.0	3072245.0	putative mannitol-specific enzyme IIA component of PTS	b2934
tktA	1.626945207321616	14.0	3073002.0	transketolase 1, thiamine triphosphate-binding	b2935	['TKT2', 'TKT1']
loiP	1.6518988294154975	14.0	3075271.0	Phe-Phe periplasmic metalloprotease, OM lipoprotein; low salt-inducible; Era-binding heat shock protein	b2936
speB	1.6332623035904277	14.0	3076235.0	agmatinase	b2937	['AGMT']
speA	1.6706649880021935	14.0	3077293.0	biosynthetic arginine decarboxylase, PLP-binding	b2938	['ARGDCpp']
yqgB	2.0496228085188486	14.0	3079278.0	uncharacterized protein	b2939
yqgC	1.739433026966546	14.0	3079680.0	uncharacterized protein	b2940
metK	1.559535971471608	14.0	3080192.0	S-adenosylmethionine synthetase	b2942	['METAT']
galP	1.5141704958493434	14.0	3081642.0	D-galactose transporter	b2943	['GALt2pp', 'GLCt2pp']
yggI	1.7326402680731918	14.0	3083113.0	Zn-dependent metalloprotease-related protein	b2944
endA	1.5066131926376143	14.0	3084288.0	DNA-specific endonuclease I	b2945
rsmE	1.6200188258686594	14.0	3084492.0	16S rRNA m(3)U1498 methyltransferase, SAM-dependent	b2946
gshB	1.4757103050232059	14.0	3085236.0	glutathione synthetase	b2947	['GTHS']
yqgE	1.6988850605275443	14.0	3086336.0	uncharacterized protein	b2948
yqgF	1.8679829797010818	14.0	3086858.0	putative Holliday junction resolvase	b2949
yggR	1.5907459126175283	14.0	3088384.0	putative PilT family AAA+ ATPase	b2950
yggS	1.708200429287072	14.0	3088456.0	UPF0001 family protein, PLP-binding	b2951
yggT	1.7551607716318878	14.0	3089178.0	putative inner membrane protein; compensates for loss in K+ uptake	b2952
yggU	1.6007421714041636	14.0	3089920.0	UPF0235 family protein	b2953
rdgB	1.5118359919039803	14.0	3090432.0	dITP/XTP pyrophosphatase	b2954	['NTPP11', 'NTPP9', 'NTPP10']
yggW	1.439956562724472	14.0	3090625.0	HemN family putative oxidoreductase	b2955
yggM	1.7055430096942852	14.0	3092480.0	DUF1202 family putative secreted protein	b2956
ansB	1.5702940067837377	14.0	3093040.0	periplasmic L-asparaginase 2	b2957	['GLUNpp', 'ASNNpp']
yggN	1.5740695758994334	14.0	3094528.0	DUF2884 family putative periplasmic protein	b2958
yggL	1.472888540362431	14.0	3095165.0	DUF469 family protein	b2959
trmI	1.4565547634103413	14.0	3095491.0	tRNA m(7)G46 methyltransferase, SAM-dependent	b2960
yggX	1.9749051052474211	14.0	3097600.0	oxidative damage protective factor for iron-sulfur proteins	b2962
mltC	1.5395141540451773	14.0	3098624.0	membrane-bound lytic murein transglycosylase C	b2963	['MLTGY1pp', 'MLTGY4pp', 'MLTGY3pp', 'MLTGY2pp']
nupG	1.7246939139591189	14.0	3099072.0	nucleoside transporter	b2964	['ADNt2pp', 'DCYTt2pp', 'INSt2pp', 'URIt2pp', 'DURIt2pp', 'DINSt2pp', 'DGSNt2pp', 'CYTDt2pp', 'DADNt2pp', 'THMDt2pp', 'GSNt2pp']
speC	1.471186700302186	14.0	3100378.0	ornithine decarboxylase, constitutive	b2965	['ORNDC']
yqgA	1.5526961870737261	14.0	3102911.0	DUF554 family putative inner membrane protein	b2966
yghD	1.4327426153930423	14.0	3103948.0	putative membrane-anchored secretion pathway M-type protein	b2968
yghE	1.494144454996362	14.0	3104768.0	No_gene_product	b2969
yghF	1.53501313407302	14.0	3105451.0	No_gene_product	b2970
yghG	1.676363527301059	14.0	3106816.0	secretin (GspDbeta) OM localization lipoprotein pilotin	b2971
pppA	1.748160966650104	14.0	3106901.0	bifunctional prepilin leader peptidase/ methylase	b2972
yghJ	1.6694934597249838	14.0	3107908.0
glcA	1.5030264355088343	14.0	3112960.0	glycolate transporter	b2975	['GLYCLTt2rpp', 'L__LACt2rpp', 'D__LACt2pp']
glcB	1.5199425995582925	14.0	3114992.0	malate synthase G	b2976	['MALS']
glcG	1.7189691090022337	14.0	3117185.0	DUF336 family protein	b2977
glcE	1.5053862652507122	14.0	3119104.0	glycolate oxidase FAD binding subunit	b4468	['GLYCTO4', 'GLYCTO2', 'GLYCTO3']
glcD	1.5400150618878858	14.0	3121152.0	glycolate oxidase subunit, FAD-linked	b2979	['GLYCTO4', 'GLYCTO2', 'GLYCTO3']
glcC	1.549371265140606	14.0	3121630.0	glycolate-inducible glc operon transcriptional repressor; autorepressor	b2980
yghO	1.510790191095222	14.0	3123200.0	No_gene_product	b2981
yghQ	1.4339546180699199	14.0	3125248.0	putative inner membrane polysaccharide flippase	b2983
yghT	1.6704693097013092	14.0	3127489.0	putative ATP-binding protein	b2986
pitB	1.4649155372749738	14.0	3129344.0	phosphate transporter	b2987	['PIt2rpp']
gss	1.6089599872629752	14.0	3130021.0	glutathionylspermidine amidase and glutathionylspermidine synthetase	b2988	['GSPMDA', 'GSPMDS']
yghU	1.512396650062242	14.0	3132085.0	putative S-transferase	b2989
hybG	1.5944734446038906	14.0	3133074.0	hydrogenase 2 accessory protein	b2990
hybF	1.509869750995397	14.0	3133440.0	protein involved with the maturation of hydrogenases 1 and 2	b2991
hybE	1.543760045241126	14.0	3133669.0	hydrogenase 2-specific chaperone	b2992
hybD	1.4126388723577183	14.0	3134150.0	maturation protease for hydrogenase 2	b2993
hybC	1.5826588133915538	14.0	3134644.0	hydrogenase 2, large subunit	b2994	['HYD1pp', 'HYD2pp', 'HYD3pp']
hybB	1.694261578066379	14.0	3136344.0	putative hydrogenase 2 cytochrome b type component	b2995	['HYD1pp', 'HYD2pp', 'HYD3pp']
hybO	1.43444471198735	14.0	3139584.0	hydrogenase 2, small subunit	b2997	['HYD1pp', 'HYD2pp', 'HYD3pp']
yghW	1.3831366398182283	14.0	3139808.0	DUF2623 family protein	b2998
yqhA	1.8113255701442417	14.0	3142335.0	UPF0114 family putative inner membrane protein	b3002
exbD	1.5739035634550766	14.0	3144176.0	membrane spanning protein in TonB-ExbB-ExbD complex	b3005	['FECRMtonex', 'FEOXAMtonex', 'CBL1tonex', 'FE3DCITtonex', 'CPGNtonex', 'ADOCBLtonex', 'FEENTERtonex', 'FE3HOXtonex', 'FE3DHBZStonex', 'CBItonex']
exbB	1.41811840510223	14.0	3144608.0	membrane spanning protein in TonB-ExbB-ExbD complex	b3006	['FECRMtonex', 'FEOXAMtonex', 'CBL1tonex', 'FE3DCITtonex', 'CPGNtonex', 'ADOCBLtonex', 'FEENTERtonex', 'FE3HOXtonex', 'FE3DHBZStonex', 'CBItonex']
metC	1.60173637901376	14.0	3145728.0	cystathionine beta-lyase, PLP-dependent	b3008	['CYSTL', 'CYSDS']
yqhC	1.7107947876883223	14.0	3147776.0	transcriptional activator of yqhD	b3010
yqhD	1.4530701379524518	14.0	3149824.0	aldehyde reductase, NADPH-dependent	b3011
dkgA	1.6557411437221385	14.0	3149981.0	2,5-diketo-D-gluconate reductase A	b3012	['DKGLCNR1', 'ALR2']
yqhG	1.4020362316907073	14.0	3151872.0	DUF3828 family putative periplasmic protein	b3013
ftsP	1.4518312290528554	14.0	3154615.0	septal ring component that protects the divisome from stress; multicopy suppressor of ftsI(Ts)	b3017
plsC	1.6436013192675683	14.0	3156102.0	1-acyl-sn-glycerol-3-phosphate acyltransferase	b3018	['AGPAT161', 'AGPAT120', 'AGPAT181', 'AGPAT160', 'AGPAT141', 'AGPAT180', 'AGPAT140']
parC	1.4330837932421208	14.0	3157073.0	DNA topoisomerase IV, subunit A	b3019
mqsR	1.9612748217480416	14.0	3161606.0	GCU-specific mRNA interferase toxin of the MqsR-MqsA toxin-antitoxin system; biofilm/motility regulator; anti-repressor	b3022
ygiV	1.6131652533166017	14.0	3162112.0	transcriptional repressor for mcbR biofilm gene	b3023
ygiW	1.4854277477710995	14.0	3162642.0	hydrogen peroxide and cadmium resistance periplasmic protein; stress-induced OB-fold protein	b3024
qseB	1.607802099362624	14.0	3163186.0	quorum sensing DNA-binding response regulator in two-component regulatory system with QseC	b3025
qseC	1.6291722152483854	14.0	3164160.0	quorum sensing sensory histidine kinase in two-component regulatory system with QseB	b3026
ygiZ	1.5133948733693956	14.0	3165237.0	inner membrane protein	b3027
mdaB	1.3979121087095845	14.0	3166208.0	NADPH quinone reductase	b3028	['NADPHQR2', 'NADPHQR4', 'NADPHQR3']
ygiN	1.4947267732087652	14.0	3166720.0	quinol monooxygenase	b3029	['QMO3', 'QMO2']
parE	1.4966430584433972	14.0	3166862.0	DNA topoisomerase IV, subunit B	b3030
yqiA	1.6230784681596828	14.0	3168783.0	acyl CoA esterase	b3031
cpdA	1.4134300532727877	14.0	3169364.0	3',5' cAMP phosphodiesterase	b3032
yqiB	1.5797490087742252	14.0	3170304.0	DUF1249 protein YqiB	b3033
nudF	1.7289412527824781	14.0	3170639.0	ADP-ribose pyrophosphatase	b3034	['ADPRDP']
tolC	1.6841040399732914	14.0	3171473.0	transport channel	b3035	['NOVBCNtpp', 'FEENTERtex', 'RFAMPtpp', 'INDOLEt2pp', 'FUSAtpp', 'CMtpp', 'MINCYCtpp', 'DOXRBCNtpp', 'TTRCYCtpp']
ygiC	1.8641014287771533	14.0	3174400.0	ATP-Grasp family ATPase	b3038
ygiD	1.7939678253469684	14.0	3174977.0	4,5- DOPA-extradiol-dioxygenase	b3039
zupT	1.5086707271553546	14.0	3176448.0	zinc transporter	b3040	['MN2tpp', 'CU2tpp', 'ZN2tpp', 'FE2tpp', 'CD2tpp', 'COBALT2tpp']
ribB	1.6074669559643155	14.0	3177171.0	3,4-dihydroxy-2-butanone-4-phosphate synthase	b3041	['DB4PS']
yqiC	1.4163723948450584	14.0	3178198.0	BMFP family putative fusogenic protein	b3042
ygiL	1.5221812119076863	14.0	3178772.0	putative fimbrial-like adhesin protein	b3043
yqiH	1.5627258458517534	14.0	3183239.0	putative periplasmic pilin chaperone	b3047
yqiI	1.5653647749743156	14.0	3184640.0	fimbrial protein	b3048
glgS	1.631949695112231	14.0	3185152.0	motility and biofilm regulator	b3049
yqiJ	1.601945168745761	14.0	3185566.0	DUF1449 family inner membrane protein	b3050
yqiK	1.552429590859033	14.0	3186688.0	PHB family membrane protein, function unknown	b3051
ibsD	1.8030183351595923	14.0	3188124.0	toxic membrane protein	b4664
ibsE	1.7223010902175897	14.0	3188499.0	toxic membrane protein	b4666
hldE	1.4798178999380462	14.0	3188678.0	heptose 7-phosphate kinase and heptose 1-phosphate adenyltransferase	b3052	['GMHEPK', 'GMHEPAT']
glnE	1.4460710513156336	14.0	3190159.0	fused deadenylyltransferase/adenylyltransferase for glutamine synthetase	b3053
ygiM	1.5438179631150124	14.0	3194880.0	SH3 domain protein	b3055
cca	1.4986533476821644	14.0	3195249.0	fused tRNA nucleotidyl transferase/2'3'-cyclic phosphodiesterase/2'nucleotidase and phosphatase	b3056
bacA	1.612684988490065	14.0	3196928.0	undecaprenyl pyrophosphate phosphatase	b3057	['UDCPDP', 'UDCPDPpp']
folB	1.5107284098259268	14.0	3197579.0	dihydroneopterin aldolase and dihydroneopterin triphosphate 2'-epimerase	b3058	['DHNPTE', 'DHNPA2r']
plsY	1.5763263461861934	14.0	3198052.0	putative glycerol-3-phosphate acyltransferase	b3059	['APG3PAT140', 'APG3PAT180', 'APG3PAT161', 'APG3PAT181', 'APG3PAT160', 'APG3PAT120', 'APG3PAT141']
ttdR	1.6292906023623075	14.0	3198976.0	transcriptional activator of ttdABT	b3060
ttdA	1.4623177756571646	14.0	3199821.0	L-tartrate dehydratase, alpha subunit	b3061	['TARTD']
ttdT	1.504461210952071	14.0	3201382.0	L-tartrate/succinate antiporte	b3063	['TARTRt7pp']
rpsU	1.3745810838850483	14.0	3204139.0	30S ribosomal subunit protein S21	b3065
dnaG	1.5173224148939328	14.0	3204465.0	DNA primase	b3066
rpoD	1.5465385384396029	14.0	3206405.0	RNA polymerase, sigma 70 (sigma D) factor	b3067
mug	1.626026548958977	14.0	3208325.0	G/U mismatch-specific DNA glycosylase; xanthine DNA glycosylase	b3068
yqjI	1.458855111980174	14.0	3210137.0	PadR family putative transcriptional regulator	b3071
aer	1.4431618994179816	14.0	3211264.0	fused signal transducer for aerotaxis sensory component/methyl accepting chemotaxis component	b3072
ebgA	1.5042683264000527	14.0	3215991.0	evolved beta-D-galactosidase, alpha subunit	b3076
ebgC	1.5701295081122748	14.0	3219456.0	evolved beta-D-galactosidase, beta subunit; cupin superfamily	b3077
ygjJ	1.5345593486454514	14.0	3221504.0	putative periplasmic protein	b3079
ygjK	1.4744144377232127	14.0	3222246.0	alpha-glucosidase	b3080
higA	1.4625000426625436	14.0	3227086.0	antitoxinof the HigB-HigA toxin-antitoxin system	b3082
higB	1.3936725429201782	14.0	3227648.0	mRNA interferase toxin of the HigB-HigA toxin-antitoxin system	b3083
ygjP	1.4887411069540362	14.0	3229696.0	putative metal dependent hydrolase	b3085
ygjQ	1.4978121012692183	14.0	3229898.0	DUF218 superfamily protein	b3086
ygjR	1.417145287184102	14.0	3230669.0	putative NAD(P)-dependent dehydrogenase	b3087
alx	1.5243658843738106	14.0	3231938.0	putative membrane-bound redox modulator	b3088
ygjV	1.5069971562061855	14.0	3234551.0	Imp-YgjV family inner membrane protein	b3090
uxaA	1.515010208857246	14.0	3235840.0	altronate hydrolase	b3091	['ALTRH']
uxaC	1.6119997783031281	14.0	3236687.0	uronate isomerase	b3092	['GUI2', 'GUI1']
exuT	1.5450178520516207	14.0	3238462.0	hexuronate transporter	b3093	['GLCURt2rpp', 'GALURt2rpp']
exuR	1.5872323489892282	14.0	3240010.0	hexuronate regulon transcriptional repressor; autorepressor	b3094
yqjA	1.5137296199229502	14.0	3241131.0	general envelope maintenance protein; DedA family inner membrane protein; putative multidrug efflux transporter	b3095
mzrA	1.7458930790885059	14.0	3241984.0	modulator of EnvZ/OmpR regulon	b3096
yqjC	1.5987414746120414	14.0	3242327.0	DUF1090 family putative periplasmic protein	b3097
yqjD	1.779326968723935	14.0	3243008.0	membrane-anchored ribosome-binding protein	b3098
yqjE	1.7931242020506597	14.0	3243041.0	DUF1469 family inner membrane protein	b3099
yqjG	1.569044132954677	14.0	3244382.0	putative S-transferase	b3102
yhaK	1.561994347821859	14.0	3248128.0	redox-sensitive bicupin	b3106
yhaL	1.546281609831821	14.0	3248401.0	uncharacterized protein	b3107
yhaM	1.4318560237637719	14.0	3248699.0	putative L-serine dehydratase alpha chain	b4470
yhaO	1.4839023369361757	14.0	3250176.0	putative transporter	b3110
tdcG	1.4788724010521805	14.0	3252224.0	L-serine dehydratase 3, anaerobic	b4471	['SERD_L']
tdcF	1.671514007308142	14.0	3253079.0	putative reactive intermediate deaminase	b3113
tdcE	1.5141633302983428	14.0	3253482.0	pyruvate formate-lyase 4/2-ketobutyrate formate-lyase	b3114	['OBTFL', 'PFL']
tdcD	1.4561212647996773	14.0	3256320.0	propionate kinase/acetate kinase C, anaerobic	b3115	['PPAKr', 'ACKr']
tdcC	1.7215311323962035	14.0	3258368.0	L-threonine/L-serine transporter	b3116	['THRt2rpp', 'SERt2rpp']
tdcB	1.5329991210778786	14.0	3258397.0	L-threonine dehydratase, catabolic	b3117	['THRD_L']
tdcA	1.6751828306156429	14.0	3260416.0	tdc operon transcriptional activator	b3118
yhaB	1.5775820394306213	14.0	3261212.0	uncharacterized protein	b3120
garR	1.5073035904402876	14.0	3265225.0	tartronate semialdehyde reductase	b3125	['TRSARr']
garL	1.4758213451611688	14.0	3266560.0	alpha-dehydro-beta-deoxy-D-glucarate aldolase	b3126	['GLCRAL']
garP	1.544912400390618	14.0	3266931.0	putative (D)-galactarate transporter	b3127	['GALCTt2rpp', 'GLCRt2rpp', 'GLYCAt2rpp']
prlF	1.7933793895008834	14.0	3270656.0	antitoxin of the SohA(PrlF)-YhaV toxin-antitoxin system	b3129
yhaV	1.699084704975108	14.0	3270695.0	toxin of the SohB(PrlF)-YhaV toxin-antitoxin system	b3130
agaR	1.7071590866944713	14.0	3271214.0	transcriptional repressor of the aga regulon	b3131
kbaZ	1.4967696600522788	14.0	3272704.0	tagatose 6-phosphate aldolase 1, kbaZ subunit	b3132	['TGBPA']
agaV	1.7053206391124962	14.0	3273575.0	N-acetylgalactosamine-specific enzyme IIB component of PTS	b3133
agaW	1.4403355118492915	14.0	3274059.0	No_gene_product	b3134
agaA	1.501714928406377	14.0	3274752.0	No_gene_product	b3135
agaS	1.5123083831801833	14.0	3275334.0	tagatose-6-phosphate ketose/aldose isomerase	b3136
kbaY	1.554874258506734	14.0	3276800.0	tagatose 6-phosphate aldolase 1, kbaY subunit	b3137	['TGBPA']
agaB	1.3792516204471397	14.0	3277528.0	N-acetylgalactosamine-specific enzyme IIB component of PTS	b3138
agaC	1.5511056359597932	14.0	3278043.0	N-acetylgalactosamine-specific enzyme IIC component of PTS	b3139
agaI	1.5780104370154528	14.0	3279628.0	galactosamine-6-phosphate isomerase	b3141
yraH	1.470531463460333	14.0	3280896.0	putative fimbrial-like adhesin protein	b3142
yraI	1.4534403663131432	14.0	3281448.0	putative periplasmic pilin chaperone	b3143
yraJ	1.5850600007684938	14.0	3282172.0	putative outer membrane protein	b3144
yraK	1.8188223614461647	14.0	3284992.0	putative fimbrial-like adhesin protein	b3145
rsmI	1.4562905703875821	14.0	3285833.0	16S rRNA C1402 2'-O-ribose methyltransferase, SAM-dependent	b3146
lpoA	1.4431551629220734	14.0	3286758.0	OM lipoprotein stimulator of MrcA transpeptidase	b3147
yraN	1.4557728837274198	14.0	3289088.0	UPF0102 family protein	b3148
diaA	1.7657301672057621	14.0	3289167.0	DnaA initiator-associating factor for replication initiation	b3149
yraP	1.5402083167983767	14.0	3289767.0	outer membrane lipoprotein	b3150
yhbO	1.4748928179742349	14.0	3292332.0	stress-resistance protein	b3153
yhbP	1.515803805734552	14.0	3293184.0	UPF0306 family protein	b3154
yhbQ	1.6619988282022482	14.0	3293324.0	GIY-YIG nuclease superfamily protein	b3155
yhbT	1.5016763340293653	14.0	3294110.0	SCP-2 sterol transfer family protein	b3157
yhbV	1.4472795881410845	14.0	3295847.0	U32 peptidase family protein	b3159
yhbW	1.5375903315577397	14.0	3297280.0	putative luciferase-like monooxygenase	b3160
mtr	1.4962723307604664	14.0	3297931.0	tryptophan transporter of high affinity	b3161	['TRPt2rpp', 'INDOLEt2rpp']
deaD	1.5061189756498399	14.0	3299329.0	ATP-dependent RNA helicase	b3162
yrbN	1.8679456913421573	14.0	3301248.0	uncharacterized protein	b4685
nlpI	1.8664629283267358	14.0	3301398.0	lipoprotein involved in osmotic sensitivity and filamentation	b3163
pnp	1.6504608609601505	14.0	3302391.0	polynucleotide phosphorylase/polyadenylase	b3164
rpsO	1.6686561926503558	14.0	3304960.0	30S ribosomal subunit protein S15	b3165
truB	1.586514922403219	14.0	3305472.0	tRNA pseudouridine synthase B: tRNA pseudouridine(55) synthase and putative tmRNA pseudouridine(342) synthase	b3166
infB	1.6477432425374083	14.0	3306700.0	translation initiation factor IF-2	b3168
nusA	1.4881461103084368	14.0	3309568.0	transcription termination/antitermination L factor	b3169
rimP	1.6107370913651453	14.0	3310912.0	ribosome maturation factor for 30S subunits	b3170
argG	1.6175355683520771	14.0	3311995.0	argininosuccinate synthetase	b3172	['ARGSS']
yhbX	1.6821310443587305	14.0	3313346.0	putative EptAB family phosphoethanolamine transferase, inner membrane protein	b3173
secG	1.6447379707368803	14.0	3315712.0	preprotein translocase membrane subunit	b3175
glmM	1.4600913514318312	14.0	3316091.0	phosphoglucosamine mutase	b3176	['PGAMT']
folP	1.7977333773219846	14.0	3317760.0	7,8-dihydropteroate synthase	b3177	['DHPS2']
ftsH	1.637157346974954	14.0	3318359.0	protease, ATP-dependent zinc-metallo	b3178
rlmE	1.7586910850624438	14.0	3320393.0	23S rRNA U2552 2'-O-ribose methyltransferase, SAM-dependent	b3179
greA	1.4640599725134684	14.0	3321856.0	transcript cleavage factor	b3181
obgE	1.5427243460920694	14.0	3323940.0	GTPase involved in cell partioning and DNA repair	b3183
yhbE	1.6538009372690972	14.0	3325952.0	EamA family inner membrane putative transporter	b3184
ispB	1.6898852322270832	14.0	3328000.0	octaprenyl diphosphate synthase	b3187	['OCTDPS']
sfsB	1.47961462614815	14.0	3328512.0	malPQ operon transcriptional activator	b3188
ibaG	1.6406871503308664	14.0	3330048.0	acid stress protein; putative BolA family transcriptional regulator	b3190
mlaB	1.6490247033264107	14.0	3330560.0	ABC transporter maintaining OM lipid asymmetry, cytoplasmic STAS component	b3191
mlaC	1.667955219243729	14.0	3330614.0	ABC transporter maintaining OM lipid asymmetry, periplasmic binding protein	b3192
mlaD	1.7391312170738507	14.0	3331268.0	OM lipid asymmetry maintenance protein; membrane-anchored ABC family periplasmic binding protein	b3193
mlaE	1.3775827393764684	14.0	3332096.0	ABC transporter maintaining OM lipid asymmetry, inner membrane permease protein	b3194
mlaF	1.4937271788441584	14.0	3332614.0	ABC transporter maintaining OM lipid asymmetry, ATP-binding protein	b3195
yrbG	1.5736712201697753	14.0	3334144.0	putative calcium/sodium:proton antiporter	b3196	['CAt6pp']
kdsD	1.6408083241158125	14.0	3334624.0	D-arabinose 5-phosphate isomerase	b3197	['A5PISO']
kdsC	1.711686350060098	14.0	3336192.0	3-deoxy-D-manno-octulosonate 8-phosphate phosphatase	b3198	['KDOPP']
lptC	1.7401011586165	14.0	3336194.0	periplasmic membrane-anchored LPS-binding protein; LPS export protein	b3199	['ECA4COLIPAabctex', 'CLIPAabctex', 'O16A4COLIPAabctex', 'ACOLIPAabctex', 'ENLIPAabctex', 'LIPAabctex', 'COLIPAabctex', 'K2L4Aabctex', 'COLIPAPabctex']
lptA	1.9270405875747236	14.0	3336738.0	lipopolysaccharide export ABC transporter periplasmic binding protein; Lipid A binding protein; LPS export and assembly protein	b3200	['ECA4COLIPAabctex', 'CLIPAabctex', 'O16A4COLIPAabctex', 'ACOLIPAabctex', 'ENLIPAabctex', 'LIPAabctex', 'COLIPAabctex', 'K2L4Aabctex', 'COLIPAPabctex']
lptB	1.5759720407937798	14.0	3337302.0	lipopolysaccharide export ABC transporter ATPase	b3201	['ECA4COLIPAabctex', 'CLIPAabctex', 'O16A4COLIPAabctex', 'ACOLIPAabctex', 'ENLIPAabctex', 'LIPAabctex', 'COLIPAabctex', 'K2L4Aabctex', 'COLIPAPabctex']
rpoN	1.7415526921434696	14.0	3338075.0	RNA polymerase, sigma 54 (sigma N) factor	b3202
hpf	1.6385017626513827	14.0	3339776.0	ribosome hibernation promoting factor HPF; stabilizes 100S dimers	b3203
yhbJ	1.6146780969615862	14.0	3340473.0	adaptor protein for GlmZ/GlmY sRNA decay, glucosamine-6-phosphate-regulated; NTPase	b3205
npr	2.0054499246842994	14.0	3341324.0	phosphohistidinoprotein-hexose phosphotransferase component of N-regulated PTS system (Npr)	b3206
yrbL	1.6471514911381664	14.0	3342336.0	Mg(2+)-starvation-stimulated protein	b3207
mtgA	1.3846027372627168	14.0	3342439.0	biosynthetic peptidoglycan transglycosylase	b3208
arcB	1.5503913903265654	14.0	3344047.0	aerobic respiration control sensor histidine protein kinase, cognate to two-component response regulators ArcA and RssB	b3210
yhcC	1.4233740077308887	14.0	3346479.0	putative Fe-S oxidoreductase, Radical SAM superfamily protein	b3211
gltF	1.6086217311054392	14.0	3354624.0	periplasmic protein	b3214
yhcA	1.4832869710360423	14.0	3355470.0	putative periplasmic chaperone protein	b3215
yhcD	1.8371637988296792	14.0	3356165.0	putative outer membrane fimbrial subunit usher protein	b3216
atpE	1.4046175062159776	15.0	3914309.0	F0 sector of membrane-bound ATP synthase, subunit c	b3737	['ATPS4rpp']
