# Supplementary material for: The genetic basis for adaptation of model-designed syntrophic co-cultures
Source: PLoS Comput Biol. 2019 Mar 1;15(3):e1006213. doi: 10.1371/journal.pcbi.1006213 (PMC6415869; doi:10.1371/journal.pcbi.1006213)
Supplement: S4 Data — Genes with read coverage meeting the duplication criteria. Separate spreadsheets are provided for all samples using the mutant pair, ale number, flask number, isolate number, and replicate number to identify each sample. (ZIP) [file pcbi.1006213.s004.zip › S4_Data/hisD_gltB_6_17_0_1_genes.csv]

	Multiplicity	Group Number	Start Position	Product	Gene	iJO1366 Reactions
thrL	1.3477504286162296	0.0	189.0	thr operon leader peptide	b0001
ykgP	1.288541318150756	1.0	309426.0	No_gene_product	b4630
ahpC	1.4151539912394153	2.0	634880.0	alkyl hydroperoxide reductase, C22 subunit	b0605
cspE	1.4869485629217931	3.0	652800.0	constitutive cold shock family transcription antitermination protein; negative regulator of cspA transcription; RNA melting protein; ssDNA-binding protein	b0623
rihA	36.71682330850594	4.0	678932.0	ribonucleoside hydrolase 1	b0651	['CYTDH', 'URIH']
gltL	36.820199664353154	4.0	679985.0	glutamate/aspartate ABC transporter ATPase	b0652	['ASPabcpp', 'GLUabcpp']
gltK	36.46986331910256	4.0	680710.0	glutamate/aspartate ABC transporter permease	b0653	['ASPabcpp', 'GLUabcpp']
gltJ	36.67826195821496	4.0	681984.0	glutamate/aspartate ABC transporter permease	b0654	['ASPabcpp', 'GLUabcpp']
gltI	36.68489312959715	4.0	682294.0	glutamate/aspartate periplasmic binding protein	b0655	['ASPabcpp', 'GLUabcpp']
ompF	2.6293938303484596	5.0	981349.0	outer membrane porin 1a (Ia;b;F)	b0929	['LCTStex', 'MALDtex', 'TSULtex', 'GAMtex', 'TTRCYCtex', 'MAN6Ptex', 'ASNtex', 'UACGAMtex', 'PROGLYtex', 'HPPPNtex', 'ILEtex', 'XTSNtex', 'NOtex', 'PPPNtex', 'QUIN2tex', 'Zn2tex', 'OROTtex', 'HYXNtex', 'TUNGStex', 'GBBTNtex', 'Htex', 'NMNtex', '34dhpactex', 'UDPACGALtex', 'CMPtex', 'TREtex', 'AKGtex', 'MANGLYCtex', 'NO3tex', '3GMPtex', 'ORNtex', 'PROtex', 'TRPtex', 'FE2tex', 'TYMtex', 'PACALDtex'…
ompA	1.4363711769076708	6.0	1014468.0	outer membrane protein A (3a;II*;G;d)	b0957	['H2Otex']
acpP	1.71770716233637	7.0	1147070.0	acyl carrier protein (ACP)	b1094	['G3PAT161', 'ACPPAT160', 'G3PAT140', 'MCOATA', 'AACPS8', 'AACPS1', 'ACPPAT181', 'G3PAT120', 'ACPPAT141', 'AACPS9', 'G3PAT141', 'G3PAT160', 'AACPS6', 'G3PAT180', 'ACPPAT140', 'ACPPAT180', 'AACPS3', 'AACPS7', 'ACPPAT161', 'G3PAT181', 'AACPS4', 'ACPPAT120', 'UAGAAT', 'ACOATA', 'AACPS5', 'AACPS2']
ldrA	1.6687955427033156	8.0	1264640.0	toxic polypeptide, small	b4419
ldrC	1.58612585738205	8.0	1265693.0	toxic polypeptide, small	b4423
tfaR	1.7554640087520341	9.0	1426667.0	Rac prophage; putative tail fiber assembly protein	b1373
tfaQ	1.7444636454003377	10.0	1628566.0	Qin prophage; putative tail fibre assembly protein	b1546
lpp	2.1421999664204976	11.0	1751677.0	murein lipoprotein	b1677	['ALPATE160pp', 'ALPATG160pp']
rpmI	1.3659406315242093	12.0	1794058.0	50S ribosomal subunit protein L35	b1717
wbbK	1.69490712723852	13.0	2097152.0	lipopolysaccharide biosynthesis protein	b2032	['O16GLCT1']
wbbJ	1.5227991784705834	13.0	2097974.0	putative lipopolysaccharide biosynthesis O-acetyl transferase	b2033	['O16AT']
wbbI	1.6740885692487228	13.0	2099200.0	d-Galf:alpha-d-Glc beta-1,6-galactofuranosyltransferase	b2034	['O16GALFT']
wbbH	1.6617171209462998	13.0	2099540.0	O-antigen polymerase	b2035	['O16AP2pp', 'O16AP1pp', 'O16AP3pp']
glf	1.4925572695218052	13.0	2101248.0	UDP-galactopyranose mutase, FAD/NAD(P)-binding	b2036	['UDPGALM']
wzxB	1.4902985382581977	13.0	2101817.0	putative polisoprenol-linked O-antigen transporter	b2037	['O16AUNDtpp']
rfbC	1.4606987721481166	13.0	2103296.0	dTDP-4-deoxyrhamnose-3,5-epimerase	b2038	['TDPDRE']
rfbA	1.3652963544663246	13.0	2103618.0	glucose-1-phosphate thymidylyltransferase	b2039	['G1PTT']
rfbD	1.4540070628345423	13.0	2105344.0	dTDP-L-rhamnose synthase, NAD(P)-dependent dTDP-4-dehydrorhamnose reductase subunit	b2040	['TDPDRR']
rfbB	1.4528432812630914	13.0	2105456.0	dTDP-glucose 4,6 dehydratase, NAD(P)-binding	b2041	['TDPGDH']
wcaN	1.4182941687139208	13.0	2107392.0	putative regulatory subunit for GalU	b2042
wcaM	1.358388454581735	13.0	2107982.0	colanic acid biosynthesis protein	b2043
wcaL	1.3730174743340706	13.0	2109440.0	putative glycosyl transferase	b2044
wcaK	1.458832188479596	13.0	2111488.0	colanic acid biosynthesis protein	b2045	['GALKr']
wzxC	1.3630549006048909	13.0	2113536.0	putative colanic acid exporter	b2046
wcaJ	1.3776672901764828	13.0	2113640.0	colanic biosynthesis UDP-glucose lipid carrier transferase	b2047
cpsG	1.4240619226054827	13.0	2115089.0	phosphomannomutase	b2048	['PMANM']
cpsB	1.439714286285852	13.0	2116564.0	mannose-1-phosphate guanyltransferase	b2049	['MAN1PT2']
wcaI	1.4597634313877572	13.0	2118003.0	putative glycosyl transferase	b2050
wcaH	1.3922568887279725	13.0	2119680.0	GDP-mannose mannosyl hydrolase	b2051	['GDPMNH']
wcaG	1.3778106457559072	13.0	2119705.0	bifunctional GDP-fucose synthetase: GDP-4-dehydro-6-deoxy-D-mannose epimerase/ GDP-4-dehydro-6-L-deoxygalactose reductase	b2052	['GDMANE', 'GOFUCR']
gmd	1.406413832994464	13.0	2121728.0	GDP-D-mannose dehydratase, NAD(P)-binding	b2053	['GMAND']
wcaF	1.418980218424444	13.0	2121820.0	putative acyl transferase	b2054
wcaD	1.364357183085953	13.0	2123776.0	putative colanic acid polymerase	b2056
wcaC	1.4233732378200197	13.0	2124333.0	putative glycosyl transferase	b2057
wcaB	1.4308274405670298	13.0	2125824.0	putative acyl transferase	b2058
wcaA	1.345325011241648	13.0	2126038.0	putative glycosyl transferase	b2059
wzc	1.4748275658961782	13.0	2126970.0	colanic acid production tyrosine-protein kinase; autokinase; Ugd phosphorylase	b2060
wzb	1.6076613886804498	13.0	2129135.0	colanic acid production protein-tyrosine-phosphatase; Wzc-P dephosphorylase	b2061
wza	1.4276234332258606	13.0	2129920.0	colanic acid export protein; outer membrane auxillary lipoprotein	b2062
yegH	1.4356767235607386	13.0	2131382.0	inner membrane protein	b2063
asmA	1.5119590694765657	13.0	2133239.0	suppressor of OmpF assembly mutants; putative outer membrane protein assembly factor; inner membrane-anchored periplasmic protein	b2064
dcd	1.430445035403769	13.0	2135114.0	deoxycytidine triphosphate deaminase; dCTP deaminase	b2065	['DCTPD']
udk	1.4525633083087044	13.0	2136064.0	uridine/cytidine kinase	b2066	['URIK2', 'CYTDK2']
yegE	1.407493741038523	13.0	2138112.0	putative diguanylate cyclase	b2067
alkA	1.5463013817412805	13.0	2140172.0	3-methyl-adenine DNA glycosylase II	b2068
yegD	1.5250033313815479	13.0	2142208.0	Hsp70 chaperone family protein	b2069
yegI	1.3900901136631931	13.0	2142519.0	protein kinase-related putative non-specific DNA-binding protein	b2070
yegJ	1.4435669805129054	13.0	2144665.0	uncharacterized protein	b2071
yegK	1.432330349087467	13.0	2145191.0	ser/thr phosphatase-related protein	b2072
yegL	1.3779581326822312	13.0	2146304.0	VMA domain protein	b2073
ibsA	1.6154551661234162	13.0	2146829.0	toxic membrane protein	b4667
ibsB	1.438668690713219	13.0	2147200.0	toxic membrane protein	b4668
mdtA	1.5247134401782105	13.0	2148352.0	multidrug efflux system, subunit A	b2074
mdtB	1.4327656927335242	13.0	2148743.0	multidrug efflux system, subunit B	b2075
mdtD	1.3775339447769963	13.0	2154944.0
baeS	1.5572022687197145	13.0	2156356.0	sensory histidine kinase in two-component regulatory system with BaeR	b2078
baeR	1.3533886367374999	13.0	2157756.0	response regulator in two-component regulatory system with BaeS	b2079
yegP	1.3866847078703364	13.0	2158669.0	UPF0339 family protein	b2080
yegQ	1.4378004735071095	13.0	2159148.0	putative peptidase	b2081
yegZ	1.4199280480496532	13.0	2161152.0	No_gene_product	b2083
yegR	1.5233585932985956	13.0	2161664.0	uncharacterized protein	b2085
yegS	1.445729563132311	13.0	2162688.0	phosphatidylglycerol kinase, metal-dependent	b2086
gatD	1.5360318581455685	13.0	2165313.0	galactitol-1-phosphate dehydrogenase, Zn-dependent and NAD(P)-binding	b2091	['GLTPD']
gatC	1.3802624509807466	13.0	2166784.0	No_gene_product	b2092	['GALTptspp']
gatB	1.4527860013745173	13.0	2167808.0	galactitol-specific enzyme IIB component of PTS	b2093	['GALTptspp']
gatA	1.3701958963139238	13.0	2168075.0	galactitol-specific enzyme IIA component of PTS	b2094	['GALTptspp']
gatZ	1.48899238537642	13.0	2168832.0	D-tagatose 1,6-bisphosphate aldolase 2, subunit	b2095	['TGBPA']
gatY	1.5290649292586107	13.0	2169828.0	D-tagatose 1,6-bisphosphate aldolase 2, catalytic subunit	b2096	['TGBPA']
fbaB	1.3388762608007982	13.0	2170990.0	fructose-bisphosphate aldolase class I	b2097	['FBA']
yegU	1.5869514539637593	13.0	2173573.0	ADP-ribosylglycohydrolase family protein	b2099
yegV	1.4839187256593958	13.0	2174976.0	putative kinase	b2100
yegW	1.495083574623693	13.0	2175513.0	putative DNA-binding transcriptional regulator	b2101
thiD	1.502147171282331	13.0	2177194.0	hydroxy-methylpyrimidine kinase and hydroxy-phosphomethylpyrimidine kinase	b2103	['HMPK1', 'PMPK']
thiM	1.4217740342022767	13.0	2177991.0	hydoxyethylthiazole kinase	b2104	['HETZK']
rcnR	1.3817126631549195	13.0	2179072.0	transcriptional repressor of rcnA	b2105
rcnA	1.4123907507183862	13.0	2179395.0	membrane protein conferring nickel and cobalt resistance	b2106
yehA	1.4164561153801958	13.0	2181120.0	putative fimbrial-like adhesin protein	b2108
yehB	1.3997357664731098	13.0	2181908.0	putative outer membrane protein	b2109
yehC	1.4539530905877562	13.0	2184404.0	putative periplasmic pilin chaperone	b2110
yehD	1.4955337938874682	13.0	2185216.0	putative fimbrial-like adhesin protein	b2111
yehE	1.5903971431292696	13.0	2186240.0	DUF2574 family protein	b2112
mrp	1.4675441704384835	13.0	2187264.0	antiporter inner membrane protein	b2113
metG	1.46358567462377	13.0	2187778.0	methionyl-tRNA synthetase	b2114	['METTRS']
yehH	1.4330286945580548	13.0	2189952.0	No_gene_product	b4499
yehI	1.3864020206820995	13.0	2195456.0	DUF4132 domain-containing protein	b2118
yehK	1.4411707586849472	13.0	2197504.0	uncharacterized protein	b4541
yehL	1.4421523596408237	13.0	2198074.0	putative hexameric AAA+ MoxR family ATPase	b2119
yehM	1.4932007523312727	13.0	2199173.0	uncharacterized protein	b2120
yehP	1.4061821295696988	13.0	2201600.0	VMA domain putative YehL ATPase stimulator	b2121
yehQ	1.479414671193201	13.0	2203648.0	No_gene_product	b2122
yehS	1.4422135609452165	13.0	2205204.0	DUF1456 family protein	b2124
yehT	1.3775033776095318	13.0	2205721.0	putative response regulator in two-component system withYehU	b2125
yehU	1.3529639710857677	13.0	2206437.0	inner membrane putative sensory kinase in two-component system with YehT	b2126
mlrA	1.3216122135165873	13.0	2208344.0	transcriptional activator of csgD and csgBA	b2127
yohO	1.3638742882991364	13.0	2209135.0	putative membrane protein	b4542
yehW	1.477398000131833	13.0	2209792.0	putative ABC transporter permease	b2128	['CHLabcpp', 'GLYBabcpp']
yehX	1.3963718092506172	13.0	2209959.0	putative ABC transporter ATPase	b2129	['CHLabcpp', 'GLYBabcpp']
yehY	1.4928833956494043	13.0	2211840.0	putative ABC transporter permease	b2130	['CHLabcpp', 'GLYBabcpp']
osmF	1.4374117971914446	13.0	2212042.0	putative ABC transporter periplasmic binding protein	b2131	['CHLabcpp', 'GLYBabcpp']
bglX	1.4032241107984045	13.0	2213170.0	beta-D-glucoside glucohydrolase, periplasmic	b2132	['LACZpp']
dld	1.4205508241917233	13.0	2215663.0	D-lactate dehydrogenase, FAD-binding, NADH independent	b2133	['LDH_D', 'LDH_D2']
pbpG	1.3452790976136022	13.0	2217984.0	D-alanyl-D-alanine endopeptidase	b2134	['MDDEP4pp', 'MDDEP3pp', 'MDDEP1pp', 'MDDEP2pp']
yohD	1.358856522232449	13.0	2219279.0	DedA family inner membrane protein	b2136
yohF	1.448885846027525	13.0	2220032.0	putative oxidoreductase	b2137
mdtQ	1.3989731772971925	13.0	2220801.0	No_gene_product	b2139
yohP	1.4188871149885074	13.0	2222464.0	uncharacterized protein	b4679
dusC	1.4856498296971823	13.0	2222916.0	tRNA-dihydrouridine synthase C	b2140
yohJ	1.4059468407452933	13.0	2224128.0	UPF0299 family inner membrane protein	b2141
yohK	1.430586829953258	13.0	2224497.0	LrgB family inner membrane protein	b2142
cdd	1.596018463740072	13.0	2226176.0	cytidine/deoxycytidine deaminase	b2143	['CYTD', 'DCYTD']
sanA	1.3862179208711047	13.0	2226356.0	DUF218 superfamily vancomycin high temperature exclusion protein	b2144
yeiS	1.5611143283835782	13.0	2227200.0	DUF2542 family protein	b2145
preT	1.3620972064673176	13.0	2228224.0	dihydropyrimidine dehydrogenase, NADH-dependent, subunit N	b2146	['DURADx']
preA	1.5226998405395782	13.0	2228743.0	dihydropyrimidine dehydrogenase, NADH-dependent, subunit C	b2147	['DURADx']
mglC	1.3598381210031052	13.0	2230272.0	methyl-galactoside transporter subunit	b2148	['GLCabcpp', 'GALabcpp']
mglA	1.3864628173119993	13.0	2231247.0	methyl-galactoside ABC transporter ATPase	b2149	['GLCabcpp', 'GALabcpp']
mglB	1.4564940318611406	13.0	2232828.0	methyl-galactoside transporter subunit	b2150	['GLCabcpp', 'GALabcpp']
galS	1.5091455077257334	13.0	2234368.0	galactose- and fucose-inducible galactose regulon transcriptional isorepressor; mgl operon transcriptional repressor; autorepressor	b2151
yeiB	1.4974259858629255	13.0	2236416.0	DUF418 family putative inner membrane protein	b2152
folE	1.4687582097525196	13.0	2236462.0	GTP cyclohydrolase I	b2153	['GTPCI']
yeiG	1.4412076145754533	13.0	2237388.0	S-formylglutathione hydrolase	b2154	['SFGTHi']
cirA	1.4429003579396267	13.0	2238256.0	colicin IA outer membrane receptor and translocator; ferric iron-catecholate transporter	b2155	['FE3DHBZStonex']
lysP	1.458749743052882	13.0	2240541.0	lysine transporter	b2156	['LYSt2pp']
yeiE	1.4881564236562412	13.0	2242560.0	putative DNA-binding transcriptional regulator	b2157
yeiH	1.3778516584494205	13.0	2243195.0	UPF0324 family inner membrane protein	b2158
nfo	1.3474245514993561	13.0	2244608.0	endonuclease IV with intrinsic 3'-5' exonuclease activity	b2159
yeiI	1.5696099799690095	13.0	2245178.0	putative kinase	b2160
nupX	1.3993424863187542	13.0	2246656.0	nucleoside permease	b2161
rihB	1.5049025310122552	13.0	2247723.0	ribonucleoside hydrolase 2	b2162	['CYTDH', 'URIH']
yeiL	1.491070079949101	13.0	2248833.0	putative transcriptional regulator	b2163
psuT	1.3780528546684077	13.0	2250752.0	putative nucleoside transporter	b2164
psuG	1.3810603391927112	13.0	2250907.0	pseudouridine 5'-phosphate glycosidase	b2165
psuK	1.349606341541152	13.0	2251833.0	pseudouridine kinase	b2166
fruK	1.4629208403573757	13.0	2254905.0	fructose-1-phosphate kinase	b2168	['FRUK']
fruB	1.5665604378040607	13.0	2256896.0	fused fructose-specific PTS enzymes: IIA component/HPr component	b2169	['FRUptspp']
setB	1.3833306696155183	13.0	2257341.0	lactose/glucose efflux system	b2170	['LCTSt3ipp']
yeiW	1.4693955802797694	13.0	2258519.0	UPF0153 cysteine cluster protein	b4502
yeiP	1.3709019604959147	13.0	2258944.0	elongation factor P-like protein	b2171
yeiQ	1.3738686702343132	13.0	2260992.0	putative NAD-dependent D-mannonate oxidoreductase	b2172
yeiR	1.46533869789602	13.0	2261307.0	Zn-stimulated GTPase involved in zinc homeostasis; mutants are cadmium and EDTA sensitive; Zn(2+) binding protein	b2173
lpxT	1.323588875264475	13.0	2263040.0	lipid A 1-diphosphate synthase; undecaprenyl pyrophosphate:lipid A 1-phosphate phosphotransferase	b2174	['COLIPAKpp']
mepS	1.4071816358365075	13.0	2263457.0	murein DD-endopeptidase, space-maker hydrolase, mutational suppressor of prc thermosensitivity, outer membrane lipoprotein, weak murein LD-carboxypeptidase	b2175
rtn	1.412302959608276	13.0	2264204.0	resistance protein for phages lambda and N4, putative membrane-anchored cyclic-di-GMP phosphodiesterase	b2176
yejA	1.3905766068119259	13.0	2265842.0	microcin C ABC transporter periplasmic binding protein	b2177
yejB	1.4403438073307253	13.0	2267657.0	microcin C ABC transporter permease	b2178
yejE	1.4673661292483078	13.0	2269184.0	microcin C ABC transporter permease	b2179
yejF	1.4433465381688262	13.0	2269778.0	microcin C ABC transporter ATPase	b2180
yejG	1.4886037881360625	13.0	2271371.0	uncharacterized protein	b2181
bcr	1.4450529420848086	13.0	2272048.0	bicyclomycin/cysteine/sulfonamide efflux transporter	b2182
rplY	1.7464726219868252	13.0	2275995.0	50S ribosomal subunit protein L25	b2185
yejK	1.501646127199053	13.0	2277376.0	spermidine nucleoid-associated protein	b2186
yejL	1.407179106420129	13.0	2277607.0	UPF0352 family protein	b2187
yejM	1.4241703203363805	13.0	2277854.0	essential inner membrane DUF3413 domain-containing protein; lipid A production and membrane permeability factor	b2188
narP	1.5014742643535959	13.0	2283978.0	response regulator in two-component regulatory system with NarQ	b2193
ccmH	1.584203018737948	13.0	2285568.0	heme lyase, CcmH subunit	b2194
dsbE	1.4385748220492984	13.0	2285885.0	periplasmic thioredoxin of cytochrome c-type biogenesis	b2195
ccmF	1.43687089885764	13.0	2286439.0	heme lyase, CcmF subunit	b2196
ccmE	1.3521627495452904	13.0	2288379.0	periplasmic heme chaperone	b2197	['PHEMEabcpp']
ccmD	1.4846467500274976	13.0	2288855.0	cytochrome c biogenesis protein; heme export ABC transporter holo-CcmE release factor	b2198	['PHEMEabcpp']
ccmC	1.5203991551833695	13.0	2289664.0	heme export ABC transporter permease; CcmE-interacting protein	b2199	['PHEMEabcpp']
ccmB	1.4040527671835754	13.0	2289840.0	heme export ABC transporter permease	b2200	['PHEMEabcpp']
ccmA	1.524888115836196	13.0	2290499.0	heme export ABC transporter ATPase	b2201	['PHEMEabcpp']
napC	1.4081117519736792	13.0	2291712.0	quinol dehydrogenase, electron source for NapAB	b2202	['NO3R2bpp', 'NO3R1bpp']
napH	1.465105160929794	13.0	2292193.0	ferredoxin-type protein	b2204	['NO3R1bpp']
napG	1.5533317028903149	13.0	2293043.0	ferredoxin-type protein	b2205	['NO3R1bpp']
napA	1.4802493286509586	13.0	2293760.0	nitrate reductase, periplasmic, large subunit	b2206	['NO3R2bpp', 'NO3R1bpp']
napD	1.3313253934246496	13.0	2296320.0	assembly protein for periplasmic nitrate reductase	b2207
napF	1.4288500122128063	13.0	2296481.0	ferredoxin-type protein, role in electron transfer to periplasmic nitrate reductase NapA	b2208
eco	1.501757778599894	13.0	2297856.0	ecotin, a serine protease inhibitor	b2209
mqo	1.4963670544801133	13.0	2298586.0	malate dehydrogenase, FAD/NAD(P)-binding domain	b2210	['MDH3', 'MDH2']
yojI	1.5453146906070943	13.0	2301952.0	microcin J25 efflux ABC transporter permease/ATPase	b2211
alkB	1.4818521074907485	13.0	2302169.0	oxidative demethylase of N1-methyladenine or N3-methylcytosine DNA lesions	b2212
ada	1.7228119165754938	13.0	2302819.0	fused DNA-binding transcriptional dual regulator/O6-methylguanine-DNA methyltransferase	b2213
apbE	1.5456092746713077	13.0	2304000.0	putative thiamine-synthetic flavin transferase lipoprotein	b2214
ompC	1.559886645781708	13.0	2306048.0	outer membrane porin protein C	b2215	['LCTStex', 'MALDtex', 'TSULtex', 'GAMtex', 'TTRCYCtex', 'MAN6Ptex', 'ASNtex', 'UACGAMtex', 'PROGLYtex', 'HPPPNtex', 'ILEtex', 'XTSNtex', 'NOtex', 'PPPNtex', 'QUIN2tex', 'Zn2tex', 'OROTtex', 'HYXNtex', 'TUNGStex', 'GBBTNtex', 'Htex', 'NMNtex', '34dhpactex', 'UDPACGALtex', 'CMPtex', 'TREtex', 'AKGtex', 'MANGLYCtex', 'NO3tex', '3GMPtex', 'ORNtex', 'PROtex', 'TRPtex', 'FE2tex', 'TYMtex', 'PACALDtex'…
rcsD	1.4320937544389702	13.0	2306966.0	phosphotransfer intermediate protein in two-component regulatory system with RcsBC	b2216
rcsB	1.4717989651535506	13.0	2310144.0	response regulator in two-component regulatory system with RcsC and YojN	b2217
rcsC	1.4847935529551213	13.0	2310505.0	hybrid sensory kinase in two-component regulatory system with RcsB and YojN	b2218
atoS	1.4625875800962862	13.0	2313521.0	sensory histidine kinase in two-component regulatory system with AtoC	b2219
atoC	1.4110913137422305	13.0	2315344.0	fused response regulator of ato operon, in two-component system with AtoS: response regulator/sigma54 interaction protein	b2220
atoD	1.3981129013304494	13.0	2316925.0	acetyl-CoA:acetoacetyl-CoA transferase, alpha subunit	b2221	['HXCT', 'BUTCT', 'ACACCT']
atoA	1.378983929093249	13.0	2317587.0	acetyl-CoA:acetoacetyl-CoA transferase, beta subunit	b2222	['HXCT', 'BUTCT', 'ACACCT']
atoE	1.4715089362204519	13.0	2318336.0	short chain fatty acid transporter	b2223	['ACACt2pp', 'BUTt2rpp', 'HEXt2rpp']
atoB	1.4772725504908586	13.0	2320384.0	acetyl-CoA acetyltransferase	b2224	['ACACT1r']
yfaP	1.4491235681508545	13.0	2320845.0	DUF2135 family protein, putative host defense protein	b2225
yfaQ	1.4572908731489829	13.0	2321626.0	tandem DUF2300 domain protein, putative host defense protein	b2226
yfaS	1.4679487197892318	13.0	2326528.0	No_gene_product	b4500
yfaT	1.3857323731725313	13.0	2327814.0	DUF1175 family protein, putative host defense protein	b2229
yfaA	1.4576729388308716	13.0	2328434.0	DUF2138 family protein, putative host defense protein	b2230
gyrA	1.506116013825222	13.0	2330271.0	DNA gyrase (type II topoisomerase), subunit A	b2231
ubiG	1.4565132628304356	13.0	2333045.0	bifunctional 3-demethylubiquinone-9 3-methyltransferase/ 2-octaprenyl-6-hydroxy phenol methylase	b2232	['DMQMT', 'OHPHM']
yfaL	1.4238432409398498	13.0	2334720.0	adhesin	b2233
nrdA	1.5599150602919398	13.0	2338343.0	ribonucleoside-diphosphate reductase 1, alpha subunit	b2234	['RNDR4', 'RNDR3', 'RNDR2', 'RNDR1']
nrdB	1.5883700162103789	13.0	2340864.0	ribonucleoside-diphosphate reductase 1, beta subunit, ferritin-like protein	b2235	['RNDR4', 'RNDR3', 'RNDR2', 'RNDR1']
yfaE	1.4201840418614755	13.0	2341992.0	ferredoxin involved with ribonucleotide reductase diferric-tyrosyl radical (Y*) cofactor maintenance	b2236
inaA	1.5004223943134802	13.0	2342912.0	acid-inducible Kdo/WaaP family putative kinase	b2237
yfaH	1.5657899728883606	13.0	2343129.0	No_gene_product	b2238
glpQ	1.4888331730147495	13.0	2343413.0	periplasmic glycerophosphodiester phosphodiesterase	b2239	['GPDDA3pp', 'GPDDA2pp', 'GPDDA4pp', 'GPDDA1pp', 'GPDDA5pp']
glpT	1.4097819370515543	13.0	2344960.0	sn-glycerol-3-phosphate transporter	b2240	['GLYC3Pt6pp']
glpA	1.544643374698542	13.0	2346125.0	anaerobic sn-glycerol-3-phosphate dehydrogenase, large FAD/NAD(P)-binding subunit	b2241	['G3PD5', 'G3PD7', 'G3PD6']
glpB	1.5074805834936214	13.0	2347743.0	anaerobic sn-glycerol-3-phosphate dehydrogenase membrane anchor subunit	b2242	['G3PD5', 'G3PD7', 'G3PD6']
glpC	1.4028195014712943	13.0	2349056.0	anaerobic sn-glycerol-3-phosphate dehydrogenase, C subunit, 4Fe-4S iron-sulfur cluster	b2243	['G3PD5', 'G3PD7', 'G3PD6']
yfaD	1.4208917984405653	13.0	2351104.0	transposase_31 family protein	b2244
ypaA	1.3971465577183826	13.0	2351294.0	No_gene_product	b4543
rhmA	1.4133203586802738	13.0	2351520.0	2-keto-3-deoxy-L-rhamnonate aldolase	b2245
rhmT	1.3702215633040526	13.0	2353152.0	putative L-rhamnonate transporter	b2246
rhmD	1.5415786148853998	13.0	2353687.0	L-rhamnonate dehydratase	b2247
rhmR	1.458833364940764	13.0	2355200.0	putative DNA-binding transcriptional regulator for the rhm operon	b2248
yfaY	1.6175443953247821	13.0	2355909.0	inactive PncC family protein	b2249
yfaZ	1.4482308033070486	13.0	2357248.0	outer membrane protein, putative porin	b2250
nudI	1.365217877724456	13.0	2358032.0	nucleoside triphosphatase	b2251	['NTPP7', 'NTPP3', 'DUTPDP']
ais	1.4414735557752545	13.0	2358496.0	putative LPS core heptose(II)-phosphate phosphatase	b2252
arnB	1.3706220893543288	13.0	2359406.0	uridine 5'-(beta-1-threo-pentapyranosyl-4-ulose diphosphate) aminotransferase, PLP-dependent	b2253	['UDPKAAT']
arnA	1.5117470786913714	13.0	2361517.0	fused UDP-L-Ara4N formyltransferase/UDP-GlcA C-4'-decarboxylase	b2255	['UDPGDC', 'ULA4NFT']
arnD	1.4985376369323768	13.0	2363496.0	undecaprenyl phosphate-alpha-L-ara4FN deformylase	b2256	['UPLA4FNF']
arnT	1.3643551352825884	13.0	2364386.0	4-amino-4-deoxy-L-arabinose transferase	b2257	['LA4NTpp']
arnE	1.3380415787746491	13.0	2366035.0	undecaprenyl phosphate-alpha-L-ara4N exporter; flippase ArnEF subunit	b4544	['ULA4Ntppi']
pmrD	1.3125683602360771	13.0	2366976.0	inactive two-component system connector protein	b2259
menE	1.4895151861490605	13.0	2367488.0	O-succinylbenzoate-CoA ligase	b2260	['SUCBZL']
menC	1.6826152429118664	13.0	2368478.0	O-succinylbenzoyl-CoA synthase	b2261	['SUCBZS']
menB	1.5220891628027085	13.0	2369536.0	dihydroxynaphthoic acid synthetase	b2262	['DHNCOAS']
menH	1.4661823858560095	13.0	2370312.0	2-succinyl-6-hydroxy-2, 4-cyclohexadiene-1-carboxylate synthase	b2263	['SHCHCS3']
menD	1.4950111473447079	13.0	2371067.0	2-succinyl-5-enolpyruvyl-6-hydroxy-3- cyclohexene-1-carboxylate synthase; SEPHCHC synthase	b2264	['SEPHCHCS']
menF	1.5034049788727761	13.0	2373632.0	isochorismate synthase 2	b2265	['ICHORS']
elaB	1.3881011418780485	13.0	2374200.0	putative membrane-anchored DUF883 family ribosome-binding protein	b2266
elaA	1.4286934123456663	13.0	2374560.0	GNAT family putative N-acetyltransferase	b2267
rbn	1.574084703328606	13.0	2375680.0	RNase BN, tRNA processing enzyme	b2268
elaD	1.490318276682744	13.0	2376191.0	protease, capable of cleaving an AMC-ubiquitin model substrate	b2269
yfbK	1.5515814254451255	13.0	2377473.0	Von Willebrand factor domain putative lipoprotein	b2270
yfbL	1.578412750388759	13.0	2379776.0	putative M28A family peptidase	b2271
yfbM	1.4117879779983395	13.0	2380412.0	DUF1877 family protein	b2272
yfbN	1.5262243194778697	13.0	2381824.0	uncharacterized protein	b2273
yfbO	1.4812090752147753	13.0	2382113.0	uncharacterized protein	b2274
yfbP	1.486268130252666	13.0	2382594.0	TPR-like repeats-containing protein	b2275
nuoN	1.6064032353751583	13.0	2383872.0	NADH:ubiquinone oxidoreductase, membrane subunit N	b2276	['NADH18pp', 'NADH17pp', 'NADH16pp']
nuoM	1.4392299727359776	13.0	2384990.0	NADH:ubiquinone oxidoreductase, membrane subunit M	b2277	['NADH18pp', 'NADH17pp', 'NADH16pp']
nuoL	1.4140462805964198	13.0	2386683.0	NADH:ubiquinone oxidoreductase, membrane subunit L	b2278	['NADH18pp', 'NADH17pp', 'NADH16pp']
nuoK	1.4317803505801712	13.0	2388521.0	NADH:ubiquinone oxidoreductase, membrane subunit K	b2279	['NADH18pp', 'NADH17pp', 'NADH16pp']
nuoJ	1.406022213192171	13.0	2388820.0	NADH:ubiquinone oxidoreductase, membrane subunit J	b2280	['NADH18pp', 'NADH17pp', 'NADH16pp']
nuoI	1.473243786887027	13.0	2389386.0	NADH:ubiquinone oxidoreductase, chain I	b2281	['NADH18pp', 'NADH17pp', 'NADH16pp']
nuoH	1.4843861935576874	13.0	2390016.0	NADH:ubiquinone oxidoreductase, membrane subunit H	b2282	['NADH18pp', 'NADH17pp', 'NADH16pp']
nuoG	1.5366558595972835	13.0	2392064.0	NADH:ubiquinone oxidoreductase, chain G	b2283	['NADH18pp', 'NADH17pp', 'NADH16pp']
nuoF	1.5385543660580032	13.0	2394112.0	NADH:ubiquinone oxidoreductase, chain F	b2284	['NADH18pp', 'NADH17pp', 'NADH16pp']
nuoE	1.5003985067287622	13.0	2395030.0	NADH:ubiquinone oxidoreductase, chain E	b2285	['NADH18pp', 'NADH17pp', 'NADH16pp']
nuoC	1.5484603866165383	13.0	2395533.0	NADH:ubiquinone oxidoreductase, fused CD subunit	b2286	['NADH18pp', 'NADH17pp', 'NADH16pp']
nuoB	1.6540203348727107	13.0	2397429.0	NADH:ubiquinone oxidoreductase, chain B	b2287	['NADH18pp', 'NADH17pp', 'NADH16pp']
nuoA	1.8659596824626787	13.0	2398208.0	NADH:ubiquinone oxidoreductase, membrane subunit A	b2288	['NADH18pp', 'NADH17pp', 'NADH16pp']
lrhA	1.584661839684998	13.0	2399181.0	transcriptional repressor of flagellar, motility and chemotaxis genes	b2289
alaA	1.5162861720927983	13.0	2401039.0	glutamate-pyruvate aminotransferase; glutamic-pyruvic transaminase (GPT); alanine transaminase	b2290	['ALATA_L']
yfbR	1.5860653031539484	13.0	2402340.0	5'-nucleotidase	b2291	['NTD5', 'NTD6', 'NTD12', 'NTD1', 'NTD8', 'NTD3']
yfbS	1.5996838770938673	13.0	2402998.0	putative transporter	b2292
yfbT	1.70824799937117	13.0	2404917.0	sugar phosphatas	b2293
yfbU	1.5151098691606468	13.0	2405578.0	UPF0304 family protein	b2294
yfbV	1.4489989371776848	13.0	2406400.0	UPF0208 family inner membrane protein	b2295
ackA	1.6399749997795348	13.0	2406948.0	acetate kinase A and propionate kinase 2	b2296	['ACKr']
pta	1.5474192044634356	13.0	2408448.0	phosphate acetyltransferase	b2297	['PTAr', 'PTA2']
yfcC	1.4516781786906372	13.0	2410559.0	putative inner membrane transporter; C4-dicarboxylate anaerobic carrier family protein	b2298
yfcD	1.776366936119338	13.0	2412544.0	putative NUDIX hydrolase	b2299
yfcE	1.4793191571203246	13.0	2412712.0	phosphodiesterase activity on bis-pNPP	b2300
yfcF	1.5657449818429525	13.0	2413319.0	glutathione S-transferase	b2301
yfcG	1.497005830371705	13.0	2414592.0	GSH-dependent disulfide bond oxidoreductase	b2302
folX	1.4915139557138413	13.0	2414803.0	D-erythro-7,8-dihydroneopterin triphosphate 2'-epimerase and dihydroneopterin aldolase	b2303	['DHPTPE']
yfcH	1.562913992268067	13.0	2415186.0	putative NAD-dependent nucleotide-sugar epimerase	b2304
yfcI	1.6063066110029862	13.0	2416640.0	transposase_31 family protein	b2305
hisP	1.4940607764064013	13.0	2417214.0	histidine ABC transporter ATPase	b2306	['ORNabcpp', 'HISabcpp', 'ARGabcpp', 'LYSabcpp']
hisM	1.5724777473390388	13.0	2418688.0	histidine ABC transporter permease	b2307	['ORNabcpp', 'HISabcpp', 'ARGabcpp', 'LYSabcpp']
hisQ	1.369537283227665	13.0	2418708.0	histidine ABC transporter permease	b2308	['ORNabcpp', 'HISabcpp', 'ARGabcpp', 'LYSabcpp']
hisJ	1.5234669083587153	13.0	2419484.0	histidine ABC transporter periplasmic binding protein	b2309	['HISabcpp']
argT	1.6052105769983673	13.0	2420736.0	lysine/arginine/ornithine transporter subunit	b2310	['ORNabcpp', 'ARGabcpp', 'LYSabcpp']
ubiX	1.4735961477733568	13.0	2421535.0	3-octaprenyl-4-hydroxybenzoate carboxy-lyase	b2311	['OPHBDC']
purF	1.4664102837070878	13.0	2422199.0	amidophosphoribosyltransferase	b2312	['GLUPRT']
cvpA	1.5853158294974694	13.0	2423753.0	colicin V production protein	b2313
dedD	1.554014723379225	13.0	2424832.0	membrane-anchored periplasmic protein involved in septation	b2314
folC	1.5056398960744997	13.0	2425152.0	bifunctional folylpolyglutamate synthase/ dihydrofolate synthase	b2315	['DHFS']
accD	1.6386880495480711	13.0	2426880.0	acetyl-CoA carboxylase, beta (carboxyltransferase) subunit	b2316	['ACCOAC']
dedA	1.3934317723927694	13.0	2427560.0	DedA family inner membrane protein	b2317
truA	1.537193319536622	13.0	2428928.0	tRNA pseudouridine(38-40) synthase	b2318
usg	1.5718519156537099	13.0	2429114.0	putative semialdehyde dehydrogenase	b2319
pdxB	1.5243201844952967	13.0	2430976.0	erythronate-4-phosphate dehydrogenase	b2320	['PERD']
flk	1.4620229961853197	13.0	2431428.0	putative flagella assembly protein	b2321
yfcJ	1.5586533707894736	13.0	2433024.0	putative arabinose efflux transporter	b2322
fabB	1.6154763190265133	13.0	2435072.0	3-oxoacyl-[acyl-carrier-protein] synthase I	b2323	['3OAS141', '3OAS161', '3OAS60', '3OAS120', '3OAS160', 'MACPD', '3OAS180', 'OPMEACPS', '3OAS100', 'KAS14', '3OAS140', '3OAS80', '3OAS121']
mnmC	1.566712259218898	13.0	2435242.0	fused 5-methylaminomethyl-2-thiouridine-forming enzyme methyltransferase and FAD-dependent demodification enzyme	b2324
yfcL	1.557831830605001	13.0	2437632.0	uncharacterized protein	b2325
epmC	1.3953627746488375	13.0	2437681.0	Elongation Factor P Lys34 hydroxylase	b2326
yfcA	1.4289101143452219	13.0	2438229.0	TauE/TSUP family inner membrane protein	b2327
mepA	1.5947255151515725	13.0	2439168.0	murein DD-endopeptidase	b2328	['MDDEP4pp', 'MDDEP3pp', 'MDDEP1pp', 'MDDEP2pp']
aroC	1.6471782796494747	13.0	2439866.0	chorismate synthase	b2329	['CHORS']
prmB	1.4780023169867769	13.0	2441216.0	N5-glutamine methyltransferase	b2330
smrB	1.6374538647180448	13.0	2442084.0	putative DNA endonuclease	b2331
yfcO	1.527257961719684	13.0	2443264.0	DUF2544 family putative outer membrane protein	b2332
yfcP	1.348138964967817	13.0	2443529.0	putative fimbrial-like adhesin protein	b2333
yfcQ	1.3812857151914317	13.0	2444065.0	putative fimbrial-like adhesin protein	b2334
yfcR	1.5042298435487338	13.0	2444550.0	putative fimbrial-like adhesin protein	b2335
yfcS	1.5641493822379324	13.0	2445312.0	putative periplasmic pilin chaperone	b2336
yfcU	1.4950249674234553	13.0	2445834.0	No_gene_product	b4661
yfcV	1.3948282727688766	13.0	2448561.0	putative fimbrial-like adhesin protein	b2339
sixA	1.739632288282029	13.0	2449805.0	phosphohistidine phosphatase	b2340
fadJ	1.5066967162043408	13.0	2450493.0	enoyl-CoA hydratase/epimerase and isomerase/3-hydroxyacyl-CoA dehydrogenase	b2341	['ECOAH4', 'HACD8', 'HACD4', 'ECOAH8', 'ECOAH5', 'ECOAH1', 'ECOAH2', 'ECOAH6', 'HACD5', 'ECOAH3', 'ECOAH7', 'HACD1', 'HACD6', 'HACD3', 'HACD7', 'HACD2']
fadI	1.6664998319662645	13.0	2453504.0	beta-ketoacyl-CoA thiolase, anaerobic, subunit	b2342	['ACACT8r', 'ACACT7r', 'ACACT2r', 'ACACT5r', 'ACACT3r', 'ACACT1r', 'ACACT6r', 'ACACT4r']
yfcZ	1.6182861109291713	13.0	2454128.0	UPF0381 family protein	b2343
fadL	1.6438096348401652	13.0	2455552.0	long-chain fatty acid outer membrane transporter	b2344	['HDCAtexi', 'HDCEAtexi', 'TTDCAtexi', 'TTDCEAtexi', 'DDCAtexi', 'OCDCEAtexi', 'OCDCAtexi']
yfdF	1.6527075395346398	13.0	2456490.0	uncharacterized protein	b2345
mlaA	1.6548354737610604	13.0	2457730.0	ABC transporter maintaining OM lipid asymmetry, OM lipoprotein component	b2346
yfdC	1.5272363837829568	13.0	2459648.0	putative inner membrane protein	b2347
intS	1.539291479452405	13.0	2460023.0	CPS-53 (KpLE1) prophage; putative prophage CPS-53 integrase	b2349
gtrA	1.6180707693429954	13.0	2461333.0	CPS-53 (KpLE1) prophage; bactoprenol-linked glucose translocase/flippase	b2350
gtrB	1.6348766848537335	13.0	2461696.0	CPS-53 (KpLE1) prophage; bactoprenol glucosyl transferase	b2351
gtrS	1.890814667040677	13.0	2463744.0	serotype-specific glucosyl transferase, CPS-53 (KpLE1) prophage	b2352
tfaS	1.5453949284709736	13.0	2464293.0	No_gene_product	b2353
yfdK	1.6397569157490208	13.0	2464555.0	CPS-53 (KpLE1) prophage; conserved protein	b2354
yfdL	1.5175770797470505	13.0	2465022.0	No_gene_product	b2355
yfdM	1.5983683426286706	13.0	2465792.0	No_gene_product	b2356
yfdN	1.6055438989863184	13.0	2465865.0	CPS-53 (KpLE1) prophage; uncharacterized protein	b2357
oweS	1.612614427611297	13.0	2466356.0	No_gene_product	b2358
yfdP	1.465821382037116	13.0	2467082.0	CPS-53 (KpLE1) prophage; uncharacterized protein	b2359
yfdQ	1.5520455548548497	13.0	2467840.0	CPS-53 (KpLE1) prophage; uncharacterized protein	b2360
yfdR	1.6720203458394018	13.0	2468462.0	CPS-53 (KpLE1) prophage; conserved protein	b2361
yfdS	1.6459566115043192	13.0	2468989.0	CPS-53 (KpLE1) prophage; uncharacterized protein	b2362
yfdT	1.6871089377749522	13.0	2469376.0	CPS-53 (KpLE1) prophage; uncharacterized protein	b2363
ypdJ	1.6310614309975713	13.0	2469659.0	No_gene_product	b4545
torI	1.5474689969700364	13.0	2469888.0	response regulator inhibitor for tor operon	b4501
dsdC	1.5351053760626974	13.0	2470172.0	dsd operon activator; autorepressor	b2364
dsdX	1.498789753917454	13.0	2471936.0	D-serine transporter	b2365
dsdA	1.4912029892373084	13.0	2473984.0	D-serine dehydratase	b2366	['SERD_D']
emrY	1.5185639361911327	13.0	2474116.0	putative multidrug efflux system	b2367
emrK	1.5581870430851676	13.0	2476032.0	multidrug resistance efflux pump membrane fusion protein	b2368
evgA	1.4016576436757069	13.0	2477233.0	response regulator in two-component regulatory system with EvgS	b2369
evgS	1.4962414854296375	13.0	2477852.0	hybrid sensory histidine kinase in two-component regulatory system with EvgA	b2370
yfdE	1.5608476030674465	13.0	2482176.0	acetyl-CoA:oxalate CoA-transferase	b2371
yfdV	1.4542593094327625	13.0	2482720.0	putative transporter	b2372
oxc	1.4752156278747037	13.0	2483734.0	oxalyl CoA decarboxylase, ThDP-dependent	b2373	['OXCDC']
frc	1.4864254137881787	13.0	2486272.0	formyl-CoA transferase, NAD(P)-binding	b2374	['FORCT']
yfdX	1.475364772560018	13.0	2487245.0	uncharacterized protein	b2375
ypdI	1.5651837098750914	13.0	2488320.0	putative lipoprotein involved in colanic acid biosynthesis	b2376
yfdY	1.4491280107294058	13.0	2488528.0	DUF2545 family putative inner membrane protein	b2377
lpxP	1.5902547106775462	13.0	2489123.0	palmitoleoyl-acyl carrier protein (ACP)-dependent acyltransferase	b2378	['EDTXS3']
ypdK	1.506352243839555	13.0	2490399.0	inner membrane protein	b4680
alaC	1.6114411456150772	13.0	2490535.0	glutamate-pyruvate aminotransferase; glutamic-pyruvic transaminase (GPT); alanine transaminase	b2379	['ALATA_L']
ypdA	1.5208116706373513	13.0	2492149.0	sensor kinase regulating yhjX; pyruvate-responsive YpdAB two-component system	b2380
ypdB	1.3892504680175575	13.0	2494464.0	response regulator activating yhjX; pyruvate-responsive YpdAB two-component system	b2381
ypdC	1.5030391598180055	13.0	2494608.0	putative DNA-binding protein	b2382
fryA	1.5754814012528675	13.0	2495468.0	putative PTS enzyme: Hpr, enzyme I and IIA components	b2383
ypdE	1.5663669777500657	13.0	2498560.0	aminopeptidase	b2384
ypdF	1.561666342065167	13.0	2499025.0	Xaa-Pro aminopeptidase	b2385
fryC	1.4435993808255245	13.0	2500608.0	putative enzyme IIC component of PTS	b2386
fryB	1.5617628648911677	13.0	2501632.0	putative enzyme IIB component of PTS	b2387
glk	1.3666498948298156	13.0	2502656.0	glucokinase	b2388	['HEX1']
yfeO	1.4937585101389677	13.0	2503108.0	putative ion channel protein	b2389
ypeC	1.6211818521787011	13.0	2504704.0	DUF2502 family putative periplasmic protein	b2390
mntH	1.4648449628306597	13.0	2504946.0	manganese/divalent cation transporter	b2392	['FE2t2pp', 'MNt2pp']
nupC	1.5318282867313573	13.0	2506752.0	nucleoside (except guanosine) transporter	b2393	['ADNt2pp', 'DCYTt2pp', 'CYTDt2pp', 'THMDt2pp', 'DADNt2pp', 'URIt2pp', 'DURIt2pp']
yfeA	1.473912994008732	13.0	2509121.0	putative diguanylate cyclase	b2395
yfeC	1.450513003744614	13.0	2511945.0	DUF1323 family putative DNA-binding protein	b2398
yfeD	1.4180662694233737	13.0	2512291.0	DUF1323 family putative DNA-binding protein	b2399
gltX	1.5810443446885605	13.0	2512735.0	glutamyl-tRNA synthetase	b2400	['GLUTRS']
xapR	1.5265716442044037	13.0	2514951.0	transcriptional activator of xapAB	b2405
xapB	1.4621649998251085	13.0	2516992.0	xanthosine transporter	b2406	['URIt2rpp', 'THMDt2rpp', 'CYTDt2rpp', 'XTSNt2rpp', 'ADNt2rpp', 'INSt2rpp']
xapA	1.4446984933916367	13.0	2517403.0	purine nucleoside phosphorylase 2; nicotinamide 1-beta-D-riboside synthase	b2407	['PUNP3', 'PUNP7', 'PUNP4', 'PUNP5', 'PUNP6']
yfeN	1.5077971823259682	13.0	2519040.0	putative outer membrane protein	b2408
yfeR	1.5752227733817452	13.0	2519288.0	transcriptional regulator of yefH	b2409
yfeH	1.57100390355277	13.0	2521088.0	putative inorganic ion transporter	b2410
ypeB	1.5016005943146111	13.0	2521299.0	DUF3820 family protein	b4546
ligA	1.6596160294759628	13.0	2523136.0	DNA ligase, NAD(+)-dependent	b2411	['NADDP']
zipA	1.6075142957537238	13.0	2523605.0	FtsZ stabilizer	b2412
cysZ	1.474627093899388	13.0	2525184.0	sulfate transporter, sulfite inhibited	b2413
cysK	1.6621891836793528	13.0	2525767.0	cysteine synthase A, O-acetylserine sulfhydrolase A subunit	b2414	['CYSS']
ptsH	1.813724648494829	13.0	2527232.0	phosphohistidinoprotein-hexose phosphotransferase component of PTS system (Hpr)	b2415	['ACMUMptspp', 'DHAPT', 'SBTptspp', 'ARBTptspp', 'TREptspp', 'GLCptspp', 'ACGAptspp', 'SUCptspp', 'MANptspp', 'GALTptspp', 'FRUptspp', 'FRUpts2pp', 'GAMptspp', 'ASCBptspp', 'ACMANAptspp', 'MANGLYCptspp', 'MNLptspp', 'MALTptspp']
ptsI	1.6778101146131816	13.0	2527424.0	PEP-protein phosphotransferase of PTS system (enzyme I)	b2416	['ACMUMptspp', 'DHAPT', 'SBTptspp', 'ARBTptspp', 'TREptspp', 'GLCptspp', 'ACGAptspp', 'SUCptspp', 'MANptspp', 'GALTptspp', 'FRUptspp', 'CHTBSptspp', 'FRUpts2pp', 'GAMptspp', 'ASCBptspp', 'ACMANAptspp', 'MANGLYCptspp', 'MNLptspp', 'MALTptspp']
crr	1.7806659945426113	13.0	2529280.0	glucose-specific enzyme IIA component of PTS	b2417	['ACMUMptspp', 'TREptspp', 'MALTptspp', 'ACGAptspp', 'SUCptspp', 'GLCptspp']
pdxK	1.5603856752407759	13.0	2529744.0	pyridoxal-pyridoxamine kinase/hydroxymethylpyrimidine kinase	b2418	['PYDXK', 'HMPK1', 'PYDXNK', 'PYDAMK']
yfeK	1.436733837628945	13.0	2530700.0	uncharacterized protein	b2419
yfeS	1.4459898334791825	13.0	2531328.0	WGR domain protein	b2420
cysM	1.6155144039552547	13.0	2532030.0	cysteine synthase B (O-acetylserine sulfhydrolase B)	b2421	['CYSS']
cysA	1.5742416045611196	13.0	2533376.0	sulfate/thiosulfate transporter subunit	b2422	['TSULabcpp', 'MOBDabcpp', 'SULabcpp', 'SELtpp', 'SLNTtpp']
cysW	1.506507326139041	13.0	2534162.0	sulfate/thiosulfate ABC transporter permease	b2423	['TSULabcpp', 'MOBDabcpp', 'SULabcpp', 'SELtpp', 'SLNTtpp']
cysU	1.4243956854147626	13.0	2535424.0	sulfate/thiosulfate ABC transporter permease	b2424	['TSULabcpp', 'MOBDabcpp', 'SULabcpp', 'SELtpp', 'SLNTtpp']
cysP	1.5125462959906903	13.0	2535870.0	thiosulfate-binding protein	b2425	['TSULabcpp', 'MOBDabcpp', 'SULabcpp', 'SELtpp', 'SLNTtpp']
ucpA	1.6247202023677305	13.0	2537472.0	furfural resistance protein, putative short-chain oxidoreductase	b2426
murR	1.39784713115936	13.0	2538110.0	repressor for murPQ, MurNAc 6-P inducible	b2427
murQ	1.3933160704068372	13.0	2539520.0	N-acetylmuramic acid 6-phosphate (MurNAc-6-P) etherase	b2428	['ACM6PH']
murP	1.5238647483153716	13.0	2540031.0	N-acetylmuramic acid permease, EIIBC component, PTS system	b2429	['ACMUMptspp', 'SUCptspp']
yfeW	1.4693379045002917	13.0	2541568.0	penicillin binding protein PBP4B; weak DD-carboxypeptidase activity	b2430
yfeX	1.6790950270656335	13.0	2543616.0	porphyrinogen oxidase, cytoplasmic	b2431
yfeY	1.6842549713178316	13.0	2543999.0	RpoE-regulated lipoprotein	b2432
yfeZ	1.417811431184964	13.0	2544635.0	inner membrane protein	b2433
ypeA	1.3408219030349158	13.0	2545071.0	GNAT family putative N-acetyltransferase	b2434
amiA	1.5133509326616685	13.0	2545710.0	N-acetylmuramoyl-l-alanine amidase I	b2435	['AGM4PApp', 'AGM3PApp']
hemF	1.5612617647650429	13.0	2546583.0	coproporphyrinogen III oxidase	b2436	['CPPPGO']
eutR	1.5547517464453702	13.0	2547712.0	eut operon transcriptional activator, AraC family	b2437
eutK	1.5569073781703777	13.0	2548586.0	putative ethanol utilization carboxysome structural protein	b2438
eutL	1.5542786416065795	13.0	2549099.0	putative ethanol utilization carboxysome structural protein	b2439
eutC	1.7052010150328838	13.0	2549768.0	ethanolamine ammonia-lyase, small subunit (light chain)	b2440	['ETHAAL']
eutB	1.5749991194526813	13.0	2551808.0	ethanolamine ammonia-lyase, large subunit, heavy chain	b2441	['ETHAAL']
intZ	1.555364975870817	13.0	2552216.0	CPZ-55 prophage; putative phage integrase	b2442
yffL	1.489058241717985	13.0	2553856.0	CPZ-55 prophage; uncharacterized protein	b2443
yffM	1.5413972809407517	13.0	2554880.0	CPZ-55 prophage; uncharacterized protein	b2444
yffN	1.4281422521997889	13.0	2554983.0	CPZ-55 prophage; uncharacterized protein	b2445
yffP	1.5915549946973484	13.0	2555904.0	CPZ-55 prophage; uncharacterized protein	b2447
yffQ	1.5401961649079137	13.0	2556950.0	CPZ-55 prophage; uncharacterized protein	b2448
yffR	1.6520873589886673	13.0	2557338.0	CPZ-55 prophage; uncharacterized protein	b2449
yffS	1.4240072695965154	13.0	2557952.0	CPZ-55 prophage; uncharacterized protein	b2450
eutA	1.6025166785448814	13.0	2558839.0	reactivating factor for ethanolamine ammonia lyase	b2451
eutH	1.5657674190376882	13.0	2560239.0	ethanolamine transporter	b2452
eutG	1.6321079777593048	13.0	2562048.0	ethanol dehydrogenase involved in ethanolamine utilization; aldehyde reductase	b2453
eutJ	1.6024251078867136	13.0	2562859.0	ethanolamine utilization protein, HSP70/actin superfamily protein	b2454
eutE	1.4552558165819478	13.0	2564096.0	aldehyde oxidoreductase, ethanolamine utilization protein	b2455
eutN	1.5195491163769066	13.0	2565121.0	Ethanolamine catabolic microcompartment shell protein	b2456
eutM	1.6493907871763591	13.0	2565632.0	ethanolamine utilization protein, putative carboxysome structural protein	b2457
eutD	1.503291913766011	13.0	2566144.0	phosphate acetyltransferase	b2458	['PTAr']
eutT	1.5824635250919359	13.0	2566860.0	cobalamin adenosyltransferase involved in ethanolamine utilization	b2459
eutQ	1.4738035023912062	13.0	2568192.0	RmlC-like cupin domain protein	b2460
eutP	1.4247290935474362	13.0	2568336.0	putative P-loop NTPase ethanolamine utilization protein	b2461
eutS	1.3426677713563215	13.0	2568828.0	putative ethanol utilization carboxysome structural protein	b2462
maeB	1.6108138300358603	13.0	2569456.0	malic enzyme: putative oxidoreductase/phosphotransacetylase	b2463	['ME2']
talA	1.485941457490495	13.0	2572288.0	transaldolase A	b2464	['TALA']
tktB	1.5765918377401806	13.0	2572994.0	transketolase 2, thiamine triphosphate-binding	b2465	['TKT2', 'TKT1']
ypfG	1.6498122007302465	13.0	2575092.0	DUF1176 family protein	b2466
aegA	1.527780781554705	13.0	2576904.0	putative oxidoreductase, FeS binding subunit/NAD/FAD-binding subunit	b2468
narQ	1.5887022329255018	13.0	2580480.0	sensory histidine kinase in two-component regulatory system with NarP	b2469
acrD	1.4784575787481347	13.0	2580953.0	aminoglycoside/multidrug efflux system	b2470	['NOVBCNtpp', 'FUSAtpp', 'CMtpp', 'MINCYCtpp', 'DOXRBCNtpp', 'RFAMPtpp', 'TTRCYCtpp']
ypfM	1.7556513681411672	13.0	2584192.0	stress-induced small enterobacterial protein	b4606
yffB	1.5906801459661593	13.0	2584605.0	putative ArsC family reductase	b2471
dapE	1.4922051852761415	13.0	2584965.0	N-succinyl-diaminopimelate deacylase	b2472	['SDPDS']
ypfN	1.7118024050951108	13.0	2586120.0	putative membrane protein, UPF0370 family	b4547
ypfH	1.6613372821587296	13.0	2586624.0	palmitoyl-CoA esterase activity, uncertain physiological substrate	b2473
tmcA	1.576591387305189	13.0	2588672.0	elongator methionine tRNA (ac4C34) acetyltransferase	b2474
ypfJ	1.4904073941030291	13.0	2589232.0	putative neutral zinc metallopeptidase	b2475
purC	1.43476351765043	13.0	2590720.0	phosphoribosylaminoimidazole-succinocarboxamide synthetase	b2476	['PRASCSi']
bamC	1.5663879262827067	13.0	2591189.0	BamABCDE complex OM biogenesis lipoprotein	b2477
dapA	1.5556029860766936	13.0	2592768.0	dihydrodipicolinate synthase	b2478	['DHDPS']
gcvR	1.578162004596783	13.0	2593264.0	transcriptional repressor, regulatory protein accessory to GcvA	b2479
bcp	1.5839013992381363	13.0	2593836.0	peroxiredoxin; thiol peroxidase, thioredoxin-dependent	b2480	['THIORDXi']
hyfA	1.612472953462965	13.0	2594816.0	hydrogenase 4, 4Fe-4S subunit	b2481	['FHL']
hyfB	1.4568434214704906	13.0	2596864.0	hydrogenase 4, membrane subunit	b2482	['FHL']
hyfC	1.5245968295160555	13.0	2597205.0	hydrogenase 4, membrane subunit	b2483	['FHL']
hyfD	1.5478647999957034	13.0	2598169.0	hydrogenase 4, membrane subunit	b2484	['FHL']
hyfE	1.4176532209797057	13.0	2599620.0	hydrogenase 4, membrane subunit	b2485	['FHL']
hyfF	1.4091125248125882	13.0	2600275.0	hydrogenase 4, membrane subunit	b2486	['FHL']
hyfG	1.5373453259298238	13.0	2601845.0	hydrogenase 4, subunit	b2487	['FHL']
hyfH	1.4661558669580894	13.0	2603522.0	hydrogenase 4, Fe-S subunit	b2488	['FHL']
hyfI	1.494666495352418	13.0	2604064.0	hydrogenase 4, Fe-S subunit	b2489	['FHL']
hyfJ	1.566729044618704	13.0	2605056.0	putative processing element hydrogenase 4	b2490	['FHL']
hyfR	1.568149299113488	13.0	2605258.0	hydrogenase-4 transcriptional activator	b2491
focB	1.414122172512978	13.0	2607292.0	putative formate transporter	b2492	['FORt2pp', 'FORtppi']
yfgO	1.4029571265051937	13.0	2609152.0	putative UPF0118 family inner membrane permease	b2493
bepA	1.5343731410164887	13.0	2609452.0	OM protein maintenance and assembly metalloprotease and chaperone, periplasmic	b2494
yfgD	1.6398743168035033	13.0	2611200.0	putative oxidoreductase	b2495
hda	1.5994889671398034	13.0	2611433.0	ATPase regulatory factor involved in DnaA inactivation	b2496
uraA	1.5288356797355867	13.0	2613248.0	uracil permease	b2497	['URAt2pp']
upp	1.6372769850953444	13.0	2613604.0	uracil phosphoribosyltransferase	b2498	['UPPRT']
purM	1.5844830252826374	13.0	2615296.0	phosphoribosylaminoimidazole synthetase	b2499	['PRAIS']
purN	1.6466745232458826	13.0	2615592.0	phosphoribosylglycinamide formyltransferase 1	b2500	['GARFT']
ppk	1.5031884984519932	13.0	2616402.0	polyphosphate kinase, component of RNA degradosome	b2501	['PPKr', 'PPK2r']
ppx	1.5549723409942542	13.0	2618473.0	exopolyphosphatase	b2502	['PPA', 'PPA2']
yfgF	1.5028352835559535	13.0	2621440.0	cyclic-di-GMP phosphodiesterase, anaerobic	b2503
yfgG	1.5500072349138618	13.0	2622648.0	uncharacterized protein	b2504
yfgH	1.6765379311292192	13.0	2623488.0	outer membrane integrity lipoprotein	b2505
yfgI	1.6213175174816545	13.0	2623684.0	nalidixic acid resistance protein, putative periplasmic protein	b2506
guaA	1.5232907099759827	13.0	2624316.0	GMP synthetase (glutamine aminotransferase)	b2507	['GMPS2']
guaB	1.6390183361904753	13.0	2625962.0	IMP dehydrogenase	b2508	['IMPD']
xseA	1.6244698592550388	13.0	2627590.0	exonuclease VII, large subunit	b2509
yfgJ	1.4724111601898742	13.0	2629120.0	DUF1407 family protein	b2510
der	1.503799614751824	13.0	2629632.0	GTPase; multicopy suppressor of ftsJ	b2511
bamB	1.5913241152972408	13.0	2631680.0	BamABCDE complex OM biogenesis lipoprotein	b2512
yfgM	1.6006539117926804	13.0	2632021.0	ancillary SecYEG translocon subunit; putative anti-RcsB factor	b2513
hisS	1.5021747764512903	13.0	2633728.0	histidyl tRNA synthetase	b2514	['HISTRS']
ispG	1.6899394077213408	13.0	2634044.0	1-hydroxy-2-methyl-2-(E)-butenyl 4-diphosphate synthase	b2515	['MECDPDH5']
rodZ	1.55536814185534	13.0	2635776.0	MreB assembly cytoskeletal protein	b2516
rlmN	1.4796061490637864	13.0	2636487.0	dual specificity 23S rRNA m(2)A2503, tRNA m(2)A37 methyltransferase, SAM-dependent	b2517
ndk	1.4109025447975792	13.0	2637824.0	multifunctional nucleoside diphosphate kinase and apyrimidinic endonuclease and 3'-phosphodiesterase	b2518	['NDPK2', 'NDPK4', 'NDPK3', 'NDPK7', 'NDPK5', 'NDPK1', 'NDPK8', 'NDPK6']
pbpC	1.5306236200753238	13.0	2638371.0	penicillin-insensitive murein repair transglycosylase; inactive transpeptidase domain protein	b2519	['MPTG2', 'MPTG']
yfhM	1.5572697190798162	13.0	2640684.0	bacterial alpha2-macroglobulin colonization factor ECAM; anti-host protease defense factor; periplasmic inner membrane-anchored lipoprotein	b2520
sseA	1.4648801598663888	13.0	2646016.0	3-mercaptopyruvate sulfurtransferase	b2521	['MCPST']
sseB	1.5746376316158954	13.0	2648064.0	rhodanase-like enzyme, sulfur transfer from thiosulfate	b2522
pepB	1.5491560370965565	13.0	2648433.0	aminopeptidase B	b2523	['AMPTASECG', 'AMPTASEPG']
iscX	1.5274283374425879	13.0	2649894.0	Fe(2+) donor and activity modulator for cysteine desulfurase	b2524
fdx	1.5995907105872424	13.0	2650112.0	[2Fe-2S] ferredoxin	b2525
hscA	1.7005910995748952	13.0	2650443.0	DnaK-like molecular chaperone specific for IscU	b2526
hscB	1.635056000341974	13.0	2652310.0	HscA co-chaperone, J domain-containing protein Hsc56; IscU-specific chaperone HscAB	b2527
iscA	1.5153329916787726	13.0	2653184.0	FeS cluster assembly protein	b2528	['I4FE4ST', 'I2FE2ST']
iscU	1.4473991209602926	13.0	2653261.0	iron-sulfur cluster assembly scaffold protein	b2529	['I2FE2SS', 'I2FE2ST', 'I2FE2SS2', 'I4FE4SR', 'I2FE2SR', 'I4FE4ST']
iscS	1.4954417565895004	13.0	2654208.0	cysteine desulfurase (tRNA sulfurtransferase), PLP-dependent	b2530	['I2FE2SS', 'I2FE2SS2', 'I2FE2SR', 'MOADSUx', 'THZPSN3', 'ICYSDS']
iscR	1.6269979423379324	13.0	2655001.0	isc operon transcriptional repressor; suf operon transcriptional activator; oxidative stress- and iron starvation-inducible; autorepressor	b2531
trmJ	1.5699416447015346	13.0	2656256.0	tRNA mC32,mU32 2'-O-methyltransferase, SAM-dependent	b2532
suhB	1.7007387821736344	13.0	2656800.0	inositol monophosphatase	b2533	['MI1PP', 'G2PP']
yfhR	1.5433208079476013	13.0	2658304.0	putative S9 family prolyl oligopeptidase	b2534
csiE	1.5372684420714517	13.0	2658793.0	stationary phase inducible protein	b2535
hcaT	1.502562408282169	13.0	2660352.0	putative 3-phenylpropionic transporter	b2536	['PPPNt2rpp']
iroK	1.4497831062434894	13.0	2661376.0	3-hydroxypropionic acid resistance peptide	b4706
hcaR	1.4228780941352979	13.0	2661364.0	hca operon transcriptional regulator	b2537
hcaE	1.4412799349954202	13.0	2662400.0	3-phenylpropionate dioxygenase, large (alpha) subunit	b2538	['PPPNDO', 'CINNDO']
hcaF	1.4423807119128578	13.0	2663748.0	3-phenylpropionate dioxygenase, small (beta) subunit	b2539	['PPPNDO', 'CINNDO']
hcaC	1.4046858531928883	13.0	2664448.0	3-phenylpropionate dioxygenase, ferredoxin subunit	b2540	['PPPNDO', 'CINNDO']
hcaB	1.6022806140319272	13.0	2664583.0	2,3-dihydroxy-2,3-dihydrophenylpropionate dehydrogenase	b2541	['DHCIND', 'DHPPD']
hcaD	1.5101697930024798	13.0	2666496.0	phenylpropionate dioxygenase, ferredoxin reductase subunit	b2542	['PPPNDO', 'CINNDO']
yphA	1.5290474755836334	13.0	2666704.0	DoxX family inner membrane protein	b2543
yphB	1.5863850653060168	13.0	2667174.0	mutarotase superfamily protein, YphB family	b2544
yphC	1.5043151764019453	13.0	2668544.0	putative Zn-dependent NAD(P)-binding oxidoreductase	b2545
yphD	1.4934812090258796	13.0	2669185.0	putative sugar ABC transporter permease	b2546
yphE	1.484603497007425	13.0	2670592.0	putative sugar ABC transporter ATPase	b2547
yphF	1.416477697019885	13.0	2672640.0	putative sugar ABC transporter periplasmic binding protein	b2548
yphG	1.5253860823849044	13.0	2672822.0	DUF4380 domain-containing TPR repeat protein	b2549
yphH	1.511483543242918	13.0	2676736.0	putative DNA-binding transcriptional regulator	b2550
glyA	1.5706774118583655	13.0	2678784.0	serine hydroxymethyltransferase	b2551	['THRAi', 'ALATA_L2', 'ALATA_D2', 'GHMT2r', 'THRA2i', 'THFAT']
hmp	1.5439716658130889	13.0	2679193.0	fused nitric oxide dioxygenase/dihydropteridine reductase 2	b2552	['NODOy', 'NODOx']
glnB	1.6356072124919756	13.0	2680428.0	regulatory protein P-II for glutamine synthetase	b2553
glrR	1.5740916289824423	13.0	2680832.0	response regulator regulating glmY sRNA in two-component system with sensor protein GlrK	b2554
yfhG	1.5564051696508714	13.0	2682151.0	putative outer membrane protein modulating the QseEF response	b2555
glrK	1.5367820156082401	13.0	2683029.0	sensor protein kinase regulating glmY sRNA in two-component system with response regulator GlrR	b2556
purL	1.589452195717178	13.0	2686976.0	phosphoribosylformyl-glycineamide synthetase	b2557	['PRFGS']
mltF	1.5184577630009999	13.0	2689159.0	membrane-bound lytic transglycosylase F, murein hydrolase	b2558	['MLTGY1pp', 'MLTGY4pp', 'MLTGY3pp', 'MLTGY2pp']
tadA	1.5961304689814388	13.0	2691072.0	tRNA-specific adenosine deaminase	b2559
pgpC	1.389406580347593	13.0	2691273.0	phosphatidylglycerophosphatase C, membrane bound	b2560
yfhH	1.5361367558964856	13.0	2692117.0	putative DNA-binding transcriptional regulator	b2561
yfhL	1.6119045276510742	13.0	2693120.0	putative 4Fe-4S cluster-containing protein	b2562
shoB	1.5451566803500498	13.0	2693504.0	toxic membrane protein	b4687
acpS	1.5500348325914244	13.0	2693976.0	holo-[acyl-carrier-protein] synthase 1	b2563	['ACPS1']
pdxJ	1.6725591411997207	13.0	2694356.0	pyridoxine 5'-phosphate synthase	b2564	['PDX5PS']
recO	1.6381885169964783	13.0	2695168.0	gap repair protein	b2565
era	1.5588729675939277	13.0	2695839.0	membrane-associated, 16S rRNA-binding GTPase	b2566
rnc	1.643363578775006	13.0	2697216.0	RNase III	b2567
lepB	1.602520053919915	13.0	2697693.0	leader peptidase (signal peptidase I)	b2568
lepA	1.537292821606928	13.0	2698683.0	back-translocating elongation factor EF4, GTPase	b2569
rseC	1.5860633285595538	13.0	2700680.0	SoxR iron-sulfur cluster reduction factor component	b2570
rseB	1.550671880911109	13.0	2701312.0	anti-sigma E factor, binds RseA	b2571
rseA	1.5035380676808379	13.0	2702112.0	anti-sigma factor	b2572
rpoE	1.5294879081631416	13.0	2703360.0	RNA polymerase sigma E factor	b2573
nadB	1.5831326983372966	13.0	2703778.0	quinolinate synthase, L-aspartate oxidase (B protein) subunit	b2574	['ASPO3', 'ASPO6', 'ASPO5', 'ASPO4']
trmN	1.5446208464239952	13.0	2705408.0	tRNA1(Val) (adenine(37)-N6)-methyltransferase	b2575
srmB	1.563182993342612	13.0	2707456.0	ATP-dependent RNA helicase	b2576
yfiE	1.523301517357424	13.0	2707797.0	putative DNA-binding transcriptional regulator	b2577
eamB	1.4762228885529962	13.0	2708781.0	cysteine and O-acetylserine exporter	b2578	['ACSERtpp', 'CYStpp']
grcA	1.6603253554980764	13.0	2709504.0	autonomous glycyl radical cofactor	b2579	['OBTFL', 'PFL']
ung	1.7086663237809256	13.0	2710112.0	uracil-DNA-glycosylase	b2580
yfiF	1.6946905029511707	13.0	2711552.0	putative methyltransferase	b2581
trxC	1.4627795275316908	13.0	2712093.0	thioredoxin 2	b2582	['PAPSR', 'TRDR', 'RNDR1', 'METSOXR2', 'RNDR2', 'RNDR4', 'METSOXR1', 'RNDR3', 'THIORDXi', 'DSBDR']
yfiP	1.437972520184392	13.0	2712581.0	DTW domain protein	b2583
pka	1.5432628374586317	13.0	2713311.0	protein lysine acetyltransferase	b2584
pssA	1.5164815053505802	13.0	2716085.0	phosphatidylserine synthase; CDP-diacylglycerol-serine O-phosphatidyltransferase	b2585	['PSSA141', 'PSSA140', 'PSSA180', 'PSSA161', 'PSSA120', 'PSSA160', 'PSSA181']
yfiM	1.5501004796491633	13.0	2717696.0	putative lipoprotein	b2586
kgtP	1.5197025692669273	13.0	2717806.0	alpha-ketoglutarate transporter	b2587	['AKGt2rpp']
clpB	1.4949032785780902	13.0	2724958.0	protein disaggregation chaperone	b2592
yfiH	1.5255781033604685	13.0	2727936.0	UPF0124 family protein	b2593
rluD	1.5159715981839699	13.0	2728389.0	23S rRNA pseudouridine(1911,1915,1917) synthase	b2594
bamD	1.4773433652129575	13.0	2729984.0	BamABCDE complex OM biogenesis lipoprotein	b2595
raiA	1.572206699000352	13.0	2730512.0	cold shock protein associated with 30S ribosomal subunit	b2597
pheL	1.7709149828115507	13.0	2730957.0	pheA gene leader peptide	b2598
pheA	1.56500943267518	13.0	2732032.0	chorismate mutase and prephenate dehydratase, P-protein	b2599	['CHORM', 'PPNDH']
tyrA	1.5310688156004713	13.0	2732306.0	fused chorismate mutase T/prephenate dehydrogenase	b2600	['CHORM', 'PPND']
aroF	1.5455952332787766	13.0	2734080.0	3-deoxy-D-arabino-heptulosonate-7-phosphate synthase, tyrosine-repressible	b2601	['DDPA']
yfiL	1.5675430898060498	13.0	2734718.0	lipoprotein	b2602
yfiR	1.4471106073875917	13.0	2735233.0	putative periplasmic inhibitor of YfiN activity	b2603
yfiN	1.5301339561824723	13.0	2736128.0	putative membrane-anchored diguanylate cyclase	b2604
yfiB	1.3814998258422462	13.0	2736983.0	OM lipoprotein putative positive effector of YfiN activity	b2605
rplS	1.866686215423531	13.0	2737541.0	50S ribosomal subunit protein L19	b2606
trmD	1.8272217760955287	13.0	2738176.0	tRNA m(1)G37 methyltransferase, SAM-dependent	b2607
rimM	1.8197344014384433	13.0	2738728.0	ribosome maturation factor	b2608
rpsP	1.7858136543733385	13.0	2739295.0	30S ribosomal subunit protein S16	b2609
ffh	1.5880610178797987	13.0	2740224.0	Signal Recognition Particle (SRP) component with 4.5S RNA (ffs)	b2610
ypjD	1.5570873525424365	13.0	2741320.0	cytochrome c assembly protein family inner membrane protein	b2611
yfjD	1.5196552105512562	13.0	2742272.0	UPF0053 family inner membrane protein	b4461
grpE	1.5538901052549923	13.0	2743473.0	heat shock protein	b2614
nadK	1.4588276430504519	13.0	2744320.0	NAD kinase	b2615	['NADK']
recN	1.572535610474026	13.0	2745153.0	recombination and repair protein	b2616
bamE	1.5238741709412547	13.0	2746963.0	lipoprotein component of BamABCDE OM biogenesis complex	b2617
ratB	1.5432615522590583	13.0	2747392.0	UPF0125 family protein	b2618
ratA	1.615163571932312	13.0	2747646.0	toxic UPF0083 family protein inhibitor of 70S ribosome formation	b2619
smpB	1.6598759359741775	13.0	2748416.0	tmRNA-binding trans-translation protein	b2620
intA	1.5954493770018465	13.0	2750464.0	CP4-57 prophage; integrase	b2622
yfjH	1.5586395859416735	13.0	2751002.0	CP4-57 prophage; uncharacterized protein	b2623
alpA	1.581299689110514	13.0	2752002.0	CP4-57 prophage; DNA-binding transcriptional activator	b2624
yfjI	1.7311932857418104	13.0	2752512.0	CP4-57 prophage; uncharacterized protein	b2625
yfjJ	1.683148041098888	13.0	2753905.0	CP4-57 prophage; uncharacterized protein	b2626
yfjK	1.5942474813404726	13.0	2754709.0	radiation resistance protein; DEAD/H helicase-like protein; CP4-57 putative defective prophage	b2627
yfjL	1.5097096648838084	13.0	2756895.0	CP4-57 putative defective prophage, DUF4297/DUF1837 polymorphic toxin family protein	b2628
yfjM	1.4784326758235575	13.0	2758871.0	CP4-57 prophage; uncharacterized protein	b2629
rnlA	1.5319852001242285	13.0	2759276.0	CP4-57 prophage; RNase LS	b2630
rnlB	1.6881762928474626	13.0	2760704.0	CP4-57 prophage; uncharacterized protein	b2631
yfjP	1.5740643766216027	13.0	2761068.0	CP4-57 prophage; 50S ribosome-binding GTPase family protein	b2632
yfjQ	1.6675896468564817	13.0	2762752.0	CP4-57 prophage; uncharacterized protein	b2633
yfjR	1.6092302994865766	13.0	2763061.0	CP4-57 prophage; putative DNA-binding transcriptional regulator	b2634
ypjK	1.6104891861952852	13.0	2763803.0	CP4-57 prophage; putative inner membrane protein	b2635
yfjS	1.6306947654565676	13.0	2764039.0	CP4-57 prophage; uncharacterized protein	b2636
yfjT	1.6796811271864562	13.0	2764800.0	CP4-57 prophage; putative periplasmic protein	b2637
yfjU	1.6377208473872573	13.0	2765360.0	No_gene_product	b2638
yfjV	1.688889243300078	13.0	2765525.0	No_gene_product	b2641
yfjW	1.6672529487724979	13.0	2766676.0	CP4-57 prophage; putative inner membrane protein	b2642
ypjI	1.6319325755834313	13.0	2768903.0	No_gene_product	b4644
yfjX	1.5637858384468823	13.0	2769277.0	CP4-57 prophage; putative antirestriction protein	b2643
yfjY	1.5446184932235854	13.0	2769744.0	CP4-57 prophage; putative DNA repair protein	b2644
ypjJ	1.5758560017595038	13.0	2770432.0	uncharacterized protein	b4548
yfjZ	1.6189587671964296	13.0	2770473.0	CP4-57 prophage; antitoxin of the YpjF-YfjZ toxin-antitoxin system	b2645
ypjF	1.7071696904958995	13.0	2770944.0	CP4-57 prophage; toxin of the YpjF-YfjZ toxin-antitoxin system	b2646
ypjA	1.5196912949320398	13.0	2771504.0	adhesin-like autotransporter	b2647
pinH	1.669618290367739	13.0	2776576.0	No_gene_product	b2648
ypjC	1.7651080369816192	13.0	2777088.0	No_gene_product	b2650
ygaQ	1.6161552926152916	13.0	2779755.0	No_gene_product	b4462
csiD	1.6369266390608002	13.0	2783232.0	carbon starvation protein	b2659
lhgO	1.6670842275613147	13.0	2783340.0	L-2-hydroxyglutarate oxidase	b2660
gabD	1.7548952170454566	13.0	2785280.0	succinate-semialdehyde dehydrogenase I, NADP-dependent	b2661	['SSALy']
gabT	1.7078512009206388	13.0	2787328.0	4-aminobutyrate aminotransferase, PLP-dependent	b2662	['ABTA']
gabP	1.5401937756090982	13.0	2787611.0	gamma-aminobutyrate transporter	b2663	['ABUTt2pp']
csiR	1.5905259565654677	13.0	2789376.0	transcriptional repressor of csiD	b2664
ygaU	1.550493643333069	13.0	2789695.0	uncharacterized protein	b2665
yqaE	1.5851894773986912	13.0	2790228.0	cyaR sRNA-regulated protein	b2666
ygaV	1.53121107087151	13.0	2790569.0	tributyltin-inducible repressor of ygaVP	b2667
ygaP	1.52978484954877	13.0	2790878.0	DUF2892 family inner membrane rhodanese	b2668
stpA	1.710355635391186	13.0	2791449.0	DNA binding protein, nucleoid-associated	b2669
alaE	1.5940084382053579	13.0	2792522.0	alanine exporter, alanine-inducible, stress-responsive	b2670
ygaC	1.617271792966463	13.0	2793008.0	uncharacterized protein	b2671
ygaM	1.4596058158137983	13.0	2793504.0	putative membrane-anchored DUF883 family ribosome-binding protein	b2672
nrdH	1.6274703322104616	13.0	2794081.0	hydrogen donor for NrdEF electron transport system; glutaredoxin-like protein	b2673
nrdI	1.7240947553576014	13.0	2794323.0	NrdEF cluster assembly flavodoxin	b2674
nrdE	1.5869464417379293	13.0	2794706.0	ribonucleoside-diphosphate reductase 2, alpha subunit	b2675	['RNDR3b', 'RNDR1b', 'RNDR4b', 'RNDR2b']
nrdF	1.549316126875746	13.0	2797568.0	ribonucleoside-diphosphate reductase 2, beta subunit, ferritin-like protein	b2676	['RNDR3b', 'RNDR1b', 'RNDR4b', 'RNDR2b']
proV	1.5282119722091476	13.0	2798173.0	glycine betaine/proline ABC transporter periplasmic binding protein	b2677	['PROabcpp', 'CRNDabcpp', 'CRNabcpp', 'CTBTabcpp']
proW	1.5699215756073395	13.0	2799616.0	glycine betaine/proline ABC transporter permease	b2678	['PROabcpp', 'CRNDabcpp', 'CRNabcpp', 'CTBTabcpp']
proX	1.5205784706451575	13.0	2800490.0	glycine betaine/proline ABC transporter periplasmic binding protein; cold shock protein	b2679	['PROabcpp', 'CRNDabcpp', 'CRNabcpp', 'CTBTabcpp']
ygaY	1.5459686194599835	13.0	2801674.0	No_gene_product	b2681
ygaZ	1.6043788153225267	13.0	2803712.0	putative L-valine exporter, norvaline resistance protein	b2682	['VALt2rpp']
ygaH	1.5912268929014752	13.0	2803712.0	putative L-valine exporter, norvaline resistance protein	b2683	['VALt2rpp']
mprA	1.6707165887753657	13.0	2804128.0	transcriptional repressor of microcin B17 synthesis and multidrug efflux	b2684
emrA	1.6067239238197335	13.0	2805760.0	multidrug efflux system	b2685
emrB	1.5862282437580673	13.0	2805974.0	multidrug efflux system protein	b2686
luxS	1.603352280108415	13.0	2807808.0	S-ribosylhomocysteine lyase	b2687	['RHCCE']
gshA	1.5868525385561767	13.0	2808241.0	glutamate-cysteine ligase	b2688	['GLUCYS']
yqaA	1.4917881142744163	13.0	2809870.0	COG1238 family inner membrane protein	b2689
yqaB	1.5182353320111768	13.0	2810295.0	fructose-1-P and 6-phosphogluconate phosphatase	b2690	['PGMT']
csrA	1.6635511898487974	13.0	2812416.0	pleiotropic regulatory protein for carbon source metabolism	b2696
alaS	1.6258823754467582	13.0	2812739.0	alanyl-tRNA synthetase	b2697	['ALATRS']
recX	1.6154310453296137	13.0	2815497.0	regulatory protein for RecA	b2698
recA	1.6988963935256514	13.0	2816066.0	DNA recombination and repair protein; ssDNA-dependent ATPase; synaptase; ssDNA and dsDNA binding protein; ATP-dependent homologous DNA strand exchanger; recombinase A; LexA autocleavage cofactor	b2699
pncC	1.7331038791840412	13.0	2817207.0	nicotinamide-nucleotide amidohydrolase; NMN amidohydrolase	b2700
mltB	1.6074900232538185	13.0	2818048.0	membrane-bound lytic murein transglycosylase B	b2701	['MLTGY1pp', 'MLTGY4pp', 'MLTGY3pp', 'MLTGY2pp']
srlA	1.5255380191631311	13.0	2819190.0	glucitol/sorbitol-specific enzyme IIC component of PTS	b2702	['SBTptspp']
srlE	1.5868926582052927	13.0	2820096.0	glucitol/sorbitol-specific enzyme IIB component of PTS	b2703	['SBTptspp']
srlB	1.5268200825106306	13.0	2820720.0	glucitol/sorbitol-specific enzyme IIA component of PTS	b2704	['SBTptspp']
srlD	1.5301526882759957	13.0	2821095.0	sorbitol-6-phosphate dehydrogenase	b2705	['SBTPD']
srlM	1.547963529715434	13.0	2822144.0	sorbitol=responsive srl operon transcriptional activator	b2706
srlR	1.5025959224097967	13.0	2822405.0	sorbitol-inducible srl operon transcriptional repressor	b2707
srlQ	1.6497110674384141	13.0	2823171.0	D-arabinose 5-phosphate isomerase	b2708	['A5PISO']
norR	1.6396750326563505	13.0	2824133.0	anaerobic nitric oxide reductase DNA-binding transcriptional activator	b2709
norV	1.584825916072261	13.0	2826240.0	anaerobic nitric oxide reductase flavorubredoxin	b2710	['NHFRBO']
norW	1.6408733153009278	13.0	2828288.0	NADH:flavorubredoxin oxidoreductase	b2711	['NHFRBO']
hypF	1.608292673337448	13.0	2828531.0	carbamoyl phosphate phosphatase and [NiFe] hydrogenase maturation protein	b2712
hydN	1.6583990040346923	13.0	2830936.0	formate dehydrogenase-H, [4Fe-4S] ferredoxin subunit	b2713
ascG	1.494448037276562	13.0	2832384.0	asc operon transcriptional repressor; prpBC operon repressor	b2714
ascF	1.6324288770503714	13.0	2832882.0	cellobiose/arbutin/salicin-specific PTS enzymes, IIB and IC components	b2715	['ARBTptspp']
ascB	1.5955454347685216	13.0	2834432.0	cryptic 6-phospho-beta-glucosidase	b2716
hycI	1.6244598196442406	13.0	2835931.0	protease involved in processing C-terminal end of HycE	b2717
hycH	1.5150817767228097	13.0	2836480.0	hydrogenase 3 maturation protein	b2718
hycG	1.6889569742200117	13.0	2836801.0	hydrogenase 3 and formate hydrogenase complex, HycG subunit	b2719	['FHL', 'HYD1pp']
hycF	1.6115744881231242	13.0	2837568.0	formate hydrogenlyase complex iron-sulfur protein	b2720	['FHL', 'HYD1pp']
hycE	1.5828958366565409	13.0	2838120.0	hydrogenase 3, large subunit	b2721	['FHL', 'HYD1pp']
hycD	1.5977084348915955	13.0	2840576.0	hydrogenase 3, membrane subunit	b2722	['FHL', 'HYD1pp']
hycC	1.6052823411296224	13.0	2840773.0	hydrogenase 3, membrane subunit	b2723	['FHL', 'HYD1pp']
hycB	1.6831674924931497	13.0	2842624.0	hydrogenase 3, Fe-S subunit	b2724	['FHL', 'HYD1pp']
hycA	1.6626187379000703	13.0	2843332.0	regulator of the transcriptional regulator FhlA	b2725
hypA	1.6031546244262191	13.0	2844005.0	protein involved in nickel insertion into hydrogenases 3	b2726
hypB	1.5940608769183533	13.0	2844672.0	GTP hydrolase involved in nickel liganding into hydrogenases	b2727
hypC	1.479965008416702	13.0	2845222.0	hydrogenase maturation protein	b2728
hypD	1.6764200817008514	13.0	2845494.0	hydrogenase maturation protein	b2729
hypE	1.7468211226323767	13.0	2846720.0	carbamoyl dehydratase, hydrogenases 1,2,3 maturation protein	b2730
fhlA	1.5395909645480053	13.0	2847696.0	formate hydrogenlyase transcriptional activator	b2731
ygbA	1.502820285730315	13.0	2849811.0	uncharacterized protein	b2732
mutS	1.616093140462248	13.0	2850816.0	methyl-directed mismatch repair protein	b2733
pphB	1.5895791434694382	13.0	2853118.0	serine/threonine-specific protein phosphatase 2	b2734
ygbI	1.4963599734551327	13.0	2853825.0	DeoR family putative transcriptional regulator	b2735
ygbJ	1.6172071461796824	13.0	2854912.0	putative dehydrogenase	b2736
ygbK	1.6506106619863503	13.0	2855693.0	FliA-regulated DUF1537 family protein	b2737
ygbL	1.622623407295684	13.0	2856960.0	putative class II aldolase	b2738	['FCLPA']
ygbM	1.6055175433377238	13.0	2857594.0	putative hydroxypyruvate isomerase	b2739
ygbN	1.5085553993435845	13.0	2859008.0	putative transporter	b2740
rpoS	1.759601034173758	13.0	2859917.0	RNA polymerase, sigma S (sigma 38) factor	b2741
nlpD	1.6365770905845636	13.0	2861056.0	activator of AmiC murein hydrolase activity, lipoprotein	b2742
pcm	1.4961643445308097	13.0	2862251.0	L-isoaspartate protein carboxylmethyltransferase type II	b2743
umpG	1.649031977704813	13.0	2863104.0	broad specificity 5'(3')-nucleotidase and polyphosphatase	b2744	['NTD5', 'NTD12', 'NTD1', 'NTD4', 'NTD8', 'PPA2', 'NTD3', 'NTD2', 'NTD6', 'PPA', 'NTD7', 'NTD9', 'NTD10', 'NTD11']
truD	1.5829251338966817	13.0	2863613.0	tRNA(Glu) pseudouridine(13) synthase	b2745
ispF	1.5347831121313709	13.0	2864659.0	2C-methyl-D-erythritol 2,4-cyclodiphosphate synthase	b2746	['MECDPS']
ispD	1.5795955321225557	13.0	2865152.0	4-diphosphocytidyl-2C-methyl-D-erythritol synthase	b2747	['MEPCT']
ftsB	1.5268171426678596	13.0	2866176.0	cell division protein	b2748
ygbE	1.5067032828430422	13.0	2866688.0	DUF3561 family inner membrane protein	b2749
cysC	1.6447159179900914	13.0	2867200.0	adenosine 5'-phosphosulfate kinase	b2750	['ADSK']
cysN	1.579708702153384	13.0	2867350.0	sulfate adenylyltransferase, subunit 1	b2751	['SADT2']
cysD	1.4449912342658673	13.0	2869248.0	sulfate adenylyltransferase, subunit 2	b2752	['SADT2']
iap	1.5740370785199045	13.0	2869939.0	aminopeptidase in alkaline phosphatase isozyme conversion	b2753
ygbF	1.6373752424240715	13.0	2871927.0	CRISPR adaptation ssRNA endonuclease	b2754
ygbT	1.4978111551444113	13.0	2872213.0	multifunctional endonuclease Cas1, CRISPR adaptation protein; DNA repair enzyme	b2755
casE	1.579904568642746	13.0	2873344.0	CRISPR RNA precursor cleavage enzyme; CRISP RNA (crRNA) containing Cascade antiviral complex protein	b2756
casD	1.5144945935254435	13.0	2873732.0	CRISP RNA (crRNA) containing Cascade antiviral complex protein	b2757
casC	1.5039118476903115	13.0	2875392.0	CRISP RNA (crRNA) containing Cascade antiviral complex protein	b2758
casB	1.5045967762763084	13.0	2875513.0	CRISP RNA (crRNA) containing Cascade antiviral complex protein	b2759
casA	1.6623085617544286	13.0	2875988.0	CRISP RNA (crRNA) containing Cascade antiviral complex protein	b2760
ygcB	1.5955913240102506	13.0	2877911.0	Cascade complex anti-viral R-loop helicase-annealase Cas3	b2761
cysH	1.6556804747908835	13.0	2881536.0	phosphoadenosine phosphosulfate reductase; PAPS reductase, thioredoxin dependent	b2762	['PAPSR', 'PAPSR2']
cysI	1.7782775225591123	13.0	2881745.0	sulfite reductase, beta subunit, NAD(P)-binding, heme-binding	b2763	['FMNRx2', 'FADRx2', 'FLVR', 'SULRi']
cysJ	1.7917601176373825	13.0	2883584.0	sulfite reductase, alpha subunit, flavoprotein	b2764	['FMNRx2', 'FADRx2', 'FLVR', 'SULRi']
queD	1.3521633969532887	13.0	2885632.0	6-pyruvoyl tetrahydrobiopterin synthase (PTPS)	b2765	['CPH4S']
ygcN	1.6682826449140222	13.0	2886015.0	putative oxidoreductase	b2766
ygcO	1.4930475629875548	13.0	2887277.0	putative 4Fe-4S cluster-containing protein	b2767
ygcP	1.554721579031008	13.0	2887680.0	putative antiterminator regulatory protein	b2768
ygcQ	1.4758187306559993	13.0	2888277.0	putative flavoprotein	b2769
ygcR	1.7564412058990138	13.0	2889728.0	putative flavoprotein	b2770
ygcS	1.5662376481895195	13.0	2889891.0	putative MFS sugar transporter; membrane protein	b2771
ygcU	1.6315214432368894	13.0	2891776.0	putative FAD-linked oxidoreductase	b4463
ygcW	1.590275017817353	13.0	2892846.0	putative SDR family oxidoreductase	b2774
yqcE	1.5555057386711706	13.0	2893950.0	putative MFS transporter, inner membrane protein	b2775
ygcE	1.6874266885970743	13.0	2895254.0	putative kinase	b2776
queE	1.6356129540433126	13.0	2898105.0	7-carboxy-7-deazaguanine synthase; queosine biosynthesis	b2777
yqcG	1.8531610406119854	13.0	2898944.0	membrane stress resistance protein	b4682
ygcG	1.6202965187305325	13.0	2899069.0	TPM domain protein, putative phosphatase	b2778
eno	1.8585301986433351	13.0	2900001.0	enolase	b2779	['ENO']
pyrG	1.6326091113616858	13.0	2901387.0	CTP synthetase	b2780	['CTPS2']
mazG	1.5543887402031278	13.0	2903252.0	nucleoside triphosphate pyrophosphohydrolase	b2781	['NTPP8', 'NTPP6', 'NTPP7', 'NTPP1', 'NTPP3', 'NTPP4', 'NTPP5', 'NTPP2']
mazF	1.7100269542289923	13.0	2904114.0	mRNA interferase toxin, antitoxin is MazE	b2782
mazE	1.4553569558314465	13.0	2904576.0	antitoxin of the ChpA-ChpR toxin-antitoxin system	b2783
relA	1.5644024918815123	13.0	2904775.0	(p)ppGpp synthetase I/GTP pyrophosphokinase	b2784	['GTPDPK', 'GDPDPK']
rlmD	1.5480419675204182	13.0	2908160.0	23S rRNA m(5)U1939 methyltransferase, SAM-dependent	b2785
barA	1.58609391436065	13.0	2908415.0	hybrid sensory histidine kinase, in two-component regulatory system with UvrY	b2786
gudD	1.5826723050381777	13.0	2912256.0	D-glucarate dehydratase 1	b2787	['GLCRD']
gudX	1.522475005856267	13.0	2912764.0	glucarate dehydratase-related protein, substrate unknown	b2788	['GLCRD']
gudP	1.4373996410866545	13.0	2914304.0	putative D-glucarate transporter	b2789	['GALCTt2rpp', 'GLCRt2rpp', 'GLYCAt2rpp']
yqcA	1.5356341623154506	13.0	2915893.0	short-chain flavodoxin, FMN-binding	b2790
truC	1.6177390379848982	13.0	2916360.0	tRNA(Ile1,Asp) pseudouridine(65) synthase	b2791
yqcC	1.5806807637484115	13.0	2917376.0	DUF446 family protein	b2792
syd	1.5005181491923116	13.0	2918400.0	SecY-interacting protein	b2793
queF	1.6186147962494162	13.0	2918706.0	7-cyano-7-deazaguanine reductase (NADPH-dependent)	b2794	['CDGR']
ygdH	1.5069687801992515	13.0	2919666.0	UPF0717 family protein	b2795
sdaC	1.548078331715121	13.0	2922496.0	putative serine transporter	b2796	['SERt2rpp']
sdaB	1.6333429128182235	13.0	2922934.0	L-serine dehydratase 2	b2797	['SERD_L']
ygdG	1.5668312492975143	13.0	2924544.0	Ssb-binding protein, misidentified as ExoIX	b2798
fucO	1.5572218511827027	13.0	2925223.0	L-1,2-propanediol oxidoreductase	b2799	['LCARS']
fucA	1.5649830707345114	13.0	2926592.0	L-fuculose-1-phosphate aldolase	b2800	['FCLPA']
fucP	1.511353650051826	13.0	2928640.0	L-fucose transporter	b2801	['FUCtpp']
fucI	1.655499940446233	13.0	2928942.0	L-fucose isomerase	b2802	['FCI']
fucK	1.5717280798686766	13.0	2930796.0	L-fuculokinase	b2803	['FCLK']
fucU	1.57993319325936	13.0	2932246.0	L-fucose mutarotase	b2804
fucR	1.6845879818069236	13.0	2932736.0	l-fucose operon activator	b2805
rlmM	1.593298602905963	13.0	2933501.0	23S rRNA C2498 2'-O-ribose methyltransferase, SAM-dependent	b2806
ygdD	1.551959390735812	13.0	2934784.0	UPF0382 family inner membrane protein	b2807
gcvA	1.517035702923629	13.0	2935008.0	glycine cleavage system transcriptional activator; autorepressor	b2808
ygdI	1.559409941642962	13.0	2936320.0	DUF903 family verified lipoprotein	b2809
csdA	1.6286100908096983	13.0	2936832.0	cysteine sulfinate desulfinase	b2810	['CYSSADS']
csdE	1.6672300984985748	13.0	2937900.0	CsdA-binding activator; Fe-S protein	b2811
tcdA	1.6098537776823614	13.0	2938880.0	tRNA threonylcarbamoyladenosine dehydratase; sulfur acceptor for CsdA	b2812
mltA	1.530222176734473	13.0	2939439.0	membrane-bound lytic murein transglycosylase A	b2813	['MLTGY1pp', 'MLTGY4pp', 'MLTGY3pp', 'MLTGY2pp']
amiC	1.4594085453307382	13.0	2941115.0	N-acetylmuramoyl-L-alanine amidase	b2817	['AGM4PApp', 'AGM3PApp']
argA	1.5420016777747882	13.0	2942976.0	amino acid N-acetyltransferase and inactive acetylglutamate kinase	b2818	['ACGS']
recD	1.5876439281465151	13.0	2943993.0	exonuclease V (RecBCD complex), alpha chain	b2819
recB	1.5616744377165133	13.0	2949120.0	exonuclease V (RecBCD complex), beta subunit	b2820
ptrA	1.534980376776993	13.0	2949354.0	protease III	b2821
recC	1.589031189651006	13.0	2952418.0	exonuclease V (RecBCD complex), gamma chain	b2822
ppdC	1.6921250098100775	13.0	2955799.0	putative prepilin peptidase-dependent protein	b2823
ygdB	1.51104093758834	13.0	2956107.0	DUF2509 family protein	b2824
ppdB	1.5193201474524247	13.0	2956511.0	putative prepilin peptidase-dependent protein	b2825
ppdA	1.5395396836413828	13.0	2957312.0	putative prepilin peptidase-dependent protein	b2826
thyA	1.550216057585217	13.0	2957719.0	thymidylate synthetase	b2827	['TMDS']
lgt	1.4550488552305767	13.0	2959360.0	phosphatidylglycerol-prolipoprotein diacylglyceryl transferase	b2828
ptsP	1.6147658244113947	13.0	2959546.0	PEP-protein phosphotransferase enzyme I; GAF domain containing protein	b2829
rppH	1.6248435257772762	13.0	2961805.0	RNA pyrophosphohydrolase	b2830
mutH	1.7206237806192797	13.0	2963456.0	methyl-directed mismatch repair protein	b2831
ygdQ	1.6177802095400013	13.0	2963778.0	UPF0053 family inner membrane protein	b2832
ygdR	1.5585554704420617	13.0	2964629.0	DUF903 family verified lipoprotein	b2833
tas	1.7041603196601876	13.0	2965504.0	putative NADP(H)-dependent aldo-keto reductase	b2834
lplT	1.5933408996139025	13.0	2966027.0	lysophospholipid transporter	b2835	['2AGPA180tipp', '2AGPG120tipp', '2AGPE161tipp', '2AGPG140tipp', '2AGPA181tipp', '2AGPA140tipp', '2AGPE180tipp', '2AGPG160tipp', '2AGPA141tipp', '2AGPE120tipp', '2AGPE181tipp', '2AGPG161tipp', '2AGPE140tipp', '2AGPG180tipp', '2AGPG141tipp', '2AGPE141tipp', '2AGPA160tipp', '2AGPG181tipp', '2AGPE160tipp', '2AGPA161tipp', '2AGPA120tipp']
aas	1.5310500317286604	13.0	2967213.0	fused 2-acylglycerophospho-ethanolamine acyl transferase/acyl-acyl carrier protein synthetase	b2836	['2AGPGAT120', '2AGPGAT140', '2AGPEAT141', '2AGPEAT140', 'AACPS8', 'AACPS1', 'AACPS9', '2AGPGAT180', '2AGPEAT160', '2AGPGAT141', 'AACPS6', '2AGPEAT161', 'AACPS2', '2AGPEAT120', 'AACPS3', '2AGPGAT181', 'AACPS7', '2AGPGAT160', 'AACPS4', '2AGPEAT180', '2AGPGAT161', 'AACPS5', '2AGPEAT181']
galR	1.6372234620960644	13.0	2969957.0	galactose-inducible d-galactose regulon transcriptional repressor; autorepressor	b2837
lysA	1.4842871286147123	13.0	2971648.0	diaminopimelate decarboxylase, PLP-binding	b2838	['DAPDC']
lysR	1.4561671678410013	13.0	2972379.0	transcriptional activator of lysA; autorepressor	b2839
ygeA	1.4556128611228325	13.0	2973696.0	Asp/Glu_racemase family protein	b2840
araE	1.5570791424600348	13.0	2974122.0	arabinose transporter	b2841	['ARBt2rpp']
kduD	1.6118847263062537	13.0	2975855.0	2-dehydro-3-deoxy-D-gluconate 5-dehydrogenase; KDG oxidoreductase; 20-ketosteroid reductase	b2842
kduI	1.6333958070653536	13.0	2976646.0	hexuronate isomerase	b2843
yqeF	1.5687901882180812	13.0	2977792.0	short chain acyltransferase	b2844
yqeG	1.4877730764836425	13.0	2979840.0	putative transporter	b2845
yqeH	1.6669469729746431	13.0	2980894.0	putative LuxR family transcriptional regulator	b2846
yqeI	1.5635628254329021	13.0	2981888.0	putative transcriptional regulator	b2847
yqeJ	1.69514881472521	13.0	2982662.0	uncharacterized protein	b2848
yqeL	1.905264191427466	13.0	2983177.0	uncharacterized protein	b4683
yqeK	1.7946893774346167	13.0	2983293.0	uncharacterized protein	b2849
ygeF	1.7706453902299184	13.0	2983936.0	No_gene_product	b2850
ygeG	1.7477183147586997	13.0	2984626.0	SycD-like chaperone family TPR-repeat-containing protein	b2851
ygeH	1.8084909979072685	13.0	2985452.0	putative transcriptional regulator	b2852
ygeI	1.6200978973822098	13.0	2987008.0	uncharacterized protein	b2853
pbl	1.8757217817721539	13.0	2987297.0	No_gene_product	b2854
ygeK	1.6164797092244712	13.0	2988032.0	No_gene_product	b2856
ygeN	1.7067399667565397	13.0	2988672.0	No_gene_product	b2858
ygeO	1.469834619684485	13.0	2989320.0	No_gene_product	b2859
ygeQ	1.696300583251295	13.0	2992128.0	No_gene_product	b2863
xdhA	1.4994372300034289	13.0	2993703.0	xanthine dehydrogenase, molybdenum binding subunit	b2866	['XAND', 'HXAND']
xdhB	1.5447285645232713	13.0	2996224.0	xanthine dehydrogenase, FAD-binding subunit	b2867	['XAND', 'HXAND']
xdhC	1.4911248300664064	13.0	2996847.0	xanthine dehydrogenase, Fe-S binding subunit	b2868	['XAND', 'HXAND']
ygeV	1.4955344856108825	13.0	2998272.0	putative sigma-54-interacting transcriptional activator	b2869
ygeW	1.5194409364573025	13.0	3000320.0	putative carbamoyltransferase	b2870
ygeX	1.4968830986900346	13.0	3000868.0	2,3-diaminopropionate ammonia lyase, PLP-dependent	b2871	['DAPAL']
ygeY	1.572089945147316	13.0	3002368.0	putative peptidase	b2872
hyuA	1.6056102316811331	13.0	3003386.0	D-stereospecific phenylhydantoinase	b2873
yqeA	1.542459173238043	13.0	3004819.0	putative amino acid kinase	b2874	['CBMKr']
yqeB	1.5367940288619912	13.0	3006464.0	XdhC-CoxI family protein with NAD(P)-binding Rossman fold	b2875
yqeC	1.4936108597757216	13.0	3007645.0	putative selenium-dependent hydroxylase accessory protein	b2876
mocA	1.515964664842431	13.0	3008518.0	CTP:molybdopterin cytidylyltransferase	b2877	['MOCDS']
ygfK	1.5371175586728976	13.0	3009418.0	putative Fe-S subunit oxidoreductase subunit	b2878
ssnA	1.5633010913858325	13.0	3012608.0	putative chlorohydrolase/aminohydrolase	b2879
ygfM	1.5106740740324895	13.0	3014656.0	putative oxidoreductase	b2880
xdhD	1.5234839651128032	13.0	3014674.0	putative hypoxanthine oxidase, molybdopterin-binding/Fe-S binding	b2881
xanQ	1.5619371465188936	13.0	3017709.0	xanthine permease	b2882	['XANt2pp']
ygfQ	1.492703293111857	13.0	3020479.0
ygfS	1.519938583921612	13.0	3021882.0	putative 4Fe-4S ferredoxin-type oxidoreductase subunit	b2886
ygfT	1.5594556690921004	13.0	3022848.0	putative oxidoreductase, Fe-S subunit/nucleotide-binding subunit	b2887
uacT	1.5076285758685388	13.0	3024725.0	uric acid permease	b2888
yqfG	1.6620819217616205	13.0	3026175.0	uncharacterized protein	b4684
idi	1.6233971358404289	13.0	3026944.0	isopentenyl diphosphate isomerase	b2889	['IPDDI']
lysS	1.614525155577715	13.0	3027015.0	lysine tRNA synthetase, constitutive	b2890	['LYSTRS']
prfB	1.641535838867564	13.0	3028992.0	peptide chain release factor RF-2	b2891
recJ	1.5877898004785975	13.0	3031040.0	ssDNA exonuclease, 5' --> 3'-specific	b2892
dsbC	1.444090033244758	13.0	3031470.0	protein disulfide isomerase II	b2893	['TDSR1', 'DSBCGT']
xerD	1.5394809627719264	13.0	3033088.0	site-specific tyrosine recombinase	b2894
fldB	1.4573686849606964	13.0	3033213.0	flavodoxin 2	b2895	['RNTR1c2', 'MECDPDH5', 'POR5', 'RNTR2c2', 'RNTR3c2', 'RNTR4c2', 'FLDR2']
cptA	1.5558293845626936	13.0	3033774.0	toxin of CptAB toxin-antitoxin pair	b2896
sdhE	1.811781321521251	13.0	3034162.0	flavinator of succinate dehydrogenase; antitoxin of CptAB toxin-antitoxin pair	b2897
ygfZ	1.7320538178076597	13.0	3035136.0	iron-sulfur cluster repair protein, plumbagin resistance	b2898
yqfA	1.5431562899074502	13.0	3035847.0	hemolysin III family HylIII inner membrane protein	b2899
yqfB	1.3873652108450023	13.0	3036672.0	UPF0267 family protein	b2900
bglA	1.6164358813394089	13.0	3037020.0	6-phospho-beta-glucosidase A	b2901	['AB6PGH']
ygfF	1.5602416850543446	13.0	3039232.0	putative NAD(P)-dependent oxidoreductase	b2902
gcvP	1.5941316902713423	13.0	3039526.0	glycine decarboxylase, PLP-dependent, subunit P of glycine cleavage complex	b2903	['GLYCL']
gcvH	1.6871663588608168	13.0	3042518.0	glycine cleavage complex lipoylprotein	b2904	['GLYCL']
gcvT	1.711463732483016	13.0	3043328.0	aminomethyltransferase, tetrahydrofolate-dependent, subunit (T protein) of glycine cleavage complex	b2905	['GLYCL']
ubiI	1.680329603227811	13.0	3045376.0	2-octaprenylphenol hydroxylase, FAD-dependent	b2906
ubiH	1.7228431556877597	13.0	3045698.0	2-octaprenyl-6-methoxyphenol hydroxylase, FAD/NAD(P)-binding	b2907	['OMPHHX']
pepP	1.5328606523896622	13.0	3047424.0	proline aminopeptidase P II	b2908
ygfB	1.4677395449540218	13.0	3048224.0	UPF0149 family protein	b2909
zapA	1.4507596329259178	13.0	3048970.0	FtsZ stabilizer	b2910
fau	1.5368602667430409	13.0	3049599.0	5-formyltetrahydrofolate cyclo-ligase family protein	b2912	['FOMETRi']
ibsC	1.7850333327330568	13.0	3050248.0	toxic membrane protein	b4665
serA	1.630290471571707	13.0	3051520.0	D-3-phosphoglycerate dehydrogenase	b2913	['PGCD']
rpiA	1.546588493982456	13.0	3052024.0	ribose 5-phosphate isomerase, constitutive	b2914	['RPI']
yqfE	1.4475880686004003	13.0	3053056.0	No_gene_product	b2915
argP	1.5420654560156495	13.0	3053568.0	transcriptional regulator for arginine transport and DNA replication genes; replication initiation inhibitor	b2916
scpA	1.5132982133244675	13.0	3055616.0	methylmalonyl-CoA mutase	b2917	['MMM']
argK	1.604331776302371	13.0	3056345.0	membrane ATPase/protein kinase	b2918
scpB	1.5047072509520298	13.0	3057664.0	methylmalonyl-CoA decarboxylase, biotin-independent	b2919	['MMCD']
scpC	1.611442053345263	13.0	3058160.0	propionyl-CoA:succinate CoA transferase	b2920	['PPCSCT']
ygfI	1.5773773255614438	13.0	3059712.0	putative DNA-binding transcriptional regulator	b2921
yggE	1.6294640739507429	13.0	3060698.0	oxidative stress defense protein	b2922
argO	1.517479517912361	13.0	3061760.0	arginine transporter	b2923	['LYSt3pp', 'ARGt3pp']
mscS	1.5178590149377518	13.0	3062305.0	mechanosensitive channel protein, small conductance	b2924
fbaA	1.6648814578144318	13.0	3063808.0	fructose-bisphosphate aldolase, class II	b2925	['FBA', 'FBA3']
pgk	1.6807666060400233	13.0	3065856.0	phosphoglycerate kinase	b2926	['PGK']
epd	1.6915676493530698	13.0	3066030.0	D-erythrose 4-phosphate dehydrogenase	b2927	['E4PD']
yggC	1.4695163789956753	13.0	3067904.0	putative PanK family P-loop kinase	b2928
yggD	1.4279987895596977	13.0	3068044.0	MtlR family putative transcriptional repressor	b2929
yggF	1.687167038128836	13.0	3068575.0	fructose 1,6 bisphosphatase isozyme	b2930	['FBP']
yggP	1.5782404583582916	13.0	3069952.0	putative Zn-binding dehydrogenase	b4465
cmtA	1.5175802794389488	13.0	3072000.0	putative mannitol-specific PTS IIB and IIC components	b2933
cmtB	1.5160081883206153	13.0	3072245.0	putative mannitol-specific enzyme IIA component of PTS	b2934
tktA	1.6586521543894457	13.0	3073002.0	transketolase 1, thiamine triphosphate-binding	b2935	['TKT2', 'TKT1']
loiP	1.66607689824696	13.0	3075271.0	Phe-Phe periplasmic metalloprotease, OM lipoprotein; low salt-inducible; Era-binding heat shock protein	b2936
speB	1.588942602350179	13.0	3076235.0	agmatinase	b2937	['AGMT']
speA	1.6491285026302818	13.0	3077293.0	biosynthetic arginine decarboxylase, PLP-binding	b2938	['ARGDCpp']
yqgB	1.6949559266222918	13.0	3079278.0	uncharacterized protein	b2939
yqgC	1.649773616701846	13.0	3079680.0	uncharacterized protein	b2940
metK	1.6858830500402757	13.0	3080192.0	S-adenosylmethionine synthetase	b2942	['METAT']
galP	1.5603525171268164	13.0	3081642.0	D-galactose transporter	b2943	['GALt2pp', 'GLCt2pp']
yggI	1.7155466422776948	13.0	3083113.0	Zn-dependent metalloprotease-related protein	b2944
endA	1.7676903697620376	13.0	3084288.0	DNA-specific endonuclease I	b2945
rsmE	1.534881356295103	13.0	3084492.0	16S rRNA m(3)U1498 methyltransferase, SAM-dependent	b2946
gshB	1.5446186789330334	13.0	3085236.0	glutathione synthetase	b2947	['GTHS']
yqgE	1.5301510077701281	13.0	3086336.0	uncharacterized protein	b2948
yqgF	1.6609094767445771	13.0	3086858.0	putative Holliday junction resolvase	b2949
yggR	1.620288151963401	13.0	3088384.0	putative PilT family AAA+ ATPase	b2950
yggS	1.5855572862301253	13.0	3088456.0	UPF0001 family protein, PLP-binding	b2951
yggT	1.6462057649253306	13.0	3089178.0	putative inner membrane protein; compensates for loss in K+ uptake	b2952
yggU	1.5446132333704243	13.0	3089920.0	UPF0235 family protein	b2953
rdgB	1.4878788162810346	13.0	3090432.0	dITP/XTP pyrophosphatase	b2954	['NTPP11', 'NTPP9', 'NTPP10']
yggW	1.7048616743046814	13.0	3090625.0	HemN family putative oxidoreductase	b2955
yggM	1.6103287429617745	13.0	3092480.0	DUF1202 family putative secreted protein	b2956
ansB	1.5506212545604972	13.0	3093040.0	periplasmic L-asparaginase 2	b2957	['GLUNpp', 'ASNNpp']
yggN	1.5141255637730275	13.0	3094528.0	DUF2884 family putative periplasmic protein	b2958
yggL	1.5077785410750544	13.0	3095165.0	DUF469 family protein	b2959
trmI	1.388804639528052	13.0	3095491.0	tRNA m(7)G46 methyltransferase, SAM-dependent	b2960
mutY	1.5968629253637154	13.0	3096576.0	adenine DNA glycosylase	b2961
yggX	1.5118181500623333	13.0	3097600.0	oxidative damage protective factor for iron-sulfur proteins	b2962
mltC	1.55950393695508	13.0	3098624.0	membrane-bound lytic murein transglycosylase C	b2963	['MLTGY1pp', 'MLTGY4pp', 'MLTGY3pp', 'MLTGY2pp']
nupG	1.4277702987996503	13.0	3099072.0	nucleoside transporter	b2964	['ADNt2pp', 'DCYTt2pp', 'INSt2pp', 'URIt2pp', 'DURIt2pp', 'DINSt2pp', 'DGSNt2pp', 'CYTDt2pp', 'DADNt2pp', 'THMDt2pp', 'GSNt2pp']
speC	1.5116230057311018	13.0	3100378.0	ornithine decarboxylase, constitutive	b2965	['ORNDC']
yqgA	1.5831561566597514	13.0	3102911.0	DUF554 family putative inner membrane protein	b2966
yghD	1.5720860132153396	13.0	3103948.0	putative membrane-anchored secretion pathway M-type protein	b2968
yghE	1.6977870174130545	13.0	3104768.0	No_gene_product	b2969
yghF	1.6498343197804086	13.0	3105451.0	No_gene_product	b2970
yghG	1.5124989496022607	13.0	3106816.0	secretin (GspDbeta) OM localization lipoprotein pilotin	b2971
pppA	1.5478245767765535	13.0	3106901.0	bifunctional prepilin leader peptidase/ methylase	b2972
yghJ	1.5673538389551787	13.0	3107908.0
glcA	1.5396964907877855	13.0	3112960.0	glycolate transporter	b2975	['GLYCLTt2rpp', 'L__LACt2rpp', 'D__LACt2pp']
glcB	1.5417676670608578	13.0	3114992.0	malate synthase G	b2976	['MALS']
glcG	1.6745730596357111	13.0	3117185.0	DUF336 family protein	b2977
glcF	1.5149165630569885	13.0	3117594.0	glycolate oxidase 4Fe-4S iron-sulfur cluster subunit	b4467	['GLYCTO4', 'GLYCTO2', 'GLYCTO3']
glcE	1.6514494904059949	13.0	3119104.0	glycolate oxidase FAD binding subunit	b4468	['GLYCTO4', 'GLYCTO2', 'GLYCTO3']
glcD	1.5984515388724971	13.0	3121152.0	glycolate oxidase subunit, FAD-linked	b2979	['GLYCTO4', 'GLYCTO2', 'GLYCTO3']
glcC	1.6766428131327433	13.0	3121630.0	glycolate-inducible glc operon transcriptional repressor; autorepressor	b2980
yghO	1.590242554905576	13.0	3123200.0	No_gene_product	b2981
yghQ	1.4260343226287315	13.0	3125248.0	putative inner membrane polysaccharide flippase	b2983
yghR	1.449611402383088	13.0	3125812.0	putative ATP-binding protein	b2984
yghS	1.5657040158587952	13.0	3127296.0	putative ATP-binding protein	b2985
yghT	1.5239834057371109	13.0	3127489.0	putative ATP-binding protein	b2986
pitB	1.4521799048213908	13.0	3129344.0	phosphate transporter	b2987	['PIt2rpp']
gss	1.4902531421860732	13.0	3130021.0	glutathionylspermidine amidase and glutathionylspermidine synthetase	b2988	['GSPMDA', 'GSPMDS']
yghU	1.4751326993845146	13.0	3132085.0	putative S-transferase	b2989
hybG	1.6405786681052297	13.0	3133074.0	hydrogenase 2 accessory protein	b2990
hybF	1.568229796605581	13.0	3133440.0	protein involved with the maturation of hydrogenases 1 and 2	b2991
hybE	1.5817300629894544	13.0	3133669.0	hydrogenase 2-specific chaperone	b2992
hybD	1.4150541793757545	13.0	3134150.0	maturation protease for hydrogenase 2	b2993
hybC	1.4801726449175072	13.0	3134644.0	hydrogenase 2, large subunit	b2994	['HYD1pp', 'HYD2pp', 'HYD3pp']
hybB	1.415409359713773	13.0	3136344.0	putative hydrogenase 2 cytochrome b type component	b2995	['HYD1pp', 'HYD2pp', 'HYD3pp']
hybA	1.4748647654435425	13.0	3137536.0	hydrogenase 2 4Fe-4S ferredoxin-type component	b2996	['HYD1pp', 'HYD2pp', 'HYD3pp']
hybO	1.5164249692402239	13.0	3139584.0	hydrogenase 2, small subunit	b2997	['HYD1pp', 'HYD2pp', 'HYD3pp']
yghW	1.4013860968124148	13.0	3139808.0	DUF2623 family protein	b2998
yghX	1.4426197690664655	13.0	3140214.0	No_gene_product	b4658
gpr	1.4618553945931152	13.0	3141632.0	L-glyceraldehyde 3-phosphate reductase	b3001	['ALR2']
yqhA	1.5025682029451453	13.0	3142335.0	UPF0114 family putative inner membrane protein	b3002
yghA	1.4910048483561573	13.0	3143680.0	putative oxidoreductase	b3003
exbD	1.544867031970412	13.0	3144176.0	membrane spanning protein in TonB-ExbB-ExbD complex	b3005	['FECRMtonex', 'FEOXAMtonex', 'CBL1tonex', 'FE3DCITtonex', 'CPGNtonex', 'ADOCBLtonex', 'FEENTERtonex', 'FE3HOXtonex', 'FE3DHBZStonex', 'CBItonex']
exbB	1.461161166085001	13.0	3144608.0	membrane spanning protein in TonB-ExbB-ExbD complex	b3006	['FECRMtonex', 'FEOXAMtonex', 'CBL1tonex', 'FE3DCITtonex', 'CPGNtonex', 'ADOCBLtonex', 'FEENTERtonex', 'FE3HOXtonex', 'FE3DHBZStonex', 'CBItonex']
metC	1.4275120749199695	13.0	3145728.0	cystathionine beta-lyase, PLP-dependent	b3008	['CYSTL', 'CYSDS']
yghB	1.4962112057183565	13.0	3146921.0	general envelope maintenance protein; DedA family inner membrane protein; putative multidrug efflux transporter	b3009
yqhC	1.5694596204300408	13.0	3147776.0	transcriptional activator of yqhD	b3010
yqhD	1.507669997212182	13.0	3149824.0	aldehyde reductase, NADPH-dependent	b3011
dkgA	1.523551247189763	13.0	3149981.0	2,5-diketo-D-gluconate reductase A	b3012	['DKGLCNR1', 'ALR2']
yqhG	1.3830238067539367	13.0	3151872.0	DUF3828 family putative periplasmic protein	b3013
yqhH	1.4084644054397824	13.0	3151985.0	outer membrane lipoprotein, Lpp paralog	b3014
ygiQ	1.431301290836544	13.0	3153920.0	Radical SAM superfamily protein	b4469
ftsP	1.562564041210878	13.0	3154615.0	septal ring component that protects the divisome from stress; multicopy suppressor of ftsI(Ts)	b3017
plsC	1.4420767882528525	13.0	3156102.0	1-acyl-sn-glycerol-3-phosphate acyltransferase	b3018	['AGPAT161', 'AGPAT120', 'AGPAT181', 'AGPAT160', 'AGPAT141', 'AGPAT180', 'AGPAT140']
parC	1.5306300523710767	13.0	3157073.0	DNA topoisomerase IV, subunit A	b3019
ygiS	1.4094035886049827	13.0	3159469.0	putative ABC transporter permease	b3020
mqsA	1.481723666481251	13.0	3161209.0	antitoxin for MqsR toxin; transcriptional repressor	b3021
mqsR	1.6098010447195192	13.0	3161606.0	GCU-specific mRNA interferase toxin of the MqsR-MqsA toxin-antitoxin system; biofilm/motility regulator; anti-repressor	b3022
ygiV	1.6267321850921226	13.0	3162112.0	transcriptional repressor for mcbR biofilm gene	b3023
ygiW	1.5062145749173859	13.0	3162642.0	hydrogen peroxide and cadmium resistance periplasmic protein; stress-induced OB-fold protein	b3024
qseB	1.5464807888336585	13.0	3163186.0	quorum sensing DNA-binding response regulator in two-component regulatory system with QseC	b3025
qseC	1.5803284482394568	13.0	3164160.0	quorum sensing sensory histidine kinase in two-component regulatory system with QseB	b3026
ygiZ	1.5722040774430714	13.0	3165237.0	inner membrane protein	b3027
mdaB	1.4750586547361493	13.0	3166208.0	NADPH quinone reductase	b3028	['NADPHQR2', 'NADPHQR4', 'NADPHQR3']
ygiN	1.670845359741536	13.0	3166720.0	quinol monooxygenase	b3029	['QMO3', 'QMO2']
parE	1.625756478002575	13.0	3166862.0	DNA topoisomerase IV, subunit B	b3030
yqiA	1.6955455290347794	13.0	3168783.0	acyl CoA esterase	b3031
cpdA	1.6347066029516224	13.0	3169364.0	3',5' cAMP phosphodiesterase	b3032
yqiB	1.6250827842398046	13.0	3170304.0	DUF1249 protein YqiB	b3033
nudF	1.5535281247760715	13.0	3170639.0	ADP-ribose pyrophosphatase	b3034	['ADPRDP']
tolC	1.480469335128479	13.0	3171473.0	transport channel	b3035	['NOVBCNtpp', 'FEENTERtex', 'RFAMPtpp', 'INDOLEt2pp', 'FUSAtpp', 'CMtpp', 'MINCYCtpp', 'DOXRBCNtpp', 'TTRCYCtpp']
ygiB	1.5111782465683015	13.0	3173102.0	DUF1190 family protein	b3037
ygiC	1.6614145394701065	13.0	3174400.0	ATP-Grasp family ATPase	b3038
ygiD	1.4937964262504684	13.0	3174977.0	4,5- DOPA-extradiol-dioxygenase	b3039
zupT	1.3558759054231662	13.0	3176448.0	zinc transporter	b3040	['MN2tpp', 'CU2tpp', 'ZN2tpp', 'FE2tpp', 'CD2tpp', 'COBALT2tpp']
ribB	1.4874818845637885	13.0	3177171.0	3,4-dihydroxy-2-butanone-4-phosphate synthase	b3041	['DB4PS']
yqiC	1.5523985126960915	13.0	3178198.0	BMFP family putative fusogenic protein	b3042
ygiL	1.6380204874573694	13.0	3178772.0	putative fimbrial-like adhesin protein	b3043
yqiH	1.6308885959117365	13.0	3183239.0	putative periplasmic pilin chaperone	b3047
yqiI	1.5442551858199676	13.0	3184640.0	fimbrial protein	b3048
glgS	1.5987259308672976	13.0	3185152.0	motility and biofilm regulator	b3049
yqiJ	1.4676765216303387	13.0	3185566.0	DUF1449 family inner membrane protein	b3050
yqiK	1.5807561962352947	13.0	3186688.0	PHB family membrane protein, function unknown	b3051
ibsD	1.3587578948233083	13.0	3188124.0	toxic membrane protein	b4664
ibsE	1.4566977767962728	13.0	3188499.0	toxic membrane protein	b4666
hldE	1.6082550844371395	13.0	3188678.0	heptose 7-phosphate kinase and heptose 1-phosphate adenyltransferase	b3052	['GMHEPK', 'GMHEPAT']
glnE	1.6124950677217553	13.0	3190159.0	fused deadenylyltransferase/adenylyltransferase for glutamine synthetase	b3053
ygiF	1.6016490205045797	13.0	3193022.0	inorganic triphosphatase	b3054
ygiM	1.4114591514783803	13.0	3194880.0	SH3 domain protein	b3055
cca	1.6731900112938844	13.0	3195249.0	fused tRNA nucleotidyl transferase/2'3'-cyclic phosphodiesterase/2'nucleotidase and phosphatase	b3056
bacA	1.569811191578552	13.0	3196928.0	undecaprenyl pyrophosphate phosphatase	b3057	['UDCPDP', 'UDCPDPpp']
folB	1.601469900653385	13.0	3197579.0	dihydroneopterin aldolase and dihydroneopterin triphosphate 2'-epimerase	b3058	['DHNPTE', 'DHNPA2r']
plsY	1.5653280744800504	13.0	3198052.0	putative glycerol-3-phosphate acyltransferase	b3059	['APG3PAT140', 'APG3PAT180', 'APG3PAT161', 'APG3PAT181', 'APG3PAT160', 'APG3PAT120', 'APG3PAT141']
ttdR	1.5072085363283674	13.0	3198976.0	transcriptional activator of ttdABT	b3060
ttdA	1.4980052522714362	13.0	3199821.0	L-tartrate dehydratase, alpha subunit	b3061	['TARTD']
ttdB	1.4461381933861728	13.0	3201024.0	L-tartrate dehydratase, beta subunit	b3062	['TARTD']
tsaD	1.4612652823628014	13.0	3203072.0	tRNA(ANN) t(6)A37 threonylcarbamoyladenosine modification protein; glycation binding protein	b3064
rpsU	1.8346614718510776	13.0	3204139.0	30S ribosomal subunit protein S21	b3065
dnaG	1.5634824845475679	13.0	3204465.0	DNA primase	b3066
rpoD	1.5729271624720216	13.0	3206405.0	RNA polymerase, sigma 70 (sigma D) factor	b3067
mug	1.6443674342971777	13.0	3208325.0	G/U mismatch-specific DNA glycosylase; xanthine DNA glycosylase	b3068
yqjH	1.6257958459452613	13.0	3209216.0	putative siderophore interacting protein	b3070
yqjI	1.5957228924461397	13.0	3210137.0	PadR family putative transcriptional regulator	b3071
aer	1.5046642966785557	13.0	3211264.0	fused signal transducer for aerotaxis sensory component/methyl accepting chemotaxis component	b3072
patA	1.5578897298852397	13.0	3212852.0	putrescine:2-oxoglutaric acid aminotransferase, PLP-dependent	b3073	['PTRCTA']
ygjH	1.4239138173212627	13.0	3214336.0	putative tRNA binding protein; putative tRNA corner chaperone	b3074
ebgR	1.5628770150870648	13.0	3215360.0	transcriptional repressor	b3075
ebgA	1.4773275576204439	13.0	3215991.0	evolved beta-D-galactosidase, alpha subunit	b3076
ebgC	1.4117665395449124	13.0	3219456.0	evolved beta-D-galactosidase, beta subunit; cupin superfamily	b3077
ygjI	1.448360857500376	13.0	3219592.0	putative transporter	b3078
ygjJ	1.3937074412572725	13.0	3221504.0	putative periplasmic protein	b3079
ygjK	1.4870952470768217	13.0	3222246.0	alpha-glucosidase	b3080
fadH	1.5905337310504677	13.0	3225023.0	2,4-dienoyl-CoA reductase, NADH and FMN-linked	b3081
higA	1.4400617479930558	13.0	3227086.0	antitoxinof the HigB-HigA toxin-antitoxin system	b3082
higB	1.4551519514702018	13.0	3227648.0	mRNA interferase toxin of the HigB-HigA toxin-antitoxin system	b3083
rlmG	1.505397422381191	13.0	3228097.0	23S rRNA m(2)G1835 methyltransferase, SAM-dependent	b3084
ygjP	1.3450937016125641	13.0	3229696.0	putative metal dependent hydrolase	b3085
ygjQ	1.5246946016402803	13.0	3229898.0	DUF218 superfamily protein	b3086
ygjR	1.6980503490178778	13.0	3230669.0	putative NAD(P)-dependent dehydrogenase	b3087
alx	1.4484545197496301	13.0	3231938.0	putative membrane-bound redox modulator	b3088
sstT	1.4151761010274586	13.0	3233792.0	sodium:serine/threonine symporter	b3089	['THRt4pp', 'SERt4pp']
ygjV	1.4053617566134593	13.0	3234551.0	Imp-YgjV family inner membrane protein	b3090
uxaA	1.5019847807538287	13.0	3235840.0	altronate hydrolase	b3091	['ALTRH']
uxaC	1.4791061950696809	13.0	3236687.0	uronate isomerase	b3092	['GUI2', 'GUI1']
exuT	1.484768076359011	13.0	3238462.0	hexuronate transporter	b3093	['GLCURt2rpp', 'GALURt2rpp']
exuR	1.5367803114386513	13.0	3240010.0	hexuronate regulon transcriptional repressor; autorepressor	b3094
yqjA	1.4336877657720961	13.0	3241131.0	general envelope maintenance protein; DedA family inner membrane protein; putative multidrug efflux transporter	b3095
mzrA	1.584500930744814	13.0	3241984.0	modulator of EnvZ/OmpR regulon	b3096
yqjC	1.7334819707819056	13.0	3242327.0	DUF1090 family putative periplasmic protein	b3097
yqjD	1.5161477807383374	13.0	3243008.0	membrane-anchored ribosome-binding protein	b3098
yqjE	1.4818292441209362	13.0	3243041.0	DUF1469 family inner membrane protein	b3099
yqjK	1.514877226039245	13.0	3243520.0	uncharacterized protein	b3100
yqjF	1.3621746967879773	13.0	3244032.0	putative quinol oxidase subunit	b3101
yqjG	1.5686033827471102	13.0	3244382.0	putative S-transferase	b3102
yhaH	1.5173560217828863	13.0	3245662.0	DUF805 family inner membrane protein	b3103
yhaI	1.6532565357222657	13.0	3246269.0	DUF805 family inner membrane protein	b3104
yhaJ	1.484556860226294	13.0	3246676.0	LysR family putative transcriptional regulator	b3105
yhaK	1.6571336219624626	13.0	3248128.0	redox-sensitive bicupin	b3106
yhaL	1.5542858219498326	13.0	3248401.0	uncharacterized protein	b3107
yhaM	1.5889836723357837	13.0	3248699.0	putative L-serine dehydratase alpha chain	b4470
yhaO	1.4135854433977115	13.0	3250176.0	putative transporter	b3110
tdcG	1.5522204080487945	13.0	3252224.0	L-serine dehydratase 3, anaerobic	b4471	['SERD_L']
tdcF	1.4336891953426985	13.0	3253079.0	putative reactive intermediate deaminase	b3113
tdcE	1.5822752692540913	13.0	3253482.0	pyruvate formate-lyase 4/2-ketobutyrate formate-lyase	b3114	['OBTFL', 'PFL']
tdcD	1.5164806554845287	13.0	3256320.0	propionate kinase/acetate kinase C, anaerobic	b3115	['PPAKr', 'ACKr']
tdcC	1.5298837164989996	13.0	3258368.0	L-threonine/L-serine transporter	b3116	['THRt2rpp', 'SERt2rpp']
tdcB	1.5486755804213714	13.0	3258397.0	L-threonine dehydratase, catabolic	b3117	['THRD_L']
tdcA	1.6062372800351177	13.0	3260416.0	tdc operon transcriptional activator	b3118
tdcR	1.6325189076014943	13.0	3260928.0	L-threonine dehydratase operon activator protein	b3119
yhaB	1.6344024963366448	13.0	3261212.0	uncharacterized protein	b3120
yhaC	1.7528813512772856	13.0	3262464.0	pentapetide repeats-related protein	b3121
garK	1.5145035624800876	13.0	3264512.0	glycerate kinase I	b3124	['GLYCK2']
garR	1.708121877031707	13.0	3265225.0	tartronate semialdehyde reductase	b3125	['TRSARr']
garL	1.6205688277782053	13.0	3266560.0	alpha-dehydro-beta-deoxy-D-glucarate aldolase	b3126	['GLCRAL']
garP	1.5180149230916515	13.0	3266931.0	putative (D)-galactarate transporter	b3127	['GALCTt2rpp', 'GLCRt2rpp', 'GLYCAt2rpp']
garD	1.5677254512956291	13.0	3268640.0	D-galactarate dehydrogenase	b3128	['GALCTD']
prlF	1.4986748327766783	13.0	3270656.0	antitoxin of the SohA(PrlF)-YhaV toxin-antitoxin system	b3129
yhaV	1.4863727457176856	13.0	3270695.0	toxin of the SohB(PrlF)-YhaV toxin-antitoxin system	b3130
agaR	1.5332623087818875	13.0	3271214.0	transcriptional repressor of the aga regulon	b3131
kbaZ	1.609707847862515	13.0	3272704.0	tagatose 6-phosphate aldolase 1, kbaZ subunit	b3132	['TGBPA']
agaV	1.3411245169307282	13.0	3273575.0	N-acetylgalactosamine-specific enzyme IIB component of PTS	b3133
agaW	1.6061256025277335	13.0	3274059.0	No_gene_product	b3134
agaA	1.5969494809267373	13.0	3274752.0	No_gene_product	b3135
agaS	1.5381813377963391	13.0	3275334.0	tagatose-6-phosphate ketose/aldose isomerase	b3136
kbaY	1.5545823426057082	13.0	3276800.0	tagatose 6-phosphate aldolase 1, kbaY subunit	b3137	['TGBPA']
agaB	1.4595108907728038	13.0	3277528.0	N-acetylgalactosamine-specific enzyme IIB component of PTS	b3138
agaC	1.6362078584952515	13.0	3278043.0	N-acetylgalactosamine-specific enzyme IIC component of PTS	b3139
agaD	1.5453714258010471	13.0	3278848.0	N-acetylgalactosamine-specific enzyme IID component of PTS	b3140
agaI	1.4477726101326074	13.0	3279628.0	galactosamine-6-phosphate isomerase	b3141
yraH	1.6115930620100491	13.0	3280896.0	putative fimbrial-like adhesin protein	b3142
yraI	1.4517898883837232	13.0	3281448.0	putative periplasmic pilin chaperone	b3143
yraJ	1.5052575481628576	13.0	3282172.0	putative outer membrane protein	b3144
yraK	1.4719190787296283	13.0	3284992.0	putative fimbrial-like adhesin protein	b3145
rsmI	1.5479058743111593	13.0	3285833.0	16S rRNA C1402 2'-O-ribose methyltransferase, SAM-dependent	b3146
lpoA	1.6267191366102423	13.0	3286758.0	OM lipoprotein stimulator of MrcA transpeptidase	b3147
yraN	1.4867259722809456	13.0	3289088.0	UPF0102 family protein	b3148
diaA	1.4707580916845562	13.0	3289167.0	DnaA initiator-associating factor for replication initiation	b3149
yraP	1.540841825932185	13.0	3289767.0	outer membrane lipoprotein	b3150
yraQ	1.4566838920402991	13.0	3291136.0	putative inner membrane permease	b3151
yraR	1.5048793702848287	13.0	3291569.0	putative nucleoside-diphosphate-sugar epimerase	b3152
yhbO	1.5189630156707592	13.0	3292332.0	stress-resistance protein	b3153
yhbP	1.6142682747900037	13.0	3293184.0	UPF0306 family protein	b3154
yhbQ	1.4878353708598109	13.0	3293324.0	GIY-YIG nuclease superfamily protein	b3155
yhbS	1.6572582697404865	13.0	3293613.0	GNAT family putative N-acetyltransferase	b3156
yhbT	1.5746837410633805	13.0	3294110.0	SCP-2 sterol transfer family protein	b3157
yhbU	1.5019383513092606	13.0	3295232.0	U32 peptidase family protein	b3158
yhbV	1.5090969075839717	13.0	3295847.0	U32 peptidase family protein	b3159
yhbW	1.5140907733003603	13.0	3297280.0	putative luciferase-like monooxygenase	b3160
mtr	1.5505409701577562	13.0	3297931.0	tryptophan transporter of high affinity	b3161	['TRPt2rpp', 'INDOLEt2rpp']
deaD	1.4933800989499717	13.0	3299329.0	ATP-dependent RNA helicase	b3162
yrbN	1.4635401120392464	13.0	3301248.0	uncharacterized protein	b4685
nlpI	1.591397243502638	13.0	3301398.0	lipoprotein involved in osmotic sensitivity and filamentation	b3163
pnp	1.5772860346109463	13.0	3302391.0	polynucleotide phosphorylase/polyadenylase	b3164
rpsO	1.7715007791486204	13.0	3304960.0	30S ribosomal subunit protein S15	b3165
truB	1.6443770188785916	13.0	3305472.0	tRNA pseudouridine synthase B: tRNA pseudouridine(55) synthase and putative tmRNA pseudouridine(342) synthase	b3166
rbfA	1.924127298476798	13.0	3306135.0	30s ribosome binding factor	b3167
infB	1.5803651832301249	13.0	3306700.0	translation initiation factor IF-2	b3168
nusA	1.564987081260761	13.0	3309568.0	transcription termination/antitermination L factor	b3169
rimP	1.5196164618148689	13.0	3310912.0	ribosome maturation factor for 30S subunits	b3170
argG	1.5695733497276572	13.0	3311995.0	argininosuccinate synthetase	b3172	['ARGSS']
yhbX	1.516208700139963	13.0	3313346.0	putative EptAB family phosphoethanolamine transferase, inner membrane protein	b3173
secG	1.6996027730870666	13.0	3315712.0	preprotein translocase membrane subunit	b3175
glmM	1.4858512905568566	13.0	3316091.0	phosphoglucosamine mutase	b3176	['PGAMT']
folP	1.5659831339262043	13.0	3317760.0	7,8-dihydropteroate synthase	b3177	['DHPS2']
ftsH	1.4782750422414417	13.0	3318359.0	protease, ATP-dependent zinc-metallo	b3178
rlmE	1.5131335651604942	13.0	3320393.0	23S rRNA U2552 2'-O-ribose methyltransferase, SAM-dependent	b3179
yhbY	1.5062850807649082	13.0	3321344.0	RNA binding protein associated with pre-50S ribosomal subunits	b3180
greA	1.601651881986762	13.0	3321856.0	transcript cleavage factor	b3181
dacB	1.5049680999863695	13.0	3322321.0	D-alanyl-D-alanine carboxypeptidase	b3182	['MDDEP3pp', 'MDDCP4pp', 'MDDCP2pp', 'MDDCP3pp', 'MDDEP2pp', 'MDDCP5pp', 'MDDEP4pp', 'MDDEP1pp', 'MDDCP1pp']
obgE	1.510933370169912	13.0	3323940.0	GTPase involved in cell partioning and DNA repair	b3183
yhbE	1.546600446355076	13.0	3325952.0	EamA family inner membrane putative transporter	b3184
rpmA	1.7535867689787965	13.0	3326464.0	50S ribosomal subunit protein L27	b3185
rplU	1.9775107186451846	13.0	3326498.0	50S ribosomal subunit protein L21	b3186
ispB	1.5135582944944754	13.0	3328000.0	octaprenyl diphosphate synthase	b3187	['OCTDPS']
sfsB	1.5025771590722135	13.0	3328512.0	malPQ operon transcriptional activator	b3188
murA	1.464265174742878	13.0	3328593.0	UDP-N-acetylglucosamine 1-carboxyvinyltransferase	b3189	['UAGCVT']
ibaG	1.605935298089137	13.0	3330048.0	acid stress protein; putative BolA family transcriptional regulator	b3190
mlaB	1.5732117413889615	13.0	3330560.0	ABC transporter maintaining OM lipid asymmetry, cytoplasmic STAS component	b3191
mlaC	1.3705845975521191	13.0	3330614.0	ABC transporter maintaining OM lipid asymmetry, periplasmic binding protein	b3192
mlaD	1.3884918523290206	13.0	3331268.0	OM lipid asymmetry maintenance protein; membrane-anchored ABC family periplasmic binding protein	b3193
mlaE	1.5182013233064053	13.0	3332096.0	ABC transporter maintaining OM lipid asymmetry, inner membrane permease protein	b3194
mlaF	1.4607083974111155	13.0	3332614.0	ABC transporter maintaining OM lipid asymmetry, ATP-binding protein	b3195
yrbG	1.5358128691652013	13.0	3334144.0	putative calcium/sodium:proton antiporter	b3196	['CAt6pp']
kdsD	1.4809481966848281	13.0	3334624.0	D-arabinose 5-phosphate isomerase	b3197	['A5PISO']
kdsC	1.642043445312552	13.0	3336192.0	3-deoxy-D-manno-octulosonate 8-phosphate phosphatase	b3198	['KDOPP']
lptC	1.4996879877577252	13.0	3336194.0	periplasmic membrane-anchored LPS-binding protein; LPS export protein	b3199	['ECA4COLIPAabctex', 'CLIPAabctex', 'O16A4COLIPAabctex', 'ACOLIPAabctex', 'ENLIPAabctex', 'LIPAabctex', 'COLIPAabctex', 'K2L4Aabctex', 'COLIPAPabctex']
lptA	1.5089468184096853	13.0	3336738.0	lipopolysaccharide export ABC transporter periplasmic binding protein; Lipid A binding protein; LPS export and assembly protein	b3200	['ECA4COLIPAabctex', 'CLIPAabctex', 'O16A4COLIPAabctex', 'ACOLIPAabctex', 'ENLIPAabctex', 'LIPAabctex', 'COLIPAabctex', 'K2L4Aabctex', 'COLIPAPabctex']
lptB	1.5011878363512667	13.0	3337302.0	lipopolysaccharide export ABC transporter ATPase	b3201	['ECA4COLIPAabctex', 'CLIPAabctex', 'O16A4COLIPAabctex', 'ACOLIPAabctex', 'ENLIPAabctex', 'LIPAabctex', 'COLIPAabctex', 'K2L4Aabctex', 'COLIPAPabctex']
rpoN	1.5446417497058131	13.0	3338075.0	RNA polymerase, sigma 54 (sigma N) factor	b3202
hpf	1.4510142359304357	13.0	3339776.0	ribosome hibernation promoting factor HPF; stabilizes 100S dimers	b3203
ptsN	1.4112859585872113	13.0	3340288.0	sugar-specific enzyme IIA component of PTS	b3204
yhbJ	1.548431196808896	13.0	3340473.0	adaptor protein for GlmZ/GlmY sRNA decay, glucosamine-6-phosphate-regulated; NTPase	b3205
npr	1.5959236067115268	13.0	3341324.0	phosphohistidinoprotein-hexose phosphotransferase component of N-regulated PTS system (Npr)	b3206
yrbL	1.5136735282695144	13.0	3342336.0	Mg(2+)-starvation-stimulated protein	b3207
mtgA	1.5205644479390767	13.0	3342439.0	biosynthetic peptidoglycan transglycosylase	b3208
elbB	1.4990903257387431	13.0	3343164.0	isoprenoid biosynthesis protein with amidotransferase-like domain	b3209
arcB	1.45719895369448	13.0	3344047.0	aerobic respiration control sensor histidine protein kinase, cognate to two-component response regulators ArcA and RssB	b3210
yhcC	1.4169638418491246	13.0	3346479.0	putative Fe-S oxidoreductase, Radical SAM superfamily protein	b3211
gltD	1.5809345805331738	13.0	3352556.0	glutamate synthase, 4Fe-4S protein, small subunit	b3213	['GLUSy']
gltF	1.558966279422533	13.0	3354624.0	periplasmic protein	b3214
yhcA	1.4297678196437424	13.0	3355470.0	putative periplasmic chaperone protein	b3215
yhcD	1.515700646823168	13.0	3356165.0	putative outer membrane fimbrial subunit usher protein	b3216
rplM	1.5191838854556647	14.0	3371581.0	50S ribosomal subunit protein L13	b3231
rplQ	1.4718132968870599	15.0	3432974.0	50S ribosomal subunit protein L17	b3294
rpoA	1.4788156274637252	15.0	3433398.0	RNA polymerase, alpha subunit	b3295
rpsD	1.4966395288028487	15.0	3434496.0	30S ribosomal subunit protein S4	b3296
rpsK	1.497532388876936	15.0	3435067.0	30S ribosomal subunit protein S11	b3297
rpsM	1.645636924411276	15.0	3435473.0	30S ribosomal subunit protein S13	b3298
rpmJ	1.4343858727496195	15.0	3436032.0	50S ribosomal subunit protein L36	b3299
rplO	1.4835549841415283	15.0	3437463.0	50S ribosomal subunit protein L15	b3301
rpmD	1.4814196986168677	15.0	3438080.0	50S ribosomal subunit protein L30	b3302
rpsE	1.4360848918825697	15.0	3438084.0	30S ribosomal subunit protein S5	b3303
rplR	1.4419358429729283	15.0	3438602.0	50S ribosomal subunit protein L18	b3304
rpsN	1.6226829559584546	15.0	3440128.0	30S ribosomal subunit protein S14	b3307
rplE	1.4014968934978904	15.0	3440640.0	50S ribosomal subunit protein L5	b3308
rplX	1.5401836278006462	15.0	3440811.0	50S ribosomal subunit protein L24	b3309
rplN	1.4823598603350785	15.0	3441136.0	50S ribosomal subunit protein L14	b3310
rpsQ	1.460883916912859	15.0	3441672.0	30S ribosomal subunit protein S17	b3311
rpmC	1.570913253066861	15.0	3441926.0	50S ribosomal subunit protein L29	b3312
rpsC	1.4456528746115491	15.0	3442688.0	30S ribosomal subunit protein S3	b3314
rplV	1.4852507675251971	15.0	3443259.0	50S ribosomal subunit protein L22	b3315
rpsS	1.4484945048575208	15.0	3443712.0	30S ribosomal subunit protein S19	b3316
rplB	1.4396551534680244	15.0	3443901.0	50S ribosomal subunit protein L2	b3317
rplW	1.4637805100366843	15.0	3444740.0	50S ribosomal subunit protein L23	b3318
rplC	1.5198885585561719	15.0	3445655.0	50S ribosomal subunit protein L3	b3320
rpsJ	1.6835239916621323	15.0	3446317.0	30S ribosomal subunit protein S10	b3321
tufA	2.057552640397031	16.0	3463503.0	translation elongation factor EF-Tu 1	b3339
fusA	1.364691761042364	16.0	3465216.0	protein chain elongation factor EF-G, GTP-binding	b3340
rpsG	1.39015833368525	16.0	3467264.0	30S ribosomal subunit protein S7	b3341
rpmB	1.545682498266666	17.0	3804797.0	50S ribosomal subunit protein L28	b3637
ivbL	1.3715412992616662	18.0	3846249.0	ilvB operon leader peptide	b3672
metE	1.5962390629437246	19.0	4006412.0	5-methyltetrahydropteroyltriglutamate- homocysteine S-methyltransferase	b3829	['METS']
tufB	1.9711627723126137	20.0	4165871.0	translation elongation factor EF-Tu 2	b3980
rplA	1.384313347554312	20.0	4168806.0	50S ribosomal subunit protein L1	b3984
rplJ	1.6496570442616818	20.0	4169923.0	50S ribosomal subunit protein L10	b3985
rplL	1.9268804251463063	20.0	4170487.0	50S ribosomal subunit protein L7/L12	b3986
priB	1.3779434300746176	21.0	4415488.0	primosomal protein N	b4201
rpsR	1.5074677164624788	21.0	4415655.0	30S ribosomal subunit protein S18	b4202
rplI	1.3099827804837618	21.0	4415924.0	50S ribosomal subunit protein L9	b4203
