# Supplementary material for: The genetic basis for adaptation of model-designed syntrophic co-cultures
Source: PLoS Comput Biol. 2019 Mar 1;15(3):e1006213. doi: 10.1371/journal.pcbi.1006213 (PMC6415869; doi:10.1371/journal.pcbi.1006213)
Supplement: S4 Data — Genes with read coverage meeting the duplication criteria. Separate spreadsheets are provided for all samples using the mutant pair, ale number, flask number, isolate number, and replicate number to identify each sample. (ZIP) [file pcbi.1006213.s004.zip › S4_Data/hisD_gltB_6_17_30_1_genes.csv]

	Multiplicity	Group Number	Start Position	Product	Gene	iJO1366 Reactions
thrL	1.3968606715744167	0.0	189.0	thr operon leader peptide	b0001
ykfM	1.7483615257895917	1.0	234743.0	lethality reduction protein, putative inner membrane protein	b4586
yafU	1.3140904313927826	1.0	235520.0	No_gene_product	b0218
yafQ	1.4451638796826378	2.0	242688.0	mRNA interferase toxin of toxin-antitoxin pair YafQ/DinJ	b0225
ykfN	1.6472201865812317	3.0	258860.0	No_gene_product	b4626
ykgS	1.818581005066233	4.0	286208.0	No_gene_product	b4688
yagK	1.5249123213838816	4.0	288032.0	CP4-6 prophage; conserved protein	b0277
yagL	1.5841653891734122	4.0	288930.0	CP4-6 prophage; DNA-binding protein	b0278
yagM	1.6426184585969206	4.0	289655.0	CP4-6 prophage; uncharacterized protein	b0279
ecpA	1.3416541094628387	5.0	305794.0	ECP pilin	b0293
ecpR	1.4184580090710324	5.0	306456.0	putative transcriptional regulator for the ecp operon	b0294
ykgL	1.6305637266133783	5.0	307822.0	uncharacterized protein	b0295
ykgR	1.7077916331600853	5.0	308851.0	uncharacterized protein	b4671
ykgP	1.582103373319868	5.0	309426.0	No_gene_product	b4630
ykgQ	1.4861619046032304	5.0	313149.0	No_gene_product	b4631
rclB	1.629110025277654	5.0	314041.0	reactive chlorine species (RCS) stress resistance periplasmic protein	b0303
yahL	1.4618966947448857	6.0	339968.0	uncharacterized protein	b0326
yahO	1.4469388192204868	6.0	342194.0	periplasmic protein, function unknown, YhcN family	b0329
ylaC	1.3472356584176648	7.0	474236.0	DUF1449 family inner membrane protein	b0458
tomB	1.4365986242826336	7.0	475789.0	Hha toxicity attenuator; conjugation-related protein	b0461
ybbD	1.5366538555326175	8.0	524288.0	No_gene_product	b0501
ylbI	1.3042474286678025	8.0	524955.0	No_gene_product	b4632
sfmA	1.4224084920303637	9.0	553667.0	FimA homolog, function unknown	b0530
sfmZ	1.504650989529181	9.0	559303.0	response regulator family protein	b0535
emrE	1.542183363902319	10.0	563770.0	DLP12 prophage; multidrug resistance protein	b0543
ybcK	1.663734097367578	10.0	565248.0	DLP12 prophage; putative recombinase	b0544
ybcM	1.5155512366892705	10.0	567296.0	DLP12 prophage; putative DNA-binding transcriptional regulator	b0546
ybcV	1.8192749052166937	11.0	574639.0	DLP12 prophage; uncharacterized protein	b0558
ybcW	1.5004320069406203	11.0	575488.0	DLP12 prophage; uncharacterized protein	b0559
appY	1.4653577422388273	12.0	579584.0	global transcriptional activator; DLP12 prophage	b0564
hokE	1.4414747551019849	13.0	603291.0	toxic polypeptide, small	b4415
ybdO	1.4908590029110786	14.0	632832.0	putative DNA-binding transcriptional regulator	b0603
uof	1.3367324142703851	15.0	706094.0	ryhB-regulated fur leader peptide	b4637
ybfK	1.492211767223739	16.0	716288.0	uncharacterized protein	b4590
ybfB	1.6819607492144057	17.0	729231.0	putative membrane protein	b0702
ybfC	1.4772255514646986	17.0	731136.0	putative secreted protein	b0704
ybfQ	1.647532126098854	17.0	731900.0	No_gene_product	b4514
ybgD	1.3723343958323444	18.0	747684.0	putative fimbrial-like adhesin protein	b0719
cydX	1.4410117475635222	19.0	769651.0	cytochrome d (bd-I) ubiquinol oxidase subunit X	b4515
mntS	1.3248322347229977	20.0	848384.0	Mn(2)-response protein, MntR-repressed	b4705
cspH	1.3789920275271723	21.0	1046528.0	stress protein, member of the CspA-family	b0989
yccE	1.5107541326487772	22.0	1059491.0	uncharacterized protein	b1001
yceO	1.3312831829011411	23.0	1114762.0	uncharacterized protein	b1058
ymfD	1.518203506292526	24.0	1192322.0	e14 prophage; putative SAM-dependent methyltransferase	b1137
ymfE	1.6734252069858573	24.0	1192988.0	e14 prophage; putative inner membrane protein	b1138
lit	1.468254170018334	24.0	1194150.0	T4 phage exclusion protein; cell death peptidase, e14 prophage	b1139
xisE	1.4939204417496448	24.0	1196242.0	e14 prophage; putative excisionase	b1141
ymfI	1.5273626534867837	24.0	1196952.0	e14 prophage; uncharacterized protein	b1143
croE	1.3965511771963615	24.0	1198592.0	e14 prophage; putative DNA-binding transcriptional regulator	b1146
tfaP	1.5747159586316533	25.0	1203587.0	e14 prophage; uncharacterized protein	b1155
mcrA	1.4375056432023794	25.0	1206272.0	putative 5-methylcytosine/5-hydroxymethylcytosine-specific restriction nuclease; 5-methylcytosine DNA binding protein	b1159
icdC	1.7345681478846295	25.0	1206868.0	No_gene_product	b4519
iraM	1.9310776670535819	25.0	1207296.0	RpoS stabilzer during Mg starvation, anti-RssB factor	b1160
ycgX	1.5716724749176478	25.0	1208320.0	DUF1398 family protein	b1161
ymgA	1.4811930972240355	25.0	1211523.0	RcsB connector protein for regulation of biofilm	b1165
ariR	1.8730289949404186	25.0	1211904.0	RcsB connector protein for regulation of biofilm and acid-resistance	b1166
ymgC	1.870248424653544	25.0	1212416.0	Blue light, low temperature and stress induced protein	b1167
ymgF	1.4508572268451931	25.0	1214464.0	inner membrane division septum protein	b4520
ymgI	1.7339689336054525	25.0	1218560.0	uncharacterized protein	b4593
ymgJ	1.685646154544549	25.0	1218719.0	uncharacterized protein	b4594
ldrA	1.5547903381461832	26.0	1264640.0	toxic polypeptide, small	b4419
ldrC	1.4994940092669442	26.0	1265693.0	toxic polypeptide, small	b4423
tdk	1.3206146964715118	27.0	1288982.0	thymidine kinase/deoxyuridine kinase	b1238	['TMDK1', 'DURIK1']
yciF	1.3712255403377362	28.0	1309526.0	putative rubrerythrin/ferritin-like metal-binding protein	b1258
ymjC	1.4512827501946959	29.0	1384981.0	No_gene_product	b4525
ymjD	1.373039835683257	29.0	1385124.0	No_gene_product	b4673
rcbA	1.4810978063475955	30.0	1407787.0
ralR	1.4180028168993986	30.0	1408000.0	Rac prophage; restriction alleviation protein	b1348
racC	1.529227624845125	30.0	1411744.0	Rac prophage; uncharacterized protein	b1351
ydaE	1.735682973827889	30.0	1412096.0	conserved protein, Rac prophage	b4526
sieB	1.537456907669978	30.0	1413120.0	phage superinfection exclusion protein, Rac prophage	b1353
ydaS	1.3974509560769155	30.0	1414656.0	Rac prophage; putative DNA-binding transcriptional regulator	b1357
trkG	1.5106494695543102	31.0	1418038.0	Rac prophage; potassium transporter subunit	b1363	['Kt2pp']
tfaR	1.8008778215234578	32.0	1426667.0	Rac prophage; putative tail fiber assembly protein	b1373
ynaE	2.2570956060707625	32.0	1428480.0	cold shock protein, Rac prophage	b1375
ynbG	2.0273416445497916	33.0	1459456.0	uncharacterized protein	b4674
ydcH	1.4269971708136022	34.0	1492992.0	DUF465 family protein	b1426
yncL	1.4725003941748533	35.0	1511424.0	stress-induced small inner membrane enterobacterial protein	b4598
yncH	2.091719933625586	36.0	1521196.0	IPR020099 family protein	b1455
ydcD	1.6930324613119285	36.0	1524178.0	putative immunity protein for RhsE	b1457
pptA	1.3088892392665363	36.0	1527308.0	4-oxalocrotonate tautomerase	b1461
yddK	1.8285207311541665	37.0	1538640.0	No_gene_product	b1471
yddL	1.426880416101599	37.0	1540096.0	No_gene_product	b1472
yddM	1.400174482671127	37.0	1546752.0	putative DNA-binding transcriptional regulator	b1477
ydeO	1.395138846015185	38.0	1577182.0	UV-inducible global regulator, EvgA-, GadE-dependent	b1499
safA	1.7274390344092898	38.0	1578018.0	two-component system connector membrane protein, EvgSA to PhoQP	b1500
yneL	1.4748370386141008	39.0	1584640.0	No_gene_product	b1506
yneM	1.378363107013251	40.0	1616902.0	inner membrane-associated protein	b4599
ydfK	2.3625646529365842	41.0	1627328.0	cold shock protein, function unknown, Qin prophage	b1544
tfaQ	1.7664192331892183	41.0	1628566.0	Qin prophage; putative tail fibre assembly protein	b1546
ydfO	1.5445178311306003	41.0	1631303.0	Qin prophage; uncharacterized protein	b1549
gnsB	1.810413074783335	41.0	1631865.0	Qin prophage; multicopy suppressor of secG(Cs) and fabA6(Ts)	b1550
cspI	1.392798409257584	41.0	1632768.0	Qin prophage; cold shock protein	b1552
cspB	1.7297382877537002	42.0	1635595.0	Qin prophage; cold shock protein	b1557
relB	1.5749556944448528	43.0	1639936.0	antitoxin of the RelE-RelB toxin-antitoxin syste; transcriptional repressor	b1564
dicA	1.3725206765430138	44.0	1642496.0	Qin prophage; putative regulator for DicB	b1570
ydfB	1.29861616336746	44.0	1643008.0	Qin prophage; uncharacterized protein	b1572
rpmI	1.4012592431898108	45.0	1794058.0	50S ribosomal subunit protein L35	b1717
arpB	1.5208964224924846	45.0	1797350.0	No_gene_product	b4494
ydjO	1.6535159185400305	46.0	1806585.0	uncharacterized protein	b1730
yeaQ	1.346053762605554	47.0	1873408.0	UPF0410 family protein	b1795
yobD	1.4262953707037622	48.0	1899057.0	UPF0266 family inner membrane protein	b1820
cspC	1.5072199357369764	48.0	1901568.0	stress protein, member of the CspA-family	b1823
yobF	1.4380972804687358	48.0	1901704.0	DUF2527 family heat-induced protein	b1824
yebO	1.3047263054162528	48.0	1902592.0	putative inner membrane protein	b1825
yobH	1.4999757575867254	48.0	1903181.0	uncharacterized protein	b4536
yobI	1.910979431815277	49.0	1940371.0	uncharacterized protein	b4677
azuC	1.4949509853817506	50.0	1981353.0	acid-inducible small membrane-associated protein	b4663
yedN	1.6461399639900505	51.0	2004992.0	No_gene_product	b4495
rcsA	1.623217933935848	52.0	2017448.0	transcriptional regulator of colanic acid capsular biosynthesis	b1951
zinT	1.448383900509707	53.0	2034855.0	zinc and cadmium binding protein, periplasmic	b1973
yoeH	1.8422071556419257	54.0	2061824.0	No_gene_product	b4641
yoeF	1.3535641325399392	55.0	2072226.0	No_gene_product	b4538
yoeI	1.401438776725133	56.0	2080532.0	uncharacterized protein	b4678
yefM	1.6369867750678662	56.0	2082942.0	antitoxin of the YoeB-YefM toxin-antitoxin system	b2017
hisL	1.4816902670141587	56.0	2083476.0	his operon leader peptide	b2018
wbbK	1.6056117254700701	57.0	2097152.0	lipopolysaccharide biosynthesis protein	b2032	['O16GLCT1']
wbbI	1.6486499460951571	57.0	2099200.0	d-Galf:alpha-d-Glc beta-1,6-galactofuranosyltransferase	b2034	['O16GALFT']
wbbH	1.7717149244193386	57.0	2099540.0	O-antigen polymerase	b2035	['O16AP2pp', 'O16AP1pp', 'O16AP3pp']
glf	1.4867206210432546	57.0	2101248.0	UDP-galactopyranose mutase, FAD/NAD(P)-binding	b2036	['UDPGALM']
wzxB	1.3799763194051604	57.0	2101817.0	putative polisoprenol-linked O-antigen transporter	b2037	['O16AUNDtpp']
rfbC	1.4549947885926198	57.0	2103296.0	dTDP-4-deoxyrhamnose-3,5-epimerase	b2038	['TDPDRE']
wcaH	1.3435594091064456	58.0	2119680.0	GDP-mannose mannosyl hydrolase	b2051	['GDPMNH']
yegZ	1.5115863936073197	59.0	2161152.0	No_gene_product	b2083
yegR	1.5054852352947405	59.0	2161664.0	uncharacterized protein	b2085
yehE	1.570731260809065	60.0	2186240.0	DUF2574 family protein	b2112
yehK	1.3238040723990583	60.0	2197504.0	uncharacterized protein	b4541
yeiS	1.3673116958295735	61.0	2227200.0	DUF2542 family protein	b2145
yeiL	1.4451706977450496	62.0	2248833.0	putative transcriptional regulator	b2163
yfaH	1.4195517156220845	63.0	2343129.0	No_gene_product	b2238
elaD	1.430811174127748	64.0	2376191.0	protease, capable of cleaving an AMC-ubiquitin model substrate	b2269
yfbN	1.3632995438574387	64.0	2381824.0	uncharacterized protein	b2273
yfdF	1.640658312154243	65.0	2456490.0	uncharacterized protein	b2345
gtrB	1.421305595168019	65.0	2461696.0	CPS-53 (KpLE1) prophage; bactoprenol glucosyl transferase	b2351
gtrS	1.9529488143329574	65.0	2463744.0	serotype-specific glucosyl transferase, CPS-53 (KpLE1) prophage	b2352
tfaS	1.3690116886958028	65.0	2464293.0	No_gene_product	b2353
yfdK	1.4074916216302817	65.0	2464555.0	CPS-53 (KpLE1) prophage; conserved protein	b2354
ypdJ	1.449532642599093	66.0	2469659.0	No_gene_product	b4545
ypdI	1.6757328440224573	67.0	2488320.0	putative lipoprotein involved in colanic acid biosynthesis	b2376
ypdK	1.2773137787417435	67.0	2490399.0	inner membrane protein	b4680
yfeC	1.3608798093540817	68.0	2511945.0	DUF1323 family putative DNA-binding protein	b2398
yfeD	1.3880683250411374	68.0	2512291.0	DUF1323 family putative DNA-binding protein	b2399
ypfM	1.4877225938009848	69.0	2584192.0	stress-induced small enterobacterial protein	b4606
yfgJ	1.3438683563984792	70.0	2629120.0	DUF1407 family protein	b2510
shoB	1.7340146768242222	71.0	2693504.0	toxic membrane protein	b4687
raiA	1.399638716805192	72.0	2730512.0	cold shock protein associated with 30S ribosomal subunit	b2597
pheL	1.4885237622023602	72.0	2730957.0	pheA gene leader peptide	b2598
bamE	1.5085447042449855	73.0	2746963.0	lipoprotein component of BamABCDE OM biogenesis complex	b2617
yfjJ	1.7340053231365766	74.0	2753905.0	CP4-57 prophage; uncharacterized protein	b2626
yfjW	1.7533772913446812	75.0	2766676.0	CP4-57 prophage; putative inner membrane protein	b2642
ypjF	1.465238466686451	76.0	2770944.0	CP4-57 prophage; toxin of the YpjF-YfjZ toxin-antitoxin system	b2646
ypjC	1.5920222483512632	76.0	2777088.0	No_gene_product	b2650
ygaQ	1.569378892168529	76.0	2779755.0	No_gene_product	b4462
yqcG	1.7467276034991774	77.0	2898944.0	membrane stress resistance protein	b4682
ygcG	1.4921069137852245	77.0	2899069.0	TPM domain protein, putative phosphatase	b2778
mazF	1.4593046793286715	77.0	2904114.0	mRNA interferase toxin, antitoxin is MazE	b2782
yqeH	1.5493752607004656	78.0	2980894.0	putative LuxR family transcriptional regulator	b2846
yqeI	1.3401958981926108	78.0	2981888.0	putative transcriptional regulator	b2847
yqeJ	1.5990817816972303	78.0	2982662.0	uncharacterized protein	b2848
yqeL	1.9343940504143944	78.0	2983177.0	uncharacterized protein	b4683
yqeK	1.940805561018546	78.0	2983293.0	uncharacterized protein	b2849
ygeF	1.547984307314278	78.0	2983936.0	No_gene_product	b2850
ygeG	1.6795570225561258	78.0	2984626.0	SycD-like chaperone family TPR-repeat-containing protein	b2851
ygeH	1.8337813450605918	78.0	2985452.0	putative transcriptional regulator	b2852
ygeI	1.6763464284828877	78.0	2987008.0	uncharacterized protein	b2853
pbl	1.6155512561865333	78.0	2987297.0	No_gene_product	b2854
ygeN	1.667907427017666	78.0	2988672.0	No_gene_product	b2858
yqfG	1.4062861821788326	79.0	3026175.0	uncharacterized protein	b4684
ibsC	1.521277411552705	80.0	3050248.0	toxic membrane protein	b4665
yqgB	1.612790550875578	81.0	3079278.0	uncharacterized protein	b2939
mqsR	1.3813038187182398	82.0	3161606.0	GCU-specific mRNA interferase toxin of the MqsR-MqsA toxin-antitoxin system; biofilm/motility regulator; anti-repressor	b3022
ygiZ	1.5260496070118776	82.0	3165237.0	inner membrane protein	b3027
ygiL	1.5425053006530849	83.0	3178772.0	putative fimbrial-like adhesin protein	b3043
yqiH	1.471344826574752	83.0	3183239.0	putative periplasmic pilin chaperone	b3047
tdcR	1.3861439951337797	84.0	3260928.0	L-threonine dehydratase operon activator protein	b3119
yhaC	1.5616262135138304	84.0	3262464.0	pentapetide repeats-related protein	b3121
yhcO	1.4377321714041142	85.0	3379215.0	putative barnase inhibitor	b3239
yrdF	1.4574080424920135	86.0	3397853.0	No_gene_product	b4697
yrdE	1.3992433641028428	86.0	3397996.0	No_gene_product	b4646
yhdU	1.368458466286444	87.0	3405979.0	putative membrane protein	b3263
yhdV	1.4809260364246113	87.0	3411968.0	putative outer membrane protein	b3267
rplQ	1.4167720627262452	88.0	3432974.0	50S ribosomal subunit protein L17	b3294
rplR	1.3525447962919603	89.0	3438602.0	50S ribosomal subunit protein L18	b3304
rpsQ	1.3580275678842237	90.0	3441672.0	30S ribosomal subunit protein S17	b3311
bfd	1.3683521271924455	91.0	3460155.0	bacterioferritin-associated ferredoxin	b3337
yhfL	1.4606848433814608	92.0	3492864.0	small lipoprotein	b3369
yhhZ	1.5519426987252392	93.0	3575808.0	putative Hcp1 family polymorphic toxin protein; putative colicin-like DNase/tRNase activity	b3442
yhiJ	1.5329399564669304	94.0	3624327.0	DUF4049 family protein	b3488
yhiL	1.6241251579425187	94.0	3626211.0	No_gene_product	b4660
slp	1.3620211916366132	95.0	3647488.0	outer membrane lipoprotein	b3506
hdeB	1.4358252135776255	95.0	3649536.0	acid-resistance protein	b3509
gadE	1.5981810094387336	95.0	3651725.0	gad regulon transcriptional activator	b3512
gadX	1.5226141203293313	95.0	3658345.0	acid resistance regulon transcriptional activator; autoactivator	b3516
ldrD	1.364918663415008	96.0	3693339.0	toxic polypeptide, small	b4453
cspA	1.3831870435144897	97.0	3713536.0	RNA chaperone and antiterminator, cold-inducible	b3556
hokA	1.483612331921726	97.0	3713807.0	toxic polypeptide, small	b4455
mokA	1.4744759302488328	97.0	3713807.0	No_gene_product	b4647
yibA	1.6322971802306243	98.0	3760128.0	putative immunity protein for polymorphic toxin RhsA; HEAT-domain protein; lethality reduction protein	b3594
yibG	1.7063112015479631	98.0	3761536.0	TPR-like repeat protein	b3596
yibS	1.7304788635869044	98.0	3762176.0	No_gene_product	b4650
yibW	1.8566448258528352	98.0	3762251.0	No_gene_product	b4651
yibV	1.6872651620828605	98.0	3762704.0	No_gene_product	b4615
yibU	1.6473708504023314	98.0	3763307.0	No_gene_product	b4652
grxC	1.3673722883977446	99.0	3777550.0	glutaredoxin 3	b3610	['RNDR3b', 'RNDR4b', 'RNDR1b', 'GRXR', 'PAPSR2', 'RNDR2b']
waaL	1.6585936360438935	100.0	3790848.0	O-antigen ligase	b3622	['ECA4OALpp', 'O16A4Lpp']
waaU	1.6897570971945413	100.0	3791598.0	lipopolysaccharide core biosynthesis	b3623	['HEPT4']
waaZ	1.537645939123472	100.0	3792896.0	lipopolysaccharide KdoIII transferase; lipopolysaccharide core biosynthesis protein	b3624	['MOAT3C']
waaY	1.5682107909657657	100.0	3793626.0	lipopolysaccharide core biosynthesis protein	b3625	['HEPK2']
waaJ	1.6640725070162996	100.0	3794944.0
waaR	1.5047550459049643	100.0	3795398.0	lipopolysaccharide 1,2-glucosyltransferase; UDP-glucose:(glucosyl)LPS alpha-1,2-glucosyltransferase	b3626	['GLCTR3']
waaS	1.8872409867510787	100.0	3797540.0	lipopolysaccharide rhamnose:KdoIII transferase; lipopolysaccharide core biosynthesis protein	b3629	['RHAT1']
rpmG	1.3436065366594678	101.0	3804672.0	50S ribosomal subunit protein L33	b3636
rpmB	1.3936392945324014	101.0	3804797.0	50S ribosomal subunit protein L28	b3637
yicS	1.399053545470138	102.0	3833856.0	putative periplasmic protein	b4555
tisB	1.3953525898777102	103.0	3846912.0	toxic membrane persister formation peptide, LexA-regulated	b4618
yigF	1.6698145526840256	104.0	3995778.0	DUF2628 family putative inner membrane protein	b3817
yigG	1.8764039331442754	104.0	3996172.0	PRK11371 family inner membrane protein	b3818
hupA	1.3462943608373203	105.0	4190208.0	HU, DNA-binding transcriptional regulator, alpha subunit	b4000
yjbI	1.7033239053631535	106.0	4240630.0	No_gene_product	b4038
yjbL	1.9611715358787916	107.0	4250248.0	uncharacterized protein	b4047
yjbM	1.5923202008032762	107.0	4250526.0	uncharacterized protein	b4048
yjbS	1.6801804315071498	108.0	4258816.0	uncharacterized protein	b4621
yjcF	1.7013505888586917	109.0	4272128.0	pentapeptide repeats protein	b4066
adiY	1.4130102078541087	110.0	4327424.0	adi system transcriptional activator	b4116
yjdK	1.6643737998197443	111.0	4342400.0
yjdO	1.6075370844634616	111.0	4342784.0
yjdQ	1.7124128885578331	112.0	4352007.0	No_gene_product	b4654
ecnA	1.581510912653305	113.0	4366133.0	entericidin A membrane lipoprotein, antidote entericidin B	b4410
ecnB	1.4353706149010297	113.0	4366369.0	entericidin B membrane lipoprotein	b4411
yjeV	1.5568848960582757	114.0	4382720.0	uncharacterized protein	b4670
yjfI	1.494492079924634	115.0	4399949.0	DUF2170 family protein	b4181
ytfI	1.4047443734154266	116.0	4427776.0	uncharacterized protein	b4215
ytfK	1.3690212648906497	116.0	4429403.0	DUF1107 family protein	b4217
yjgL	1.8135804116554646	117.0	4465253.0	SopA-central-domain-like hexapeptide repeat protein	b4253
yjgN	1.5732712682953596	117.0	4469546.0	DUF898 family inner membrane protein	b4257
ythA	1.6067353743660744	118.0	4496384.0	uncharacterized protein	b4655
sgcB	1.375029972819673	119.0	4520071.0	putative enzyme IIB component of PTS	b4565
iraD	1.3749445606575843	120.0	4546809.0	RpoS stabilzer after DNA damage, anti-RssB factor	b4326
