# Supplementary material for: The genetic basis for adaptation of model-designed syntrophic co-cultures
Source: PLoS Comput Biol. 2019 Mar 1;15(3):e1006213. doi: 10.1371/journal.pcbi.1006213 (PMC6415869; doi:10.1371/journal.pcbi.1006213)
Supplement: S4 Data — Genes with read coverage meeting the duplication criteria. Separate spreadsheets are provided for all samples using the mutant pair, ale number, flask number, isolate number, and replicate number to identify each sample. (ZIP) [file pcbi.1006213.s004.zip › S4_Data/hisD_gltB_6_17_40_1_genes.csv]

	Multiplicity	Group Number	Start Position	Product	Gene	iJO1366 Reactions
yadK	1.4757273383558243	1.0	147489.0	putative fimbrial-like adhesin protein	b0136
ykfM	1.6603736703017642	2.0	234743.0	lethality reduction protein, putative inner membrane protein	b4586
yafU	1.3181672212276803	2.0	235520.0	No_gene_product	b0218
yafQ	1.3715536752975548	3.0	242688.0	mRNA interferase toxin of toxin-antitoxin pair YafQ/DinJ	b0225
dinJ	1.3848092095962687	3.0	242728.0	antitoxin of YafQ-DinJ toxin-antitoxin system	b0226
ykfN	1.4907929191721503	4.0	258860.0	No_gene_product	b4626
yagK	1.5250998642996252	5.0	288032.0	CP4-6 prophage; conserved protein	b0277
yagM	1.4945440323157264	5.0	289655.0	CP4-6 prophage; uncharacterized protein	b0279
ecpR	1.4651296981380573	6.0	306456.0	putative transcriptional regulator for the ecp operon	b0294
ykgR	1.5943808039652367	6.0	308851.0	uncharacterized protein	b4671
ykgP	1.590608392590314	6.0	309426.0	No_gene_product	b4630
ykgQ	1.4272237667094283	6.0	313149.0	No_gene_product	b4631
rclB	1.7037512499254905	6.0	314041.0	reactive chlorine species (RCS) stress resistance periplasmic protein	b0303
ykgH	1.402811110500714	7.0	320406.0	putative inner membrane protein	b0310
hha	1.525788037151654	8.0	475648.0	modulator of gene expression, with H-NS	b0460
sfmZ	1.5546609216541243	9.0	559303.0	response regulator family protein	b0535
emrE	1.399322608132495	10.0	563770.0	DLP12 prophage; multidrug resistance protein	b0543
ybcK	1.672800258084955	10.0	565248.0	DLP12 prophage; putative recombinase	b0544
ybcM	1.51436178423483	10.0	567296.0	DLP12 prophage; putative DNA-binding transcriptional regulator	b0546
ybcV	1.571298461694633	11.0	574639.0	DLP12 prophage; uncharacterized protein	b0558
ybcW	1.325387093443097	11.0	575488.0	DLP12 prophage; uncharacterized protein	b0559
tfaX	1.3381980663282067	12.0	578560.0	No_gene_product	b0563
appY	1.4764963047367872	12.0	579584.0	global transcriptional activator; DLP12 prophage	b0564
cspE	1.4573254739773946	13.0	652800.0	constitutive cold shock family transcription antitermination protein; negative regulator of cspA transcription; RNA melting protein; ssDNA-binding protein	b0623
ybfK	1.4715284482609312	14.0	716288.0	uncharacterized protein	b4590
ybfB	1.5926173934764696	15.0	729231.0	putative membrane protein	b0702
ybiI	1.3478432597108234	16.0	833645.0	DksA-type zinc finger protein	b0803
cspH	1.3106175093103831	17.0	1046528.0	stress protein, member of the CspA-family	b0989
yccE	1.5655552062568205	18.0	1059491.0	uncharacterized protein	b1001
csgC	1.4748524738496	19.0	1100416.0	curli assembly protein	b1043
yceO	1.3253512024996463	20.0	1114762.0	uncharacterized protein	b1058
ymfE	1.4717545832989587	21.0	1192988.0	e14 prophage; putative inner membrane protein	b1138
xisE	1.346967952136414	21.0	1196242.0	e14 prophage; putative excisionase	b1141
ymfI	1.4683222757068581	21.0	1196952.0	e14 prophage; uncharacterized protein	b1143
mcrA	1.4277392471129826	22.0	1206272.0	putative 5-methylcytosine/5-hydroxymethylcytosine-specific restriction nuclease; 5-methylcytosine DNA binding protein	b1159
icdC	1.4396795956647719	22.0	1206868.0	No_gene_product	b4519
iraM	1.5955405706097612	22.0	1207296.0	RpoS stabilzer during Mg starvation, anti-RssB factor	b1160
ycgX	1.4068245355417723	22.0	1208320.0	DUF1398 family protein	b1161
ariR	1.8195749379475614	22.0	1211904.0	RcsB connector protein for regulation of biofilm and acid-resistance	b1166
ymgC	1.8840043189060522	22.0	1212416.0	Blue light, low temperature and stress induced protein	b1167
ymgI	1.7250206273830255	23.0	1218560.0	uncharacterized protein	b4593
ymgJ	1.7256508459772335	23.0	1218719.0	uncharacterized protein	b4594
ycgJ	1.404775465910018	23.0	1222055.0	uncharacterized protein	b1177
ldrA	1.6317077628988927	24.0	1264640.0	toxic polypeptide, small	b4419
ldrC	1.526439361854014	24.0	1265693.0	toxic polypeptide, small	b4423
chaB	1.3075466897813892	24.0	1267712.0	cation transport regulator	b1217
yciE	1.432079693783575	25.0	1308974.0	putative rubrerythrin/ferritin-like metal-binding protein	b1257
yciN	1.5785777181851854	26.0	1324673.0	DUF2498 protein YciN	b1273
ymiB	1.4222604595526893	27.0	1341052.0	uncharacterized protein	b4672
tpx	1.3299865122246797	28.0	1382561.0	lipid hydroperoxide peroxidase	b1324
rcbA	1.5119525606055615	29.0	1407787.0
ralR	1.4209061622462957	29.0	1408000.0	Rac prophage; restriction alleviation protein	b1348
racC	1.416490711408766	29.0	1411744.0	Rac prophage; uncharacterized protein	b1351
ydaE	1.519973010208981	29.0	1412096.0	conserved protein, Rac prophage	b4526
sieB	1.4288863614321563	29.0	1413120.0	phage superinfection exclusion protein, Rac prophage	b1353
ydaS	1.35416468861575	29.0	1414656.0	Rac prophage; putative DNA-binding transcriptional regulator	b1357
trkG	1.4120877794951157	30.0	1418038.0	Rac prophage; potassium transporter subunit	b1363	['Kt2pp']
tfaR	1.8238987937467948	31.0	1426667.0	Rac prophage; putative tail fiber assembly protein	b1373
ynaE	2.0356279795132464	31.0	1428480.0	cold shock protein, Rac prophage	b1375
ynbG	1.8000663167585476	32.0	1459456.0	uncharacterized protein	b4674
hicB	1.3843684442259192	33.0	1503764.0	antitoxin for the HicAB toxin-antitoxin system	b1438
yncL	1.5511042141765212	34.0	1511424.0	stress-induced small inner membrane enterobacterial protein	b4598
yncH	1.8529070806154335	35.0	1521196.0	IPR020099 family protein	b1455
ydcD	1.4944572638566396	35.0	1524178.0	putative immunity protein for RhsE	b1457
yddK	1.6743715519185356	36.0	1538640.0	No_gene_product	b1471
yddM	1.6416645430557266	37.0	1546752.0	putative DNA-binding transcriptional regulator	b1477
safA	1.3755693499434267	38.0	1578018.0	two-component system connector membrane protein, EvgSA to PhoQP	b1500
ydfK	1.9616306794666898	39.0	1627328.0	cold shock protein, function unknown, Qin prophage	b1544
tfaQ	1.7439714726627091	39.0	1628566.0	Qin prophage; putative tail fibre assembly protein	b1546
ydfO	1.5249956079444318	39.0	1631303.0	Qin prophage; uncharacterized protein	b1549
gnsB	1.7306868827798905	39.0	1631865.0	Qin prophage; multicopy suppressor of secG(Cs) and fabA6(Ts)	b1550
cspI	1.4354014881969726	39.0	1632768.0	Qin prophage; cold shock protein	b1552
cspB	1.5671393398551055	40.0	1635595.0	Qin prophage; cold shock protein	b1557
dicB	1.4294984262679704	41.0	1644032.0	Qin prophage; cell division inhibition protein	b1575
ydfD	1.3687566637893303	41.0	1644050.0	Qin prophage; uncharacterized protein	b1576
lpp	1.3633650030560769	42.0	1751677.0	murein lipoprotein	b1677	['ALPATE160pp', 'ALPATG160pp']
ydiL	1.3172754208772284	43.0	1764871.0	putative HTH domain DNA-binding protein	b1689
rplT	1.4013923313521142	44.0	1793649.0	50S ribosomal subunit protein L20	b1716
yniB	1.3363354234654783	45.0	1802953.0	putative inner membrane protein	b1726
ydjO	1.532414634115996	45.0	1806585.0	uncharacterized protein	b1730
yoaJ	1.3179946147082382	46.0	1873152.0	inner membrane-associated protein	b4675
yoaC	1.4178198691625037	47.0	1888389.0	DUF1889 family protein	b1810
cspC	1.3782457970949002	48.0	1901568.0	stress protein, member of the CspA-family	b1823
yobI	1.4796706955443488	49.0	1940371.0	uncharacterized protein	b4677
yecT	1.4746082047310145	50.0	1956228.0	uncharacterized protein	b1877
yedN	1.4742169941139485	51.0	2004992.0	No_gene_product	b4495
yeeN	1.3523428306085843	52.0	2050338.0	UPF0082 family protein	b1983
yeeH	1.3208277424066703	53.0	2059548.0	No_gene_product	b4639
yoeH	1.782150914698113	53.0	2061824.0	No_gene_product	b4641
yoeF	1.4091002332364573	54.0	2072226.0	No_gene_product	b4538
yoeB	1.3759501303863175	55.0	2082816.0	toxin of the YoeB-YefM toxin-antitoxin system	b4539
hisL	1.522590875753856	55.0	2083476.0	his operon leader peptide	b2018
wbbK	1.577234027591138	56.0	2097152.0	lipopolysaccharide biosynthesis protein	b2032	['O16GLCT1']
wbbI	1.528009121290146	56.0	2099200.0	d-Galf:alpha-d-Glc beta-1,6-galactofuranosyltransferase	b2034	['O16GALFT']
wbbH	1.6493919585874361	56.0	2099540.0	O-antigen polymerase	b2035	['O16AP2pp', 'O16AP1pp', 'O16AP3pp']
glf	1.524782462607373	56.0	2101248.0	UDP-galactopyranose mutase, FAD/NAD(P)-binding	b2036	['UDPGALM']
wzxB	1.459282386560921	56.0	2101817.0	putative polisoprenol-linked O-antigen transporter	b2037	['O16AUNDtpp']
ibsA	1.3323727377777823	57.0	2146829.0	toxic membrane protein	b4667
ibsB	1.325021516960271	57.0	2147200.0	toxic membrane protein	b4668
yegR	1.6098201314566731	58.0	2161664.0	uncharacterized protein	b2085
yehE	1.4439306571968007	59.0	2186240.0	DUF2574 family protein	b2112
yfaH	1.378854394896786	60.0	2343129.0	No_gene_product	b2238
yfdF	1.4728993494916138	61.0	2456490.0	uncharacterized protein	b2345
gtrS	1.8522088119392839	62.0	2463744.0	serotype-specific glucosyl transferase, CPS-53 (KpLE1) prophage	b2352
ypdJ	1.403780054871066	63.0	2469659.0	No_gene_product	b4545
ypdI	1.3431860984506852	64.0	2488320.0	putative lipoprotein involved in colanic acid biosynthesis	b2376
ypdK	1.2847594691208983	64.0	2490399.0	inner membrane protein	b4680
yfeC	1.2918877535654005	65.0	2511945.0	DUF1323 family putative DNA-binding protein	b2398
ypeB	1.429933883354691	66.0	2521299.0	DUF3820 family protein	b4546
ypfM	1.4325060948692523	67.0	2584192.0	stress-induced small enterobacterial protein	b4606
shoB	1.3041743729570887	68.0	2693504.0	toxic membrane protein	b4687
raiA	1.380155673091607	69.0	2730512.0	cold shock protein associated with 30S ribosomal subunit	b2597
pheL	1.5578439593653703	69.0	2730957.0	pheA gene leader peptide	b2598
bamE	1.352168182070689	70.0	2746963.0	lipoprotein component of BamABCDE OM biogenesis complex	b2617
ratB	1.3041247021742888	70.0	2747392.0	UPF0125 family protein	b2618
yfjJ	1.523265335040353	71.0	2753905.0	CP4-57 prophage; uncharacterized protein	b2626
yfjW	1.6552561047843475	72.0	2766676.0	CP4-57 prophage; putative inner membrane protein	b2642
ypjF	1.4468375357210386	73.0	2770944.0	CP4-57 prophage; toxin of the YpjF-YfjZ toxin-antitoxin system	b2646
yqcG	1.751450594378242	74.0	2898944.0	membrane stress resistance protein	b4682
yqeH	1.4480174969913895	75.0	2980894.0	putative LuxR family transcriptional regulator	b2846
yqeJ	1.6367288128929034	75.0	2982662.0	uncharacterized protein	b2848
yqeL	1.8587591199252302	75.0	2983177.0	uncharacterized protein	b4683
yqeK	1.811199916111222	75.0	2983293.0	uncharacterized protein	b2849
ygeF	1.709298936866699	75.0	2983936.0	No_gene_product	b2850
ygeG	1.5983554900669066	75.0	2984626.0	SycD-like chaperone family TPR-repeat-containing protein	b2851
ygeH	1.7052298827706645	75.0	2985452.0	putative transcriptional regulator	b2852
ygeI	1.7125254346171652	75.0	2987008.0	uncharacterized protein	b2853
pbl	1.683232697888727	75.0	2987297.0	No_gene_product	b2854
ygeN	1.5472679114493062	75.0	2988672.0	No_gene_product	b2858
ygeO	1.3406454351543518	75.0	2989320.0	No_gene_product	b2859
ibsC	1.5071354003254591	76.0	3050248.0	toxic membrane protein	b4665
yqgB	1.3665441211768294	77.0	3079278.0	uncharacterized protein	b2939
hybF	1.4281728384804986	78.0	3133440.0	protein involved with the maturation of hydrogenases 1 and 2	b2991
ygiL	1.4354494425266047	79.0	3178772.0	putative fimbrial-like adhesin protein	b3043
higB	1.327938668078331	80.0	3227648.0	mRNA interferase toxin of the HigB-HigA toxin-antitoxin system	b3083
yhaI	1.3965018133012486	81.0	3246269.0	DUF805 family inner membrane protein	b3104
tdcR	1.3887597409702817	82.0	3260928.0	L-threonine dehydratase operon activator protein	b3119
yhaC	1.4924823708624495	82.0	3262464.0	pentapetide repeats-related protein	b3121
yhdU	1.342300489421039	83.0	3405979.0	putative membrane protein	b3263
bfd	1.3871465399474754	84.0	3460155.0	bacterioferritin-associated ferredoxin	b3337
yhhZ	1.5884576846138994	85.0	3575808.0	putative Hcp1 family polymorphic toxin protein; putative colicin-like DNase/tRNase activity	b3442
yhhH	1.3229156984969213	86.0	3616768.0	putative NTF2 fold immunity protein for polymorphic toxin RhsB	b3483
yhiJ	1.4032116657502036	87.0	3624327.0	DUF4049 family protein	b3488
yhiL	1.5174166722110178	87.0	3626211.0	No_gene_product	b4660
dctR	1.4382184686230726	88.0	3648042.0	Putative LuxR family repressor for dicarboxylate transport	b3507
hdeA	1.343407685084267	88.0	3650048.0	stress response protein acid-resistance protein	b3510
gadE	1.5680751454240558	88.0	3651725.0	gad regulon transcriptional activator	b3512
ldrD	1.3473784773305213	89.0	3693339.0	toxic polypeptide, small	b4453
hokA	1.4195543728978772	90.0	3713807.0	toxic polypeptide, small	b4455
mokA	1.4090560608153524	90.0	3713807.0	No_gene_product	b4647
insK	1.4138969848803502	90.0	3715072.0	IS150 transposase B	b3558
yiaA	1.389088008620271	90.0	3720283.0	YiaAB family inner membrane protein, tandem domains	b3562
yibA	1.487201318074534	91.0	3760128.0	putative immunity protein for polymorphic toxin RhsA; HEAT-domain protein; lethality reduction protein	b3594
yibG	1.472579444370594	91.0	3761536.0	TPR-like repeat protein	b3596
yibW	1.4485607277226724	91.0	3762251.0	No_gene_product	b4651
yibV	1.8352109021095846	91.0	3762704.0	No_gene_product	b4615
waaL	1.4680275576453716	92.0	3790848.0	O-antigen ligase	b3622	['ECA4OALpp', 'O16A4Lpp']
waaU	1.6063794481289086	92.0	3791598.0	lipopolysaccharide core biosynthesis	b3623	['HEPT4']
waaZ	1.4951777392884134	92.0	3792896.0	lipopolysaccharide KdoIII transferase; lipopolysaccharide core biosynthesis protein	b3624	['MOAT3C']
waaY	1.5308895700298184	92.0	3793626.0	lipopolysaccharide core biosynthesis protein	b3625	['HEPK2']
waaJ	1.4612406294164046	92.0	3794944.0
waaS	1.7072485020824424	92.0	3797540.0	lipopolysaccharide rhamnose:KdoIII transferase; lipopolysaccharide core biosynthesis protein	b3629	['RHAT1']
rpmG	1.3138376743650024	93.0	3804672.0	50S ribosomal subunit protein L33	b3636
tisB	1.2916347224140732	94.0	3846912.0	toxic membrane persister formation peptide, LexA-regulated	b4618
tnaC	1.3331943448103278	95.0	3881856.0	tryptophanase leader peptide	b3707
yigF	1.5987642620505225	96.0	3995778.0	DUF2628 family putative inner membrane protein	b3817
yigG	1.5265232237558488	96.0	3996172.0	PRK11371 family inner membrane protein	b3818
zapB	1.4465377068427538	97.0	4108442.0	FtsZ stabilizer, septal ring assembly factor, cell division stimulator	b3928
metJ	1.4201141680458378	98.0	4118016.0	transcriptional repressor, S-adenosylmethionine-binding	b3938
yjbI	1.6000939869595732	99.0	4240630.0	No_gene_product	b4038
yjbL	1.4659241554209457	100.0	4250248.0	uncharacterized protein	b4047
yjbS	1.768066114154061	101.0	4258816.0	uncharacterized protein	b4621
yjcF	1.6390043616177714	102.0	4272128.0	pentapeptide repeats protein	b4066
yjdO	1.4423571159706767	103.0	4342784.0
yjdQ	1.4080731566966633	104.0	4352007.0	No_gene_product	b4654
cutA	1.4076988338589356	104.0	4355072.0	divalent-cation tolerance protein, copper sensitivity	b4137
ecnB	1.7114018596285714	105.0	4366369.0	entericidin B membrane lipoprotein	b4411
yjeV	1.535187955256118	106.0	4382720.0	uncharacterized protein	b4670
rpsR	1.321598154324665	107.0	4415655.0	30S ribosomal subunit protein S18	b4202
ytfP	1.420245051324359	108.0	4438016.0	GGCT-like protein	b4222
mgtL	1.3210376037176652	109.0	4457247.0	regulatory leader peptide for mgtA	b4702
yjgL	1.667087068329833	110.0	4465253.0	SopA-central-domain-like hexapeptide repeat protein	b4253
ythA	1.411322000845587	111.0	4496384.0	uncharacterized protein	b4655
