# Supplementary material for: The genetic basis for adaptation of model-designed syntrophic co-cultures
Source: PLoS Comput Biol. 2019 Mar 1;15(3):e1006213. doi: 10.1371/journal.pcbi.1006213 (PMC6415869; doi:10.1371/journal.pcbi.1006213)
Supplement: S4 Data — Genes with read coverage meeting the duplication criteria. Separate spreadsheets are provided for all samples using the mutant pair, ale number, flask number, isolate number, and replicate number to identify each sample. (ZIP) [file pcbi.1006213.s004.zip › S4_Data/hisD_gltB_6_6_1_2_genes.csv]

	Multiplicity	Group Number	Start Position	Product	Gene	iJO1366 Reactions
sgrT	1.2954621545498122	1.0	73874.0	inhibitor of glucose uptake	b4662
ykgR	1.428178558024217	2.0	308851.0	uncharacterized protein	b4671
ykgP	1.3125050681683699	2.0	309426.0	No_gene_product	b4630
ykgQ	1.335881892664638	2.0	313149.0	No_gene_product	b4631
borD	1.346776905442467	3.0	574055.0	DLP12 prophage; putative lipoprotein	b0557
mrdA	4.163774880633736	4.0	663552.0	penicillin-binding protein 2, transpeptidase involved in peptidoglycan synthesis	b0635	['MCTP2App', 'MCTP1App']
rlmH	3.500182068062205	4.0	663703.0	23S rRNA m(3)Psi1915 pseudouridine methyltransferase, SAM-dependent	b0636
rsfS	4.323612493614278	4.0	664174.0	ribosomal silencing factor	b0637
cobC	3.9776266430488247	4.0	664751.0	putative alpha-ribazole-5'-P phosphatase	b0638	['RZ5PP']
nadD	4.332587534560246	4.0	665600.0	nicotinic acid mononucleotide adenylyltransferase, NAD(P)-dependent	b0639	['NNATr', 'NMNAT']
holA	4.105802784146189	4.0	666029.0	DNA polymerase III, delta subunit	b0640
lptE	4.352489401946241	4.0	667060.0	LPS assembly OM complex LptDE, lipoprotein component	b0641
leuS	4.110236116591034	4.0	667656.0	leucyl-tRNA synthetase	b0642	['LEUTRS']
ybeL	4.158784185947299	4.0	670473.0	DUF1451 family protein	b0643
ybeQ	4.402019623750903	4.0	671744.0	Sel1 family TPR-like repeat protein	b0644
ybeR	4.538209250487248	4.0	672166.0	uncharacterized protein	b0645
djlB	4.558966934245716	4.0	672870.0	putative HscC co-chaperone, uncharacterized J domain-containing protein	b0646
ybeT	4.353216220317405	4.0	674307.0	Sel1 family TPR-like repeat protein	b0647
ybeU	4.308266306955479	4.0	674963.0	DUF1266 family protein	b0648
djlC	4.232658772357229	4.0	675667.0	J domain-containing HscC co-chaperone; Hsc56	b0649
hscC	5.28373106526279	4.0	677178.0	Hsp70 family chaperone Hsc62; RpoD-binding transcription inhibitor	b0650	['NTP1']
rihA	10.722746594298934	4.0	678932.0	ribonucleoside hydrolase 1	b0651	['CYTDH', 'URIH']
gltL	10.371721870876769	4.0	679985.0	glutamate/aspartate ABC transporter ATPase	b0652	['ASPabcpp', 'GLUabcpp']
gltK	10.986879097522129	4.0	680710.0	glutamate/aspartate ABC transporter permease	b0653	['ASPabcpp', 'GLUabcpp']
gltJ	10.045602569207503	4.0	681984.0	glutamate/aspartate ABC transporter permease	b0654	['ASPabcpp', 'GLUabcpp']
gltI	11.109995428443566	4.0	682294.0	glutamate/aspartate periplasmic binding protein	b0655	['ASPabcpp', 'GLUabcpp']
ldrA	1.384964821893524	5.0	1264640.0	toxic polypeptide, small	b4419
ldrC	1.4183344453195816	5.0	1265693.0	toxic polypeptide, small	b4423
ydaS	1.3264216229004402	6.0	1414656.0	Rac prophage; putative DNA-binding transcriptional regulator	b1357
tfaR	1.8187295567149115	7.0	1426667.0	Rac prophage; putative tail fiber assembly protein	b1373
ttcC	1.372390333101396	7.0	1429248.0	No_gene_product	b4638
ydfK	1.7532079768785913	8.0	1627328.0	cold shock protein, function unknown, Qin prophage	b1544
tfaQ	1.7534890324836472	8.0	1628566.0	Qin prophage; putative tail fibre assembly protein	b1546
intG	1.2936374314643133	9.0	2006016.0	No_gene_product	b1936
ypfM	1.2892216015974063	10.0	2584192.0	stress-induced small enterobacterial protein	b4606
yqcG	1.4135993859724512	11.0	2898944.0	membrane stress resistance protein	b4682
yqgB	1.3608100500492346	12.0	3079278.0	uncharacterized protein	b2939
rpsJ	1.3143269839875833	13.0	3446317.0	30S ribosomal subunit protein S10	b3321
ivbL	1.3054068953657798	14.0	3846249.0	ilvB operon leader peptide	b3672
ilvL	1.3221943477523683	15.0	3943681.0	ilvG operon leader peptide	b3766
yjdO	1.3135363513191052	16.0	4342784.0
