# Supplementary material for: The genetic basis for adaptation of model-designed syntrophic co-cultures
Source: PLoS Comput Biol. 2019 Mar 1;15(3):e1006213. doi: 10.1371/journal.pcbi.1006213 (PMC6415869; doi:10.1371/journal.pcbi.1006213)
Supplement: S4 Data — Genes with read coverage meeting the duplication criteria. Separate spreadsheets are provided for all samples using the mutant pair, ale number, flask number, isolate number, and replicate number to identify each sample. (ZIP) [file pcbi.1006213.s004.zip › S4_Data/hisD_gltB_6_6_0_1_genes.csv]

	Multiplicity	Group Number	Start Position	Product	Gene	iJO1366 Reactions
ykgS	1.768862419877628	1.0	286208.0	No_gene_product	b4688
mrdA	3.4013250785892724	2.0	663552.0	penicillin-binding protein 2, transpeptidase involved in peptidoglycan synthesis	b0635	['MCTP2App', 'MCTP1App']
rlmH	3.6184658167845254	2.0	663703.0	23S rRNA m(3)Psi1915 pseudouridine methyltransferase, SAM-dependent	b0636
rsfS	3.597140450091097	2.0	664174.0	ribosomal silencing factor	b0637
cobC	3.7390631003898513	2.0	664751.0	putative alpha-ribazole-5'-P phosphatase	b0638	['RZ5PP']
nadD	3.7945591394569123	2.0	665600.0	nicotinic acid mononucleotide adenylyltransferase, NAD(P)-dependent	b0639	['NNATr', 'NMNAT']
holA	3.9504398936975678	2.0	666029.0	DNA polymerase III, delta subunit	b0640
lptE	4.054855537602692	2.0	667060.0	LPS assembly OM complex LptDE, lipoprotein component	b0641
leuS	3.549539262095721	2.0	667656.0	leucyl-tRNA synthetase	b0642	['LEUTRS']
ybeL	4.140424420488883	2.0	670473.0	DUF1451 family protein	b0643
ybeQ	4.009253416589233	2.0	671744.0	Sel1 family TPR-like repeat protein	b0644
ybeR	4.186944021097319	2.0	672166.0	uncharacterized protein	b0645
djlB	4.269965621667006	2.0	672870.0	putative HscC co-chaperone, uncharacterized J domain-containing protein	b0646
ybeT	4.359094864415304	2.0	674307.0	Sel1 family TPR-like repeat protein	b0647
ybeU	4.2138489886462915	2.0	674963.0	DUF1266 family protein	b0648
djlC	3.9974148560355873	2.0	675667.0	J domain-containing HscC co-chaperone; Hsc56	b0649
hscC	5.076383592964928	2.0	677178.0	Hsp70 family chaperone Hsc62; RpoD-binding transcription inhibitor	b0650	['NTP1']
rihA	10.15057861585611	2.0	678932.0	ribonucleoside hydrolase 1	b0651	['CYTDH', 'URIH']
gltL	10.97772504195531	2.0	679985.0	glutamate/aspartate ABC transporter ATPase	b0652	['ASPabcpp', 'GLUabcpp']
gltK	9.957022324173767	2.0	680710.0	glutamate/aspartate ABC transporter permease	b0653	['ASPabcpp', 'GLUabcpp']
gltJ	9.929678545080911	2.0	681984.0	glutamate/aspartate ABC transporter permease	b0654	['ASPabcpp', 'GLUabcpp']
gltI	10.435976401148174	2.0	682294.0	glutamate/aspartate periplasmic binding protein	b0655	['ASPabcpp', 'GLUabcpp']
ybfB	1.3317014946788537	3.0	729231.0	putative membrane protein	b0702
iraM	1.3493651860348328	4.0	1207296.0	RpoS stabilzer during Mg starvation, anti-RssB factor	b1160
ldrA	1.768761897032474	5.0	1264640.0	toxic polypeptide, small	b4419
ldrC	1.79333692302786	5.0	1265693.0	toxic polypeptide, small	b4423
tfaR	1.6880374562985003	6.0	1426667.0	Rac prophage; putative tail fiber assembly protein	b1373
ynaE	1.9190377871637128	6.0	1428480.0	cold shock protein, Rac prophage	b1375
yncH	1.3267269095695509	7.0	1521196.0	IPR020099 family protein	b1455
ydcC	1.6254045392686867	7.0	1526072.0	H repeat-associated putative transposase	b1460
ydfK	1.8419454580195342	8.0	1627328.0	cold shock protein, function unknown, Qin prophage	b1544
tfaQ	1.7161239832793367	8.0	1628566.0	Qin prophage; putative tail fibre assembly protein	b1546
wbbH	1.385875108326544	9.0	2099540.0	O-antigen polymerase	b2035	['O16AP2pp', 'O16AP1pp', 'O16AP3pp']
ypjC	1.4042273143992738	10.0	2777088.0	No_gene_product	b2650
yqcG	1.4805799571102987	11.0	2898944.0	membrane stress resistance protein	b4682
yqeL	1.4217676497747103	12.0	2983177.0	uncharacterized protein	b4683
yqeK	1.3598577654779427	12.0	2983293.0	uncharacterized protein	b2849
ygeG	1.4307553911162645	12.0	2984626.0	SycD-like chaperone family TPR-repeat-containing protein	b2851
ibsE	1.3164534237903178	13.0	3188499.0	toxic membrane protein	b4666
yhaC	1.3530809175537057	14.0	3262464.0	pentapetide repeats-related protein	b3121
waaU	1.4217047248943684	15.0	3791598.0	lipopolysaccharide core biosynthesis	b3623	['HEPT4']
waaS	1.573170879840433	16.0	3797540.0	lipopolysaccharide rhamnose:KdoIII transferase; lipopolysaccharide core biosynthesis protein	b3629	['RHAT1']
yigG	1.5463399723277638	17.0	3996172.0	PRK11371 family inner membrane protein	b3818
rplL	1.353678545134148	18.0	4170487.0	50S ribosomal subunit protein L7/L12	b3986
yjbL	1.4465836073975016	19.0	4250248.0	uncharacterized protein	b4047
yjbM	1.4802418067909202	19.0	4250526.0	uncharacterized protein	b4048
yjbS	1.4808711896226814	20.0	4258816.0	uncharacterized protein	b4621
yjdK	1.5038705775320216	21.0	4342400.0
yjdO	1.4387512525100272	21.0	4342784.0
